# Supplementary material for: Metal Ion-Enhanced ZIC-cHILIC StageTip for N-Glycoproteomic and Phosphoproteomic Profiling in EGFR-Mutated Lung Cancer Cells
Source: Mol Cell Proteomics. 2025 Mar 26;24(6):100957. doi: 10.1016/j.mcpro.2025.100957 (PMC12289526; doi:10.1016/j.mcpro.2025.100957)
Supplement: Table S1 [file mmc1.xlsx]

## Sheet: 工作表1
Table S1. Summary of identified phosphopeptide groups by cHILIC StageTip
Peptide Groups Peptide Group ID	Checked	Mono- or multi-phosphorylated	Confidence	PSM Ambiguity	Sequence	Annotated Sequence	Modifications	Modifications (all possible sites)	Qvality PEP	Qvality q-value	SVM_Score	# Protein Groups	# Proteins	# Isoforms	# PSMs	Master Protein Accessions	Positions in Master Proteins	Modifications in Master Proteins (all Sites)	Modifications in Master Proteins	Master Protein Descriptions	Protein Accessions	# Missed Cleavages	Theo. MH+ [Da]	Sequence Length	Abundance: F1: Sample	Abundances Count: F1: Sample	Quan Info	Confidence (by Search Engine): Sequest HT	Charge (by Search Engine): Sequest HT	DeltaScore (by Search Engine): Sequest HT	DeltaCn (by Search Engine): Sequest HT	Rank (by Search Engine): Sequest HT	Search Engine Rank (by Search Engine): Sequest HT	Concatenated Rank (by Search Engine): Sequest HT	m/z [Da] (by Search Engine): Sequest HT	DeltaM [ppm] (by Search Engine): Sequest HT	Deltam/z [Da] (by Search Engine): Sequest HT	RT [min] (by Search Engine): Sequest HT	Percolator q-Value (by Search Engine): Sequest HT	Percolator PEP (by Search Engine): Sequest HT	Percolator SVMScore (by Search Engine): Sequest HT	XCorr (by Search Engine): Sequest HT	Top Apex RT [min]
2	FALSE	Mono-phosphorylated	High	Unambiguous	AAAAAPASEDEDDEDDEDDEDDDDDEEDDSEEEAMETTPAK	[K].AAAAAPASEDEDDEDDEDDEDDDDDEEDDSEEEAMETTPAK.[G]	1xPhospho [S30(100)]	1xPhospho [S8(0); S30(100); T37(0); T38(0)]	0.0008572	0.00101989	0.744	1	1	1	3	P19338	P19338 [177-217]	P19338 1xPhospho [S184(0); S206(100); T213(0); T214(0)]	P19338 1xPhospho [S206(100)]	Nucleolin [OS=Homo sapiens]	P19338	0	4526.53	41	5.42547e+06	3		High	3	0.3046	0	1	1	1	1509.52	3.32	0.005	37.4415	0.0006768	0.000333	0.744	6.37	37.31
3	FALSE	Multi-phosphorylated	High	Unambiguous	AAAAAPASEDEDDEDDEDDEDDDDDEEDDSEEEAMETTPAK	[K].AAAAAPASEDEDDEDDEDDEDDDDDEEDDSEEEAMETTPAK.[G]	2xPhospho [S8(100); S30(100)]	2xPhospho [S8(100); S30(100); T37(0); T38(0)]	0.000140751	0.00101989	0.973	1	1	2	13	P19338	P19338 [177-217]	P19338 2xPhospho [S184(100); S206(100); T213(0); T214(0)]	P19338 2xPhospho [S184(100); S206(100)]	Nucleolin [OS=Homo sapiens]	P19338	0	4606.49	41	4.48152e+07	5		High	4	0.6802	0	1	1	1	1152.38	3.13	0.00361	45.9236	0.0006768	4.51e-05	0.973	10.32	43.76
4	FALSE	Multi-phosphorylated	High	Unambiguous	AAAAAPASEDEDDEDDEDDEDDDDDEEDDSEEEAMETTPAK	[K].AAAAAPASEDEDDEDDEDDEDDDDDEEDDSEEEAMETTPAK.[G]	1xOxidation [M35]; 2xPhospho [S8(100); S30(100)]	1xOxidation [M35]; 2xPhospho [S8(100); S30(100); T37(0); T38(0)]	0.00113895	0.00101989	0.708	1	1	1	15	P19338	P19338 [177-217]	P19338 2xPhospho [S184(100); S206(100); T213(0); T214(0)]	P19338 2xPhospho [S184(100); S206(100)]	Nucleolin [OS=Homo sapiens]	P19338	0	4622.49	41	1.7129e+07	6		High	3	0.5294	0	1	1	1	1541.5	0.62	0.00095	38.1118	0.0006768	0.0004582	0.708	5.44	37.29
5	FALSE	Multi-phosphorylated	High	Unambiguous	AAAAAPASEDEDDEDDEDDEDDDDDEEDDSEEEAMETTPAK	[K].AAAAAPASEDEDDEDDEDDEDDDDDEEDDSEEEAMETTPAK.[G]	3xPhospho [S8(100); S30(100); T38(100)]	3xPhospho [S8(100); S30(100); T37(0); T38(100)]	0.0582323	0.00322679	0.21	1	1	1	3	P19338	P19338 [177-217]	P19338 3xPhospho [S184(100); S206(100); T213(0); T214(100)]	P19338 3xPhospho [S184(100); S206(100); T214(100)]	Nucleolin [OS=Homo sapiens]	P19338	0	4686.46	41	367239	2		High	4	0.5143	0	1	1	1	1172.37	2.03	0.00238	54.0909	0.002216	0.03534	0.21	4.55	53.94
6	FALSE	Multi-phosphorylated	High	Unambiguous	AAAAAPASEDEDDEDDEDDEDDDDDEEDDSEEEAMETTPAKGK	[K].AAAAAPASEDEDDEDDEDDEDDDDDEEDDSEEEAMETTPAKGK.[K]	2xPhospho [S8(100); S30(100)]	2xPhospho [S8(100); S30(100); T37(0); T38(0)]	0.000466899	0.00101989	0.821	1	1	1	2	P19338	P19338 [177-219]	P19338 2xPhospho [S184(100); S206(100); T213(0); T214(0)]	P19338 2xPhospho [S184(100); S206(100)]	Nucleolin [OS=Homo sapiens]	P19338	1	4791.61	43	4.61616e+06	2		High	4	0.6185	0	1	1	1	1198.66	1.34	0.0016	36.2153	0.0006768	0.0001712	0.821	9.49	36.13
7	FALSE	Multi-phosphorylated	High	Unambiguous	AAAAAPASEDEDDEDDEDDEDDDDDEEDDSEEEAMETTPAKGK	[K].AAAAAPASEDEDDEDDEDDEDDDDDEEDDSEEEAMETTPAKGK.[K]	1xOxidation [M35]; 2xPhospho [S8(100); S30(100)]	1xOxidation [M35]; 2xPhospho [S8(100); S30(100); T37(0); T38(0)]	0.000365607	0.00101989	0.852	1	1	1	2	P19338	P19338 [177-219]	P19338 2xPhospho [S184(100); S206(100); T213(0); T214(0)]	P19338 2xPhospho [S184(100); S206(100)]	Nucleolin [OS=Homo sapiens]	P19338	1	4807.6	43	4.74176e+06	2		High	4	0.5444	0	1	1	1	1202.66	0.56	0.00067	29.148	0.0006768	0.0001299	0.852	9.9	29.14
9	FALSE	Multi-phosphorylated	High	Unambiguous	AAAAAPASEDEDDEDDEDDEDDDDDEEDDSEEEAMETTPAKGKK	[K].AAAAAPASEDEDDEDDEDDEDDDDDEEDDSEEEAMETTPAKGKK.[A]	1xOxidation [M35]; 2xPhospho [S8(100); S30(86.9)]	1xOxidation [M35]; 2xPhospho [S8(100); S30(86.9); T37(6.6); T38(6.6)]	0.194301	0.00621099	0.048	1	1	1	1	P19338	P19338 [177-220]	P19338 2xPhospho [S184(100); S206(86.9); T213(6.6); T214(6.6)]	P19338 2xPhospho [S184(100); S206(86.9)]	Nucleolin [OS=Homo sapiens]	P19338	2	4935.7	44	1.16829e+06	1		High	4	0.4078	0	1	1	1	1234.68	1.19	0.00147	23.5593	0.004346	0.1363	0.048	2.82	23.43
10	FALSE	Multi-phosphorylated	High	Unambiguous	AAAAGLGHPASPGGSEDGPPGSEEEDAAR	[R].AAAAGLGHPASPGGSEDGPPGSEEEDAAR.[E]	3xPhospho [S11(100); S15(100); S22(100)]	3xPhospho [S11(100); S15(100); S22(100)]	0.0577825	0.00322679	0.211	1	1	1	1	Q99856	Q99856 [67-95]	Q99856 3xPhospho [S77(100); S81(100); S88(100)]	Q99856 3xPhospho [S77(100); S81(100); S88(100)]	AT-rich interactive domain-containing protein 3A [OS=Homo sapiens]	Q99856	0	2900.08	29	230696	1		High	3	0.3487	0	1	1	1	967.366	0.78	0.00076	32.3391	0.002216	0.03523	0.211	1.52	32.21
11	FALSE	Multi-phosphorylated	High	Unambiguous	AAAAGSAPSQAGPGSAPSSAASGASSPAPASGPAPSAVSSSSPTPPVR	[R].AAAAGSAPSQAGPGSAPSSAASGASSPAPASGPAPSAVSSSSPTPPVR.[L]	2xPhospho [S26(96); S42(95.8)]	2xPhospho [S6(0); S9(0); S15(0); S18(0); S19(0); S22(0); S25(4); S26(96); S31(0); S36(0); S39(0); S40(0); S41(4); S42(95.8); T44(0.2)]	0.0239994	0.00128715	0.323	1	1	1	1	Q96C12	Q96C12 [77-124]	Q96C12 2xPhospho [S82(0); S85(0); S91(0); S94(0); S95(0); S98(0); S101(4); S102(96); S107(0); S112(0); S115(0); S116(0); S117(4); S118(95.8); T120(0.2)]	Q96C12 2xPhospho [S102(96); S118(95.8)]	Armadillo repeat-containing protein 5 [OS=Homo sapiens]	Q96C12	0	4230.9	48	270171	1		High	4	0.0355	0	1	1	1	1058.48	0.11	0.00011	37.9588	0.0008299	0.0133	0.323	2.82	37.88
30	FALSE	Mono-phosphorylated	High	Unambiguous	AAAYDISEDEED	[K].AAAYDISEDEED.[-]	1xPhospho [S7(100)]	1xPhospho [Y4(0); S7(100)]	0.00638928	0.00101989	0.49	1	1	1	2	P49585	P49585 [356-367]	P49585 1xPhospho [Y359(0); S362(100)]	P49585 1xPhospho [S362(100)]	Choline-phosphate cytidylyltransferase A [OS=Homo sapiens]	P49585	0	1407.48	12	21709094	1		High	2	0.3047	0	1	1	1	704.246	0.54	0.00038	34.7802	0.0006768	0.003072	0.49	2.79	34.4
38	FALSE	Mono-phosphorylated	High	Unambiguous	AADPPAENSSAPEAEQGGAE	[K].AADPPAENSSAPEAEQGGAE.[-]	1xPhospho [S10(100)]	1xPhospho [S9(0); S10(100)]	0.000395617	0.00101989	0.842	1	1	3	5	P67809	P67809 [305-324]	P67809 1xPhospho [S313(0); S314(100)]	P67809 1xPhospho [S314(100)]	Y-box-binding protein 1 [OS=Homo sapiens]	P67809	0	1977.77	20	1.39269e+07	3		High	2	0.0355	0	1	1	1	989.388	-0.63	-0.00062	19.6618	0.0006768	0.000142	0.842	5.91	19.79
39	FALSE	Mono-phosphorylated	High	Unambiguous	AADPPAENSSAPEAEQGGAE	[K].AADPPAENSSAPEAEQGGAE.[-]	1xDeamidated [N8]; 1xPhospho [S]	1xDeamidated [N8]; 1xPhospho [S9(50); S10(50)]	0.101005	0.00350133	0.138	1	1	2	3	P67809	P67809 [305-324]			Y-box-binding protein 1 [OS=Homo sapiens]	P67809	0	1978.75	20	439529	2		High	2	0.0909	0	1	1	1	989.883	2.08	0.00206	22.9726	0.002373	0.06503	0.138	2.2	21.7
65	FALSE	Multi-phosphorylated	High	Unambiguous	AAGGATAGSRQPSVETLDSPTGSHVEWCK	[R].AAGGATAGSRQPSVETLDSPTGSHVEWCK.[Q]	1xCarbamidomethyl [C28]; 3xPhospho [S13(100); S19(99.9); T/S]	1xCarbamidomethyl [C28]; 3xPhospho [T6(50); S9(50); S13(100); T16(0.1); S19(99.9); T21(0); S23(0)]	0.10887	0.00350133	0.128	1	1	1	1	Q13613	Q13613 [31-59]	Q13613 3xPhospho [T36(50); S39(50); S43(100); T46(0.1); S49(99.9); T51(0); S53(0)]	Q13613 3xPhospho [S43(100); S49(99.9); T/S]	Myotubularin-related protein 1 [OS=Homo sapiens]	Q13613	1	3196.28	29			NoQuanValues	High	3	0.0323	0	1	1	1	1066.1	-0.49	-0.00052	39.8849	0.002373	0.07099	0.128	2.17
74	FALSE	Multi-phosphorylated	High	Unambiguous	AAKLSEGSQPAEEEEDQETPSR	[R].AAKLSEGSQPAEEEEDQETPSR.[N]	2xPhospho [S5(100); S8(100)]	2xPhospho [S5(100); S8(100); T19(0); S21(0)]	0.228999	0.00769758	0.024	1	1	1	1	Q9UKV3	Q9UKV3 [236-257]	Q9UKV3 2xPhospho [S240(100); S243(100); T254(0); S256(0)]	Q9UKV3 2xPhospho [S240(100); S243(100)]	Apoptotic chromatin condensation inducer in the nucleus [OS=Homo sapiens]	Q9UKV3	1	2548.01	22	3.60979e+06	1		High	3	0.1036	0	1	1	1	850.009	0.42	0.00036	19.7386	0.005786	0.1648	0.024	2.51	19.7
76	FALSE	Multi-phosphorylated	High	Unambiguous	AAKPGPAEAPSPTASPSGDASPPATAPYDPR	[R].AAKPGPAEAPSPTASPSGDASPPATAPYDPR.[V]	3xPhospho [S11(100); S15(99.9); S21(100)]	3xPhospho [S11(100); T13(0); S15(99.9); S17(0.1); S21(100); T25(0); Y28(0)]	0.0141192	0.00101989	0.39	1	1	1	2	Q9UPT8	Q9UPT8 [1094-1124]	Q9UPT8 3xPhospho [S1104(100); T1106(0); S1108(99.9); S1110(0.1); S1114(100); T1118(0); Y1121(0)]	Q9UPT8 3xPhospho [S1104(100); S1108(99.9); S1114(100)]	Zinc finger CCCH domain-containing protein 4 [OS=Homo sapiens]	Q9UPT8	0	3171.31	31	2.26937e+06	2		High	4	0.1061	0	1	1	1	793.585	2.86	0.00227	39.0443	0.0006768	0.007377	0.39	3.77	39.05
85	FALSE	Mono-phosphorylated	High	Unambiguous	AALGLQDSDDEDAAVDIDEQIESMFNSK	[K].AALGLQDSDDEDAAVDIDEQIESMFNSK.[K]	1xPhospho [S8(100)]	1xPhospho [S8(100); S23(0); S27(0)]	0.0247701	0.00128715	0.319	1	1	1	1	Q7L014	Q7L014 [797-824]	Q7L014 1xPhospho [S804(100); S819(0); S823(0)]	Q7L014 1xPhospho [S804(100)]	Probable ATP-dependent RNA helicase DDX46 [OS=Homo sapiens]	Q7L014	0	3106.31	28	58729	1		High	3	0.4431	0	1	1	1	1036.11	-0.28	-0.00029	95.0928	0.0008299	0.01369	0.319	1.67	95.07
89	FALSE	Multi-phosphorylated	High	Unambiguous	AALIPGGLSDGQFYSPPESEAGSEEAEEKQDSEKPLLEL	[R].AALIPGGLSDGQFYSPPESEAGSEEAEEKQDSEKPLLEL.[-]	3xPhospho [S15(100); S19(100); S23(100)]	3xPhospho [S9(0); Y14(0); S15(100); S19(100); S23(100); S32(0)]	0.00308323	0.00101989	0.582	1	1	2	2	O95772	O95772 [196-234]	O95772 3xPhospho [S204(0); Y209(0); S210(100); S214(100); S218(100); S227(0)]	O95772 3xPhospho [S210(100); S214(100); S218(100)]	STARD3 N-terminal-like protein [OS=Homo sapiens]	O95772	1	4357.86	39	1.97745e+06	1		High	4	0.2179	0	1	1	1	1090.22	0.74	0.00081	90.9081	0.0006768	0.001376	0.582	9.18	90.93
90	FALSE	Multi-phosphorylated	High	Unambiguous	AALIPGGLSDGQFYSPPESEAGSEEAEEKQDSEKPLLEL	[R].AALIPGGLSDGQFYSPPESEAGSEEAEEKQDSEKPLLEL.[-]	1xDeamidated [Q30]; 3xPhospho [S19(99.9); S23(99.9); Y/S]	1xDeamidated [Q30]; 3xPhospho [S9(0); Y14(50.1); S15(50.1); S19(99.9); S23(99.9); S32(0)]	0.205361	0.00714389	0.04	1	1	1	1	O95772	O95772 [196-234]	O95772 3xPhospho [S204(0); Y209(50.1); S210(50.1); S214(99.9); S218(99.9); S227(0)]	O95772 3xPhospho [S214(99.9); S218(99.9); Y/S]	STARD3 N-terminal-like protein [OS=Homo sapiens]	O95772	1	4358.84	39	547302	1		High	3	0.0909	0	1	1	1	1453.63	5.24	0.00761	90.8328	0.005089	0.1454	0.04	1.32	90.81
115	FALSE	Mono-phosphorylated	High	Unambiguous	AAQGPPAPAVPPNTDVMACTQTALLQK	[K].AAQGPPAPAVPPNTDVMACTQTALLQK.[L]	1xCarbamidomethyl [C19]; 1xDeamidated [Q26]; 1xPhospho [T14(100)]	1xCarbamidomethyl [C19]; 1xDeamidated [Q26]; 1xPhospho [T14(100); T20(0); T22(0)]	0.11301	0.00377149	0.123	1	1	1	1	O60232	O60232 [134-160]	O60232 1xPhospho [T147(100); T153(0); T155(0)]	O60232 1xPhospho [T147(100)]	Protein ZNRD2 [OS=Homo sapiens]	O60232	0	2828.34	27			NoQuanValues	High	4		0.0146	2	2	2	707.839	-0.52	-0.00037	66.8349	0.002527	0.07413	0.123	3.38
124	FALSE	Multi-phosphorylated	High	Unambiguous	AASADSTTEGTPADGFTVLSTK	[K].AASADSTTEGTPADGFTVLSTK.[S]	2xPhospho [S3(100); S6(100)]	2xPhospho [S3(100); S6(100); T7(0); T8(0); T11(0); T17(0); S20(0); T21(0)]	0.000905893	0.00101989	0.737	1	1	1	1	O75367	O75367 [168-189]	O75367 2xPhospho [S170(100); S173(100); T174(0); T175(0); T178(0); T184(0); S187(0); T188(0)]	O75367 2xPhospho [S170(100); S173(100)]	Core histone macro-H2A.1 [OS=Homo sapiens]	O75367	0	2286.94	22	901859	1		High	3	0.1775	0	1	1	1	762.986	0.74	0.00056	58.3609	0.0006768	0.0003551	0.737	4.17	58.31
125	FALSE	Multi-phosphorylated	High	Unambiguous	AASDDGSLKSSSPTSYWK	[K].AASDDGSLKSSSPTSYWK.[S]	3xPhospho [S3(100); S7(100); S/T/Y]	3xPhospho [S3(100); S7(100); S10(33.3); S11(33.3); S12(33.3); T14(0); S15(0); Y16(0)]	0.156019	0.00503111	0.079	1	1	1	1	Q92614	Q92614 [1996-2013]	Q92614 3xPhospho [S1998(100); S2002(100); S2005(33.3); S2006(33.3); S2007(33.3); T2009(0); S2010(0); Y2011(0)]	Q92614 3xPhospho [S1998(100); S2002(100); S/T/Y]	Unconventional myosin-XVIIIa [OS=Homo sapiens]	Q92614	1	2126.78	18	743520	1		High	2	0.3217	0	1	1	1	1063.89	0.13	0.00014	43.8136	0.00367	0.1066	0.079	3.14	43.91
130	FALSE	Multi-phosphorylated	High	Unambiguous	AASEQQADTSGGDSPKDESKPPFSYAQLIVQAISSAQDR	[K].AASEQQADTSGGDSPKDESKPPFSYAQLIVQAISSAQDR.[Q]	2xPhospho [S10(96.5); S14(96.5)]	2xPhospho [S3(0); T9(0.3); S10(96.5); S14(96.5); S19(6.8); S24(0); Y25(0); S34(0); S35(0)]	0.023623	0.00128715	0.325	1	1	2	2	P85037	P85037 [286-324]	P85037 2xPhospho [S288(0); T294(0.3); S295(96.5); S299(96.5); S304(6.8); S309(0); Y310(0); S319(0); S320(0)]	P85037 2xPhospho [S295(96.5); S299(96.5)]	Forkhead box protein K1 [OS=Homo sapiens]	P85037	1	4239.88	39	1.10817e+06	1		High	4		0.0053	2	2	2	1060.72	0.37	0.0004	91.055	0.0008299	0.01303	0.325	3.77	90.61
137	FALSE	Multi-phosphorylated	High	Unambiguous	AASSSSPGSPVASSPSR	[R].AASSSSPGSPVASSPSR.[L]	2xPhospho [S5(100); S9(100)]	2xPhospho [S3(0); S4(0); S5(100); S6(0); S9(100); S13(0); S14(0); S16(0)]	0.0193839	0.00128715	0.35	1	1	1	1	Q92538	Q92538 [1777-1793]	Q92538 2xPhospho [S1779(0); S1780(0); S1781(100); S1782(0); S1785(100); S1789(0); S1790(0); S1792(0)]	Q92538 2xPhospho [S1781(100); S1785(100)]	Golgi-specific brefeldin A-resistance guanine nucleotide exchange factor 1 [OS=Homo sapiens]	Q92538	0	1691.67	17	262114	1		High	2		0.0198	2	2	2	846.34	3.06	0.00259	14.2734	0.0008299	0.01049	0.35	2.48	14.23
161	FALSE	Multi-phosphorylated	High	Unambiguous	AAYGDLSSEEEEENEPESLGVVYK	[K].AAYGDLSSEEEEENEPESLGVVYK.[S]	2xPhospho [S7(100); S8(100)]	2xPhospho [Y3(0); S7(100); S8(100); S18(0); Y23(0)]	0.000605747	0.00101989	0.788	1	1	1	3	O15541	O15541 [78-101]	O15541 2xPhospho [Y80(0); S84(100); S85(100); S95(0); Y100(0)]	O15541 2xPhospho [S84(100); S85(100)]	E3 ubiquitin-protein ligase RNF113A [OS=Homo sapiens]	O15541	0	2804.11	24	1.9243e+07	2		High	3	0.5008	0	1	1	1	935.376	1.2	0.00112	60.2452	0.0006768	0.000228	0.788	6.07	60.33
169	FALSE	Multi-phosphorylated	High	Unambiguous	ACASPSAQVEGSPVAGSDGSQPAVK	[R].ACASPSAQVEGSPVAGSDGSQPAVK.[L]	1xCarbamidomethyl [C2]; 2xPhospho [S4(100); S12(100)]	1xCarbamidomethyl [C2]; 2xPhospho [S4(100); S6(0); S12(100); S17(0); S20(0)]	0.000262493	0.00101989	0.894	1	1	1	1	Q9UFC0	Q9UFC0 [248-272]	Q9UFC0 2xPhospho [S251(100); S253(0); S259(100); S264(0); S267(0)]	Q9UFC0 2xPhospho [S251(100); S259(100)]	Leucine-rich repeat and WD repeat-containing protein 1 [OS=Homo sapiens]	Q9UFC0	0	2517.04	25	1.96602e+06	1		High	3	0.3392	0	1	1	1	839.686	2.53	0.00213	29.1284	0.0006768	9.03e-05	0.894	5.66	29.22
199	FALSE	Multi-phosphorylated	High	Unambiguous	ADAPDAGAQSDSELPSYHQNDVSLDRGYTSDSEVYTDHGRPGK	[R].ADAPDAGAQSDSELPSYHQNDVSLDRGYTSDSEVYTDHGRPGK.[I]	2xPhospho [S30(89.3); S/Y/T]	2xPhospho [S10(2.3); S12(0); S16(2.3); Y17(46.7); S23(48.7); Y28(2.2); T29(4.3); S30(89.3); S32(4.3); Y35(0); T36(0)]	0.129123	0.00377149	0.105	1	1	1	1	Q92538	Q92538 [1290-1332]	Q92538 2xPhospho [S1299(2.3); S1301(0); S1305(2.3); Y1306(46.7); S1312(48.7); Y1317(2.2); T1318(4.3); S1319(89.3); S1321(4.3); Y1324(0); T1325(0)]	Q92538 2xPhospho [S1319(89.3); S/Y/T]	Golgi-specific brefeldin A-resistance guanine nucleotide exchange factor 1 [OS=Homo sapiens]	Q92538	1	4767.97	43	9224564	1		High	4	0.0684	0	1	1	1	1192.75	0.68	0.00081	36.6473	0.002527	0.08614	0.105	4.24	36.43
218	FALSE	Multi-phosphorylated	High	Unambiguous	ADHRSSPNVANQPPSPGGK	[R].ADHRSSPNVANQPPSPGGK.[S]	2xPhospho [S5(100); S15(100)]	2xPhospho [S5(100); S6(0); S15(100)]	0.00303482	0.00101989	0.584	1	1	2	3	P55196	P55196 [1168-1186]	P55196 2xPhospho [S1172(100); S1173(0); S1182(100)]	P55196 2xPhospho [S1172(100); S1182(100)]	Afadin [OS=Homo sapiens]	P55196	1	2075.87	19	11976106	1		High	3	0.5335	0	1	1	1	692.628	-0.69	-0.00048	9.3635	0.0006768	0.001353	0.584	5.68	9.28
232	FALSE	Multi-phosphorylated	High	Unambiguous	ADRLEGDRSEGSGQENENEDEE	[R].ADRLEGDRSEGSGQENENEDEE.[-]	2xPhospho [S9(100); S12(100)]	2xPhospho [S9(100); S12(100)]	0.0733978	0.00322679	0.18	1	1	1	1	Q58WW2	Q58WW2 [839-860]	Q58WW2 2xPhospho [S847(100); S850(100)]	Q58WW2 2xPhospho [S847(100); S850(100)]	DDB1- and CUL4-associated factor 6 [OS=Homo sapiens]	Q58WW2	2	2624.93	22	4.51233e+06	1		High	3	0.2806	0	1	1	1	875.648	0.86	0.00075	14.049	0.002216	0.04561	0.18	3.92	14.15
271	FALSE	Multi-phosphorylated	High	Unambiguous	AEDSDSEPEPEDNVR	[K].AEDSDSEPEPEDNVR.[L]	2xPhospho [S4(100); S6(100)]	2xPhospho [S4(100); S6(100)]	0.0107827	0.00101989	0.424	1	1	1	3	Q9H0D6	Q9H0D6 [496-510]	Q9H0D6 2xPhospho [S499(100); S501(100)]	Q9H0D6 2xPhospho [S499(100); S501(100)]	5'-3' exoribonuclease 2 [OS=Homo sapiens]	Q9H0D6	0	1848.62	15	1.81018e+06	2		High	2	0.6708	0	1	1	1	924.815	1.08	0.001	21.6319	0.0006768	0.005467	0.424	4.07	21.81
308	FALSE	Multi-phosphorylated	High	Unambiguous	AEPASPDSPKGSSETETEPPVALAPGPAPTR	[K].AEPASPDSPKGSSETETEPPVALAPGPAPTR.[C]	3xPhospho [S5(100); S8(99.8); S13(94.8)]	3xPhospho [S5(100); S8(99.8); S12(5); S13(94.8); T15(0.3); T17(0.3); T30(0)]	0.123535	0.00377149	0.111	1	1	1	1	P11474	P11474 [15-45]	P11474 3xPhospho [S19(100); S22(99.8); S26(5); S27(94.8); T29(0.3); T31(0.3); T44(0)]	P11474 3xPhospho [S19(100); S22(99.8); S27(94.8)]	Steroid hormone receptor ERR1 [OS=Homo sapiens]	P11474	1	3283.38	31	346748	1		High	4	0.0625	0	1	1	1	821.603	1.62	0.00133	50.1612	0.002527	0.08176	0.111	1.92	50.03
317	FALSE	Mono-phosphorylated	High	Unambiguous	AEQGSEEEGEGEEEEEEGGESKADDPYAHLSK	[K].AEQGSEEEGEGEEEEEEGGESKADDPYAHLSK.[K]	1xPhospho [S5(100)]	1xPhospho [S5(100); S21(0); Y27(0); S31(0)]	0.00139854	0.00101989	0.682	1	1	1	1	Q8NE71	Q8NE71 [224-255]	Q8NE71 1xPhospho [S228(100); S244(0); Y250(0); S254(0)]	Q8NE71 1xPhospho [S228(100)]	ATP-binding cassette sub-family F member 1 [OS=Homo sapiens]	Q8NE71	1	3531.37	32	1.91771e+06	1		High	3	0.4089	0	1	1	1	1177.8	0.26	0.00031	22.7729	0.0006768	0.0005759	0.682	5.82	22.75
318	FALSE	Mono-phosphorylated	High	Unambiguous	AEQGSEEEGEGEEEEEEGGESKADDPYAHLSKK	[K].AEQGSEEEGEGEEEEEEGGESKADDPYAHLSKK.[E]	1xPhospho [S5(100)]	1xPhospho [S5(100); S21(0); Y27(0); S31(0)]	0.000709294	0.00101989	0.768	1	1	1	1	Q8NE71	Q8NE71 [224-256]	Q8NE71 1xPhospho [S228(100); S244(0); Y250(0); S254(0)]	Q8NE71 1xPhospho [S228(100)]	ATP-binding cassette sub-family F member 1 [OS=Homo sapiens]	Q8NE71	2	3659.47	33	55799696	1		High	4	0.401	0	1	1	1	915.621	-0.73	-0.00067	18.3845	0.0006768	0.0002717	0.768	8.23	18.71
319	FALSE	Mono-phosphorylated	High	Unambiguous	AEQGSEEEGEGEEEEEEGGESKADDPYAHLSKK	[K].AEQGSEEEGEGEEEEEEGGESKADDPYAHLSKK.[E]	1xDeamidated [Q3]; 1xPhospho [S5(100)]	1xDeamidated [Q3]; 1xPhospho [S5(100); S21(0); Y27(0); S31(0)]	0.0506292	0.00196892	0.228	1	1	1	1	Q8NE71	Q8NE71 [224-256]	Q8NE71 1xPhospho [S228(100); S244(0); Y250(0); S254(0)]	Q8NE71 1xPhospho [S228(100)]	ATP-binding cassette sub-family F member 1 [OS=Homo sapiens]	Q8NE71	2	3660.45	33			NoQuanValues	High	3	0.3445	0	1	1	1	1220.83	6.59	0.00804	18.4423	0.001491	0.03025	0.228	4.18
327	FALSE	Mono-phosphorylated	High	Unambiguous	AESPESSAIESTQSTPQK	[R].AESPESSAIESTQSTPQK.[G]	1xPhospho [S3(100)]	1xPhospho [S3(100); S6(0); S7(0); S11(0); T12(0); S14(0); T15(0)]	0.000615381	0.00101989	0.786	1	1	1	2	Q9NTI5	Q9NTI5 [1356-1373]	Q9NTI5 1xPhospho [S1358(100); S1361(0); S1362(0); S1366(0); T1367(0); S1369(0); T1370(0)]	Q9NTI5 1xPhospho [S1358(100)]	Sister chromatid cohesion protein PDS5 homolog B [OS=Homo sapiens]	Q9NTI5	0	1956.84	18	3.70114e+06	2		High	2	0.1807	0	1	1	1	978.926	0.9	0.00088	19.7943	0.0006768	0.0002326	0.786	5.48	19.8
328	FALSE	Multi-phosphorylated	High	Unambiguous	AESPESSAIESTQSTPQKGR	[R].AESPESSAIESTQSTPQKGR.[G]	2xPhospho [S3(100); T15(99)]	2xPhospho [S3(100); S6(0); S7(0); S11(0); T12(0); S14(1); T15(99)]	0.0355962	0.0016326	0.273	1	1	1	1	Q9NTI5	Q9NTI5 [1356-1375]	Q9NTI5 2xPhospho [S1358(100); S1361(0); S1362(0); S1366(0); T1367(0); S1369(1); T1370(99)]	Q9NTI5 2xPhospho [S1358(100); T1370(99)]	Sister chromatid cohesion protein PDS5 homolog B [OS=Homo sapiens]	Q9NTI5	1	2249.93	20	13113721	1		High	3	0.0144	0	1	1	1	750.649	-0.52	-0.00039	17.1293	0.001036	0.02046	0.273	3.47	17.19
329	FALSE	Multi-phosphorylated	High	Unambiguous	AESPESSAIESTQSTPQKGR	[R].AESPESSAIESTQSTPQKGR.[G]	3xPhospho [S3(100); S14(100); T15(100)]	3xPhospho [S3(100); S6(0); S7(0); S11(0); T12(0); S14(100); T15(100)]	0.0848697	0.00322679	0.161	1	1	1	1	Q9NTI5	Q9NTI5 [1356-1375]	Q9NTI5 3xPhospho [S1358(100); S1361(0); S1362(0); S1366(0); T1367(0); S1369(100); T1370(100)]	Q9NTI5 3xPhospho [S1358(100); S1369(100); T1370(100)]	Sister chromatid cohesion protein PDS5 homolog B [OS=Homo sapiens]	Q9NTI5	1	2329.9	20	358009	1		High	3	0.1086	0	1	1	1	777.305	0.22	0.00017	21.5689	0.002216	0.05358	0.161	1.75	21.57
330	FALSE	Multi-phosphorylated	High	Unambiguous	AESSSSISSSASLSAANTPTVGVSR	[R].AESSSSISSSASLSAANTPTVGVSR.[G]	2xPhospho [S3(100); S6(95.5)]	2xPhospho [S3(100); S4(1.5); S5(1.5); S6(95.5); S8(0); S9(1.5); S10(0); S12(0); S14(0); T18(0); T20(0); S24(0)]	0.0253642	0.00128715	0.316	1	1	1	2	Q0JRZ9	Q0JRZ9 [506-530]	Q0JRZ9 2xPhospho [S508(100); S509(1.5); S510(1.5); S511(95.5); S513(0); S514(1.5); S515(0); S517(0); S519(0); T523(0); T525(0); S529(0)]	Q0JRZ9 2xPhospho [S508(100); S511(95.5)]	F-BAR domain only protein 2 [OS=Homo sapiens]	Q0JRZ9	0	2513.08	25	301579	1		High	3	0.0493	0	1	1	1	838.366	1.24	0.00104	44.5906	0.0008299	0.01405	0.316	2.03	44.55
331	FALSE	Mono-phosphorylated	High	Unambiguous	AETASQSQRSPISDNSGCDAPGNSNPSLSVPSSAESEK	[R].AETASQSQRSPISDNSGCDAPGNSNPSLSVPSSAESEK.[Q]	1xCarbamidomethyl [C18]; 1xPhospho [S10(100)]	1xCarbamidomethyl [C18]; 1xPhospho [T3(0); S5(0); S7(0); S10(100); S13(0); S16(0); S24(0); S27(0); S29(0); S32(0); S33(0); S36(0)]	0.00429935	0.00101989	0.54	1	1	1	1	Q99590	Q99590 [329-366]	Q99590 1xPhospho [T331(0); S333(0); S335(0); S338(100); S341(0); S344(0); S352(0); S355(0); S357(0); S360(0); S361(0); S364(0)]	Q99590 1xPhospho [S338(100)]	Protein SCAF11 [OS=Homo sapiens]	Q99590	1	3928.68	38			NoQuanValues	High	3	0.0964	0	1	1	1	1310.23	-1.65	-0.00216	28.6179	0.0006768	0.001998	0.54	5.5
332	FALSE	Mono-phosphorylated	High	Unambiguous	AETASQSQRSPISDNSGCDAPGNSNPSLSVPSSAESEK	[R].AETASQSQRSPISDNSGCDAPGNSNPSLSVPSSAESEK.[Q]	1xCarbamidomethyl [C18]; 1xDeamidated [N23]; 1xPhospho [S10(100)]	1xCarbamidomethyl [C18]; 1xDeamidated [N23]; 1xPhospho [T3(0); S5(0); S7(0); S10(100); S13(0); S16(0); S24(0); S27(0); S29(0); S32(0); S33(0); S36(0)]	0.0118592	0.00101989	0.412	1	1	1	1	Q99590	Q99590 [329-366]	Q99590 1xPhospho [T331(0); S333(0); S335(0); S338(100); S341(0); S344(0); S352(0); S355(0); S357(0); S360(0); S361(0); S364(0)]	Q99590 1xPhospho [S338(100)]	Protein SCAF11 [OS=Homo sapiens]	Q99590	1	3929.66	38			NoQuanValues	High	3	0.0165	0	1	1	1	1310.56	3.76	0.00492	28.5178	0.0006768	0.006122	0.412	6.65
333	FALSE	Mono-phosphorylated	High	Unambiguous	AETASQSQRSPISDNSGCDAPGNSNPSLSVPSSAESEKQTR	[R].AETASQSQRSPISDNSGCDAPGNSNPSLSVPSSAESEKQTR.[Q]	1xCarbamidomethyl [C18]; 1xPhospho [S10(88.6)]	1xCarbamidomethyl [C18]; 1xPhospho [T3(3.7); S5(3.7); S7(3.7); S10(88.6); S13(0.2); S16(0); S24(0.2); S27(0); S29(0); S32(0); S33(0); S36(0); T40(0)]	0.085518	0.00322679	0.16	1	1	1	1	Q99590	Q99590 [329-369]	Q99590 1xPhospho [T331(3.7); S333(3.7); S335(3.7); S338(88.6); S341(0.2); S344(0); S352(0.2); S355(0); S357(0); S360(0); S361(0); S364(0); T368(0)]	Q99590 1xPhospho [S338(88.6)]	Protein SCAF11 [OS=Homo sapiens]	Q99590	2	4313.88	41	11238898	1		High	4	0.0227	0	1	1	1	1079.23	-1	-0.00108	24.453	0.002216	0.05407	0.16	3.96	24.34
356	FALSE	Multi-phosphorylated	High	Unambiguous	AFGESSTESDEEEEEGCGHTHCVR	[R].AFGESSTESDEEEEEGCGHTHCVR.[G]	2xCarbamidomethyl [C17; C22]; 4xPhospho [S5(100); S6(100); T7(100); S9(100)]	2xCarbamidomethyl [C17; C22]; 4xPhospho [S5(100); S6(100); T7(100); S9(100); T20(0)]	0.0192311	0.00128715	0.351	1	1	1	4	O60927	O60927 [69-92]	O60927 4xPhospho [S73(100); S74(100); T75(100); S77(100); T88(0)]	O60927 4xPhospho [S73(100); S74(100); T75(100); S77(100)]	E3 ubiquitin-protein ligase PPP1R11 [OS=Homo sapiens]	O60927	0	3058.92	24	550327	1		High	3	0.3837	0	1	1	1	1020.31	0.57	0.00058	31.9281	0.0008299	0.01036	0.351	3.31	31.87
457	FALSE	Mono-phosphorylated	High	Unambiguous	AGEAPTENPAPPTQQSSAE	[K].AGEAPTENPAPPTQQSSAE.[-]	1xPhospho [S17(100)]	1xPhospho [T6(0); T13(0); S16(0); S17(100)]	0.000438343	0.00101989	0.829	1	1	1	2	P16989	P16989 [354-372]	P16989 1xPhospho [T359(0); T366(0); S369(0); S370(100)]	P16989 1xPhospho [S370(100)]	Y-box-binding protein 3 [OS=Homo sapiens]	P16989	0	1961.81	19	1.97392e+06	2		High	3	0.0557	0	1	1	1	654.61	1.52	0.00099	22.9281	0.0006768	0.0001593	0.829	5.21	22.94
459	FALSE	Multi-phosphorylated	High	Unambiguous	AGEEDEGEEDSDSDYEISAK	[R].AGEEDEGEEDSDSDYEISAK.[A]	2xPhospho [S11(100); S13(100)]	2xPhospho [S11(100); S13(100); Y15(0.1); S18(0)]	0.120824	0.00377149	0.114	1	1	1	1	A2RRP1	A2RRP1 [463-482]	A2RRP1 2xPhospho [S473(100); S475(100); Y477(0.1); S480(0)]	A2RRP1 2xPhospho [S473(100); S475(100)]	NBAS subunit of NRZ tethering complex [OS=Homo sapiens]	A2RRP1	0	2334.77	20	245530	1		High	2	0.1577	0	1	1	1	1167.89	-0.25	-0.00029	32.7753	0.002527	0.08007	0.114	2.22	32.89
461	FALSE	Mono-phosphorylated	High	Unambiguous	AGEPDGESLDEQPSSSSSKR	[K].AGEPDGESLDEQPSSSSSKR.[S]	1xPhospho [S8(100)]	1xPhospho [S8(100); S14(0); S15(0); S16(0); S17(0); S18(0)]	0.0025703	0.00101989	0.605	1	1	1	1	Q9H3Q1	Q9H3Q1 [57-76]	Q9H3Q1 1xPhospho [S64(100); S70(0); S71(0); S72(0); S73(0); S74(0)]	Q9H3Q1 1xPhospho [S64(100)]	Cdc42 effector protein 4 [OS=Homo sapiens]	Q9H3Q1	1	2142.88	20	6859601	1		High	3	0.1444	0	1	1	1	714.965	-1.08	-0.00077	11.7113	0.0006768	0.001128	0.605	5.61	11.72
462	FALSE	Multi-phosphorylated	High	Unambiguous	AGEPNSPDAEEANSPDVTAGCDPAGVHPPR	[R].AGEPNSPDAEEANSPDVTAGCDPAGVHPPR.[-]	1xCarbamidomethyl [C21]; 2xPhospho [S6(100); S14(100)]	1xCarbamidomethyl [C21]; 2xPhospho [S6(100); S14(100); T18(0)]	7.19e-06	0.00101989	1.35	1	1	1	10	Q08J23	Q08J23 [738-767]	Q08J23 2xPhospho [S743(100); S751(100); T755(0)]	Q08J23 2xPhospho [S743(100); S751(100)]	RNA cytosine C(5)-methyltransferase NSUN2 [OS=Homo sapiens]	Q08J23	0	3174.25	30	167039276	3		High	4	0.3454	0	1	1	1	794.317	-1.27	-0.001	33.4718	0.0006768	1.68e-06	1.35	9.41	33.66
463	FALSE	Multi-phosphorylated	High	Unambiguous	AGEPNSPDAEEANSPDVTAGCDPAGVHPPR	[R].AGEPNSPDAEEANSPDVTAGCDPAGVHPPR.[-]	1xCarbamidomethyl [C21]; 1xDeamidated [N13]; 2xPhospho [S6(100); S14(100)]	1xCarbamidomethyl [C21]; 1xDeamidated [N13]; 2xPhospho [S6(100); S14(100); T18(0)]	0.00384819	0.00101989	0.554	1	1	1	3	Q08J23	Q08J23 [738-767]	Q08J23 2xPhospho [S743(100); S751(100); T755(0)]	Q08J23 2xPhospho [S743(100); S751(100)]	RNA cytosine C(5)-methyltransferase NSUN2 [OS=Homo sapiens]	Q08J23	0	3175.23	30	4915034	2		High	3	0.0552	0	1	1	1	1059.08	-0.09	-0.0001	35.2885	0.0006768	0.001755	0.554	4.17	35.06
473	FALSE	Multi-phosphorylated	High	Unambiguous	AGGGAQPSQTATGDPSDEDEDSDLEEFVR	[R].AGGGAQPSQTATGDPSDEDEDSDLEEFVR.[S]	2xPhospho [S16(100); S22(100)]	2xPhospho [S8(0); T10(0); T12(0); S16(100); S22(100)]	0.00390961	0.00101989	0.552	1	1	1	1	Q2YD98	Q2YD98 [266-294]	Q2YD98 2xPhospho [S273(0); T275(0); T277(0); S281(100); S287(100)]	Q2YD98 2xPhospho [S281(100); S287(100)]	UV-stimulated scaffold protein A [OS=Homo sapiens]	Q2YD98	0	3140.19	29	1.09111e+06	1		High	3	0.1795	0	1	1	1	1047.4	0.9	0.00094	58.5214	0.0006768	0.001792	0.552	5.18	58.63
476	FALSE	Mono-phosphorylated	High	Unambiguous	AGGLGAEETPPTSVSESLPTLSDSDPVPLAPGAADSDEDTEGFGVPR	[R].AGGLGAEETPPTSVSESLPTLSDSDPVPLAPGAADSDEDTEGFGVPR.[H]	1xPhospho [S/T]	1xPhospho [T9(0); T12(0); S13(0); S15(0); S17(0); T20(0); S22(0); S24(0); S36(50); T40(50)]	0.236809	0.00832476	0.019	1	1	1	1	Q66K74	Q66K74 [774-820]			Microtubule-associated protein 1S [OS=Homo sapiens]	Q66K74	0	4675.11	47	308811	1		High	4	0.0682	0	1	1	1	1169.53	1.68	0.00197	78.2448	0.00597	0.1705	0.019	1.76	78.09
477	FALSE	Multi-phosphorylated	High	Unambiguous	AGGLGAEETPPTSVSESLPTLSDSDPVPLAPGAADSDEDTEGFGVPR	[R].AGGLGAEETPPTSVSESLPTLSDSDPVPLAPGAADSDEDTEGFGVPR.[H]	2xPhospho [T9(100); S36(100)]	2xPhospho [T9(100); T12(0); S13(0); S15(0); S17(0); T20(0); S22(0); S24(0); S36(100); T40(0)]	3.12e-05	0.00101989	1.164	1	1	3	3	Q66K74	Q66K74 [774-820]	Q66K74 2xPhospho [T782(100); T785(0); S786(0); S788(0); S790(0); T793(0); S795(0); S797(0); S809(100); T813(0)]	Q66K74 2xPhospho [T782(100); S809(100)]	Microtubule-associated protein 1S [OS=Homo sapiens]	Q66K74	0	4755.08	47	5.32298e+06	2		High	4	0.2526	0	1	1	1	1189.53	2.16	0.00257	85.1367	0.0006768	8.49e-06	1.164	10.57	84.35
480	FALSE	Multi-phosphorylated	High	Unambiguous	AGGLQDSDTEDECWSDTEAVPR	[R].AGGLQDSDTEDECWSDTEAVPR.[A]	1xCarbamidomethyl [C13]; 3xPhospho [S7(100); T9(100); S15(100)]	1xCarbamidomethyl [C13]; 3xPhospho [S7(100); T9(100); S15(100); T17(0)]	0.0329035	0.00128715	0.283	1	1	1	3	Q9H6H4	Q9H6H4 [188-209]	Q9H6H4 3xPhospho [S194(100); T196(100); S202(100); T204(0)]	Q9H6H4 3xPhospho [S194(100); T196(100); S202(100)]	Receptor expression-enhancing protein 4 [OS=Homo sapiens]	Q9H6H4	0	2677.9	22	576394	1		High	3	0.4582	0	1	1	1	893.307	1.18	0.00106	59.004	0.0008299	0.01873	0.283	3.71	59.1
489	FALSE	Multi-phosphorylated	High	Unambiguous	AGHDGDSDGDSDDEEGYFICPITDDPSSNQNVNSK	[R].AGHDGDSDGDSDDEEGYFICPITDDPSSNQNVNSK.[V]	1xCarbamidomethyl [C20]; 2xPhospho [S7(100); S11(100)]	1xCarbamidomethyl [C20]; 2xPhospho [S7(100); S11(100); Y17(0); T23(0); S27(0); S28(0); S34(0)]	0.00188829	0.00101989	0.644	1	1	1	3	O00418	O00418 [21-55]	O00418 2xPhospho [S27(100); S31(100); Y37(0); T43(0); S47(0); S48(0); S54(0)]	O00418 2xPhospho [S27(100); S31(100)]	Eukaryotic elongation factor 2 kinase [OS=Homo sapiens]	O00418	0	3917.43	35	1.67736e+06	2		High	4	0.5175	0	1	1	1	980.115	2.16	0.00212	56.074	0.0006768	0.0007976	0.644	6.84	55.96
494	FALSE	Multi-phosphorylated	High	Unambiguous	AGKSGTSTPTTPGSTAITPGTPPSYSSR	[R].AGKSGTSTPTTPGSTAITPGTPPSYSSR.[T]	4xPhospho [T11; T15; T18; T21]	4xPhospho [T11; T15; T18; T21]	0.0283281	0.00128715	0.302	1	1	1	1	P11137	P11137 [1585-1612]	P11137 4xPhospho [T1595; T1599; T1602; T1605]	P11137 4xPhospho [T1595; T1599; T1602; T1605]	Microtubule-associated protein 2 [OS=Homo sapiens]	P11137	1	2984.18	28	544725	1		High	3	0.0817	0	1	1	1	995.398	0.89	0.00089	43.4121	0.0008299	0.01593	0.302	3.06	43.49
498	FALSE	Multi-phosphorylated	High	Unambiguous	AGLESGAEPGDGDSDTTK	[K].AGLESGAEPGDGDSDTTK.[K]	2xPhospho [S5(100); S14(100)]	2xPhospho [S5(100); S14(100); T16(0); T17(0)]	0.00797733	0.00101989	0.462	1	1	1	1	O60832	O60832 [481-498]	O60832 2xPhospho [S485(100); S494(100); T496(0); T497(0)]	O60832 2xPhospho [S485(100); S494(100)]	H/ACA ribonucleoprotein complex subunit DKC1 [OS=Homo sapiens]	O60832	0	1866.67	18	341210	1		High	2	0.6345	0	1	1	1	933.839	1.42	0.00133	24.0115	0.0006768	0.003921	0.462	5.39	24.03
499	FALSE	Multi-phosphorylated	High	Unambiguous	AGLESGAEPGDGDSDTTKK	[K].AGLESGAEPGDGDSDTTKK.[K]	2xPhospho [S5(100); S14(100)]	2xPhospho [S5(100); S14(100); T16(0); T17(0)]	0.000714913	0.00101989	0.767	1	1	1	1	O60832	O60832 [481-499]	O60832 2xPhospho [S485(100); S494(100); T496(0); T497(0)]	O60832 2xPhospho [S485(100); S494(100)]	H/ACA ribonucleoprotein complex subunit DKC1 [OS=Homo sapiens]	O60832	1	1994.76	19	2.07531e+06	1		High	3	0.5247	0	1	1	1	665.592	-0.33	-0.00022	15.7285	0.0006768	0.0002736	0.767	7.68	15.71
500	FALSE	Multi-phosphorylated	High	Unambiguous	AGLESGAEPGDGDSDTTKKK	[K].AGLESGAEPGDGDSDTTKKK.[K]	2xPhospho [S5(100); S14(100)]	2xPhospho [S5(100); S14(100); T16(0); T17(0)]	0.00912856	0.00101989	0.445	1	1	1	1	O60832	O60832 [481-500]	O60832 2xPhospho [S485(100); S494(100); T496(0); T497(0)]	O60832 2xPhospho [S485(100); S494(100)]	H/ACA ribonucleoprotein complex subunit DKC1 [OS=Homo sapiens]	O60832	2	2122.86	20	3539151	1		High	3	0.3013	0	1	1	1	708.291	0.1	7e-05	10.6049	0.0006768	0.004578	0.445	6.77	10.6
516	FALSE	Multi-phosphorylated	High	Unambiguous	AGNSDSEEDDANGRVELILEPK	[K].AGNSDSEEDDANGRVELILEPK.[D]	1xDeamidated [N12]; 2xPhospho [S4(100); S6(100)]	1xDeamidated [N12]; 2xPhospho [S4(100); S6(100)]	0.0211471	0.00128715	0.339	1	2	1	1	Q9Y4E1	Q9Y4E1 [155-176]	Q9Y4E1 2xPhospho [S158(100); S160(100)]	Q9Y4E1 2xPhospho [S158(100); S160(100)]	WASH complex subunit 2C [OS=Homo sapiens]	Q9Y4E1; Q641Q2	1	2519.02	22	989999	1		High	3	0.1601	0	1	1	1	840.346	0.13	0.00011	55.2056	0.0008299	0.01156	0.339	3.31	55.14
544	FALSE	Mono-phosphorylated	High	Unambiguous	AGSSAAGASGWTSAGSLNSVPTNSAQQGHNSPDSPVTSAAK	[K].AGSSAAGASGWTSAGSLNSVPTNSAQQGHNSPDSPVTSAAK.[G]	1xPhospho [S31(100)]	1xPhospho [S3(0); S4(0); S9(0); T12(0); S13(0); S16(0); S19(0); T22(0); S24(0); S31(100); S34(0); T37(0); S38(0)]	0.00375787	0.00101989	0.557	1	1	1	2	Q86XP3	Q86XP3 [721-761]	Q86XP3 1xPhospho [S723(0); S724(0); S729(0); T732(0); S733(0); S736(0); S739(0); T742(0); S744(0); S751(100); S754(0); T757(0); S758(0)]	Q86XP3 1xPhospho [S751(100)]	ATP-dependent RNA helicase DDX42 [OS=Homo sapiens]	Q86XP3	0	3892.74	41	1.11705e+07	2		High	4	0.0215	0	1	1	1	973.94	0.37	0.00036	36.9063	0.0006768	0.001715	0.557	6.52	36.89
545	FALSE	Mono-phosphorylated	High	Unambiguous	AGSSAAGASGWTSAGSLNSVPTNSAQQGHNSPDSPVTSAAK	[K].AGSSAAGASGWTSAGSLNSVPTNSAQQGHNSPDSPVTSAAK.[G]	1xDeamidated [N18]; 1xPhospho [S34(100)]	1xDeamidated [N18]; 1xPhospho [S3(0); S4(0); S9(0); T12(0); S13(0); S16(0); S19(0); T22(0); S24(0); S31(0); S34(100); T37(0); S38(0)]	0.000582316	0.00101989	0.793	1	1	1	1	Q86XP3	Q86XP3 [721-761]	Q86XP3 1xPhospho [S723(0); S724(0); S729(0); T732(0); S733(0); S736(0); S739(0); T742(0); S744(0); S751(0); S754(100); T757(0); S758(0)]	Q86XP3 1xPhospho [S754(100)]	ATP-dependent RNA helicase DDX42 [OS=Homo sapiens]	Q86XP3	0	3893.72	41			NoneMonoisotopic	High	3	0.0137	0	1	1	1	1298.58	4.22	0.00547	35.863	0.0006768	0.0002186	0.793	11.65
612	FALSE	Multi-phosphorylated	High	Unambiguous	AHSEKDQPPFGDSDDSVEADKSSPGIHLER	[R].AHSEKDQPPFGDSDDSVEADKSSPGIHLER.[S]	3xPhospho [S13(100); S22(99.9); S23(100)]	3xPhospho [S3(0); S13(100); S16(0.1); S22(99.9); S23(100)]	0.00949779	0.00101989	0.44	1	1	2	2	Q14676	Q14676 [483-512]	Q14676 3xPhospho [S485(0); S495(100); S498(0.1); S504(99.9); S505(100)]	Q14676 3xPhospho [S495(100); S504(99.9); S505(100)]	Mediator of DNA damage checkpoint protein 1 [OS=Homo sapiens]	Q14676	2	3490.39	30	10427194	1		High	4	0.0243	0	1	1	1	873.352	0.15	0.00013	33.8769	0.0006768	0.004759	0.44	5.75	33.76
620	FALSE	Mono-phosphorylated	High	Unambiguous	AHSSPASLQLGAVSPGTLTPTGVVSGPAATPTAQHLR	[R].AHSSPASLQLGAVSPGTLTPTGVVSGPAATPTAQHLR.[Q]	1xDeamidated [Q34]; 1xPhospho [T/S]	1xDeamidated [Q34]; 1xPhospho [S3(0); S4(0); S7(0.1); S14(0.1); T17(2); T19(2); T21(46.8); S25(46.8); T30(2); T32(0)]	0.243202	0.00861095	0.015	1	1	1	1	P46937	P46937 [125-161]			Transcriptional coactivator YAP1 [OS=Homo sapiens]	P46937	0	3615.82	37	1.92376e+06	1		High	6	0.002	0	1	1	2	603.473	-4.12	-0.00249	15.0144	0.006507	0.1756	0.015	4.88	14.97
667	FALSE	Multi-phosphorylated	High	Unambiguous	AKQVVSVVQDEEVGLPFEASPESPPPASPDGVTEIR	[R].AKQVVSVVQDEEVGLPFEASPESPPPASPDGVTEIR.[G]	1xDeamidated [Q9]; 3xPhospho [S20(100); S23(100); S28(100)]	1xDeamidated [Q9]; 3xPhospho [S6(0); S20(100); S23(100); S28(100); T33(0)]	0.173656	0.00590259	0.064	1	1	1	1	Q96TA1	Q96TA1 [619-654]	Q96TA1 3xPhospho [S624(0); S638(100); S641(100); S646(100); T651(0)]	Q96TA1 3xPhospho [S638(100); S641(100); S646(100)]	Protein Niban 2 [OS=Homo sapiens]	Q96TA1	1	4001.77	36	471908	1		High	4	0.1335	0	1	1	1	1001.2	5.85	0.00585	78.6772	0.004163	0.1199	0.064	3.82	78.45
668	FALSE	Multi-phosphorylated	High	Unambiguous	AKSEDSDVELSD	[K].AKSEDSDVELSD.[-]	2xPhospho [S6(100); S11(100)]	2xPhospho [S3(0); S6(100); S11(100)]	0.0586854	0.00322679	0.209	1	1	1	2	Q5VZL5	Q5VZL5 [1537-1548]	Q5VZL5 2xPhospho [S1539(0); S1542(100); S1547(100)]	Q5VZL5 2xPhospho [S1542(100); S1547(100)]	Zinc finger MYM-type protein 4 [OS=Homo sapiens]	Q5VZL5	1	1454.5	12	4.62855e+06	1		High	2	0.4983	0	1	1	1	727.753	1.57	0.00114	23.3044	0.002216	0.03581	0.209	2.93	23.45
676	FALSE	Multi-phosphorylated	High	Unambiguous	AKTQTPPVSPAPQPTEER	[R].AKTQTPPVSPAPQPTEER.[L]	2xPhospho [T5(100); S9(100)]	2xPhospho [T3(0); T5(100); S9(100); T15(0)]	0.00251003	0.00101989	0.608	1	1	1	1	Q14247	Q14247 [397-414]	Q14247 2xPhospho [T399(0); T401(100); S405(100); T411(0)]	Q14247 2xPhospho [T401(100); S405(100)]	Src substrate cortactin [OS=Homo sapiens]	Q14247	1	2093.93	18	9538822	1		High	3	0.2327	0	1	1	1	698.649	0.33	0.00023	16.994	0.0006768	0.001093	0.608	5.5	17.01
677	FALSE	Multi-phosphorylated	High	Unambiguous	AKTQTPPVSPAPQPTEERLPSSPVYEDAASFK	[R].AKTQTPPVSPAPQPTEERLPSSPVYEDAASFK.[A]	3xPhospho [T5(99.9); S9(100); S/T/Y]	3xPhospho [T3(0.1); T5(99.9); S9(100); T15(0); S21(50); S22(50); Y25(0); S30(0)]	0.0416454	0.0016326	0.253	1	1	1	2	Q14247	Q14247 [397-428]	Q14247 3xPhospho [T399(0.1); T401(99.9); S405(100); T411(0); S417(50); S418(50); Y421(0); S426(0)]	Q14247 3xPhospho [T401(99.9); S405(100); S/T/Y]	Src substrate cortactin [OS=Homo sapiens]	Q14247	2	3665.62	32	2.93309e+08	2		High	4	0.0845	0	1	1	1	917.162	1.11	0.00101	50.6534	0.001036	0.02451	0.253	7.81	50.77
700	FALSE	Multi-phosphorylated	High	Unambiguous	ALDISLSSGEEDEGDEEDSTAGTTK	[K].ALDISLSSGEEDEGDEEDSTAGTTK.[Q]	2xPhospho [S7(100); S8(100)]	2xPhospho [S5(0); S7(100); S8(100); S19(0); T20(0); T23(0); T24(0)]	0.00202751	0.00101989	0.635	1	1	2	2	Q8IY81	Q8IY81 [329-353]	Q8IY81 2xPhospho [S333(0); S335(100); S336(100); S347(0); T348(0); T351(0); T352(0)]	Q8IY81 2xPhospho [S335(100); S336(100)]	pre-rRNA 2'-O-ribose RNA methyltransferase FTSJ3 [OS=Homo sapiens]	Q8IY81	0	2716.03	25	1.20714e+06	2		High	3	0.0905	0	1	1	1	906.016	1.46	0.00133	51.0643	0.0006768	0.0008651	0.635	6.08	51.2
718	FALSE	Multi-phosphorylated	High	Unambiguous	ALENGDADEPSFSDPEDFVDDVSEEELLGDVLK	[R].ALENGDADEPSFSDPEDFVDDVSEEELLGDVLK.[D]	3xPhospho [S11(100); S13(100); S23(100)]	3xPhospho [S11(100); S13(100); S23(100)]	0.132973	0.0040603	0.101	1	1	1	1	P55884	P55884 [142-174]	P55884 3xPhospho [S152(100); S154(100); S164(100)]	P55884 3xPhospho [S152(100); S154(100); S164(100)]	Eukaryotic translation initiation factor 3 subunit B [OS=Homo sapiens]	P55884	0	3835.5	33	532690	1		High	3	0.4124	0	1	1	1	1279.17	2.76	0.00353	101.448	0.002888	0.08863	0.101	1.77	101.38
723	FALSE	Multi-phosphorylated	High	Unambiguous	ALFKPPEDSQDDESDSDAEEEQTTK	[K].ALFKPPEDSQDDESDSDAEEEQTTK.[R]	3xPhospho [S9(100); S14(100); S16(100)]	3xPhospho [S9(100); S14(100); S16(100); T23(0); T24(0)]	0.0161557	0.00101989	0.373	1	1	1	2	Q13769	Q13769 [299-323]	Q13769 3xPhospho [S307(100); S312(100); S314(100); T321(0); T322(0)]	Q13769 3xPhospho [S307(100); S312(100); S314(100)]	THO complex subunit 5 homolog [OS=Homo sapiens]	Q13769	0	3051.1	25	421826	1		High	3	0.6201	0	1	1	1	1017.7	1.17	0.00119	44.6117	0.0006768	0.008582	0.373	3.08	44.68
724	FALSE	Multi-phosphorylated	High	Unambiguous	ALFKPPEDSQDDESDSDAEEEQTTKR	[K].ALFKPPEDSQDDESDSDAEEEQTTKR.[R]	2xPhospho [S14(100); S16(100)]	2xPhospho [S9(0); S14(100); S16(100); T23(0); T24(0)]	0.00185867	0.00101989	0.646	1	1	1	4	Q13769	Q13769 [299-324]	Q13769 2xPhospho [S307(0); S312(100); S314(100); T321(0); T322(0)]	Q13769 2xPhospho [S312(100); S314(100)]	THO complex subunit 5 homolog [OS=Homo sapiens]	Q13769	1	3127.23	26	29875354	2		High	4	0.2724	0	1	1	1	782.562	-0.84	-0.00065	28.4989	0.0006768	0.0007859	0.646	8.37	28.61
725	FALSE	Multi-phosphorylated	High	Unambiguous	ALFKPPEDSQDDESDSDAEEEQTTKR	[K].ALFKPPEDSQDDESDSDAEEEQTTKR.[R]	3xPhospho [S9(100); S14(100); S16(100)]	3xPhospho [S9(100); S14(100); S16(100); T23(0); T24(0)]	0.00261128	0.00101989	0.603	1	1	1	6	Q13769	Q13769 [299-324]	Q13769 3xPhospho [S307(100); S312(100); S314(100); T321(0); T322(0)]	Q13769 3xPhospho [S307(100); S312(100); S314(100)]	THO complex subunit 5 homolog [OS=Homo sapiens]	Q13769	1	3207.2	26	8.41371e+06	4		High	4	0.4761	0	1	1	1	802.556	1.54	0.00123	35.4723	0.0006768	0.001144	0.603	6.28	35.42
744	FALSE	Multi-phosphorylated	High	Unambiguous	AIHSSDEDEDEDDEEDFEDDDEWED	[K].AIHSSDEDEDEDDEEDFEDDDEWED.[-]	2xPhospho [S4(100); S5(100)]	2xPhospho [S4(100); S5(100)]	0.021827	0.00128715	0.335	1	1	1	2	O00401	O00401 [481-505]	O00401 2xPhospho [S484(100); S485(100)]	O00401 2xPhospho [S484(100); S485(100)]	Actin nucleation-promoting factor WASL [OS=Homo sapiens]	O00401	0	3189.95	25	930491	1		High	3	0.8376	0	1	1	1	1063.99	1.59	0.00169	60.0391	0.0008299	0.01198	0.335	5.11	60.27
801	FALSE	Multi-phosphorylated	High	Unambiguous	ALPQTPRPRSRSPSSPELNNK	[K].ALPQTPRPRSRSPSSPELNNK.[C]	4xPhospho [T5(100); S10(100); S15(100); S]	4xPhospho [T5(100); S10(100); S12(50); S14(50); S15(100)]	0.0684917	0.00322679	0.189	1	1	2	2	Q9UQ35	Q9UQ35 [1488-1508]	Q9UQ35 4xPhospho [T1492(100); S1497(100); S1499(50); S1501(50); S1502(100)]	Q9UQ35 4xPhospho [T1492(100); S1497(100); S1502(100); S]	Serine/arginine repetitive matrix protein 2 [OS=Homo sapiens]	Q9UQ35	2	2652.11	21	8.70972e+06	2		High	3	0.3786	0	1	1	1	884.71	0.89	0.00079	19.5407	0.002216	0.04224	0.189	4.57	19.54
839	FALSE	Multi-phosphorylated	High	Unambiguous	ALSSAVQASPTSPGGSPSSPSSGQR	[K].ALSSAVQASPTSPGGSPSSPSSGQR.[S]	2xPhospho [S12(100); S19(100)]	2xPhospho [S3(0); S4(0); S9(0); T11(0); S12(100); S16(0); S18(0); S19(100); S21(0); S22(0)]	0.000162227	0.00101989	0.955	1	1	1	1	Q03164	Q03164 [3500-3524]	Q03164 2xPhospho [S3502(0); S3503(0); S3508(0); T3510(0); S3511(100); S3515(0); S3517(0); S3518(100); S3520(0); S3521(0)]	Q03164 2xPhospho [S3511(100); S3518(100)]	Histone-lysine N-methyltransferase 2A [OS=Homo sapiens]	Q03164	0	2460.04	25	2.56217e+06	1		High	3	0.0641	0	1	1	1	820.687	1.25	0.00102	27.9925	0.0006768	5.3e-05	0.955	6.71	28.08
847	FALSE	Multi-phosphorylated	High	Unambiguous	ALTDDSDENEEEDAFTDQK	[K].ALTDDSDENEEEDAFTDQK.[I]	2xPhospho [T3(100); S6(100)]	2xPhospho [T3(100); S6(100); T16(0)]	0.055153	0.00275918	0.217	1	1	1	1	Q8NI35	Q8NI35 [1207-1225]	Q8NI35 2xPhospho [T1209(100); S1212(100); T1222(0)]	Q8NI35 2xPhospho [T1209(100); S1212(100)]	InaD-like protein [OS=Homo sapiens]	Q8NI35	0	2331.81	19	186714	1		High	3	0.4717	0	1	1	1	777.944	5.2	0.00404	41.5941	0.001964	0.0333	0.217	2.12	41.61
1012	FALSE	Multi-phosphorylated	High	Unambiguous	ANNSQEPSPQLASSVASTR	[K].ANNSQEPSPQLASSVASTR.[S]	2xPhospho [S4(99.9); S8(100)]	2xPhospho [S4(99.9); S8(100); S13(0.1); S14(0); S17(0); T18(0)]	0.185031	0.00590259	0.055	1	1	1	1	Q96HC4	Q96HC4 [306-324]	Q96HC4 2xPhospho [S309(99.9); S313(100); S318(0.1); S319(0); S322(0); T323(0)]	Q96HC4 2xPhospho [S309(99.9); S313(100)]	PDZ and LIM domain protein 5 [OS=Homo sapiens]	Q96HC4	0	2103.87	19	82152.8	1		High	3	0.1406	0	1	1	1	701.964	1.01	0.00071	34.2651	0.004163	0.129	0.055	1.28	34.16
1078	FALSE	Mono-phosphorylated	High	Unambiguous	APQQQPPPQQPPPPQPPPQQPPPPPSYSPAR	[R].APQQQPPPQQPPPPQPPPQQPPPPPSYSPAR.[N]	1xPhospho [S28(100)]	1xPhospho [S26(0); Y27(0); S28(100)]	0.00920124	0.00101989	0.444	1	1	1	2	Q9BUJ2	Q9BUJ2 [691-721]	Q9BUJ2 1xPhospho [S716(0); Y717(0); S718(100)]	Q9BUJ2 1xPhospho [S718(100)]	Heterogeneous nuclear ribonucleoprotein U-like protein 1 [OS=Homo sapiens]	Q9BUJ2	0	3408.65	31	5.2113e+06	1		High	4	0.0306	0	1	1	1	852.918	-0.29	-0.00025	33.2273	0.0006768	0.004624	0.444	5.23	33.13
1079	FALSE	Mono-phosphorylated	High	Unambiguous	APQQQPPPQQPPPPQPPPQQPPPPPSYSPAR	[R].APQQQPPPQQPPPPQPPPQQPPPPPSYSPAR.[N]	1xDeamidated [Q20]; 1xPhospho [S28(96.6)]	1xDeamidated [Q20]; 1xPhospho [S26(3.4); Y27(0); S28(96.6)]	0.148333	0.00503111	0.086	1	1	1	1	Q9BUJ2	Q9BUJ2 [691-721]	Q9BUJ2 1xPhospho [S716(3.4); Y717(0); S718(96.6)]	Q9BUJ2 1xPhospho [S718(96.6)]	Heterogeneous nuclear ribonucleoprotein U-like protein 1 [OS=Homo sapiens]	Q9BUJ2	0	3409.64	31			NoQuanValues	High	4		0.0212	5	5	5	853.169	5.69	0.00485	33.4367	0.003295	0.1008	0.086	4.62
1080	FALSE	Mono-phosphorylated	High	Unambiguous	APQQQPPPQQPPPPQPPPQQPPPPPSYSPARNPPGASTYNK	[R].APQQQPPPQQPPPPQPPPQQPPPPPSYSPARNPPGASTYNK.[N]	1xPhospho [S26(90)]	1xPhospho [S26(90); Y27(5); S28(5); S37(0); T38(0); Y39(0)]	0.0082344	0.00101989	0.458	1	1	2	2	Q9BUJ2	Q9BUJ2 [691-731]	Q9BUJ2 1xPhospho [S716(90); Y717(5); S718(5); S727(0); T728(0); Y729(0)]	Q9BUJ2 1xPhospho [S716(90)]	Heterogeneous nuclear ribonucleoprotein U-like protein 1 [OS=Homo sapiens]	Q9BUJ2	1	4438.14	41	14072901	1		High	5		0.0184	3	3	3	888.435	0.67	0.0006	32.8512	0.0006768	0.004073	0.458	6.39	33.17
1081	FALSE	Mono-phosphorylated	High	Unambiguous	APQQQPPPQQPPPPQPPPQQPPPPPSYSPARNPPGASTYNK	[R].APQQQPPPQQPPPPQPPPQQPPPPPSYSPARNPPGASTYNK.[N]	1xDeamidated [Q20]; 1xPhospho [S37(84.5)]	1xDeamidated [Q20]; 1xPhospho [S26(5.1); Y27(0.3); S28(5.1); S37(84.5); T38(5.1); Y39(0)]	0.0498462	0.00196892	0.23	1	1	1	1	Q9BUJ2	Q9BUJ2 [691-731]	Q9BUJ2 1xPhospho [S716(5.1); Y717(0.3); S718(5.1); S727(84.5); T728(5.1); Y729(0)]	Q9BUJ2 1xPhospho [S727(84.5)]	Heterogeneous nuclear ribonucleoprotein U-like protein 1 [OS=Homo sapiens]	Q9BUJ2	1	4439.12	41			NoQuanValues	High	5		0.008	2	2	2	888.634	3.74	0.00332	33.4858	0.001491	0.02971	0.23	4.97
1082	FALSE	Multi-phosphorylated	High	Unambiguous	APRPSAPSPPPRSRSGSESEEAELSLSLAR	[R].APRPSAPSPPPRSRSGSESEEAELSLSLAR.[T]	4xPhospho [S8(100); S13(100); S15(100); S19(94.6)]	4xPhospho [S5(0); S8(100); S13(100); S15(100); S17(5.4); S19(94.6); S25(0); S27(0)]	0.0299358	0.00128715	0.295	1	1	1	1	Q8IV50	Q8IV50 [17-46]	Q8IV50 4xPhospho [S21(0); S24(100); S29(100); S31(100); S33(5.4); S35(94.6); S41(0); S43(0)]	Q8IV50 4xPhospho [S24(100); S29(100); S31(100); S35(94.6)]	LysM and putative peptidoglycan-binding domain-containing protein 2 [OS=Homo sapiens]	Q8IV50	2	3438.45	30	1.85115e+06	1		High	4	0.1523	0	1	1	1	860.37	1.31	0.00113	46.7413	0.0008299	0.0169	0.295	4.99	47.15
1098	FALSE	Multi-phosphorylated	High	Unambiguous	APTTVEDRVGDSTPVSEKPVSAAVDANASESP	[K].APTTVEDRVGDSTPVSEKPVSAAVDANASESP.[-]	2xPhospho [T13(97.7); S31(100)]	2xPhospho [T3(0); T4(0); S12(2.3); T13(97.7); S16(0); S21(0); S29(0); S31(100)]	0.0173497	0.00101989	0.364	1	1	1	1	Q9H8Y8	Q9H8Y8 [421-452]	Q9H8Y8 2xPhospho [T423(0); T424(0); S432(2.3); T433(97.7); S436(0); S441(0); S449(0); S451(100)]	Q9H8Y8 2xPhospho [T433(97.7); S451(100)]	Golgi reassembly-stacking protein 2 [OS=Homo sapiens]	Q9H8Y8	1	3343.46	32	11349843	1		High	3		0.0201	2	2	2	1115.16	-1.07	-0.0012	39.5545	0.0006768	0.009277	0.364	6.34	39.64
1103	FALSE	Multi-phosphorylated	High	Unambiguous	APVPQQAPSPQAAPQPQQVAQPLPAQPPALAQPQYQSPQQPPQTR	[K].APVPQQAPSPQAAPQPQQVAQPLPAQPPALAQPQYQSPQQPPQTR.[W]	2xPhospho [S9(100); S37(99.7)]	2xPhospho [S9(100); Y35(0.3); S37(99.7); T44(0)]	0.057336	0.0031516	0.212	1	1	1	1	Q9BYJ9	Q9BYJ9 [283-327]	Q9BYJ9 2xPhospho [S291(100); Y317(0.3); S319(99.7); T326(0)]	Q9BYJ9 2xPhospho [S291(100); S319(99.7)]	YTH domain-containing family protein 1 [OS=Homo sapiens]	Q9BYJ9	0	4917.39	45	349574	1		High	4	0.4845	0	1	1	1	1230.1	1.59	0.00196	57.4101	0.0022	0.03476	0.212	3.55	57.41
1104	FALSE	Multi-phosphorylated	High	Unambiguous	APVPQQAPSPQAAPQPQQVAQPLPAQPPALAQPQYQSPQQPPQTR	[K].APVPQQAPSPQAAPQPQQVAQPLPAQPPALAQPQYQSPQQPPQTR.[W]	1xDeamidated [Q]; 2xPhospho [S9(100); S37(99.8)]	1xDeamidated [Q17; Q18]; 2xPhospho [S9(100); Y35(0.2); S37(99.8); T44(0)]	0.131035	0.00377149	0.103	1	1	2	2	Q9BYJ9	Q9BYJ9 [283-327]	Q9BYJ9 2xPhospho [S291(100); Y317(0.2); S319(99.8); T326(0)]	Q9BYJ9 2xPhospho [S291(100); S319(99.8)]	YTH domain-containing family protein 1 [OS=Homo sapiens]	Q9BYJ9	0	4918.37	45			NoQuanValues	High	4		0.0192	3	3	3	1230.36	6.43	0.00791	57.3629	0.002732	0.08762	0.103	3.58
1109	FALSE	Multi-phosphorylated	High	Unambiguous	APVSSTESVIQSNTPTPPPSQPLNETAEEESR	[K].APVSSTESVIQSNTPTPPPSQPLNETAEEESR.[I]	2xPhospho [T14(93.8); S20(96.8)]	2xPhospho [S4(0); S5(0); T6(0); S8(0); S12(3.2); T14(93.8); T16(6.2); S20(96.8); T26(0); S31(0)]	0.00114797	0.00101989	0.707	1	1	1	1	Q9HC35	Q9HC35 [884-915]	Q9HC35 2xPhospho [S887(0); S888(0); T889(0); S891(0); S895(3.2); T897(93.8); T899(6.2); S903(96.8); T909(0); S914(0)]	Q9HC35 2xPhospho [T897(93.8); S903(96.8)]	Echinoderm microtubule-associated protein-like 4 [OS=Homo sapiens]	Q9HC35	0	3539.55	32	1.67351e+06	1		High	4	0.087	0	1	1	1	885.642	0.36	0.00032	46.0383	0.0006768	0.000462	0.707	3.68	46.07
1119	FALSE	Mono-phosphorylated	High	Unambiguous	AQDPAAATASSPSTPDPASAPSTTPASPATPAQPSTSGSASSDAGSGSR	[K].AQDPAAATASSPSTPDPASAPSTTPASPATPAQPSTSGSASSDAGSGSR.[R]	1xPhospho [S/T]	1xPhospho [T8(0); S10(0.1); S11(49.2); S13(49.2); T14(1.5); S19(0); S22(0); T23(0); T24(0); S27(0); T30(0); S35(0); T36(0); S37(0); S39(0); S41(0); S42(0); S46(0); S48(0)]	7.73e-05	0.00101989	1.049	1	1	1	1	Q9NRR5	Q9NRR5 [88-136]			Ubiquilin-4 [OS=Homo sapiens]	Q9NRR5	0	4490.97	49	1.3371e+06	1		High	4		0.0229	4	4	4	1123.5	1.85	0.00208	32.9934	0.0006768	2.34e-05	1.049	8.09	32.97
1122	FALSE	Multi-phosphorylated	High	Unambiguous	AQEAEAQSEDDDEDTEEEQGEEKEK	[K].AQEAEAQSEDDDEDTEEEQGEEKEK.[G]	2xPhospho [S8(100); T15(100)]	2xPhospho [S8(100); T15(100)]	0.059602	0.00322679	0.207	1	1	1	1	Q5C9Z4	Q5C9Z4 [273-297]	Q5C9Z4 2xPhospho [S280(100); T287(100)]	Q5C9Z4 2xPhospho [S280(100); T287(100)]	Nucleolar MIF4G domain-containing protein 1 [OS=Homo sapiens]	Q5C9Z4	1	3028.06	25			NoQuanValues	High	3	0.4906	0	1	1	1	1010.03	0.23	0.00024	12.1329	0.002216	0.03634	0.207	4.24
1123	FALSE	Multi-phosphorylated	High	Unambiguous	AQEAEAQSEDDDEDTEEEQGEEKEKGAQEK	[K].AQEAEAQSEDDDEDTEEEQGEEKEKGAQEK.[R]	2xPhospho [S8(100); T15(100)]	2xPhospho [S8(100); T15(100)]	0.069021	0.00322679	0.188	1	1	1	1	Q5C9Z4	Q5C9Z4 [273-302]	Q5C9Z4 2xPhospho [S280(100); T287(100)]	Q5C9Z4 2xPhospho [S280(100); T287(100)]	Nucleolar MIF4G domain-containing protein 1 [OS=Homo sapiens]	Q5C9Z4	2	3541.32	30			NoQuanValues	High	3	0.4942	0	1	1	1	1181.11	0.66	0.00078	11.1799	0.002216	0.04282	0.188	4.29
1153	FALSE	Multi-phosphorylated	High	Unambiguous	AQPSDNAPAKGNKSPSPPDGSPAATPEIR	[K].AQPSDNAPAKGNKSPSPPDGSPAATPEIR.[V]	2xPhospho [S16(100); S21(100)]	2xPhospho [S4(0); S14(0); S16(100); S21(100); T25(0)]	0.00146642	0.00101989	0.676	1	1	3	3	O00499	O00499 [283-311]	O00499 2xPhospho [S286(0); S296(100); S298(100); S303(0); T307(0)]	O00499 2xPhospho [S296(100); S298(100)]	Myc box-dependent-interacting protein 1 [OS=Homo sapiens]	O00499	2	3017.34	29	22196100	2		High	4	0.0312	0	1	1	1	755.09	-0.54	-0.00041	21.2033	0.0006768	0.0006048	0.676	6.41	21.01
1154	FALSE	Multi-phosphorylated	High	Unambiguous	AQPSDNAPAKGNKSPSPPDGSPAATPEIR	[K].AQPSDNAPAKGNKSPSPPDGSPAATPEIR.[V]	3xPhospho [S14(100); S16(100); S21(100)]	3xPhospho [S4(0); S14(100); S16(100); S21(100); T25(0)]	0.0695542	0.00322679	0.187	1	1	1	1	O00499	O00499 [283-311]	O00499 3xPhospho [S286(0); S296(100); S298(100); S303(100); T307(0)]	O00499 3xPhospho [S296(100); S298(100); S303(100)]	Myc box-dependent-interacting protein 1 [OS=Homo sapiens]	O00499	2	3097.31	29	3.09466e+06	1		High	4	0.1486	0	1	1	1	775.082	-0.38	-0.00029	24.1721	0.002216	0.04312	0.187	6.26	24.17
1162	FALSE	Mono-phosphorylated	High	Unambiguous	AQQRAESPESSAIESTQSTPQK	[R].AQQRAESPESSAIESTQSTPQK.[G]	1xPhospho [S7(100)]	1xPhospho [S7(100); S10(0); S11(0); S15(0); T16(0); S18(0); T19(0)]	0.00344449	0.00101989	0.568	1	1	1	1	Q9NTI5	Q9NTI5 [1352-1373]	Q9NTI5 1xPhospho [S1358(100); S1361(0); S1362(0); S1366(0); T1367(0); S1369(0); T1370(0)]	Q9NTI5 1xPhospho [S1358(100)]	Sister chromatid cohesion protein PDS5 homolog B [OS=Homo sapiens]	Q9NTI5	1	2440.1	22	3.91594e+06	1		High	3	0.1307	0	1	1	1	814.034	-4.12	-0.00335	14.6613	0.0006768	0.001553	0.568	5.74	14.69
1163	FALSE	Multi-phosphorylated	High	Unambiguous	AQQRAESPESSAIESTQSTPQKGR	[R].AQQRAESPESSAIESTQSTPQKGR.[G]	2xPhospho [S7(100); T19(100)]	2xPhospho [S7(100); S10(0); S11(0); S15(0); T16(0); S18(0); T19(100)]	0.0468299	0.00196892	0.238	1	1	2	2	Q9NTI5	Q9NTI5 [1352-1375]	Q9NTI5 2xPhospho [S1358(100); S1361(0); S1362(0); S1366(0); T1367(0); S1369(0); T1370(100)]	Q9NTI5 2xPhospho [S1358(100); T1370(100)]	Sister chromatid cohesion protein PDS5 homolog B [OS=Homo sapiens]	Q9NTI5	2	2733.19	24	4.26279e+06	2		High	4	0.1554	0	1	1	1	684.052	-0.28	-0.00019	12.6686	0.001491	0.02789	0.238	2.96	12.6
1172	FALSE	Multi-phosphorylated	High	Unambiguous	AQSGSDSSPEPKAPAPR	[R].AQSGSDSSPEPKAPAPR.[A]	2xPhospho [S7(100); S8(100)]	2xPhospho [S3(0); S5(0); S7(100); S8(100)]	0.00594939	0.00101989	0.499	1	1	1	1	Q9UQ35	Q9UQ35 [1614-1630]	Q9UQ35 2xPhospho [S1616(0); S1618(0); S1620(100); S1621(100)]	Q9UQ35 2xPhospho [S1620(100); S1621(100)]	Serine/arginine repetitive matrix protein 2 [OS=Homo sapiens]	Q9UQ35	1	1841.75	17	3.49585e+06	1		High	3	0.212	0	1	1	1	614.586	-0.95	-0.00059	12.0649	0.0006768	0.002844	0.499	4.34	11.99
1174	FALSE	Multi-phosphorylated	High	Unambiguous	AQSGSDSSPEPKAPAPR	[R].AQSGSDSSPEPKAPAPR.[A]	4xPhospho [S3(100); S5(100); S7(100); S8(100)]	4xPhospho [S3(100); S5(100); S7(100); S8(100)]	0.0120488	0.00101989	0.41	1	1	1	8	Q9UQ35	Q9UQ35 [1614-1630]	Q9UQ35 4xPhospho [S1616(100); S1618(100); S1620(100); S1621(100)]	Q9UQ35 4xPhospho [S1616(100); S1618(100); S1620(100); S1621(100)]	Serine/arginine repetitive matrix protein 2 [OS=Homo sapiens]	Q9UQ35	1	2001.68	17	3.98385e+06	3		High	3	0.7051	0	1	1	1	667.897	-0.93	-0.00062	25.8658	0.0006768	0.006209	0.41	3.9	26.55
1176	FALSE	Mono-phosphorylated	High	Unambiguous	AQSNGSGNGSDSEMDTSSLER	[K].AQSNGSGNGSDSEMDTSSLER.[G]	1xDeamidated [N4]; 1xPhospho [S10(96.9)]	1xDeamidated [N4]; 1xPhospho [S3(0.1); S6(0.1); S10(96.9); S12(2.9); T16(0); S17(0); S18(0)]	0.171211	0.00590259	0.066	1	1	1	2	Q9NRY4	Q9NRY4 [1125-1145]	Q9NRY4 1xPhospho [S1127(0.1); S1130(0.1); S1134(96.9); S1136(2.9); T1140(0); S1141(0); S1142(0)]	Q9NRY4 1xPhospho [S1134(96.9)]	Rho GTPase-activating protein 35 [OS=Homo sapiens]	Q9NRY4	0	2209.82	21	462108	1		High	3	0.0057	0	1	1	1	737.279	1.02	0.00075	23.5987	0.004163	0.1184	0.066	1.74	23.52
1183	FALSE	Multi-phosphorylated	High	Unambiguous	AQTPPGPSLSGSKSPCPQEK	[K].AQTPPGPSLSGSKSPCPQEK.[S]	1xCarbamidomethyl [C16]; 2xPhospho [T3(100); S14(100)]	1xCarbamidomethyl [C16]; 2xPhospho [T3(100); S8(0); S10(0); S12(0); S14(100)]	0.0087737	0.00101989	0.45	1	1	1	2	Q9UQ35	Q9UQ35 [1001-1020]	Q9UQ35 2xPhospho [T1003(100); S1008(0); S1010(0); S1012(0); S1014(100)]	Q9UQ35 2xPhospho [T1003(100); S1014(100)]	Serine/arginine repetitive matrix protein 2 [OS=Homo sapiens]	Q9UQ35	1	2212.93	20	57214340	1		High	3	0.3989	0	1	1	1	738.317	0.88	0.00065	19.4571	0.0006768	0.004389	0.45	5.44	19.73
1197	FALSE	Multi-phosphorylated	High	Unambiguous	ARIYSSDSDEGSEEDKAQR	[R].ARIYSSDSDEGSEEDKAQR.[L]	4xPhospho [Y4(99.9); S6(99.9); S8(100); S12(100)]	4xPhospho [Y4(99.9); S5(0.1); S6(99.9); S8(100); S12(100)]	0.137929	0.0040603	0.096	1	1	1	1	Q8WVC0	Q8WVC0 [603-621]	Q8WVC0 4xPhospho [Y606(99.9); S607(0.1); S608(99.9); S610(100); S614(100)]	Q8WVC0 4xPhospho [Y606(99.9); S608(99.9); S610(100); S614(100)]	RNA polymerase-associated protein LEO1 [OS=Homo sapiens]	Q8WVC0	2	2462.82	19	1.62818e+06	1		High	3		0.0234	2	2	2	821.612	0.66	0.00054	21.3949	0.002888	0.09255	0.096	2.92	21.45
1211	FALSE	Multi-phosphorylated	High	Unambiguous	ARSRTPPSAPSQSR	[R].ARSRTPPSAPSQSR.[M]	2xPhospho [S3(100); T5(100)]	2xPhospho [S3(100); T5(100); S8(0); S11(0); S13(0)]	0.0534646	0.00196892	0.221	1	1	1	1	Q9UQ35	Q9UQ35 [2405-2418]	Q9UQ35 2xPhospho [S2407(100); T2409(100); S2412(0); S2415(0); S2417(0)]	Q9UQ35 2xPhospho [S2407(100); T2409(100)]	Serine/arginine repetitive matrix protein 2 [OS=Homo sapiens]	Q9UQ35	2	1657.72	14	6.37596e+06	1		High	3	0.0505	0	1	1	1	553.245	0.16	9e-05	6.5685	0.001491	0.03212	0.221	2.77	6.54
1214	FALSE	Multi-phosphorylated	High	Unambiguous	ARSVDALDDLTPPSTAESGSRSPTSNGGR	[R].ARSVDALDDLTPPSTAESGSRSPTSNGGR.[S]	2xPhospho [S3(100); S22(99.9)]	2xPhospho [S3(100); T11(0); S14(0); T15(0); S18(0); S20(0.1); S22(99.9); T24(0.1); S25(0)]	0.00713922	0.00101989	0.476	1	1	1	2	Q86X29	Q86X29 [491-519]	Q86X29 2xPhospho [S493(100); T501(0); S504(0); T505(0); S508(0); S510(0.1); S512(99.9); T514(0.1); S515(0)]	Q86X29 2xPhospho [S493(100); S512(99.9)]	Lipolysis-stimulated lipoprotein receptor [OS=Homo sapiens]	Q86X29	2	3061.33	29	1.34935e+07	2		High	4	0.1739	0	1	1	1	766.088	1.31	0.00101	36.0304	0.0006768	0.003492	0.476	7.36	36.12
1215	FALSE	Multi-phosphorylated	High	Unambiguous	ARSVDALDDLTPPSTAESGSRSPTSNGGR	[R].ARSVDALDDLTPPSTAESGSRSPTSNGGR.[S]	1xDeamidated [N26]; 2xPhospho [S3(100); S22(100)]	1xDeamidated [N26]; 2xPhospho [S3(100); T11(0); S14(0); T15(0); S18(0); S20(0); S22(100); T24(0); S25(0)]	0.00766725	0.00101989	0.467	1	1	2	3	Q86X29	Q86X29 [491-519]	Q86X29 2xPhospho [S493(100); T501(0); S504(0); T505(0); S508(0); S510(0); S512(100); T514(0); S515(0)]	Q86X29 2xPhospho [S493(100); S512(100)]	Lipolysis-stimulated lipoprotein receptor [OS=Homo sapiens]	Q86X29	2	3062.31	29	1.48807e+07	3		High	4	0.0988	0	1	1	1	766.334	1.35	0.00103	38.5537	0.0006768	0.003757	0.467	6.48	38.65
1218	FALSE	Multi-phosphorylated	High	Unambiguous	ARTDEVPAGGSRSEAEDEDDEDYVPYVPLR	[R].ARTDEVPAGGSRSEAEDEDDEDYVPYVPLR.[Q]	2xPhospho [S11(100); S13(100)]	2xPhospho [T3(0); S11(100); S13(100); Y23(0); Y26(0)]	0.0259723	0.00128715	0.313	1	1	1	2	Q9UJV9	Q9UJV9 [11-40]	Q9UJV9 2xPhospho [T13(0); S21(100); S23(100); Y33(0); Y36(0)]	Q9UJV9 2xPhospho [S21(100); S23(100)]	Probable ATP-dependent RNA helicase DDX41 [OS=Homo sapiens]	Q9UJV9	2	3497.44	30	7.19406e+06	2		High	4	0.0871	0	1	1	1	875.115	-1.25	-0.00109	51.9549	0.0008299	0.01446	0.313	6.2	52.08
1234	FALSE	Multi-phosphorylated	High	Unambiguous	ASASGSGAQVGGPISSGSSASSVTVTR	[K].ASASGSGAQVGGPISSGSSASSVTVTR.[S]	2xPhospho [S19(100); S22(100)]	2xPhospho [S2(0); S4(0); S6(0); S15(0); S16(0); S18(0); S19(100); S21(0); S22(100); T24(0); T26(0)]	0.0232524	0.00128715	0.327	1	1	1	1	P02545	P02545 [598-624]	P02545 2xPhospho [S599(0); S601(0); S603(0); S612(0); S613(0); S615(0); S616(100); S618(0); S619(100); T621(0); T623(0)]	P02545 2xPhospho [S616(100); S619(100)]	Prelamin-A/C [OS=Homo sapiens]	P02545	0	2525.09	27	795932	1		High	3	0.0435	0	1	1	1	842.37	1.43	0.0012	34.6573	0.0008299	0.01283	0.327	2.99	34.62
1271	FALSE	Mono-phosphorylated	High	Unambiguous	ASETVSEASPGSTASQTGVPTQVVQQVQGTQQR	[R].ASETVSEASPGSTASQTGVPTQVVQQVQGTQQR.[L]	1xPhospho [S12(97.5)]	1xPhospho [S2(0); T4(0); S6(0); S9(2.5); S12(97.5); T13(0.1); S15(0); T17(0); T21(0); T30(0)]	0.000687256	0.00101989	0.772	1	1	2	2	P22670	P22670 [112-144]	P22670 1xPhospho [S113(0); T115(0); S117(0); S120(2.5); S123(97.5); T124(0.1); S126(0); T128(0); T132(0); T141(0)]	P22670 1xPhospho [S123(97.5)]	MHC class II regulatory factor RFX1 [OS=Homo sapiens]	P22670	0	3423.6	33	3.86942e+06	2		High	4	0.0653	0	1	1	1	856.657	1.59	0.00136	44.1074	0.0006768	0.0002627	0.772	6.58	44.09
1316	FALSE	Multi-phosphorylated	High	Unambiguous	ASLGSLEGEAEAEASSPKGK	[K].ASLGSLEGEAEAEASSPKGK.[F]	3xPhospho [S2(100); S5(100); S16(98.3)]	3xPhospho [S2(100); S5(100); S15(1.7); S16(98.3)]	0.0475669	0.00196892	0.236	1	1	1	1	Q09666	Q09666 [5748-5767]	Q09666 3xPhospho [S5749(100); S5752(100); S5762(1.7); S5763(98.3)]	Q09666 3xPhospho [S5749(100); S5752(100); S5763(98.3)]	Neuroblast differentiation-associated protein AHNAK [OS=Homo sapiens]	Q09666	1	2157.84	20	530572	1		High	3	0.5157	0	1	1	1	719.952	0.92	0.00066	52.4458	0.001491	0.02833	0.236	2.54	52.4
1383	FALSE	Multi-phosphorylated	High	Unambiguous	ASQSRPNSSALETLGGEK	[K].ASQSRPNSSALETLGGEK.[L]	2xPhospho [S4(100); S8(98.4)]	2xPhospho [S2(0); S4(100); S8(98.4); S9(1.6); T13(0)]	0.00369884	0.00101989	0.559	1	1	1	1	O94804	O94804 [447-464]	O94804 2xPhospho [S448(0); S450(100); S454(98.4); S455(1.6); T459(0)]	O94804 2xPhospho [S450(100); S454(98.4)]	Serine/threonine-protein kinase 10 [OS=Homo sapiens]	O94804	0	1991.85	18	2.77697e+06	1		High	3	0.144	0	1	1	1	664.621	0.17	0.00011	29.1088	0.0006768	0.00169	0.559	4.93	29.11
1388	FALSE	Multi-phosphorylated	High	Unambiguous	ASRVPSSDEEVVEEPQSR	[R].ASRVPSSDEEVVEEPQSR.[R]	2xPhospho [S6(100); S7(100)]	2xPhospho [S2(0); S6(100); S7(100); S17(0)]	0.000455978	0.00101989	0.824	1	1	1	3	Q9C0C2	Q9C0C2 [1615-1632]	Q9C0C2 2xPhospho [S1616(0); S1620(100); S1621(100); S1631(0)]	Q9C0C2 2xPhospho [S1620(100); S1621(100)]	182 kDa tankyrase-1-binding protein [OS=Homo sapiens]	Q9C0C2	1	2160.88	18	136506828	2		High	3	0.27	0	1	1	1	720.966	0.06	4e-05	24.8157	0.0006768	0.0001663	0.824	6.89	24.97
1389	FALSE	Multi-phosphorylated	High	Unambiguous	ASRVPSSDEEVVEEPQSRR	[R].ASRVPSSDEEVVEEPQSRR.[T]	2xPhospho [S6(100); S7(100)]	2xPhospho [S2(0); S6(100); S7(100); S17(0)]	0.000474324	0.00101989	0.819	1	1	1	2	Q9C0C2	Q9C0C2 [1615-1633]	Q9C0C2 2xPhospho [S1616(0); S1620(100); S1621(100); S1631(0)]	Q9C0C2 2xPhospho [S1620(100); S1621(100)]	182 kDa tankyrase-1-binding protein [OS=Homo sapiens]	Q9C0C2	2	2316.99	19	2.15299e+07	2		High	3	0.3899	0	1	1	1	773	0.35	0.00027	19.5007	0.0006768	0.0001742	0.819	6.31	19.58
1400	FALSE	Multi-phosphorylated	High	Unambiguous	ASSRRGSDASDFDLLETQSACSDTSESSAAGGQGNSR	[R].ASSRRGSDASDFDLLETQSACSDTSESSAAGGQGNSR.[R]	1xCarbamidomethyl [C21]; 2xPhospho [S2(97.7); S/T]	1xCarbamidomethyl [C21]; 2xPhospho [S2(97.7); S3(51.1); S7(51.1); S10(0.1); T17(0); S19(0); S22(0); T24(0); S25(0); S27(0); S28(0); S36(0)]	0.0361601	0.0016326	0.271	1	2	1	1	O94854	O94854 [3451-3487]	O94854 2xPhospho [S3452(97.7); S3453(51.1); S3457(51.1); S3460(0.1); T3467(0); S3469(0); S3472(0); T3474(0); S3475(0); S3477(0); S3478(0); S3486(0)]	O94854 2xPhospho [S3452(97.7); S/T]	Microtubule-actin cross-linking factor 1, isoforms 6/7 [OS=Homo sapiens]	O94854; Q9UPN3	2	3924.56	37	935672	1		High	4	0.1155	0	1	1	1	981.897	1.38	0.00135	39.4241	0.001036	0.02092	0.271	3.55	39.37
1401	FALSE	Multi-phosphorylated	High	Unambiguous	ASSRRGSDASDFDISEIQSVCSDVETVPQTHRPTPR	[R].ASSRRGSDASDFDISEIQSVCSDVETVPQTHRPTPR.[A]	1xCarbamidomethyl [C21]; 3xPhospho [S7(96.7); S10(93.7); S/T]	1xCarbamidomethyl [C21]; 3xPhospho [S2(51.6); S3(51.6); S7(96.7); S10(93.7); S15(6.4); S19(0); S22(0); T26(0); T30(0); T34(0)]	0.053882	0.00237351	0.22	1	1	1	2	Q03001	Q03001 [7504-7539]	Q03001 3xPhospho [S7505(51.6); S7506(51.6); S7510(96.7); S7513(93.7); S7518(6.4); S7522(0); S7525(0); T7529(0); T7533(0); T7537(0)]	Q03001 3xPhospho [S7510(96.7); S7513(93.7); S/T]	Dystonin [OS=Homo sapiens]	Q03001	2	4227.78	36	2.01116e+06	1		High	4	0.2	0	1	1	1	1057.7	2.63	0.00278	51.7701	0.001732	0.03252	0.22	4.1	51.69
1403	FALSE	Mono-phosphorylated	High	Unambiguous	ASSSPEPPAVAELSDSGQQEPEDGGPAPGEASQGSDSEGGAQGLASASR	[K].ASSSPEPPAVAELSDSGQQEPEDGGPAPGEASQGSDSEGGAQGLASASR.[D]	1xPhospho [S]	1xPhospho [S2(0); S3(0); S4(0); S14(0); S16(0); S32(4); S35(48); S37(48); S46(0); S48(0)]	0.0972722	0.00350133	0.143	1	1	1	1	Q9C0C9	Q9C0C9 [1165-1213]			(E3-independent) E2 ubiquitin-conjugating enzyme [OS=Homo sapiens]	Q9C0C9	0	4689	49	1853237	1		High	4	0.0444	0	1	1	1	1173.01	5.45	0.00639	48.9732	0.002373	0.06257	0.143	2.7	48.65
1404	FALSE	Multi-phosphorylated	High	Unambiguous	ASSSPEPPAVAELSDSGQQEPEDGGPAPGEASQGSDSEGGAQGLASASR	[K].ASSSPEPPAVAELSDSGQQEPEDGGPAPGEASQGSDSEGGAQGLASASR.[D]	2xPhospho [S35(100); S]	2xPhospho [S2(1.5); S3(49.2); S4(49.2); S14(0); S16(0); S32(0); S35(100); S37(0); S46(0); S48(0)]	0.00169051	0.00101989	0.658	1	1	2	2	Q9C0C9	Q9C0C9 [1165-1213]	Q9C0C9 2xPhospho [S1166(1.5); S1167(49.2); S1168(49.2); S1178(0); S1180(0); S1196(0); S1199(100); S1201(0); S1210(0); S1212(0)]	Q9C0C9 2xPhospho [S1199(100); S]	(E3-independent) E2 ubiquitin-conjugating enzyme [OS=Homo sapiens]	Q9C0C9	0	4768.96	49	2.02706e+06	2		High	4	0.2507	0	1	1	1	1193	1.26	0.0015	54.2748	0.0006768	0.0007117	0.658	7.54	54.39
1405	FALSE	Multi-phosphorylated	High	Unambiguous	ASSSPEPPAVAELSDSGQQEPEDGGPAPGEASQGSDSEGGAQGLASASR	[K].ASSSPEPPAVAELSDSGQQEPEDGGPAPGEASQGSDSEGGAQGLASASR.[D]	1xDeamidated [Q]; 3xPhospho [S32(95.8); S35(95.8); S]	1xDeamidated [Q18; Q19]; 3xPhospho [S2(33.3); S3(33.3); S4(33.3); S14(0); S16(0); S32(95.8); S35(95.8); S37(8.5); S46(0); S48(0)]	0.17738	0.00590259	0.061	1	1	2	4	Q9C0C9	Q9C0C9 [1165-1213]	Q9C0C9 3xPhospho [S1166(33.3); S1167(33.3); S1168(33.3); S1178(0); S1180(0); S1196(95.8); S1199(95.8); S1201(8.5); S1210(0); S1212(0)]	Q9C0C9 3xPhospho [S1196(95.8); S1199(95.8); S]	(E3-independent) E2 ubiquitin-conjugating enzyme [OS=Homo sapiens]	Q9C0C9	0	4849.91	49	692249	2		High	4	0.2202	0	1	1	1	1213.24	6.65	0.00806	58.8558	0.004163	0.1228	0.061	1.68	62.99
1417	FALSE	Multi-phosphorylated	High	Unambiguous	ASVALTPTAPSRTGSVQTPPDLESSEEVDAAEGAPEVVGPK	[R].ASVALTPTAPSRTGSVQTPPDLESSEEVDAAEGAPEVVGPK.[S]	3xPhospho [S11(100); T13(99.8); T18(99.8)]	3xPhospho [S2(0); T6(0); T8(0); S11(100); T13(99.8); S15(0.4); T18(99.8); S24(0); S25(0)]	0.0124371	0.00101989	0.406	1	1	1	1	P28290	P28290 [1151-1191]	P28290 3xPhospho [S1152(0); T1156(0); T1158(0); S1161(100); T1163(99.8); S1165(0.4); T1168(99.8); S1174(0); S1175(0)]	P28290 3xPhospho [S1161(100); T1163(99.8); T1168(99.8)]	Protein ITPRID2 [OS=Homo sapiens]	P28290	1	4286.9	41	2.38595e+06	1		High	4		0.0412	3	3	3	1072.48	2.49	0.00267	63.696	0.0006768	0.006407	0.406	3.96	63.61
1418	FALSE	Multi-phosphorylated	High	Unambiguous	ASVALTPTAPSRTGSVQTPPDLESSEEVDAAEGAPEVVGPK	[R].ASVALTPTAPSRTGSVQTPPDLESSEEVDAAEGAPEVVGPK.[S]	4xPhospho [S11(86.1); S15(93.2); T18(93.2); S24(92.8)]	4xPhospho [S2(0.1); T6(6.8); T8(6.8); S11(86.1); T13(13.8); S15(93.2); T18(93.2); S24(92.8); S25(7.2)]	0.0762657	0.00322679	0.175	1	1	1	1	P28290	P28290 [1151-1191]	P28290 4xPhospho [S1152(0.1); T1156(6.8); T1158(6.8); S1161(86.1); T1163(13.8); S1165(93.2); T1168(93.2); S1174(92.8); S1175(7.2)]	P28290 4xPhospho [S1161(86.1); S1165(93.2); T1168(93.2); S1174(92.8)]	Protein ITPRID2 [OS=Homo sapiens]	P28290	1	4366.87	41	311883	1		High	4		0.0273	2	2	2	1092.47	0.2	0.00022	69.9667	0.002216	0.04777	0.175	2.14	70.23
1429	FALSE	Mono-phosphorylated	High	Unambiguous	ASVVDPSTESSPAPQEGSEQPASPASPLSSR	[K].ASVVDPSTESSPAPQEGSEQPASPASPLSSR.[Q]	1xPhospho [S26(100)]	1xPhospho [S2(0); S7(0); T8(0); S10(0); S11(0); S18(0); S23(0); S26(100); S29(0); S30(0)]	0.000120207	0.00101989	0.993	1	1	1	1	Q66K14	Q66K14 [410-440]	Q66K14 1xPhospho [S411(0); S416(0); T417(0); S419(0); S420(0); S427(0); S432(0); S435(100); S438(0); S439(0)]	Q66K14 1xPhospho [S435(100)]	TBC1 domain family member 9B [OS=Homo sapiens]	Q66K14	0	3132.4	31	4479181	1		High	3	0.0645	0	1	1	1	1044.81	0.51	0.00053	35.9793	0.0006768	3.8e-05	0.993	7.44	35.99
1430	FALSE	Multi-phosphorylated	High	Unambiguous	ASVVDPSTESSPAPQEGSEQPASPASPLSSR	[K].ASVVDPSTESSPAPQEGSEQPASPASPLSSR.[Q]	2xPhospho [S23(99.8); S26(100)]	2xPhospho [S2(0); S7(0); T8(0); S10(0); S11(0); S18(0.2); S23(99.8); S26(100); S29(0); S30(0)]	0.0483152	0.00196892	0.234	1	1	1	1	Q66K14	Q66K14 [410-440]	Q66K14 2xPhospho [S411(0); S416(0); T417(0); S419(0); S420(0); S427(0.2); S432(99.8); S435(100); S438(0); S439(0)]	Q66K14 2xPhospho [S432(99.8); S435(100)]	TBC1 domain family member 9B [OS=Homo sapiens]	Q66K14	0	3212.37	31	307449	1		High	3	0.2388	0	1	1	1	1071.46	1.93	0.00207	40.7981	0.001491	0.02869	0.234	1.34	40.71
1444	FALSE	Mono-phosphorylated	High	Unambiguous	ATAQPPAPLSPDSGSPSPDSGSASPVEEEDVGSSEK	[R].ATAQPPAPLSPDSGSPSPDSGSASPVEEEDVGSSEK.[L]	1xPhospho [S10(100)]	1xPhospho [T2(0); S10(100); S13(0); S15(0); S17(0); S20(0); S22(0); S24(0); S33(0); S34(0)]	0.000210468	0.00101989	0.922	1	1	1	1	O95361	O95361 [15-50]	O95361 1xPhospho [T16(0); S24(100); S27(0); S29(0); S31(0); S34(0); S36(0); S38(0); S47(0); S48(0)]	O95361 1xPhospho [S24(100)]	Tripartite motif-containing protein 16 [OS=Homo sapiens]	O95361	0	3546.53	36	10085248	1		High	3	0.0332	0	1	1	1	1182.85	0.24	0.00028	39.4463	0.0006768	7.08e-05	0.922	7.54	39.46
1445	FALSE	Multi-phosphorylated	High	Unambiguous	ATAQPPAPLSPDSGSPSPDSGSASPVEEEDVGSSEK	[R].ATAQPPAPLSPDSGSPSPDSGSASPVEEEDVGSSEK.[L]	2xPhospho [S10(100); S15(100)]	2xPhospho [T2(0); S10(100); S13(0); S15(100); S17(0); S20(0); S22(0); S24(0); S33(0); S34(0)]	0.00018846	0.00101989	0.936	1	1	3	4	O95361	O95361 [15-50]	O95361 2xPhospho [T16(0); S24(100); S27(0); S29(100); S31(0); S34(0); S36(0); S38(0); S47(0); S48(0)]	O95361 2xPhospho [S24(100); S29(100)]	Tripartite motif-containing protein 16 [OS=Homo sapiens]	O95361	0	3626.49	36	4.893e+06	4		High	3	0.0257	0	1	1	1	1209.5	0.5	0.0006	44.6906	0.0006768	6.23e-05	0.936	7.78	45.17
1446	FALSE	Multi-phosphorylated	High	Unambiguous	ATAQPPAPLSPDSGSPSPDSGSASPVEEEDVGSSEK	[R].ATAQPPAPLSPDSGSPSPDSGSASPVEEEDVGSSEK.[L]	3xPhospho [S10(100); S24(96.8); S/T]	3xPhospho [T2(0); S10(100); S13(0.1); S15(0.1); S17(33.9); S20(33.9); S22(35.4); S24(96.8); S33(0); S34(0)]	0.0980084	0.00350133	0.142	1	1	1	1	O95361	O95361 [15-50]	O95361 3xPhospho [T16(0); S24(100); S27(0.1); S29(0.1); S31(33.9); S34(33.9); S36(35.4); S38(96.8); S47(0); S48(0)]	O95361 3xPhospho [S24(100); S38(96.8); S/T]	Tripartite motif-containing protein 16 [OS=Homo sapiens]	O95361	0	3706.46	36	238743	1		High	3	0.0039	0	1	1	1	1236.16	1.34	0.00165	51.1796	0.002373	0.0632	0.142	2.55	51.2
1447	FALSE	Multi-phosphorylated	High	Unambiguous	ATAQPPAPLSPDSGSPSPDSGSASPVEEEDVGSSEK	[R].ATAQPPAPLSPDSGSPSPDSGSASPVEEEDVGSSEK.[L]	1xDeamidated [Q4]; 3xPhospho [T2(90.9); S24(99.3); S]	1xDeamidated [Q4]; 3xPhospho [T2(90.9); S10(7); S13(33.9); S15(32.1); S17(32.1); S20(2.3); S22(2.3); S24(99.3); S33(0); S34(0)]	0.160565	0.00535579	0.075	1	1	1	1	O95361	O95361 [15-50]	O95361 3xPhospho [T16(90.9); S24(7); S27(33.9); S29(32.1); S31(32.1); S34(2.3); S36(2.3); S38(99.3); S47(0); S48(0)]	O95361 3xPhospho [T16(90.9); S38(99.3); S]	Tripartite motif-containing protein 16 [OS=Homo sapiens]	O95361	0	3707.44	36			NoneMonoisotopic	High	3	0.1387	0	1	1	1	1236.49	5.29	0.00653	53.4142	0.003859	0.1096	0.075	1.37
1459	FALSE	Multi-phosphorylated	High	Unambiguous	ATDDDMQSLASLMSVKPSDVGNLDDFAESDEDEAHGPGAPEAR	[R].ATDDDMQSLASLMSVKPSDVGNLDDFAESDEDEAHGPGAPEAR.[A]	3xPhospho [S8(95.7); S14(95.7); S29(100)]	3xPhospho [T2(0); S8(95.7); S11(8.6); S14(95.7); S18(0); S29(100)]	0.005367	0.00101989	0.512	1	1	2	2	Q8N3D4	Q8N3D4 [163-205]	Q8N3D4 3xPhospho [T164(0); S170(95.7); S173(8.6); S176(95.7); S180(0); S191(100)]	Q8N3D4 3xPhospho [S170(95.7); S176(95.7); S191(100)]	EH domain-binding protein 1-like protein 1 [OS=Homo sapiens]	Q8N3D4	0	4729.85	43	7920648	1		High	4	0.0775	0	1	1	1	1183.22	1.63	0.00193	80.0632	0.0006768	0.002549	0.512	5.42	79.89
1460	FALSE	Multi-phosphorylated	High	Unambiguous	ATDDDMQSLASLMSVKPSDVGNLDDFAESDEDEAHGPGAPEAR	[R].ATDDDMQSLASLMSVKPSDVGNLDDFAESDEDEAHGPGAPEAR.[A]	1xDeamidated [N22]; 3xPhospho [S8(100); S11(95.4); S29(100)]	1xDeamidated [N22]; 3xPhospho [T2(0); S8(100); S11(95.4); S14(4.6); S18(0); S29(100)]	0.00686176	0.00101989	0.481	1	1	1	1	Q8N3D4	Q8N3D4 [163-205]	Q8N3D4 3xPhospho [T164(0); S170(100); S173(95.4); S176(4.6); S180(0); S191(100)]	Q8N3D4 3xPhospho [S170(100); S173(95.4); S191(100)]	EH domain-binding protein 1-like protein 1 [OS=Homo sapiens]	Q8N3D4	0	4730.83	43			NoQuanValues	High	4		0.0286	2	2	2	1183.47	5.11	0.00605	79.701	0.0006768	0.003334	0.481	6.79
1476	FALSE	Multi-phosphorylated	High	Unambiguous	ATGNQPPPLVGTYNTLLSRTDSCSSAQAQYDTPK	[K].ATGNQPPPLVGTYNTLLSRTDSCSSAQAQYDTPK.[A]	1xCarbamidomethyl [C23]; 2xPhospho [S25(98.2); S/T/Y]	1xCarbamidomethyl [C23]; 2xPhospho [T2(0); T12(0); Y13(0); T15(0); S18(0); T20(1.8); S22(50); S24(50); S25(98.2); Y30(0); T32(0)]	0.00754663	0.00101989	0.469	1	1	1	1	Q96PD2	Q96PD2 [703-736]	Q96PD2 2xPhospho [T704(0); T714(0); Y715(0); T717(0); S720(0); T722(1.8); S724(50); S726(50); S727(98.2); Y732(0); T734(0)]	Q96PD2 2xPhospho [S727(98.2); S/T/Y]	Discoidin, CUB and LCCL domain-containing protein 2 [OS=Homo sapiens]	Q96PD2	1	3798.67	34	3.47303e+06	1		High	4		0.0088	2	2	2	950.426	2.24	0.00213	60.9708	0.0006768	0.00371	0.469	6.76	61.04
1562	FALSE	Multi-phosphorylated	High	Unambiguous	ATSSSSGSLSATGR	[R].ATSSSSGSLSATGR.[L]	2xPhospho [S4(100); S8(100)]	2xPhospho [T2(0); S3(0); S4(100); S5(0); S6(0); S8(100); S10(0); T12(0)]	0.081697	0.00322679	0.166	1	1	1	1	Q03252	Q03252 [417-430]	Q03252 2xPhospho [T418(0); S419(0); S420(100); S421(0); S422(0); S424(100); S426(0); T428(0)]	Q03252 2xPhospho [S420(100); S424(100)]	Lamin-B2 [OS=Homo sapiens]	Q03252	0	1428.54	14	358658	1		High	2	0.0747	0	1	1	1	714.774	-0.11	-8e-05	12.5457	0.002216	0.05172	0.166	2.41	12.5
1572	FALSE	Mono-phosphorylated	High	Unambiguous	ATVSENVAASAAATTPATSPPAVNTSPSVPTTTTATEEQVSEPK	[K].ATVSENVAASAAATTPATSPPAVNTSPSVPTTTTATEEQVSEPK.[K]	1xPhospho [T/S]	1xPhospho [T2(0); S4(0); S10(0); T14(0); T15(0); T18(0); S19(0); T25(49.3); S26(49.3); S28(1.4); T31(0); T32(0); T33(0); T34(0); T36(0); S41(0)]	0.000493408	0.00101989	0.814	1	1	1	1	O94880	O94880 [138-181]			PHD finger protein 14 [OS=Homo sapiens]	O94880	0	4349.06	44	792157	1		High	4	0.0024	0	1	1	1	1088.02	1.06	0.00116	47.9559	0.0006768	0.0001809	0.814	8.23	47.98
1573	FALSE	Multi-phosphorylated	High	Unambiguous	ATVSENVAASAAATTPATSPPAVNTSPSVPTTTTATEEQVSEPK	[K].ATVSENVAASAAATTPATSPPAVNTSPSVPTTTTATEEQVSEPK.[K]	2xPhospho [S19(90.9); T/S]	2xPhospho [T2(0); S4(0); S10(0); T14(0.2); T15(4.4); T18(4.4); S19(90.9); T25(49.9); S26(49.9); S28(0.1); T31(0); T32(0); T33(0); T34(0); T36(0); S41(0)]	0.00126207	0.00101989	0.695	1	1	1	1	O94880	O94880 [138-181]	O94880 2xPhospho [T139(0); S141(0); S147(0); T151(0.2); T152(4.4); T155(4.4); S156(90.9); T162(49.9); S163(49.9); S165(0.1); T168(0); T169(0); T170(0); T171(0); T173(0); S178(0)]	O94880 2xPhospho [S156(90.9); T/S]	PHD finger protein 14 [OS=Homo sapiens]	O94880	0	4429.02	44	730253	1		High	4	0.0041	0	1	1	1	1108.01	1.92	0.00213	52.1567	0.0006768	0.0005137	0.695	7.39	52.12
1612	FALSE	Multi-phosphorylated	High	Unambiguous	AVKDTLSNPQSPQPSPYNSPKPQHK	[R].AVKDTLSNPQSPQPSPYNSPKPQHK.[V]	3xPhospho [S7(100); S11(100); S19(100)]	3xPhospho [T5(0); S7(100); S11(100); S15(0); Y17(0); S19(100)]	0.0223511	0.00128715	0.332	1	1	1	1	Q96PU5	Q96PU5 [469-493]	Q96PU5 3xPhospho [T473(0); S475(100); S479(100); S483(0); Y485(0); S487(100)]	Q96PU5 3xPhospho [S475(100); S479(100); S487(100)]	E3 ubiquitin-protein ligase NEDD4-like [OS=Homo sapiens]	Q96PU5	1	2985.29	25	2.46005e+06	1		High	4	0.2034	0	1	1	1	747.08	0.78	0.00058	18.9568	0.0008299	0.01224	0.332	4.67	18.97
1613	FALSE	Multi-phosphorylated	High	Unambiguous	AVKDTLSNPQSPQPSPYNSPKPQHK	[R].AVKDTLSNPQSPQPSPYNSPKPQHK.[V]	4xPhospho [S7(100); S11(100); S15(100); S19(96.7)]	4xPhospho [T5(0); S7(100); S11(100); S15(100); Y17(3.3); S19(96.7)]	0.0168086	0.00101989	0.368	1	1	1	1	Q96PU5	Q96PU5 [469-493]	Q96PU5 4xPhospho [T473(0); S475(100); S479(100); S483(100); Y485(3.3); S487(96.7)]	Q96PU5 4xPhospho [S475(100); S479(100); S483(100); S487(96.7)]	E3 ubiquitin-protein ligase NEDD4-like [OS=Homo sapiens]	Q96PU5	1	3065.26	25	5.48616e+06	1		High	4	0.0417	0	1	1	1	767.071	0.83	0.00063	22.0272	0.0006768	0.008967	0.368	7.67	22.17
1639	FALSE	Mono-phosphorylated	High	Unambiguous	AVSDWIDEQEKGSSEQAESDNMDVPPEDDSKEGAGEQK	[K].AVSDWIDEQEKGSSEQAESDNMDVPPEDDSKEGAGEQK.[T]	1xPhospho [S14(95.6)]	1xPhospho [S3(0); S13(0.2); S14(95.6); S19(4.2); S30(0)]	0.0446848	0.0016326	0.244	1	1	1	1	Q12906	Q12906 [44-81]	Q12906 1xPhospho [S46(0); S56(0.2); S57(95.6); S62(4.2); S73(0)]	Q12906 1xPhospho [S57(95.6)]	Interleukin enhancer-binding factor 3 [OS=Homo sapiens]	Q12906	2	4216.73	38	2.57112e+06	1		High	4	0.0398	0	1	1	1	1054.94	0.47	0.00049	38.8484	0.001036	0.0263	0.244	2.51	39.1
1711	FALSE	Mono-phosphorylated	High	Unambiguous	AYSGSDLPSSSSGGANGTAGGGGGAR	[R].AYSGSDLPSSSSGGANGTAGGGGGAR.[A]	1xDeamidated [N16]; 1xPhospho [S3(100)]	1xDeamidated [N16]; 1xPhospho [Y2(0); S3(100); S5(0); S9(0); S10(0); S11(0); S12(0); T18(0)]	0.00484174	0.00101989	0.525	1	1	1	1	Q8NHG8	Q8NHG8 [17-42]	Q8NHG8 1xPhospho [Y18(0); S19(100); S21(0); S25(0); S26(0); S27(0); S28(0); T34(0)]	Q8NHG8 1xPhospho [S19(100)]	E3 ubiquitin-protein ligase ZNRF2 [OS=Homo sapiens]	Q8NHG8	0	2278.92	26	3562954	1		High	3	0.0357	0	1	1	1	760.311	-1.31	-0.00099	21.1058	0.0006768	0.002273	0.525	4.76	21.04
1736	FALSE	Multi-phosphorylated	High	Unambiguous	CAPSAGSPAAAVGRESPGAAATSSSGPQAQQHR	[R].CAPSAGSPAAAVGRESPGAAATSSSGPQAQQHR.[G]	1xCarbamidomethyl [C1]; 2xPhospho [S7(100); S16(100)]	1xCarbamidomethyl [C1]; 2xPhospho [S4(0); S7(100); S16(100); T22(0); S23(0); S24(0); S25(0)]	0.000418078	0.00101989	0.835	1	1	1	1	Q7L2J0	Q7L2J0 [54-86]	Q7L2J0 2xPhospho [S57(0); S60(100); S69(100); T75(0); S76(0); S77(0); S78(0)]	Q7L2J0 2xPhospho [S60(100); S69(100)]	7SK snRNA methylphosphate capping enzyme [OS=Homo sapiens]	Q7L2J0	1	3279.4	33	9596783	1		High	4	0.3222	0	1	1	1	820.606	0.37	0.0003	19.9922	0.0006768	0.0001512	0.835	6.61	20.04
1758	FALSE	Multi-phosphorylated	High	Unambiguous	CDDSPRTPSNTPSAEADWSPGLELHPDYK	[R].CDDSPRTPSNTPSAEADWSPGLELHPDYK.[T]	1xCarbamidomethyl [C1]; 3xPhospho [S4(99.8); T7(96.2); S19(100)]	1xCarbamidomethyl [C1]; 3xPhospho [S4(99.8); T7(96.2); S9(3.7); T11(0.2); S13(0.2); S19(100); Y28(0)]	0.0134633	0.00101989	0.396	1	1	1	1	Q9Y3Z3	Q9Y3Z3 [15-43]	Q9Y3Z3 3xPhospho [S18(99.8); T21(96.2); S23(3.7); T25(0.2); S27(0.2); S33(100); Y42(0)]	Q9Y3Z3 3xPhospho [S18(99.8); T21(96.2); S33(100)]	Deoxynucleoside triphosphate triphosphohydrolase SAMHD1 [OS=Homo sapiens]	Q9Y3Z3	1	3482.33	29	1.95793e+06	1		High	4	0.0345	0	1	1	1	871.339	1	0.00087	55.2975	0.0006768	0.006987	0.396	4.93	55.3
1761	FALSE	Mono-phosphorylated	High	Unambiguous	CDDSRTWDDDSDPESETDPDAQAK	[R].CDDSRTWDDDSDPESETDPDAQAK.[A]	1xCarbamidomethyl [C1]; 1xPhospho [S11(100)]	1xCarbamidomethyl [C1]; 1xPhospho [S4(0); T6(0); S11(100); S15(0); T17(0)]	0.00884355	0.00101989	0.449	1	1	1	1	Q5XUX1	Q5XUX1 [8-31]	Q5XUX1 1xPhospho [S11(0); T13(0); S18(100); S22(0); T24(0)]	Q5XUX1 1xPhospho [S18(100)]	F-box/WD repeat-containing protein 9 [OS=Homo sapiens]	Q5XUX1	1	2835.02	24	4.40276e+06	1		High	3	0.1802	0	1	1	1	945.678	-0.79	-0.00075	24.7657	0.0006768	0.004404	0.449	4.55	24.75
1827	FALSE	Multi-phosphorylated	High	Unambiguous	CGEASPPSAACGSPASQLVATPSLELGPIPAGEEK	[R].CGEASPPSAACGSPASQLVATPSLELGPIPAGEEK.[A]	2xCarbamidomethyl [C1; C11]; 2xPhospho [S5(99.8); S13(96.3)]	2xCarbamidomethyl [C1; C11]; 2xPhospho [S5(99.8); S8(0.2); S13(96.3); S16(3.7); T21(0); S23(0)]	0.0774423	0.00322679	0.173	1	1	1	1	Q66K74	Q66K74 [588-622]	Q66K74 2xPhospho [S592(99.8); S595(0.2); S600(96.3); S603(3.7); T608(0); S610(0)]	Q66K74 2xPhospho [S592(99.8); S600(96.3)]	Microtubule-associated protein 1S [OS=Homo sapiens]	Q66K74	0	3595.57	35	1.00971e+06	1		High	3	0.0058	0	1	1	1	1199.2	1.91	0.00228	74.761	0.002216	0.04837	0.173	3.44	74.7
1843	FALSE	Mono-phosphorylated	High	Unambiguous	CGSGPVHISGQHLVAVEEDAESEDEEEEDVKLLSISGK	[K].CGSGPVHISGQHLVAVEEDAESEDEEEEDVKLLSISGK.[R]	1xCarbamidomethyl [C1]; 1xPhospho [S22(100)]	1xCarbamidomethyl [C1]; 1xPhospho [S3(0); S9(0); S22(100); S34(0); S36(0)]	0.0143448	0.00101989	0.388	1	1	1	1	P06748	P06748 [104-141]	P06748 1xPhospho [S106(0); S112(0); S125(100); S137(0); S139(0)]	P06748 1xPhospho [S125(100)]	Nucleophosmin [OS=Homo sapiens]	P06748	1	4158.87	38	2.98599e+06	1		High	4	0.241	0	1	1	1	1040.47	1.55	0.00161	56.4879	0.0006768	0.007506	0.388	5.81	56.55
1844	FALSE	Mono-phosphorylated	High	Unambiguous	CGSGPVHISGQHLVAVEEDAESEDEEEEDVKLLSISGKR	[K].CGSGPVHISGQHLVAVEEDAESEDEEEEDVKLLSISGKR.[S]	1xCarbamidomethyl [C1]; 1xPhospho [S22(100)]	1xCarbamidomethyl [C1]; 1xPhospho [S3(0); S9(0); S22(100); S34(0); S36(0)]	0.018929	0.00128715	0.353	1	1	1	3	P06748	P06748 [104-142]	P06748 1xPhospho [S106(0); S112(0); S125(100); S137(0); S139(0)]	P06748 1xPhospho [S125(100)]	Nucleophosmin [OS=Homo sapiens]	P06748	2	4314.97	39	4.91416e+06	3		High	5	0.2795	0	1	1	1	863.8	-0.2	-0.00018	51.4853	0.0008299	0.01024	0.353	5.08	51.38
1881	FALSE	Multi-phosphorylated	High	Unambiguous	CLAEADEPNVTSEEEEEEEEEEEGEPEDAELGDEMTDV	[K].CLAEADEPNVTSEEEEEEEEEEEGEPEDAELGDEMTDV.[-]	1xCarbamidomethyl [C1]; 2xPhospho [T11(100); S12(100)]	1xCarbamidomethyl [C1]; 2xPhospho [T11(100); S12(100); T36(0)]	0.0664129	0.00322679	0.193	1	1	1	1	Q6GMV2	Q6GMV2 [381-418]	Q6GMV2 2xPhospho [T391(100); S392(100); T416(0)]	Q6GMV2 2xPhospho [T391(100); S392(100)]	Histone-lysine N-trimethyltransferase SMYD5 [OS=Homo sapiens]	Q6GMV2	0	4472.59	38	125936	1		High	3	0.6571	0	1	1	1	1491.54	1.59	0.00237	80.9737	0.002216	0.04082	0.193	2.1	80.95
2109	FALSE	Multi-phosphorylated	High	Unambiguous	CQTAEADSESDHEVPEPESEMK	[R].CQTAEADSESDHEVPEPESEMK.[M]	1xCarbamidomethyl [C1]; 2xPhospho [S8(100); S10(100)]	1xCarbamidomethyl [C1]; 2xPhospho [T3(0); S8(100); S10(100); S19(0)]	0.000720577	0.00101989	0.766	1	1	1	1	Q9BPX3	Q9BPX3 [966-987]	Q9BPX3 2xPhospho [T968(0); S973(100); S975(100); S984(0)]	Q9BPX3 2xPhospho [S973(100); S975(100)]	Condensin complex subunit 3 [OS=Homo sapiens]	Q9BPX3	0	2664.94	22	17202242	1		High	3	0.3268	0	1	1	1	888.984	1.03	0.00091	27.3611	0.0006768	0.0002752	0.766	7.19	27.39
2152	FALSE	Multi-phosphorylated	High	Unambiguous	CSSSSGGGSSGDEDGLELDGAPGGGK	[R].CSSSSGGGSSGDEDGLELDGAPGGGK.[R]	1xCarbamidomethyl [C1]; 2xPhospho [S9(99.9); S10(99.9)]	1xCarbamidomethyl [C1]; 2xPhospho [S2(0); S3(0); S4(0); S5(0.2); S9(99.9); S10(99.9)]	0.0965412	0.00350133	0.144	1	1	1	1	Q9P258	Q9P258 [42-67]	Q9P258 2xPhospho [S43(0); S44(0); S45(0); S46(0.2); S50(99.9); S51(99.9)]	Q9P258 2xPhospho [S50(99.9); S51(99.9)]	Protein RCC2 [OS=Homo sapiens]	Q9P258	0	2499.89	26	152161	1		High	3	0.0476	0	1	1	1	833.967	0.95	0.00079	39.5885	0.002373	0.06221	0.144	1.89	39.59
2153	FALSE	Mono-phosphorylated	High	Unambiguous	CSSSSGGGSSGDEDGLELDGAPGGGKR	[R].CSSSSGGGSSGDEDGLELDGAPGGGKR.[A]	1xCarbamidomethyl [C1]; 1xPhospho [S10(98.7)]	1xCarbamidomethyl [C1]; 1xPhospho [S2(0); S3(0); S4(0); S5(0); S9(1.3); S10(98.7)]	0.00725332	0.00101989	0.474	1	1	1	1	Q9P258	Q9P258 [42-68]	Q9P258 1xPhospho [S43(0); S44(0); S45(0); S46(0); S50(1.3); S51(98.7)]	Q9P258 1xPhospho [S51(98.7)]	Protein RCC2 [OS=Homo sapiens]	Q9P258	1	2576.02	27	2712976	1		High	3	0.0026	0	1	1	1	859.345	0.25	0.00022	22.9977	0.0006768	0.00353	0.474	3.88	22.92
2154	FALSE	Multi-phosphorylated	High	Unambiguous	CSSSSGGGSSGDEDGLELDGAPGGGKR	[R].CSSSSGGGSSGDEDGLELDGAPGGGKR.[A]	1xCarbamidomethyl [C1]; 2xPhospho [S9(100); S10(100)]	1xCarbamidomethyl [C1]; 2xPhospho [S2(0); S3(0); S4(0); S5(0); S9(100); S10(100)]	0.00022067	0.00101989	0.916	1	1	1	1	Q9P258	Q9P258 [42-68]	Q9P258 2xPhospho [S43(0); S44(0); S45(0); S46(0); S50(100); S51(100)]	Q9P258 2xPhospho [S50(100); S51(100)]	Protein RCC2 [OS=Homo sapiens]	Q9P258	1	2655.99	27	3.12322e+06	1		High	3	0.1718	0	1	1	1	886.002	1.29	0.00115	30.2694	0.0006768	7.42e-05	0.916	6.87	30.32
2155	FALSE	Multi-phosphorylated	High	Unambiguous	CSSSSGGGSSGDEDGLELDGAPGGGKR	[R].CSSSSGGGSSGDEDGLELDGAPGGGKR.[A]	1xCarbamidomethyl [C1]; 3xPhospho [S9(93.1); S10(97.5); S]	1xCarbamidomethyl [C1]; 3xPhospho [S2(48.9); S3(48.9); S4(5.8); S5(5.8); S9(93.1); S10(97.5)]	0.027448	0.00128715	0.306	1	1	1	1	Q9P258	Q9P258 [42-68]	Q9P258 3xPhospho [S43(48.9); S44(48.9); S45(5.8); S46(5.8); S50(93.1); S51(97.5)]	Q9P258 3xPhospho [S50(93.1); S51(97.5); S]	Protein RCC2 [OS=Homo sapiens]	Q9P258	1	2735.95	27	284983	1		High	3	0.0061	0	1	1	1	912.657	1.67	0.00152	39.718	0.0008299	0.01544	0.306	1.65	39.8
2247	FALSE	Multi-phosphorylated	High	Unambiguous	DAPTSPASVASSSSTPSSK	[K].DAPTSPASVASSSSTPSSK.[T]	2xPhospho [S5(100); T15(96.4)]	2xPhospho [T4(0); S5(100); S8(0); S11(0); S12(0); S13(1.8); S14(1.8); T15(96.4); S17(0); S18(0)]	0.122625	0.00377149	0.112	1	1	1	1	Q04726	Q04726 [282-300]	Q04726 2xPhospho [T285(0); S286(100); S289(0); S292(0); S293(0); S294(1.8); S295(1.8); T296(96.4); S298(0); S299(0)]	Q04726 2xPhospho [S286(100); T296(96.4)]	Transducin-like enhancer protein 3 [OS=Homo sapiens]	Q04726	0	1923.76	19	295547	1		High	2	0.1197	0	1	1	1	962.386	1.57	0.00151	24.0049	0.002527	0.08108	0.112	2.59	23.98
2256	FALSE	Mono-phosphorylated	High	Unambiguous	DASSSPASTASSASSTSLK	[K].DASSSPASTASSASSTSLK.[S]	1xPhospho [S5(100)]	1xPhospho [S3(0); S4(0); S5(100); S8(0); T9(0); S11(0); S12(0); S14(0); S15(0); T16(0); S17(0)]	0.000164807	0.00101989	0.953	1	1	1	1	Q04724	Q04724 [282-300]	Q04724 1xPhospho [S284(0); S285(0); S286(100); S289(0); T290(0); S292(0); S293(0); S295(0); S296(0); T297(0); S298(0)]	Q04724 1xPhospho [S286(100)]	Transducin-like enhancer protein 1 [OS=Homo sapiens]	Q04724	0	1821.77	19	1.44908e+06	1		High	3	0.058	0	1	1	1	607.93	0.35	0.00021	20.2203	0.0006768	5.36e-05	0.953	5.52	20.17
2283	FALSE	Multi-phosphorylated	High	Unambiguous	DCFPYNNYPDSDDDTEAPPPYSPIGDDVQLLPTPSDR	[R].DCFPYNNYPDSDDDTEAPPPYSPIGDDVQLLPTPSDR.[S]	1xCarbamidomethyl [C2]; 2xPhospho [S11(99.9); S22(99.9)]	1xCarbamidomethyl [C2]; 2xPhospho [Y5(0); Y8(0); S11(99.9); T15(0.1); Y21(0.1); S22(99.9); T33(0); S35(0)]	0.022175	0.00128715	0.333	1	1	1	2	Q13017	Q13017 [971-1007]	Q13017 2xPhospho [Y975(0); Y978(0); S981(99.9); T985(0.1); Y991(0.1); S992(99.9); T1003(0); S1005(0)]	Q13017 2xPhospho [S981(99.9); S992(99.9)]	Rho GTPase-activating protein 5 [OS=Homo sapiens]	Q13017	0	4342.74	37	2.21433e+06	2		High	3	0.0479	0	1	1	1	1448.25	-0.12	-0.00017	84.7514	0.0008299	0.01216	0.333	3.34	84.79
2291	FALSE	Mono-phosphorylated	High	Unambiguous	DCLIEDSDDEAGQS	[R].DCLIEDSDDEAGQS.[-]	1xCarbamidomethyl [C2]; 1xPhospho [S7(100)]	1xCarbamidomethyl [C2]; 1xPhospho [S7(100); S14(0)]	0.239989	0.00832476	0.017	1	1	1	1	Q2VPK5	Q2VPK5 [502-515]	Q2VPK5 1xPhospho [S508(100); S515(0)]	Q2VPK5 1xPhospho [S508(100)]	Cytoplasmic tRNA 2-thiolation protein 2 [OS=Homo sapiens]	Q2VPK5	0	1633.56	14	1.5309e+06	1		High	2	0.046	0	1	1	1	817.283	0.41	0.00033	37.2423	0.006151	0.1736	0.017	2.61	37.22
2330	FALSE	Multi-phosphorylated	High	Unambiguous	DDPPTHSQPDSDDEAEEIQWSDDENTATLTAPEFPEFATK	[R].DDPPTHSQPDSDDEAEEIQWSDDENTATLTAPEFPEFATK.[V]	1xDeamidated [N/Q]; 2xPhospho [S11(92.7); T/S]	1xDeamidated [Q19; N25]; 2xPhospho [T5(49.6); S7(49.6); S11(92.7); S21(3.8); T26(3.8); T28(0.5); T30(0); T39(0)]	0.14098	0.0040603	0.093	1	1	2	2	O75794	O75794 [50-89]	O75794 2xPhospho [T54(49.6); S56(49.6); S60(92.7); S70(3.8); T75(3.8); T77(0.5); T79(0); T88(0)]	O75794 2xPhospho [S60(92.7); T/S]	Translation initiation factor eIF2 assembly protein [OS=Homo sapiens]	O75794	0	4636.82	40			NoQuanValues	High	4		0.0267	5	5	5	1159.97	5.63	0.00652	77.1328	0.002888	0.09462	0.093	1.46
2335	FALSE	Multi-phosphorylated	High	Unambiguous	DDSHSAEDSEDEKEDHKNVR	[K].DDSHSAEDSEDEKEDHKNVR.[Q]	2xPhospho [S5(100); S9(100)]	2xPhospho [S3(0); S5(100); S9(100)]	0.084226	0.00322679	0.162	1	1	1	2	Q9H1E3	Q9H1E3 [71-90]	Q9H1E3 2xPhospho [S73(0); S75(100); S79(100)]	Q9H1E3 2xPhospho [S75(100); S79(100)]	Nuclear ubiquitous casein and cyclin-dependent kinase substrate 1 [OS=Homo sapiens]	Q9H1E3	2	2501.91	20	5750839	1		High	3	0.3238	0	1	1	1	834.641	-0.3	-0.00025	6.0843	0.002216	0.05344	0.162	2.81	6.03
2359	FALSE	Multi-phosphorylated	High	Unambiguous	DEKKEESEESDDDMGFGLFD	[K].DEKKEESEESDDDMGFGLFD.[-]	2xPhospho [S7(100); S10(100)]	2xPhospho [S7(100); S10(100)]	0.0653962	0.00322679	0.195	1	1	1	1	P05387	P05387 [96-115]	P05387 2xPhospho [S102(100); S105(100)]	P05387 2xPhospho [S102(100); S105(100)]	Large ribosomal subunit protein P2 [OS=Homo sapiens]	P05387	2	2481.86	20	2.0996e+06	1		High	3	0.4483	0	1	1	1	827.959	1.87	0.00155	72.8388	0.002216	0.04025	0.195	4.06	72.82
2409	FALSE	Multi-phosphorylated	High	Unambiguous	DGDSYDPYDFSDTEEEMPQVHTPKTADSQETK	[K].DGDSYDPYDFSDTEEEMPQVHTPKTADSQETK.[E]	2xPhospho [S11(100); T22(99.9)]	2xPhospho [S4(0); Y5(0); Y8(0); S11(100); T13(0); T22(99.9); T25(0.1); S28(0); T31(0)]	0.00416529	0.00101989	0.544	1	1	1	2	P25205	P25205 [701-732]	P25205 2xPhospho [S704(0); Y705(0); Y708(0); S711(100); T713(0); T722(99.9); T725(0.1); S728(0); T731(0)]	P25205 2xPhospho [S711(100); T722(99.9)]	DNA replication licensing factor MCM3 [OS=Homo sapiens]	P25205	1	3822.46	32	1.53023e+07	2		High	4	0.1903	0	1	1	1	956.37	0.65	0.00062	51.013	0.0006768	0.001915	0.544	6.2	51.01
2410	FALSE	Multi-phosphorylated	High	Unambiguous	DGDSYDPYDFSDTEEEMPQVHTPKTADSQETK	[K].DGDSYDPYDFSDTEEEMPQVHTPKTADSQETK.[E]	3xPhospho [S11(100); T13(100); T22(100)]	3xPhospho [S4(0); Y5(0); Y8(0); S11(100); T13(100); T22(100); T25(0); S28(0); T31(0)]	0.0792395	0.00322679	0.17	1	1	1	1	P25205	P25205 [701-732]	P25205 3xPhospho [S704(0); Y705(0); Y708(0); S711(100); T713(100); T722(100); T725(0); S728(0); T731(0)]	P25205 3xPhospho [S711(100); T713(100); T722(100)]	DNA replication licensing factor MCM3 [OS=Homo sapiens]	P25205	1	3902.42	32	2.79224e+06	1		High	4		0.0227	2	2	2	976.362	0.94	0.00092	53.8833	0.002216	0.04974	0.17	3.02	53.75
2448	FALSE	Mono-phosphorylated	High	Unambiguous	DGTAPPPQSPGSPGTGQDEEWSDEESPR	[R].DGTAPPPQSPGSPGTGQDEEWSDEESPR.[K]	1xPhospho [S22(100)]	1xPhospho [T3(0); S9(0); S12(0); T15(0); S22(100); S26(0)]	0.0648935	0.00322679	0.196	1	1	1	1	Q9UKS6	Q9UKS6 [333-360]	Q9UKS6 1xPhospho [T335(0); S341(0); S344(0); T347(0); S354(100); S358(0)]	Q9UKS6 1xPhospho [S354(100)]	Protein kinase C and casein kinase substrate in neurons protein 3 [OS=Homo sapiens]	Q9UKS6	0	2990.2	28	11797052	1		High	3	0.1317	0	1	1	1	997.403	-0.31	-0.00031	33.0085	0.002216	0.03979	0.196	5.62	32.89
2449	FALSE	Multi-phosphorylated	High	Unambiguous	DGTAPPPQSPGSPGTGQDEEWSDEESPR	[R].DGTAPPPQSPGSPGTGQDEEWSDEESPR.[K]	2xPhospho [S9(99.9); S22(100)]	2xPhospho [T3(0); S9(99.9); S12(0.1); T15(0); S22(100); S26(0)]	0.1549	0.00503111	0.08	1	1	1	1	Q9UKS6	Q9UKS6 [333-360]	Q9UKS6 2xPhospho [T335(0); S341(99.9); S344(0.1); T347(0); S354(100); S358(0)]	Q9UKS6 2xPhospho [S341(99.9); S354(100)]	Protein kinase C and casein kinase substrate in neurons protein 3 [OS=Homo sapiens]	Q9UKS6	0	3070.16	28	316345	1		High	3	0.3447	0	1	1	1	1024.06	1.44	0.00147	38.5489	0.00367	0.1057	0.08	2.93	38.68
2450	FALSE	Mono-phosphorylated	High	Unambiguous	DGTAPPPQSPGSPGTGQDEEWSDEESPRK	[R].DGTAPPPQSPGSPGTGQDEEWSDEESPRK.[A]	1xPhospho [S22(100)]	1xPhospho [T3(0); S9(0); S12(0); T15(0); S22(100); S26(0)]	0.00173107	0.00101989	0.655	1	1	1	1	Q9UKS6	Q9UKS6 [333-361]	Q9UKS6 1xPhospho [T335(0); S341(0); S344(0); T347(0); S354(100); S358(0)]	Q9UKS6 1xPhospho [S354(100)]	Protein kinase C and casein kinase substrate in neurons protein 3 [OS=Homo sapiens]	Q9UKS6	1	3118.29	29	5.69211e+06	1		High	4	0.0708	0	1	1	1	780.328	-0.56	-0.00043	25.5261	0.0006768	0.0007259	0.655	7.2	25.53
2451	FALSE	Multi-phosphorylated	High	Unambiguous	DGTAPPPQSPGSPGTGQDEEWSDEESPRK	[R].DGTAPPPQSPGSPGTGQDEEWSDEESPRK.[A]	2xPhospho [S9(99.9); S22(100)]	2xPhospho [T3(0.1); S9(99.9); S12(0); T15(0); S22(100); S26(0)]	0.201155	0.00714389	0.043	1	1	1	1	Q9UKS6	Q9UKS6 [333-361]	Q9UKS6 2xPhospho [T335(0.1); S341(99.9); S344(0); T347(0); S354(100); S358(0)]	Q9UKS6 2xPhospho [S341(99.9); S354(100)]	Protein kinase C and casein kinase substrate in neurons protein 3 [OS=Homo sapiens]	Q9UKS6	1	3198.26	29	503535	1		High	3	0.2669	0	1	1	1	1066.76	1.42	0.00152	29.1002	0.004528	0.1418	0.043	2.66	29.27
2496	FALSE	Multi-phosphorylated	High	Unambiguous	DKPRSTSPAGQHHSPISSR	[R].DKPRSTSPAGQHHSPISSR.[H]	3xPhospho [S5(100); S7(100); S14(100)]	3xPhospho [S5(100); T6(0); S7(100); S14(100); S17(0); S18(0)]	0.0208151	0.00128715	0.341	1	1	1	1	Q5T200	Q5T200 [312-330]	Q5T200 3xPhospho [S316(100); T317(0); S318(100); S325(100); S328(0); S329(0)]	Q5T200 3xPhospho [S316(100); S318(100); S325(100)]	Zinc finger CCCH domain-containing protein 13 [OS=Homo sapiens]	Q5T200	1	2284.93	19	3717034	1		High	3	0.3233	0	1	1	1	762.313	-0.43	-0.00032	6.6852	0.0008299	0.01132	0.341	4.3	6.65
2538	FALSE	Mono-phosphorylated	High	Unambiguous	DLHDDDEDEEMLETADGESMNTEESNQGSTPSDQQQNK	[K].DLHDDDEDEEMLETADGESMNTEESNQGSTPSDQQQNK.[L]	1xPhospho [T/S]	1xPhospho [T14(0); S19(1.6); T22(49.2); S25(49.2); S29(0); T30(0); S32(0)]	0.0439912	0.0016326	0.246	1	2	1	1	Q6NXS1	Q6NXS1 [164-201]			Protein phosphatase inhibitor 2 family member B [OS=Homo sapiens]	Q6NXS1; P41236	0	4348.64	38			NoQuanValues	High	4	0.0046	0	1	1	1	1087.92	3.1	0.00337	44.3471	0.001036	0.02593	0.246	2.18
2650	FALSE	Mono-phosphorylated	High	Unambiguous	DNLTLWTADNAGEEGGEAPQEPQS	[R].DNLTLWTADNAGEEGGEAPQEPQS.[-]	1xPhospho [S24(100)]	1xPhospho [T4(0); T7(0); S24(100)]	0.000127032	0.00101989	0.986	1	1	1	1	P31947	P31947 [225-248]	P31947 1xPhospho [T228(0); T231(0); S248(100)]	P31947 1xPhospho [S248(100)]	14-3-3 protein sigma [OS=Homo sapiens]	P31947	0	2609.07	24	2.20759e+06	1		High	3	0.7536	0	1	1	1	870.362	1.01	0.00088	64.0278	0.0006768	4.05e-05	0.986	5.6	64.04
2654	FALSE	Mono-phosphorylated	High	Unambiguous	DNLTLWTSDSAGEECDAAEGAEN	[R].DNLTLWTSDSAGEECDAAEGAEN.[-]	1xCarbamidomethyl [C15]; 1xPhospho [S10(100)]	1xCarbamidomethyl [C15]; 1xPhospho [T4(0); T7(0); S8(0); S10(100)]	4.34e-05	0.00101989	1.122	1	1	1	9	P27348	P27348 [223-245]	P27348 1xPhospho [T226(0); T229(0); S230(0); S232(100)]	P27348 1xPhospho [S232(100)]	14-3-3 protein theta [OS=Homo sapiens]	P27348	0	2534.95	23	7.95956e+06	4		High	3	0.0444	0	1	1	1	845.655	0.24	0.0002	64.4163	0.0006768	1.23e-05	1.122	7.43	64.5
2729	FALSE	Multi-phosphorylated	High	Unambiguous	DQPDGSSLSPAQSPSQSQPPAASSLREPGLESKEEESAMSSDR	[K].DQPDGSSLSPAQSPSQSQPPAASSLREPGLESKEEESAMSSDR.[M]	2xPhospho [S9(99.2); S13(99.7)]	2xPhospho [S6(0); S7(0.3); S9(99.2); S13(99.7); S15(0.5); S17(0.3); S23(0); S24(0); S32(0); S37(0); S40(0); S41(0)]	0.00384819	0.00101989	0.554	1	1	1	1	Q6WCQ1	Q6WCQ1 [212-254]	Q6WCQ1 2xPhospho [S217(0); S218(0.3); S220(99.2); S224(99.7); S226(0.5); S228(0.3); S234(0); S235(0); S243(0); S248(0); S251(0); S252(0)]	Q6WCQ1 2xPhospho [S220(99.2); S224(99.7)]	Myosin phosphatase Rho-interacting protein [OS=Homo sapiens]	Q6WCQ1	2	4616.96	43	5.35826e+06	1		High	4	0.1003	0	1	1	1	1154.99	-1.31	-0.00151	41.2904	0.0006768	0.001766	0.554	7.18	41.34
2764	FALSE	Multi-phosphorylated	High	Unambiguous	DSAIPVESDTDDEGAPR	[R].DSAIPVESDTDDEGAPR.[I]	2xPhospho [S8(100); T10(100)]	2xPhospho [S2(0); S8(100); T10(100)]	0.147262	0.00440045	0.087	1	1	1	1	Q96D46	Q96D46 [461-477]	Q96D46 2xPhospho [S462(0); S468(100); T470(100)]	Q96D46 2xPhospho [S468(100); T470(100)]	60S ribosomal export protein NMD3 [OS=Homo sapiens]	Q96D46	0	1933.71	17	2.08344e+06	1		High	2	0.4684	0	1	1	1	967.36	1.01	0.00098	37.3351	0.00309	0.09999	0.087	2.69	37.18
2765	FALSE	Multi-phosphorylated	High	Unambiguous	DSALQDTDDSDDDPVLIPGAR	[R].DSALQDTDDSDDDPVLIPGAR.[Y]	2xPhospho [T7(100); S10(100)]	2xPhospho [S2(0); T7(100); S10(100)]	0.005367	0.00101989	0.512	1	1	1	1	Q58WW2	Q58WW2 [648-668]	Q58WW2 2xPhospho [S649(0); T654(100); S657(100)]	Q58WW2 2xPhospho [T654(100); S657(100)]	DDB1- and CUL4-associated factor 6 [OS=Homo sapiens]	Q58WW2	0	2374.93	21	1.5526e+06	1		High	3	0.1439	0	1	1	1	792.316	0.59	0.00047	64.3871	0.0006768	0.002543	0.512	4.17	64.54
2793	FALSE	Multi-phosphorylated	High	Unambiguous	DSGSDGHSVSSRDSAAPSPIPGADNLSADPVVSPPTSIPFK	[R].DSGSDGHSVSSRDSAAPSPIPGADNLSADPVVSPPTSIPFK.[S]	2xPhospho [S14(99.7); S18(100)]	2xPhospho [S2(0); S4(0); S8(0); S10(0); S11(0.3); S14(99.7); S18(100); S27(0); S33(0); T36(0); S37(0)]	0.00245117	0.00101989	0.611	1	1	1	1	Q5T1M5	Q5T1M5 [294-334]	Q5T1M5 2xPhospho [S295(0); S297(0); S301(0); S303(0); S304(0.3); S307(99.7); S311(100); S320(0); S326(0); T329(0); S330(0)]	Q5T1M5 2xPhospho [S307(99.7); S311(100)]	FK506-binding protein 15 [OS=Homo sapiens]	Q5T1M5	1	4178.86	41	3.53629e+06	1		High	4	0.1889	0	1	1	1	1045.47	1.61	0.00168	65.5048	0.0006768	0.001067	0.611	6.14	65.64
2794	FALSE	Multi-phosphorylated	High	Unambiguous	DSGSDGHSVSSRDSAAPSPIPGADNLSADPVVSPPTSIPFK	[R].DSGSDGHSVSSRDSAAPSPIPGADNLSADPVVSPPTSIPFK.[S]	4xPhospho [S18(75.8); S/T]	4xPhospho [S2(56.1); S4(56.1); S8(56.1); S10(56.1); S11(56.1); S14(42.6); S18(75.8); S27(1.2); S33(0); T36(0); S37(0)]	0.203951	0.00714389	0.041	1	1	1	1	Q5T1M5	Q5T1M5 [294-334]	Q5T1M5 4xPhospho [S295(56.1); S297(56.1); S301(56.1); S303(56.1); S304(56.1); S307(42.6); S311(75.8); S320(1.2); S326(0); T329(0); S330(0)]	Q5T1M5 4xPhospho [S311(75.8); S/T]	FK506-binding protein 15 [OS=Homo sapiens]	Q5T1M5	1	4338.79	41	156336	1		High	4	0.0216	0	1	1	1	1085.45	1.43	0.00155	78.974	0.005089	0.144	0.041	1.39	79.29
2796	FALSE	Multi-phosphorylated	High	Unambiguous	DSHSSEEDEASSQTDLSQTISK	[R].DSHSSEEDEASSQTDLSQTISK.[K]	2xPhospho [S4(100); S5(100)]	2xPhospho [S2(0); S4(100); S5(100); S11(0); S12(0); T14(0); S17(0); T19(0); S21(0)]	0.0103635	0.00101989	0.429	1	1	1	2	Q5JTV8	Q5JTV8 [153-174]	Q5JTV8 2xPhospho [S154(0); S156(100); S157(100); S163(0); S164(0); T166(0); S169(0); T171(0); S173(0)]	Q5JTV8 2xPhospho [S156(100); S157(100)]	Torsin-1A-interacting protein 1 [OS=Homo sapiens]	Q5JTV8	0	2540.95	22	1.21256e+06	2		High	3	0.0388	0	1	1	1	847.656	0	0	31.103	0.0006768	0.005239	0.429	2.32	31.09
2805	FALSE	Mono-phosphorylated	High	Unambiguous	DSLLSTSSLASHDSTLSLASSQASGPALSR	[R].DSLLSTSSLASHDSTLSLASSQASGPALSR.[H]	1xPhospho [S29]	1xPhospho [S29]	0.246448	0.00891757	0.013	1	1	1	1	Q8WYR1	Q8WYR1 [344-373]	Q8WYR1 1xPhospho [S372]	Q8WYR1 1xPhospho [S372]	Phosphoinositide 3-kinase regulatory subunit 5 [OS=Homo sapiens]	Q8WYR1	0	3026.43	30	157517	1		High	3		0.037	8	8	13	1009.49	5.46	0.00551	68.8094	0.006507	0.1791	0.013	0.52	68.85
2832	FALSE	Mono-phosphorylated	High	Unambiguous	DSQDASAEQSDHDDEVASLASASGGFGTK	[R].DSQDASAEQSDHDDEVASLASASGGFGTK.[V]	1xPhospho [S10(100)]	1xPhospho [S2(0); S6(0); S10(100); S18(0); S21(0); S23(0); T28(0)]	0.000418078	0.00101989	0.835	1	1	1	1	Q6P2E9	Q6P2E9 [870-898]	Q6P2E9 1xPhospho [S871(0); S875(0); S879(100); S887(0); S890(0); S892(0); T897(0)]	Q6P2E9 1xPhospho [S879(100)]	Enhancer of mRNA-decapping protein 4 [OS=Homo sapiens]	Q6P2E9	0	2962.19	29	6.56811e+06	1		High	3	0.0888	0	1	1	1	988.068	1.04	0.00102	43.4886	0.0006768	0.0001506	0.835	7.32	43.53
2834	FALSE	Multi-phosphorylated	High	Unambiguous	DSQQTLINIPSLNDSDSEIEDISEIESNR	[R].DSQQTLINIPSLNDSDSEIEDISEIESNR.[S]	2xPhospho [S15(100); S17(100)]	2xPhospho [S2(0); T5(0); S11(0); S15(100); S17(100); S23(0); S27(0)]	0.0111302	0.00101989	0.42	1	1	1	2	Q9UDY2	Q9UDY2 [384-412]	Q9UDY2 2xPhospho [S385(0); T388(0); S394(0); S398(100); S400(100); S406(0); S410(0)]	Q9UDY2 2xPhospho [S398(100); S400(100)]	Tight junction protein ZO-2 [OS=Homo sapiens]	Q9UDY2	0	3421.46	29	4.95785e+06	2		High	3		0.0401	2	2	2	1141.16	1.29	0.00147	89.5876	0.0006768	0.00571	0.42	4.79	89.94
2835	FALSE	Multi-phosphorylated	High	Unambiguous	DSQQTLINIPSLNDSDSEIEDISEIESNR	[R].DSQQTLINIPSLNDSDSEIEDISEIESNR.[S]	1xDeamidated [N13]; 2xPhospho [S11(99.9); S15(96.5)]	1xDeamidated [N13]; 2xPhospho [S2(0); T5(0); S11(99.9); S15(96.5); S17(3.7); S23(0); S27(0)]	0.0648935	0.00322679	0.196	1	1	1	1	Q9UDY2	Q9UDY2 [384-412]	Q9UDY2 2xPhospho [S385(0); T388(0); S394(99.9); S398(96.5); S400(3.7); S406(0); S410(0)]	Q9UDY2 2xPhospho [S394(99.9); S398(96.5)]	Tight junction protein ZO-2 [OS=Homo sapiens]	Q9UDY2	0	3422.44	29			NoneMonoisotopic	High	4	0.1739	0	1	1	1	856.371	6.72	0.00575	90.0805	0.002216	0.03985	0.196	2.53
2844	FALSE	Mono-phosphorylated	High	Unambiguous	DSSKGEDSAEETEAKPAVVAPAPVVEAVSTPSAAFPSDATAEQGPILTK	[R].DSSKGEDSAEETEAKPAVVAPAPVVEAVSTPSAAFPSDATAEQGPILTK.[H]	1xPhospho [S8(99.9)]	1xPhospho [S2(0); S3(0); S8(99.9); T12(0.1); S29(0); T30(0); S32(0); S37(0); T40(0); T48(0)]	0.00132332	0.00101989	0.689	1	1	1	1	Q12906	Q12906 [475-523]	Q12906 1xPhospho [S476(0); S477(0); S482(99.9); T486(0.1); S503(0); T504(0); S506(0); S511(0); T514(0); T522(0)]	Q12906 1xPhospho [S482(99.9)]	Interleukin enhancer-binding factor 3 [OS=Homo sapiens]	Q12906	1	4932.36	49	24801098	1		High	4	0.064	0	1	1	1	1233.85	1.27	0.00157	64.2454	0.0006768	0.0005397	0.689	8.59	64.27
2903	FALSE	Multi-phosphorylated	High	Unambiguous	DTHEDHDTSTENTDESNHDPQFEPIVSLPEQEIK	[K].DTHEDHDTSTENTDESNHDPQFEPIVSLPEQEIK.[T]	2xPhospho [T8(99.5); S9(95)]	2xPhospho [T2(0); T8(99.5); S9(95); T10(4.7); T13(0.5); S16(0.2); S27(0)]	0.164048	0.00565202	0.072	1	1	1	1	P43487	P43487 [6-39]	P43487 2xPhospho [T7(0); T13(99.5); S14(95); T15(4.7); T18(0.5); S21(0.2); S32(0)]	P43487 2xPhospho [T13(99.5); S14(95)]	Ran-specific GTPase-activating protein [OS=Homo sapiens]	P43487	0	4093.65	34	3388217	1		High	4	0.1289	0	1	1	1	1024.17	4.28	0.00439	55.0564	0.003859	0.1123	0.072	3.49	55.08
2917	FALSE	Mono-phosphorylated	High	Unambiguous	DTQRGEPEGGSQDQKGQASSPTPEPGVGAGDLPGPTSAPVPSGSQSGGR	[R].DTQRGEPEGGSQDQKGQASSPTPEPGVGAGDLPGPTSAPVPSGSQSGGR.[G]	1xDeamidated [Q17]; 1xPhospho [T22(99.7)]	1xDeamidated [Q17]; 1xPhospho [T2(0); S11(0); S19(0.2); S20(0.2); T22(99.7); T36(0); S37(0); S42(0); S44(0); S46(0)]	0.00333714	0.00101989	0.572	1	1	2	2	Q14676	Q14676 [945-993]	Q14676 1xPhospho [T946(0); S955(0); S963(0.2); S964(0.2); T966(99.7); T980(0); S981(0); S986(0); S988(0); S990(0)]	Q14676 1xPhospho [T966(99.7)]	Mediator of DNA damage checkpoint protein 1 [OS=Homo sapiens]	Q14676	2	4753.12	49	2.8533e+06	1		High	4	0.0145	0	1	1	1	1189.04	4.44	0.00528	34.8925	0.0006768	0.00151	0.572	7.58	34.92
2921	FALSE	Mono-phosphorylated	High	Unambiguous	DTSATSQSVNGSPQAEQPSLESTSK	[K].DTSATSQSVNGSPQAEQPSLESTSK.[E]	1xPhospho [S12(100)]	1xPhospho [T2(0); S3(0); T5(0); S6(0); S8(0); S12(100); S19(0); S22(0); T23(0); S24(0)]	0.0138971	0.00101989	0.392	1	1	1	1	Q86WB0	Q86WB0 [51-75]	Q86WB0 1xPhospho [T52(0); S53(0); T55(0); S56(0); S58(0); S62(100); S69(0); S72(0); T73(0); S74(0)]	Q86WB0 1xPhospho [S62(100)]	Zinc finger C3HC-type protein 1 [OS=Homo sapiens]	Q86WB0	0	2616.13	25	3930327	1		High	3	0.0637	0	1	1	1	872.715	-0.33	-0.00029	24.9715	0.0006768	0.007294	0.392	3.77	24.89
2922	FALSE	Mono-phosphorylated	High	Unambiguous	DTSATSQSVNGSPQAEQPSLESTSK	[K].DTSATSQSVNGSPQAEQPSLESTSK.[E]	1xDeamidated [N10]; 1xPhospho [S12(100)]	1xDeamidated [N10]; 1xPhospho [T2(0); S3(0); T5(0); S6(0); S8(0); S12(100); S19(0); S22(0); T23(0); S24(0)]	0.0113982	0.00101989	0.417	1	1	1	1	Q86WB0	Q86WB0 [51-75]	Q86WB0 1xPhospho [T52(0); S53(0); T55(0); S56(0); S58(0); S62(100); S69(0); S72(0); T73(0); S74(0)]	Q86WB0 1xPhospho [S62(100)]	Zinc finger C3HC-type protein 1 [OS=Homo sapiens]	Q86WB0	0	2617.11	25	2525912	1		High	3	0.0213	0	1	1	1	873.044	0.78	0.00068	26.553	0.0006768	0.005852	0.417	4.23	26.54
2923	FALSE	Multi-phosphorylated	High	Unambiguous	DTSATSQSVNGSPQAEQPSLESTSK	[K].DTSATSQSVNGSPQAEQPSLESTSK.[E]	2xPhospho [S8(100); S12(100)]	2xPhospho [T2(0); S3(0); T5(0); S6(0); S8(100); S12(100); S19(0); S22(0); T23(0); S24(0)]	0.000804751	0.00101989	0.752	1	1	1	1	Q86WB0	Q86WB0 [51-75]	Q86WB0 2xPhospho [T52(0); S53(0); T55(0); S56(0); S58(100); S62(100); S69(0); S72(0); T73(0); S74(0)]	Q86WB0 2xPhospho [S58(100); S62(100)]	Zinc finger C3HC-type protein 1 [OS=Homo sapiens]	Q86WB0	0	2696.1	25	717783	1		High	3	0.184	0	1	1	1	899.372	1.59	0.00143	30.221	0.0006768	0.0003114	0.752	5.11	30.25
2924	FALSE	Multi-phosphorylated	High	Unambiguous	DTSATSQSVNGSPQAEQPSLESTSK	[K].DTSATSQSVNGSPQAEQPSLESTSK.[E]	1xDeamidated [N/Q]; 2xPhospho [S8(97.1); S12(99.9)]	1xDeamidated [Q7; N10]; 2xPhospho [T2(0.1); S3(0.1); T5(0.1); S6(2.7); S8(97.1); S12(99.9); S19(0); S22(0); T23(0); S24(0)]	0.203951	0.00714389	0.041	1	1	2	2	Q86WB0	Q86WB0 [51-75]	Q86WB0 2xPhospho [T52(0.1); S53(0.1); T55(0.1); S56(2.7); S58(97.1); S62(99.9); S69(0); S72(0); T73(0); S74(0)]	Q86WB0 2xPhospho [S58(97.1); S62(99.9)]	Zinc finger C3HC-type protein 1 [OS=Homo sapiens]	Q86WB0	0	2697.08	25	169951	1		High	3	0.0538	0	1	1	1	899.7	1.38	0.00124	32.0494	0.005089	0.1442	0.041	1.3	32.07
2939	FALSE	Multi-phosphorylated	High	Unambiguous	DTYSDRSGSSSPDSEITELKFPSINHD	[R].DTYSDRSGSSSPDSEITELKFPSINHD.[-]	2xPhospho [S7(99.9); S11(98.3)]	2xPhospho [T2(0); Y3(0); S4(0); S7(99.9); S9(0); S10(0); S11(98.3); S14(1.7); T17(0); S23(0)]	0.00145488	0.00101989	0.677	1	1	1	2	P17812	P17812 [565-591]	P17812 2xPhospho [T566(0); Y567(0); S568(0); S571(99.9); S573(0); S574(0); S575(98.3); S578(1.7); T581(0); S587(0)]	P17812 2xPhospho [S571(99.9); S575(98.3)]	CTP synthase 1 [OS=Homo sapiens]	P17812	2	3144.27	27	2.16514e+07	2		High	4	0.0145	0	1	1	1	786.824	0.86	0.00068	59.3665	0.0006768	0.0005979	0.677	5.52	59.41
2940	FALSE	Multi-phosphorylated	High	Unambiguous	DTYSDRSGSSSPDSEITELKFPSINHD	[R].DTYSDRSGSSSPDSEITELKFPSINHD.[-]	3xPhospho [S10(97.5); S11(97.5); Y/S/T]	3xPhospho [T2(1.3); Y3(49.4); S4(49.4); S7(0); S9(2.5); S10(97.5); S11(97.5); S14(2.5); T17(0); S23(0)]	0.0409978	0.0016326	0.255	1	1	2	2	P17812	P17812 [565-591]	P17812 3xPhospho [T566(1.3); Y567(49.4); S568(49.4); S571(0); S573(2.5); S574(97.5); S575(97.5); S578(2.5); T581(0); S587(0)]	P17812 3xPhospho [S574(97.5); S575(97.5); Y/S/T]	CTP synthase 1 [OS=Homo sapiens]	P17812	2	3224.24	27	3.65265e+06	2		High	3	0.0748	0	1	1	1	1075.42	0.82	0.00088	66.9795	0.001036	0.02391	0.255	3.21	66.89
2944	FALSE	Mono-phosphorylated	High	Unambiguous	DVAGATWGNGSGEEEEEEDGPAVLVEQQTDSAMEPTGPTQER	[R].DVAGATWGNGSGEEEEEEDGPAVLVEQQTDSAMEPTGPTQER.[Y]	1xPhospho [S11(100)]	1xPhospho [T6(0); S11(100); T29(0); S31(0); T36(0); T39(0)]	0.00108625	0.00101989	0.714	1	1	1	3	P36915	P36915 [314-355]	P36915 1xPhospho [T319(0); S324(100); T342(0); S344(0); T349(0); T352(0)]	P36915 1xPhospho [S324(100)]	Guanine nucleotide-binding protein-like 1 [OS=Homo sapiens]	P36915	0	4482.87	42	6334721	1		High	3	0.1278	0	1	1	1	1494.97	3.92	0.00586	66.8807	0.0006768	0.0004326	0.714	4.85	67.07
2945	FALSE	Mono-phosphorylated	High	Unambiguous	DVAGATWGNGSGEEEEEEDGPAVLVEQQTDSAMEPTGPTQER	[R].DVAGATWGNGSGEEEEEEDGPAVLVEQQTDSAMEPTGPTQER.[Y]	1xDeamidated [N9]; 1xPhospho [S11(100)]	1xDeamidated [N9]; 1xPhospho [T6(0); S11(100); T29(0); S31(0); T36(0); T39(0)]	4.48e-05	0.00101989	1.118	1	1	1	2	P36915	P36915 [314-355]	P36915 1xPhospho [T319(0); S324(100); T342(0); S344(0); T349(0); T352(0)]	P36915 1xPhospho [S324(100)]	Guanine nucleotide-binding protein-like 1 [OS=Homo sapiens]	P36915	0	4483.85	42	14814725	2		High	4	0.0551	0	1	1	1	1121.72	1.67	0.00188	69.0023	0.0006768	1.27e-05	1.118	8.71	69.02
2946	FALSE	Mono-phosphorylated	High	Unambiguous	DVAGATWGNGSGEEEEEEDGPAVLVEQQTDSAMEPTGPTQER	[R].DVAGATWGNGSGEEEEEEDGPAVLVEQQTDSAMEPTGPTQER.[Y]	2xDeamidated [Q27; Q28]; 1xPhospho [S11(100)]	2xDeamidated [Q27; Q28]; 1xPhospho [T6(0); S11(100); T29(0); S31(0); T36(0); T39(0)]	0.00372824	0.00101989	0.558	1	1	1	2	P36915	P36915 [314-355]	P36915 1xPhospho [T319(0); S324(100); T342(0); S344(0); T349(0); T352(0)]	P36915 1xPhospho [S324(100)]	Guanine nucleotide-binding protein-like 1 [OS=Homo sapiens]	P36915	0	4484.84	42	4.14543e+06	1		High	3	0.0473	0	1	1	1	1495.62	5.31	0.00794	68.7803	0.0006768	0.0017	0.558	5.07	69.01
2947	FALSE	Mono-phosphorylated	High	Unambiguous	DVAGATWGNGSGEEEEEEDGPAVLVEQQTDSAMEPTGPTQER	[R].DVAGATWGNGSGEEEEEEDGPAVLVEQQTDSAMEPTGPTQER.[Y]	1xOxidation [M33]; 1xPhospho [S11(99.8)]	1xOxidation [M33]; 1xPhospho [T6(0.2); S11(99.8); T29(0); S31(0); T36(0); T39(0)]	0.0370225	0.0016326	0.268	1	1	1	1	P36915	P36915 [314-355]	P36915 1xPhospho [T319(0.2); S324(99.8); T342(0); S344(0); T349(0); T352(0)]	P36915 1xPhospho [S324(99.8)]	Guanine nucleotide-binding protein-like 1 [OS=Homo sapiens]	P36915	0	4498.86	42	1.61551e+06	1		High	4	0.0053	0	1	1	1	1125.47	1.09	0.00123	61.1258	0.001036	0.0215	0.268	3.78	61.12
2955	FALSE	Multi-phosphorylated	High	Unambiguous	DVDDGSGSPHSPHQLSSK	[R].DVDDGSGSPHSPHQLSSK.[S]	3xPhospho [S6(100); S8(100); S11(100)]	3xPhospho [S6(100); S8(100); S11(100); S16(0); S17(0)]	0.0203268	0.00128715	0.344	1	1	1	1	Q9H4A3	Q9H4A3 [2022-2039]	Q9H4A3 3xPhospho [S2027(100); S2029(100); S2032(100); S2037(0); S2038(0)]	Q9H4A3 3xPhospho [S2027(100); S2029(100); S2032(100)]	Serine/threonine-protein kinase WNK1 [OS=Homo sapiens]	Q9H4A3	0	2089.73	18	1.88007e+06	1		High	3	0.271	0	1	1	1	697.248	0.28	0.00019	13.3123	0.0008299	0.01102	0.344	3.69	13.28
3049	FALSE	Multi-phosphorylated	High	Unambiguous	EAANEAGDSSQDEAEDDVK	[R].EAANEAGDSSQDEAEDDVK.[Q]	2xPhospho [S9(100); S10(100)]	2xPhospho [S9(100); S10(100)]	0.00126207	0.00101989	0.695	1	1	1	2	Q9NVU0	Q9NVU0 [153-171]	Q9NVU0 2xPhospho [S161(100); S162(100)]	Q9NVU0 2xPhospho [S161(100); S162(100)]	DNA-directed RNA polymerase III subunit RPC5 [OS=Homo sapiens]	Q9NVU0	0	2139.73	19	702415	2		High	3	0.6667	0	1	1	1	713.915	1.43	0.00102	19.2681	0.0006768	0.0005127	0.695	4.08	19.28
3050	FALSE	Multi-phosphorylated	High	Unambiguous	EAANEAGDSSQDEAEDDVKQITVR	[R].EAANEAGDSSQDEAEDDVKQITVR.[F]	2xPhospho [S9(100); S10(100)]	2xPhospho [S9(100); S10(100); T22(0)]	0.0186316	0.00128715	0.355	1	1	1	1	Q9NVU0	Q9NVU0 [153-176]	Q9NVU0 2xPhospho [S161(100); S162(100); T174(0)]	Q9NVU0 2xPhospho [S161(100); S162(100)]	DNA-directed RNA polymerase III subunit RPC5 [OS=Homo sapiens]	Q9NVU0	1	2737.09	24	9557710	1		High	3	0.4759	0	1	1	1	913.034	0.5	0.00046	37.6386	0.0008299	0.01003	0.355	3.53	37.57
3054	FALSE	Mono-phosphorylated	High	Unambiguous	EAASSSSGTQPAPPAPASPWDSK	[K].EAASSSSGTQPAPPAPASPWDSK.[K]	1xPhospho [S18(100)]	1xPhospho [S4(0); S5(0); S6(0); S7(0); T9(0); S18(100); S22(0)]	0.000114649	0.00101989	0.999	1	1	1	1	Q9H7N4	Q9H7N4 [531-553]	Q9H7N4 1xPhospho [S534(0); S535(0); S536(0); S537(0); T539(0); S548(100); S552(0)]	Q9H7N4 1xPhospho [S548(100)]	Splicing factor, arginine/serine-rich 19 [OS=Homo sapiens]	Q9H7N4	0	2306	23	2.02659e+06	1		High	3	0.144	0	1	1	1	769.338	0.73	0.00056	31.7431	0.0006768	3.6e-05	0.999	7.36	31.75
3062	FALSE	Multi-phosphorylated	High	Unambiguous	EAEADLSFDSYHSTQTDLGPSLGKPGETSPPDSK	[K].EAEADLSFDSYHSTQTDLGPSLGKPGETSPPDSK.[S]	1xDeamidated [Q15]; 3xPhospho [S13(86.9); T14(86.9); S/Y/T]	1xDeamidated [Q15]; 3xPhospho [S7(38.3); S10(38.3); Y11(38.3); S13(86.9); T14(86.9); T16(11.4); S21(0); T28(0); S29(0); S33(0)]	0.0522311	0.00196892	0.224	1	1	1	1	Q9P0K7	Q9P0K7 [377-410]	Q9P0K7 3xPhospho [S383(38.3); S386(38.3); Y387(38.3); S389(86.9); T390(86.9); T392(11.4); S397(0); T404(0); S405(0); S409(0)]	Q9P0K7 3xPhospho [S389(86.9); T390(86.9); S/Y/T]	Ankycorbin [OS=Homo sapiens]	Q9P0K7	0	3804.51	34			NoneMonoisotopic	High	4	0.0074	0	1	1	1	951.889	5.38	0.00512	52.7201	0.001491	0.0313	0.224	2.72
3064	FALSE	Multi-phosphorylated	High	Unambiguous	EAEEESSGGEEEDEDENIEVVYSK	[K].EAEEESSGGEEEDEDENIEVVYSK.[A]	2xPhospho [S6(100); S7(100)]	2xPhospho [S6(100); S7(100); Y22(0); S23(0)]	0.00364073	0.00101989	0.561	1	1	1	5	P55010	P55010 [384-407]	P55010 2xPhospho [S389(100); S390(100); Y405(0); S406(0)]	P55010 2xPhospho [S389(100); S390(100)]	Eukaryotic translation initiation factor 5 [OS=Homo sapiens]	P55010	0	2862.03	24	1.48008e+07	3		High	3	0.6613	0	1	1	1	954.683	2.55	0.00244	47.5386	0.0006768	0.001656	0.561	3.13	48.13
3113	FALSE	Mono-phosphorylated	High	Unambiguous	EAQQKVPDEEENEESDNEKETEK	[K].EAQQKVPDEEENEESDNEKETEK.[S]	1xPhospho [S15(100)]	1xPhospho [S15(100); T21(0)]	0.0586854	0.00322679	0.209	1	1	1	1	P11388	P11388 [1092-1114]	P11388 1xPhospho [S1106(100); T1112(0)]	P11388 1xPhospho [S1106(100)]	DNA topoisomerase 2-alpha [OS=Homo sapiens]	P11388	2	2814.15	23			NoQuanValues	High	3	0.2066	0	1	1	1	938.721	0.09	9e-05	8.5966	0.002216	0.03559	0.209	3.92
3136	FALSE	Multi-phosphorylated	High	Unambiguous	EAYNDSSDEESSSHHGPGVQCAHQ	[R].EAYNDSSDEESSSHHGPGVQCAHQ.[-]	1xCarbamidomethyl [C21]; 2xPhospho [S6(100); S7(100)]	1xCarbamidomethyl [C21]; 2xPhospho [Y3(0); S6(100); S7(100); S11(0); S12(0); S13(0)]	0.00115707	0.00101989	0.706	1	1	1	1	O60884	O60884 [389-412]	O60884 2xPhospho [Y391(0); S394(100); S395(100); S399(0); S400(0); S401(0)]	O60884 2xPhospho [S394(100); S395(100)]	DnaJ homolog subfamily A member 2 [OS=Homo sapiens]	O60884	0	2787.96	24			NoQuanValues	High	3	0.2725	0	1	1	1	929.991	-0.91	-0.00085	11.6788	0.0006768	0.0004645	0.706	5.1
3216	FALSE	Multi-phosphorylated	High	Unambiguous	EDSDEEEDDDSEEDEEDDEDEDEDEDEIEPAAMK	[K].EDSDEEEDDDSEEDEEDDEDEDEDEDEIEPAAMK.[A]	2xPhospho [S3(100); S11(100)]	2xPhospho [S3(100); S11(100)]	0.0406778	0.0016326	0.256	1	1	1	1	P19338	P19338 [143-176]	P19338 2xPhospho [S145(100); S153(100)]	P19338 2xPhospho [S145(100); S153(100)]	Nucleolin [OS=Homo sapiens]	P19338	0	4151.28	34	298381	1		High	3	0.8206	0	1	1	1	1384.43	1.69	0.00234	53.1942	0.001036	0.02388	0.256	2.62	53.27
3259	FALSE	Multi-phosphorylated	High	Unambiguous	EEEEGISQESSEEEQ	[K].EEEEGISQESSEEEQ.[-]	2xPhospho [S]	2xPhospho [S7(66.7); S10(66.7); S11(66.7)]	0.084226	0.00322679	0.162	1	1	1	2	P17096	P17096 [93-107]			High mobility group protein HMG-I/HMG-Y [OS=Homo sapiens]	P17096	0	1898.61	15	200437	1		High	2	0.3769	0	1	1	1	949.81	1.3	0.00123	30.2899	0.002216	0.05353	0.162	1.99	30.13
3264	FALSE	Multi-phosphorylated	High	Unambiguous	EEEEVGFDWSDRNTNMTAK	[K].EEEEVGFDWSDRNTNMTAK.[K]	1xDeamidated [N]; 1xOxidation [M16]; 2xPhospho [S10(100); T14(99.9)]	1xDeamidated [N13; N15]; 1xOxidation [M16]; 2xPhospho [S10(100); T14(99.9); T17(0.1)]	0.0810759	0.00322679	0.167	1	1	2	6	Q15149	Q15149 [773-791]	Q15149 2xPhospho [S782(100); T786(99.9); T789(0.1)]	Q15149 2xPhospho [S782(100); T786(99.9)]	Plectin [OS=Homo sapiens]	Q15149	1	2434.88	19	1.36227e+07	2		High	3		0.0364	3	3	3	812.297	-0.8	-0.00065	19.4204	0.002216	0.05102	0.167	2.65	19.02
3428	FALSE	Multi-phosphorylated	High	Unambiguous	EGHSLEMENENLVENGADSDEDDNSFLKQQSPQEPK	[K].EGHSLEMENENLVENGADSDEDDNSFLKQQSPQEPK.[S]	2xPhospho [S19(100); S31(100)]	2xPhospho [S4(0); S19(100); S25(0); S31(100)]	0.00649138	0.00101989	0.488	1	1	1	1	Q9UHB6	Q9UHB6 [668-703]	Q9UHB6 2xPhospho [S671(0); S686(100); S692(0); S698(100)]	Q9UHB6 2xPhospho [S686(100); S698(100)]	LIM domain and actin-binding protein 1 [OS=Homo sapiens]	Q9UHB6	1	4219.7	36	12912574	1		High	4		0.023	2	2	2	1055.68	0.82	0.00087	46.6718	0.0006768	0.003127	0.488	12.3	46.7
3431	FALSE	Mono-phosphorylated	High	Unambiguous	EGKHEPVQPSAHHSAEPAEAGKAETSEGSGSAPAVPEASASPK	[K].EGKHEPVQPSAHHSAEPAEAGKAETSEGSGSAPAVPEASASPK.[Q]	1xPhospho [S41(100)]	1xPhospho [S10(0); S14(0); T25(0); S26(0); S29(0); S31(0); S39(0); S41(100)]	0.023623	0.00128715	0.325	1	1	1	1	P51608	P51608 [40-82]	P51608 1xPhospho [S49(0); S53(0); T64(0); S65(0); S68(0); S70(0); S78(0); S80(100)]	P51608 1xPhospho [S80(100)]	Methyl-CpG-binding protein 2 [OS=Homo sapiens]	P51608	2	4283.95	43	6452950	1		High	5	0.0168	0	1	1	1	857.595	-0.6	-0.00051	15.5476	0.0008299	0.01305	0.325	5.96	15.55
3452	FALSE	Mono-phosphorylated	High	Unambiguous	EGNTTEDDFPSSPGNGNK	[R].EGNTTEDDFPSSPGNGNK.[S]	1xPhospho [S12(100)]	1xPhospho [T4(0); T5(0); S11(0); S12(100)]	0.00144343	0.00101989	0.678	1	1	1	1	Q15007	Q15007 [295-312]	Q15007 1xPhospho [T298(0); T299(0); S305(0); S306(100)]	Q15007 1xPhospho [S306(100)]	Pre-mRNA-splicing regulator WTAP [OS=Homo sapiens]	Q15007	0	1945.74	18	1.93411e+06	1		High	3	0.071	0	1	1	1	649.253	-0.35	-0.00023	19.2296	0.0006768	0.0005972	0.678	6.76	19.2
3453	FALSE	Mono-phosphorylated	High	Unambiguous	EGNTTEDDFPSSPGNGNKSSNSSEER	[R].EGNTTEDDFPSSPGNGNKSSNSSEER.[T]	1xDeamidated [N15]; 1xPhospho [S12(97.7)]	1xDeamidated [N15]; 1xPhospho [T4(0); T5(0); S11(2.3); S12(97.7); S19(0); S20(0); S22(0); S23(0)]	0.124451	0.00377149	0.11	1	1	1	1	Q15007	Q15007 [295-320]	Q15007 1xPhospho [T298(0); T299(0); S305(2.3); S306(97.7); S313(0); S314(0); S316(0); S317(0)]	Q15007 1xPhospho [S306(97.7)]	Pre-mRNA-splicing regulator WTAP [OS=Homo sapiens]	Q15007	1	2823.09	26	4958047	1		High	3	0.0561	0	1	1	1	941.701	0.63	0.00059	17.015	0.002527	0.08266	0.11	2.14	16.93
3484	FALSE	Multi-phosphorylated	High	Unambiguous	EGTGQQERESPRPLQLPGAEGPAISDGEEGGGEPGAGGGAAGAAGAGR	[K].EGTGQQERESPRPLQLPGAEGPAISDGEEGGGEPGAGGGAAGAAGAGR.[R]	2xPhospho [S10(99.6); S25(100)]	2xPhospho [T3(0.4); S10(99.6); S25(100)]	0.0276654	0.00128715	0.305	1	1	1	1	Q6PKG0	Q6PKG0 [66-113]	Q6PKG0 2xPhospho [T68(0.4); S75(99.6); S90(100)]	Q6PKG0 2xPhospho [S75(99.6); S90(100)]	La-related protein 1 [OS=Homo sapiens]	Q6PKG0	1	4573	48	857118	1		High	4	0.0889	0	1	1	1	1144.01	1.89	0.00216	43.0787	0.0008299	0.01548	0.305	4.61	42.96
3527	FALSE	Multi-phosphorylated	High	Unambiguous	EKEPSYPMPVQETQAPESPGENSEQALQTLSPR	[R].EKEPSYPMPVQETQAPESPGENSEQALQTLSPR.[A]	2xPhospho [S18(100); S31(100)]	2xPhospho [S5(0); Y6(0); T13(0); S18(100); S23(0); T29(0); S31(100)]	0.0123388	0.00101989	0.407	1	1	1	1	Q7Z434	Q7Z434 [135-167]	Q7Z434 2xPhospho [S139(0); Y140(0); T147(0); S152(100); S157(0); T163(0); S165(100)]	Q7Z434 2xPhospho [S152(100); S165(100)]	Mitochondrial antiviral-signaling protein [OS=Homo sapiens]	Q7Z434	1	3814.66	33	2.62434e+06	1		High	4	0.0511	0	1	1	1	954.419	-0.01	-1e-05	52.3195	0.0006768	0.006386	0.407	7.24	52.26
3538	FALSE	Mono-phosphorylated	High	Unambiguous	EKLQEEGGGSDEEETGSPSEDGMQSAR	[K].EKLQEEGGGSDEEETGSPSEDGMQSAR.[T]	1xPhospho [S10(100)]	1xPhospho [S10(100); T15(0); S17(0); S19(0); S25(0)]	0.000337873	0.00101989	0.862	1	1	1	2	Q13610	Q13610 [41-67]	Q13610 1xPhospho [S50(100); T55(0); S57(0); S59(0); S65(0)]	Q13610 1xPhospho [S50(100)]	Periodic tryptophan protein 1 homolog [OS=Homo sapiens]	Q13610	1	2919.15	27	33919816	1		High	3	0.2402	0	1	1	1	973.719	-1.31	-0.00127	18.3003	0.0006768	0.000119	0.862	7.12	18.32
3546	FALSE	Mono-phosphorylated	High	Unambiguous	EKPKEVAENQQNQSSDPEEEKGSQPPPAAESQSSLR	[K].EKPKEVAENQQNQSSDPEEEKGSQPPPAAESQSSLR.[R]	1xPhospho [S]	1xPhospho [S14(50); S15(50); S23(0); S31(0); S33(0); S34(0)]	0.0126359	0.00101989	0.404	1	1	1	1	O43491	O43491 [25-60]			Band 4.1-like protein 2 [OS=Homo sapiens]	O43491	2	4015.82	36	3.16063e+06	1		High	4	0.0128	0	1	1	1	1004.71	0.62	0.00062	14.0745	0.0006768	0.00654	0.404	7.8	14.1
3555	FALSE	Multi-phosphorylated	High	Unambiguous	EKSATRPSPSPERSSTGPEPPAPTPLLAER	[K].EKSATRPSPSPERSSTGPEPPAPTPLLAER.[H]	3xPhospho [S3(96); S10(94); S/T]	3xPhospho [S3(96); T5(4); S8(4); S10(94); S14(49.9); S15(49.9); T16(2.2); T24(0)]	0.0150435	0.00101989	0.382	1	1	1	1	Q9UQ35	Q9UQ35 [344-373]	Q9UQ35 3xPhospho [S346(96); T348(4); S351(4); S353(94); S357(49.9); S358(49.9); T359(2.2); T367(0)]	Q9UQ35 3xPhospho [S346(96); S353(94); S/T]	Serine/arginine repetitive matrix protein 2 [OS=Homo sapiens]	Q9UQ35	2	3382.51	30	6741688	1		High	4	0.079	0	1	1	1	846.382	-1.33	-0.00112	37.647	0.0006768	0.007942	0.382	5.44	37.59
3596	FALSE	Mono-phosphorylated	High	Unambiguous	ELEHNAEETYGENDENTDDKNNDGEEQEVR	[R].ELEHNAEETYGENDENTDDKNNDGEEQEVR.[D]	1xPhospho [T/Y]	1xPhospho [T9(50); Y10(50); T17(0)]	0.0243817	0.00128715	0.321	1	1	1	1	O00461	O00461 [632-661]			Golgi integral membrane protein 4 [OS=Homo sapiens]	O00461	1	3602.39	30	1.98064e+06	1		High	3	0.0023	0	1	1	1	1201.47	-2.25	-0.00271	16.97	0.0008299	0.01351	0.321	4.31	16.91
3597	FALSE	Mono-phosphorylated	High	Unambiguous	ELEHNAEETYGENDENTDDKNNDGEEQEVRDDNRPK	[R].ELEHNAEETYGENDENTDDKNNDGEEQEVRDDNRPK.[G]	1xPhospho [T17(100)]	1xPhospho [T9(0); Y10(0); T17(100)]	0.0172128	0.00101989	0.365	1	1	1	1	O00461	O00461 [632-667]	O00461 1xPhospho [T640(0); Y641(0); T648(100)]	O00461 1xPhospho [T648(100)]	Golgi integral membrane protein 4 [OS=Homo sapiens]	O00461	2	4327.74	36	14851724	1		High	5		0.0268	3	3	3	866.353	-0.57	-0.0005	13.6822	0.0006768	0.009199	0.365	6.89	13.72
3621	FALSE	Multi-phosphorylated	High	Unambiguous	ELGSSPSGPLNIQRIDNFSVVSYLLNPSYLDCFPR	[R].ELGSSPSGPLNIQRIDNFSVVSYLLNPSYLDCFPR.[L]	1xCarbamidomethyl [C32]; 1xDeamidated [N11]; 3xPhospho [S4(91.8); S5(91.8); S19(89.1)]	1xCarbamidomethyl [C32]; 1xDeamidated [N11]; 3xPhospho [S4(91.8); S5(91.8); S7(16.5); S19(89.1); S22(8.8); Y23(1); S28(1); Y29(0.1)]	0.246448	0.00891757	0.013	1	1	1	1	Q5SWA1	Q5SWA1 [199-233]	Q5SWA1 3xPhospho [S202(91.8); S203(91.8); S205(16.5); S217(89.1); S220(8.8); Y221(1); S226(1); Y227(0.1)]	Q5SWA1 3xPhospho [S202(91.8); S203(91.8); S217(89.1)]	Protein phosphatase 1 regulatory subunit 15B [OS=Homo sapiens]	Q5SWA1	1	4195.85	35			NoQuanValues	High	4	0.1739	0	1	1	1	1049.72	-0.18	-0.00019	92.4694	0.006507	0.1784	0.013	2.07
3665	FALSE	Multi-phosphorylated	High	Unambiguous	EIPEDVDMEEEKESEDSDEENDFTEK	[K].EIPEDVDMEEEKESEDSDEENDFTEK.[V]	2xPhospho [S14(100); S17(100)]	2xPhospho [S14(100); S17(100); T24(0)]	0.0717265	0.00322679	0.183	1	1	1	1	Q8IWA0	Q8IWA0 [766-791]	Q8IWA0 2xPhospho [S779(100); S782(100); T789(0)]	Q8IWA0 2xPhospho [S779(100); S782(100)]	WD repeat-containing protein 75 [OS=Homo sapiens]	Q8IWA0	1	3277.17	26	4445262	1		High	3	0.403	0	1	1	1	1093.06	3.06	0.00334	44.5598	0.002216	0.0447	0.183	3.3	44.7
3716	FALSE	Multi-phosphorylated	High	Unambiguous	ELVGDTGSQEGDHEPSGSETEEDTSSSPHR	[R].ELVGDTGSQEGDHEPSGSETEEDTSSSPHR.[I]	2xPhospho [S16(100); S18(100)]	2xPhospho [T6(0); S8(0); S16(100); S18(100); T20(0); T24(0); S25(0); S26(0); S27(0)]	0.0780371	0.00322679	0.172	1	1	1	1	P0DJ93	P0DJ93 [43-72]	P0DJ93 2xPhospho [T48(0); S50(0); S58(100); S60(100); T62(0); T66(0); S67(0); S68(0); S69(0)]	P0DJ93 2xPhospho [S58(100); S60(100)]	Small integral membrane protein 13 [OS=Homo sapiens]	P0DJ93	0	3316.24	30			NoQuanValues	High	3	0.1753	0	1	1	1	1106.09	-0.06	-7e-05	18.7209	0.002216	0.049	0.172	4.05
3732	FALSE	Multi-phosphorylated	High	Unambiguous	EMDESLANLSEDEYYSEEER	[R].EMDESLANLSEDEYYSEEER.[N]	2xPhospho [S10(100); S16(100)]	2xPhospho [S5(0); S10(100); Y14(0); Y15(0); S16(100)]	0.00905646	0.00101989	0.446	1	1	1	1	O60341	O60341 [122-141]	O60341 2xPhospho [S126(0); S131(100); Y135(0); Y136(0); S137(100)]	O60341 2xPhospho [S131(100); S137(100)]	Lysine-specific histone demethylase 1A [OS=Homo sapiens]	O60341	0	2597.92	20	1.90451e+06	1		High	3	0.1882	0	1	1	1	866.645	1.75	0.00151	56.08	0.0006768	0.004515	0.446	5.95	56.17
3803	FALSE	Multi-phosphorylated	High	Unambiguous	ENPPVEDSSDEDDKRNQGNLYDK	[R].ENPPVEDSSDEDDKRNQGNLYDK.[A]	2xPhospho [S8(100); S9(100)]	2xPhospho [S8(100); S9(100); Y21(0)]	0.0326455	0.00128715	0.284	1	1	1	1	Q8TCJ2	Q8TCJ2 [491-513]	Q8TCJ2 2xPhospho [S498(100); S499(100); Y511(0)]	Q8TCJ2 2xPhospho [S498(100); S499(100)]	Dolichyl-diphosphooligosaccharide--protein glycosyltransferase subunit STT3B [OS=Homo sapiens]	Q8TCJ2	2	2824.1	23	47662288	1		High	3	0.4057	0	1	1	1	942.037	-0.52	-0.00049	18.1449	0.0008299	0.01872	0.284	5.94	18.22
3830	FALSE	Mono-phosphorylated	High	Unambiguous	ENYSDSEEEDDDDVASSR	[R].ENYSDSEEEDDDDVASSR.[Q]	1xPhospho [S6(100)]	1xPhospho [Y3(0); S4(0); S6(100); S16(0); S17(0)]	0.00191837	0.00101989	0.642	1	1	1	1	Q9Y2U8	Q9Y2U8 [256-273]	Q9Y2U8 1xPhospho [Y258(0); S259(0); S261(100); S271(0); S272(0)]	Q9Y2U8 1xPhospho [S261(100)]	Inner nuclear membrane protein Man1 [OS=Homo sapiens]	Q9Y2U8	0	2141.73	18	312430	1		High	2	0.1575	0	1	1	1	1071.37	1.94	0.00208	18.7905	0.0006768	0.0008187	0.642	4.38	18.75
3913	FALSE	Multi-phosphorylated	High	Unambiguous	EQGTESRSSTPLPTISSSAENTR	[R].EQGTESRSSTPLPTISSSAENTR.[Q]	2xPhospho [S6(100); T10(100)]	2xPhospho [T4(0); S6(100); S8(0); S9(0); T10(100); T14(0); S16(0); S17(0); S18(0); T22(0)]	0.00366967	0.00101989	0.56	1	2	1	1	P42167	P42167 [151-173]	P42167 2xPhospho [T154(0); S156(100); S158(0); S159(0); T160(100); T164(0); S166(0); S167(0); S168(0); T172(0)]	P42167 2xPhospho [S156(100); T160(100)]	Lamina-associated polypeptide 2, isoforms beta/gamma [OS=Homo sapiens]	P42167; P42166	1	2595.1	23	14113807	1		High	3	0.0032	0	1	1	1	865.704	0.24	0.00021	29.1985	0.0006768	0.00167	0.56	6.23	29.26
3914	FALSE	Mono-phosphorylated	High	Unambiguous	EQGTGNSYTDTSGPKETSSATPGRDSK	[R].EQGTGNSYTDTSGPKETSSATPGRDSK.[T]	1xPhospho [T21(100)]	1xPhospho [T4(0); S7(0); Y8(0); T9(0); T11(0); S12(0); T17(0); S18(0); S19(0); T21(100); S26(0)]	0.00614102	0.00101989	0.495	1	1	2	2	Q9UHB7	Q9UHB7 [508-534]	Q9UHB7 1xPhospho [T511(0); S514(0); Y515(0); T516(0); T518(0); S519(0); T524(0); S525(0); S526(0); T528(100); S533(0)]	Q9UHB7 1xPhospho [T528(100)]	AF4/FMR2 family member 4 [OS=Homo sapiens]	Q9UHB7	2	2838.21	27	4726403	2		High	3	0.0286	0	1	1	1	946.741	0.32	0.00031	8.7075	0.0006768	0.002961	0.495	5.25	8.67
3915	FALSE	Mono-phosphorylated	High	Unambiguous	EQGTGNSYTDTSGPKETSSATPGRDSK	[R].EQGTGNSYTDTSGPKETSSATPGRDSK.[T]	1xDeamidated [N6]; 1xPhospho [T21(100)]	1xDeamidated [N6]; 1xPhospho [T4(0); S7(0); Y8(0); T9(0); T11(0); S12(0); T17(0); S18(0); S19(0); T21(100); S26(0)]	0.0019336	0.00101989	0.641	1	1	1	1	Q9UHB7	Q9UHB7 [508-534]	Q9UHB7 1xPhospho [T511(0); S514(0); Y515(0); T516(0); T518(0); S519(0); T524(0); S525(0); S526(0); T528(100); S533(0)]	Q9UHB7 1xPhospho [T528(100)]	AF4/FMR2 family member 4 [OS=Homo sapiens]	Q9UHB7	2	2839.19	27			NoQuanValues	High	3	0.0014	0	1	1	1	947.075	7.16	0.00677	8.6735	0.0006768	0.0008231	0.641	6.94
3920	FALSE	Mono-phosphorylated	High	Unambiguous	EQLDTSNESAEPKAEGDEEGPSGASEEEDT	[K].EQLDTSNESAEPKAEGDEEGPSGASEEEDT.[-]	1xPhospho [S25(99.9)]	1xPhospho [T5(0); S6(0); S9(0); S22(0); S25(99.9); T30(0)]	0.0183388	0.00128715	0.357	1	1	1	2	Q96DX7	Q96DX7 [315-344]	Q96DX7 1xPhospho [T319(0); S320(0); S323(0); S336(0); S339(99.9); T344(0)]	Q96DX7 1xPhospho [S339(99.9)]	Tripartite motif-containing protein 44 [OS=Homo sapiens]	Q96DX7	1	3217.23	30	1.81616e+06	2		High	3	0.0712	0	1	1	1	1073.08	-1.32	-0.00142	25.9856	0.0008299	0.009841	0.357	2.95	25.9
3956	FALSE	Mono-phosphorylated	High	Unambiguous	ERDTSPDKGELVSDEEEDT	[R].ERDTSPDKGELVSDEEEDT.[-]	1xPhospho [S13(100)]	1xPhospho [T4(0); S5(0); S13(100); T19(0)]	0.00271662	0.00101989	0.598	1	1	1	1	Q9UPU7	Q9UPU7 [945-963]	Q9UPU7 1xPhospho [T948(0); S949(0); S957(100); T963(0)]	Q9UPU7 1xPhospho [S957(100)]	TBC1 domain family member 2B [OS=Homo sapiens]	Q9UPU7	2	2230.89	19	8064992	1		High	3	0.2151	0	1	1	1	744.3	-0.92	-0.00069	20.4654	0.0006768	0.0012	0.598	5.58	20.47
3960	FALSE	Multi-phosphorylated	High	Unambiguous	ERECSPSSPLPPLPEDEEGSEVTNSK	[R].ERECSPSSPLPPLPEDEEGSEVTNSK.[S]	1xCarbamidomethyl [C4]; 2xPhospho [S5(98.4); S8(98.4)]	1xCarbamidomethyl [C4]; 2xPhospho [S5(98.4); S7(3.2); S8(98.4); S20(0); T23(0); S25(0)]	0.00772829	0.00101989	0.466	1	1	1	1	Q96GY3	Q96GY3 [131-156]	Q96GY3 2xPhospho [S135(98.4); S137(3.2); S138(98.4); S150(0); T153(0); S155(0)]	Q96GY3 2xPhospho [S135(98.4); S138(98.4)]	Protein lin-37 homolog [OS=Homo sapiens]	Q96GY3	1	3030.23	26	3.45701e+06	1		High	3	0.0268	0	1	1	1	1010.75	0.74	0.00074	41.9277	0.0006768	0.003808	0.466	4.11	41.93
3961	FALSE	Mono-phosphorylated	High	Unambiguous	EREESEDELEEANGNNPIDIEVDQNK	[R].EREESEDELEEANGNNPIDIEVDQNK.[E]	1xPhospho [S5(100)]	1xPhospho [S5(100)]	0.017767	0.00128715	0.361	1	1	1	1	Q9UKL0	Q9UKL0 [256-281]	Q9UKL0 1xPhospho [S260(100)]	Q9UKL0 1xPhospho [S260(100)]	REST corepressor 1 [OS=Homo sapiens]	Q9UKL0	1	3095.3	26	4246787	1		High	3	0.4234	0	1	1	1	1032.44	1.08	0.00111	43.0217	0.0008299	0.009555	0.361	4.44	43.05
3962	FALSE	Mono-phosphorylated	High	Unambiguous	EREESEDELEEANGNNPIDIEVDQNKESK	[R].EREESEDELEEANGNNPIDIEVDQNKESK.[K]	1xPhospho [S5(100)]	1xPhospho [S5(100); S28(0)]	0.0126359	0.00101989	0.404	1	1	1	1	Q9UKL0	Q9UKL0 [256-284]	Q9UKL0 1xPhospho [S260(100); S283(0)]	Q9UKL0 1xPhospho [S260(100)]	REST corepressor 1 [OS=Homo sapiens]	Q9UKL0	2	3439.47	29	3.60865e+06	1		High	4	0.4806	0	1	1	1	860.623	1.65	0.00142	36.6547	0.0006768	0.006533	0.404	6.2	36.69
3963	FALSE	Mono-phosphorylated	High	Unambiguous	EREESEDELEEANGNNPIDIEVDQNKESK	[R].EREESEDELEEANGNNPIDIEVDQNKESK.[K]	1xDeamidated [N13]; 1xPhospho [S5(100)]	1xDeamidated [N13]; 1xPhospho [S5(100); S28(0)]	0.00115707	0.00101989	0.706	1	1	1	1	Q9UKL0	Q9UKL0 [256-284]	Q9UKL0 1xPhospho [S260(100); S283(0)]	Q9UKL0 1xPhospho [S260(100)]	REST corepressor 1 [OS=Homo sapiens]	Q9UKL0	2	3440.45	29	3071219	1		High	4	0.0543	0	1	1	1	860.868	0.47	0.00041	37.9258	0.0006768	0.0004644	0.706	7.92	37.92
3980	FALSE	Mono-phosphorylated	High	Unambiguous	ERRSGPTDDGEEEMEEDTVTNGS	[R].ERRSGPTDDGEEEMEEDTVTNGS.[-]	1xPhospho [S4(99.9)]	1xPhospho [S4(99.9); T7(0.1); T18(0); T20(0); S23(0)]	0.235231	0.00801799	0.02	1	1	1	1	P09661	P09661 [233-255]	P09661 1xPhospho [S236(99.9); T239(0.1); T250(0); T252(0); S255(0)]	P09661 1xPhospho [S236(99.9)]	U2 small nuclear ribonucleoprotein A' [OS=Homo sapiens]	P09661	2	2620	23	1.25898e+06	1		High	3	0.0765	0	1	1	1	874.004	-0.02	-1e-05	23.5774	0.00597	0.1694	0.02	3.27	23.56
3981	FALSE	Multi-phosphorylated	High	Unambiguous	ERSDSGGSSSEPFDR	[R].ERSDSGGSSSEPFDR.[H]	2xPhospho [S5(100); S8(98.9)]	2xPhospho [S3(0); S5(100); S8(98.9); S9(1.1); S10(0)]	0.0664129	0.00322679	0.193	1	1	1	1	P48634	P48634 [757-771]	P48634 2xPhospho [S759(0); S761(100); S764(98.9); S765(1.1); S766(0)]	P48634 2xPhospho [S761(100); S764(98.9)]	Protein PRRC2A [OS=Homo sapiens]	P48634	1	1772.62	15	1.27592e+06	1		High	3	0.0397	0	1	1	1	591.544	-0.02	-1e-05	16.1891	0.002216	0.04087	0.193	3.02	16.12
4010	FALSE	Mono-phosphorylated	High	Unambiguous	ESDTKNEVNGTSEDIKSEGDTQSN	[K].ESDTKNEVNGTSEDIKSEGDTQSN.[-]	1xPhospho [S23(100)]	1xPhospho [S2(0); T4(0); T11(0); S12(0); S17(0); T21(0); S23(100)]	0.0339557	0.00128715	0.279	1	1	1	1	O95232	O95232 [409-432]	O95232 1xPhospho [S410(0); T412(0); T419(0); S420(0); S425(0); T429(0); S431(100)]	O95232 1xPhospho [S431(100)]	Luc7-like protein 3 [OS=Homo sapiens]	O95232	2	2664.08	24	452228	1		High	3	0.1571	0	1	1	1	888.699	1.53	0.00136	14.4335	0.0008299	0.01943	0.279	3.5	14.42
4013	FALSE	Mono-phosphorylated	High	Unambiguous	ESEDKPEIEDVGSDEEEEKKDGDK	[K].ESEDKPEIEDVGSDEEEEKKDGDK.[K]	1xPhospho [S13(100)]	1xPhospho [S2(0); S13(100)]	0.000798425	0.00101989	0.753	1	1	1	1	P07900	P07900 [251-274]	P07900 1xPhospho [S252(0); S263(100)]	P07900 1xPhospho [S263(100)]	Heat shock protein HSP 90-alpha [OS=Homo sapiens]	P07900	2	2816.15	24	6918100	1		High	4	0.2894	0	1	1	1	704.793	0.02	1e-05	13.7451	0.0006768	0.0003082	0.753	8.81	13.74
4018	FALSE	Multi-phosphorylated	High	Unambiguous	ESESALMEDRDESEVSDEGGSPISSEGQEPR	[K].ESESALMEDRDESEVSDEGGSPISSEGQEPR.[A]	2xPhospho [S13(100); S16(100)]	2xPhospho [S2(0); S4(0); S13(100); S16(100); S21(0); S24(0); S25(0)]	0.243202	0.00861095	0.015	1	1	1	1	O14976	O14976 [814-844]	O14976 2xPhospho [S815(0); S817(0); S826(100); S829(100); S834(0); S837(0); S838(0)]	O14976 2xPhospho [S826(100); S829(100)]	Cyclin-G-associated kinase [OS=Homo sapiens]	O14976	1	3498.34	31	4261889	1		High	3	0.1042	0	1	1	1	1166.78	-1	-0.00117	39.2486	0.006507	0.1755	0.015	2.59	39.01
4045	FALSE	Mono-phosphorylated	High	Unambiguous	ESKVNGDDHHEEDMDMSD	[R].ESKVNGDDHHEEDMDMSD.[-]	1xDeamidated [N5]; 1xPhospho [S17(100)]	1xDeamidated [N5]; 1xPhospho [S2(0); S17(100)]	0.0265949	0.00128715	0.31	1	1	1	1	Q05519	Q05519 [467-484]	Q05519 1xPhospho [S468(0); S483(100)]	Q05519 1xPhospho [S483(100)]	Serine/arginine-rich splicing factor 11 [OS=Homo sapiens]	Q05519	1	2170.72	18	4412139	1		High	3	0.6346	0	1	1	1	724.246	0.36	0.00026	14.0443	0.0008299	0.01481	0.31	4.05	14.05
4047	FALSE	Multi-phosphorylated	High	Unambiguous	ESLAQGPDAATTDELSSLGSDSEANGFAER	[R].ESLAQGPDAATTDELSSLGSDSEANGFAER.[R]	2xPhospho [S17(100); S20(100)]	2xPhospho [S2(0); T11(0); T12(0); S16(0.1); S17(100); S20(100); S22(0)]	0.0241898	0.00128715	0.322	1	1	1	1	Q9BXI6	Q9BXI6 [24-53]	Q9BXI6 2xPhospho [S25(0); T34(0); T35(0); S39(0.1); S40(100); S43(100); S45(0)]	Q9BXI6 2xPhospho [S40(100); S43(100)]	TBC1 domain family member 10A [OS=Homo sapiens]	Q9BXI6	0	3185.28	30			NoQuanValues	High	3	0.108	0	1	1	1	1062.43	1.77	0.00188	59.6938	0.0008299	0.0134	0.322	3.98
4051	FALSE	Mono-phosphorylated	High	Unambiguous	ESLKEEDESDDDNM	[K].ESLKEEDESDDDNM.[-]	1xPhospho [S9(100)]	1xPhospho [S2(0); S9(100)]	0.030652	0.00128715	0.292	1	1	1	1	P25788	P25788 [242-255]	P25788 1xPhospho [S243(0); S250(100)]	P25788 1xPhospho [S250(100)]	Proteasome subunit alpha type-3 [OS=Homo sapiens]	P25788	1	1735.59	14	17977506	1		High	3	0.2754	0	1	1	1	579.201	0.09	5e-05	18.7437	0.0008299	0.01739	0.292	6.1	18.76
4052	FALSE	Mono-phosphorylated	High	Unambiguous	ESLKEEDESDDDNM	[K].ESLKEEDESDDDNM.[-]	1xOxidation [M14]; 1xPhospho [S9(100)]	1xOxidation [M14]; 1xPhospho [S2(0); S9(100)]	0.0187797	0.00128715	0.354	1	1	1	2	P25788	P25788 [242-255]	P25788 1xPhospho [S243(0); S250(100)]	P25788 1xPhospho [S250(100)]	Proteasome subunit alpha type-3 [OS=Homo sapiens]	P25788	1	1751.58	14	627286	1		High	3	0.2833	0	1	1	1	584.533	0.13	8e-05	11.4426	0.0008299	0.0101	0.354	4.2	11.44
4072	FALSE	Multi-phosphorylated	High	Unambiguous	ESQPSPPAQEAGYSTLAQSYPSDLPEEPSSPQER	[K].ESQPSPPAQEAGYSTLAQSYPSDLPEEPSSPQER.[M]	2xPhospho [S2(99.9); S30(99.9)]	2xPhospho [S2(99.9); S5(0.1); Y13(0); S14(0); T15(0); S19(0); Y20(0); S22(0); S29(0.1); S30(99.9)]	0.104086	0.00350133	0.134	1	1	1	1	P11137	P11137 [625-658]	P11137 2xPhospho [S626(99.9); S629(0.1); Y637(0); S638(0); T639(0); S643(0); Y644(0); S646(0); S653(0.1); S654(99.9)]	P11137 2xPhospho [S626(99.9); S654(99.9)]	Microtubule-associated protein 2 [OS=Homo sapiens]	P11137	0	3819.59	34	281940	1		High	4	0.4082	0	1	1	1	955.656	1.46	0.0014	58.396	0.002373	0.06748	0.134	3.16	58.34
4084	FALSE	Multi-phosphorylated	High	Unambiguous	ESSPLYSPTFSDSTSAVK	[R].ESSPLYSPTFSDSTSAVK.[E]	2xPhospho [S7(100); S/Y/T]	2xPhospho [S2(50); S3(50); Y6(0); S7(100); T9(0); S11(0); S13(0); T14(0); S15(0)]	0.00366967	0.00101989	0.56	1	1	1	1	P46821	P46821 [1791-1808]	P46821 2xPhospho [S1792(50); S1793(50); Y1796(0); S1797(100); T1799(0); S1801(0); S1803(0); T1804(0); S1805(0)]	P46821 2xPhospho [S1797(100); S/Y/T]	Microtubule-associated protein 1B [OS=Homo sapiens]	P46821	0	2062.83	18	598953	1		High	3	0.1606	0	1	1	1	688.281	0.26	0.00018	48.1613	0.0006768	0.001669	0.56	3.86	48.08
4085	FALSE	Multi-phosphorylated	High	Unambiguous	ESSPLYSPTFSDSTSAVKEK	[R].ESSPLYSPTFSDSTSAVKEK.[T]	2xPhospho [S7(100); S/Y/T]	2xPhospho [S2(50); S3(50); Y6(0); S7(100); T9(0); S11(0); S13(0); T14(0); S15(0)]	0.000174164	0.00101989	0.946	1	1	1	1	P46821	P46821 [1791-1810]	P46821 2xPhospho [S1792(50); S1793(50); Y1796(0); S1797(100); T1799(0); S1801(0); S1803(0); T1804(0); S1805(0)]	P46821 2xPhospho [S1797(100); S/Y/T]	Microtubule-associated protein 1B [OS=Homo sapiens]	P46821	1	2319.97	20	1.27564e+06	1		High	3	0.2542	0	1	1	1	773.994	0.79	0.00061	38.3132	0.0006768	5.74e-05	0.946	6.02	38.27
4086	FALSE	Multi-phosphorylated	High	Unambiguous	ESSPLYSPTFSDSTSAVKEK	[R].ESSPLYSPTFSDSTSAVKEK.[T]	3xPhospho [S7(100); S11(100); S/Y/T]	3xPhospho [S2(50); S3(50); Y6(0); S7(100); T9(0); S11(100); S13(0); T14(0); S15(0)]	0.0082344	0.00101989	0.458	1	1	1	1	P46821	P46821 [1791-1810]	P46821 3xPhospho [S1792(50); S1793(50); Y1796(0); S1797(100); T1799(0); S1801(100); S1803(0); T1804(0); S1805(0)]	P46821 3xPhospho [S1797(100); S1801(100); S/Y/T]	Microtubule-associated protein 1B [OS=Homo sapiens]	P46821	1	2399.93	20	1.76201e+06	1		High	3	0.206	0	1	1	1	800.649	-0.21	-0.00017	45.0313	0.0006768	0.004095	0.458	5.29	45.01
4092	FALSE	Mono-phosphorylated	High	Unambiguous	ESSTESSQSAKPVSGQDTSGNTEGSPAAEK	[K].ESSTESSQSAKPVSGQDTSGNTEGSPAAEK.[A]	1xPhospho [S25(100)]	1xPhospho [S2(0); S3(0); T4(0); S6(0); S7(0); S9(0); S14(0); T18(0); S19(0); T22(0); S25(100)]	0.00400359	0.00101989	0.549	1	1	1	1	Q96S66	Q96S66 [485-514]	Q96S66 1xPhospho [S486(0); S487(0); T488(0); S490(0); S491(0); S493(0); S498(0); T502(0); S503(0); T506(0); S509(100)]	Q96S66 1xPhospho [S509(100)]	Chloride channel CLIC-like protein 1 [OS=Homo sapiens]	Q96S66	0	3033.28	30	291268	1		High	3	0.1281	0	1	1	1	1011.77	1.83	0.00185	8.8111	0.0006768	0.00184	0.549	4.06	8.82
4095	FALSE	Multi-phosphorylated	High	Unambiguous	ESSTSEGADQKMSSPEDDSDTKR	[K].ESSTSEGADQKMSSPEDDSDTKR.[L]	2xPhospho [S13(100); S14(100)]	2xPhospho [S2(0); S3(0); T4(0); S5(0); S13(100); S14(100); S19(0); T21(0)]	0.00261128	0.00101989	0.603	1	1	1	1	Q15424	Q15424 [371-393]	Q15424 2xPhospho [S372(0); S373(0); T374(0); S375(0); S383(100); S384(100); S389(0); T391(0)]	Q15424 2xPhospho [S383(100); S384(100)]	Scaffold attachment factor B1 [OS=Homo sapiens]	Q15424	2	2646.98	23	1.58973e+06	1		High	3	0.2455	0	1	1	1	882.998	1.38	0.00122	8.8214	0.0006768	0.00115	0.603	6.72	8.89
4101	FALSE	Multi-phosphorylated	High	Unambiguous	ESTGSYSDLYPDSDDSSEDQVENSK	[R].ESTGSYSDLYPDSDDSSEDQVENSK.[N]	2xPhospho [S13(100); S16(100)]	2xPhospho [S2(0); T3(0); S5(0); Y6(0); S7(0); Y10(0); S13(100); S16(100); S17(0); S24(0)]	0.186332	0.00590259	0.054	1	1	1	1	Q70CQ2	Q70CQ2 [1457-1481]	Q70CQ2 2xPhospho [S1458(0); T1459(0); S1461(0); Y1462(0); S1463(0); Y1466(0); S1469(100); S1472(100); S1473(0); S1480(0)]	Q70CQ2 2xPhospho [S1469(100); S1472(100)]	Ubiquitin carboxyl-terminal hydrolase 34 [OS=Homo sapiens]	Q70CQ2	0	2914.03	25	223295	1		High	3	0.0833	0	1	1	1	972.015	-1.07	-0.00104	43.9219	0.004163	0.1304	0.054	2.04	43.96
4122	FALSE	Mono-phosphorylated	High	Unambiguous	ETEEQDSDSAEQGDPAGEGKEVLCDFCLDDTR	[R].ETEEQDSDSAEQGDPAGEGKEVLCDFCLDDTR.[R]	2xCarbamidomethyl [C24; C27]; 1xPhospho [S7(100)]	2xCarbamidomethyl [C24; C27]; 1xPhospho [T2(0); S7(100); S9(0); T31(0)]	0.023437	0.00128715	0.326	1	1	1	1	O95361	O95361 [54-85]	O95361 1xPhospho [T55(0); S60(100); S62(0); T84(0)]	O95361 1xPhospho [S60(100)]	Tripartite motif-containing protein 16 [OS=Homo sapiens]	O95361	1	3682.43	32	3.78796e+06	1		High	3	0.0563	0	1	1	1	1228.15	1.44	0.00177	56.3264	0.0008299	0.01293	0.326	3.55	56.26
4123	FALSE	Mono-phosphorylated	High	Unambiguous	ETEEQDSDSAEQGDPAGEGKEVLCDFCLDDTRR	[R].ETEEQDSDSAEQGDPAGEGKEVLCDFCLDDTRR.[V]	2xCarbamidomethyl [C24; C27]; 1xPhospho [S7(99.7)]	2xCarbamidomethyl [C24; C27]; 1xPhospho [T2(0.1); S7(99.7); S9(0.1); T31(0)]	0.00178666	0.00101989	0.651	1	1	1	1	O95361	O95361 [54-86]	O95361 1xPhospho [T55(0.1); S60(99.7); S62(0.1); T84(0)]	O95361 1xPhospho [S60(99.7)]	Tripartite motif-containing protein 16 [OS=Homo sapiens]	O95361	2	3838.53	33	3.24165e+06	1		High	4	0.0323	0	1	1	1	960.39	1.1	0.00106	49.4827	0.0006768	0.0007562	0.651	6.2	49.5
4162	FALSE	Mono-phosphorylated	High	Unambiguous	ETSSPGTDDVFTPAPSDSPSSQR	[K].ETSSPGTDDVFTPAPSDSPSSQR.[I]	1xPhospho [S18(99.9)]	1xPhospho [T2(0); S3(0); S4(0); T7(0); T12(0); S16(0); S18(99.9); S20(0); S21(0)]	0.122625	0.00377149	0.112	1	1	1	1	P19634	P19634 [768-790]	P19634 1xPhospho [T769(0); S770(0); S771(0); T774(0); T779(0); S783(0); S785(99.9); S787(0); S788(0)]	P19634 1xPhospho [S785(99.9)]	Sodium/hydrogen exchanger 1 [OS=Homo sapiens]	P19634	0	2445.01	23			NoQuanValues	High	3	0.0787	0	1	1	1	815.675	0.07	6e-05	34.1752	0.002527	0.08129	0.112	2.16
4186	FALSE	Mono-phosphorylated	High	Unambiguous	EVDQDDEENSEEDEMDSGTMVR	[R].EVDQDDEENSEEDEMDSGTMVR.[A]	1xPhospho [S10(100)]	1xPhospho [S10(100); S17(0); T19(0)]	0.000785922	0.00101989	0.755	1	1	1	1	Q13043	Q13043 [311-332]	Q13043 1xPhospho [S320(100); S327(0); T329(0)]	Q13043 1xPhospho [S320(100)]	Serine/threonine-protein kinase 4 [OS=Homo sapiens]	Q13043	0	2638.93	22	8152392	1		High	3	0.2082	0	1	1	1	880.318	4.03	0.00355	33.0694	0.0006768	0.0003049	0.755	7.11	33.06
4187	FALSE	Multi-phosphorylated	High	Unambiguous	EVDQDDEENSEEDEMDSGTMVR	[R].EVDQDDEENSEEDEMDSGTMVR.[A]	2xPhospho [S10(100); T19(100)]	2xPhospho [S10(100); S17(0); T19(100)]	0.251377	0.0098441	0.01	1	1	1	1	Q13043	Q13043 [311-332]	Q13043 2xPhospho [S320(100); S327(0); T329(100)]	Q13043 2xPhospho [S320(100); T329(100)]	Serine/threonine-protein kinase 4 [OS=Homo sapiens]	Q13043	0	2718.89	22	197231	1		High	3	0.5222	0	1	1	1	906.971	1.23	0.00112	37.841	0.007057	0.183	0.01	2.03	37.83
4306	FALSE	Mono-phosphorylated	High	Unambiguous	EYVSNDAAQSDDEEKLQSQPTDTDGGR	[K].EYVSNDAAQSDDEEKLQSQPTDTDGGR.[L]	1xPhospho [S10(100)]	1xPhospho [Y2(0); S4(0); S10(100); S18(0); T21(0); T23(0)]	0.000191457	0.00101989	0.934	1	1	1	1	Q5JSH3	Q5JSH3 [394-420]	Q5JSH3 1xPhospho [Y395(0); S397(0); S403(100); S411(0); T414(0); T416(0)]	Q5JSH3 1xPhospho [S403(100)]	WD repeat-containing protein 44 [OS=Homo sapiens]	Q5JSH3	1	3035.24	27	18958814	1		High	3	0.0686	0	1	1	1	1012.42	0.68	0.00069	22.2865	0.0006768	6.35e-05	0.934	8.45	22.31
4319	FALSE	Multi-phosphorylated	High	Unambiguous	FAEDEEKSENSSEDGDITDKSLCGSGEK	[R].FAEDEEKSENSSEDGDITDKSLCGSGEK.[Y]	1xCarbamidomethyl [C23]; 3xPhospho [S8(100); S11(100); S12(100)]	1xCarbamidomethyl [C23]; 3xPhospho [S8(100); S11(100); S12(100); T18(0); S21(0); S25(0)]	0.0193839	0.00128715	0.35	1	1	1	1	Q5C9Z4	Q5C9Z4 [310-337]	Q5C9Z4 3xPhospho [S317(100); S320(100); S321(100); T327(0); S330(0); S334(0)]	Q5C9Z4 3xPhospho [S317(100); S320(100); S321(100)]	Nucleolar MIF4G domain-containing protein 1 [OS=Homo sapiens]	Q5C9Z4	2	3303.18	28	3.7479e+06	1		High	3	0.3886	0	1	1	1	1101.73	0.57	0.00063	31.6956	0.0008299	0.01047	0.35	5.07	31.65
4451	FALSE	Mono-phosphorylated	High	Unambiguous	FGKPELPRQPGSTAQYDAGAGSPEAEPTDSDSPPSSSADASR	[K].FGKPELPRQPGSTAQYDAGAGSPEAEPTDSDSPPSSSADASR.[F]	1xPhospho [S32(100)]	1xPhospho [S12(0); T13(0); Y16(0); S22(0); T28(0); S30(0); S32(100); S35(0); S36(0); S37(0); S41(0)]	0.00545273	0.00101989	0.51	1	1	1	1	O14976	O14976 [749-790]	O14976 1xPhospho [S760(0); T761(0); Y764(0); S770(0); T776(0); S778(0); S780(100); S783(0); S784(0); S785(0); S789(0)]	O14976 1xPhospho [S780(100)]	Cyclin-G-associated kinase [OS=Homo sapiens]	O14976	1	4297.88	42	13693503	1		High	4	0.0964	0	1	1	1	1075.23	0.61	0.00066	31.9818	0.0006768	0.00258	0.51	6.64	32.03
4570	FALSE	Multi-phosphorylated	High	Unambiguous	FIQWLKEAEEESSEDD	[R].FIQWLKEAEEESSEDD.[-]	2xPhospho [S12(100); S13(100)]	2xPhospho [S12(100); S13(100)]	0.00173107	0.00101989	0.655	1	1	1	4	Q13144	Q13144 [706-721]	Q13144 2xPhospho [S717(100); S718(100)]	Q13144 2xPhospho [S717(100); S718(100)]	Translation initiation factor eIF2B subunit epsilon [OS=Homo sapiens]	Q13144	1	2114.79	16	8.88215e+06	2		High	3	0.6819	0	1	1	1	705.601	0.96	0.00068	70.1026	0.0006768	0.0007307	0.655	6.13	70.3
4611	FALSE	Multi-phosphorylated	High	Unambiguous	FNDSEGDDTEETEDYR	[K].FNDSEGDDTEETEDYR.[Q]	2xPhospho [S4(100); T9(100)]	2xPhospho [S4(100); T9(100); T12(0); Y15(0)]	0.0102817	0.00101989	0.43	1	1	1	1	Q9NYF8	Q9NYF8 [394-409]	Q9NYF8 2xPhospho [S397(100); T402(100); T405(0); Y408(0)]	Q9NYF8 2xPhospho [S397(100); T402(100)]	Bcl-2-associated transcription factor 1 [OS=Homo sapiens]	Q9NYF8	0	2081.65	16	169881	1		High	2	0.6088	0	1	1	1	1041.33	0.63	0.00066	28.9484	0.0006768	0.0052	0.43	3.17	28.95
4613	FALSE	Multi-phosphorylated	High	Unambiguous	FNDSEGDDTEETEDYRQFR	[K].FNDSEGDDTEETEDYRQFR.[K]	2xPhospho [S4(100); T9(100)]	2xPhospho [S4(100); T9(100); T12(0); Y15(0)]	0.0066476	0.00101989	0.485	1	1	1	1	Q9NYF8	Q9NYF8 [394-412]	Q9NYF8 2xPhospho [S397(100); T402(100); T405(0); Y408(0)]	Q9NYF8 2xPhospho [S397(100); T402(100)]	Bcl-2-associated transcription factor 1 [OS=Homo sapiens]	Q9NYF8	1	2512.88	19	1.85952e+06	1		High	3	0.5539	0	1	1	1	838.299	0.51	0.00043	34.8565	0.0006768	0.003219	0.485	4.64	34.84
4708	FALSE	Mono-phosphorylated	High	Unambiguous	FSEMMNNMGGDEDVDLPEVDGADDDSQDSDDEKMPDLE	[R].FSEMMNNMGGDEDVDLPEVDGADDDSQDSDDEKMPDLE.[-]	1xPhospho [S29(100)]	1xPhospho [S2(0); S26(0); S29(100)]	0.017767	0.00128715	0.361	1	1	1	2	Q15185	Q15185 [123-160]	Q15185 1xPhospho [S124(0); S148(0); S151(100)]	Q15185 1xPhospho [S151(100)]	Prostaglandin E synthase 3 [OS=Homo sapiens]	Q15185	1	4286.57	38	5.50362e+06	2		High	4	0.039	0	1	1	1	1072.4	0.02	3e-05	71.6289	0.0008299	0.009565	0.361	5.13	71.55
4709	FALSE	Multi-phosphorylated	High	Unambiguous	FSEMMNNMGGDEDVDLPEVDGADDDSQDSDDEKMPDLE	[R].FSEMMNNMGGDEDVDLPEVDGADDDSQDSDDEKMPDLE.[-]	2xPhospho [S26(100); S29(100)]	2xPhospho [S2(0); S26(100); S29(100)]	0.00187342	0.00101989	0.645	1	1	1	8	Q15185	Q15185 [123-160]	Q15185 2xPhospho [S124(0); S148(100); S151(100)]	Q15185 2xPhospho [S148(100); S151(100)]	Prostaglandin E synthase 3 [OS=Homo sapiens]	Q15185	1	4366.54	38	3.15195e+07	4		High	4	0.4721	0	1	1	1	1092.39	1.58	0.00173	79.3864	0.0006768	0.0007948	0.645	11.31	79.43
4711	FALSE	Multi-phosphorylated	High	Unambiguous	FSEMMNNMGGDEDVDLPEVDGADDDSQDSDDEKMPDLE	[R].FSEMMNNMGGDEDVDLPEVDGADDDSQDSDDEKMPDLE.[-]	1xOxidation [M]; 2xPhospho [S26(100); S29(100)]	1xOxidation [M4; M5; M8; M34]; 2xPhospho [S2(0); S26(100); S29(100)]	0.00829996	0.00101989	0.457	1	1	4	6	Q15185	Q15185 [123-160]	Q15185 2xPhospho [S124(0); S148(100); S151(100)]	Q15185 2xPhospho [S148(100); S151(100)]	Prostaglandin E synthase 3 [OS=Homo sapiens]	Q15185	1	4382.53	38	2.28636e+06	3		High	4	0.034	0	1	1	1	1096.39	1.29	0.00141	74.5727	0.0006768	0.004131	0.457	5.88	74.64
4713	FALSE	Multi-phosphorylated	High	Unambiguous	FSEMMNNMGGDEDVDLPEVDGADDDSQDSDDEKMPDLE	[R].FSEMMNNMGGDEDVDLPEVDGADDDSQDSDDEKMPDLE.[-]	2xOxidation [M8; M34]; 2xPhospho [S26(100); S29(100)]	2xOxidation [M5; M8; M34]; 2xPhospho [S2(0); S26(100); S29(100)]	0.222897	0.00769758	0.028	1	1	1	1	Q15185	Q15185 [123-160]	Q15185 2xPhospho [S124(0); S148(100); S151(100)]	Q15185 2xPhospho [S148(100); S151(100)]	Prostaglandin E synthase 3 [OS=Homo sapiens]	Q15185	1	4398.53	38	102230	1		High	4	0.1989	0	1	1	1	1100.39	0.55	0.00061	68.0379	0.005786	0.1592	0.028	1.76	68.04
4751	FALSE	Multi-phosphorylated	High	Unambiguous	FSISPDEDSSSYSSNSDFNYSYPTK	[R].FSISPDEDSSSYSSNSDFNYSYPTK.[Q]	2xPhospho [S11(96.3); S14(98.1)]	2xPhospho [S2(0); S4(0); S9(1.8); S10(1.8); S11(96.3); Y12(0.1); S13(1.9); S14(98.1); S16(0); Y20(0); S21(0); Y22(0); T24(0)]	0.0439912	0.0016326	0.246	1	1	1	1	Q96QD8	Q96QD8 [9-33]	Q96QD8 2xPhospho [S10(0); S12(0); S17(1.8); S18(1.8); S19(96.3); Y20(0.1); S21(1.9); S22(98.1); S24(0); Y28(0); S29(0); Y30(0); T32(0)]	Q96QD8 2xPhospho [S19(96.3); S22(98.1)]	Sodium-coupled neutral amino acid symporter 2 [OS=Homo sapiens]	Q96QD8	0	2984.11	25	4.54057e+06	1		High	3		0.0099	4	4	4	995.376	2.29	0.00228	61.4796	0.001036	0.02593	0.246	2	61.62
4778	FALSE	Multi-phosphorylated	High	Unambiguous	FSTAIPTLLGNIQGEELLVSECEGGSPPASQDSNKDEPK	[K].FSTAIPTLLGNIQGEELLVSECEGGSPPASQDSNKDEPK.[S]	1xCarbamidomethyl [C22]; 3xPhospho [S30(100); S33(100); S/T]	1xCarbamidomethyl [C22]; 3xPhospho [S2(0); T3(0); T7(0); S20(50); S26(50); S30(100); S33(100)]	0.213986	0.00769758	0.034	1	1	1	1	Q96Q15	Q96Q15 [1878-1916]	Q96Q15 3xPhospho [S1879(0); T1880(0); T1884(0); S1897(50); S1903(50); S1907(100); S1910(100)]	Q96Q15 3xPhospho [S1907(100); S1910(100); S/T]	Serine/threonine-protein kinase SMG1 [OS=Homo sapiens]	Q96Q15	1	4354.88	39	667361	1		High	4	0.1414	0	1	1	1	1089.48	0.9	0.00098	94.2901	0.005466	0.1519	0.034	4.03	94.23
4790	FALSE	Multi-phosphorylated	High	Unambiguous	FTDKDQQPSGSEGEDDDAEAALKK	[K].FTDKDQQPSGSEGEDDDAEAALKK.[E]	2xPhospho [S9(100); S11(100)]	2xPhospho [T2(0); S9(100); S11(100)]	0.000322253	0.00101989	0.868	1	1	1	2	Q9NXG2	Q9NXG2 [78-101]	Q9NXG2 2xPhospho [T79(0); S86(100); S88(100)]	Q9NXG2 2xPhospho [S86(100); S88(100)]	THUMP domain-containing protein 1 [OS=Homo sapiens]	Q9NXG2	2	2741.09	24	41620483	2		High	4	0.2167	0	1	1	1	686.027	-0.7	-0.00048	21.151	0.0006768	0.0001133	0.868	8.12	21.13
4815	FALSE	Multi-phosphorylated	High	Unambiguous	FVEWLKNAEEESESEAEEGD	[K].FVEWLKNAEEESESEAEEGD.[-]	2xPhospho [S12(100); S14(100)]	2xPhospho [S12(100); S14(100)]	0.000273054	0.00101989	0.889	1	1	1	15	Q7L1Q6	Q7L1Q6 [400-419]	Q7L1Q6 2xPhospho [S411(100); S413(100)]	Q7L1Q6 2xPhospho [S411(100); S413(100)]	eIF5-mimic protein 2 [OS=Homo sapiens]	Q7L1Q6	1	2486.92	20	3.04326e+07	5		High	3	0.6667	0	1	1	1	829.644	0.84	0.0007	63.3368	0.0006768	9.38e-05	0.889	7.41	62.88
4816	FALSE	Multi-phosphorylated	High	Unambiguous	FVEWLQNAEEESESEGEEN	[K].FVEWLQNAEEESESEGEEN.[-]	2xPhospho [S12(100); S14(100)]	2xPhospho [S12(100); S14(100)]	0.00313241	0.00101989	0.58	1	1	1	8	Q9Y6E2	Q9Y6E2 [401-419]	Q9Y6E2 2xPhospho [S412(100); S414(100)]	Q9Y6E2 2xPhospho [S412(100); S414(100)]	eIF5-mimic protein 1 [OS=Homo sapiens]	Q9Y6E2	0	2414.86	19	1.97745e+06	2		High	3	0.7407	0	1	1	1	805.625	1.25	0.00101	76.5475	0.0006768	0.0014	0.58	5.67	76.44
4840	FALSE	Mono-phosphorylated	High	Unambiguous	FWEQSAPTGPPVSTPGPPDDDEEEGAPTTPQAEGAMESS	[R].FWEQSAPTGPPVSTPGPPDDDEEEGAPTTPQAEGAMESS.[-]	1xPhospho [T29(97.2)]	1xPhospho [S5(0); T8(0); S13(0); T14(0); T28(2.8); T29(97.2); S38(0); S39(0)]	0.00369884	0.00101989	0.559	1	1	1	1	O15156	O15156 [501-539]	O15156 1xPhospho [S505(0); T508(0); S513(0); T514(0); T528(2.8); T529(97.2); S538(0); S539(0)]	O15156 1xPhospho [T529(97.2)]	Zinc finger and BTB domain-containing protein 7B [OS=Homo sapiens]	O15156	0	4078.67	39	3.48879e+06	1		High	4		0.0405	2	2	2	1020.42	1.25	0.00128	61.0684	0.0006768	0.001686	0.559	4.97	61.1
4872	FALSE	Multi-phosphorylated	High	Unambiguous	GAASQARGSDSEDGEFEIQAEDDAR	[R].GAASQARGSDSEDGEFEIQAEDDAR.[A]	2xPhospho [S9(100); S11(100)]	2xPhospho [S4(0); S9(100); S11(100)]	0.0134633	0.00101989	0.396	1	1	1	1	Q8TDD1	Q8TDD1 [31-55]	Q8TDD1 2xPhospho [S34(0); S39(100); S41(100)]	Q8TDD1 2xPhospho [S39(100); S41(100)]	ATP-dependent RNA helicase DDX54 [OS=Homo sapiens]	Q8TDD1	1	2771.05	25	3.65099e+06	1		High	3	0.1961	0	1	1	1	924.355	0.92	0.00085	35.6219	0.0006768	0.006991	0.396	3.57	35.35
4881	FALSE	Mono-phosphorylated	High	Unambiguous	GADNDGSGSESGYTTPK	[K].GADNDGSGSESGYTTPK.[K]	1xPhospho [S7(100)]	1xPhospho [S7(100); S9(0); S11(0); Y13(0); T14(0); T15(0)]	0.0446848	0.0016326	0.244	1	1	1	1	Q7Z417	Q7Z417 [206-222]	Q7Z417 1xPhospho [S212(100); S214(0); S216(0); Y218(0); T219(0); T220(0)]	Q7Z417 1xPhospho [S212(100)]	FMR1-interacting protein NUFIP2 [OS=Homo sapiens]	Q7Z417	0	1722.65	17	4121910	1		High	2	0.1429	0	1	1	1	861.828	-0.68	-0.00058	11.5536	0.001036	0.02632	0.244	4.76	11.55
4882	FALSE	Multi-phosphorylated	High	Unambiguous	GADNDGSGSESGYTTPK	[K].GADNDGSGSESGYTTPK.[K]	2xPhospho [S7(100); S9(100)]	2xPhospho [S7(100); S9(100); S11(0); Y13(0); T14(0); T15(0)]	0.00106082	0.00101989	0.717	1	1	1	1	Q7Z417	Q7Z417 [206-222]	Q7Z417 2xPhospho [S212(100); S214(100); S216(0); Y218(0); T219(0); T220(0)]	Q7Z417 2xPhospho [S212(100); S214(100)]	FMR1-interacting protein NUFIP2 [OS=Homo sapiens]	Q7Z417	0	1802.62	17	1.25597e+06	1		High	2	0.249	0	1	1	1	901.813	2.12	0.00191	17.3291	0.0006768	0.0004225	0.717	4.94	17.45
4887	FALSE	Mono-phosphorylated	High	Unambiguous	GAEASAASEEEAGPQATEPSTPSGPESGPTPASAEQNE	[K].GAEASAASEEEAGPQATEPSTPSGPESGPTPASAEQNE.[-]	1xPhospho [T21(100)]	1xPhospho [S5(0); S8(0); T17(0); S20(0); T21(100); S23(0); S27(0); T30(0); S33(0)]	0.000115557	0.00101989	0.998	1	1	1	1	P49006	P49006 [158-195]	P49006 1xPhospho [S162(0); S165(0); T174(0); S177(0); T178(100); S180(0); S184(0); T187(0); S190(0)]	P49006 1xPhospho [T178(100)]	MARCKS-related protein [OS=Homo sapiens]	P49006	0	3705.52	38	4588276	1		High	3	0.0155	0	1	1	1	1235.85	1.6	0.00198	34.973	0.0006768	3.63e-05	0.998	12.89	35.03
4911	FALSE	Mono-phosphorylated	High	Unambiguous	GAGDGSDEEVDGKADGAEAKPAE	[K].GAGDGSDEEVDGKADGAEAKPAE.[-]	1xPhospho [S6(100)]	1xPhospho [S6(100)]	0.000152305	0.00101989	0.963	1	1	1	6	P35579	P35579 [1938-1960]	P35579 1xPhospho [S1943(100)]	P35579 1xPhospho [S1943(100)]	Myosin-9 [OS=Homo sapiens]	P35579	1	2254.9	23	8.24824e+07	4		High	3	0.5874	0	1	1	1	752.304	-0.13	-0.0001	12.6485	0.0006768	4.95e-05	0.963	8.87	12.72
4938	FALSE	Multi-phosphorylated	High	Unambiguous	GALPAVSSPPAPVSPSSPTTHNGELEPSFSPNTESQIGPEEAMER	[R].GALPAVSSPPAPVSPSSPTTHNGELEPSFSPNTESQIGPEEAMER.[L]	1xDeamidated [N32]; 3xPhospho [S7(99.6); S8(100); S/T]	1xDeamidated [N32]; 3xPhospho [S7(99.6); S8(100); S14(0.5); S16(48.3); S17(48.3); T19(3.2); T20(0.2); S28(0); S30(0); T33(0); S35(0)]	0.0502362	0.00196892	0.229	1	1	1	1	O43896	O43896 [399-443]	O43896 3xPhospho [S405(99.6); S406(100); S412(0.5); S414(48.3); S415(48.3); T417(3.2); T418(0.2); S426(0); S428(0); T431(0); S433(0)]	O43896 3xPhospho [S405(99.6); S406(100); S/T]	Kinesin-like protein KIF1C [OS=Homo sapiens]	O43896	0	4827.05	45	970392	1		High	4		0.0212	2	2	2	1207.52	1.98	0.00239	68.7686	0.001491	0.03015	0.229	4.62	68.67
4975	FALSE	Mono-phosphorylated	High	Unambiguous	GASAATGIPLESDEDSNDNDNDIENENCMHTN	[K].GASAATGIPLESDEDSNDNDNDIENENCMHTN.[-]	1xCarbamidomethyl [C28]; 1xPhospho [S12(100)]	1xCarbamidomethyl [C28]; 1xPhospho [S3(0); T6(0); S12(100); S16(0); T31(0)]	0.00590242	0.00101989	0.5	1	1	1	1	Q9Y4E8	Q9Y4E8 [950-981]	Q9Y4E8 1xPhospho [S952(0); T955(0); S961(100); S965(0); T980(0)]	Q9Y4E8 1xPhospho [S961(100)]	Ubiquitin carboxyl-terminal hydrolase 15 [OS=Homo sapiens]	Q9Y4E8	0	3529.33	32	5.71289e+06	1		High	3	0.031	0	1	1	1	1177.11	0.19	0.00023	43.5186	0.0006768	0.002814	0.5	5.49	43.48
4976	FALSE	Multi-phosphorylated	High	Unambiguous	GASAATGIPLESDEDSNDNDNDIENENCMHTN	[K].GASAATGIPLESDEDSNDNDNDIENENCMHTN.[-]	1xCarbamidomethyl [C28]; 2xPhospho [S12(100); S16(100)]	1xCarbamidomethyl [C28]; 2xPhospho [S3(0); T6(0); S12(100); S16(100); T31(0)]	0.0172128	0.00101989	0.365	1	1	1	3	Q9Y4E8	Q9Y4E8 [950-981]	Q9Y4E8 2xPhospho [S952(0); T955(0); S961(100); S965(100); T980(0)]	Q9Y4E8 2xPhospho [S961(100); S965(100)]	Ubiquitin carboxyl-terminal hydrolase 15 [OS=Homo sapiens]	Q9Y4E8	0	3609.29	32	2.21107e+06	2		High	4	0.0953	0	1	1	1	903.081	2.56	0.00231	51.0454	0.0006768	0.009174	0.365	5.14	51.06
4978	FALSE	Multi-phosphorylated	High	Unambiguous	GASAATGIPLESDEDSNDNDNDIENENCMHTN	[K].GASAATGIPLESDEDSNDNDNDIENENCMHTN.[-]	1xCarbamidomethyl [C28]; 1xOxidation [M29]; 2xPhospho [S12(100); S16(100)]	1xCarbamidomethyl [C28]; 1xOxidation [M29]; 2xPhospho [S3(0); T6(0); S12(100); S16(100); T31(0)]	0.206778	0.00714389	0.039	1	1	1	1	Q9Y4E8	Q9Y4E8 [950-981]	Q9Y4E8 2xPhospho [S952(0); T955(0); S961(100); S965(100); T980(0)]	Q9Y4E8 2xPhospho [S961(100); S965(100)]	Ubiquitin carboxyl-terminal hydrolase 15 [OS=Homo sapiens]	Q9Y4E8	0	3625.29	32	275851	1		High	3	0.201	0	1	1	1	1209.1	3.1	0.00375	46.679	0.005089	0.1459	0.039	2.04	46.65
4986	FALSE	Multi-phosphorylated	High	Unambiguous	GASSSPQRRQSPSPSTRPIR	[R].GASSSPQRRQSPSPSTRPIR.[R]	4xPhospho [S5(98.6); S11(100); S13(97.2); S/T]	4xPhospho [S3(50.7); S4(50.7); S5(98.6); S11(100); S13(97.2); S15(2.9); T16(0)]	0.153789	0.00503111	0.081	1	1	1	1	Q8IYB3	Q8IYB3 [703-722]	Q8IYB3 4xPhospho [S705(50.7); S706(50.7); S707(98.6); S713(100); S715(97.2); S717(2.9); T718(0)]	Q8IYB3 4xPhospho [S707(98.6); S713(100); S715(97.2); S/T]	Serine/arginine repetitive matrix protein 1 [OS=Homo sapiens]	Q8IYB3	2	2472	20	506979	1		High	3	0.4112	0	1	1	1	824.671	-0.22	-0.00018	12.0251	0.00367	0.1047	0.081	1.97	12.04
4994	FALSE	Multi-phosphorylated	High	Unambiguous	GATMNEDSNEEEEESENDWEEVEELSEPVLGDVR	[R].GATMNEDSNEEEEESENDWEEVEELSEPVLGDVR.[E]	2xPhospho [S8(100); S15(100)]	2xPhospho [T3(0); S8(100); S15(100); S26(0)]	0.0114889	0.00101989	0.416	1	1	1	1	Q01831	Q01831 [115-148]	Q01831 2xPhospho [T117(0); S122(100); S129(100); S140(0)]	Q01831 2xPhospho [S122(100); S129(100)]	DNA repair protein complementing XP-C cells [OS=Homo sapiens]	Q01831	0	4055.54	34	1688032	1		High	3	0.5123	0	1	1	1	1352.52	-0.24	-0.00032	91.1698	0.0006768	0.005914	0.416	4.47	91.14
5001	FALSE	Multi-phosphorylated	High	Unambiguous	GAVENEEDLPELSDSGDEAAWEDEDDADLPHGK	[R].GAVENEEDLPELSDSGDEAAWEDEDDADLPHGK.[Q]	2xPhospho [S13(100); S15(100)]	2xPhospho [S13(100); S15(100)]	4.14e-05	0.00101989	1.128	1	1	1	3	O60678	O60678 [13-45]	O60678 2xPhospho [S25(100); S27(100)]	O60678 2xPhospho [S25(100); S27(100)]	Protein arginine N-methyltransferase 3 [OS=Homo sapiens]	O60678	0	3714.42	33	28275951	2		High	4	0.6296	0	1	1	1	929.36	0.52	0.00049	59.7935	0.0006768	1.17e-05	1.128	12.23	59.92
5129	FALSE	Mono-phosphorylated	High	Unambiguous	GDSEDGSPSGTNAETPSGDDFSLSLADTNLPSEVEPELR	[R].GDSEDGSPSGTNAETPSGDDFSLSLADTNLPSEVEPELR.[S]	1xPhospho [S3(95.4)]	1xPhospho [S3(95.4); S7(4.2); S9(0.2); T11(0.2); T15(0); S17(0); S22(0); S24(0); T28(0); S32(0)]	0.0270181	0.00128715	0.308	1	1	1	1	Q9HAS0	Q9HAS0 [53-91]	Q9HAS0 1xPhospho [S55(95.4); S59(4.2); S61(0.2); T63(0.2); T67(0); S69(0); S74(0); S76(0); T80(0); S84(0)]	Q9HAS0 1xPhospho [S55(95.4)]	Protein Njmu-R1 [OS=Homo sapiens]	Q9HAS0	0	4072.73	39	674221	1		High	4		0.0423	3	3	3	1018.94	0.26	0.00027	77.0493	0.0008299	0.01512	0.308	3.85	76.97
5148	FALSE	Mono-phosphorylated	High	Unambiguous	GDVEGSQSQDEGEGSGESER	[K].GDVEGSQSQDEGEGSGESER.[G]	1xPhospho [S8(100)]	1xPhospho [S6(0); S8(100); S15(0); S18(0)]	0.0228876	0.00128715	0.329	1	1	1	2	Q9UQE7	Q9UQE7 [1060-1079]	Q9UQE7 1xPhospho [S1065(0); S1067(100); S1074(0); S1077(0)]	Q9UQE7 1xPhospho [S1067(100)]	Structural maintenance of chromosomes protein 3 [OS=Homo sapiens]	Q9UQE7	0	2118.77	20	260294	2		High	2	0.1498	0	1	1	1	1059.89	2.24	0.00237	8.9691	0.0008299	0.01256	0.329	2.47	8.93
5188	FALSE	Multi-phosphorylated	High	Unambiguous	GEIKDSSPSSSPSPKGFR	[K].GEIKDSSPSSSPSPKGFR.[K]	3xPhospho [S7(100); S11(98.4); S13(100)]	3xPhospho [S6(0); S7(100); S9(0); S10(1.6); S11(98.4); S13(100)]	0.0370225	0.0016326	0.268	1	1	1	1	Q6WKZ4	Q6WKZ4 [333-350]	Q6WKZ4 3xPhospho [S338(0); S339(100); S341(0); S342(1.6); S343(98.4); S345(100)]	Q6WKZ4 3xPhospho [S339(100); S343(98.4); S345(100)]	Rab11 family-interacting protein 1 [OS=Homo sapiens]	Q6WKZ4	2	2102.82	18	10211469	1		High	3	0.1107	0	1	1	1	701.613	-0.09	-6e-05	18.8005	0.001036	0.02142	0.268	5.42	18.87
5189	FALSE	Multi-phosphorylated	High	Unambiguous	GEIKDSSPSSSPSPKGFR	[K].GEIKDSSPSSSPSPKGFR.[K]	4xPhospho [S7(100); S10(100); S11(100); S13(100)]	4xPhospho [S6(0); S7(100); S9(0.1); S10(100); S11(100); S13(100)]	0.0987498	0.00350133	0.141	1	1	1	1	Q6WKZ4	Q6WKZ4 [333-350]	Q6WKZ4 4xPhospho [S338(0); S339(100); S341(0.1); S342(100); S343(100); S345(100)]	Q6WKZ4 4xPhospho [S339(100); S342(100); S343(100); S345(100)]	Rab11 family-interacting protein 1 [OS=Homo sapiens]	Q6WKZ4	2	2182.79	18	508632	1		High	3	0.1953	0	1	1	1	728.268	-0.57	-0.00041	25.6882	0.002373	0.06391	0.141	2.56	25.73
5271	FALSE	Multi-phosphorylated	High	Unambiguous	GFEEEHKDSDDDSSDDEQEKKPEAPK	[K].GFEEEHKDSDDDSSDDEQEKKPEAPK.[L]	3xPhospho [S9(100); S13(100); S14(100)]	3xPhospho [S9(100); S13(100); S14(100)]	0.00263201	0.00101989	0.602	1	1	1	2	Q13435	Q13435 [423-448]	Q13435 3xPhospho [S431(100); S435(100); S436(100)]	Q13435 3xPhospho [S431(100); S435(100); S436(100)]	Splicing factor 3B subunit 2 [OS=Homo sapiens]	Q13435	2	3231.16	26	6.79146e+07	2		High	4	0.5655	0	1	1	1	808.547	1.38	0.00111	10.4556	0.0006768	0.001154	0.602	6.56	10.48
5456	FALSE	Mono-phosphorylated	High	Unambiguous	GGGAGGNSDSDNLDSTDCNSESSSGGK	[R].GGGAGGNSDSDNLDSTDCNSESSSGGK.[S]	1xCarbamidomethyl [C18]; 1xPhospho [S8(100)]	1xCarbamidomethyl [C18]; 1xPhospho [S8(100); S10(0); S15(0); T16(0); S20(0); S22(0); S23(0); S24(0)]	0.0160282	0.00101989	0.374	1	1	1	1	Q8IWZ3	Q8IWZ3 [1584-1610]	Q8IWZ3 1xPhospho [S1591(100); S1593(0); S1598(0); T1599(0); S1603(0); S1605(0); S1606(0); S1607(0)]	Q8IWZ3 1xPhospho [S1591(100)]	Ankyrin repeat and KH domain-containing protein 1 [OS=Homo sapiens]	Q8IWZ3	0	2611.93	27			NoQuanValues	High	3	0.0045	0	1	1	1	871.316	0.37	0.00032	11.8194	0.0006768	0.008496	0.374	2.24
5462	FALSE	Mono-phosphorylated	High	Unambiguous	GGGGDMAEPSEAGDAPPDDGPPGELGPDGPDGPEEK	[R].GGGGDMAEPSEAGDAPPDDGPPGELGPDGPDGPEEK.[G]	1xPhospho [S10(100)]	1xPhospho [S10(100)]	6.76e-05	0.00101989	1.066	1	1	1	2	P08621	P08621 [311-346]	P08621 1xPhospho [S320(100)]	P08621 1xPhospho [S320(100)]	U1 small nuclear ribonucleoprotein 70 kDa [OS=Homo sapiens]	P08621	0	3453.36	36	1.78283e+07	2		High	3	0.6221	0	1	1	1	1151.79	0.02	2e-05	41.8052	0.0006768	2.01e-05	1.066	6.96	41.88
5488	FALSE	Mono-phosphorylated	High	Unambiguous	GGGSGGGEESEGEEVDED	[R].GGGSGGGEESEGEEVDED.[-]	1xPhospho [S10(100)]	1xPhospho [S4(0); S10(100)]	0.00375787	0.00101989	0.557	1	1	1	2	Q96QR8	Q96QR8 [295-312]	Q96QR8 1xPhospho [S298(0); S304(100)]	Q96QR8 1xPhospho [S304(100)]	Transcriptional activator protein Pur-beta [OS=Homo sapiens]	Q96QR8	0	1775.58	18	2.37893e+06	1		High	2	0.3213	0	1	1	1	888.293	1.59	0.00141	18.2597	0.0006768	0.001715	0.557	4.17	18.06
5517	FALSE	Multi-phosphorylated	High	Unambiguous	GGINISGQGSIISAQVSPTRNFSR	[R].GGINISGQGSIISAQVSPTRNFSR.[V]	1xDeamidated [N21]; 2xPhospho [S10(99.5); S13(98.8)]	1xDeamidated [Q15; N21]; 2xPhospho [S6(0.4); S10(99.5); S13(98.8); S17(0.5); T19(0.5); S23(0.5)]	0.194301	0.00621099	0.048	1	1	1	1	Q5CZC0	Q5CZC0 [414-437]	Q5CZC0 2xPhospho [S419(0.4); S423(99.5); S426(98.8); S430(0.5); T432(0.5); S436(0.5)]	Q5CZC0 2xPhospho [S423(99.5); S426(98.8)]	Fibrous sheath-interacting protein 2 [OS=Homo sapiens]	Q5CZC0	1	2607.2	24	2634639	1		High	3	0.0886	0	1	1	1	869.737	-0.05	-4e-05	44.6982	0.004346	0.1361	0.048	1.58	44.13
5540	FALSE	Mono-phosphorylated	High	Unambiguous	GGPGAAPGGASPASSSSAASSPSSGRAPGAAPSAAAK	[R].GGPGAAPGGASPASSSSAASSPSSGRAPGAAPSAAAK.[S]	1xPhospho [S21(99.9)]	1xPhospho [S11(0); S14(0); S15(0); S16(0); S17(0); S20(0); S21(99.9); S23(0); S24(0); S33(0)]	0.00296363	0.00101989	0.587	1	1	1	1	Q9BXK1	Q9BXK1 [89-125]	Q9BXK1 1xPhospho [S99(0); S102(0); S103(0); S104(0); S105(0); S108(0); S109(99.9); S111(0); S112(0); S121(0)]	Q9BXK1 1xPhospho [S109(99.9)]	Krueppel-like factor 16 [OS=Homo sapiens]	Q9BXK1	1	3087.41	37	2.80375e+06	1		High	3	0.009	0	1	1	1	1029.81	0.11	0.00011	15.7627	0.0006768	0.001318	0.587	4.46	15.74
5548	FALSE	Multi-phosphorylated	High	Unambiguous	GGQGDPAVPAQQPADPSTPERQSSPSGSEQLVR	[R].GGQGDPAVPAQQPADPSTPERQSSPSGSEQLVR.[R]	2xPhospho [T18(100); S24(98.2)]	2xPhospho [S17(0); T18(100); S23(0); S24(98.2); S26(1.8); S28(0)]	0.00053391	0.00101989	0.804	1	1	3	5	O15231	O15231 [430-462]	O15231 2xPhospho [S446(0); T447(100); S452(0); S453(98.2); S455(1.8); S457(0)]	O15231 2xPhospho [T447(100); S453(98.2)]	Zinc finger protein 185 [OS=Homo sapiens]	O15231	1	3490.53	33	4.64985e+07	3		High	4	0.0485	0	1	1	1	873.388	0.93	0.00081	32.2386	0.0006768	0.0001971	0.804	9.28	32.27
5549	FALSE	Multi-phosphorylated	High	Unambiguous	GGQGDPAVPAQQPADPSTPERQSSPSGSEQLVRR	[R].GGQGDPAVPAQQPADPSTPERQSSPSGSEQLVRR.[E]	2xPhospho [T18(100); S]	2xPhospho [S17(0); T18(100); S23(49.2); S24(49.2); S26(1.6); S28(0.1)]	0.00829996	0.00101989	0.457	1	1	1	1	O15231	O15231 [430-463]	O15231 2xPhospho [S446(0); T447(100); S452(49.2); S453(49.2); S455(1.6); S457(0.1)]	O15231 2xPhospho [T447(100); S]	Zinc finger protein 185 [OS=Homo sapiens]	O15231	2	3646.63	34	6711895	1		High	4	0.0213	0	1	1	1	912.413	0.08	7e-05	26.4473	0.0006768	0.004117	0.457	8.94	26.47
5550	FALSE	Mono-phosphorylated	High	Unambiguous	GGQGDPAVPTQQPADPSTPEQQNSPSGSEQFVR	[R].GGQGDPAVPTQQPADPSTPEQQNSPSGSEQFVR.[R]	1xPhospho [T18(100)]	1xPhospho [T10(0); S17(0); T18(100); S24(0); S26(0); S28(0)]	6.15e-05	0.00101989	1.078	1	1	2	3	O15231	O15231 [496-528]	O15231 1xPhospho [T505(0); S512(0); T513(100); S519(0); S521(0); S523(0)]	O15231 1xPhospho [T513(100)]	Zinc finger protein 185 [OS=Homo sapiens]	O15231	0	3473.52	33	2.70749e+07	3		High	3	0.0493	0	1	1	1	1158.51	-0.59	-0.00069	35.3285	0.0006768	1.8e-05	1.078	9.13	35.36
5551	FALSE	Multi-phosphorylated	High	Unambiguous	GGQGDPAVPTQQPADPSTPEQQNSPSGSEQFVR	[R].GGQGDPAVPTQQPADPSTPEQQNSPSGSEQFVR.[R]	2xPhospho [T18(100); S24(100)]	2xPhospho [T10(0); S17(0); T18(100); S24(100); S26(0); S28(0)]	0.000254339	0.00101989	0.898	1	1	1	3	O15231	O15231 [496-528]	O15231 2xPhospho [T505(0); S512(0); T513(100); S519(100); S521(0); S523(0)]	O15231 2xPhospho [T513(100); S519(100)]	Zinc finger protein 185 [OS=Homo sapiens]	O15231	0	3553.49	33	1.05722e+07	2		High	4	0.2708	0	1	1	1	889.129	0.87	0.00077	41.975	0.0006768	8.73e-05	0.898	9.12	41.98
5552	FALSE	Mono-phosphorylated	High	Unambiguous	GGQGDPAVPTQQPADPSTPEQQNSPSGSEQFVRR	[R].GGQGDPAVPTQQPADPSTPEQQNSPSGSEQFVRR.[E]	1xPhospho [T/S]	1xPhospho [T10(0); S17(0); T18(50); S24(50); S26(0); S28(0)]	0.0270181	0.00128715	0.308	1	1	2	2	O15231	O15231 [496-529]			Zinc finger protein 185 [OS=Homo sapiens]	O15231	1	3629.63	34	9.38042e+06	2		High	4	0.065	0	1	1	1	908.161	-0.36	-0.00033	30.186	0.0008299	0.01512	0.308	5.85	30.14
5553	FALSE	Multi-phosphorylated	High	Unambiguous	GGQGDPAVPTQQPADPSTPEQQNSPSGSEQFVRR	[R].GGQGDPAVPTQQPADPSTPEQQNSPSGSEQFVRR.[E]	2xPhospho [T18(97.2); S24(97.1)]	2xPhospho [T10(0); S17(2.8); T18(97.2); S24(97.1); S26(2.8); S28(0.1)]	0.0263857	0.00128715	0.311	1	1	1	2	O15231	O15231 [496-529]	O15231 2xPhospho [T505(0); S512(2.8); T513(97.2); S519(97.1); S521(2.8); S523(0.1)]	O15231 2xPhospho [T513(97.2); S519(97.1)]	Zinc finger protein 185 [OS=Homo sapiens]	O15231	1	3709.59	34	9.74289e+06	2		High	4	0.2349	0	1	1	1	928.154	0.63	0.00058	33.6834	0.0008299	0.01475	0.311	5.79	33.61
5554	FALSE	Multi-phosphorylated	High	Unambiguous	GGQGDPAVPTQQPADPSTPEQQNSPSGSEQFVRR	[R].GGQGDPAVPTQQPADPSTPEQQNSPSGSEQFVRR.[E]	1xDeamidated [Q21]; 2xPhospho [S24(99.9); S/T]	1xDeamidated [Q21]; 2xPhospho [T10(0); S17(50); T18(50); S24(99.9); S26(0.1); S28(0)]	0.243202	0.00861095	0.015	1	1	1	1	O15231	O15231 [496-529]	O15231 2xPhospho [T505(0); S512(50); T513(50); S519(99.9); S521(0.1); S523(0)]	O15231 2xPhospho [S519(99.9); S/T]	Zinc finger protein 185 [OS=Homo sapiens]	O15231	1	3710.58	34			NoQuanValues	High	3		0.0468	4	4	4	1237.54	5.91	0.00731	33.5883	0.006507	0.1757	0.015	6.92
5563	FALSE	Multi-phosphorylated	High	Unambiguous	GGRSRSSSPVTELASR	[K].GGRSRSSSPVTELASR.[S]	3xPhospho [S4(100); S6(100); S8(100)]	3xPhospho [S4(100); S6(100); S7(0); S8(100); T11(0); S15(0)]	0.0166759	0.00101989	0.369	1	1	1	1	Q9UQ35	Q9UQ35 [1096-1111]	Q9UQ35 3xPhospho [S1099(100); S1101(100); S1102(0); S1103(100); T1106(0); S1110(0)]	Q9UQ35 3xPhospho [S1099(100); S1101(100); S1103(100)]	Serine/arginine repetitive matrix protein 2 [OS=Homo sapiens]	Q9UQ35	2	1886.76	16	1403788	1		High	3	0.1686	0	1	1	1	629.59	-0.28	-0.00017	22.0479	0.0006768	0.008917	0.369	4.27	22.08
5564	FALSE	Multi-phosphorylated	High	Unambiguous	GGSCSQAACSNSAQGSDESLITCKA	[K].GGSCSQAACSNSAQGSDESLITCKA.[-]	3xCarbamidomethyl [C4; C9; C23]; 2xPhospho [S16(100); S19(100)]	3xCarbamidomethyl [C4; C9; C23]; 2xPhospho [S3(0); S5(0); S10(0); S12(0); S16(100); S19(100); T22(0)]	0.0204883	0.00128715	0.343	1	1	1	1	P10321	P10321 [342-366]	P10321 2xPhospho [S344(0); S346(0); S351(0); S353(0); S357(100); S360(100); T363(0)]	P10321 2xPhospho [S357(100); S360(100)]	HLA class I histocompatibility antigen, C alpha chain [OS=Homo sapiens]	P10321	1	2705.99	25	558269	1		High	3	0.0801	0	1	1	1	902.668	0.49	0.00044	31.0852	0.0008299	0.01119	0.343	2.87	31.12
5575	FALSE	Mono-phosphorylated	High	Unambiguous	GGSGYVNQLSAGYESVDSPTGSENSLTHQSNDTDSSHDPQEEK	[R].GGSGYVNQLSAGYESVDSPTGSENSLTHQSNDTDSSHDPQEEK.[A]	1xPhospho [S/T/Y]	1xPhospho [S3(0); Y5(0); S10(0.1); Y13(0); S15(49.9); S18(49.9); T20(0.1); S22(0); S25(0); T27(0); S30(0); T33(0); S35(0); S36(0)]	0.0143448	0.00101989	0.388	1	1	1	1	Q15007	Q15007 [324-366]			Pre-mRNA-splicing regulator WTAP [OS=Homo sapiens]	Q15007	0	4590.89	43	4.60321e+06	1		High	4	0.0378	0	1	1	1	1148.48	2.39	0.00275	38.0481	0.0006768	0.007508	0.388	9	38
5663	FALSE	Multi-phosphorylated	High	Unambiguous	GHSRSRSPQWR	[R].GHSRSRSPQWR.[R]	3xPhospho [S3(100); S5(100); S7(100)]	3xPhospho [S3(100); S5(100); S7(100)]	0.205361	0.00714389	0.04	1	1	1	1	Q9UQ35	Q9UQ35 [504-514]	Q9UQ35 3xPhospho [S506(100); S508(100); S510(100)]	Q9UQ35 3xPhospho [S506(100); S508(100); S510(100)]	Serine/arginine repetitive matrix protein 2 [OS=Homo sapiens]	Q9UQ35	2	1593.59	11	1950620	1		High	3	0.3532	0	1	1	1	531.867	-0.17	-9e-05	7.4326	0.005089	0.1448	0.04	2.01	7.3
5669	FALSE	Multi-phosphorylated	High	Unambiguous	GHTDTEGRPPSPPPTSTPEK	[R].GHTDTEGRPPSPPPTSTPEK.[C]	2xPhospho [S11(97.9); T17(100)]	2xPhospho [T3(0); T5(0); S11(97.9); T15(2.1); S16(0.1); T17(100)]	0.0263857	0.00128715	0.311	1	1	1	1	Q00613	Q00613 [353-372]	Q00613 2xPhospho [T355(0); T357(0); S363(97.9); T367(2.1); S368(0.1); T369(100)]	Q00613 2xPhospho [S363(97.9); T369(100)]	Heat shock factor protein 1 [OS=Homo sapiens]	Q00613	0	2247.93	20	4.26611e+06	1		High	3	0.0466	0	1	1	1	749.982	-0.29	-0.00022	11.53	0.0008299	0.01476	0.311	3.65	11.33
5761	FALSE	Mono-phosphorylated	High	Unambiguous	GLAAEDSGGDSKDLSEVSETTESTDVKDSSEASDSAS	[K].GLAAEDSGGDSKDLSEVSETTESTDVKDSSEASDSAS.[-]	1xPhospho [S/T]	1xPhospho [S7(0); S11(0); S15(0); S18(0); T20(0); T21(0); S23(0); T24(0); S29(0); S30(0); S33(0.1); S35(50); S37(50)]	0.0446848	0.0016326	0.244	1	1	1	1	P41227	P41227 [199-235]			N-alpha-acetyltransferase 10 [OS=Homo sapiens]	P41227	2	3743.53	37	3.76719e+06	1		High	3	0.0076	0	1	1	1	1248.51	-0.8	-0.001	35.026	0.001036	0.02637	0.244	5.28	34.97
5805	FALSE	Multi-phosphorylated	High	Unambiguous	GLFQDEDSCSDCSYRDKPGSSLQSFMPEGK	[K].GLFQDEDSCSDCSYRDKPGSSLQSFMPEGK.[T]	2xCarbamidomethyl [C9; C12]; 3xPhospho [S8(98.7); S/Y]	2xCarbamidomethyl [C9; C12]; 3xPhospho [S8(98.7); S10(67); S13(67); Y14(67); S20(0.2); S21(0); S24(0)]	0.0582323	0.00322679	0.21	1	1	1	1	Q8NEM2	Q8NEM2 [35-64]	Q8NEM2 3xPhospho [S42(98.7); S44(67); S47(67); Y48(67); S54(0.2); S55(0); S58(0)]	Q8NEM2 3xPhospho [S42(98.7); S/Y]	SHC SH2 domain-binding protein 1 [OS=Homo sapiens]	Q8NEM2	1	3667.35	30	455737	1		High	4	0.1217	0	1	1	1	917.594	0.83	0.00076	64.3749	0.002216	0.03526	0.21	3.04	64.31
5860	FALSE	Multi-phosphorylated	High	Unambiguous	GLMAGGRPEGQYSEDEDTDTDEYKEAK	[R].GLMAGGRPEGQYSEDEDTDTDEYKEAK.[A]	2xPhospho [S13(100); T18(100)]	2xPhospho [Y12(0); S13(100); T18(100); T20(0); Y23(0)]	0.00026043	0.00101989	0.895	1	1	1	4	Q9NPQ8	Q9NPQ8 [424-450]	Q9NPQ8 2xPhospho [Y435(0); S436(100); T441(100); T443(0); Y446(0)]	Q9NPQ8 2xPhospho [S436(100); T441(100)]	Synembryn-A [OS=Homo sapiens]	Q9NPQ8	1	3151.21	27	52046198	2		High	4	0.1736	0	1	1	1	788.558	-0.31	-0.00024	26.7139	0.0006768	8.95e-05	0.895	9.68	26.88
5870	FALSE	Multi-phosphorylated	High	Unambiguous	GLNTSQESDDDILDESSSPEGTQK	[R].GLNTSQESDDDILDESSSPEGTQK.[V]	2xPhospho [S5(98.6); S8(100)]	2xPhospho [T4(1.4); S5(98.6); S8(100); S16(0); S17(0); S18(0); T22(0)]	0.00249025	0.00101989	0.609	1	1	1	1	Q5VV41	Q5VV41 [223-246]	Q5VV41 2xPhospho [T226(1.4); S227(98.6); S230(100); S238(0); S239(0); S240(0); T244(0)]	Q5VV41 2xPhospho [S227(98.6); S230(100)]	Rho guanine nucleotide exchange factor 16 [OS=Homo sapiens]	Q5VV41	0	2712.04	24	1.01931e+06	1		High	3	0.3697	0	1	1	1	904.686	0.06	6e-05	45.4711	0.0006768	0.001086	0.609	4.49	45.57
5871	FALSE	Multi-phosphorylated	High	Unambiguous	GLNTSQESDDDILDESSSPEGTQKVDATIVVK	[R].GLNTSQESDDDILDESSSPEGTQKVDATIVVK.[S]	2xPhospho [S5(97.4); S8(100)]	2xPhospho [T4(2.6); S5(97.4); S8(100); S16(0); S17(0); S18(0); T22(0); T28(0)]	0.00942277	0.00101989	0.441	1	1	2	2	Q5VV41	Q5VV41 [223-254]	Q5VV41 2xPhospho [T226(2.6); S227(97.4); S230(100); S238(0); S239(0); S240(0); T244(0); T250(0)]	Q5VV41 2xPhospho [S227(97.4); S230(100)]	Rho guanine nucleotide exchange factor 16 [OS=Homo sapiens]	Q5VV41	1	3537.54	32	3.66624e+06	2		High	3	0.2326	0	1	1	1	1179.85	2.8	0.0033	56.1361	0.0006768	0.004741	0.441	2.88	56.03
5891	FALSE	Multi-phosphorylated	High	Unambiguous	GLPSPYNMSSAPGSRSGSR	[K].GLPSPYNMSSAPGSRSGSR.[S]	3xPhospho [S10(100); S14(100); S18(100)]	3xPhospho [S4(0); Y6(0); S9(0); S10(100); S14(100); S16(0); S18(100)]	0.0711774	0.00322679	0.184	1	1	1	1	P15924	P15924 [2812-2830]	P15924 3xPhospho [S2815(0); Y2817(0); S2820(0); S2821(100); S2825(100); S2827(0); S2829(100)]	P15924 3xPhospho [S2821(100); S2825(100); S2829(100)]	Desmoplakin [OS=Homo sapiens]	P15924	1	2147.8	19	1.50728e+06	1		High	3	0.174	0	1	1	1	716.606	0.61	0.00044	41.9775	0.002216	0.04435	0.184	3.39	42
5904	FALSE	Multi-phosphorylated	High	Unambiguous	GIQYIDLSSDSEDVVSPNCSNTVQEK	[R].GIQYIDLSSDSEDVVSPNCSNTVQEK.[T]	1xCarbamidomethyl [C19]; 2xPhospho [S8(100); S9(100)]	1xCarbamidomethyl [C19]; 2xPhospho [Y4(0); S8(100); S9(100); S11(0); S16(0); S20(0); T22(0)]	0.00609254	0.00101989	0.496	1	1	1	2	Q9H4L7	Q9H4L7 [88-113]	Q9H4L7 2xPhospho [Y91(0); S95(100); S96(100); S98(0); S103(0); S107(0); T109(0)]	Q9H4L7 2xPhospho [S95(100); S96(100)]	SWI/SNF-related matrix-associated actin-dependent regulator of chromatin subfamily A containing DEAD/H box 1 [OS=Homo sapiens]	Q9H4L7	0	3044.25	26	1.22347e+06	1		High	3	0.1471	0	1	1	1	1015.42	3.49	0.00354	61.6719	0.0006768	0.002926	0.496	3.33	61.72
5907	FALSE	Multi-phosphorylated	High	Unambiguous	GLRDSHSSEEDEASSQTDLSQTISK	[R].GLRDSHSSEEDEASSQTDLSQTISK.[K]	2xPhospho [S7(100); S8(100)]	2xPhospho [S5(0); S7(100); S8(100); S14(0); S15(0); T17(0); S20(0); T22(0); S24(0)]	0.00623914	0.00101989	0.493	1	1	1	3	Q5JTV8	Q5JTV8 [150-174]	Q5JTV8 2xPhospho [S154(0); S156(100); S157(100); S163(0); S164(0); T166(0); S169(0); T171(0); S173(0)]	Q5JTV8 2xPhospho [S156(100); S157(100)]	Torsin-1A-interacting protein 1 [OS=Homo sapiens]	Q5JTV8	1	2867.16	25	7.98475e+06	2		High	3	0.0596	0	1	1	1	956.393	0.56	0.00053	26.8931	0.0006768	0.002993	0.493	5.2	26.88
5909	FALSE	Multi-phosphorylated	High	Unambiguous	GLRDSHSSEEDEASSQTDLSQTISKK	[R].GLRDSHSSEEDEASSQTDLSQTISKK.[T]	2xPhospho [S7(100); S8(100)]	2xPhospho [S5(0); S7(100); S8(100); S14(0); S15(0); T17(0); S20(0); T22(0); S24(0)]	0.000405091	0.00101989	0.839	1	1	1	1	Q5JTV8	Q5JTV8 [150-175]	Q5JTV8 2xPhospho [S154(0); S156(100); S157(100); S163(0); S164(0); T166(0); S169(0); T171(0); S173(0)]	Q5JTV8 2xPhospho [S156(100); S157(100)]	Torsin-1A-interacting protein 1 [OS=Homo sapiens]	Q5JTV8	2	2995.26	26	6.21308e+06	1		High	4	0.1426	0	1	1	1	749.569	-0.26	-0.0002	21.9141	0.0006768	0.0001454	0.839	5.61	21.98
5910	FALSE	Multi-phosphorylated	High	Unambiguous	GLRDSHSSEEDEASSQTDLSQTISKK	[R].GLRDSHSSEEDEASSQTDLSQTISKK.[T]	3xPhospho [S5(100); S7(100); S8(100)]	3xPhospho [S5(100); S7(100); S8(100); S14(0); S15(0); T17(0); S20(0); T22(0); S24(0)]	0.0232524	0.00128715	0.327	1	1	1	1	Q5JTV8	Q5JTV8 [150-175]	Q5JTV8 3xPhospho [S154(100); S156(100); S157(100); S163(0); S164(0); T166(0); S169(0); T171(0); S173(0)]	Q5JTV8 3xPhospho [S154(100); S156(100); S157(100)]	Torsin-1A-interacting protein 1 [OS=Homo sapiens]	Q5JTV8	2	3075.22	26	3.14293e+06	1		High	4	0.2566	0	1	1	1	769.562	0.45	0.00035	26.358	0.0008299	0.01282	0.327	3.43	26.24
6013	FALSE	Multi-phosphorylated	High	Unambiguous	GNAEGSSDEEGKLVIDEPAKEK	[K].GNAEGSSDEEGKLVIDEPAKEK.[N]	2xPhospho [S6(100); S7(100)]	2xPhospho [S6(100); S7(100)]	0.0347665	0.0016326	0.276	1	1	1	1	P51858	P51858 [127-148]	P51858 2xPhospho [S132(100); S133(100)]	P51858 2xPhospho [S132(100); S133(100)]	Hepatoma-derived growth factor [OS=Homo sapiens]	P51858	2	2462.04	22	9922102	1		High	3	0.5274	0	1	1	1	821.351	1.14	0.00093	26.2466	0.0008299	0.01998	0.276	3.83	26.16
6042	FALSE	Multi-phosphorylated	High	Unambiguous	GNKSPSPPDGSPAATPEIR	[K].GNKSPSPPDGSPAATPEIR.[V]	2xPhospho [S4(100); S11(100)]	2xPhospho [S4(100); S6(0); S11(100); T15(0)]	0.199769	0.00652789	0.044	1	1	1	1	O00499	O00499 [293-311]	O00499 2xPhospho [S296(100); S298(0); S303(100); T307(0)]	O00499 2xPhospho [S296(100); S303(100)]	Myc box-dependent-interacting protein 1 [OS=Homo sapiens]	O00499	1	2037.87	19	715319	1		High	3	0.2077	0	1	1	1	679.961	0.03	2e-05	23.5864	0.004528	0.1412	0.044	2.6	23.49
6149	FALSE	Multi-phosphorylated	High	Unambiguous	GPLPSPTAGLEESSGQGPSSPVALLGQVQDFQQSAECQPK	[K].GPLPSPTAGLEESSGQGPSSPVALLGQVQDFQQSAECQPK.[E]	1xCarbamidomethyl [C37]; 2xPhospho [S5(100); S20(99.9)]	1xCarbamidomethyl [C37]; 2xPhospho [S5(100); T7(0); S13(0); S14(0); S19(0.1); S20(99.9); S34(0)]	0.000153511	0.00101989	0.962	1	1	1	1	A1L390	A1L390 [1150-1189]	A1L390 2xPhospho [S1154(100); T1156(0); S1162(0); S1163(0); S1168(0.1); S1169(99.9); S1183(0)]	A1L390 2xPhospho [S1154(100); S1169(99.9)]	Pleckstrin homology domain-containing family G member 3 [OS=Homo sapiens]	A1L390	0	4238.9	40	1.29587e+06	1		High	4		0.0095	2	2	2	1060.48	0.85	0.0009	85.1789	0.0006768	4.97e-05	0.962	6.25	85.27
6211	FALSE	Multi-phosphorylated	High	Unambiguous	GPSPSSPTPPAAAAPAEQAPR	[R].GPSPSSPTPPAAAAPAEQAPR.[A]	2xPhospho [S3(100); S6(100)]	2xPhospho [S3(100); S5(0); S6(100); T8(0)]	0.00097259	0.00101989	0.728	1	1	1	1	Q86VQ1	Q86VQ1 [103-123]	Q86VQ1 2xPhospho [S105(100); S107(0); S108(100); T110(0)]	Q86VQ1 2xPhospho [S105(100); S108(100)]	Glucocorticoid-induced transcript 1 protein [OS=Homo sapiens]	Q86VQ1	0	2116.91	21	1.16623e+06	1		High	3	0.0554	0	1	1	1	706.309	1.17	0.00082	30.0053	0.0006768	0.0003846	0.728	4.33	30.11
6261	FALSE	Multi-phosphorylated	High	Unambiguous	GQDTVAIEGFTDEEDTESGGEGQYR	[K].GQDTVAIEGFTDEEDTESGGEGQYR.[E]	2xPhospho [T11(100); S18(100)]	2xPhospho [T4(0); T11(100); T16(0); S18(100); Y24(0)]	0.00289411	0.00101989	0.59	1	1	1	1	Q2KHR3	Q2KHR3 [1331-1355]	Q2KHR3 2xPhospho [T1334(0); T1341(100); T1346(0); S1348(100); Y1354(0)]	Q2KHR3 2xPhospho [T1341(100); S1348(100)]	Glutamine and serine-rich protein 1 [OS=Homo sapiens]	Q2KHR3	0	2850.07	25	460825	1		High	3	0.0911	0	1	1	1	950.695	1.53	0.00146	54.3248	0.0006768	0.001281	0.59	4.39	54.36
6286	FALSE	Multi-phosphorylated	High	Unambiguous	GQKPALDCSQVSPPRPATSPENNASLSDTSPMDSSPSGIPK	[K].GQKPALDCSQVSPPRPATSPENNASLSDTSPMDSSPSGIPK.[R]	1xCarbamidomethyl [C8]; 2xPhospho [T18(89.7); S19(89.7)]	1xCarbamidomethyl [C8]; 2xPhospho [S9(0.3); S12(6.8); T18(89.7); S19(89.7); S25(6.8); S27(6.8); T29(0); S30(0); S34(0); S35(0); S37(0)]	0.00849977	0.00101989	0.454	1	1	1	1	P18858	P18858 [80-120]	P18858 2xPhospho [S88(0.3); S91(6.8); T97(89.7); S98(89.7); S104(6.8); S106(6.8); T108(0); S109(0); S113(0); S114(0); S116(0)]	P18858 2xPhospho [T97(89.7); S98(89.7)]	DNA ligase 1 [OS=Homo sapiens]	P18858	0	4367.92	41	2.24647e+06	1		High	4		0.0299	3	3	3	1092.74	5.23	0.00571	43.0823	0.0006768	0.004236	0.454	3.57	43.03
6287	FALSE	Mono-phosphorylated	High	Unambiguous	GQKSPGALETPSAAGSQGNTASQGK	[K].GQKSPGALETPSAAGSQGNTASQGK.[E]	1xPhospho [S4(100)]	1xPhospho [S4(100); T10(0); S12(0); S16(0); T20(0); S22(0)]	0.000389424	0.00101989	0.844	1	1	1	1	Q9Y2D5	Q9Y2D5 [621-645]	Q9Y2D5 1xPhospho [S624(100); T630(0); S632(0); S636(0); T640(0); S642(0)]	Q9Y2D5 1xPhospho [S624(100)]	PALM2-AKAP2 fusion protein [OS=Homo sapiens]	Q9Y2D5	1	2409.1	25	46236168	1		High	3	0.2185	0	1	1	1	803.706	-0.39	-0.00031	13.0385	0.0006768	0.0001391	0.844	6.91	13.09
6288	FALSE	Mono-phosphorylated	High	Unambiguous	GQKSPGALETPSAAGSQGNTASQGKEGPYSEPSK	[K].GQKSPGALETPSAAGSQGNTASQGKEGPYSEPSK.[R]	1xPhospho [S4(100)]	1xPhospho [S4(100); T10(0); S12(0); S16(0); T20(0); S22(0); Y29(0); S30(0); S33(0)]	0.00644013	0.00101989	0.489	1	1	1	1	Q9Y2D5	Q9Y2D5 [621-654]	Q9Y2D5 1xPhospho [S624(100); T630(0); S632(0); S636(0); T640(0); S642(0); Y649(0); S650(0); S653(0)]	Q9Y2D5 1xPhospho [S624(100)]	PALM2-AKAP2 fusion protein [OS=Homo sapiens]	Q9Y2D5	2	3383.54	34	6565231	1		High	4	0.1813	0	1	1	1	846.64	0.07	6e-05	17.9953	0.0006768	0.003102	0.489	6.84	17.95
6339	FALSE	Multi-phosphorylated	High	Unambiguous	GQSQTSPDHRSDTSSPEVRQSHSESPSLQSK	[K].GQSQTSPDHRSDTSSPEVRQSHSESPSLQSK.[S]	4xPhospho [S6(99.8); S11(100); S14(95.7); S15(95.7)]	4xPhospho [S3(0); T5(0.2); S6(99.8); S11(100); T13(8.6); S14(95.7); S15(95.7); S21(0); S23(0); S25(0); S27(0); S30(0)]	0.0259723	0.00128715	0.313	1	1	1	1	Q9UQ35	Q9UQ35 [1059-1089]	Q9UQ35 4xPhospho [S1061(0); T1063(0.2); S1064(99.8); S1069(100); T1071(8.6); S1072(95.7); S1073(95.7); S1079(0); S1081(0); S1083(0); S1085(0); S1088(0)]	Q9UQ35 4xPhospho [S1064(99.8); S1069(100); S1072(95.7); S1073(95.7)]	Serine/arginine repetitive matrix protein 2 [OS=Homo sapiens]	Q9UQ35	2	3686.42	31	15231977	1		High	4	0.3318	0	1	1	1	922.361	0.7	0.00065	13.26	0.0008299	0.01446	0.313	6.54	13.17
6384	FALSE	Multi-phosphorylated	High	Unambiguous	GRGPPSSSDSEPEAELEREAK	[R].GRGPPSSSDSEPEAELEREAK.[K]	4xPhospho [S6(100); S7(100); S8(100); S10(100)]	4xPhospho [S6(100); S7(100); S8(100); S10(100)]	0.0143448	0.00101989	0.388	1	1	1	3	Q7Z4V5	Q7Z4V5 [390-410]	Q7Z4V5 4xPhospho [S395(100); S396(100); S397(100); S399(100)]	Q7Z4V5 4xPhospho [S395(100); S396(100); S397(100); S399(100)]	Hepatoma-derived growth factor-related protein 2 [OS=Homo sapiens]	Q7Z4V5	2	2547.91	21	2.92004e+06	2		High	3	0.4811	0	1	1	1	849.975	1.27	0.00107	40.7292	0.0006768	0.007517	0.388	3.7	40.57
6423	FALSE	Multi-phosphorylated	High	Unambiguous	GRTASETRSEGSEYEEIPK	[R].GRTASETRSEGSEYEEIPK.[R]	2xPhospho [S5(100); S9(100)]	2xPhospho [T3(0); S5(100); T7(0); S9(100); S12(0); Y14(0)]	0.0243817	0.00128715	0.321	1	1	1	1	P48634	P48634 [1081-1099]	P48634 2xPhospho [T1083(0); S1085(100); T1087(0); S1089(100); S1092(0); Y1094(0)]	P48634 2xPhospho [S1085(100); S1089(100)]	Protein PRRC2A [OS=Homo sapiens]	P48634	2	2285.93	19	2433299	1		High	3	0.0647	0	1	1	1	762.649	0.61	0.00047	19.3819	0.0008299	0.01354	0.321	4.33	19.39
6424	FALSE	Multi-phosphorylated	High	Unambiguous	GRTASETRSEGSEYEEIPK	[R].GRTASETRSEGSEYEEIPK.[R]	3xPhospho [S5(100); S9(100); S12(100)]	3xPhospho [T3(0); S5(100); T7(0); S9(100); S12(100); Y14(0)]	0.0304114	0.00128715	0.293	1	1	1	1	P48634	P48634 [1081-1099]	P48634 3xPhospho [T1083(0); S1085(100); T1087(0); S1089(100); S1092(100); Y1094(0)]	P48634 3xPhospho [S1085(100); S1089(100); S1092(100)]	Protein PRRC2A [OS=Homo sapiens]	P48634	2	2365.9	19	7114600	1		High	3	0.0394	0	1	1	1	789.305	0.61	0.00048	24.6668	0.0008299	0.01722	0.293	4.57	24.73
6447	FALSE	Mono-phosphorylated	High	Unambiguous	GSAPHSESDLPEQEEEILGSDDDEQEDPNDYCK	[R].GSAPHSESDLPEQEEEILGSDDDEQEDPNDYCK.[G]	1xCarbamidomethyl [C32]; 1xPhospho [S20(100)]	1xCarbamidomethyl [C32]; 1xPhospho [S2(0); S6(0); S8(0); S20(100); Y31(0)]	8.49e-06	0.00101989	1.329	1	1	1	3	Q96SB4	Q96SB4 [32-64]	Q96SB4 1xPhospho [S33(0); S37(0); S39(0); S51(100); Y62(0)]	Q96SB4 1xPhospho [S51(100)]	SRSF protein kinase 1 [OS=Homo sapiens]	Q96SB4	0	3814.47	33	69727544	2		High	4	0.2839	0	1	1	1	954.374	0.59	0.00056	43.424	0.0006768	2.03e-06	1.329	12.33	43.48
6448	FALSE	Multi-phosphorylated	High	Unambiguous	GSAPHSESDLPEQEEEILGSDDDEQEDPNDYCK	[R].GSAPHSESDLPEQEEEILGSDDDEQEDPNDYCK.[G]	1xCarbamidomethyl [C32]; 2xPhospho [S6(99.9); S20(100)]	1xCarbamidomethyl [C32]; 2xPhospho [S2(0.1); S6(99.9); S8(0.1); S20(100); Y31(0)]	0.0643944	0.00322679	0.197	1	1	1	1	Q96SB4	Q96SB4 [32-64]	Q96SB4 2xPhospho [S33(0.1); S37(99.9); S39(0.1); S51(100); Y62(0)]	Q96SB4 2xPhospho [S37(99.9); S51(100)]	SRSF protein kinase 1 [OS=Homo sapiens]	Q96SB4	0	3894.44	33	534886	1		High	3	0.1979	0	1	1	1	1298.82	3	0.0039	49.5141	0.002216	0.03971	0.197	2.88	49.55
6470	FALSE	Multi-phosphorylated	High	Unambiguous	GSDYSWSYQTPPSSPSSSSSR	[K].GSDYSWSYQTPPSSPSSSSSR.[K]	2xPhospho [T10(98.4); S14(98.3)]	2xPhospho [S2(0); Y4(0); S5(0); S7(0); Y8(0); T10(98.4); S13(1.7); S14(98.3); S16(1.7); S17(0); S18(0); S19(0); S20(0)]	0.084226	0.00322679	0.162	1	1	1	1	Q765P7	Q765P7 [251-271]	Q765P7 2xPhospho [S252(0); Y254(0); S255(0); S257(0); Y258(0); T260(98.4); S263(1.7); S264(98.3); S266(1.7); S267(0); S268(0); S269(0); S270(0)]	Q765P7 2xPhospho [T260(98.4); S264(98.3)]	Protein MTSS 2 [OS=Homo sapiens]	Q765P7	0	2409.89	21	323346	1		High	3	0.1326	0	1	1	1	803.974	6.29	0.00505	41.578	0.002216	0.05347	0.162	1.81	41.75
6489	FALSE	Multi-phosphorylated	High	Unambiguous	GSESATYVPVAPPTPAWQPEIKPEPAWHDQDETSSVKSDGAGGAR	[K].GSESATYVPVAPPTPAWQPEIKPEPAWHDQDETSSVKSDGAGGAR.[A]	2xPhospho [S35(90.5); S38(100)]	2xPhospho [S2(0); S4(0); T6(0); Y7(0); T14(0); T33(4.7); S34(4.7); S35(90.5); S38(100)]	0.0164138	0.00101989	0.371	1	1	1	2	Q6PKG0	Q6PKG0 [290-334]	Q6PKG0 2xPhospho [S291(0); S293(0); T295(0); Y296(0); T303(0); T322(4.7); S323(4.7); S324(90.5); S327(100)]	Q6PKG0 2xPhospho [S324(90.5); S327(100)]	La-related protein 1 [OS=Homo sapiens]	Q6PKG0	1	4863.16	45	11433765	2		High	5	0.0452	0	1	1	1	973.437	-0.75	-0.00073	55.9111	0.0006768	0.008706	0.371	6.63	55.94
6529	FALSE	Multi-phosphorylated	High	Unambiguous	GSGGTDVDQAGNQESMEHGDCQDGATGSQSGPGDSAYGVR	[R].GSGGTDVDQAGNQESMEHGDCQDGATGSQSGPGDSAYGVR.[R]	1xCarbamidomethyl [C21]; 3xPhospho [S/T/Y]	1xCarbamidomethyl [C21]; 3xPhospho [S2(53.6); T5(53.6); S15(27.6); T26(35.3); S28(32.5); S30(32.5); S35(32.5); Y37(32.5)]	0.224411	0.00769758	0.027	1	1	1	2	Q9H3T2	Q9H3T2 [550-589]			Semaphorin-6C [OS=Homo sapiens]	Q9H3T2	0	4181.48	40	188210	1		High	4	0.086	0	1	1	1	1046.12	-0.56	-0.00058	71.6652	0.005786	0.1603	0.027	0.93	71.58
6545	FALSE	Multi-phosphorylated	High	Unambiguous	GSGSGGSGSDSEPDSPVFEDSK	[R].GSGSGGSGSDSEPDSPVFEDSK.[A]	2xPhospho [S9(98.5); S11(100)]	2xPhospho [S2(0); S4(0); S7(1.5); S9(98.5); S11(100); S15(0); S21(0)]	0.0115804	0.00101989	0.415	1	1	1	2	P36956	P36956 [447-468]	P36956 2xPhospho [S448(0); S450(0); S453(1.5); S455(98.5); S457(100); S461(0); S467(0)]	P36956 2xPhospho [S455(98.5); S457(100)]	Sterol regulatory element-binding protein 1 [OS=Homo sapiens]	P36956	0	2244.79	22	478617	2		High	3	0.0787	0	1	1	1	748.934	1.21	0.0009	36.4056	0.0006768	0.005921	0.415	2.54	36.36
6570	FALSE	Multi-phosphorylated	High	Unambiguous	GSKSSAGTGASVSAAATAAAAGGGGSTASTSGGVGAGAGAR	[K].GSKSSAGTGASVSAAATAAAAGGGGSTASTSGGVGAGAGAR.[G]	2xPhospho [S11(90); S/T]	2xPhospho [S2(0); S4(0); S5(0.3); T8(4.9); S11(90); S13(4.9); T17(0); S26(0); T27(0.1); S29(33.3); T30(33.3); S31(33.3)]	0.230545	0.00769758	0.023	1	1	1	1	Q99490	Q99490 [223-263]	Q99490 2xPhospho [S224(0); S226(0); S227(0.3); T230(4.9); S233(90); S235(4.9); T239(0); S248(0); T249(0.1); S251(33.3); T252(33.3); S253(33.3)]	Q99490 2xPhospho [S233(90); S/T]	Arf-GAP with GTPase, ANK repeat and PH domain-containing protein 2 [OS=Homo sapiens]	Q99490	1	3369.47	41			NoQuanValues	High	3	0.0388	0	1	1	1	1123.83	-0.82	-0.00092	68.6127	0.005786	0.1652	0.023	2.32
6683	FALSE	Multi-phosphorylated	High	Unambiguous	GSQSSDSSSSLSSHRYETPSDAIEVISPASSPAPPQEK	[R].GSQSSDSSSSLSSHRYETPSDAIEVISPASSPAPPQEK.[L]	2xPhospho [S27(94); S31(94.3)]	2xPhospho [S2(0); S4(0); S5(0); S7(0); S8(0); S9(0); S10(0); S12(0); S13(0); Y16(0); T18(5.7); S20(0.4); S27(94); S30(5.7); S31(94.3)]	0.0582323	0.00322679	0.21	1	1	1	1	O75376	O75376 [1951-1988]	O75376 2xPhospho [S1952(0); S1954(0); S1955(0); S1957(0); S1958(0); S1959(0); S1960(0); S1962(0); S1963(0); Y1966(0); T1968(5.7); S1970(0.4); S1977(94); S1980(5.7); S1981(94.3)]	O75376 2xPhospho [S1977(94); S1981(94.3)]	Nuclear receptor corepressor 1 [OS=Homo sapiens]	O75376	1	4062.75	38	11633826	1		High	4	0.0956	0	1	1	1	1016.45	6.43	0.00653	41.3581	0.002216	0.03553	0.21	7.32	41.48
6703	FALSE	Multi-phosphorylated	High	Unambiguous	GSSDGRGSDSESDLPHR	[R].GSSDGRGSDSESDLPHR.[K]	2xPhospho [S8(100); S10(100)]	2xPhospho [S2(0); S3(0); S8(100); S10(100); S12(0)]	0.000383328	0.00101989	0.846	1	1	1	1	Q9UPQ0	Q9UPQ0 [224-240]	Q9UPQ0 2xPhospho [S225(0); S226(0); S231(100); S233(100); S235(0)]	Q9UPQ0 2xPhospho [S231(100); S233(100)]	LIM and calponin homology domains-containing protein 1 [OS=Homo sapiens]	Q9UPQ0	1	1918.7	17	9278771	1		High	3	0.1693	0	1	1	1	640.237	0.11	7e-05	9.0037	0.0006768	0.0001366	0.846	6.91	9.06
6773	FALSE	Mono-phosphorylated	High	Unambiguous	GSTYSPTSPGYSPTSPTYSLTSPAISPDDSDEEN	[K].GSTYSPTSPGYSPTSPTYSLTSPAISPDDSDEEN.[-]	1xPhospho [S30(99.9)]	1xPhospho [S2(0); T3(0); Y4(0); S5(0); T7(0); S8(0); Y11(0); S12(0); T14(0); S15(0); T17(0); Y18(0); S19(0); T21(0); S22(0); S26(0.1); S30(99.9)]	0.045389	0.00196892	0.242	1	1	1	2	P24928	P24928 [1937-1970]	P24928 1xPhospho [S1938(0); T1939(0); Y1940(0); S1941(0); T1943(0); S1944(0); Y1947(0); S1948(0); T1950(0); S1951(0); T1953(0); Y1954(0); S1955(0); T1957(0); S1958(0); S1962(0.1); S1966(99.9)]	P24928 1xPhospho [S1966(99.9)]	DNA-directed RNA polymerase II subunit RPB1 [OS=Homo sapiens]	P24928	0	3587.47	34	7.00196e+06	1		High	4	0.1211	0	1	1	1	897.624	-0.54	-0.00049	62.1938	0.001036	0.02682	0.242	2.23	62.21
6789	FALSE	Multi-phosphorylated	High	Unambiguous	GSVSQPSTPSPPKPTGIFQTSANSSFEPVK	[R].GSVSQPSTPSPPKPTGIFQTSANSSFEPVK.[S]	3xPhospho [S2(97.7); S10(100); S/T]	3xPhospho [S2(97.7); S4(2.3); S7(50); T8(50); S10(100); T15(0); T20(0); S21(0); S24(0); S25(0)]	0.00465372	0.00101989	0.53	1	1	1	1	O15027	O15027 [586-615]	O15027 3xPhospho [S587(97.7); S589(2.3); S592(50); T593(50); S595(100); T600(0); T605(0); S606(0); S609(0); S610(0)]	O15027 3xPhospho [S587(97.7); S595(100); S/T]	Protein transport protein Sec16A [OS=Homo sapiens]	O15027	0	3299.43	30	3.39261e+06	1		High	3	0.1803	0	1	1	1	1100.48	0.07	8e-05	64.1621	0.0006768	0.002166	0.53	4.77	64.2
6804	FALSE	Mono-phosphorylated	High	Unambiguous	GSYNRAPQQQPPPQQPPPPQPPPQQPPPPPSYSPAR	[R].GSYNRAPQQQPPPQQPPPPQPPPQQPPPPPSYSPAR.[N]	1xPhospho [S33(99.9)]	1xPhospho [S2(0); Y3(0); S31(0.1); Y32(0); S33(99.9)]	0.187641	0.00590259	0.053	1	1	1	1	Q9BUJ2	Q9BUJ2 [686-721]	Q9BUJ2 1xPhospho [S687(0); Y688(0); S716(0.1); Y717(0); S718(99.9)]	Q9BUJ2 1xPhospho [S718(99.9)]	Heterogeneous nuclear ribonucleoprotein U-like protein 1 [OS=Homo sapiens]	Q9BUJ2	1	3985.91	36	1.33335e+06	1		High	4	0.0088	0	1	1	1	997.234	0.27	0.00027	30.3657	0.004163	0.1314	0.053	4.53	30.28
6815	FALSE	Multi-phosphorylated	High	Unambiguous	GTAQYSSQKSVEER	[R].GTAQYSSQKSVEER.[S]	2xPhospho [S7(100); S10(100)]	2xPhospho [T2(0); Y5(0); S6(0); S7(100); S10(100)]	0.00785182	0.00101989	0.464	1	1	1	1	Q99959	Q99959 [126-139]	Q99959 2xPhospho [T127(0); Y130(0); S131(0); S132(100); S135(100)]	Q99959 2xPhospho [S132(100); S135(100)]	Plakophilin-2 [OS=Homo sapiens]	Q99959	1	1729.68	14	1.93729e+06	1		High	3	0.3094	0	1	1	1	577.233	0.15	9e-05	8.7515	0.0006768	0.003879	0.464	4.17	8.7
6825	FALSE	Multi-phosphorylated	High	Unambiguous	GTEASPPQNNSGSSSPVFTFR	[R].GTEASPPQNNSGSSSPVFTFR.[H]	3xPhospho [S5(100); S11(100); S15(100)]	3xPhospho [T2(0); S5(100); S11(100); S13(0); S14(0); S15(100); T19(0)]	0.119932	0.00377149	0.115	1	1	1	1	Q9P1Y5	Q9P1Y5 [337-357]	Q9P1Y5 3xPhospho [T338(0); S341(100); S347(100); S349(0); S350(0); S351(100); T355(0)]	Q9P1Y5 3xPhospho [S341(100); S347(100); S351(100)]	Calmodulin-regulated spectrin-associated protein 3 [OS=Homo sapiens]	Q9P1Y5	0	2406.9	21	345576	1		High	3		0.0284	2	2	2	802.974	1.64	0.00132	64.9739	0.002527	0.07889	0.115	1.71	65.06
6835	FALSE	Multi-phosphorylated	High	Unambiguous	GTEPSPGGTPQPSRPVSPAGPPEGVPEEAQPPR	[K].GTEPSPGGTPQPSRPVSPAGPPEGVPEEAQPPR.[L]	2xPhospho [S13(100); S17(100)]	2xPhospho [T2(0); S5(0); T9(0); S13(100); S17(100)]	0.0162842	0.00101989	0.372	1	1	1	1	Q8WUZ0	Q8WUZ0 [110-142]	Q8WUZ0 2xPhospho [T111(0); S114(0); T118(0); S122(100); S126(100)]	Q8WUZ0 2xPhospho [S122(100); S126(100)]	B-cell CLL/lymphoma 7 protein family member C [OS=Homo sapiens]	Q8WUZ0	0	3419.53	33	3.17611e+06	1		High	4	0.1796	0	1	1	1	855.638	0.06	5e-05	36.467	0.0006768	0.008668	0.372	4.01	36.77
6836	FALSE	Multi-phosphorylated	High	Unambiguous	GTEPSPGGTPQPSRPVSPAGPPEGVPEEAQPPR	[K].GTEPSPGGTPQPSRPVSPAGPPEGVPEEAQPPR.[L]	1xDeamidated [Q11]; 2xPhospho [T2(94.2); S/T]	1xDeamidated [Q11]; 2xPhospho [T2(94.2); S5(5.8); T9(0.2); S13(49.9); S17(49.9)]	0.209638	0.00714389	0.037	1	1	1	1	Q8WUZ0	Q8WUZ0 [110-142]	Q8WUZ0 2xPhospho [T111(94.2); S114(5.8); T118(0.2); S122(49.9); S126(49.9)]	Q8WUZ0 2xPhospho [T111(94.2); S/T]	B-cell CLL/lymphoma 7 protein family member C [OS=Homo sapiens]	Q8WUZ0	0	3420.51	33			NoQuanValues	High	4	0.0271	0	1	1	1	855.887	3.8	0.00325	36.9826	0.005089	0.1486	0.037	3.32
6837	FALSE	Multi-phosphorylated	High	Unambiguous	GTEPSPGGTPQPSRPVSPAGPPEGVPEEAQPPR	[K].GTEPSPGGTPQPSRPVSPAGPPEGVPEEAQPPR.[L]	3xPhospho [S5(95.6); S13(100); S17(100)]	3xPhospho [T2(4.2); S5(95.6); T9(0.2); S13(100); S17(100)]	0.0054097	0.00101989	0.511	1	1	1	2	Q8WUZ0	Q8WUZ0 [110-142]	Q8WUZ0 3xPhospho [T111(4.2); S114(95.6); T118(0.2); S122(100); S126(100)]	Q8WUZ0 3xPhospho [S114(95.6); S122(100); S126(100)]	B-cell CLL/lymphoma 7 protein family member C [OS=Homo sapiens]	Q8WUZ0	0	3499.5	33	1.1691e+06	2		High	4	0.0643	0	1	1	1	875.631	1.3	0.00114	41.8829	0.0006768	0.002555	0.511	4.82	41.89
6838	FALSE	Multi-phosphorylated	High	Unambiguous	GTEPSPGGTPQPSRPVSPAGPPEGVPEEAQPPR	[K].GTEPSPGGTPQPSRPVSPAGPPEGVPEEAQPPR.[L]	4xPhospho [T2(99.8); T9(95.4); S13(100); S17(100)]	4xPhospho [T2(99.8); S5(4.9); T9(95.4); S13(100); S17(100)]	0.00278187	0.00101989	0.595	1	1	2	2	Q8WUZ0	Q8WUZ0 [110-142]	Q8WUZ0 4xPhospho [T111(99.8); S114(4.9); T118(95.4); S122(100); S126(100)]	Q8WUZ0 4xPhospho [T111(99.8); T118(95.4); S122(100); S126(100)]	B-cell CLL/lymphoma 7 protein family member C [OS=Homo sapiens]	Q8WUZ0	0	3579.46	33	749754	2		High	4	0.0625	0	1	1	1	895.622	0.52	0.00046	48.3677	0.0006768	0.001228	0.595	3.36	48.48
6848	FALSE	Multi-phosphorylated	High	Unambiguous	GTGGSESSRASGLVGR	[R].GTGGSESSRASGLVGR.[K]	3xPhospho [S5(100); S8(100); S11(100)]	3xPhospho [T2(0); S5(100); S7(0); S8(100); S11(100)]	0.133951	0.0040603	0.1	1	1	1	2	Q9UH99	Q9UH99 [106-121]	Q9UH99 3xPhospho [T107(0); S110(100); S112(0); S113(100); S116(100)]	Q9UH99 3xPhospho [S110(100); S113(100); S116(100)]	SUN domain-containing protein 2 [OS=Homo sapiens]	Q9UH99	1	1717.63	16	836980	2		High	3	0.1307	0	1	1	1	573.216	0.12	7e-05	22.0783	0.002888	0.08985	0.1	1.99	22.01
6854	FALSE	Multi-phosphorylated	High	Unambiguous	GTGSGGQLQDLDCSSSDDEGAAQNSTKPSATK	[R].GTGSGGQLQDLDCSSSDDEGAAQNSTKPSATK.[G]	1xCarbamidomethyl [C13]; 3xPhospho [S14(100); S15(100); S16(100)]	1xCarbamidomethyl [C13]; 3xPhospho [T2(0); S4(0); S14(100); S15(100); S16(100); S25(0); T26(0); S29(0); T31(0)]	0.00265292	0.00101989	0.601	1	1	1	2	P08240	P08240 [283-314]	P08240 3xPhospho [T284(0); S286(0); S296(100); S297(100); S298(100); S307(0); T308(0); S311(0); T313(0)]	P08240 3xPhospho [S296(100); S297(100); S298(100)]	Signal recognition particle receptor subunit alpha [OS=Homo sapiens]	P08240	0	3409.28	32	2.90747e+06	1		High	3	0.1696	0	1	1	1	1137.1	1.44	0.00164	32.8765	0.0006768	0.001167	0.601	4.01	32.91
6890	FALSE	Multi-phosphorylated	High	Unambiguous	GTMDDISQEEGSSQGEDSVSGSQR	[K].GTMDDISQEEGSSQGEDSVSGSQR.[I]	2xPhospho [S13(98.2); S22(100)]	2xPhospho [T2(0); S7(0); S12(1.8); S13(98.2); S18(0); S20(0); S22(100)]	0.181172	0.00590259	0.058	1	1	1	1	Q14683	Q14683 [945-968]	Q14683 2xPhospho [T946(0); S951(0); S956(1.8); S957(98.2); S962(0); S964(0); S966(100)]	Q14683 2xPhospho [S957(98.2); S966(100)]	Structural maintenance of chromosomes protein 1A [OS=Homo sapiens]	Q14683	0	2645.95	24	185512	1		High	3	0.0291	0	1	1	1	882.658	1.92	0.00169	32.349	0.004163	0.1255	0.058	1.03	32.32
6919	FALSE	Mono-phosphorylated	High	Unambiguous	GTSDSSSGNVSEGESPPDSQEDSFQGR	[K].GTSDSSSGNVSEGESPPDSQEDSFQGR.[Q]	1xPhospho [S11(100)]	1xPhospho [T2(0); S3(0); S5(0); S6(0); S7(0); S11(100); S15(0); S19(0); S23(0)]	0.000995897	0.00101989	0.725	1	1	1	2	Q8WUB8	Q8WUB8 [317-343]	Q8WUB8 1xPhospho [T318(0); S319(0); S321(0); S322(0); S323(0); S327(100); S331(0); S335(0); S339(0)]	Q8WUB8 1xPhospho [S327(100)]	PHD finger protein 10 [OS=Homo sapiens]	Q8WUB8	0	2823.09	27	362520	1		High	3	0.0151	0	1	1	1	941.701	0.3	0.00029	24.4726	0.0006768	0.0003952	0.725	3.32	24.44
6929	FALSE	Multi-phosphorylated	High	Unambiguous	GTTATSAQANSTPTSVASVVTSAESPASR	[K].GTTATSAQANSTPTSVASVVTSAESPASR.[Q]	2xPhospho [T12(96); S25(100)]	2xPhospho [T2(0); T3(0); T5(0); S6(0); S11(2); T12(96); T14(2); S15(0); S18(0); T21(0); S22(0); S25(100); S28(0)]	0.0610026	0.00322679	0.204	1	1	1	1	Q86YP4	Q86YP4 [316-344]	Q86YP4 2xPhospho [T317(0); T318(0); T320(0); S321(0); S326(2); T327(96); T329(2); S330(0); S333(0); T336(0); S337(0); S340(100); S343(0)]	Q86YP4 2xPhospho [T327(96); S340(100)]	Transcriptional repressor p66-alpha [OS=Homo sapiens]	Q86YP4	0	2896.26	29	279212	1		High	3	0.0701	0	1	1	1	966.093	1.24	0.0012	48.4922	0.002216	0.03734	0.204	2.14	48.46
7154	FALSE	Multi-phosphorylated	High	Unambiguous	GYSSPEPDIQDSSGSEAQSVKPSTR	[K].GYSSPEPDIQDSSGSEAQSVKPSTR.[R]	3xPhospho [S12(100); S13(100); S15(100)]	3xPhospho [Y2(0); S3(0); S4(0); S12(100); S13(100); S15(100); S19(0); S23(0); T24(0)]	0.00212599	0.00101989	0.629	1	1	1	2	Q9BZF1	Q9BZF1 [796-820]	Q9BZF1 3xPhospho [Y797(0); S798(0); S799(0); S807(100); S808(100); S810(100); S814(0); S818(0); T819(0)]	Q9BZF1 3xPhospho [S807(100); S808(100); S810(100)]	Oxysterol-binding protein-related protein 8 [OS=Homo sapiens]	Q9BZF1	0	2849.1	25	945027	1		High	3	0.2144	0	1	1	1	950.37	0.61	0.00058	34.8158	0.0006768	0.0009103	0.629	4.43	34.76
7173	FALSE	Multi-phosphorylated	High	Unambiguous	GYYSPYSVSGSGSTAGSR	[K].GYYSPYSVSGSGSTAGSR.[T]	2xPhospho [T14(98.2); S17(100)]	2xPhospho [Y2(0); Y3(0); S4(0); Y6(0); S7(0); S9(0); S11(0.9); S13(0.9); T14(98.2); S17(100)]	0.00228279	0.00101989	0.62	1	1	1	1	Q15149	Q15149 [4610-4627]	Q15149 2xPhospho [Y4611(0); Y4612(0); S4613(0); Y4615(0); S4616(0); S4618(0); S4620(0.9); S4622(0.9); T4623(98.2); S4626(100)]	Q15149 2xPhospho [T4623(98.2); S4626(100)]	Plectin [OS=Homo sapiens]	Q15149	0	1942.73	18	290536	1		High	3		0.0325	2	2	2	648.247	0.36	0.00023	37.2978	0.0006768	0.000984	0.62	4.17	37.24
7174	FALSE	Multi-phosphorylated	High	Unambiguous	GYYSPYSVSGSGSTAGSRTGSR	[K].GYYSPYSVSGSGSTAGSRTGSR.[T]	2xPhospho [S13(100); T14(98.6)]	2xPhospho [Y2(0); Y3(0); S4(0); Y6(0); S7(0); S9(0); S11(0); S13(100); T14(98.6); S17(1.5); T19(0); S21(0)]	0.00686176	0.00101989	0.481	1	1	1	1	Q15149	Q15149 [4610-4631]	Q15149 2xPhospho [Y4611(0); Y4612(0); S4613(0); Y4615(0); S4616(0); S4618(0); S4620(0); S4622(100); T4623(98.6); S4626(1.5); T4628(0); S4630(0)]	Q15149 2xPhospho [S4622(100); T4623(98.6)]	Plectin [OS=Homo sapiens]	Q15149	1	2343.93	22	10217630	1		High	3		0.017	2	2	2	781.979	-2	-0.00156	28.1344	0.0006768	0.003345	0.481	6.95	28.11
7175	FALSE	Multi-phosphorylated	High	Unambiguous	GYYSPYSVSGSGSTAGSRTGSR	[K].GYYSPYSVSGSGSTAGSRTGSR.[T]	3xPhospho [S17(100); S21(100); S/Y/T]	3xPhospho [Y2(0); Y3(0); S4(0); Y6(0); S7(0); S9(0); S11(50); S13(50); T14(0); S17(100); T19(0); S21(100)]	0.00532464	0.00101989	0.513	1	1	2	2	Q15149	Q15149 [4610-4631]	Q15149 3xPhospho [Y4611(0); Y4612(0); S4613(0); Y4615(0); S4616(0); S4618(0); S4620(50); S4622(50); T4623(0); S4626(100); T4628(0); S4630(100)]	Q15149 3xPhospho [S4626(100); S4630(100); S/Y/T]	Plectin [OS=Homo sapiens]	Q15149	1	2423.89	22	1.66586e+06	1		High	3	0.0265	0	1	1	1	808.637	0.73	0.00059	36.2464	0.0006768	0.002528	0.513	6.42	36.16
7176	FALSE	Multi-phosphorylated	High	Unambiguous	GYYSPYSVSGSGSTAGSRTGSRTGSR	[K].GYYSPYSVSGSGSTAGSRTGSRTGSR.[A]	3xPhospho [S13(100); S17(100); S21(100)]	3xPhospho [Y2(0); Y3(0); S4(0); Y6(0); S7(0); S9(0); S11(0); S13(100); T14(0); S17(100); T19(0); S21(100); T23(0); S25(0)]	0.0082344	0.00101989	0.458	1	1	3	5	Q15149	Q15149 [4610-4635]	Q15149 3xPhospho [Y4611(0); Y4612(0); S4613(0); Y4615(0); S4616(0); S4618(0); S4620(0); S4622(100); T4623(0); S4626(100); T4628(0); S4630(100); T4632(0); S4634(0)]	Q15149 3xPhospho [S4622(100); S4626(100); S4630(100)]	Plectin [OS=Homo sapiens]	Q15149	2	2825.1	26	7.8403e+06	3		High	4	0.1116	0	1	1	1	707.03	0.12	8e-05	27.9079	0.0006768	0.004065	0.458	4.48	27.36
7177	FALSE	Multi-phosphorylated	High	Unambiguous	GYYSPYSVSGSGSTAGSRTGSRTGSR	[K].GYYSPYSVSGSGSTAGSRTGSRTGSR.[A]	4xPhospho [S21; S25; S/T]	4xPhospho [S13; T14; S17; T19; S21; S25]	0.0245751	0.00128715	0.32	1	1	2	4	Q15149	Q15149 [4610-4635]	Q15149 4xPhospho [S4622; T4623; S4626; T4628; S4630; S4634]	Q15149 4xPhospho [S4630; S4634; S/T]	Plectin [OS=Homo sapiens]	Q15149	2	2905.06	26	4.59817e+06	2		High	4	0.0108	0	1	1	1	727.022	1.45	0.00105	35.1041	0.0008299	0.01359	0.32	2.78	35.06
7183	FALSE	Mono-phosphorylated	High	Unambiguous	HAASYSSDSENQGSYSGVIPPPPGR	[R].HAASYSSDSENQGSYSGVIPPPPGR.[G]	1xPhospho [S/Y]	1xPhospho [S4(1); Y5(0); S6(49.5); S7(49.5); S9(0); S14(0); Y15(0); S16(0)]	0.150495	0.00503111	0.084	1	1	1	4	Q96D71	Q96D71 [112-136]			RalBP1-associated Eps domain-containing protein 1 [OS=Homo sapiens]	Q96D71	0	2640.14	25	1.24395e+06	1		High	3	0.0682	0	1	1	1	880.717	0.27	0.00024	31.4472	0.00349	0.102	0.084	1.76	31.44
7212	FALSE	Mono-phosphorylated	High	Unambiguous	HAPRPSDAPSASPTPSANSTTQSQTFPCPQAPSQHPPSPPKR	[R].HAPRPSDAPSASPTPSANSTTQSQTFPCPQAPSQHPPSPPKR.[C]	1xCarbamidomethyl [C28]; 1xDeamidated [N18]; 1xPhospho [S38(100)]	1xCarbamidomethyl [C28]; 1xDeamidated [N18]; 1xPhospho [S6(0); S10(0); S12(0); T14(0); S16(0); S19(0); T20(0); T21(0); S23(0); T25(0); S33(0); S38(100)]	0.123535	0.00377149	0.111	1	1	1	1	O95382	O95382 [920-961]	O95382 1xPhospho [S925(0); S929(0); S931(0); T933(0); S935(0); S938(0); T939(0); T940(0); S942(0); T944(0); S952(0); S957(100)]	O95382 1xPhospho [S957(100)]	Mitogen-activated protein kinase kinase kinase 6 [OS=Homo sapiens]	O95382	1	4483.05	42	1.65232e+06	1		High	5	0.0246	0	1	1	1	897.417	0.83	0.00075	23.5632	0.002527	0.08198	0.111	4.88	23.59
7227	FALSE	Multi-phosphorylated	High	Unambiguous	HASSSPESPKPAPAPGSHR	[R].HASSSPESPKPAPAPGSHR.[E]	3xPhospho [S3(98.5); S4(98.5); S]	3xPhospho [S3(98.5); S4(98.5); S5(51.5); S8(51.5); S17(0)]	0.069021	0.00322679	0.188	1	1	1	1	Q9UQ35	Q9UQ35 [433-451]	Q9UQ35 3xPhospho [S435(98.5); S436(98.5); S437(51.5); S440(51.5); S449(0)]	Q9UQ35 3xPhospho [S435(98.5); S436(98.5); S]	Serine/arginine repetitive matrix protein 2 [OS=Homo sapiens]	Q9UQ35	0	2136.83	19	919178	1		High	3	0.1786	0	1	1	1	712.949	0.98	0.0007	8.1504	0.002216	0.04255	0.188	1.68	8
7228	FALSE	Multi-phosphorylated	High	Unambiguous	HASSSPESPKPAPAPGSHREISSSPTSKNR	[R].HASSSPESPKPAPAPGSHREISSSPTSKNR.[S]	3xPhospho [S8(100); S22(96); S24(99.8)]	3xPhospho [S3(0); S4(0); S5(0); S8(100); S17(0.2); S22(96); S23(4); S24(99.8); T26(0); S27(0)]	0.138939	0.0040603	0.095	1	1	1	1	Q9UQ35	Q9UQ35 [433-462]	Q9UQ35 3xPhospho [S435(0); S436(0); S437(0); S440(100); S449(0.2); S454(96); S455(4); S456(99.8); T458(0); S459(0)]	Q9UQ35 3xPhospho [S440(100); S454(96); S456(99.8)]	Serine/arginine repetitive matrix protein 2 [OS=Homo sapiens]	Q9UQ35	2	3323.42	30	2.78635e+06	1		High	4	0.1253	0	1	1	1	831.612	0.41	0.00034	8.4143	0.002888	0.09309	0.095	4.63	8.45
7496	FALSE	Multi-phosphorylated	High	Unambiguous	HHSSSSQSGSSIQRHSPSPR	[R].HHSSSSQSGSSIQRHSPSPR.[R]	2xPhospho [S16(100); S18(100)]	2xPhospho [S3(0); S4(0); S5(0); S6(0); S8(0); S10(0); S11(0); S16(100); S18(100)]	0.0695542	0.00322679	0.187	1	1	1	1	Q5T200	Q5T200 [331-350]	Q5T200 2xPhospho [S333(0); S334(0); S335(0); S336(0); S338(0); S340(0); S341(0); S346(100); S348(100)]	Q5T200 2xPhospho [S346(100); S348(100)]	Zinc finger CCCH domain-containing protein 13 [OS=Homo sapiens]	Q5T200	1	2305.95	20	1.11446e+06	1		High	3	0.28	0	1	1	1	769.322	2.1	0.00162	5.453	0.002216	0.04296	0.187	3.25	5.49
7501	FALSE	Multi-phosphorylated	High	Unambiguous	HHYDSDEKSETRENGVTDDLDAPK	[R].HHYDSDEKSETRENGVTDDLDAPK.[A]	2xPhospho [S5(100); S9(97.5)]	2xPhospho [Y3(0); S5(100); S9(97.5); T11(2.5); T17(0)]	0.0695542	0.00322679	0.187	1	1	1	1	Q9BQ39	Q9BQ39 [37-60]	Q9BQ39 2xPhospho [Y39(0); S41(100); S45(97.5); T47(2.5); T53(0)]	Q9BQ39 2xPhospho [S41(100); S45(97.5)]	ATP-dependent RNA helicase DDX50 [OS=Homo sapiens]	Q9BQ39	2	2918.15	24	2324596	1		High	4	0.0951	0	1	1	1	730.293	-0.95	-0.00069	17.2352	0.002216	0.043	0.187	4.31	17.29
7503	FALSE	Mono-phosphorylated	High	Unambiguous	HKAAAYDISEDEED	[R].HKAAAYDISEDEED.[-]	1xPhospho [S9(100)]	1xPhospho [Y6(0); S9(100)]	0.00201154	0.00101989	0.636	1	1	1	1	P49585	P49585 [354-367]	P49585 1xPhospho [Y359(0); S362(100)]	P49585 1xPhospho [S362(100)]	Choline-phosphate cytidylyltransferase A [OS=Homo sapiens]	P49585	1	1672.64	14	2.42573e+06	1		High	3	0.1487	0	1	1	1	558.217	-0.51	-0.00028	18.6433	0.0006768	0.0008574	0.636	4.64	18.66
7609	FALSE	Mono-phosphorylated	High	Unambiguous	HIVSNDSSDSDDESHEPKGTENEDAGSDYQSDNQASWIHR	[K].HIVSNDSSDSDDESHEPKGTENEDAGSDYQSDNQASWIHR.[M]	1xPhospho [S10(99.7)]	1xPhospho [S4(0); S7(0); S8(0.1); S10(99.7); S14(0.1); T20(0); S27(0); Y29(0); S31(0); S36(0)]	0.030652	0.00128715	0.292	1	1	1	1	P47712	P47712 [428-467]	P47712 1xPhospho [S431(0); S434(0); S435(0.1); S437(99.7); S441(0.1); T447(0); S454(0); Y456(0); S458(0); S463(0)]	P47712 1xPhospho [S437(99.7)]	Cytosolic phospholipase A2 [OS=Homo sapiens]	P47712	1	4538.81	40	8.01148e+06	1		High	5		0.027	4	4	4	908.569	-0.02	-1e-05	22.8875	0.0008299	0.01745	0.292	6.12	22.68
7777	FALSE	Mono-phosphorylated	High	Unambiguous	HQEVQDQDPVFQGSDSSGYQSDHKK	[K].HQEVQDQDPVFQGSDSSGYQSDHKK.[K]	1xPhospho [S21(100)]	1xPhospho [S14(0); S16(0); S17(0); Y19(0); S21(100)]	0.100248	0.00350133	0.139	1	1	1	1	Q3B726	Q3B726 [284-308]	Q3B726 1xPhospho [S297(0); S299(0); S300(0); Y302(0); S304(100)]	Q3B726 1xPhospho [S304(100)]	DNA-directed RNA polymerase I subunit RPA43 [OS=Homo sapiens]	Q3B726	1	2926.23	25	2180210	1		High	4	0.0183	0	1	1	1	732.312	-0.37	-0.00027	16.0946	0.002373	0.0646	0.139	4.36	16.15
7791	FALSE	Multi-phosphorylated	High	Unambiguous	HQIVTMSNDVSEEESEEEEEDSDEEEVELCPILPAK	[R].HQIVTMSNDVSEEESEEEEEDSDEEEVELCPILPAK.[K]	1xCarbamidomethyl [C30]; 3xPhospho [S11(99.9); S15(100); S22(100)]	1xCarbamidomethyl [C30]; 3xPhospho [T5(0.1); S7(0.1); S11(99.9); S15(100); S22(100)]	0.165224	0.00565202	0.071	1	1	1	1	O75607	O75607 [137-172]	O75607 3xPhospho [T141(0.1); S143(0.1); S147(99.9); S151(100); S158(100)]	O75607 3xPhospho [S147(99.9); S151(100); S158(100)]	Nucleoplasmin-3 [OS=Homo sapiens]	O75607	0	4414.7	36	188177	1		High	4	0.0705	0	1	1	1	1104.43	3.04	0.00335	75.3666	0.004032	0.1132	0.071	1.56	74.91
7839	FALSE	Multi-phosphorylated	High	Unambiguous	HRPSPPATPPPKTRHSPTPQQSNR	[R].HRPSPPATPPPKTRHSPTPQQSNR.[T]	3xPhospho [S4(100); T8(100); T18(94.9)]	3xPhospho [S4(100); T8(100); T13(0); S16(5.1); T18(94.9); S22(0)]	0.0290064	0.00128715	0.299	1	1	1	1	Q8IYB3	Q8IYB3 [399-422]	Q8IYB3 3xPhospho [S402(100); T406(100); T411(0); S414(5.1); T416(94.9); S420(0)]	Q8IYB3 3xPhospho [S402(100); T406(100); T416(94.9)]	Serine/arginine repetitive matrix protein 1 [OS=Homo sapiens]	Q8IYB3	2	2911.29	24	10483323	1		High	5		0.0242	2	2	2	583.064	-0.12	-7e-05	6.8721	0.0008299	0.0164	0.299	7.27	6.89
7845	FALSE	Multi-phosphorylated	High	Unambiguous	HRSNSFSDEREFSGPSTPTGTLEFEGGEVSLEGGK	[R].HRSNSFSDEREFSGPSTPTGTLEFEGGEVSLEGGK.[V]	3xPhospho [S3(100); S5(99.8); S/T]	3xPhospho [S3(100); S5(99.8); S7(0.2); S13(32.9); S16(32.9); T17(32.9); T19(1.4); T21(0.1); S30(0)]	0.0868285	0.00322679	0.158	1	1	3	3	Q09666	Q09666 [5778-5812]	Q09666 3xPhospho [S5780(100); S5782(99.8); S5784(0.2); S5790(32.9); S5793(32.9); T5794(32.9); T5796(1.4); T5798(0.1); S5807(0)]	Q09666 3xPhospho [S5780(100); S5782(99.8); S/T]	Neuroblast differentiation-associated protein AHNAK [OS=Homo sapiens]	Q09666	2	3967.61	35	4906127	1		High	4	0.1233	0	1	1	1	992.658	0.46	0.00045	56.7217	0.002216	0.05532	0.158	3.65	56.14
7892	FALSE	Mono-phosphorylated	High	Unambiguous	HSLDSDEEEDDDDGGSSKYDILASEDVEGQEAATLPSEGGVR	[K].HSLDSDEEEDDDDGGSSKYDILASEDVEGQEAATLPSEGGVR.[I]	1xPhospho [S5(100)]	1xPhospho [S2(0); S5(100); S16(0); S17(0); Y19(0); S24(0); T34(0); S37(0)]	0.0031573	0.00101989	0.579	1	1	1	1	O95400	O95400 [45-86]	O95400 1xPhospho [S46(0); S49(100); S60(0); S61(0); Y63(0); S68(0); T78(0); S81(0)]	O95400 1xPhospho [S49(100)]	CD2 antigen cytoplasmic tail-binding protein 2 [OS=Homo sapiens]	O95400	1	4503.86	42	6033753	1		High	4	0.0339	0	1	1	1	1126.72	-0.67	-0.00075	51.997	0.0006768	0.001409	0.579	5.02	51.99
7925	FALSE	Mono-phosphorylated	High	Unambiguous	HSQSCTETGSENENVSLSEITPAAFSTLTTASVEESESTSSAR	[R].HSQSCTETGSENENVSLSEITPAAFSTLTTASVEESESTSSAR.[R]	1xCarbamidomethyl [C5]; 1xPhospho [S18(95.9)]	1xCarbamidomethyl [C5]; 1xPhospho [S2(0); S4(0); T6(0); T8(0); S10(0); S16(2.1); S18(95.9); T21(2.1); S26(0); T27(0); T29(0); T30(0); S32(0); S36(0); S38(0); T39(0); S40(0); S41(0)]	0.00378774	0.00101989	0.556	1	1	1	1	P50851	P50851 [1559-1601]	P50851 1xPhospho [S1560(0); S1562(0); T1564(0); T1566(0); S1568(0); S1574(2.1); S1576(95.9); T1579(2.1); S1584(0); T1585(0); T1587(0); T1588(0); S1590(0); S1594(0); S1596(0); T1597(0); S1598(0); S1599(0)]	P50851 1xPhospho [S1576(95.9)]	Lipopolysaccharide-responsive and beige-like anchor protein [OS=Homo sapiens]	P50851	0	4598.98	43	2290866	1		High	4	0.0392	0	1	1	1	1150.5	0.84	0.00096	70.5326	0.0006768	0.001729	0.556	4.59	70.49
7926	FALSE	Multi-phosphorylated	High	Unambiguous	HSQSCTETGSENENVSLSEITPAAFSTLTTASVEESESTSSAR	[R].HSQSCTETGSENENVSLSEITPAAFSTLTTASVEESESTSSAR.[R]	1xCarbamidomethyl [C5]; 2xPhospho [T/S]	1xCarbamidomethyl [C5]; 2xPhospho [S2(0); S4(0); T6(0); T8(48.4); S10(48.4); S16(48.4); S18(48.4); T21(4.7); S26(0.6); T27(0.6); T29(0.6); T30(0.1); S32(0); S36(0); S38(0); T39(0); S40(0); S41(0)]	0.119932	0.00377149	0.115	1	1	1	1	P50851	P50851 [1559-1601]			Lipopolysaccharide-responsive and beige-like anchor protein [OS=Homo sapiens]	P50851	0	4678.95	43	114116	1		High	4	0.0056	0	1	1	1	1170.5	3.84	0.0045	77.3448	0.002527	0.07935	0.115	1.77	77.42
7955	FALSE	Mono-phosphorylated	High	Unambiguous	HSTPSNSSNPSGPPSPNSPHR	[K].HSTPSNSSNPSGPPSPNSPHR.[S]	1xPhospho [S15(100)]	1xPhospho [S2(0); T3(0); S5(0); S7(0); S8(0); S11(0); S15(100); S18(0)]	0.059602	0.00322679	0.207	1	1	1	1	Q9Y5S2	Q9Y5S2 [1676-1696]	Q9Y5S2 1xPhospho [S1677(0); T1678(0); S1680(0); S1682(0); S1683(0); S1686(0); S1690(100); S1693(0)]	Q9Y5S2 1xPhospho [S1690(100)]	Serine/threonine-protein kinase MRCK beta [OS=Homo sapiens]	Q9Y5S2	0	2220.94	21	3.12905e+06	1		High	3	0.0638	0	1	1	1	740.985	-0.47	-0.00035	6.8878	0.002216	0.03633	0.207	4.23	6.84
7956	FALSE	Multi-phosphorylated	High	Unambiguous	HSTPSNSSNPSGPPSPNSPHR	[K].HSTPSNSSNPSGPPSPNSPHR.[S]	2xPhospho [S11(100); S15(100)]	2xPhospho [S2(0); T3(0); S5(0); S7(0); S8(0); S11(100); S15(100); S18(0)]	0.0908738	0.00322679	0.152	1	1	1	1	Q9Y5S2	Q9Y5S2 [1676-1696]	Q9Y5S2 2xPhospho [S1677(0); T1678(0); S1680(0); S1682(0); S1683(0); S1686(100); S1690(100); S1693(0)]	Q9Y5S2 2xPhospho [S1686(100); S1690(100)]	Serine/threonine-protein kinase MRCK beta [OS=Homo sapiens]	Q9Y5S2	0	2300.91	21	1.87348e+06	1		High	3	0.3216	0	1	1	1	767.642	0.84	0.00064	7.5219	0.002216	0.05813	0.152	3.42	7.46
7957	FALSE	Mono-phosphorylated	High	Unambiguous	HSTSGTDEGEDGDEPDDGSNDVVDLLPR	[K].HSTSGTDEGEDGDEPDDGSNDVVDLLPR.[T]	1xPhospho [T6(100)]	1xPhospho [S2(0); T3(0); S4(0); T6(100); S19(0)]	0.00215988	0.00101989	0.627	1	1	1	2	Q14008	Q14008 [827-854]	Q14008 1xPhospho [S828(0); T829(0); S830(0); T832(100); S845(0)]	Q14008 1xPhospho [T832(100)]	Cytoskeleton-associated protein 5 [OS=Homo sapiens]	Q14008	0	3008.19	28	6.33672e+06	1		High	3		0.0244	3	3	3	1003.4	1.13	0.00113	51.2489	0.0006768	0.0009264	0.627	5.59	51.44
7958	FALSE	Multi-phosphorylated	High	Unambiguous	HSTSGTDEGEDGDEPDDGSNDVVDLLPR	[K].HSTSGTDEGEDGDEPDDGSNDVVDLLPR.[T]	2xPhospho [S4(99.9); T6(100)]	2xPhospho [S2(0); T3(0.1); S4(99.9); T6(100); S19(0)]	0.0848697	0.00322679	0.161	1	1	1	1	Q14008	Q14008 [827-854]	Q14008 2xPhospho [S828(0); T829(0.1); S830(99.9); T832(100); S845(0)]	Q14008 2xPhospho [S830(99.9); T832(100)]	Cytoskeleton-associated protein 5 [OS=Homo sapiens]	Q14008	0	3088.16	28	195192	1		High	3	0.0179	0	1	1	1	1030.06	3.31	0.0034	59.8094	0.002216	0.0536	0.161	2.24	59.85
7961	FALSE	Mono-phosphorylated	High	Unambiguous	HSTSPSLDSEYNEELNEDDSQSDEKDQDAIETDAMIK	[R].HSTSPSLDSEYNEELNEDDSQSDEKDQDAIETDAMIK.[K]	1xPhospho [S/T/Y]	1xPhospho [S2(0); T3(0); S4(0); S6(0); S9(0); Y11(0); S20(50); S22(50); T32(0)]	0.0203268	0.00128715	0.344	1	1	1	1	P35251	P35251 [1085-1121]			Replication factor C subunit 1 [OS=Homo sapiens]	P35251	1	4265.73	37	3824094	1		High	4	0.0249	0	1	1	1	1067.19	1.2	0.00128	45.0081	0.0008299	0.01107	0.344	5.63	44.96
8043	FALSE	Multi-phosphorylated	High	Unambiguous	HTSDYEDTDTEGGAYTDQELDETLNDEVGTPPESAITR	[R].HTSDYEDTDTEGGAYTDQELDETLNDEVGTPPESAITR.[S]	2xPhospho [S3(99.7); T10(95)]	2xPhospho [T2(0.3); S3(99.7); Y5(0); T8(5); T10(95); Y15(0); T16(0); T23(0); T30(0); S34(0); T37(0)]	0.0245751	0.00128715	0.32	1	1	1	1	Q07157	Q07157 [839-876]	Q07157 2xPhospho [T840(0.3); S841(99.7); Y843(0); T846(5); T848(95); Y853(0); T854(0); T861(0); T868(0); S872(0); T875(0)]	Q07157 2xPhospho [S841(99.7); T848(95)]	Tight junction protein ZO-1 [OS=Homo sapiens]	Q07157	0	4331.72	38	564120	1		High	4		0.0466	2	2	2	1083.69	1.34	0.00145	63.5969	0.0008299	0.01364	0.32	3.07	63.57
8044	FALSE	Multi-phosphorylated	High	Unambiguous	HTSDYEDTDTEGGAYTDQELDETLNDEVGTPPESAITR	[R].HTSDYEDTDTEGGAYTDQELDETLNDEVGTPPESAITR.[S]	3xPhospho [T8(100); T/S/Y]	3xPhospho [T2(50); S3(50); Y5(0); T8(100); T10(0); Y15(48.9); T16(48.9); T23(2.2); T30(0); S34(0); T37(0)]	0.0117655	0.00101989	0.413	1	1	1	1	Q07157	Q07157 [839-876]	Q07157 3xPhospho [T840(50); S841(50); Y843(0); T846(100); T848(0); Y853(48.9); T854(48.9); T861(2.2); T868(0); S872(0); T875(0)]	Q07157 3xPhospho [T846(100); T/S/Y]	Tight junction protein ZO-1 [OS=Homo sapiens]	Q07157	0	4411.68	38	114910	1		High	4		0.0232	2	2	2	1103.68	3.86	0.00425	69.3658	0.0006768	0.006041	0.413	2.95	69.21
8144	FALSE	Mono-phosphorylated	High	Unambiguous	KADGEDAGAESNEEAPGEPSAGSSEEAPGEPSAGSSEEAPGER	[R].KADGEDAGAESNEEAPGEPSAGSSEEAPGEPSAGSSEEAPGER.[S]	1xPhospho [S11(100)]	1xPhospho [S11(100); S20(0); S23(0); S24(0); S32(0); S35(0); S36(0)]	0.000703719	0.00101989	0.769	1	1	1	1	Q8N8A6	Q8N8A6 [93-135]	Q8N8A6 1xPhospho [S103(100); S112(0); S115(0); S116(0); S124(0); S127(0); S128(0)]	Q8N8A6 1xPhospho [S103(100)]	ATP-dependent RNA helicase DDX51 [OS=Homo sapiens]	Q8N8A6	1	4208.68	43	1.32696e+06	1		High	3	0.145	0	1	1	1	1403.57	0.41	0.00057	24.2252	0.0006768	0.0002678	0.769	5.45	24.17
8154	FALSE	Multi-phosphorylated	High	Unambiguous	KAEDSDSEPEPEDNVR	[R].KAEDSDSEPEPEDNVR.[L]	2xPhospho [S5(100); S7(100)]	2xPhospho [S5(100); S7(100)]	0.00843264	0.00101989	0.455	1	1	1	5	Q9H0D6	Q9H0D6 [495-510]	Q9H0D6 2xPhospho [S499(100); S501(100)]	Q9H0D6 2xPhospho [S499(100); S501(100)]	5'-3' exoribonuclease 2 [OS=Homo sapiens]	Q9H0D6	1	1976.72	16	9.93154e+07	4		High	2	0.6955	0	1	1	1	988.861	-1.02	-0.00101	14.3042	0.0006768	0.004178	0.455	7.98	14.34
8158	FALSE	Mono-phosphorylated	High	Unambiguous	KAEQGSEEEGEGEEEEEEGGESK	[K].KAEQGSEEEGEGEEEEEEGGESK.[A]	1xPhospho [S6(100)]	1xPhospho [S6(100); S22(0)]	0.000357056	0.00101989	0.855	1	1	1	2	Q8NE71	Q8NE71 [223-245]	Q8NE71 1xPhospho [S228(100); S244(0)]	Q8NE71 1xPhospho [S228(100)]	ATP-binding cassette sub-family F member 1 [OS=Homo sapiens]	Q8NE71	1	2561.95	23	4.72941e+06	2		High	3	0.6108	0	1	1	1	854.657	1.89	0.00162	8.1859	0.0006768	0.0001263	0.855	7.4	8.13
8159	FALSE	Mono-phosphorylated	High	Unambiguous	KAEQGSEEEGEGEEEEEEGGESKADDPYAHLSK	[K].KAEQGSEEEGEGEEEEEEGGESKADDPYAHLSK.[K]	1xPhospho [S6(100)]	1xPhospho [S6(100); S22(0); Y28(0); S32(0)]	0.0120488	0.00101989	0.41	1	1	1	1	Q8NE71	Q8NE71 [223-255]	Q8NE71 1xPhospho [S228(100); S244(0); Y250(0); S254(0)]	Q8NE71 1xPhospho [S228(100)]	ATP-binding cassette sub-family F member 1 [OS=Homo sapiens]	Q8NE71	2	3659.47	33	55799696	1		High	4	0.2665	0	1	1	1	915.622	-0.4	-0.00037	18.868	0.0006768	0.006198	0.41	5.14	18.71
8160	FALSE	Mono-phosphorylated	High	Unambiguous	KAEQGSEEEGEGEEEEEEGGESKADDPYAHLSK	[K].KAEQGSEEEGEGEEEEEEGGESKADDPYAHLSK.[K]	1xDeamidated [Q4]; 1xPhospho [S6(99.6)]	1xDeamidated [Q4]; 1xPhospho [S6(99.6); S22(0.4); Y28(0); S32(0)]	0.00686176	0.00101989	0.481	1	1	1	1	Q8NE71	Q8NE71 [223-255]	Q8NE71 1xPhospho [S228(99.6); S244(0.4); Y250(0); S254(0)]	Q8NE71 1xPhospho [S228(99.6)]	ATP-binding cassette sub-family F member 1 [OS=Homo sapiens]	Q8NE71	2	3660.45	33	2.92306e+06	1		High	5	0.2813	0	1	1	1	732.899	4.78	0.0035	18.7921	0.0006768	0.003348	0.481	6.86	18.71
8199	FALSE	Multi-phosphorylated	High	Unambiguous	KAQEAEAQSEDDDEDTEEEQGEEKEK	[K].KAQEAEAQSEDDDEDTEEEQGEEKEK.[G]	2xPhospho [S9(100); T16(100)]	2xPhospho [S9(100); T16(100)]	0.0518261	0.00196892	0.225	1	1	1	1	Q5C9Z4	Q5C9Z4 [272-297]	Q5C9Z4 2xPhospho [S280(100); T287(100)]	Q5C9Z4 2xPhospho [S280(100); T287(100)]	Nucleolar MIF4G domain-containing protein 1 [OS=Homo sapiens]	Q5C9Z4	2	3156.16	26			NoQuanValues	High	3	0.5145	0	1	1	1	1052.72	0.5	0.00052	8.7054	0.001491	0.03122	0.225	4.82
8212	FALSE	Multi-phosphorylated	High	Unambiguous	KASGSENEGDYNPGR	[R].KASGSENEGDYNPGR.[K]	2xPhospho [S3(100); S5(100)]	2xPhospho [S3(100); S5(100); Y11(0)]	0.0376085	0.0016326	0.266	1	1	1	1	Q02880	Q02880 [1548-1562]	Q02880 2xPhospho [S1550(100); S1552(100); Y1558(0)]	Q02880 2xPhospho [S1550(100); S1552(100)]	DNA topoisomerase 2-beta [OS=Homo sapiens]	Q02880	1	1740.63	15	166756	1		High	2	0.5571	0	1	1	1	870.818	1.71	0.00149	9.6002	0.001036	0.0218	0.266	2.89	9.61
8221	FALSE	Mono-phosphorylated	High	Unambiguous	KASVVDPSTESSPAPQEGSEQPASPASPLSSR	[R].KASVVDPSTESSPAPQEGSEQPASPASPLSSR.[Q]	1xPhospho [S27(100)]	1xPhospho [S3(0); S8(0); T9(0); S11(0); S12(0); S19(0); S24(0); S27(100); S30(0); S31(0)]	1.12e-05	0.00101989	1.294	1	1	2	3	Q66K14	Q66K14 [409-440]	Q66K14 1xPhospho [S411(0); S416(0); T417(0); S419(0); S420(0); S427(0); S432(0); S435(100); S438(0); S439(0)]	Q66K14 1xPhospho [S435(100)]	TBC1 domain family member 9B [OS=Homo sapiens]	Q66K14	1	3260.5	32	2.09535e+07	3		High	4	0.0453	0	1	1	1	815.88	1.21	0.00099	29.2575	0.0006768	2.75e-06	1.294	10.15	29.3
8222	FALSE	Multi-phosphorylated	High	Unambiguous	KASVVDPSTESSPAPQEGSEQPASPASPLSSR	[R].KASVVDPSTESSPAPQEGSEQPASPASPLSSR.[Q]	2xPhospho [S3(100); S27(100)]	2xPhospho [S3(100); S8(0); T9(0); S11(0); S12(0); S19(0); S24(0); S27(100); S30(0); S31(0)]	0.0518261	0.00196892	0.225	1	1	1	2	Q66K14	Q66K14 [409-440]	Q66K14 2xPhospho [S411(100); S416(0); T417(0); S419(0); S420(0); S427(0); S432(0); S435(100); S438(0); S439(0)]	Q66K14 2xPhospho [S411(100); S435(100)]	TBC1 domain family member 9B [OS=Homo sapiens]	Q66K14	1	3340.46	32	1.33811e+06	2		High	3	0.3676	0	1	1	1	1114.16	1.02	0.00113	33.3561	0.001491	0.03109	0.225	4.08	33.2
8223	FALSE	Multi-phosphorylated	High	Unambiguous	KASVVDPSTESSPAPQEGSEQPASPASPLSSR	[R].KASVVDPSTESSPAPQEGSEQPASPASPLSSR.[Q]	1xDeamidated [Q21]; 2xPhospho [S24(100); S27(100)]	1xDeamidated [Q21]; 2xPhospho [S3(0); S8(0); T9(0); S11(0); S12(0); S19(0); S24(100); S27(100); S30(0); S31(0)]	0.0490749	0.00196892	0.232	1	1	1	1	Q66K14	Q66K14 [409-440]	Q66K14 2xPhospho [S411(0); S416(0); T417(0); S419(0); S420(0); S427(0); S432(100); S435(100); S438(0); S439(0)]	Q66K14 2xPhospho [S432(100); S435(100)]	TBC1 domain family member 9B [OS=Homo sapiens]	Q66K14	1	3341.45	32	2.78301e+06	1		High	3		0.0114	2	2	2	1114.49	5.29	0.00589	32.8543	0.001491	0.02938	0.232	4.35	33.2
8224	FALSE	Multi-phosphorylated	High	Unambiguous	KASVVDPSTESSPAPQEGSEQPASPASPLSSR	[R].KASVVDPSTESSPAPQEGSEQPASPASPLSSR.[Q]	3xPhospho [S3(100); S24(100); S27(100)]	3xPhospho [S3(100); S8(0); T9(0); S11(0); S12(0); S19(0); S24(100); S27(100); S30(0); S31(0)]	0.0810759	0.00322679	0.167	1	1	1	1	Q66K14	Q66K14 [409-440]	Q66K14 3xPhospho [S411(100); S416(0); T417(0); S419(0); S420(0); S427(0); S432(100); S435(100); S438(0); S439(0)]	Q66K14 3xPhospho [S411(100); S432(100); S435(100)]	TBC1 domain family member 9B [OS=Homo sapiens]	Q66K14	1	3420.43	32	166677	1		High	3	0.0734	0	1	1	1	1140.82	1.59	0.00182	37.8303	0.002216	0.05118	0.167	2.18	37.93
8300	FALSE	Multi-phosphorylated	High	Unambiguous	KDSASEEEARVGAGK	[R].KDSASEEEARVGAGK.[R]	2xPhospho [S3(100); S5(100)]	2xPhospho [S3(100); S5(100)]	0.208204	0.00714389	0.038	1	1	1	1	Q9NX58	Q9NX58 [256-270]	Q9NX58 2xPhospho [S258(100); S260(100)]	Q9NX58 2xPhospho [S258(100); S260(100)]	Cell growth-regulating nucleolar protein [OS=Homo sapiens]	Q9NX58	2	1693.68	15	1.39014e+06	1		High	3	0.3537	0	1	1	1	565.233	0.37	0.00021	8.2864	0.005089	0.1479	0.038	3.28	8.26
8301	FALSE	Multi-phosphorylated	High	Unambiguous	KDSNELSDSAGEEDSADLKR	[K].KDSNELSDSAGEEDSADLKR.[A]	2xPhospho [S7(100); S9(100)]	2xPhospho [S3(0); S7(100); S9(100); S15(0)]	0.00748703	0.00101989	0.47	1	1	1	1	Q9Y6X9	Q9Y6X9 [771-790]	Q9Y6X9 2xPhospho [S773(0); S777(100); S779(100); S785(0)]	Q9Y6X9 2xPhospho [S777(100); S779(100)]	ATPase MORC2 [OS=Homo sapiens]	Q9Y6X9	2	2325.91	20	7.85367e+06	1		High	3	0.2663	0	1	1	1	775.976	0.19	0.00015	17.3839	0.0006768	0.003674	0.47	6.76	17.43
8328	FALSE	Multi-phosphorylated	High	Unambiguous	KEDSDEEEDDDSEEDEEDDEDEDEDEDEIEPAAMK	[K].KEDSDEEEDDDSEEDEEDDEDEDEDEDEIEPAAMK.[A]	2xPhospho [S4(100); S12(100)]	2xPhospho [S4(100); S12(100)]	0.00127208	0.00101989	0.694	1	1	1	12	P19338	P19338 [142-176]	P19338 2xPhospho [S145(100); S153(100)]	P19338 2xPhospho [S145(100); S153(100)]	Nucleolin [OS=Homo sapiens]	P19338	1	4279.38	35	330792559	8		High	4	0.84	0	1	1	1	1070.6	0.11	0.00012	44.4807	0.0006768	0.0005157	0.694	8.75	43
8329	FALSE	Multi-phosphorylated	High	Unambiguous	KEDSDEEEDDDSEEDEEDDEDEDEDEDEIEPAAMK	[K].KEDSDEEEDDDSEEDEEDDEDEDEDEDEIEPAAMK.[A]	1xOxidation [M34]; 2xPhospho [S4(100); S12(100)]	1xOxidation [M34]; 2xPhospho [S4(100); S12(100)]	0.00289411	0.00101989	0.59	1	1	1	13	P19338	P19338 [142-176]	P19338 2xPhospho [S145(100); S153(100)]	P19338 2xPhospho [S145(100); S153(100)]	Nucleolin [OS=Homo sapiens]	P19338	1	4295.37	35	4.797e+07	6		High	4	0.7728	0	1	1	1	1074.6	2.09	0.00224	35.7895	0.0006768	0.001284	0.59	8.1	35.4
8339	FALSE	Mono-phosphorylated	High	Unambiguous	KEELRGGGGDMAEPSEAGDAPPDDGPPGELGPDGPDGPEEK	[R].KEELRGGGGDMAEPSEAGDAPPDDGPPGELGPDGPDGPEEK.[G]	1xPhospho [S15(100)]	1xPhospho [S15(100)]	0.081697	0.00322679	0.166	1	1	1	1	P08621	P08621 [306-346]	P08621 1xPhospho [S320(100)]	P08621 1xPhospho [S320(100)]	U1 small nuclear ribonucleoprotein 70 kDa [OS=Homo sapiens]	P08621	2	4108.72	41	3183107	1		High	4	0.3492	0	1	1	1	1027.94	-1.18	-0.00121	34.7682	0.002216	0.05146	0.166	4.61	34.44
8340	FALSE	Multi-phosphorylated	High	Unambiguous	KEESEESDDDMGFGLFD	[K].KEESEESDDDMGFGLFD.[-]	2xPhospho [S4(100); S7(100)]	2xPhospho [S4(100); S7(100)]	0.00209264	0.00101989	0.631	1	2	1	9	P05387	P05387 [99-115]	P05387 2xPhospho [S102(100); S105(100)]	P05387 2xPhospho [S102(100); S105(100)]	Large ribosomal subunit protein P2 [OS=Homo sapiens]	P05386; P05387	1	2109.69	17	439223023	4		High	3	0.7122	0	1	1	1	703.903	1.02	0.00072	80.5422	0.0006768	0.0008968	0.631	6.22	80.81
8341	FALSE	Multi-phosphorylated	High	Unambiguous	KEESEESDDDMGFGLFD	[K].KEESEESDDDMGFGLFD.[-]	1xOxidation [M11]; 2xPhospho [S4(100); S7(100)]	1xOxidation [M11]; 2xPhospho [S4(100); S7(100)]	0.00259071	0.00101989	0.604	1	2	1	4	P05387	P05387 [99-115]	P05387 2xPhospho [S102(100); S105(100)]	P05387 2xPhospho [S102(100); S105(100)]	Large ribosomal subunit protein P2 [OS=Homo sapiens]	P05386; P05387	1	2125.69	17	43840826	2		High	3	0.7038	0	1	1	1	709.234	0.71	0.0005	69.5871	0.0006768	0.001141	0.604	6.11	69.76
8342	FALSE	Multi-phosphorylated	High	Unambiguous	KEESPPPPKVVNPLIGLLGEYGGDSDYEEEEEEEQTPPPQPR	[K].KEESPPPPKVVNPLIGLLGEYGGDSDYEEEEEEEQTPPPQPR.[T]	2xPhospho [S4(100); S25(95.8)]	2xPhospho [S4(100); Y21(4); S25(95.8); Y27(0.2); T36(0)]	0.0285524	0.00128715	0.301	1	1	1	1	P78332	P78332 [888-929]	P78332 2xPhospho [S891(100); Y908(4); S912(95.8); Y914(0.2); T923(0)]	P78332 2xPhospho [S891(100); S912(95.8)]	RNA-binding protein 6 [OS=Homo sapiens]	P78332	2	4835.15	42	9218642	1		High	4	0.3029	0	1	1	1	1209.54	0.87	0.00105	77.5433	0.0008299	0.01614	0.301	4.82	77.3
8343	FALSE	Multi-phosphorylated	High	Unambiguous	KEESPPPPKVVNPLIGLLGEYGGDSDYEEEEEEEQTPPPQPR	[K].KEESPPPPKVVNPLIGLLGEYGGDSDYEEEEEEEQTPPPQPR.[T]	1xDeamidated [N12]; 2xPhospho [S4(100); S25(90.9)]	1xDeamidated [N12]; 2xPhospho [S4(100); Y21(4.5); S25(90.9); Y27(4.5); T36(0)]	0.168794	0.00565202	0.068	1	1	1	1	P78332	P78332 [888-929]	P78332 2xPhospho [S891(100); Y908(4.5); S912(90.9); Y914(4.5); T923(0)]	P78332 2xPhospho [S891(100); S912(90.9)]	RNA-binding protein 6 [OS=Homo sapiens]	P78332	2	4836.14	42			NoQuanValues	High	5	0.1594	0	1	1	1	968.039	5.4	0.00522	77.5742	0.004032	0.116	0.068	5.08
8396	FALSE	Multi-phosphorylated	High	Unambiguous	KESESEDSSDDEPLIKK	[K].KESESEDSSDDEPLIKK.[L]	4xPhospho [S3(100); S5(100); S8(100); S9(100)]	4xPhospho [S3(100); S5(100); S8(100); S9(100)]	0.047197	0.00196892	0.237	1	1	1	2	P35659	P35659 [299-315]	P35659 4xPhospho [S301(100); S303(100); S306(100); S307(100)]	P35659 4xPhospho [S301(100); S303(100); S306(100); S307(100)]	Protein DEK [OS=Homo sapiens]	P35659	2	2255.77	17	1.83687e+06	1		High	3	0.5606	0	1	1	1	752.595	1.01	0.00076	31.965	0.001491	0.0281	0.237	3.71	31.83
8401	FALSE	Multi-phosphorylated	High	Unambiguous	KETESEAEDNLDDLEK	[K].KETESEAEDNLDDLEK.[H]	2xPhospho [T3(100); S5(100)]	2xPhospho [T3(100); S5(100)]	0.00215988	0.00101989	0.627	1	1	1	2	Q8IYB3	Q8IYB3 [870-885]	Q8IYB3 2xPhospho [T872(100); S874(100)]	Q8IYB3 2xPhospho [T872(100); S874(100)]	Serine/arginine repetitive matrix protein 1 [OS=Homo sapiens]	Q8IYB3	1	2024.76	16	3.02308e+06	2		High	3	0.5366	0	1	1	1	675.593	0.46	0.00031	34.5431	0.0006768	0.0009268	0.627	5.46	34.6
8439	FALSE	Multi-phosphorylated	High	Unambiguous	KFVEWLQNAEEESESEGEEN	[K].KFVEWLQNAEEESESEGEEN.[-]	2xPhospho [S13(100); S15(100)]	2xPhospho [S13(100); S15(100)]	0.00122283	0.00101989	0.699	1	1	1	2	Q9Y6E2	Q9Y6E2 [400-419]	Q9Y6E2 2xPhospho [S412(100); S414(100)]	Q9Y6E2 2xPhospho [S412(100); S414(100)]	eIF5-mimic protein 1 [OS=Homo sapiens]	Q9Y6E2	1	2542.95	20	1.7104e+06	1		High	3	0.6327	0	1	1	1	848.325	2.47	0.00209	65.1086	0.0006768	0.0004969	0.699	5.99	65.11
8443	FALSE	Mono-phosphorylated	High	Unambiguous	KGAGDGSDEEVDGKADGAEAKPAE	[R].KGAGDGSDEEVDGKADGAEAKPAE.[-]	1xPhospho [S7(100)]	1xPhospho [S7(100)]	1.19e-05	0.00101989	1.286	1	1	1	11	P35579	P35579 [1937-1960]	P35579 1xPhospho [S1943(100)]	P35579 1xPhospho [S1943(100)]	Myosin-9 [OS=Homo sapiens]	P35579	2	2382.99	24	1821003780	4		High	3	0.618	0	1	1	1	795.004	1.47	0.00117	8.9923	0.0006768	2.94e-06	1.286	8.35	9.1
8451	FALSE	Mono-phosphorylated	High	Unambiguous	KGDVEGSQSQDEGEGSGESERGSGSQSSVPSVDQFTGVGIR	[K].KGDVEGSQSQDEGEGSGESERGSGSQSSVPSVDQFTGVGIR.[V]	1xPhospho [S9(100)]	1xPhospho [S7(0); S9(100); S16(0); S19(0); S23(0); S25(0); S27(0); S28(0); S31(0); T36(0)]	0.00488024	0.00101989	0.524	1	1	1	1	Q9UQE7	Q9UQE7 [1059-1099]	Q9UQE7 1xPhospho [S1065(0); S1067(100); S1074(0); S1077(0); S1081(0); S1083(0); S1085(0); S1086(0); S1089(0); T1094(0)]	Q9UQE7 1xPhospho [S1067(100)]	Structural maintenance of chromosomes protein 3 [OS=Homo sapiens]	Q9UQE7	2	4192.82	41	29174600	1		High	4	0.0608	0	1	1	1	1048.96	0.48	0.0005	40.447	0.0006768	0.002286	0.524	11.84	40.53
8456	FALSE	Multi-phosphorylated	High	Unambiguous	KGELMENDQDAMEYSSEEEEVDLQTALTGYQTK	[K].KGELMENDQDAMEYSSEEEEVDLQTALTGYQTK.[Q]	2xPhospho [S15(100); S16(100)]	2xPhospho [Y14(0.1); S15(100); S16(100); T25(0); T28(0); Y30(0); T32(0)]	0.00708284	0.00101989	0.477	1	1	1	1	Q7L014	Q7L014 [281-313]	Q7L014 2xPhospho [Y294(0.1); S295(100); S296(100); T305(0); T308(0); Y310(0); T312(0)]	Q7L014 2xPhospho [S295(100); S296(100)]	Probable ATP-dependent RNA helicase DDX46 [OS=Homo sapiens]	Q7L014	1	3941.59	33			NoQuanValues	High	3	0.2592	0	1	1	1	1314.54	2.32	0.00305	69.2217	0.0006768	0.00344	0.477	5.17
8493	FALSE	Multi-phosphorylated	High	Unambiguous	KGSDDDGGDSPVQDIDTPEVDLYQLQVNTLR	[R].KGSDDDGGDSPVQDIDTPEVDLYQLQVNTLR.[R]	2xPhospho [S3(100); S10(100)]	2xPhospho [S3(100); S10(100); T17(0); Y23(0); T29(0)]	0.00106923	0.00101989	0.716	1	1	1	1	O75446	O75446 [129-159]	O75446 2xPhospho [S131(100); S138(100); T145(0); Y151(0); T157(0)]	O75446 2xPhospho [S131(100); S138(100)]	Histone deacetylase complex subunit SAP30 [OS=Homo sapiens]	O75446	1	3549.53	31	772361	1		High	4	0.3802	0	1	1	1	888.139	0.71	0.00063	77.0613	0.0006768	0.000428	0.716	6.76	77.06
8539	FALSE	Multi-phosphorylated	High	Unambiguous	KHSPSPPPPTPTESR	[R].KHSPSPPPPTPTESR.[K]	2xPhospho [S3(100); S5(100)]	2xPhospho [S3(100); S5(100); T10(0); T12(0); S14(0)]	0.00413243	0.00101989	0.545	1	1	1	2	Q92922	Q92922 [326-340]	Q92922 2xPhospho [S328(100); S330(100); T335(0); T337(0); S339(0)]	Q92922 2xPhospho [S328(100); S330(100)]	SWI/SNF complex subunit SMARCC1 [OS=Homo sapiens]	Q92922	1	1774.76	15	21006016	1		High	3	0.6151	0	1	1	1	592.257	0.12	7e-05	8.0083	0.0006768	0.001902	0.545	6.47	8.14
8569	FALSE	Multi-phosphorylated	High	Unambiguous	KKPSTDEQTSSAEEDVPTCGYLNVLSNSR	[K].KKPSTDEQTSSAEEDVPTCGYLNVLSNSR.[W]	1xCarbamidomethyl [C19]; 2xPhospho [S10(100); S11(100)]	1xCarbamidomethyl [C19]; 2xPhospho [S4(0); T5(0); T9(0); S10(100); S11(100); T18(0); Y21(0); S26(0); S28(0)]	0.000455978	0.00101989	0.824	1	1	1	2	Q8N556	Q8N556 [333-361]	Q8N556 2xPhospho [S336(0); T337(0); T341(0); S342(100); S343(100); T350(0); Y353(0); S358(0); S360(0)]	Q8N556 2xPhospho [S342(100); S343(100)]	Actin filament-associated protein 1 [OS=Homo sapiens]	Q8N556	1	3372.43	29	32467983	2		High	3	0.1478	0	1	1	1	1124.82	-0.08	-0.0001	49.0082	0.0006768	0.000166	0.824	5.82	49.08
8574	FALSE	Mono-phosphorylated	High	Unambiguous	KKSSSDPGIPGGPQAIPATNSPDHSDHTLSVSSDSGHSTASAR	[R].KKSSSDPGIPGGPQAIPATNSPDHSDHTLSVSSDSGHSTASAR.[T]	1xPhospho [S3(95.9)]	1xPhospho [S3(95.9); S4(3.9); S5(0.2); T19(0); S21(0); S25(0); T28(0); S30(0); S32(0); S33(0); S35(0); S38(0); T39(0); S41(0)]	0.000635113	0.00101989	0.782	1	1	1	2	Q68CZ2	Q68CZ2 [359-401]	Q68CZ2 1xPhospho [S361(95.9); S362(3.9); S363(0.2); T377(0); S379(0); S383(0); T386(0); S388(0); S390(0); S391(0); S393(0); S396(0); T397(0); S399(0)]	Q68CZ2 1xPhospho [S361(95.9)]	Tensin-3 [OS=Homo sapiens]	Q68CZ2	2	4320.98	43	23765132	1		High	5	0.011	0	1	1	1	865.001	0.39	0.00034	23.463	0.0006768	0.0002391	0.782	9.09	23.59
8575	FALSE	Multi-phosphorylated	High	Unambiguous	KKSSSDPGIPGGPQAIPATNSPDHSDHTLSVSSDSGHSTASAR	[R].KKSSSDPGIPGGPQAIPATNSPDHSDHTLSVSSDSGHSTASAR.[T]	2xPhospho [S3(93.9); T/S]	2xPhospho [S3(93.9); S4(5.8); S5(0.4); T19(0.2); S21(3); S25(0.2); T28(48.1); S30(48.1); S32(0.2); S33(0.2); S35(0); S38(0); T39(0); S41(0)]	0.00458057	0.00101989	0.532	1	1	1	1	Q68CZ2	Q68CZ2 [359-401]	Q68CZ2 2xPhospho [S361(93.9); S362(5.8); S363(0.4); T377(0.2); S379(3); S383(0.2); T386(48.1); S388(48.1); S390(0.2); S391(0.2); S393(0); S396(0); T397(0); S399(0)]	Q68CZ2 2xPhospho [S361(93.9); T/S]	Tensin-3 [OS=Homo sapiens]	Q68CZ2	2	4400.94	43	10178307	1		High	5	0.273	0	1	1	1	880.993	-1.6	-0.00141	25.477	0.0006768	0.002141	0.532	7.29	25.41
8616	FALSE	Mono-phosphorylated	High	Unambiguous	KLEKEEEEGISQESSEEEQ	[K].KLEKEEEEGISQESSEEEQ.[-]	1xPhospho [S14(100)]	1xPhospho [S11(0); S14(100); S15(0)]	0.000920307	0.00101989	0.735	1	1	1	2	P17096	P17096 [89-107]	P17096 1xPhospho [S99(0); S102(100); S103(0)]	P17096 1xPhospho [S102(100)]	High mobility group protein HMG-I/HMG-Y [OS=Homo sapiens]	P17096	2	2316.96	19	3.55297e+07	2		High	3	0.0237	0	1	1	1	772.991	-0.59	-0.00046	14.3002	0.0006768	0.0003604	0.735	6.32	14.31
8617	FALSE	Multi-phosphorylated	High	Unambiguous	KLEKEEEEGISQESSEEEQ	[K].KLEKEEEEGISQESSEEEQ.[-]	2xPhospho [S14(100); S15(100)]	2xPhospho [S11(0); S14(100); S15(100)]	0.000905893	0.00101989	0.737	1	1	2	15	P17096	P17096 [89-107]	P17096 2xPhospho [S99(0); S102(100); S103(100)]	P17096 2xPhospho [S102(100); S103(100)]	High mobility group protein HMG-I/HMG-Y [OS=Homo sapiens]	P17096	2	2396.93	19	1366321207	4		High	3	0.1805	0	1	1	1	799.649	2.27	0.00181	19.1847	0.0006768	0.0003557	0.737	4.82	19.05
8618	FALSE	Multi-phosphorylated	High	Unambiguous	KLEKEEEEGISQESSEEEQ	[K].KLEKEEEEGISQESSEEEQ.[-]	3xPhospho [S11(100); S14(100); S15(100)]	3xPhospho [S11(100); S14(100); S15(100)]	0.00638928	0.00101989	0.49	1	1	1	33	P17096	P17096 [89-107]	P17096 3xPhospho [S99(100); S102(100); S103(100)]	P17096 3xPhospho [S99(100); S102(100); S103(100)]	High mobility group protein HMG-I/HMG-Y [OS=Homo sapiens]	P17096	2	2476.89	19	2464440594	6		High	3	0.4183	0	1	1	1	826.304	1.84	0.00152	24.2587	0.0006768	0.003086	0.49	5.57	24.89
8625	FALSE	Multi-phosphorylated	High	Unambiguous	KLEQSKEADIDSSDESDIEEDIDQPSAHK	[K].KLEQSKEADIDSSDESDIEEDIDQPSAHK.[T]	3xPhospho [S12(100); S13(100); S16(100)]	3xPhospho [S5(0); S12(100); S13(100); S16(100); S26(0)]	0.139956	0.0040603	0.094	1	1	1	1	Q9P2I0	Q9P2I0 [408-436]	Q9P2I0 3xPhospho [S412(0); S419(100); S420(100); S423(100); S433(0)]	Q9P2I0 3xPhospho [S419(100); S420(100); S423(100)]	Cleavage and polyadenylation specificity factor subunit 2 [OS=Homo sapiens]	Q9P2I0	2	3498.38	29	7585401	1		High	4	0.2261	0	1	1	1	875.35	0.51	0.00045	38.5005	0.002888	0.09433	0.094	3.45	38.45
8682	FALSE	Mono-phosphorylated	High	Unambiguous	KLNSSSSSSSNSSNEREDFDSTSSSSSTPPLQPR	[R].KLNSSSSSSSNSSNEREDFDSTSSSSSTPPLQPR.[D]	1xPhospho [T28(99.9)]	1xPhospho [S4(0); S5(0); S6(0); S7(0); S8(0); S9(0); S10(0); S12(0); S13(0); S21(0); T22(0); S23(0); S24(0); S25(0); S26(0); S27(0.1); T28(99.9)]	0.017077	0.00101989	0.366	1	1	1	1	Q13620	Q13620 [58-91]	Q13620 1xPhospho [S61(0); S62(0); S63(0); S64(0); S65(0); S66(0); S67(0); S69(0); S70(0); S78(0); T79(0); S80(0); S81(0); S82(0); S83(0); S84(0.1); T85(99.9)]	Q13620 1xPhospho [T85(99.9)]	Cullin-4B [OS=Homo sapiens]	Q13620	2	3669.58	34	11144940	1		High	4	0.0668	0	1	1	1	918.151	0.5	0.00045	19.7302	0.0006768	0.009134	0.366	4.79	19.72
8721	FALSE	Multi-phosphorylated	High	Unambiguous	KLSSSSEPYEEDEFNDDQSIKK	[R].KLSSSSEPYEEDEFNDDQSIKK.[T]	2xPhospho [S3(99.9); S/Y]	2xPhospho [S3(99.9); S4(33.4); S5(33.4); S6(33.4); Y9(0); S19(0)]	0.111337	0.00350133	0.125	1	1	1	1	Q9H4L7	Q9H4L7 [209-230]	Q9H4L7 2xPhospho [S211(99.9); S212(33.4); S213(33.4); S214(33.4); Y217(0); S227(0)]	Q9H4L7 2xPhospho [S211(99.9); S/Y]	SWI/SNF-related matrix-associated actin-dependent regulator of chromatin subfamily A containing DEAD/H box 1 [OS=Homo sapiens]	Q9H4L7	2	2735.1	22	1.80218e+06	1		High	3	0.0749	0	1	1	1	912.371	-0.45	-0.00041	29.5009	0.002373	0.07251	0.125	1.87	29.48
8722	FALSE	Multi-phosphorylated	High	Unambiguous	KLSSSSEPYEEDEFNDDQSIKK	[R].KLSSSSEPYEEDEFNDDQSIKK.[T]	3xPhospho [S3(100); S4(98.7); S6(98.7)]	3xPhospho [S3(100); S4(98.7); S5(2.5); S6(98.7); Y9(0); S19(0)]	0.00263201	0.00101989	0.602	1	1	1	1	Q9H4L7	Q9H4L7 [209-230]	Q9H4L7 3xPhospho [S211(100); S212(98.7); S213(2.5); S214(98.7); Y217(0); S227(0)]	Q9H4L7 3xPhospho [S211(100); S212(98.7); S214(98.7)]	SWI/SNF-related matrix-associated actin-dependent regulator of chromatin subfamily A containing DEAD/H box 1 [OS=Homo sapiens]	Q9H4L7	2	2815.07	22	6.27028e+06	1		High	3	0.0369	0	1	1	1	939.028	0.29	0.00027	35.9749	0.0006768	0.001158	0.602	5.15	35.98
8725	FALSE	Multi-phosphorylated	High	Unambiguous	KLSVPTSDEEDEVPAPKPR	[K].KLSVPTSDEEDEVPAPKPR.[G]	3xPhospho [S3(100); T6(100); S7(100)]	3xPhospho [S3(100); T6(100); S7(100)]	0.00221172	0.00101989	0.624	1	1	1	3	Q8NE71	Q8NE71 [103-121]	Q8NE71 3xPhospho [S105(100); T108(100); S109(100)]	Q8NE71 3xPhospho [S105(100); T108(100); S109(100)]	ATP-binding cassette sub-family F member 1 [OS=Homo sapiens]	Q8NE71	1	2333.97	19	27736080	1		High	3	0.5873	0	1	1	1	778.662	0.07	5e-05	34.6355	0.0006768	0.0009553	0.624	5.67	35.14
8854	FALSE	Multi-phosphorylated	High	Unambiguous	KPATPAEDDEDDDIDLFGSDNEEEDKEAAQLREER	[K].KPATPAEDDEDDDIDLFGSDNEEEDKEAAQLREER.[L]	2xPhospho [T4(100); S19(100)]	2xPhospho [T4(100); S19(100)]	0.10487	0.00350133	0.133	1	1	1	1	P29692	P29692 [144-178]	P29692 2xPhospho [T147(100); S162(100)]	P29692 2xPhospho [T147(100); S162(100)]	Elongation factor 1-delta [OS=Homo sapiens]	P29692	2	4151.68	35	2.38947e+06	1		High	3	0.3634	0	1	1	1	1384.56	-0.17	-0.00023	45.5709	0.002373	0.06792	0.133	3.88	45.57
8888	FALSE	Multi-phosphorylated	High	Unambiguous	KPPAPPSPVQSQSPSTNWSPAVPVK	[K].KPPAPPSPVQSQSPSTNWSPAVPVK.[K]	3xPhospho [S7(100); S13(100); S19(100)]	3xPhospho [S7(100); S11(0); S13(100); S15(0); T16(0); S19(100)]	0.0329035	0.00128715	0.283	1	1	1	2	Q8IYB3	Q8IYB3 [763-787]	Q8IYB3 3xPhospho [S769(100); S773(0); S775(100); S777(0); T778(0); S781(100)]	Q8IYB3 3xPhospho [S769(100); S775(100); S781(100)]	Serine/arginine repetitive matrix protein 1 [OS=Homo sapiens]	Q8IYB3	0	2823.26	25	6.53283e+06	1		High	3	0.0366	0	1	1	1	941.756	-0.96	-0.0009	51.1848	0.0008299	0.01875	0.283	3.55	51.35
8889	FALSE	Multi-phosphorylated	High	Unambiguous	KPPAPPSPVQSQSPSTNWSPAVPVKK	[K].KPPAPPSPVQSQSPSTNWSPAVPVKK.[A]	3xPhospho [S7(100); S11(100); S13(100)]	3xPhospho [S7(100); S11(100); S13(100); S15(0.1); T16(0); S19(0)]	0.0027382	0.00101989	0.597	1	1	2	4	Q8IYB3	Q8IYB3 [763-788]	Q8IYB3 3xPhospho [S769(100); S773(100); S775(100); S777(0.1); T778(0); S781(0)]	Q8IYB3 3xPhospho [S769(100); S773(100); S775(100)]	Serine/arginine repetitive matrix protein 1 [OS=Homo sapiens]	Q8IYB3	1	2951.35	26	96820640	2		High	4	0.1789	0	1	1	1	738.594	0.73	0.00054	41.3309	0.0006768	0.001206	0.597	5.31	40.73
8890	FALSE	Multi-phosphorylated	High	Unambiguous	KPPAPPSPVQSQSPSTNWSPAVPVKK	[K].KPPAPPSPVQSQSPSTNWSPAVPVKK.[A]	1xDeamidated [N17]; 3xPhospho [S7(100); S13(100); S19(100)]	1xDeamidated [Q10; Q12; N17]; 3xPhospho [S7(100); S11(0); S13(100); S15(0); T16(0); S19(100)]	0.0255653	0.00128715	0.315	1	1	1	2	Q8IYB3	Q8IYB3 [763-788]	Q8IYB3 3xPhospho [S769(100); S773(0); S775(100); S777(0); T778(0); S781(100)]	Q8IYB3 3xPhospho [S769(100); S775(100); S781(100)]	Serine/arginine repetitive matrix protein 1 [OS=Homo sapiens]	Q8IYB3	1	2952.33	26			NoneMonoisotopic	High	4	0.0711	0	1	1	1	738.839	0.11	8e-05	42.0874	0.0008299	0.01419	0.315	3.94
8891	FALSE	Multi-phosphorylated	High	Unambiguous	KPPAPPSPVQSQSPSTNWSPAVPVKK	[K].KPPAPPSPVQSQSPSTNWSPAVPVKK.[A]	4xPhospho [S7(100); S11(100); S13(100); S19(100)]	4xPhospho [S7(100); S11(100); S13(100); S15(0); T16(0); S19(100)]	0.0406778	0.0016326	0.256	1	1	2	4	Q8IYB3	Q8IYB3 [763-788]	Q8IYB3 4xPhospho [S769(100); S773(100); S775(100); S777(0); T778(0); S781(100)]	Q8IYB3 4xPhospho [S769(100); S773(100); S775(100); S781(100)]	Serine/arginine repetitive matrix protein 1 [OS=Homo sapiens]	Q8IYB3	1	3031.32	26	3.74392e+06	3		High	4	0.0342	0	1	1	1	758.586	1.51	0.00115	47.3236	0.001036	0.02383	0.256	2.34	47.16
8894	FALSE	Multi-phosphorylated	High	Unambiguous	KPPGTPPPSALPLGAPPPDALPPGPTPEDSPSLETGSR	[K].KPPGTPPPSALPLGAPPPDALPPGPTPEDSPSLETGSR.[Q]	3xPhospho [T5(99.8); T26(100); S30(95.8)]	3xPhospho [T5(99.8); S9(0.2); T26(100); S30(95.8); S32(4.2); T35(0); S37(0)]	0.025768	0.00128715	0.314	1	1	1	1	Q9BQQ3	Q9BQQ3 [212-249]	Q9BQQ3 3xPhospho [T216(99.8); S220(0.2); T237(100); S241(95.8); S243(4.2); T246(0); S248(0)]	Q9BQQ3 3xPhospho [T216(99.8); T237(100); S241(95.8)]	Golgi reassembly-stacking protein 1 [OS=Homo sapiens]	Q9BQQ3	0	3934.8	38	1.3249e+06	1		High	4		0.0022	2	2	2	984.455	0.57	0.00056	68.7136	0.0008299	0.0144	0.314	4.56	68.43
8911	FALSE	Multi-phosphorylated	High	Unambiguous	KPSGGSSRGNSRPGTPSAEGGSTSSTLR	[R].KPSGGSSRGNSRPGTPSAEGGSTSSTLR.[A]	3xPhospho [S3(100); S6(100); S7(100)]	3xPhospho [S3(100); S6(100); S7(100); S11(0); T15(0); S17(0); S22(0); T23(0); S24(0); S25(0); T26(0)]	0.023437	0.00128715	0.326	1	1	1	2	P35269	P35269 [375-402]	P35269 3xPhospho [S377(100); S380(100); S381(100); S385(0); T389(0); S391(0); S396(0); T397(0); S398(0); S399(0); T400(0)]	P35269 3xPhospho [S377(100); S380(100); S381(100)]	General transcription factor IIF subunit 1 [OS=Homo sapiens]	P35269	1	2915.21	28	5141149	2		High	4	0.1306	0	1	1	1	729.558	0.16	0.00012	11.58	0.0008299	0.01294	0.326	5.13	11.51
8920	FALSE	Multi-phosphorylated	High	Unambiguous	KPSTSDDSDSNFEKIVSK	[R].KPSTSDDSDSNFEKIVSK.[A]	4xPhospho [S3(100); T4(100); S5(100); S8(100)]	4xPhospho [S3(100); T4(100); S5(100); S8(100); S10(0); S17(0)]	0.107253	0.00350133	0.13	1	1	1	2	P11388	P11388 [1467-1484]	P11388 4xPhospho [S1469(100); T1470(100); S1471(100); S1474(100); S1476(0); S1483(0)]	P11388 4xPhospho [S1469(100); T1470(100); S1471(100); S1474(100)]	DNA topoisomerase 2-alpha [OS=Homo sapiens]	P11388	1	2303.82	18	498413	1		High	3	0.5342	0	1	1	1	768.611	1.22	0.00094	46.6468	0.002373	0.06996	0.13	2.19	46.29
8936	FALSE	Multi-phosphorylated	High	Unambiguous	KPVTVSPTTPTSPTEGEAS	[R].KPVTVSPTTPTSPTEGEAS.[-]	2xPhospho [S6(100); S12(100)]	2xPhospho [T4(0); S6(100); T8(0); T9(0); T11(0); S12(100); T14(0); S19(0)]	0.000630121	0.00101989	0.783	1	1	2	4	Q9Y6G9	Q9Y6G9 [505-523]	Q9Y6G9 2xPhospho [T508(0); S510(100); T512(0); T513(0); T515(0); S516(100); T518(0); S523(0)]	Q9Y6G9 2xPhospho [S510(100); S516(100)]	Cytoplasmic dynein 1 light intermediate chain 1 [OS=Homo sapiens]	Q9Y6G9	0	2045.87	19	1.63687e+07	4		High	3	0.229	0	1	1	1	682.629	0.01	1e-05	29.3993	0.0006768	0.0002379	0.783	5.11	29.41
8937	FALSE	Multi-phosphorylated	High	Unambiguous	KPVTVSPTTPTSPTEGEAS	[R].KPVTVSPTTPTSPTEGEAS.[-]	3xPhospho [S6(99.9); T9(99.9); S12(97.4)]	3xPhospho [T4(0); S6(99.9); T8(0.2); T9(99.9); T11(2.6); S12(97.4); T14(0); S19(0)]	0.0861709	0.00322679	0.159	1	1	1	3	Q9Y6G9	Q9Y6G9 [505-523]	Q9Y6G9 3xPhospho [T508(0); S510(99.9); T512(0.2); T513(99.9); T515(2.6); S516(97.4); T518(0); S523(0)]	Q9Y6G9 3xPhospho [S510(99.9); T513(99.9); S516(97.4)]	Cytoplasmic dynein 1 light intermediate chain 1 [OS=Homo sapiens]	Q9Y6G9	0	2125.84	19	1.12369e+06	2		High	3	0.1565	0	1	1	2	709.285	0.72	0.00051	35.991	0.002216	0.05485	0.159	1.47	36.16
8945	FALSE	Multi-phosphorylated	High	Unambiguous	KQAREESEESEAEPVQR	[R].KQAREESEESEAEPVQR.[T]	2xPhospho [S7(100); S10(100)]	2xPhospho [S7(100); S10(100)]	0.00484174	0.00101989	0.525	1	1	1	1	Q9BW71	Q9BW71 [190-206]	Q9BW71 2xPhospho [S196(100); S199(100)]	Q9BW71 2xPhospho [S196(100); S199(100)]	HIRA-interacting protein 3 [OS=Homo sapiens]	Q9BW71	2	2161.88	17	19545568	1		High	3	0.5794	0	1	1	1	721.299	1.3	0.00093	8.1647	0.0006768	0.002275	0.525	6.3	8.16
8972	FALSE	Multi-phosphorylated	High	Unambiguous	KQQHVISTEEGDMMETNSTDDEKSTAK	[R].KQQHVISTEEGDMMETNSTDDEKSTAK.[S]	2xPhospho [S18(100); T19(100)]	2xPhospho [S7(0); T8(0); T16(0); S18(100); T19(100); S24(0); T25(0)]	0.000761501	0.00101989	0.759	1	1	1	3	Q9H0E3	Q9H0E3 [838-864]	Q9H0E3 2xPhospho [S844(0); T845(0); T853(0); S855(100); T856(100); S861(0); T862(0)]	Q9H0E3 2xPhospho [S855(100); T856(100)]	Histone deacetylase complex subunit SAP130 [OS=Homo sapiens]	Q9H0E3	2	3199.28	27	1.84338e+07	2		High	4	0.0889	0	1	1	1	800.577	0.58	0.00047	19.5858	0.0006768	0.0002923	0.759	7.65	19.69
8980	FALSE	Multi-phosphorylated	High	Unambiguous	KQSFDDNDSEELEDKDSK	[K].KQSFDDNDSEELEDKDSK.[S]	2xPhospho [S3(100); S9(100)]	2xPhospho [S3(100); S9(100); S17(0)]	0.00675383	0.00101989	0.483	1	1	1	1	O60841	O60841 [105-122]	O60841 2xPhospho [S107(100); S113(100); S121(0)]	O60841 2xPhospho [S107(100); S113(100)]	Eukaryotic translation initiation factor 5B [OS=Homo sapiens]	O60841	2	2288.85	18	7221296	1		High	3	0.5479	0	1	1	1	763.62	-0.7	-0.00054	14.9924	0.0006768	0.003286	0.483	6.06	14.94
8983	FALSE	Multi-phosphorylated	High	Unambiguous	KQSQIQNQQGEDSGSDPEDTY	[R].KQSQIQNQQGEDSGSDPEDTY.[-]	2xPhospho [S13(100); S15(100)]	2xPhospho [S3(0); S13(100); S15(100); T20(0); Y21(0)]	0.00296363	0.00101989	0.587	1	1	1	2	P18858	P18858 [899-919]	P18858 2xPhospho [S901(0); S911(100); S913(100); T918(0); Y919(0)]	P18858 2xPhospho [S911(100); S913(100)]	DNA ligase 1 [OS=Homo sapiens]	P18858	1	2513.93	21	4946715	1		High	3	0.2797	0	1	1	1	838.649	-0.98	-0.00082	25.8518	0.0006768	0.001318	0.587	6.15	25.91
8988	FALSE	Multi-phosphorylated	High	Unambiguous	KQVNYNDAAQEDQDNQSEYSVGSEEEDEDFDERPEGR	[R].KQVNYNDAAQEDQDNQSEYSVGSEEEDEDFDERPEGR.[R]	3xPhospho [S17(94.3); S20(94.3); S23(99.6)]	3xPhospho [Y5(0); S17(94.3); Y19(11.8); S20(94.3); S23(99.6)]	0.218406	0.00769758	0.031	1	1	1	1	Q12873	Q12873 [1345-1381]	Q12873 3xPhospho [Y1349(0); S1361(94.3); Y1363(11.8); S1364(94.3); S1367(99.6)]	Q12873 3xPhospho [S1361(94.3); S1364(94.3); S1367(99.6)]	Chromodomain-helicase-DNA-binding protein 3 [OS=Homo sapiens]	Q12873	1	4561.68	37	1.3227e+06	1		High	4	0	0	1	1	1	1141.18	2.67	0.00305	40.5254	0.005641	0.1557	0.031	1.96	40.34
8996	FALSE	Multi-phosphorylated	High	Unambiguous	KRESESESDETPPAAPQLIK	[R].KRESESESDETPPAAPQLIK.[K]	2xPhospho [S4(100); S6(100)]	2xPhospho [S4(100); S6(100); S8(0); T11(0)]	0.000843775	0.00101989	0.746	1	1	1	2	O60832	O60832 [448-467]	O60832 2xPhospho [S451(100); S453(100); S455(0); T458(0)]	O60832 2xPhospho [S451(100); S453(100)]	H/ACA ribonucleoprotein complex subunit DKC1 [OS=Homo sapiens]	O60832	2	2372.04	20	26933678	1		High	3	0.176	0	1	1	1	791.352	-0.49	-0.00039	28.9778	0.0006768	0.0003289	0.746	6.08	29.19
8997	FALSE	Multi-phosphorylated	High	Unambiguous	KRESESESDETPPAAPQLIK	[R].KRESESESDETPPAAPQLIK.[K]	3xPhospho [S4(100); S6(100); S8(100)]	3xPhospho [S4(100); S6(100); S8(100); T11(0)]	0.0107827	0.00101989	0.424	1	1	1	5	O60832	O60832 [448-467]	O60832 3xPhospho [S451(100); S453(100); S455(100); T458(0)]	O60832 3xPhospho [S451(100); S453(100); S455(100)]	H/ACA ribonucleoprotein complex subunit DKC1 [OS=Homo sapiens]	O60832	2	2452.01	20	6.64103e+06	2		High	3	0.2173	0	1	1	1	818.007	-0.23	-0.00019	35.6473	0.0006768	0.005486	0.424	4.05	35.77
8998	FALSE	Multi-phosphorylated	High	Unambiguous	KRESESESDETPPAAPQLIK	[R].KRESESESDETPPAAPQLIK.[K]	4xPhospho [S4(100); S6(100); S8(100); T11(100)]	4xPhospho [S4(100); S6(100); S8(100); T11(100)]	0.227462	0.00769758	0.025	1	1	1	1	O60832	O60832 [448-467]	O60832 4xPhospho [S451(100); S453(100); S455(100); T458(100)]	O60832 4xPhospho [S451(100); S453(100); S455(100); T458(100)]	H/ACA ribonucleoprotein complex subunit DKC1 [OS=Homo sapiens]	O60832	2	2531.97	20	862792	1		High	3	0.2599	0	1	1	1	844.664	0.66	0.00055	42.2539	0.005786	0.1638	0.025	1.77	42.32
9006	FALSE	Multi-phosphorylated	High	Unambiguous	KRPACDPEPGESGSSSDEGCTVVRPEK	[R].KRPACDPEPGESGSSSDEGCTVVRPEK.[K]	2xCarbamidomethyl [C5; C20]; 4xPhospho [S12(100); S14(100); S15(100); S16(100)]	2xCarbamidomethyl [C5; C20]; 4xPhospho [S12(100); S14(100); S15(100); S16(100); T21(0)]	0.0436484	0.0016326	0.247	1	1	1	1	O15541	O15541 [32-58]	O15541 4xPhospho [S43(100); S45(100); S46(100); S47(100); T52(0)]	O15541 4xPhospho [S43(100); S45(100); S46(100); S47(100)]	E3 ubiquitin-protein ligase RNF113A [OS=Homo sapiens]	O15541	1	3251.19	27	2.32798e+06	1		High	4	0.1826	0	1	1	1	813.553	1.24	0.00101	25.7115	0.001036	0.02575	0.247	3.67	25.85
9010	FALSE	Multi-phosphorylated	High	Unambiguous	KRSSSEDDDLDVESDFDDASINSYSVSDGSTSR	[R].KRSSSEDDDLDVESDFDDASINSYSVSDGSTSR.[S]	3xPhospho [S14(100); S/Y/T]	3xPhospho [S3(66.7); S4(66.7); S5(66.7); S14(100); S20(0); S23(0); Y24(0); S25(0); S27(0); S30(0); T31(0); S32(0)]	0.0344941	0.00128715	0.277	1	1	2	2	Q14839	Q14839 [306-338]	Q14839 3xPhospho [S308(66.7); S309(66.7); S310(66.7); S319(100); S325(0); S328(0); Y329(0); S330(0); S332(0); S335(0); T336(0); S337(0)]	Q14839 3xPhospho [S319(100); S/Y/T]	Chromodomain-helicase-DNA-binding protein 4 [OS=Homo sapiens]	Q14839	2	3825.42	33	2.72798e+06	1		High	3	0.2683	0	1	1	1	1275.81	-4.26	-0.00543	59.3248	0.0008299	0.0198	0.277	6	59.35
9011	FALSE	Multi-phosphorylated	High	Unambiguous	KRSSSEDDDLDVESDFDDASINSYSVSDGSTSR	[R].KRSSSEDDDLDVESDFDDASINSYSVSDGSTSR.[S]	4xPhospho [S3(100); S4(100); S5(100); S14(100)]	4xPhospho [S3(100); S4(100); S5(100); S14(100); S20(0); S23(0); Y24(0); S25(0); S27(0); S30(0); T31(0); S32(0)]	0.0972722	0.00350133	0.143	1	1	1	1	Q14839	Q14839 [306-338]	Q14839 4xPhospho [S308(100); S309(100); S310(100); S319(100); S325(0); S328(0); Y329(0); S330(0); S332(0); S335(0); T336(0); S337(0)]	Q14839 4xPhospho [S308(100); S309(100); S310(100); S319(100)]	Chromodomain-helicase-DNA-binding protein 4 [OS=Homo sapiens]	Q14839	2	3905.39	33	639219	1		High	3	0.3344	0	1	1	1	1302.47	2.55	0.00332	66.7122	0.002373	0.06284	0.143	3.11	66.7
9012	FALSE	Multi-phosphorylated	High	Unambiguous	KRSVAVSDEEEVEEEAER	[R].KRSVAVSDEEEVEEEAER.[R]	2xPhospho [S3(100); S7(100)]	2xPhospho [S3(100); S7(100)]	0.0364454	0.0016326	0.27	1	1	1	2	Q9Y6X9	Q9Y6X9 [737-754]	Q9Y6X9 2xPhospho [S739(100); S743(100)]	Q9Y6X9 2xPhospho [S739(100); S743(100)]	ATPase MORC2 [OS=Homo sapiens]	Q9Y6X9	2	2250.92	18	3.35048e+06	1		High	3	0.4863	0	1	1	1	750.977	0.54	0.0004	26.1624	0.001036	0.02107	0.27	4.38	25.86
9014	FALSE	Multi-phosphorylated	High	Unambiguous	KRTSSTCSNESLSVGGTSVTPR	[R].KRTSSTCSNESLSVGGTSVTPR.[R]	1xCarbamidomethyl [C7]; 3xPhospho [S5(98.3); S8(100); S11(100)]	1xCarbamidomethyl [C7]; 3xPhospho [T3(0); S4(1.7); S5(98.3); T6(0); S8(100); S11(100); S13(0); T17(0); S18(0); T20(0)]	0.0406778	0.0016326	0.256	1	1	1	3	O60343	O60343 [747-768]	O60343 3xPhospho [T749(0); S750(1.7); S751(98.3); T752(0); S754(100); S757(100); S759(0); T763(0); S764(0); T766(0)]	O60343 3xPhospho [S751(98.3); S754(100); S757(100)]	TBC1 domain family member 4 [OS=Homo sapiens]	O60343	2	2551.03	22	2.40241e+06	2		High	3	0.1851	0	1	1	1	851.015	0.26	0.00022	26.8307	0.001036	0.02378	0.256	2.81	26.83
9049	FALSE	Multi-phosphorylated	High	Unambiguous	KSLDSDESEDEEDDYQQK	[K].KSLDSDESEDEEDDYQQK.[R]	2xPhospho [S5(100); S8(100)]	2xPhospho [S2(0); S5(100); S8(100); Y15(0)]	0.00287131	0.00101989	0.591	1	1	1	5	Q13442	Q13442 [56-73]	Q13442 2xPhospho [S57(0); S60(100); S63(100); Y70(0)]	Q13442 2xPhospho [S60(100); S63(100)]	28 kDa heat- and acid-stable phosphoprotein [OS=Homo sapiens]	Q13442	1	2319.81	18	2.41799e+07	3		High	3	0.2602	0	1	1	1	773.942	2.62	0.00203	18.8855	0.0006768	0.001269	0.591	5.61	18.88
9050	FALSE	Multi-phosphorylated	High	Unambiguous	KSLDSDESEDEEDDYQQKR	[K].KSLDSDESEDEEDDYQQKR.[K]	2xPhospho [S5(100); S8(100)]	2xPhospho [S2(0); S5(100); S8(100); Y15(0)]	0.00524093	0.00101989	0.515	1	1	1	3	Q13442	Q13442 [56-74]	Q13442 2xPhospho [S57(0); S60(100); S63(100); Y70(0)]	Q13442 2xPhospho [S60(100); S63(100)]	28 kDa heat- and acid-stable phosphoprotein [OS=Homo sapiens]	Q13442	2	2475.91	19	87223070	2		High	3	0.2724	0	1	1	1	825.974	-0.52	-0.00043	13.8387	0.0006768	0.002477	0.515	6.13	13.94
9094	FALSE	Multi-phosphorylated	High	Unambiguous	KSSSSSGDPSSDPLGSPTLLAL	[R].KSSSSSGDPSSDPLGSPTLLAL.[-]	2xPhospho [S3(98.3); S16(100)]	2xPhospho [S2(0); S3(98.3); S4(1.6); S5(0); S6(0); S10(0); S11(0); S16(100); T18(0)]	0.0123388	0.00101989	0.407	1	1	1	1	P15407	P15407 [250-271]	P15407 2xPhospho [S251(0); S252(98.3); S253(1.6); S254(0); S255(0); S259(0); S260(0); S265(100); T267(0)]	P15407 2xPhospho [S252(98.3); S265(100)]	Fos-related antigen 1 [OS=Homo sapiens]	P15407	1	2262.98	22	804060	1		High	3	0.186	0	1	1	1	754.998	0.28	0.00021	81.8366	0.0006768	0.006389	0.407	3.71	81.84
9200	FALSE	Multi-phosphorylated	High	Unambiguous	KTSIKSHMSGSPGPGGSNTAPSTPVIGGSDKPGMEEK	[R].KTSIKSHMSGSPGPGGSNTAPSTPVIGGSDKPGMEEK.[A]	3xPhospho [S3(95.7); S6(100); S11(95.7)]	3xPhospho [T2(4.3); S3(95.7); S6(100); S9(4.3); S11(95.7); S17(0); T19(0); S22(0); T23(0); S29(0)]	0.00567312	0.00101989	0.505	1	1	2	2	A0FGR8	A0FGR8 [683-719]	A0FGR8 3xPhospho [T684(4.3); S685(95.7); S688(100); S691(4.3); S693(95.7); S699(0); T701(0); S704(0); T705(0); S711(0)]	A0FGR8 3xPhospho [S685(95.7); S688(100); S693(95.7)]	Extended synaptotagmin-2 [OS=Homo sapiens]	A0FGR8	2	3850.65	37	12179425	2		High	4	0.0432	0	1	1	1	963.419	1.47	0.00142	27.1523	0.0006768	0.002698	0.505	5.33	27.07
9202	FALSE	Multi-phosphorylated	High	Unambiguous	KTSSDDESEEDEDDLLQR	[R].KTSSDDESEEDEDDLLQR.[T]	2xPhospho [S4(100); S8(100)]	2xPhospho [T2(0); S3(0); S4(100); S8(100)]	0.00413243	0.00101989	0.545	1	1	2	5	Q9Y5J1	Q9Y5J1 [203-220]	Q9Y5J1 2xPhospho [T204(0); S205(0); S206(100); S210(100)]	Q9Y5J1 2xPhospho [S206(100); S210(100)]	U3 small nucleolar RNA-associated protein 18 homolog [OS=Homo sapiens]	Q9Y5J1	1	2270.82	18	1.82006e+07	4		High	3	0.19	0	1	1	1	757.613	1.07	0.00081	30.9053	0.0006768	0.001899	0.545	5.21	31.07
9203	FALSE	Multi-phosphorylated	High	Unambiguous	KTSSDDESEEDEDDLLQR	[R].KTSSDDESEEDEDDLLQR.[T]	3xPhospho [S3(100); S4(100); S8(100)]	3xPhospho [T2(0); S3(100); S4(100); S8(100)]	0.00863565	0.00101989	0.452	1	1	2	2	Q9Y5J1	Q9Y5J1 [203-220]	Q9Y5J1 3xPhospho [T204(0); S205(100); S206(100); S210(100)]	Q9Y5J1 3xPhospho [S205(100); S206(100); S210(100)]	U3 small nucleolar RNA-associated protein 18 homolog [OS=Homo sapiens]	Q9Y5J1	1	2350.79	18	3.53909e+06	2		High	3	0.016	0	1	1	1	784.269	1.44	0.00113	40.7425	0.0006768	0.004296	0.452	5	40.78
9228	FALSE	Mono-phosphorylated	High	Unambiguous	KVEEEQEADEEDVSEEEAESK	[K].KVEEEQEADEEDVSEEEAESK.[E]	1xPhospho [S14(100)]	1xPhospho [S14(100); S20(0)]	0.0629192	0.00322679	0.2	1	1	1	1	Q9H3N1	Q9H3N1 [234-254]	Q9H3N1 1xPhospho [S247(100); S253(0)]	Q9H3N1 1xPhospho [S247(100)]	Thioredoxin-related transmembrane protein 1 [OS=Homo sapiens]	Q9H3N1	1	2517.99	21	3.87615e+06	1		High	3	0.1969	0	1	1	1	840.001	0.23	0.0002	16.2248	0.002216	0.03846	0.2	2.59	16.17
9230	FALSE	Multi-phosphorylated	High	Unambiguous	KVELSESEEDKGGK	[R].KVELSESEEDKGGK.[M]	2xPhospho [S5(100); S7(100)]	2xPhospho [S5(100); S7(100)]	0.0272322	0.00128715	0.307	1	1	1	1	Q8IYB3	Q8IYB3 [459-472]	Q8IYB3 2xPhospho [S463(100); S465(100)]	Q8IYB3 2xPhospho [S463(100); S465(100)]	Serine/arginine repetitive matrix protein 1 [OS=Homo sapiens]	Q8IYB3	2	1694.69	14	2653588	1		High	3	0.4989	0	1	1	1	565.569	0.22	0.00012	8.65	0.0008299	0.01532	0.307	4.57	8.61
9242	FALSE	Multi-phosphorylated	High	Unambiguous	KVLSDSEDEEKDADVPGTSTR	[K].KVLSDSEDEEKDADVPGTSTR.[K]	2xPhospho [S4(100); S6(100)]	2xPhospho [S4(100); S6(100); T18(0); S19(0); T20(0)]	0.00719604	0.00101989	0.475	1	1	1	1	Q8WWQ0	Q8WWQ0 [1278-1298]	Q8WWQ0 2xPhospho [S1281(100); S1283(100); T1295(0); S1296(0); T1297(0)]	Q8WWQ0 2xPhospho [S1281(100); S1283(100)]	PH-interacting protein [OS=Homo sapiens]	Q8WWQ0	2	2438	21	5846163	1		High	3	0.5217	0	1	1	1	813.339	0.38	0.00031	22.6964	0.0006768	0.003502	0.475	5.06	22.77
9244	FALSE	Mono-phosphorylated	High	Unambiguous	KVMDSDEDDDY	[R].KVMDSDEDDDY.[-]	1xOxidation [M3]; 1xPhospho [S5(100)]	1xOxidation [M3]; 1xPhospho [S5(100); Y11(0)]	0.225932	0.00769758	0.026	1	1	1	1	O14737	O14737 [115-125]	O14737 1xPhospho [S119(100); Y125(0)]	O14737 1xPhospho [S119(100)]	Programmed cell death protein 5 [OS=Homo sapiens]	O14737	1	1427.46	11	4.69977e+06	1		High	2	0.4943	0	1	1	1	714.231	-0.6	-0.00043	12.417	0.005786	0.162	0.026	2.65	12.44
9356	FALSE	Multi-phosphorylated	High	Unambiguous	IACDEEFSDSEDEGEGGRR	[R].IACDEEFSDSEDEGEGGRR.[N]	1xCarbamidomethyl [C3]; 2xPhospho [S8(100); S10(100)]	1xCarbamidomethyl [C3]; 2xPhospho [S8(100); S10(100)]	0.0211471	0.00128715	0.339	1	1	1	2	Q92769	Q92769 [415-433]	Q92769 2xPhospho [S422(100); S424(100)]	Q92769 2xPhospho [S422(100); S424(100)]	Histone deacetylase 2 [OS=Homo sapiens]	Q92769	1	2317.8	19	112230569	2		High	3	0.4197	0	1	1	1	773.271	0.92	0.00071	21.8251	0.0008299	0.01157	0.339	7.22	22.02
9357	FALSE	Multi-phosphorylated	High	Unambiguous	IACEEEFSDSEEEGEGGR	[R].IACEEEFSDSEEEGEGGR.[K]	1xCarbamidomethyl [C3]; 2xPhospho [S8(100); S10(100)]	1xCarbamidomethyl [C3]; 2xPhospho [S8(100); S10(100)]	0.0134633	0.00101989	0.396	1	1	1	3	Q13547	Q13547 [414-431]	Q13547 2xPhospho [S421(100); S423(100)]	Q13547 2xPhospho [S421(100); S423(100)]	Histone deacetylase 1 [OS=Homo sapiens]	Q13547	0	2189.73	18	2016904	3		High	3	0.3832	0	1	1	1	730.58	0.21	0.00016	30.5933	0.0006768	0.007005	0.396	3.34	30.74
9359	FALSE	Multi-phosphorylated	High	Unambiguous	IACEEEFSDSEEEGEGGRKNSSNFK	[R].IACEEEFSDSEEEGEGGRKNSSNFK.[K]	1xCarbamidomethyl [C3]; 2xPhospho [S8(100); S10(100)]	1xCarbamidomethyl [C3]; 2xPhospho [S8(100); S10(100); S21(0); S22(0)]	0.0514241	0.00196892	0.226	1	1	1	1	Q13547	Q13547 [414-438]	Q13547 2xPhospho [S421(100); S423(100); S434(0); S435(0)]	Q13547 2xPhospho [S421(100); S423(100)]	Histone deacetylase 1 [OS=Homo sapiens]	Q13547	2	2995.13	25	7.29193e+06	1		High	3	0.3424	0	1	1	1	999.05	0.41	0.0004	22.5786	0.001491	0.03087	0.226	4.03	22.56
9408	FALSE	Multi-phosphorylated	High	Unambiguous	LALDGETLGEEEQEDEQPPWASPSPTSRQSPASPPPLGGGAPVR	[R].LALDGETLGEEEQEDEQPPWASPSPTSRQSPASPPPLGGGAPVR.[T]	3xPhospho [S33(99.5); S/T]	3xPhospho [T7(0); S22(0.5); S24(66.3); T26(66.3); S27(66.3); S30(1); S33(99.5)]	0.11217	0.00350133	0.124	1	1	1	1	Q14160	Q14160 [1416-1459]	Q14160 3xPhospho [T1422(0); S1437(0.5); S1439(66.3); T1441(66.3); S1442(66.3); S1445(1); S1448(99.5)]	Q14160 3xPhospho [S1448(99.5); S/T]	Protein scribble homolog [OS=Homo sapiens]	Q14160	1	4777.07	44			NoQuanValues	High	4	0.1047	0	1	1	1	1195.03	2.96	0.00354	72.505	0.002373	0.0735	0.124	4.01
9410	FALSE	Multi-phosphorylated	High	Unambiguous	IALESEGRPEEQMESDNCSGGDDDWTHLSSK	[K].IALESEGRPEEQMESDNCSGGDDDWTHLSSK.[E]	1xCarbamidomethyl [C18]; 2xPhospho [S15(100); S19(100)]	1xCarbamidomethyl [C18]; 2xPhospho [S5(0); S15(100); S19(100); T26(0); S29(0); S30(0)]	0.0227074	0.00128715	0.33	1	1	1	1	Q13501	Q13501 [314-344]	Q13501 2xPhospho [S318(0); S328(100); S332(100); T339(0); S342(0); S343(0)]	Q13501 2xPhospho [S328(100); S332(100)]	Sequestosome-1 [OS=Homo sapiens]	Q13501	0	3639.39	31	2775639	1		High	4	0.2537	0	1	1	1	910.605	1.35	0.00123	43.8501	0.0008299	0.01247	0.33	4.06	43.89
9462	FALSE	Multi-phosphorylated	High	Unambiguous	LASPSGSTSSGLEVVAPEGTSAPGGGPGTLDDSATICR	[R].LASPSGSTSSGLEVVAPEGTSAPGGGPGTLDDSATICR.[V]	1xCarbamidomethyl [C37]; 2xPhospho [S3(97.8); S7(97.8)]	1xCarbamidomethyl [C37]; 2xPhospho [S3(97.8); S5(2.2); S7(97.8); T8(2.2); S9(0.1); S10(0); T20(0); S21(0); T29(0); S33(0); T35(0)]	0.000102661	0.00101989	1.013	1	1	3	4	Q13263	Q13263 [592-629]	Q13263 2xPhospho [S594(97.8); S596(2.2); S598(97.8); T599(2.2); S600(0.1); S601(0); T611(0); S612(0); T620(0); S624(0); T626(0)]	Q13263 2xPhospho [S594(97.8); S598(97.8)]	Transcription intermediary factor 1-beta [OS=Homo sapiens]	Q13263	0	3718.62	38	2.20791e+07	4		High	4		0.0247	3	3	3	930.411	1.3	0.00121	61.1751	0.0006768	3.2e-05	1.013	9.87	62.65
9463	FALSE	Multi-phosphorylated	High	Unambiguous	LASPSGSTSSGLEVVAPEGTSAPGGGPGTLDDSATICR	[R].LASPSGSTSSGLEVVAPEGTSAPGGGPGTLDDSATICR.[V]	1xCarbamidomethyl [C37]; 3xPhospho [S3(97.1); S7(97); S10(97.1)]	1xCarbamidomethyl [C37]; 3xPhospho [S3(97.1); S5(3); S7(97); T8(2.9); S9(3); S10(97.1); T20(0); S21(0); T29(0); S33(0); T35(0)]	6.7e-05	0.00101989	1.067	1	1	2	7	Q13263	Q13263 [592-629]	Q13263 3xPhospho [S594(97.1); S596(3); S598(97); T599(2.9); S600(3); S601(97.1); T611(0); S612(0); T620(0); S624(0); T626(0)]	Q13263 3xPhospho [S594(97.1); S598(97); S601(97.1)]	Transcription intermediary factor 1-beta [OS=Homo sapiens]	Q13263	0	3798.59	38	3.67906e+06	2		High	4		0.0013	2	2	2	950.402	0.62	0.00059	69.8776	0.0006768	1.98e-05	1.067	7.77	69.96
9608	FALSE	Multi-phosphorylated	High	Unambiguous	IDGATQSSPAEPKSEDADRCTLPEHESPSQDISDACEAESTER	[K].IDGATQSSPAEPKSEDADRCTLPEHESPSQDISDACEAESTER.[C]	2xCarbamidomethyl [C20; C36]; 1xDeamidated [Q6]; 2xPhospho [T21(99.4); S/T]	2xCarbamidomethyl [C20; C36]; 1xDeamidated [Q6]; 2xPhospho [T5(0); S7(0); S8(0); S14(0.6); T21(99.4); S27(49.9); S29(49.9); S33(0.3); S40(0); T41(0)]	0.150495	0.00503111	0.084	1	1	1	1	Q32MZ4	Q32MZ4 [707-749]	Q32MZ4 2xPhospho [T711(0); S713(0); S714(0); S720(0.6); T727(99.4); S733(49.9); S735(49.9); S739(0.3); S746(0); T747(0)]	Q32MZ4 2xPhospho [T727(99.4); S/T]	Leucine-rich repeat flightless-interacting protein 1 [OS=Homo sapiens]	Q32MZ4	2	4863.94	43	6695500	1		High	4	0.0624	0	1	1	1	1216.75	5.15	0.00626	32.6607	0.00349	0.1024	0.084	5.45	32.28
9648	FALSE	Multi-phosphorylated	High	Unambiguous	LDVDRILDELDKDDSTHESLSQESESEEDGIHVDSQK	[K].LDVDRILDELDKDDSTHESLSQESESEEDGIHVDSQK.[A]	3xPhospho [S26(95.8); S/T]	3xPhospho [S15(40.9); T16(40.9); S19(40.9); S21(40.9); S24(40.9); S26(95.8); S35(0)]	0.0196933	0.00128715	0.348	1	1	1	1	Q9H6T3	Q9H6T3 [96-132]	Q9H6T3 3xPhospho [S110(40.9); T111(40.9); S114(40.9); S116(40.9); S119(40.9); S121(95.8); S130(0)]	Q9H6T3 3xPhospho [S121(95.8); S/T]	RNA polymerase II-associated protein 3 [OS=Homo sapiens]	Q9H6T3	2	4452.82	37	4.70887e+06	1		High	4	0.1431	0	1	1	1	1113.96	1.22	0.00136	67.7807	0.0008299	0.01063	0.348	5.31	67.71
9678	FALSE	Mono-phosphorylated	High	Unambiguous	LEEGVASDEEAEEAQPGSGPSPEPEGSPPAHPQ	[R].LEEGVASDEEAEEAQPGSGPSPEPEGSPPAHPQ.[-]	1xPhospho [S7(100)]	1xPhospho [S7(100); S18(0); S21(0); S27(0)]	2.98e-05	0.00101989	1.17	1	1	1	2	Q7Z406	Q7Z406 [1963-1995]	Q7Z406 1xPhospho [S1969(100); S1980(0); S1983(0); S1989(0)]	Q7Z406 1xPhospho [S1969(100)]	Myosin-14 [OS=Homo sapiens]	Q7Z406	0	3391.41	33	1.15501e+07	2		High	3	0.2024	0	1	1	1	1131.14	0.3	0.00034	32.9192	0.0006768	8.12e-06	1.17	8.35	32.94
9679	FALSE	Multi-phosphorylated	High	Unambiguous	LEEGVASDEEAEEAQPGSGPSPEPEGSPPAHPQ	[R].LEEGVASDEEAEEAQPGSGPSPEPEGSPPAHPQ.[-]	2xPhospho [S7(100); S27(100)]	2xPhospho [S7(100); S18(0); S21(0); S27(100)]	0.0125361	0.00101989	0.405	1	1	1	2	Q7Z406	Q7Z406 [1963-1995]	Q7Z406 2xPhospho [S1969(100); S1980(0); S1983(0); S1989(100)]	Q7Z406 2xPhospho [S1969(100); S1989(100)]	Myosin-14 [OS=Homo sapiens]	Q7Z406	0	3471.38	33	3.77742e+06	2		High	3	0.2228	0	1	1	1	1157.8	1.73	0.002	38.4663	0.0006768	0.006466	0.405	7.27	38.47
9680	FALSE	Multi-phosphorylated	High	Unambiguous	LEEGVASDEEAEEAQPGSGPSPEPEGSPPAHPQ	[R].LEEGVASDEEAEEAQPGSGPSPEPEGSPPAHPQ.[-]	3xPhospho [S7(100); S21(100); S27(100)]	3xPhospho [S7(100); S18(0); S21(100); S27(100)]	0.111337	0.00350133	0.125	1	1	1	1	Q7Z406	Q7Z406 [1963-1995]	Q7Z406 3xPhospho [S1969(100); S1980(0); S1983(100); S1989(100)]	Q7Z406 3xPhospho [S1969(100); S1983(100); S1989(100)]	Myosin-14 [OS=Homo sapiens]	Q7Z406	0	3551.34	33	393471	1		High	4	0.1217	0	1	1	1	888.592	0.08	7e-05	44.5601	0.002373	0.07306	0.125	5.34	44.61
9684	FALSE	Mono-phosphorylated	High	Unambiguous	IEEQELSENTSLPAEEANGSLSEEEANGPELGSGK	[R].IEEQELSENTSLPAEEANGSLSEEEANGPELGSGK.[A]	1xPhospho [S22(97.6)]	1xPhospho [S7(0); T10(0.1); S11(0.1); S20(2.3); S22(97.6); S33(0)]	0.17489	0.00590259	0.063	1	1	1	2	Q9BUR4	Q9BUR4 [93-127]	Q9BUR4 1xPhospho [S99(0); T102(0.1); S103(0.1); S112(2.3); S114(97.6); S125(0)]	Q9BUR4 1xPhospho [S114(97.6)]	Telomerase Cajal body protein 1 [OS=Homo sapiens]	Q9BUR4	0	3724.62	35	2.53413e+06	1		High	3	0.1111	0	1	1	1	1242.21	1.4	0.00174	50.6229	0.004163	0.1214	0.063	1.98	50.51
9844	FALSE	Multi-phosphorylated	High	Unambiguous	LGAGEGGEASVSPEKTSTTSK	[K].LGAGEGGEASVSPEKTSTTSK.[G]	2xPhospho [S10(100); S12(100)]	2xPhospho [S10(100); S12(100); T16(0); S17(0); T18(0); T19(0); S20(0)]	0.00133381	0.00101989	0.688	1	1	1	1	Q13428	Q13428 [1367-1387]	Q13428 2xPhospho [S1376(100); S1378(100); T1382(0); S1383(0); T1384(0); T1385(0); S1386(0)]	Q13428 2xPhospho [S1376(100); S1378(100)]	Treacle protein [OS=Homo sapiens]	Q13428	1	2152.9	21	1.28142e+06	1		High	3	0.1386	0	1	1	1	718.306	-0.36	-0.00026	17.4031	0.0006768	0.000544	0.688	4.69	17.38
9921	FALSE	Mono-phosphorylated	High	Unambiguous	LGRETEEQDSDSAEQGDPAGEGK	[K].LGRETEEQDSDSAEQGDPAGEGK.[E]	1xPhospho [S10(100)]	1xPhospho [T5(0); S10(100); S12(0)]	0.00137662	0.00101989	0.684	1	1	1	1	O95361	O95361 [51-73]	O95361 1xPhospho [T55(0); S60(100); S62(0)]	O95361 1xPhospho [S60(100)]	Tripartite motif-containing protein 16 [OS=Homo sapiens]	O95361	1	2485	23	3.25331e+06	1		High	3	0.0016	0	1	1	1	829.005	0.03	2e-05	10.9749	0.0006768	0.0005648	0.684	6.21	10.96
9933	FALSE	Multi-phosphorylated	High	Unambiguous	IGSMSSVTSNKETDPPPPLTR	[R].IGSMSSVTSNKETDPPPPLTR.[S]	3xPhospho [S3(100); S6(100); S9(100)]	3xPhospho [S3(100); S5(0); S6(100); T8(0); S9(100); T13(0); T20(0)]	0.00905646	0.00101989	0.446	1	1	1	2	P28290	P28290 [268-288]	P28290 3xPhospho [S270(100); S272(0); S273(100); T275(0); S276(100); T280(0); T287(0)]	P28290 3xPhospho [S270(100); S273(100); S276(100)]	Protein ITPRID2 [OS=Homo sapiens]	P28290	1	2454.01	21	2.89219e+06	1		High	3	0.0856	0	1	1	1	818.676	2.67	0.00218	45.086	0.0006768	0.004534	0.446	3.97	45.26
9957	FALSE	Multi-phosphorylated	High	Unambiguous	IHDLEDDLEMSSDASDASGEEGGRVPK	[R].IHDLEDDLEMSSDASDASGEEGGRVPK.[A]	4xPhospho [S11(100); S12(100); S15(100); S18(100)]	4xPhospho [S11(100); S12(100); S15(100); S18(100)]	0.00829996	0.00101989	0.457	1	1	1	7	P35269	P35269 [207-233]	P35269 4xPhospho [S217(100); S218(100); S221(100); S224(100)]	P35269 4xPhospho [S217(100); S218(100); S221(100); S224(100)]	General transcription factor IIF subunit 1 [OS=Homo sapiens]	P35269	1	3179.12	27	921130	1		High	3	0.8018	0	1	1	1	1060.38	0.52	0.00055	56.4844	0.0006768	0.004103	0.457	5.55	56.27
9966	FALSE	Mono-phosphorylated	High	Unambiguous	IHGVNSGSSEGAQPNTENGVPEITDAATDQGPAESPPTSPSSASR	[R].IHGVNSGSSEGAQPNTENGVPEITDAATDQGPAESPPTSPSSASR.[G]	1xPhospho [S35(100)]	1xPhospho [S6(0); S8(0); S9(0); T16(0); T24(0); T28(0); S35(100); T38(0); S39(0); S41(0); S42(0); S44(0)]	0.00228279	0.00101989	0.62	1	1	1	1	Q8IWE2	Q8IWE2 [162-206]	Q8IWE2 1xPhospho [S167(0); S169(0); S170(0); T177(0); T185(0); T189(0); S196(100); T199(0); S200(0); S202(0); S203(0); S205(0)]	Q8IWE2 1xPhospho [S196(100)]	Protein NOXP20 [OS=Homo sapiens]	Q8IWE2	0	4483.98	45	11762499	1		High	4	0.124	0	1	1	1	1121.75	-0.01	-1e-05	37.8562	0.0006768	0.0009867	0.62	9.19	38.08
9967	FALSE	Mono-phosphorylated	High	Unambiguous	IHGVNSGSSEGAQPNTENGVPEITDAATDQGPAESPPTSPSSASR	[R].IHGVNSGSSEGAQPNTENGVPEITDAATDQGPAESPPTSPSSASR.[G]	1xDeamidated [N18]; 1xPhospho [S35(100)]	1xDeamidated [N18]; 1xPhospho [S6(0); S8(0); S9(0); T16(0); T24(0); T28(0); S35(100); T38(0); S39(0); S41(0); S42(0); S44(0)]	0.0027382	0.00101989	0.597	1	1	1	1	Q8IWE2	Q8IWE2 [162-206]	Q8IWE2 1xPhospho [S167(0); S169(0); S170(0); T177(0); T185(0); T189(0); S196(100); T199(0); S200(0); S202(0); S203(0); S205(0)]	Q8IWE2 1xPhospho [S196(100)]	Protein NOXP20 [OS=Homo sapiens]	Q8IWE2	0	4484.96	45	3.46416e+06	1		High	4		0.0171	2	2	2	1122	1.27	0.00143	39.485	0.0006768	0.001213	0.597	6.31	39.72
9968	FALSE	Multi-phosphorylated	High	Unambiguous	IHGVNSGSSEGAQPNTENGVPEITDAATDQGPAESPPTSPSSASR	[R].IHGVNSGSSEGAQPNTENGVPEITDAATDQGPAESPPTSPSSASR.[G]	1xDeamidated [N/Q]; 2xPhospho [S35(99.3); S39(87.1)]	1xDeamidated [Q13; N18]; 2xPhospho [S6(0); S8(0); S9(0); T16(0); T24(0.1); T28(0.6); S35(99.3); T38(6.5); S39(87.1); S41(6.4); S42(0); S44(0)]	0.138939	0.0040603	0.095	1	1	2	2	Q8IWE2	Q8IWE2 [162-206]	Q8IWE2 2xPhospho [S167(0); S169(0); S170(0); T177(0); T185(0.1); T189(0.6); S196(99.3); T199(6.5); S200(87.1); S202(6.4); S203(0); S205(0)]	Q8IWE2 2xPhospho [S196(99.3); S200(87.1)]	Protein NOXP20 [OS=Homo sapiens]	Q8IWE2	0	4564.93	45	4.44178e+06	1		High	4	0.0369	0	1	1	1	1141.99	2.1	0.0024	45.8357	0.002888	0.09305	0.095	2.71	44.7
9980	FALSE	Multi-phosphorylated	High	Unambiguous	LHRIETDEEESCDNAHGDANQPAR	[R].LHRIETDEEESCDNAHGDANQPAR.[D]	1xCarbamidomethyl [C12]; 2xPhospho [T6(100); S11(100)]	1xCarbamidomethyl [C12]; 2xPhospho [T6(100); S11(100)]	0.246448	0.00891757	0.013	1	1	1	1	Q96T23	Q96T23 [1300-1323]	Q96T23 2xPhospho [T1305(100); S1310(100)]	Q96T23 2xPhospho [T1305(100); S1310(100)]	Remodeling and spacing factor 1 [OS=Homo sapiens]	Q96T23	1	2924.13	24	2.20368e+06	1		High	4	0.1596	0	1	1	1	731.789	1.35	0.00099	10.1852	0.006507	0.1789	0.013	3.32	10.16
10045	FALSE	Multi-phosphorylated	High	Unambiguous	LKNGFPHPEPDCNPSEAASEESNSEIEQEIPVEQK	[K].LKNGFPHPEPDCNPSEAASEESNSEIEQEIPVEQK.[E]	1xCarbamidomethyl [C12]; 1xDeamidated [N3]; 2xPhospho [S24(99.9); S]	1xCarbamidomethyl [C12]; 1xDeamidated [N3; N13]; 2xPhospho [S15(50); S19(50); S22(0.2); S24(99.9)]	0.0220003	0.00128715	0.334	1	1	2	2	Q9NR30	Q9NR30 [150-184]	Q9NR30 2xPhospho [S164(50); S168(50); S171(0.2); S173(99.9)]	Q9NR30 2xPhospho [S173(99.9); S]	Nucleolar RNA helicase 2 [OS=Homo sapiens]	Q9NR30	1	4096.7	35	27101213	2		High	4	0.0827	0	1	1	1	1024.93	1.07	0.00109	47.9927	0.0008299	0.01202	0.334	7.01	48.41
10046	FALSE	Multi-phosphorylated	High	Unambiguous	LKNGFPHPEPDCNPSEAASEESNSEIEQEIPVEQK	[K].LKNGFPHPEPDCNPSEAASEESNSEIEQEIPVEQK.[E]	1xCarbamidomethyl [C12]; 3xPhospho [S22(97.9); S24(100); S]	1xCarbamidomethyl [C12]; 3xPhospho [S15(51.1); S19(51.1); S22(97.9); S24(100)]	0.0733978	0.00322679	0.18	1	1	1	1	Q9NR30	Q9NR30 [150-184]	Q9NR30 3xPhospho [S164(51.1); S168(51.1); S171(97.9); S173(100)]	Q9NR30 3xPhospho [S171(97.9); S173(100); S]	Nucleolar RNA helicase 2 [OS=Homo sapiens]	Q9NR30	1	4175.69	35	7216439	1		High	4		0.0204	2	2	2	1044.68	0.72	0.00075	51.5287	0.002216	0.0457	0.18	5.28	51.38
10047	FALSE	Multi-phosphorylated	High	Unambiguous	LKNGFPHPEPDCNPSEAASEESNSEIEQEIPVEQK	[K].LKNGFPHPEPDCNPSEAASEESNSEIEQEIPVEQK.[E]	1xCarbamidomethyl [C12]; 1xDeamidated [N3]; 3xPhospho [S15(99.9); S24(100); S]	1xCarbamidomethyl [C12]; 1xDeamidated [N3]; 3xPhospho [S15(99.9); S19(50.1); S22(50.1); S24(100)]	0.0108686	0.00101989	0.423	1	1	2	3	Q9NR30	Q9NR30 [150-184]	Q9NR30 3xPhospho [S164(99.9); S168(50.1); S171(50.1); S173(100)]	Q9NR30 3xPhospho [S164(99.9); S173(100); S]	Nucleolar RNA helicase 2 [OS=Homo sapiens]	Q9NR30	1	4176.67	35	2.02872e+07	2		High	4	0.0566	0	1	1	1	1044.92	1.04	0.00109	53.5374	0.0006768	0.005557	0.423	5.3	53.43
10128	FALSE	Multi-phosphorylated	High	Unambiguous	LLEDSEESSEETVSR	[R].LLEDSEESSEETVSR.[A]	2xPhospho [S5(100); S8(100)]	2xPhospho [S5(100); S8(100); S9(0); T12(0); S14(0)]	0.0138971	0.00101989	0.392	1	1	1	1	O60231	O60231 [99-113]	O60231 2xPhospho [S103(100); S106(100); S107(0); T110(0); S112(0)]	O60231 2xPhospho [S103(100); S106(100)]	Pre-mRNA-splicing factor ATP-dependent RNA helicase DHX16 [OS=Homo sapiens]	O60231	0	1869.7	15	8462237	1		High	2	0.2981	0	1	1	1	935.355	-0.23	-0.00022	32.5472	0.0006768	0.007289	0.392	4.16	32.58
10129	FALSE	Multi-phosphorylated	High	Unambiguous	LLEDSEESSEETVSR	[R].LLEDSEESSEETVSR.[A]	3xPhospho [S5(100); S8(100); S9(100)]	3xPhospho [S5(100); S8(100); S9(100); T12(0); S14(0)]	0.0522311	0.00196892	0.224	1	1	1	2	O60231	O60231 [99-113]	O60231 3xPhospho [S103(100); S106(100); S107(100); T110(0); S112(0)]	O60231 3xPhospho [S103(100); S106(100); S107(100)]	Pre-mRNA-splicing factor ATP-dependent RNA helicase DHX16 [OS=Homo sapiens]	O60231	0	1949.67	15	462792	1		High	2	0.4293	0	1	1	1	975.339	0.08	7e-05	43.5116	0.001491	0.03136	0.224	1.91	43.23
10170	FALSE	Multi-phosphorylated	High	Unambiguous	LLGLTPPEGGAGDRSEEEASSTEKPTK	[R].LLGLTPPEGGAGDRSEEEASSTEKPTK.[A]	3xPhospho [S15(100); S20(100); S21(100)]	3xPhospho [T5(0); S15(100); S20(100); S21(100); T22(0); T26(0)]	0.0534646	0.00196892	0.221	1	1	1	1	Q9UGY1	Q9UGY1 [120-146]	Q9UGY1 3xPhospho [T124(0); S134(100); S139(100); S140(100); T141(0); T145(0)]	Q9UGY1 3xPhospho [S134(100); S139(100); S140(100)]	Nucleolar protein 12 [OS=Homo sapiens]	Q9UGY1	1	2996.26	27	814317	1		High	4	0.3728	0	1	1	1	749.82	0.08	6e-05	43.5969	0.001491	0.0322	0.221	5.07	43.5
10185	FALSE	Multi-phosphorylated	High	Unambiguous	LIHGEDSDSEGEEEGRGSSGCSEAGGAGHEEGR	[R].LIHGEDSDSEGEEEGRGSSGCSEAGGAGHEEGR.[A]	1xCarbamidomethyl [C21]; 2xPhospho [S7(100); S9(100)]	1xCarbamidomethyl [C21]; 2xPhospho [S7(100); S9(100); S18(0); S19(0); S22(0)]	0.000521422	0.00101989	0.807	1	1	1	1	Q9C0C9	Q9C0C9 [81-113]	Q9C0C9 2xPhospho [S87(100); S89(100); S98(0); S99(0); S102(0)]	Q9C0C9 2xPhospho [S87(100); S89(100)]	(E3-independent) E2 ubiquitin-conjugating enzyme [OS=Homo sapiens]	Q9C0C9	1	3504.29	33	3.21697e+06	1		High	4	0.1847	0	1	1	1	876.829	0.25	0.00022	11.0885	0.0006768	0.0001933	0.807	8.5	11.11
10209	FALSE	Multi-phosphorylated	High	Unambiguous	LIIESPSNTSSTEPA	[R].LIIESPSNTSSTEPA.[-]	2xPhospho [S5(100); S10(97.2)]	2xPhospho [S5(100); S7(0); T9(1.4); S10(97.2); S11(1.4); T12(0)]	0.0810759	0.00322679	0.167	1	1	1	1	P38432	P38432 [562-576]	P38432 2xPhospho [S566(100); S568(0); T570(1.4); S571(97.2); S572(1.4); T573(0)]	P38432 2xPhospho [S566(100); S571(97.2)]	Coilin [OS=Homo sapiens]	P38432	0	1705.7	15	1.48034e+06	1		High	2	0.1384	0	1	1	1	853.352	0.09	7e-05	54.5892	0.002216	0.05108	0.167	1.59	54.59
10325	FALSE	Multi-phosphorylated	High	Unambiguous	LISDFEDTDGEGGAYTDNELDEPAEEPLVSSITR	[R].LISDFEDTDGEGGAYTDNELDEPAEEPLVSSITR.[S]	1xDeamidated [N18]; 2xPhospho [S/T/Y]	1xDeamidated [N18]; 2xPhospho [S3(50); T8(50); Y15(50); T16(50); S30(0); S31(0); T33(0)]	0.238395	0.00832476	0.018	1	1	1	1	Q9UDY2	Q9UDY2 [918-951]			Tight junction protein ZO-2 [OS=Homo sapiens]	Q9UDY2	0	3845.57	34			NoQuanValues	High	3	0.2617	0	1	1	1	1282.54	6.86	0.0088	81.9089	0.006151	0.1724	0.018	1.07
10345	FALSE	Multi-phosphorylated	High	Unambiguous	LLSPAGSSGAPASPACSSPPSSEFMDVN	[R].LLSPAGSSGAPASPACSSPPSSEFMDVN.[-]	1xCarbamidomethyl [C16]; 2xPhospho [S13(100); S]	1xCarbamidomethyl [C16]; 2xPhospho [S3(0); S7(0); S8(0); S13(100); S17(49.4); S18(49.4); S21(1.3); S22(0)]	0.0245751	0.00128715	0.32	1	1	1	1	P51784	P51784 [936-963]	P51784 2xPhospho [S938(0); S942(0); S943(0); S948(100); S952(49.4); S953(49.4); S956(1.3); S957(0)]	P51784 2xPhospho [S948(100); S]	Ubiquitin carboxyl-terminal hydrolase 11 [OS=Homo sapiens]	P51784	0	2880.15	28	653939	1		High	3	0.2869	0	1	1	1	960.724	2.04	0.00195	71.7636	0.0008299	0.01363	0.32	2.51	71.65
10597	FALSE	Multi-phosphorylated	High	Unambiguous	LPPPFPGLEPESEGAAGGSEPEAGDSDTEGEDIFTGAAVVSK	[R].LPPPFPGLEPESEGAAGGSEPEAGDSDTEGEDIFTGAAVVSK.[H]	2xPhospho [S19(100); S/T]	2xPhospho [S12(0); S19(100); S26(50); T28(50); T35(0); S41(0)]	2.97e-06	0.00101989	1.462	1	1	2	5	Q13596	Q13596 [14-55]	Q13596 2xPhospho [S25(0); S32(100); S39(50); T41(50); T48(0); S54(0)]	Q13596 2xPhospho [S32(100); S/T]	Sorting nexin-1 [OS=Homo sapiens]	Q13596	0	4273.83	42	1.42898e+07	4		High	4	0.2891	0	1	1	1	1069.21	0.15	0.00016	88.5048	0.0006768	6.32e-07	1.462	13.56	88.75
10673	FALSE	Mono-phosphorylated	High	Unambiguous	LQEEGGGSDEEETGSPSEDGMQSAR	[K].LQEEGGGSDEEETGSPSEDGMQSAR.[T]	1xPhospho [S8(100)]	1xPhospho [S8(100); T13(0); S15(0); S17(0); S23(0)]	0.00289411	0.00101989	0.59	1	1	1	1	Q13610	Q13610 [43-67]	Q13610 1xPhospho [S50(100); T55(0); S57(0); S59(0); S65(0)]	Q13610 1xPhospho [S50(100)]	Periodic tryptophan protein 1 homolog [OS=Homo sapiens]	Q13610	0	2662.01	25	7.59996e+06	1		High	3	0.1622	0	1	1	1	888.008	-0.13	-0.00012	21.2478	0.0006768	0.001288	0.59	4.13	21.21
10674	FALSE	Multi-phosphorylated	High	Unambiguous	LQEEGGGSDEEETGSPSEDGMQSAR	[K].LQEEGGGSDEEETGSPSEDGMQSAR.[T]	2xPhospho [S8(100); S15(100)]	2xPhospho [S8(100); T13(0); S15(100); S17(0); S23(0)]	0.000542402	0.00101989	0.802	1	1	2	2	Q13610	Q13610 [43-67]	Q13610 2xPhospho [S50(100); T55(0); S57(100); S59(0); S65(0)]	Q13610 2xPhospho [S50(100); S57(100)]	Periodic tryptophan protein 1 homolog [OS=Homo sapiens]	Q13610	0	2741.98	25	926012	1		High	3	0.4037	0	1	1	1	914.664	0.42	0.00038	26.4634	0.0006768	0.0002015	0.802	6.02	26.53
10677	FALSE	Multi-phosphorylated	High	Unambiguous	LQEEQDGGSSDEDRAGPAPPGASDGVDIQDVK	[R].LQEEQDGGSSDEDRAGPAPPGASDGVDIQDVK.[F]	2xPhospho [S9(100); S10(100)]	2xPhospho [S9(100); S10(100); S23(0)]	0.000455978	0.00101989	0.824	1	1	1	1	Q14147	Q14147 [741-772]	Q14147 2xPhospho [S749(100); S750(100); S763(0)]	Q14147 2xPhospho [S749(100); S750(100)]	Probable ATP-dependent RNA helicase DHX34 [OS=Homo sapiens]	Q14147	1	3399.39	32	7.95945e+06	1		High	3	0.2887	0	1	1	1	1133.8	-0.03	-4e-05	40.4549	0.0006768	0.0001666	0.824	8.07	40.49
10685	FALSE	Multi-phosphorylated	High	Unambiguous	IQEQESSGEEDSDLSPEER	[R].IQEQESSGEEDSDLSPEER.[E]	2xPhospho [S6(100); S7(100)]	2xPhospho [S6(100); S7(100); S12(0); S15(0)]	0.00185867	0.00101989	0.646	1	2	1	3	Q6NXS1	Q6NXS1 [116-134]	Q6NXS1 2xPhospho [S121(100); S122(100); S127(0); S130(0)]	Q6NXS1 2xPhospho [S121(100); S122(100)]	Protein phosphatase inhibitor 2 family member B [OS=Homo sapiens]	Q6NXS1; P41236	0	2323.85	19	2.89083e+06	2		High	2	0.3203	0	1	1	1	1162.43	0.42	0.00049	28.8361	0.0006768	0.0007859	0.646	4.87	28.88
10686	FALSE	Multi-phosphorylated	High	Unambiguous	IQEQESSGEEDSDLSPEEREK	[R].IQEQESSGEEDSDLSPEEREK.[K]	2xPhospho [S6(100); S7(100)]	2xPhospho [S6(100); S7(100); S12(0); S15(0)]	0.000577739	0.00101989	0.794	1	2	1	2	Q6NXS1	Q6NXS1 [116-136]	Q6NXS1 2xPhospho [S121(100); S122(100); S127(0); S130(0)]	Q6NXS1 2xPhospho [S121(100); S122(100)]	Protein phosphatase inhibitor 2 family member B [OS=Homo sapiens]	Q6NXS1; P41236	1	2580.99	21	33520784	1		High	3	0.2398	0	1	1	1	861	-0.38	-0.00032	21.3547	0.0006768	0.0002168	0.794	6.63	21.36
10741	FALSE	Multi-phosphorylated	High	Unambiguous	LQPPSPLGPEGSVEESEAEASGEEEEGDGTPR	[R].LQPPSPLGPEGSVEESEAEASGEEEEGDGTPR.[R]	3xPhospho [S5(100); S16(100); S21(100)]	3xPhospho [S5(100); S12(0); S16(100); S21(100); T30(0)]	0.00571825	0.00101989	0.504	1	1	1	2	Q6ZRS2	Q6ZRS2 [3157-3188]	Q6ZRS2 3xPhospho [S3161(100); S3168(0); S3172(100); S3177(100); T3186(0)]	Q6ZRS2 3xPhospho [S3161(100); S3172(100); S3177(100)]	Helicase SRCAP [OS=Homo sapiens]	Q6ZRS2	0	3506.34	32	288144	1		High	3	0.0821	0	1	1	1	1169.45	1.55	0.00182	58.496	0.0006768	0.002733	0.504	3.29	58.41
10743	FALSE	Mono-phosphorylated	High	Unambiguous	IQQFDDDEEEEDEEEAQGSGESDGEDGAWQGSQLAR	[R].IQQFDDDEEEEDEEEAQGSGESDGEDGAWQGSQLAR.[G]	1xPhospho [S]	1xPhospho [S19(50); S22(50); S32(0)]	0.0174877	0.00101989	0.363	1	1	1	1	Q9UPN7	Q9UPN7 [617-652]			Serine/threonine-protein phosphatase 6 regulatory subunit 1 [OS=Homo sapiens]	Q9UPN7	0	4065.55	36			NoQuanValues	High	4	0.0439	0	1	1	1	1017.15	1.34	0.00137	47.3186	0.0006768	0.009364	0.363	3.42
10744	FALSE	Multi-phosphorylated	High	Unambiguous	IQQFDDDEEEEDEEEAQGSGESDGEDGAWQGSQLAR	[R].IQQFDDDEEEEDEEEAQGSGESDGEDGAWQGSQLAR.[G]	2xPhospho [S19(100); S22(100)]	2xPhospho [S19(100); S22(100); S32(0)]	0.00680758	0.00101989	0.482	1	1	1	4	Q9UPN7	Q9UPN7 [617-652]	Q9UPN7 2xPhospho [S635(100); S638(100); S648(0)]	Q9UPN7 2xPhospho [S635(100); S638(100)]	Serine/threonine-protein phosphatase 6 regulatory subunit 1 [OS=Homo sapiens]	Q9UPN7	0	4145.52	36	4303365	2		High	4	0.2303	0	1	1	1	1037.14	2.14	0.00221	55.0573	0.0006768	0.0033	0.482	4.95	55.28
10798	FALSE	Multi-phosphorylated	High	Unambiguous	LREQGTESRSSTPLPTISSSAENTR	[K].LREQGTESRSSTPLPTISSSAENTR.[Q]	2xPhospho [S8(100); T12(100)]	2xPhospho [T6(0); S8(100); S10(0); S11(0); T12(100); T16(0); S18(0); S19(0); S20(0); T24(0)]	0.00942277	0.00101989	0.441	1	2	1	1	P42167	P42167 [149-173]	P42167 2xPhospho [T154(0); S156(100); S158(0); S159(0); T160(100); T164(0); S166(0); S167(0); S168(0); T172(0)]	P42167 2xPhospho [S156(100); T160(100)]	Lamina-associated polypeptide 2, isoforms beta/gamma [OS=Homo sapiens]	P42167; P42166	2	2864.28	25	2.80038e+06	1		High	4	0.0799	0	1	1	1	716.827	0.71	0.00051	24.9796	0.0006768	0.004727	0.441	5.13	24.95
10799	FALSE	Multi-phosphorylated	High	Unambiguous	LREQGTESRSSTPLPTISSSAENTR	[K].LREQGTESRSSTPLPTISSSAENTR.[Q]	3xPhospho [S8(99.9); S/T]	3xPhospho [T6(0.1); S8(99.9); S10(66.7); S11(66.7); T12(66.7); T16(0); S18(0); S19(0); S20(0); T24(0)]	0.195656	0.00621099	0.047	1	2	1	1	P42167	P42167 [149-173]	P42167 3xPhospho [T154(0.1); S156(99.9); S158(66.7); S159(66.7); T160(66.7); T164(0); S166(0); S167(0); S168(0); T172(0)]	P42167 3xPhospho [S156(99.9); S/T]	Lamina-associated polypeptide 2, isoforms beta/gamma [OS=Homo sapiens]	P42167; P42166	2	2944.25	25	1111288	1		High	4	0.1869	0	1	1	1	736.818	0.26	0.00019	30.5012	0.004346	0.1378	0.047	3.37	30.45
10876	FALSE	Multi-phosphorylated	High	Unambiguous	ISEEQQQLQQALAPAQASSNSSTPTR	[K].ISEEQQQLQQALAPAQASSNSSTPTR.[M]	2xPhospho [S19(100); S/T]	2xPhospho [S2(0); S18(0); S19(100); S21(0.8); S22(49.6); T23(49.6); T25(0)]	0.00190327	0.00101989	0.643	1	1	1	1	Q13439	Q13439 [9-34]	Q13439 2xPhospho [S10(0); S26(0); S27(100); S29(0.8); S30(49.6); T31(49.6); T33(0)]	Q13439 2xPhospho [S27(100); S/T]	Golgin subfamily A member 4 [OS=Homo sapiens]	Q13439	0	2930.29	26	492382	1		High	3	0.0747	0	1	1	1	977.436	0.3	0.00029	47.6936	0.0006768	0.000807	0.643	3.75	47.75
10892	FALSE	Multi-phosphorylated	High	Unambiguous	LSESSALKQPATPTAAESSEGEGEEGDDGGETESRESYDAPPTPSGAR	[R].LSESSALKQPATPTAAESSEGEGEEGDDGGETESRESYDAPPTPSGAR.[L]	1xDeamidated [Q9]; 2xPhospho [T12(98.6); S/T/Y]	1xDeamidated [Q9]; 2xPhospho [S2(0.4); S4(0.4); S5(0.4); T12(98.6); T14(3.2); S18(48.6); S19(48.6); T32(0); S34(0); S37(0); Y38(0); T43(0); S45(0)]	0.0922608	0.00322679	0.15	1	1	1	1	Q96S55	Q96S55 [74-121]	Q96S55 2xPhospho [S75(0.4); S77(0.4); S78(0.4); T85(98.6); T87(3.2); S91(48.6); S92(48.6); T105(0); S107(0); S110(0); Y111(0); T116(0); S118(0)]	Q96S55 2xPhospho [T85(98.6); S/T/Y]	ATPase WRNIP1 [OS=Homo sapiens]	Q96S55	2	4998.05	48	1.25645e+06	1		High	4	0.0976	0	1	1	1	1250.28	6.52	0.00815	34.2445	0.002216	0.05879	0.15	4.2	34.15
10941	FALSE	Multi-phosphorylated	High	Unambiguous	LSLNNDIFEANSDSDQQSETKEDTSPK	[R].LSLNNDIFEANSDSDQQSETKEDTSPK.[K]	2xPhospho [S12(100); S14(100)]	2xPhospho [S2(0); S12(100); S14(100); S18(0); T20(0); T24(0); S25(0)]	0.173656	0.00590259	0.064	1	1	1	1	Q99549	Q99549 [125-151]	Q99549 2xPhospho [S126(0); S136(100); S138(100); S142(0); T144(0); T148(0); S149(0)]	Q99549 2xPhospho [S136(100); S138(100)]	M-phase phosphoprotein 8 [OS=Homo sapiens]	Q99549	1	3172.29	27	1.50911e+06	1		High	3	0.1789	0	1	1	1	1058.1	0.24	0.00026	50.4204	0.004163	0.1202	0.064	2.18	50.34
11002	FALSE	Multi-phosphorylated	High	Unambiguous	LSRSRTASLTSAASVDGNR	[R].LSRSRTASLTSAASVDGNR.[S]	3xPhospho [S4(100); T6(100); S8(100)]	3xPhospho [S2(0); S4(100); T6(100); S8(100); T10(0); S11(0); S14(0)]	0.146199	0.0040603	0.088	1	1	1	1	Q9UN36	Q9UN36 [325-343]	Q9UN36 3xPhospho [S326(0); S328(100); T330(100); S332(100); T334(0); S335(0); S338(0)]	Q9UN36 3xPhospho [S328(100); T330(100); S332(100)]	Protein NDRG2 [OS=Homo sapiens]	Q9UN36	2	2188.91	19	1.37571e+06	1		High	3	0.1975	0	1	1	1	730.31	0.51	0.00037	22.8584	0.002888	0.0985	0.088	3.24	22.83
11003	FALSE	Multi-phosphorylated	High	Unambiguous	LSRSRTASLTSAASVDGNR	[R].LSRSRTASLTSAASVDGNR.[S]	4xPhospho [T6(100); S8(100); S14(100); S/T]	4xPhospho [S2(50); S4(50); T6(100); S8(100); T10(0); S11(0); S14(100)]	0.244821	0.00861095	0.014	1	1	1	1	Q9UN36	Q9UN36 [325-343]	Q9UN36 4xPhospho [S326(50); S328(50); T330(100); S332(100); T334(0); S335(0); S338(100)]	Q9UN36 4xPhospho [T330(100); S332(100); S338(100); S/T]	Protein NDRG2 [OS=Homo sapiens]	Q9UN36	2	2268.88	19	316638	1		High	3	0.2041	0	1	1	1	756.965	-0.54	-0.00041	26.1389	0.006507	0.1771	0.014	1.47	26.15
11014	FALSE	Mono-phosphorylated	High	Unambiguous	LSSEDEEEDEAEDDQSEASGKK	[K].LSSEDEEEDEAEDDQSEASGKK.[S]	1xPhospho [S3(99.2)]	1xPhospho [S2(0.8); S3(99.2); S16(0); S19(0)]	7.67e-05	0.00101989	1.05	1	1	1	1	Q8NEJ9	Q8NEJ9 [141-162]	Q8NEJ9 1xPhospho [S142(0.8); S143(99.2); S156(0); S159(0)]	Q8NEJ9 1xPhospho [S143(99.2)]	Neuroguidin [OS=Homo sapiens]	Q8NEJ9	1	2506.95	22	7.26847e+06	1		High	3	0.0365	0	1	1	1	836.32	-0.84	-0.0007	13.1037	0.0006768	2.31e-05	1.05	7.13	13.1
11029	FALSE	Multi-phosphorylated	High	Unambiguous	LSSLRASTSKSESSQK	[R].LSSLRASTSKSESSQK.[-]	2xPhospho [S3(100); S7(100)]	2xPhospho [S2(0); S3(100); S7(100); T8(0); S9(0); S11(0); S13(0); S14(0)]	0.0150435	0.00101989	0.382	1	1	1	1	P62753	P62753 [234-249]	P62753 2xPhospho [S235(0); S236(100); S240(100); T241(0); S242(0); S244(0); S246(0); S247(0)]	P62753 2xPhospho [S236(100); S240(100)]	Small ribosomal subunit protein eS6 [OS=Homo sapiens]	P62753	2	1855.82	16	17881304	1		High	3	0.2187	0	1	1	1	619.278	0.51	0.00031	7.9132	0.0006768	0.007938	0.382	3.75	7.91
11030	FALSE	Multi-phosphorylated	High	Unambiguous	LSSLRASTSKSESSQK	[R].LSSLRASTSKSESSQK.[-]	3xPhospho [S7(100); S11(100); S14(100)]	3xPhospho [S2(0); S3(0); S7(100); T8(0); S9(0); S11(100); S13(0); S14(100)]	0.059602	0.00322679	0.207	1	1	1	1	P62753	P62753 [234-249]	P62753 3xPhospho [S235(0); S236(0); S240(100); T241(0); S242(0); S244(100); S246(0); S247(100)]	P62753 3xPhospho [S240(100); S244(100); S247(100)]	Small ribosomal subunit protein eS6 [OS=Homo sapiens]	P62753	2	1935.79	16	565696	1		High	3	0.0345	0	1	1	1	645.934	1.08	0.00069	10.1728	0.002216	0.03629	0.207	3.19	10.19
11031	FALSE	Multi-phosphorylated	High	Unambiguous	LSSLRASTSKSESSQK	[R].LSSLRASTSKSESSQK.[-]	4xPhospho [S3(100); S7(100); S11(100); S14(100)]	4xPhospho [S2(0); S3(100); S7(100); T8(0); S9(0); S11(100); S13(0); S14(100)]	0.121721	0.00377149	0.113	1	1	1	1	P62753	P62753 [234-249]	P62753 4xPhospho [S235(0); S236(100); S240(100); T241(0); S242(0); S244(100); S246(0); S247(100)]	P62753 4xPhospho [S236(100); S240(100); S244(100); S247(100)]	Small ribosomal subunit protein eS6 [OS=Homo sapiens]	P62753	2	2015.75	16	8684445	1		High	3	0.109	0	1	1	1	672.59	1.42	0.00095	15.5082	0.002527	0.08077	0.113	3.12	15.51
11037	FALSE	Multi-phosphorylated	High	Unambiguous	LSSSDRYSDASDDSFSEPR	[K].LSSSDRYSDASDDSFSEPR.[I]	3xPhospho [S8(100); S11(100); S14(100)]	3xPhospho [S2(0); S3(0); S4(0); Y7(0); S8(100); S11(100); S14(100); S16(0)]	0.0168086	0.00101989	0.368	1	1	1	1	Q9NRF8	Q9NRF8 [561-579]	Q9NRF8 3xPhospho [S562(0); S563(0); S564(0); Y567(0); S568(100); S571(100); S574(100); S576(0)]	Q9NRF8 3xPhospho [S568(100); S571(100); S574(100)]	CTP synthase 2 [OS=Homo sapiens]	Q9NRF8	1	2360.8	19	1.66833e+06	1		High	3	0.4202	0	1	1	1	787.606	2.09	0.00164	33.3889	0.0006768	0.008983	0.368	4.26	33.27
11040	FALSE	Mono-phosphorylated	High	Unambiguous	LSSSEETESTQCCPGSPVAQTESPCDLSSIVEEENTDR	[R].LSSSEETESTQCCPGSPVAQTESPCDLSSIVEEENTDR.[S]	3xCarbamidomethyl [C12; C13; C25]; 1xPhospho [S16(98.1)]	3xCarbamidomethyl [C12; C13; C25]; 1xPhospho [S2(0); S3(0); S4(0); T7(0); S9(0); T10(0); S16(98.1); T21(1.9); S23(0); S28(0); S29(0); T36(0)]	0.00221172	0.00101989	0.624	1	1	1	1	Q12802	Q12802 [330-367]	Q12802 1xPhospho [S331(0); S332(0); S333(0); T336(0); S338(0); T339(0); S345(98.1); T350(1.9); S352(0); S357(0); S358(0); T365(0)]	Q12802 1xPhospho [S345(98.1)]	A-kinase anchor protein 13 [OS=Homo sapiens]	Q12802	0	4295.74	38	2736094	1		High	3		0.0016	2	2	2	1432.59	0.85	0.00122	53.9952	0.0006768	0.0009508	0.624	6.18	53.92
11041	FALSE	Mono-phosphorylated	High	Unambiguous	LSSSPPSGSGGGGGASSSSHCSGESQCR	[K].LSSSPPSGSGGGGGASSSSHCSGESQCR.[A]	2xCarbamidomethyl [C21; C27]; 1xPhospho [S]	2xCarbamidomethyl [C21; C27]; 1xPhospho [S2(33.3); S3(33.3); S4(33.3); S7(0); S9(0); S16(0); S17(0); S18(0); S19(0); S22(0); S25(0)]	0.000452395	0.00101989	0.825	1	1	1	1	Q9Y4X0	Q9Y4X0 [13-40]			Nuclear protein AMMECR1 [OS=Homo sapiens]	Q9Y4X0	0	2704.04	28	3292738	1		High	3	0.01	0	1	1	1	902.018	0.97	0.00087	7.5389	0.0006768	0.0001654	0.825	5.02	7.59
11177	FALSE	Mono-phosphorylated	High	Unambiguous	LTPVSPESSSTEEKSSSQPSSCCSDPSKPGGNVEGATQSLAEQMR	[R].LTPVSPESSSTEEKSSSQPSSCCSDPSKPGGNVEGATQSLAEQMR.[K]	2xCarbamidomethyl [C22; C23]; 1xPhospho [S5(96.4)]	2xCarbamidomethyl [C22; C23]; 1xPhospho [T2(3.6); S5(96.4); S8(0); S9(0); S10(0); T11(0); S15(0); S16(0); S17(0); S20(0); S21(0); S24(0); S27(0); T37(0); S39(0)]	0.0265949	0.00128715	0.31	1	1	1	1	Q13501	Q13501 [268-312]	Q13501 1xPhospho [T269(3.6); S272(96.4); S275(0); S276(0); S277(0); T278(0); S282(0); S283(0); S284(0); S287(0); S288(0); S291(0); S294(0); T304(0); S306(0)]	Q13501 1xPhospho [S272(96.4)]	Sequestosome-1 [OS=Homo sapiens]	Q13501	1	4791.07	45	40308108	1		High	4	0.0141	0	1	1	1	1198.52	0.74	0.00089	38.1431	0.0008299	0.01489	0.31	4.98	38.13
11178	FALSE	Mono-phosphorylated	High	Unambiguous	LTPVSPESSSTEEKSSSQPSSCCSDPSKPGGNVEGATQSLAEQMR	[R].LTPVSPESSSTEEKSSSQPSSCCSDPSKPGGNVEGATQSLAEQMR.[K]	2xCarbamidomethyl [C22; C23]; 1xDeamidated [Q18]; 1xPhospho [T/S]	2xCarbamidomethyl [C22; C23]; 1xDeamidated [Q18]; 1xPhospho [T2(50); S5(50); S8(0); S9(0); S10(0); T11(0); S15(0); S16(0); S17(0); S20(0); S21(0); S24(0); S27(0); T37(0); S39(0)]	0.020651	0.00128715	0.342	1	1	1	1	Q13501	Q13501 [268-312]			Sequestosome-1 [OS=Homo sapiens]	Q13501	1	4792.05	45	1.16457e+06	1		High	3	0.0213	0	1	1	1	1598.03	3.73	0.00597	38.2172	0.0008299	0.01121	0.342	3.76	38.14
11248	FALSE	Multi-phosphorylated	High	Unambiguous	LVEDERSDREETESSEGEEAAAGGGAK	[K].LVEDERSDREETESSEGEEAAAGGGAK.[S]	4xPhospho [S7(100); T12(100); S14(100); S15(100)]	4xPhospho [S7(100); T12(100); S14(100); S15(100)]	0.232099	0.00769758	0.022	1	1	1	1	Q96G23	Q96G23 [335-361]	Q96G23 4xPhospho [S341(100); T346(100); S348(100); S349(100)]	Q96G23 4xPhospho [S341(100); T346(100); S348(100); S349(100)]	Ceramide synthase 2 [OS=Homo sapiens]	Q96G23	2	3128.11	27	198148	1		High	4	0.3	0	1	1	1	782.783	1.74	0.00136	23.2596	0.005786	0.1669	0.022	2	23.23
11251	FALSE	Multi-phosphorylated	High	Unambiguous	LVEGTINPGETCLIIEDVVTSGSSVLETVEVLQK	[R].LVEGTINPGETCLIIEDVVTSGSSVLETVEVLQK.[E]	1xCarbamidomethyl [C12]; 2xPhospho [T5(99.2); T11(99.2)]	1xCarbamidomethyl [C12]; 2xPhospho [T5(99.2); T11(99.2); T20(0.7); S21(0.4); S23(0.4); S24(0.1); T28(0)]	0.192954	0.00621099	0.049	1	1	1	1	P11172	P11172 [108-141]	P11172 2xPhospho [T112(99.2); T118(99.2); T127(0.7); S128(0.4); S130(0.4); S131(0.1); T135(0)]	P11172 2xPhospho [T112(99.2); T118(99.2)]	Uridine 5'-monophosphate synthase [OS=Homo sapiens]	P11172	0	3788.82	34			NoQuanValues	High	4	0.0411	0	1	1	1	947.964	3.94	0.00373	99.334	0.004163	0.1353	0.049	3.41
11304	FALSE	Multi-phosphorylated	High	Unambiguous	LVPYSCRENYSDSEEEDDDDVASSR	[R].LVPYSCRENYSDSEEEDDDDVASSR.[Q]	1xCarbamidomethyl [C6]; 2xPhospho [S11(100); S13(100)]	1xCarbamidomethyl [C6]; 2xPhospho [Y4(0); S5(0); Y10(0); S11(100); S13(100); S23(0); S24(0)]	0.017077	0.00101989	0.366	1	1	1	2	Q9Y2U8	Q9Y2U8 [249-273]	Q9Y2U8 2xPhospho [Y252(0); S253(0); Y258(0); S259(100); S261(100); S271(0); S272(0)]	Q9Y2U8 2xPhospho [S259(100); S261(100)]	Inner nuclear membrane protein Man1 [OS=Homo sapiens]	Q9Y2U8	1	3097.13	25	20761330	1		High	3	0.1717	0	1	1	1	1033.05	-0.1	-0.00011	33.2308	0.0006768	0.00912	0.366	4.31	33.44
11347	FALSE	Multi-phosphorylated	High	Unambiguous	IWDPTPSHTPAGAATPGRGDTPGHATPGHGGATSSAR	[K].IWDPTPSHTPAGAATPGRGDTPGHATPGHGGATSSAR.[K]	4xPhospho [T15(100); T21(100); T26(100); T/S]	4xPhospho [T5(48.8); S7(48.8); T9(2.3); T15(100); T21(100); T26(100); T33(0); S34(0); S35(0)]	0.225932	0.00769758	0.026	1	1	1	1	O75533	O75533 [253-289]	O75533 4xPhospho [T257(48.8); S259(48.8); T261(2.3); T267(100); T273(100); T278(100); T285(0); S286(0); S287(0)]	O75533 4xPhospho [T267(100); T273(100); T278(100); T/S]	Splicing factor 3B subunit 1 [OS=Homo sapiens]	O75533	1	3866.55	37	1614521	1		High	4	0.0217	0	1	1	2	967.392	-1.23	-0.00119	26.4838	0.005786	0.1619	0.026	2.76	26.46
11441	FALSE	Multi-phosphorylated	High	Unambiguous	MAAGSGGSGGSGGGPGPGPGGGGGPSGSGSGPGSNGGLGSGGELHPR	[-].MAAGSGGSGGSGGGPGPGPGGGGGPSGSGSGPGSNGGLGSGGELHPR.[T]	1xDeamidated [N35]; 1xOxidation [M1]; 2xPhospho [S]	1xDeamidated [N35]; 1xOxidation [M1]; 2xPhospho [S5(10.8); S8(10.8); S11(3.3); S26(10.8); S28(59.2); S30(14.7); S34(45.2); S40(45.2)]	0.156019	0.00503111	0.079	1	1	1	1	Q96JN8	Q96JN8 [1-47]			Neuralized-like protein 4 [OS=Homo sapiens]	Q96JN8	0	3878.55	47	226200	1		High	3	0.1193	0	1	1	4	1293.53	6.83	0.00883	39.3724	0.00367	0.1068	0.079	1.09	39.34
11504	FALSE	Mono-phosphorylated	High	Unambiguous	MAEESSSSSSSSSPTAATSQQQQLK	[K].MAEESSSSSSSSSPTAATSQQQQLK.[N]	1xPhospho [S13(100)]	1xPhospho [S5(0); S6(0); S7(0); S8(0); S9(0); S10(0); S11(0); S12(0); S13(100); T15(0); T18(0); S19(0)]	0.00167721	0.00101989	0.659	1	1	1	1	Q13620	Q13620 [134-158]	Q13620 1xPhospho [S138(0); S139(0); S140(0); S141(0); S142(0); S143(0); S144(0); S145(0); S146(100); T148(0); T151(0); S152(0)]	Q13620 1xPhospho [S146(100)]	Cullin-4B [OS=Homo sapiens]	Q13620	0	2624.1	25	13902305	1		High	3	0.0351	0	1	1	1	875.373	0.91	0.0008	16.3129	0.0006768	0.0007031	0.659	6.84	16.31
11505	FALSE	Multi-phosphorylated	High	Unambiguous	MAEESSSSSSSSSPTAATSQQQQLK	[K].MAEESSSSSSSSSPTAATSQQQQLK.[N]	2xPhospho [S13(100); S/T]	2xPhospho [S5(0); S6(0); S7(0); S8(50); S9(50); S10(0); S11(0); S12(0); S13(100); T15(0); T18(0); S19(0)]	0.000884694	0.00101989	0.74	1	1	1	1	Q13620	Q13620 [134-158]	Q13620 2xPhospho [S138(0); S139(0); S140(0); S141(50); S142(50); S143(0); S144(0); S145(0); S146(100); T148(0); T151(0); S152(0)]	Q13620 2xPhospho [S146(100); S/T]	Cullin-4B [OS=Homo sapiens]	Q13620	0	2704.07	25	746946	1		High	3		0.0287	2	2	2	902.028	-0.25	-0.00023	22.1606	0.0006768	0.000345	0.74	4.06	22.18
11516	FALSE	Multi-phosphorylated	High	Unambiguous	MAESPCSPSGQQPPSPPSPDELPANVK	[K].MAESPCSPSGQQPPSPPSPDELPANVK.[Q]	1xCarbamidomethyl [C6]; 2xPhospho [S15(100); S18(100)]	1xCarbamidomethyl [C6]; 2xPhospho [S4(0); S7(0); S9(0); S15(100); S18(100)]	0.00123253	0.00101989	0.698	1	1	1	3	Q14160	Q14160 [1292-1318]	Q14160 2xPhospho [S1295(0); S1298(0); S1300(0); S1306(100); S1309(100)]	Q14160 2xPhospho [S1306(100); S1309(100)]	Protein scribble homolog [OS=Homo sapiens]	Q14160	0	2964.22	27	10201150	1		High	3	0.5191	0	1	1	1	988.745	0.47	0.00046	47.3312	0.0006768	0.0005013	0.698	6.53	47.34
11517	FALSE	Multi-phosphorylated	High	Unambiguous	MAESPCSPSGQQPPSPPSPDELPANVK	[K].MAESPCSPSGQQPPSPPSPDELPANVK.[Q]	1xCarbamidomethyl [C6]; 3xPhospho [S7(98.1); S15(100); S18(100)]	1xCarbamidomethyl [C6]; 3xPhospho [S4(0); S7(98.1); S9(1.9); S15(100); S18(100)]	0.014574	0.00101989	0.386	1	1	2	2	Q14160	Q14160 [1292-1318]	Q14160 3xPhospho [S1295(0); S1298(98.1); S1300(1.9); S1306(100); S1309(100)]	Q14160 3xPhospho [S1298(98.1); S1306(100); S1309(100)]	Protein scribble homolog [OS=Homo sapiens]	Q14160	0	3044.19	27	511466	1		High	3	0.4357	0	1	1	1	1015.4	1.79	0.00182	55.2443	0.0006768	0.007676	0.386	3.81	55.31
11519	FALSE	Multi-phosphorylated	High	Unambiguous	MAETVDTSEMVNGATEQRTSSKESSPIPSPTSDR	[R].MAETVDTSEMVNGATEQRTSSKESSPIPSPTSDR.[K]	3xPhospho [S25(99.9); T/S]	3xPhospho [T4(0); T7(0); S8(0); T15(0); T19(66.6); S20(66.6); S21(66.6); S24(0.3); S25(99.9); S29(0); T31(0); S32(0)]	0.0629192	0.00322679	0.2	1	1	1	1	Q01082	Q01082 [2141-2174]	Q01082 3xPhospho [T2144(0); T2147(0); S2148(0); T2155(0); T2159(66.6); S2160(66.6); S2161(66.6); S2164(0.3); S2165(99.9); S2169(0); T2171(0); S2172(0)]	Q01082 3xPhospho [S2165(99.9); T/S]	Spectrin beta chain, non-erythrocytic 1 [OS=Homo sapiens]	Q01082	2	3865.56	34	1.79772e+06	1		High	4	0.0667	0	1	1	1	967.145	0.45	0.00044	43.1395	0.002216	0.03865	0.2	3.75	43.03
11520	FALSE	Multi-phosphorylated	High	Unambiguous	MAETVDTSEMVNGATEQRTSSKESSPIPSPTSDR	[R].MAETVDTSEMVNGATEQRTSSKESSPIPSPTSDR.[K]	1xDeamidated [N12]; 3xPhospho [S24(84.9); S25(93.5); T31(90.2)]	1xDeamidated [N12]; 3xPhospho [T4(0); T7(0); S8(0); T15(0); T19(5.5); S20(5.5); S21(5.5); S24(84.9); S25(93.5); S29(10); T31(90.2); S32(5.1)]	0.17243	0.00590259	0.065	1	1	1	1	Q01082	Q01082 [2141-2174]	Q01082 3xPhospho [T2144(0); T2147(0); S2148(0); T2155(0); T2159(5.5); S2160(5.5); S2161(5.5); S2164(84.9); S2165(93.5); S2169(10); T2171(90.2); S2172(5.1)]	Q01082 3xPhospho [S2164(84.9); S2165(93.5); T2171(90.2)]	Spectrin beta chain, non-erythrocytic 1 [OS=Homo sapiens]	Q01082	2	3866.54	34	305602	1		High	4		0.037	3	3	7	967.393	1.87	0.00181	39.6525	0.004163	0.119	0.065	1.3	39.63
11521	FALSE	Multi-phosphorylated	High	Unambiguous	MAETVDTSEMVNGATEQRTSSKESSPIPSPTSDR	[R].MAETVDTSEMVNGATEQRTSSKESSPIPSPTSDR.[K]	4xPhospho [S21(96); S25(100); S29(100); T/S]	4xPhospho [T4(0); T7(0); S8(0); T15(0); T19(50); S20(50); S21(96); S24(3.9); S25(100); S29(100); T31(0); S32(0)]	0.0498462	0.00196892	0.23	1	1	1	3	Q01082	Q01082 [2141-2174]	Q01082 4xPhospho [T2144(0); T2147(0); S2148(0); T2155(0); T2159(50); S2160(50); S2161(96); S2164(3.9); S2165(100); S2169(100); T2171(0); S2172(0)]	Q01082 4xPhospho [S2161(96); S2165(100); S2169(100); T/S]	Spectrin beta chain, non-erythrocytic 1 [OS=Homo sapiens]	Q01082	2	3945.52	34	2.10992e+06	2		High	4	0.0854	0	1	1	1	987.136	-0.24	-0.00024	46.5543	0.001491	0.02984	0.23	7.61	46.66
11582	FALSE	Multi-phosphorylated	High	Unambiguous	MAPPPKEVEEDSEDEEMSEDEEDDSSGEEVVIPQK	[K].MAPPPKEVEEDSEDEEMSEDEEDDSSGEEVVIPQK.[K]	3xPhospho [S12(100); S18(100); S25(99.8)]	3xPhospho [S12(100); S18(100); S25(99.8); S26(0.2)]	0.14201	0.0040603	0.092	1	1	1	2	P19338	P19338 [17-51]	P19338 3xPhospho [S28(100); S34(100); S41(99.8); S42(0.2)]	P19338 3xPhospho [S28(100); S34(100); S41(99.8)]	Nucleolin [OS=Homo sapiens]	P19338	1	4174.54	35	996539	1		High	4	0.1396	0	1	1	1	1044.39	1.79	0.00187	51.1698	0.002888	0.096	0.092	3.51	51.34
11584	FALSE	Multi-phosphorylated	High	Unambiguous	MAPPPKEVEEDSEDEEMSEDEEDDSSGEEVVIPQKK	[K].MAPPPKEVEEDSEDEEMSEDEEDDSSGEEVVIPQKK.[G]	3xPhospho [S12(100); S18(100); S25(99.9)]	3xPhospho [S12(100); S18(100); S25(99.9); S26(0.1)]	0.0394218	0.0016326	0.26	1	1	1	2	P19338	P19338 [17-52]	P19338 3xPhospho [S28(100); S34(100); S41(99.9); S42(0.1)]	P19338 3xPhospho [S28(100); S34(100); S41(99.9)]	Nucleolin [OS=Homo sapiens]	P19338	2	4302.63	36	6445905	2		High	5	0.354	0	1	1	1	861.332	0.31	0.00026	42.5271	0.001036	0.02292	0.26	2.91	42.6
11585	FALSE	Multi-phosphorylated	High	Unambiguous	MAPPPKEVEEDSEDEEMSEDEEDDSSGEEVVIPQKK	[K].MAPPPKEVEEDSEDEEMSEDEEDDSSGEEVVIPQKK.[G]	1xOxidation [M]; 3xPhospho [S12(100); S18(100); S25(95.4)]	1xOxidation [M1; M17]; 3xPhospho [S12(100); S18(100); S25(95.4); S26(4.6)]	0.0439912	0.0016326	0.246	1	1	2	2	P19338	P19338 [17-52]	P19338 3xPhospho [S28(100); S34(100); S41(95.4); S42(4.6)]	P19338 3xPhospho [S28(100); S34(100); S41(95.4)]	Nucleolin [OS=Homo sapiens]	P19338	2	4318.63	36	9286256	2		High	4	0.3091	0	1	1	1	1080.41	1.16	0.00125	39.4015	0.001036	0.02592	0.246	7.02	39.05
11586	FALSE	Multi-phosphorylated	High	Unambiguous	MAPPPKEVEEDSEDEEMSEDEEDDSSGEEVVIPQKK	[K].MAPPPKEVEEDSEDEEMSEDEEDDSSGEEVVIPQKK.[G]	4xPhospho [S12(100); S18(100); S25(100); S26(100)]	4xPhospho [S12(100); S18(100); S25(100); S26(100)]	0.00558391	0.00101989	0.507	1	1	1	6	P19338	P19338 [17-52]	P19338 4xPhospho [S28(100); S34(100); S41(100); S42(100)]	P19338 4xPhospho [S28(100); S34(100); S41(100); S42(100)]	Nucleolin [OS=Homo sapiens]	P19338	2	4382.6	36	6.03253e+07	5		High	4	0.6306	0	1	1	1	1096.41	1.76	0.00193	50.3802	0.0006768	0.002662	0.507	7.39	49.57
11650	FALSE	Mono-phosphorylated	High	Unambiguous	MATNGSKVADGQISTEVSEAPVANDKPK	[-].MATNGSKVADGQISTEVSEAPVANDKPK.[T]	1xAcetyl [N-Term]; 1xDeamidated [Q12]; 1xPhospho [S14(97)]	1xAcetyl [N-Term]; 1xDeamidated [Q12]; 1xPhospho [T3(0); S6(0); S14(97); T15(3); S18(0)]	0.173656	0.00590259	0.064	1	1	1	1	P30531	P30531 [1-28]	P30531 1xAcetyl [N-Term]; 1xPhospho [T3(0); S6(0); S14(97); T15(3); S18(0)]	P30531 1xAcetyl [N-Term]; 1xPhospho [S14(97)]	Sodium- and chloride-dependent GABA transporter 1 [OS=Homo sapiens]	P30531	1	2967.37	28	1.31357e+06	1		High	4		0.0399	3	3	4	742.601	5.95	0.00442	3.4626	0.004163	0.1205	0.064	3.61	3.4
11711	FALSE	Mono-phosphorylated	High	Unambiguous	MDDPDCDSTWEEDEEDAEDAEDEDCEDGEAAGAR	[-].MDDPDCDSTWEEDEEDAEDAEDEDCEDGEAAGAR.[D]	1xAcetyl [N-Term]; 2xCarbamidomethyl [C6; C25]; 1xPhospho [S8(98.2)]	1xAcetyl [N-Term]; 2xCarbamidomethyl [C6; C25]; 1xPhospho [S8(98.2); T9(1.8)]	0.00019916	0.00101989	0.929	1	1	1	1	Q9NZT2	Q9NZT2 [1-34]	Q9NZT2 1xAcetyl [N-Term]; 1xPhospho [S8(98.2); T9(1.8)]	Q9NZT2 1xAcetyl [N-Term]; 1xPhospho [S8(98.2)]	Opioid growth factor receptor [OS=Homo sapiens]	Q9NZT2	0	4000.29	34	1.0494e+06	1		High	3	0.0068	0	1	1	1	1334.1	0.78	0.00104	62.5863	0.0006768	6.63e-05	0.929	7.4	62.66
11788	FALSE	Mono-phosphorylated	High	Unambiguous	MEDLDQSPLVSSSDSPPRPQPAFK	[-].MEDLDQSPLVSSSDSPPRPQPAFK.[Y]	1xAcetyl [N-Term]; 1xPhospho [S15(100)]	1xAcetyl [N-Term]; 1xPhospho [S7(0); S11(0); S12(0); S13(0); S15(100)]	0.00267398	0.00101989	0.6	1	1	1	2	Q9NQC3	Q9NQC3 [1-24]	Q9NQC3 1xAcetyl [N-Term]; 1xPhospho [S7(0); S11(0); S12(0); S13(0); S15(100)]	Q9NQC3 1xAcetyl [N-Term]; 1xPhospho [S15(100)]	Reticulon-4 [OS=Homo sapiens]	Q9NQC3	0	2750.24	24	1.07772e+06	2		High	3	0.1021	0	1	1	1	917.42	2.26	0.00207	61.8747	0.0006768	0.001177	0.6	4.31	61.94
11830	FALSE	Multi-phosphorylated	High	Unambiguous	MEREDSSEEEEEEIDDEEIER	[R].MEREDSSEEEEEEIDDEEIER.[R]	2xPhospho [S6(100); S7(100)]	2xPhospho [S6(100); S7(100)]	0.0347665	0.0016326	0.276	1	1	1	2	P55081	P55081 [127-147]	P55081 2xPhospho [S132(100); S133(100)]	P55081 2xPhospho [S132(100); S133(100)]	Microfibrillar-associated protein 1 [OS=Homo sapiens]	P55081	1	2786.97	21	9317200	1		High	3	0.6875	0	1	1	1	929.663	-0.41	-0.00038	34.7762	0.0008299	0.01995	0.276	4.48	34.9
11845	FALSE	Multi-phosphorylated	High	Unambiguous	METVSNASSSSNPSSPGR	[R].METVSNASSSSNPSSPGR.[I]	2xPhospho [S11(100); S15(100)]	2xPhospho [T3(0); S5(0); S8(0); S9(0); S10(0); S11(100); S14(0); S15(100)]	0.013357	0.00101989	0.397	1	1	2	2	Q9NTI5	Q9NTI5 [1152-1169]	Q9NTI5 2xPhospho [T1154(0); S1156(0); S1159(0); S1160(0); S1161(0); S1162(100); S1165(0); S1166(100)]	Q9NTI5 2xPhospho [S1162(100); S1166(100)]	Sister chromatid cohesion protein PDS5 homolog B [OS=Homo sapiens]	Q9NTI5	0	1954.72	18	789003	2		High	3	0.0732	0	1	1	1	652.247	0.78	0.00051	16.9936	0.0006768	0.006946	0.397	3.28	17
11901	FALSE	Mono-phosphorylated	High	Unambiguous	MGGAGGEGSDDDTSLT	[R].MGGAGGEGSDDDTSLT.[-]	1xPhospho [S9(100)]	1xPhospho [S9(100); T13(0); S14(0); T16(0)]	0.00791433	0.00101989	0.463	1	1	1	1	Q9Y365	Q9Y365 [276-291]	Q9Y365 1xPhospho [S284(100); T288(0); S289(0); T291(0)]	Q9Y365 1xPhospho [S284(100)]	START domain-containing protein 10 [OS=Homo sapiens]	Q9Y365	0	1549.54	16	7.25116e+06	1		High	2	0.0359	0	1	1	1	775.271	-0.74	-0.00058	28.2353	0.0006768	0.003901	0.463	3.34	28.21
11902	FALSE	Mono-phosphorylated	High	Unambiguous	MGGAGGEGSDDDTSLT	[R].MGGAGGEGSDDDTSLT.[-]	1xOxidation [M1]; 1xPhospho [S9(100)]	1xOxidation [M1]; 1xPhospho [S9(100); T13(0); S14(0); T16(0)]	0.0413204	0.0016326	0.254	1	1	1	1	Q9Y365	Q9Y365 [276-291]	Q9Y365 1xPhospho [S284(100); T288(0); S289(0); T291(0)]	Q9Y365 1xPhospho [S284(100)]	START domain-containing protein 10 [OS=Homo sapiens]	Q9Y365	0	1565.53	16	1.30304e+06	1		High	2	0.0041	0	1	1	1	783.269	0.41	0.00032	22.5056	0.001036	0.02427	0.254	2.41	22.39
12040	FALSE	Multi-phosphorylated	High	Unambiguous	MLQAISPKQSPSSSPTRER	[R].MLQAISPKQSPSSSPTRER.[S]	3xPhospho [S6(100); S10(100); S14(96.4)]	3xPhospho [S6(100); S10(100); S12(0); S13(1.8); S14(96.4); T16(1.8)]	0.045389	0.00196892	0.242	1	1	1	1	P49585	P49585 [310-328]	P49585 3xPhospho [S315(100); S319(100); S321(0); S322(1.8); S323(96.4); T325(1.8)]	P49585 3xPhospho [S315(100); S319(100); S323(96.4)]	Choline-phosphate cytidylyltransferase A [OS=Homo sapiens]	P49585	2	2339.99	19	4.63161e+06	1		High	3	0.2513	0	1	1	1	780.667	0.43	0.00033	24.2059	0.001294	0.02692	0.242	3.98	24.01
12133	FALSE	Mono-phosphorylated	High	Unambiguous	MPAPEPGAAPSNEEDDSDDDDVLAPSGATAAGAGDEGDGQTTGST	[K].MPAPEPGAAPSNEEDDSDDDDVLAPSGATAAGAGDEGDGQTTGST.[-]	1xPhospho [S17(100)]	1xPhospho [S11(0); S17(100); S26(0); T29(0); T41(0); T42(0); S44(0); T45(0)]	0.00148977	0.00101989	0.674	1	1	1	2	Q9H6Z4	Q9H6Z4 [523-567]	Q9H6Z4 1xPhospho [S533(0); S539(100); S548(0); T551(0); T563(0); T564(0); S566(0); T567(0)]	Q9H6Z4 1xPhospho [S539(100)]	Ran-binding protein 3 [OS=Homo sapiens]	Q9H6Z4	0	4325.69	45	5.56177e+06	2		High	3	0.0763	0	1	1	1	1442.58	7.07	0.0102	52.4688	0.0006768	0.0006184	0.674	5.77	52.65
12135	FALSE	Mono-phosphorylated	High	Unambiguous	MPAPEPGAAPSNEEDDSDDDDVLAPSGATAAGAGDEGDGQTTGST	[K].MPAPEPGAAPSNEEDDSDDDDVLAPSGATAAGAGDEGDGQTTGST.[-]	1xOxidation [M1]; 1xPhospho [S17(100)]	1xOxidation [M1]; 1xPhospho [S11(0); S17(100); S26(0); T29(0); T41(0); T42(0); S44(0); T45(0)]	0.00182953	0.00101989	0.648	1	1	1	2	Q9H6Z4	Q9H6Z4 [523-567]	Q9H6Z4 1xPhospho [S533(0); S539(100); S548(0); T551(0); T563(0); T564(0); S566(0); T567(0)]	Q9H6Z4 1xPhospho [S539(100)]	Ran-binding protein 3 [OS=Homo sapiens]	Q9H6Z4	0	4341.69	45	1.24813e+06	2		High	3	0.0575	0	1	1	1	1447.9	0.32	0.00046	48.1206	0.0006768	0.0007736	0.648	4.35	48.15
12182	FALSE	Multi-phosphorylated	High	Unambiguous	MQNNSSPSISPNTSFTSDGSPSPLGGIK	[R].MQNNSSPSISPNTSFTSDGSPSPLGGIK.[R]	2xPhospho [S6(100); S10(100)]	2xPhospho [S5(0); S6(100); S8(0); S10(100); T13(0); S14(0); T16(0); S17(0); S20(0); S22(0)]	0.00111228	0.00101989	0.711	1	1	1	1	Q9H0D6	Q9H0D6 [466-493]	Q9H0D6 2xPhospho [S470(0); S471(100); S473(0); S475(100); T478(0); S479(0); T481(0); S482(0); S485(0); S487(0)]	Q9H0D6 2xPhospho [S471(100); S475(100)]	5'-3' exoribonuclease 2 [OS=Homo sapiens]	Q9H0D6	0	2967.25	28	3613511	1		High	3	0.0531	0	1	1	1	989.755	1.18	0.00116	59.6304	0.0006768	0.0004442	0.711	6.59	59.6
12183	FALSE	Multi-phosphorylated	High	Unambiguous	MQNNSSPSISPNTSFTSDGSPSPLGGIKR	[R].MQNNSSPSISPNTSFTSDGSPSPLGGIKR.[K]	2xPhospho [S/T]	2xPhospho [S5(48.7); S6(48.7); S8(3.2); S10(32.3); T13(32.9); S14(32.9); T16(1.4); S17(0); S20(0); S22(0)]	0.0717265	0.00322679	0.183	1	1	1	1	Q9H0D6	Q9H0D6 [466-494]			5'-3' exoribonuclease 2 [OS=Homo sapiens]	Q9H0D6	1	3123.35	29	1057964	1		High	3	0.0052	0	1	1	1	1041.79	-0.36	-0.00038	48.6361	0.002216	0.04462	0.183	1.94	48.58
12502	FALSE	Multi-phosphorylated	High	Unambiguous	NADFECLPTLKEEKESNHNPSDSES	[R].NADFECLPTLKEEKESNHNPSDSES.[-]	1xCarbamidomethyl [C6]; 2xPhospho [S16(100); S25(97.7)]	1xCarbamidomethyl [C6]; 2xPhospho [T9(0); S16(100); S21(2.3); S23(0); S25(97.7)]	0.0486936	0.00196892	0.233	1	1	1	1	Q6P9G4	Q6P9G4 [159-183]	Q6P9G4 2xPhospho [T167(0); S174(100); S179(2.3); S181(0); S183(97.7)]	Q6P9G4 2xPhospho [S174(100); S183(97.7)]	Transmembrane protein 154 [OS=Homo sapiens]	Q6P9G4	2	3037.18	25	3.26936e+06	1		High	4	0.1261	0	1	1	1	760.051	0.79	0.0006	37.9982	0.001491	0.02897	0.233	5.63	37.95
12507	FALSE	Multi-phosphorylated	High	Unambiguous	NADSEIKHSTPSPTRYSLSPSK	[R].NADSEIKHSTPSPTRYSLSPSK.[S]	3xPhospho [T10(100); S12(99.9); S19(97.7)]	3xPhospho [S4(0); S9(0); T10(100); S12(99.9); T14(0.1); Y16(0); S17(0); S19(97.7); S21(2.3)]	0.109687	0.00350133	0.127	1	1	1	1	P49792	P49792 [770-791]	P49792 3xPhospho [S773(0); S778(0); T779(100); S781(99.9); T783(0.1); Y785(0); S786(0); S788(97.7); S790(2.3)]	P49792 3xPhospho [T779(100); S781(99.9); S788(97.7)]	E3 SUMO-protein ligase RanBP2 [OS=Homo sapiens]	P49792	2	2642.09	22	1890661	1		High	4	0.0353	0	1	1	1	661.279	0.37	0.00025	22.0862	0.002373	0.0714	0.127	4.82	22.1
12512	FALSE	Multi-phosphorylated	High	Unambiguous	NAEEESESEAEEGD	[K].NAEEESESEAEEGD.[-]	2xPhospho [S6(100); S8(100)]	2xPhospho [S6(100); S8(100)]	0.0895062	0.00322679	0.154	1	1	1	1	Q7L1Q6	Q7L1Q6 [406-419]	Q7L1Q6 2xPhospho [S411(100); S413(100)]	Q7L1Q6 2xPhospho [S411(100); S413(100)]	eIF5-mimic protein 2 [OS=Homo sapiens]	Q7L1Q6	0	1684.48	14	877542	1		High	2	0.7252	0	1	1	1	842.744	1.62	0.00137	21.914	0.002216	0.05718	0.154	3.13	21.91
12527	FALSE	Multi-phosphorylated	High	Unambiguous	NAKKEDSDEEEDDDSEEDEEDDEDEDEDEDEIEPAAMK	[K].NAKKEDSDEEEDDDSEEDEEDDEDEDEDEDEIEPAAMK.[A]	2xPhospho [S7(100); S15(100)]	2xPhospho [S7(100); S15(100)]	0.0406778	0.0016326	0.256	1	1	1	3	P19338	P19338 [139-176]	P19338 2xPhospho [S145(100); S153(100)]	P19338 2xPhospho [S145(100); S153(100)]	Nucleolin [OS=Homo sapiens]	P19338	2	4592.55	38	8712693	2		High	4	0.7472	0	1	1	1	1148.89	0.91	0.00105	36.9684	0.001036	0.02386	0.256	6.17	36.44
12528	FALSE	Multi-phosphorylated	High	Unambiguous	NAKKEDSDEEEDDDSEEDEEDDEDEDEDEDEIEPAAMK	[K].NAKKEDSDEEEDDDSEEDEEDDEDEDEDEDEIEPAAMK.[A]	1xDeamidated [N1]; 2xPhospho [S7(100); S15(100)]	1xDeamidated [N1]; 2xPhospho [S7(100); S15(100)]	0.0160282	0.00101989	0.374	1	1	1	6	P19338	P19338 [139-176]	P19338 2xPhospho [S145(100); S153(100)]	P19338 2xPhospho [S145(100); S153(100)]	Nucleolin [OS=Homo sapiens]	P19338	2	4593.53	38	9.11308e+07	4		High	3	0.686	0	1	1	1	1531.85	0.15	0.00024	41.4261	0.0006768	0.008495	0.374	2.93	35.55
12529	FALSE	Multi-phosphorylated	High	Unambiguous	NAKKEDSDEEEDDDSEEDEEDDEDEDEDEDEIEPAAMK	[K].NAKKEDSDEEEDDDSEEDEEDDEDEDEDEDEIEPAAMK.[A]	1xOxidation [M37]; 2xPhospho [S7(100); S15(100)]	1xOxidation [M37]; 2xPhospho [S7(100); S15(100)]	0.0361601	0.0016326	0.271	1	1	1	1	P19338	P19338 [139-176]	P19338 2xPhospho [S145(100); S153(100)]	P19338 2xPhospho [S145(100); S153(100)]	Nucleolin [OS=Homo sapiens]	P19338	2	4608.55	38	4.79989e+06	1		High	3	0.7599	0	1	1	1	1536.85	0.97	0.00149	28.8908	0.001036	0.02084	0.271	3.29	28.74
12683	FALSE	Mono-phosphorylated	High	Unambiguous	NEPSSYCSFNNIGGEQEYLYTDVDELNDSDSETY	[R].NEPSSYCSFNNIGGEQEYLYTDVDELNDSDSETY.[-]	1xCarbamidomethyl [C7]; 1xPhospho [T33(95.9)]	1xCarbamidomethyl [C7]; 1xPhospho [S4(0); S5(0); Y6(0); S8(0); Y18(0); Y20(0); T21(0); S29(2.1); S31(2.1); T33(95.9); Y34(0)]	0.0733978	0.00322679	0.18	1	1	1	1	O15084	O15084 [1020-1053]	O15084 1xPhospho [S1023(0); S1024(0); Y1025(0); S1027(0); Y1037(0); Y1039(0); T1040(0); S1048(2.1); S1050(2.1); T1052(95.9); Y1053(0)]	O15084 1xPhospho [T1052(95.9)]	Serine/threonine-protein phosphatase 6 regulatory ankyrin repeat subunit A [OS=Homo sapiens]	O15084	0	4034.56	34	1.68444e+06	1		High	3		0.008	2	2	2	1345.53	4.55	0.00612	78.8239	0.002216	0.0457	0.18	6.21	78.68
12684	FALSE	Mono-phosphorylated	High	Unambiguous	NEPSSYCSFNNIGGEQEYLYTDVDELNDSDSETY	[R].NEPSSYCSFNNIGGEQEYLYTDVDELNDSDSETY.[-]	1xCarbamidomethyl [C7]; 1xDeamidated [Q16]; 1xPhospho [T33(95.1)]	1xCarbamidomethyl [C7]; 1xDeamidated [Q16]; 1xPhospho [S4(0); S5(0); Y6(0); S8(0); Y18(0); Y20(0); T21(0); S29(2.4); S31(2.4); T33(95.1); Y34(0)]	0.0868285	0.00322679	0.158	1	1	1	1	O15084	O15084 [1020-1053]	O15084 1xPhospho [S1023(0); S1024(0); Y1025(0); S1027(0); Y1037(0); Y1039(0); T1040(0); S1048(2.4); S1050(2.4); T1052(95.1); Y1053(0)]	O15084 1xPhospho [T1052(95.1)]	Serine/threonine-protein phosphatase 6 regulatory ankyrin repeat subunit A [OS=Homo sapiens]	O15084	0	4035.54	34			NoQuanValues	High	3		0.0285	3	3	3	1345.86	6	0.00807	78.8894	0.002216	0.05506	0.158	3.41
12689	FALSE	Multi-phosphorylated	High	Unambiguous	NESEDNKFSDDSDDDFVQPR	[R].NESEDNKFSDDSDDDFVQPR.[K]	2xPhospho [S9(100); S12(100)]	2xPhospho [S3(0); S9(100); S12(100)]	0.01294	0.00101989	0.401	1	1	1	1	O15164	O15164 [1017-1036]	O15164 2xPhospho [S1019(0); S1025(100); S1028(100)]	O15164 2xPhospho [S1025(100); S1028(100)]	Transcription intermediary factor 1-alpha [OS=Homo sapiens]	O15164	1	2518.89	20	5.03193e+06	1		High	3	0.388	0	1	1	1	840.302	0.39	0.00032	35.1241	0.0006768	0.006694	0.401	6.16	35.1
12731	FALSE	Multi-phosphorylated	High	Unambiguous	NGFPHPEPDCNPSEAASEESNSEIEQEIPVEQK	[K].NGFPHPEPDCNPSEAASEESNSEIEQEIPVEQK.[E]	1xCarbamidomethyl [C10]; 3xPhospho [S17(96.3); S20(99.9); S22(100)]	1xCarbamidomethyl [C10]; 3xPhospho [S13(3.9); S17(96.3); S20(99.9); S22(100)]	0.0804594	0.00322679	0.168	1	1	2	2	Q9NR30	Q9NR30 [152-184]	Q9NR30 3xPhospho [S164(3.9); S168(96.3); S171(99.9); S173(100)]	Q9NR30 3xPhospho [S168(96.3); S171(99.9); S173(100)]	Nucleolar RNA helicase 2 [OS=Homo sapiens]	Q9NR30	0	3934.51	33	1.02725e+06	2		High	4	0.0549	0	1	1	1	984.388	5.31	0.00523	55.983	0.002216	0.05059	0.168	2.37	56.19
12782	FALSE	Multi-phosphorylated	High	Unambiguous	NHLSPQQGGATPQVPSPCCR	[K].NHLSPQQGGATPQVPSPCCR.[F]	2xCarbamidomethyl [C18; C19]; 2xPhospho [S4(100); S16(100)]	2xCarbamidomethyl [C18; C19]; 2xPhospho [S4(100); T11(0); S16(100)]	0.00638928	0.00101989	0.49	1	1	1	1	Q9H4L4	Q9H4L4 [166-185]	Q9H4L4 2xPhospho [S169(100); T176(0); S181(100)]	Q9H4L4 2xPhospho [S169(100); S181(100)]	Sentrin-specific protease 3 [OS=Homo sapiens]	Q9H4L4	0	2350.95	20	3.79603e+06	1		High	3	0.259	0	1	1	1	784.321	0.95	0.00075	25.6916	0.0006768	0.003084	0.49	4.44	25.79
12783	FALSE	Multi-phosphorylated	High	Unambiguous	NHLSPQQGGATPQVPSPCCR	[K].NHLSPQQGGATPQVPSPCCR.[F]	2xCarbamidomethyl [C18; C19]; 3xPhospho [S4(100); T11(100); S16(100)]	2xCarbamidomethyl [C18; C19]; 3xPhospho [S4(100); T11(100); S16(100)]	0.167597	0.00565202	0.069	1	1	1	1	Q9H4L4	Q9H4L4 [166-185]	Q9H4L4 3xPhospho [S169(100); T176(100); S181(100)]	Q9H4L4 3xPhospho [S169(100); T176(100); S181(100)]	Sentrin-specific protease 3 [OS=Homo sapiens]	Q9H4L4	0	2430.91	20	149271	1		High	3	0.1184	0	1	1	1	810.977	1.46	0.00119	29.8326	0.004032	0.1157	0.069	1.52	29.86
12803	FALSE	Mono-phosphorylated	High	Unambiguous	NHSVNEEEQEEQGEGSEDEWEQVGPR	[K].NHSVNEEEQEEQGEGSEDEWEQVGPR.[N]	1xPhospho [S16(100)]	1xPhospho [S3(0); S16(100)]	0.000155952	0.00101989	0.96	1	1	1	3	Q14694	Q14694 [561-586]	Q14694 1xPhospho [S563(0); S576(100)]	Q14694 1xPhospho [S576(100)]	Ubiquitin carboxyl-terminal hydrolase 10 [OS=Homo sapiens]	Q14694	0	3107.21	26	69616867	2		High	4	0.5522	0	1	1	1	777.559	0.43	0.00033	30.3457	0.0006768	5.06e-05	0.96	7.66	30.25
12804	FALSE	Mono-phosphorylated	High	Unambiguous	NHSVNEEEQEEQGEGSEDEWEQVGPR	[K].NHSVNEEEQEEQGEGSEDEWEQVGPR.[N]	1xDeamidated [Q12]; 1xPhospho [S16(100)]	1xDeamidated [Q12]; 1xPhospho [S3(0); S16(100)]	0.0126359	0.00101989	0.404	1	1	1	1	Q14694	Q14694 [561-586]	Q14694 1xPhospho [S563(0); S576(100)]	Q14694 1xPhospho [S576(100)]	Ubiquitin carboxyl-terminal hydrolase 10 [OS=Homo sapiens]	Q14694	0	3108.2	26	924440	1		High	2		0.0224	2	2	2	1554.61	5.54	0.00861	30.4336	0.0006768	0.006516	0.404	3.49	30.24
12813	FALSE	Mono-phosphorylated	High	Unambiguous	NKDSGSDTASAIIPSTTPSVDSDDESVVKDK	[K].NKDSGSDTASAIIPSTTPSVDSDDESVVKDK.[K]	1xPhospho [S22(100)]	1xPhospho [S4(0); S6(0); T8(0); S10(0); S15(0); T16(0); T17(0); S19(0); S22(100); S26(0)]	9.05e-05	0.00101989	1.029	1	1	1	1	Q6WKZ4	Q6WKZ4 [181-211]	Q6WKZ4 1xPhospho [S184(0); S186(0); T188(0); S190(0); S195(0); T196(0); T197(0); S199(0); S202(100); S206(0)]	Q6WKZ4 1xPhospho [S202(100)]	Rab11 family-interacting protein 1 [OS=Homo sapiens]	Q6WKZ4	2	3245.46	31	3565170	1		High	4	0.0508	0	1	1	1	812.12	-0.2	-0.00016	37.1839	0.0006768	2.77e-05	1.029	8.46	37.19
12815	FALSE	Mono-phosphorylated	High	Unambiguous	NKGTSDSSSGNVSEGESPPDSQEDSFQGR	[K].NKGTSDSSSGNVSEGESPPDSQEDSFQGR.[Q]	1xPhospho [S13(100)]	1xPhospho [T4(0); S5(0); S7(0); S8(0); S9(0); S13(100); S17(0); S21(0); S25(0)]	0.00323316	0.00101989	0.576	1	1	1	1	Q8WUB8	Q8WUB8 [315-343]	Q8WUB8 1xPhospho [T318(0); S319(0); S321(0); S322(0); S323(0); S327(100); S331(0); S335(0); S339(0)]	Q8WUB8 1xPhospho [S327(100)]	PHD finger protein 10 [OS=Homo sapiens]	Q8WUB8	1	3065.22	29			NoQuanValues	High	3	0.0724	0	1	1	1	1022.41	-1.08	-0.0011	18.6172	0.0006768	0.001456	0.576	6.63
12908	FALSE	Mono-phosphorylated	High	Unambiguous	NLSPSQEEAGLEDGVSGEISDTELEQTDSCAEPLSEGR	[R].NLSPSQEEAGLEDGVSGEISDTELEQTDSCAEPLSEGR.[K]	1xCarbamidomethyl [C30]; 1xPhospho [S20(95.8)]	1xCarbamidomethyl [C30]; 1xPhospho [S3(0); S5(0); S16(2.1); S20(95.8); T22(2.1); T27(0); S29(0); S35(0)]	0.00609254	0.00101989	0.496	1	1	1	2	O95453	O95453 [568-605]	O95453 1xPhospho [S570(0); S572(0); S583(2.1); S587(95.8); T589(2.1); T594(0); S596(0); S602(0)]	O95453 1xPhospho [S587(95.8)]	Poly(A)-specific ribonuclease PARN [OS=Homo sapiens]	O95453	0	4115.74	38			NoQuanValues	High	3	0.0098	0	1	1	1	1372.59	2.79	0.00383	60.0349	0.0006768	0.002925	0.496	4.07
12909	FALSE	Multi-phosphorylated	High	Unambiguous	NLSPSQEEAGLEDGVSGEISDTELEQTDSCAEPLSEGR	[R].NLSPSQEEAGLEDGVSGEISDTELEQTDSCAEPLSEGR.[K]	1xCarbamidomethyl [C30]; 2xPhospho [S3(100); S20(97.6)]	1xCarbamidomethyl [C30]; 2xPhospho [S3(100); S5(0); S16(0); S20(97.6); T22(2.4); T27(0); S29(0); S35(0)]	0.00378774	0.00101989	0.556	1	1	1	1	O95453	O95453 [568-605]	O95453 2xPhospho [S570(100); S572(0); S583(0); S587(97.6); T589(2.4); T594(0); S596(0); S602(0)]	O95453 2xPhospho [S570(100); S587(97.6)]	Poly(A)-specific ribonuclease PARN [OS=Homo sapiens]	O95453	0	4195.71	38	3.44613e+06	1		High	3	0.0857	0	1	1	1	1399.24	1.05	0.00146	67.7849	0.0006768	0.001735	0.556	6.07	67.91
12910	FALSE	Mono-phosphorylated	High	Unambiguous	NLSPTPASPNQGPPPQVPVSPGPPKDSSAPGGPPER	[R].NLSPTPASPNQGPPPQVPVSPGPPKDSSAPGGPPER.[T]	1xPhospho [S20(100)]	1xPhospho [S3(0); T5(0); S8(0); S20(100); S27(0); S28(0)]	0.188958	0.00590259	0.052	1	1	1	1	Q9C0E8	Q9C0E8 [175-210]	Q9C0E8 1xPhospho [S177(0); T179(0); S182(0); S194(100); S201(0); S202(0)]	Q9C0E8 1xPhospho [S194(100)]	Endoplasmic reticulum junction formation protein lunapark [OS=Homo sapiens]	Q9C0E8	1	3590.73	36	20541032	1		High	3	0.0599	0	1	1	1	1197.58	-0.51	-0.00061	43.4275	0.004163	0.1321	0.052	4.34	43.58
12911	FALSE	Multi-phosphorylated	High	Unambiguous	NLSPTPASPNQGPPPQVPVSPGPPKDSSAPGGPPER	[R].NLSPTPASPNQGPPPQVPVSPGPPKDSSAPGGPPER.[T]	2xPhospho [S20(100); S/T]	2xPhospho [S3(50); T5(50); S8(0.1); S20(100); S27(0); S28(0)]	0.114705	0.00377149	0.121	1	1	1	1	Q9C0E8	Q9C0E8 [175-210]	Q9C0E8 2xPhospho [S177(50); T179(50); S182(0.1); S194(100); S201(0); S202(0)]	Q9C0E8 2xPhospho [S194(100); S/T]	Endoplasmic reticulum junction formation protein lunapark [OS=Homo sapiens]	Q9C0E8	1	3670.69	36	920227	1		High	4	0.2291	0	1	1	1	918.429	0.17	0.00016	40.183	0.002527	0.0755	0.121	4.67	39.96
12990	FALSE	Mono-phosphorylated	High	Unambiguous	NNKKPYVSLAQQMAPPSPSNSTPNSSSGSNGNDQLSK	[R].NNKKPYVSLAQQMAPPSPSNSTPNSSSGSNGNDQLSK.[T]	1xDeamidated [N30]; 1xPhospho [S/Y/T]	1xDeamidated [N30]; 1xPhospho [Y6(0); S8(0); S17(33.3); S19(33.3); S21(33.3); T22(0); S25(0); S26(0); S27(0); S29(0); S36(0)]	0.01294	0.00101989	0.401	1	1	1	1	Q15434	Q15434 [19-55]			RNA-binding motif, single-stranded-interacting protein 2 [OS=Homo sapiens]	Q15434	1	3912.77	37	8816505	1		High	4	0.0443	0	1	1	1	978.947	-1.42	-0.00139	33.9809	0.0006768	0.006702	0.401	6.55	33.93
13002	FALSE	Multi-phosphorylated	High	Unambiguous	NNTAAETEDDESDGEDRGGGTSGSLRR	[K].NNTAAETEDDESDGEDRGGGTSGSLRR.[S]	2xPhospho [T7(100); S12(100)]	2xPhospho [T3(0); T7(100); S12(100); T21(0); S22(0); S24(0)]	0.152684	0.00503111	0.082	1	1	1	1	Q6KC79	Q6KC79 [2661-2687]	Q6KC79 2xPhospho [T2663(0); T2667(100); S2672(100); T2681(0); S2682(0); S2684(0)]	Q6KC79 2xPhospho [T2667(100); S2672(100)]	Nipped-B-like protein [OS=Homo sapiens]	Q6KC79	2	2956.12	27	2.08204e+06	1		High	3	0.1415	0	1	1	1	986.046	0.32	0.00031	10.4497	0.00367	0.1034	0.082	4.1	10.47
13039	FALSE	Multi-phosphorylated	High	Unambiguous	NQATSATSEKDNDDDQSDKGTYTIELENPNSEEVEAR	[K].NQATSATSEKDNDDDQSDKGTYTIELENPNSEEVEAR.[K]	3xPhospho [S17(100); T21(100); T23(99.7)]	3xPhospho [T4(0); S5(0); T7(0); S8(0); S17(100); T21(100); Y22(0.3); T23(99.7); S31(0)]	0.0172128	0.00101989	0.365	1	1	1	1	Q5SW79	Q5SW79 [481-517]	Q5SW79 3xPhospho [T484(0); S485(0); T487(0); S488(0); S497(100); T501(100); Y502(0.3); T503(99.7); S511(0)]	Q5SW79 3xPhospho [S497(100); T501(100); T503(99.7)]	Centrosomal protein of 170 kDa [OS=Homo sapiens]	Q5SW79	2	4340.69	37	1.97996e+06	1		High	4	0.0529	0	1	1	1	1085.93	2.2	0.00239	39.5717	0.0006768	0.009232	0.365	6.43	39.57
13047	FALSE	Mono-phosphorylated	High	Unambiguous	NQGGYGGSSSSSSYGSGR	[R].NQGGYGGSSSSSSYGSGR.[R]	1xPhospho [S12(100)]	1xPhospho [Y5(0); S8(0); S9(0); S10(0); S11(0); S12(100); S13(0); Y14(0); S16(0)]	0.00175864	0.00101989	0.653	2	2	1	1	A0A2R8Y4L2; P09651	A0A2R8Y4L2 [301-318]; P09651 [353-370]	A0A2R8Y4L2 1xPhospho [Y305(0); S308(0); S309(0); S310(0); S311(0); S312(100); S313(0); Y314(0); S316(0)]; P09651 1xPhospho [Y357(0); S360(0); S361(0); S362(0); S363(0); S364(100); S365(0); Y366(0); S368(0)]	A0A2R8Y4L2 1xPhospho [S312(100)]; P09651 1xPhospho [S364(100)]	Heterogeneous nuclear ribonucleoprotein A1-like 3 [OS=Homo sapiens];Heterogeneous nuclear ribonucleoprotein A1 [OS=Homo sapiens]	A0A2R8Y4L2; P09651	0	1774.67	18	11568739	1	NotUnique	High	2	0.0351	0	1	1	1	887.836	-1.17	-0.00104	9.2215	0.0006768	0.0007388	0.653	6.27	9.21
13051	FALSE	Mono-phosphorylated	High	Unambiguous	NQMGDSNISSPGLQPSTQLSNLGSTETLEEMPSGSQDK	[R].NQMGDSNISSPGLQPSTQLSNLGSTETLEEMPSGSQDK.[S]	1xPhospho [S10(100)]	1xPhospho [S6(0); S9(0.1); S10(100); S16(0); T17(0); S20(0); S24(0); T25(0); T27(0); S33(0); S35(0)]	0.00116625	0.00101989	0.705	1	1	1	1	Q9NPI6	Q9NPI6 [171-208]	Q9NPI6 1xPhospho [S176(0); S179(0.1); S180(100); S186(0); T187(0); S190(0); S194(0); T195(0); T197(0); S203(0); S205(0)]	Q9NPI6 1xPhospho [S180(100)]	mRNA-decapping enzyme 1A [OS=Homo sapiens]	Q9NPI6	0	4044.77	38	1.49857e+06	1		High	4	0.042	0	1	1	1	1011.95	0.51	0.00052	61.0179	0.0006768	0.000472	0.705	6.19	61
13053	FALSE	Multi-phosphorylated	High	Unambiguous	NQNSSKKESESEDSSDDEPLIK	[K].NQNSSKKESESEDSSDDEPLIK.[K]	4xPhospho [S9(100); S11(100); S14(100); S15(100)]	4xPhospho [S4(0); S5(0); S9(100); S11(100); S14(100); S15(100)]	0.0187797	0.00128715	0.354	1	1	1	3	P35659	P35659 [293-314]	P35659 4xPhospho [S296(0); S297(0); S301(100); S303(100); S306(100); S307(100)]	P35659 4xPhospho [S301(100); S303(100); S306(100); S307(100)]	Protein DEK [OS=Homo sapiens]	P35659	2	2785.98	22	10111910	1		High	3	0.3687	0	1	1	1	929.331	1	0.00093	31.8474	0.0008299	0.01014	0.354	4.99	31.94
13088	FALSE	Multi-phosphorylated	High	Unambiguous	NRSPSDSDMEDYSPPPSLSEVAR	[R].NRSPSDSDMEDYSPPPSLSEVAR.[K]	3xPhospho [S3(99.9); S7(99.9); S13(97.7)]	3xPhospho [S3(99.9); S5(0.1); S7(99.9); Y12(2.4); S13(97.7); S17(0); S19(0)]	0.125373	0.00377149	0.109	1	1	1	1	Q6KC79	Q6KC79 [1148-1170]	Q6KC79 3xPhospho [S1150(99.9); S1152(0.1); S1154(99.9); Y1159(2.4); S1160(97.7); S1164(0); S1166(0)]	Q6KC79 3xPhospho [S1150(99.9); S1154(99.9); S1160(97.7)]	Nipped-B-like protein [OS=Homo sapiens]	Q6KC79	1	2776.02	23	363132	1		High	3	0.2315	0	1	1	1	926.014	1.12	0.00104	53.6794	0.002527	0.08299	0.109	2.03	53.63
13098	FALSE	Multi-phosphorylated	High	Unambiguous	NSADDEELTNDSLTLSQSK	[R].NSADDEELTNDSLTLSQSK.[S]	2xPhospho [T9(100); S12(100)]	2xPhospho [S2(0); T9(100); S12(100); T14(0); S16(0); S18(0)]	0.018929	0.00128715	0.353	1	1	1	1	O94880	O94880 [279-297]	O94880 2xPhospho [S280(0); T287(100); S290(100); T292(0); S294(0); S296(0)]	O94880 2xPhospho [T287(100); S290(100)]	PHD finger protein 14 [OS=Homo sapiens]	O94880	0	2226.87	19	2.32827e+06	1		High	3	0.1843	0	1	1	1	742.961	0.05	4e-05	40.602	0.0008299	0.01024	0.353	4.34	40.59
13106	FALSE	Multi-phosphorylated	High	Unambiguous	NSCEGEDEEEMEHQEEGKEQLSETEGSGEDEPGNDPSETTQKK	[R].NSCEGEDEEEMEHQEEGKEQLSETEGSGEDEPGNDPSETTQKK.[I]	1xCarbamidomethyl [C3]; 2xPhospho [S27(96); S/T]	1xCarbamidomethyl [C3]; 2xPhospho [S2(0); S22(52); T24(52); S27(96); S37(0); T39(0); T40(0)]	0.206778	0.00714389	0.039	1	1	1	1	Q13107	Q13107 [654-696]	Q13107 2xPhospho [S655(0); S675(52); T677(52); S680(96); S690(0); T692(0); T693(0)]	Q13107 2xPhospho [S680(96); S/T]	Ubiquitin carboxyl-terminal hydrolase 4 [OS=Homo sapiens]	Q13107	2	4998.87	43	2.03115e+06	1		High	4	0.0809	0	1	1	1	1250.47	1.17	0.00146	22.829	0.005089	0.1469	0.039	3.09	22.84
13159	FALSE	Multi-phosphorylated	High	Unambiguous	NSNSPPSPSSMNQR	[R].NSNSPPSPSSMNQR.[R]	2xPhospho [S4(100); S7(100)]	2xPhospho [S2(0); S4(100); S7(100); S9(0); S10(0)]	0.01469	0.00101989	0.385	1	1	1	4	Q7Z5L9	Q7Z5L9 [454-467]	Q7Z5L9 2xPhospho [S455(0); S457(100); S460(100); S462(0); S463(0)]	Q7Z5L9 2xPhospho [S457(100); S460(100)]	Interferon regulatory factor 2-binding protein 2 [OS=Homo sapiens]	Q7Z5L9	0	1662.6	14	3.48939e+06	2		High	2	0.4123	0	1	1	1	831.804	2.16	0.0018	17.7499	0.0006768	0.007733	0.385	4.05	17.87
13169	FALSE	Multi-phosphorylated	High	Unambiguous	NSQKHSPTSEPTPPGDALPPVSSPHTHR	[R].NSQKHSPTSEPTPPGDALPPVSSPHTHR.[G]	2xPhospho [S6(96.1); S23(93.1)]	2xPhospho [S2(0.1); S6(96.1); T8(3.6); S9(0.1); T12(0); S22(3.5); S23(93.1); T26(3.5)]	0.0543025	0.00237351	0.219	1	1	1	1	Q9H6S3	Q9H6S3 [458-485]	Q9H6S3 2xPhospho [S459(0.1); S463(96.1); T465(3.6); S466(0.1); T469(0); S479(3.5); S480(93.1); T483(3.5)]	Q9H6S3 2xPhospho [S463(96.1); S480(93.1)]	Epidermal growth factor receptor kinase substrate 8-like protein 2 [OS=Homo sapiens]	Q9H6S3	1	3118.38	28	3116572	1		High	4	0.0123	0	1	1	1	780.35	0.12	0.0001	18.9362	0.001732	0.03287	0.219	4.88	18.89
13185	FALSE	Multi-phosphorylated	High	Unambiguous	NSSNTSVGSPSNTIGRTPSR	[K].NSSNTSVGSPSNTIGRTPSR.[H]	2xPhospho [S9(100); S11(98.2)]	2xPhospho [S2(0); S3(0); T5(0); S6(0); S9(100); S11(98.2); T13(1.8); T17(0); S19(0)]	0.0265949	0.00128715	0.31	1	1	1	1	Q7Z460	Q7Z460 [1083-1102]	Q7Z460 2xPhospho [S1084(0); S1085(0); T1087(0); S1088(0); S1091(100); S1093(98.2); T1095(1.8); T1099(0); S1101(0)]	Q7Z460 2xPhospho [S1091(100); S1093(98.2)]	CLIP-associating protein 1 [OS=Homo sapiens]	Q7Z460	1	2178.92	20	1563453	1		High	3	0.2949	0	1	1	1	726.977	-0.31	-0.00023	15.6283	0.0008299	0.01488	0.31	4.34	15.56
13191	FALSE	Multi-phosphorylated	High	Unambiguous	NSSSPVSPASVPGQR	[R].NSSSPVSPASVPGQR.[R]	2xPhospho [S4(100); S7(100)]	2xPhospho [S2(0); S3(0); S4(100); S7(100); S10(0)]	0.0259723	0.00128715	0.313	1	1	1	1	Q9H1B7	Q9H1B7 [656-670]	Q9H1B7 2xPhospho [S657(0); S658(0); S659(100); S662(100); S665(0)]	Q9H1B7 2xPhospho [S659(100); S662(100)]	Probable E3 ubiquitin-protein ligase IRF2BPL [OS=Homo sapiens]	Q9H1B7	0	1629.67	15	12833049	1		High	2	0.2611	0	1	1	1	815.338	0.57	0.00047	23.4578	0.0008299	0.01444	0.313	4.29	23.73
13204	FALSE	Multi-phosphorylated	High	Unambiguous	NSVDTATSSSLSTPSEPLSPTSSLGEERN	[R].NSVDTATSSSLSTPSEPLSPTSSLGEERN.[-]	2xPhospho [S19(100); S23(100)]	2xPhospho [S2(0); T5(0); T7(0); S8(0); S9(0); S10(0); S12(0); T13(0); S15(0); S19(100); T21(0); S22(0.1); S23(100)]	0.00280396	0.00101989	0.594	1	1	1	1	P13807	P13807 [709-737]	P13807 2xPhospho [S710(0); T713(0); T715(0); S716(0); S717(0); S718(0); S720(0); T721(0); S723(0); S727(100); T729(0); S730(0.1); S731(100)]	P13807 2xPhospho [S727(100); S731(100)]	Glycogen [starch] synthase, muscle [OS=Homo sapiens]	P13807	1	3110.31	29	339345	1		High	3	0.037	0	1	1	1	1037.44	1.63	0.00169	48.4867	0.0006768	0.001241	0.594	4.33	48.49
13207	FALSE	Multi-phosphorylated	High	Unambiguous	NSVQSGESDSDEEEESKEPPIKLPK	[K].NSVQSGESDSDEEEESKEPPIKLPK.[I]	3xPhospho [S5(100); S8(100); S10(100)]	3xPhospho [S2(0); S5(100); S8(100); S10(100); S16(0)]	0.0638991	0.00322679	0.198	1	1	1	3	O75592	O75592 [174-198]	O75592 3xPhospho [S175(0); S178(100); S181(100); S183(100); S189(0)]	O75592 3xPhospho [S178(100); S181(100); S183(100)]	E3 ubiquitin-protein ligase MYCBP2 [OS=Homo sapiens]	O75592	2	2998.19	25	1.68635e+06	2		High	3	0.2049	0	1	1	1	1000.07	1.75	0.00175	39.2083	0.002216	0.03915	0.198	2.05	39.27
13216	FALSE	Multi-phosphorylated	High	Unambiguous	NSYWQCSECDQAGSSDMEADMAMETLPDGTKR	[K].NSYWQCSECDQAGSSDMEADMAMETLPDGTKR.[S]	2xCarbamidomethyl [C6; C9]; 2xPhospho [S14(100); S15(100)]	2xCarbamidomethyl [C6; C9]; 2xPhospho [S2(0); Y3(0); S7(0); S14(100); S15(100); T25(0); T30(0)]	0.0373144	0.0016326	0.267	1	1	1	1	O94880	O94880 [768-799]	O94880 2xPhospho [S769(0); Y770(0); S774(0); S781(100); S782(100); T792(0); T797(0)]	O94880 2xPhospho [S781(100); S782(100)]	PHD finger protein 14 [OS=Homo sapiens]	O94880	1	3830.38	32	1.36456e+06	1		High	4	0.1165	0	1	1	1	958.35	-0.81	-0.00078	59.8967	0.001036	0.02155	0.267	3.52	59.96
13229	FALSE	Multi-phosphorylated	High	Unambiguous	NTGGDSKTAPSSPLTSPSDTR	[R].NTGGDSKTAPSSPLTSPSDTR.[S]	2xPhospho [T8(100); S/T]	2xPhospho [T2(0); S6(0); T8(100); S11(50); S12(50); T15(0); S16(0); S18(0); T20(0)]	0.0768519	0.00322679	0.174	1	1	1	1	Q8IWB9	Q8IWB9 [255-275]	Q8IWB9 2xPhospho [T256(0); S260(0); T262(100); S265(50); S266(50); T269(0); S270(0); S272(0); T274(0)]	Q8IWB9 2xPhospho [T262(100); S/T]	Testis-expressed protein 2 [OS=Homo sapiens]	Q8IWB9	1	2235.92	21	2.66902e+06	1		High	3		0.0124	2	2	2	745.977	-0.35	-0.00026	16.616	0.002216	0.0481	0.174	2.39	16.48
13230	FALSE	Multi-phosphorylated	High	Unambiguous	NTGGDSKTAPSSPLTSPSDTR	[R].NTGGDSKTAPSSPLTSPSDTR.[S]	3xPhospho [T8(100); S16(100); S/T]	3xPhospho [T2(0); S6(0); T8(100); S11(50); S12(50); T15(0); S16(100); S18(0); T20(0)]	0.00725332	0.00101989	0.474	1	1	1	1	Q8IWB9	Q8IWB9 [255-275]	Q8IWB9 3xPhospho [T256(0); S260(0); T262(100); S265(50); S266(50); T269(0); S270(100); S272(0); T274(0)]	Q8IWB9 3xPhospho [T262(100); S270(100); S/T]	Testis-expressed protein 2 [OS=Homo sapiens]	Q8IWB9	1	2315.88	21	1.66249e+06	1		High	3	0.1646	0	1	1	1	772.635	3.48	0.00268	20.6927	0.0006768	0.003557	0.474	3.95	20.77
13249	FALSE	Mono-phosphorylated	High	Unambiguous	NTRAETASQSQRSPISDNSGCDAPGNSNPSLSVPSSAESEK	[R].NTRAETASQSQRSPISDNSGCDAPGNSNPSLSVPSSAESEK.[Q]	1xCarbamidomethyl [C21]; 1xPhospho [S13(97.1)]	1xCarbamidomethyl [C21]; 1xPhospho [T2(0); T6(0); S8(0); S10(0.1); S13(97.1); S16(2.8); S19(0.1); S27(0); S30(0); S32(0); S35(0); S36(0); S39(0)]	0.0135705	0.00101989	0.395	1	1	1	1	Q99590	Q99590 [326-366]	Q99590 1xPhospho [T327(0); T331(0); S333(0); S335(0.1); S338(97.1); S341(2.8); S344(0.1); S352(0); S355(0); S357(0); S360(0); S361(0); S364(0)]	Q99590 1xPhospho [S338(97.1)]	Protein SCAF11 [OS=Homo sapiens]	Q99590	2	4299.87	41	12402966	1		High	4	0.018	0	1	1	1	1075.72	-1.57	-0.00168	24.5066	0.0006768	0.007093	0.395	6.12	24.82
13251	FALSE	Multi-phosphorylated	High	Unambiguous	NTSASDEDERMSVGSR	[R].NTSASDEDERMSVGSR.[G]	2xPhospho [S3(100); S5(100)]	2xPhospho [T2(0); S3(100); S5(100); S12(0); S15(0)]	0.0530503	0.00196892	0.222	1	1	1	1	Q32MZ4	Q32MZ4 [64-79]	Q32MZ4 2xPhospho [T65(0); S66(100); S68(100); S75(0); S78(0)]	Q32MZ4 2xPhospho [S66(100); S68(100)]	Leucine-rich repeat flightless-interacting protein 1 [OS=Homo sapiens]	Q32MZ4	1	1900.68	16	1.92773e+06	1		High	3	0.2167	0	1	1	1	634.23	-0.89	-0.00056	15.5866	0.001491	0.03203	0.222	2.4	15.49
13271	FALSE	Mono-phosphorylated	High	Unambiguous	NVDNAEGSDTDY	[R].NVDNAEGSDTDY.[-]	1xPhospho [S8(100)]	1xPhospho [S8(100); T10(0); Y12(0)]	0.0423029	0.0016326	0.251	1	1	1	1	Q15751	Q15751 [4850-4861]	Q15751 1xPhospho [S4857(100); T4859(0); Y4861(0)]	Q15751 1xPhospho [S4857(100)]	Probable E3 ubiquitin-protein ligase HERC1 [OS=Homo sapiens]	Q15751	0	1379.46	12	2.78217e+06	1		High	2		0.0067	2	2	2	690.236	0.23	0.00016	22.3806	0.001036	0.02491	0.251	2.95	22.38
13298	FALSE	Multi-phosphorylated	High	Unambiguous	NVLSSLAVYAEDSEPESDGEAGIEAVGSAAEEK	[K].NVLSSLAVYAEDSEPESDGEAGIEAVGSAAEEK.[G]	2xPhospho [S13(100); S17(100)]	2xPhospho [S4(0); S5(0); Y9(0); S13(100); S17(100); S28(0)]	0.00287131	0.00101989	0.591	1	1	1	1	Q9UHR5	Q9UHR5 [6-38]	Q9UHR5 2xPhospho [S9(0); S10(0); Y14(0); S18(100); S22(100); S33(0)]	Q9UHR5 2xPhospho [S18(100); S22(100)]	SAP30-binding protein [OS=Homo sapiens]	Q9UHR5	0	3483.46	33			NoQuanValues	High	3	0.3359	0	1	1	1	1161.82	-1.72	-0.002	81.3944	0.0006768	0.001273	0.591	3.96
13310	FALSE	Multi-phosphorylated	High	Unambiguous	NVRSDISDQEEDEESEGCPVSINLSK	[K].NVRSDISDQEEDEESEGCPVSINLSK.[A]	1xCarbamidomethyl [C18]; 2xPhospho [S4(100); S7(100)]	1xCarbamidomethyl [C18]; 2xPhospho [S4(100); S7(100); S15(0); S21(0); S25(0)]	0.0285524	0.00128715	0.301	1	1	1	1	Q15154	Q15154 [1762-1787]	Q15154 2xPhospho [S1765(100); S1768(100); S1776(0); S1782(0); S1786(0)]	Q15154 2xPhospho [S1765(100); S1768(100)]	Pericentriolar material 1 protein [OS=Homo sapiens]	Q15154	1	3096.24	26	4.52118e+06	1		High	3	0.3205	0	1	1	1	1032.75	-0.98	-0.00101	45.363	0.0008299	0.01603	0.301	4.68	45.38
13311	FALSE	Multi-phosphorylated	High	Unambiguous	NVRSDISDQEEDEESEGCPVSINLSK	[K].NVRSDISDQEEDEESEGCPVSINLSK.[A]	1xCarbamidomethyl [C18]; 3xPhospho [S4(100); S7(100); S15(100)]	1xCarbamidomethyl [C18]; 3xPhospho [S4(100); S7(100); S15(100); S21(0); S25(0)]	0.0132515	0.00101989	0.398	1	1	1	1	Q15154	Q15154 [1762-1787]	Q15154 3xPhospho [S1765(100); S1768(100); S1776(100); S1782(0); S1786(0)]	Q15154 3xPhospho [S1765(100); S1768(100); S1776(100)]	Pericentriolar material 1 protein [OS=Homo sapiens]	Q15154	1	3176.21	26	1.44465e+06	1		High	3	0.5349	0	1	1	1	1059.41	1.88	0.00199	51.2214	0.0006768	0.006903	0.398	4.3	51.31
13332	FALSE	Mono-phosphorylated	High	Unambiguous	NYAGEEEEEGSGSSEGFDPPATDR	[R].NYAGEEEEEGSGSSEGFDPPATDR.[Q]	1xPhospho [S13(98)]	1xPhospho [Y2(0); S11(1); S13(98); S14(1); T22(0)]	0.000154727	0.00101989	0.961	1	1	2	2	P16989	P16989 [191-214]	P16989 1xPhospho [Y192(0); S201(1); S203(98); S204(1); T212(0)]	P16989 1xPhospho [S203(98)]	Y-box-binding protein 3 [OS=Homo sapiens]	P16989	0	2609.98	24	9828312	1		High	3		0.0239	2	2	2	870.664	-0.08	-7e-05	31.3693	0.0006768	5e-05	0.961	7.34	31.45
13333	FALSE	Multi-phosphorylated	High	Unambiguous	NYAGEEEEEGSGSSEGFDPPATDR	[R].NYAGEEEEEGSGSSEGFDPPATDR.[Q]	2xPhospho [S11(100); S14(98.9)]	2xPhospho [Y2(0); S11(100); S13(1.1); S14(98.9); T22(0)]	0.00115707	0.00101989	0.706	1	1	2	6	P16989	P16989 [191-214]	P16989 2xPhospho [Y192(0); S201(100); S203(1.1); S204(98.9); T212(0)]	P16989 2xPhospho [S201(100); S204(98.9)]	Y-box-binding protein 3 [OS=Homo sapiens]	P16989	0	2689.95	24	4.38541e+06	2		High	3	0.045	0	1	1	1	897.32	0.34	0.00031	38.5913	0.0006768	0.0004653	0.706	4	38.83
13334	FALSE	Multi-phosphorylated	High	Unambiguous	NYAGEEEEEGSGSSEGFDPPATDR	[R].NYAGEEEEEGSGSSEGFDPPATDR.[Q]	3xPhospho [S11(100); S13(100); S14(100)]	3xPhospho [Y2(0); S11(100); S13(100); S14(100); T22(0)]	0.013043	0.00101989	0.4	1	1	1	5	P16989	P16989 [191-214]	P16989 3xPhospho [Y192(0); S201(100); S203(100); S204(100); T212(0)]	P16989 3xPhospho [S201(100); S203(100); S204(100)]	Y-box-binding protein 3 [OS=Homo sapiens]	P16989	0	2769.91	24	327957	1		High	3	0.53	0	1	1	1	923.977	2	0.00184	49.114	0.0006768	0.006771	0.4	3.17	48.78
13359	FALSE	Mono-phosphorylated	High	Unambiguous	NYQQNYQNSESGEKNEGSESAPEGQAQQR	[R].NYQQNYQNSESGEKNEGSESAPEGQAQQR.[R]	1xPhospho [S9(100)]	1xPhospho [Y2(0); Y6(0); S9(100); S11(0); S18(0); S20(0)]	0.000395617	0.00101989	0.842	1	1	2	9	P67809	P67809 [157-185]	P67809 1xPhospho [Y158(0); Y162(0); S165(100); S167(0); S174(0); S176(0)]	P67809 1xPhospho [S165(100)]	Y-box-binding protein 1 [OS=Homo sapiens]	P67809	1	3337.36	29	9.44876e+07	5		High	3	0.0515	0	1	1	1	1113.13	-0.08	-9e-05	11.1594	0.0006768	0.0001424	0.842	7.57	11.21
13360	FALSE	Mono-phosphorylated	High	Unambiguous	NYQQNYQNSESGEKNEGSESAPEGQAQQR	[R].NYQQNYQNSESGEKNEGSESAPEGQAQQR.[R]	1xDeamidated [N/Q]; 1xPhospho [S18(100)]	1xDeamidated [Q3; Q7; N8; N15]; 1xPhospho [Y2(0); Y6(0); S9(0); S11(0); S18(100); S20(0)]	0.0011211	0.00101989	0.71	1	1	5	7	P67809	P67809 [157-185]	P67809 1xPhospho [Y158(0); Y162(0); S165(0); S167(0); S174(100); S176(0)]	P67809 1xPhospho [S174(100)]	Y-box-binding protein 1 [OS=Homo sapiens]	P67809	1	3338.35	29	9.32476e+06	3		High	3		0.0066	2	2	2	1113.46	4.31	0.00479	11.1381	0.0006768	0.0004511	0.71	9.02	12.3
13361	FALSE	Multi-phosphorylated	High	Unambiguous	NYQQNYQNSESGEKNEGSESAPEGQAQQR	[R].NYQQNYQNSESGEKNEGSESAPEGQAQQR.[R]	2xPhospho [S9(100); S20(100)]	2xPhospho [Y2(0); Y6(0); S9(100); S11(0); S18(0); S20(100)]	0.0135705	0.00101989	0.395	1	1	3	3	P67809	P67809 [157-185]	P67809 2xPhospho [Y158(0); Y162(0); S165(100); S167(0); S174(0); S176(100)]	P67809 2xPhospho [S165(100); S176(100)]	Y-box-binding protein 1 [OS=Homo sapiens]	P67809	1	3417.33	29	9.17272e+06	2		High	4	0.0982	0	1	1	1	855.089	1.32	0.00113	14.2789	0.0006768	0.007101	0.395	3.26	14.3
13385	FALSE	Multi-phosphorylated	High	Unambiguous	QAEDTISNASSQLSSPPTSPQSSPR	[K].QAEDTISNASSQLSSPPTSPQSSPR.[K]	2xPhospho [S14(98.5); S19(100)]	2xPhospho [T5(0); S7(0); S10(0); S11(0); S14(98.5); S15(1.5); T18(0); S19(100); S22(0); S23(0)]	0.0208151	0.00128715	0.341	1	1	2	2	Q9Y4G8	Q9Y4G8 [1102-1126]	Q9Y4G8 2xPhospho [T1106(0); S1108(0); S1111(0); S1112(0); S1115(98.5); S1116(1.5); T1119(0); S1120(100); S1123(0); S1124(0)]	Q9Y4G8 2xPhospho [S1115(98.5); S1120(100)]	Rap guanine nucleotide exchange factor 2 [OS=Homo sapiens]	Q9Y4G8	0	2732.14	25	770249	1		High	3	0.3138	0	1	1	1	911.386	-0.04	-4e-05	36.2088	0.0008299	0.01135	0.341	3.41	36.08
13428	FALSE	Multi-phosphorylated	High	Unambiguous	QASDTEEDDITDNQK	[R].QASDTEEDDITDNQK.[H]	2xPhospho [S3(100); T5(100)]	2xPhospho [S3(100); T5(100); T11(0)]	0.108059	0.00350133	0.129	1	1	1	1	Q6ZU65	Q6ZU65 [248-262]	Q6ZU65 2xPhospho [S250(100); T252(100); T258(0)]	Q6ZU65 2xPhospho [S250(100); T252(100)]	Ubinuclein-2 [OS=Homo sapiens]	Q6ZU65	0	1868.65	15	113950	1		High	2	0.5065	0	1	1	1	934.827	0.3	0.00028	20.8081	0.002373	0.07015	0.129	1.54	20.74
13509	FALSE	Multi-phosphorylated	High	Unambiguous	QDRENEEGDTGNWYSSDEDEGGSSVTSILK	[K].QDRENEEGDTGNWYSSDEDEGGSSVTSILK.[T]	2xPhospho [S16(99); Y/S/T]	2xPhospho [T10(0); Y14(50.5); S15(50.5); S16(99); S23(0); S24(0); T26(0); S27(0)]	0.0980084	0.00350133	0.142	1	1	1	1	Q9UPT8	Q9UPT8 [793-822]	Q9UPT8 2xPhospho [T802(0); Y806(50.5); S807(50.5); S808(99); S815(0); S816(0); T818(0); S819(0)]	Q9UPT8 2xPhospho [S808(99); Y/S/T]	Zinc finger CCCH domain-containing protein 4 [OS=Homo sapiens]	Q9UPT8	1	3464.33	30	1407829	1		High	3	0.2883	0	1	1	1	1155.45	-0.19	-0.00021	57.3825	0.002373	0.0629	0.142	3.26	57.35
13521	FALSE	Multi-phosphorylated	High	Unambiguous	QEAIPDLEDSPPVSDSEEQQESAR	[R].QEAIPDLEDSPPVSDSEEQQESAR.[A]	2xPhospho [S10(100); S14(100)]	2xPhospho [S10(100); S14(100); S16(0); S22(0)]	0.000555392	0.00101989	0.799	1	1	1	1	Q9BTC0	Q9BTC0 [796-819]	Q9BTC0 2xPhospho [S805(100); S809(100); S811(0); S817(0)]	Q9BTC0 2xPhospho [S805(100); S809(100)]	Death-inducer obliterator 1 [OS=Homo sapiens]	Q9BTC0	0	2816.12	24	12712662	1		High	3	0.2327	0	1	1	1	939.378	0.39	0.00037	49.8423	0.0006768	0.000206	0.799	9.54	49.91
13544	FALSE	Mono-phosphorylated	High	Unambiguous	QEKPAEKPAETPVATSPTATDSTSGDSSR	[K].QEKPAEKPAETPVATSPTATDSTSGDSSR.[S]	1xPhospho [S16(100)]	1xPhospho [T11(0); T15(0); S16(100); T18(0); T20(0); S22(0); T23(0); S24(0); S27(0); S28(0)]	0.000270908	0.00101989	0.89	1	1	2	4	P54727	P54727 [145-173]	P54727 1xPhospho [T155(0); T159(0); S160(100); T162(0); T164(0); S166(0); T167(0); S168(0); S171(0); S172(0)]	P54727 1xPhospho [S160(100)]	UV excision repair protein RAD23 homolog B [OS=Homo sapiens]	P54727	0	3025.36	29	270286608	2		High	4	0.013	0	1	1	1	757.096	-0.63	-0.00048	13.2213	0.0006768	9.37e-05	0.89	10.78	13.29
13561	FALSE	Multi-phosphorylated	High	Unambiguous	QENCGAQQVPAGPGTSTPPSSPVRTCGPLTDEDVVR	[R].QENCGAQQVPAGPGTSTPPSSPVRTCGPLTDEDVVR.[L]	2xCarbamidomethyl [C4; C26]; 2xPhospho [S16(93); S/T]	2xCarbamidomethyl [C4; C26]; 2xPhospho [T15(3.5); S16(93); T17(3.5); S20(50); S21(50); T25(0.1); T30(0)]	0.00465372	0.00101989	0.53	1	1	1	1	Q96G46	Q96G46 [257-292]	Q96G46 2xPhospho [T271(3.5); S272(93); T273(3.5); S276(50); S277(50); T281(0.1); T286(0)]	Q96G46 2xPhospho [S272(93); S/T]	tRNA-dihydrouridine(47) synthase [NAD(P)(+)]-like [OS=Homo sapiens]	Q96G46	1	3924.69	36			NoQuanValues	High	4	0.051	0	1	1	1	981.93	0.89	0.00087	45.2065	0.0006768	0.002176	0.53	6.86
13579	FALSE	Mono-phosphorylated	High	Unambiguous	QESQQREVDQDDEENSEEDEMDSGTMVR	[R].QESQQREVDQDDEENSEEDEMDSGTMVR.[A]	1xPhospho [S16(100)]	1xPhospho [S3(0); S16(100); S23(0); T25(0)]	0.00296363	0.00101989	0.587	1	1	1	1	Q13043	Q13043 [305-332]	Q13043 1xPhospho [S307(0); S320(100); S327(0); T329(0)]	Q13043 1xPhospho [S320(100)]	Serine/threonine-protein kinase 4 [OS=Homo sapiens]	Q13043	1	3395.28	28	8.30317e+06	1		High	3	0.25	0	1	1	1	1132.43	0.79	0.00089	26.5942	0.0006768	0.001318	0.587	9.8	26.61
13598	FALSE	Multi-phosphorylated	High	Unambiguous	QFIAAQNLGPASGHGTPASSPSSSSLPSPMSPTPR	[K].QFIAAQNLGPASGHGTPASSPSSSSLPSPMSPTPR.[Q]	3xPhospho [S19(95.1); S20(95.1); S31(95.3)]	3xPhospho [S12(0); T16(0.5); S19(95.1); S20(95.1); S22(8.8); S23(0.5); S24(0); S25(0); S28(0); S31(95.3); T33(4.7)]	0.216924	0.00769758	0.032	1	1	1	1	Q8WX93	Q8WX93 [736-770]	Q8WX93 3xPhospho [S747(0); T751(0.5); S754(95.1); S755(95.1); S757(8.8); S758(0.5); S759(0); S760(0); S763(0); S766(95.3); T768(4.7)]	Q8WX93 3xPhospho [S754(95.1); S755(95.1); S766(95.3)]	Palladin [OS=Homo sapiens]	Q8WX93	0	3659.56	35	1.28642e+06	1		High	4	0.0892	0	1	1	1	915.647	0.41	0.00037	60.2567	0.005641	0.1541	0.032	3.7	60.15
13599	FALSE	Multi-phosphorylated	High	Unambiguous	QFIAAQNLGPASGHGTPASSPSSSSLPSPMSPTPR	[K].QFIAAQNLGPASGHGTPASSPSSSSLPSPMSPTPR.[Q]	1xDeamidated [N7]; 3xPhospho [T16(96.5); S31(99.9); S/T]	1xDeamidated [N7]; 3xPhospho [S12(3.5); T16(96.5); S19(1.2); S20(32.2); S22(32.2); S23(32.2); S24(1.2); S25(1.2); S28(0); S31(99.9); T33(0.1)]	0.169999	0.00590259	0.067	1	1	1	1	Q8WX93	Q8WX93 [736-770]	Q8WX93 3xPhospho [S747(3.5); T751(96.5); S754(1.2); S755(32.2); S757(32.2); S758(32.2); S759(1.2); S760(1.2); S763(0); S766(99.9); T768(0.1)]	Q8WX93 3xPhospho [T751(96.5); S766(99.9); S/T]	Palladin [OS=Homo sapiens]	Q8WX93	0	3660.55	35			NoneMonoisotopic	High	4	0.0155	0	1	1	1	915.898	5.71	0.00522	60.0987	0.004032	0.1168	0.067	4.51
13636	FALSE	Mono-phosphorylated	High	Unambiguous	QGDETPSTNNGSDDEKTGLK	[R].QGDETPSTNNGSDDEKTGLK.[I]	1xDeamidated [N10]; 1xPhospho [S12(100)]	1xDeamidated [N10]; 1xPhospho [T5(0); S7(0); T8(0); S12(100); T17(0)]	0.00116625	0.00101989	0.705	1	1	1	1	Q9Y3P9	Q9Y3P9 [31-50]	Q9Y3P9 1xPhospho [T35(0); S37(0); T38(0); S42(100); T47(0)]	Q9Y3P9 1xPhospho [S42(100)]	Rab GTPase-activating protein 1 [OS=Homo sapiens]	Q9Y3P9	1	2173.88	20			NoQuanValues	High	3	0.0643	0	1	1	1	725.297	0.14	0.0001	11.573	0.0006768	0.0004705	0.705	7.78
13644	FALSE	Multi-phosphorylated	High	Unambiguous	QGEVSKAASADSTTEGTPADGFTVLSTK	[K].QGEVSKAASADSTTEGTPADGFTVLSTK.[S]	2xPhospho [S9(100); S12(95.4)]	2xPhospho [S5(0); S9(100); S12(95.4); T13(2.3); T14(2.3); T17(0); T23(0); S26(0); T27(0)]	0.0166759	0.00101989	0.369	1	1	1	1	O75367	O75367 [162-189]	O75367 2xPhospho [S166(0); S170(100); S173(95.4); T174(2.3); T175(2.3); T178(0); T184(0); S187(0); T188(0)]	O75367 2xPhospho [S170(100); S173(95.4)]	Core histone macro-H2A.1 [OS=Homo sapiens]	O75367	1	2915.26	28	932682	1		High	3	0.0824	0	1	1	1	972.425	0.81	0.00079	47.5069	0.0006768	0.008919	0.369	2.67	47.49
13654	FALSE	Mono-phosphorylated	High	Unambiguous	QGGYSQSNYNSPGSGQNYSGPPSSYQSSQGGYGR	[K].QGGYSQSNYNSPGSGQNYSGPPSSYQSSQGGYGR.[N]	1xPhospho [S11(100)]	1xPhospho [Y4(0); S5(0); S7(0); Y9(0); S11(100); S14(0); Y18(0); S19(0); S23(0); S24(0); Y25(0); S27(0); S28(0); Y32(0)]	0.00162503	0.00101989	0.663	1	1	1	3	Q12906	Q12906 [850-883]	Q12906 1xPhospho [Y853(0); S854(0); S856(0); Y858(0); S860(100); S863(0); Y867(0); S868(0); S872(0); S873(0); Y874(0); S876(0); S877(0); Y881(0)]	Q12906 1xPhospho [S860(100)]	Interleukin enhancer-binding factor 3 [OS=Homo sapiens]	Q12906	0	3583.44	34	855381	1		High	3	0.0317	0	1	1	1	1195.15	1.4	0.00167	28.8309	0.0006768	0.0006813	0.663	5.37	28.94
13675	FALSE	Mono-phosphorylated	High	Unambiguous	QGNSLAAEDWCEGADDWGSDTEEGPSPQFTLDFGNDASSAK	[K].QGNSLAAEDWCEGADDWGSDTEEGPSPQFTLDFGNDASSAK.[D]	1xCarbamidomethyl [C11]; 1xPhospho [T21(97.8)]	1xCarbamidomethyl [C11]; 1xPhospho [S4(0); S19(2.2); T21(97.8); S26(0); T30(0); S38(0); S39(0)]	0.000481867	0.00101989	0.817	1	1	2	2	Q9BRP1	Q9BRP1 [114-154]	Q9BRP1 1xPhospho [S117(0); S132(2.2); T134(97.8); S139(0); T143(0); S151(0); S152(0)]	Q9BRP1 1xPhospho [T134(97.8)]	Programmed cell death protein 2-like [OS=Homo sapiens]	Q9BRP1	0	4441.76	41	3.63282e+06	2		High	4		0.0013	2	2	2	1111.2	1.44	0.00159	76.138	0.0006768	0.0001769	0.817	7.8	76.15
13715	FALSE	Multi-phosphorylated	High	Unambiguous	QGSITSPQANEQSVTPQRR	[R].QGSITSPQANEQSVTPQRR.[S]	2xPhospho [S6(100); T15(100)]	2xPhospho [S3(0); T5(0); S6(100); S13(0); T15(100)]	0.0768519	0.00322679	0.174	1	1	1	1	Q9UQ35	Q9UQ35 [852-870]	Q9UQ35 2xPhospho [S854(0); T856(0); S857(100); S864(0); T866(100)]	Q9UQ35 2xPhospho [S857(100); T866(100)]	Serine/arginine repetitive matrix protein 2 [OS=Homo sapiens]	Q9UQ35	1	2243.98	19			NoQuanValues	High	3	0.0544	0	1	1	1	748.665	-0.5	-0.00037	18.2155	0.002216	0.04796	0.174	4.23
13717	FALSE	Multi-phosphorylated	High	Unambiguous	QGSPDQVSPVSEMTSTSLYQDK	[K].QGSPDQVSPVSEMTSTSLYQDK.[Q]	2xPhospho [S3(100); S8(98.2)]	2xPhospho [S3(100); S8(98.2); S11(1.8); T14(0); S15(0); T16(0); S17(0); Y19(0)]	0.124451	0.00377149	0.11	1	1	1	1	P46821	P46821 [1436-1457]	P46821 2xPhospho [S1438(100); S1443(98.2); S1446(1.8); T1449(0); S1450(0); T1451(0); S1452(0); Y1454(0)]	P46821 2xPhospho [S1438(100); S1443(98.2)]	Microtubule-associated protein 1B [OS=Homo sapiens]	P46821	0	2544.02	22	724797	1		High	3	0.156	0	1	1	1	848.681	1.08	0.00092	57.8696	0.002527	0.08239	0.11	2.18	57.75
13718	FALSE	Multi-phosphorylated	High	Unambiguous	QGSPDQVSPVSEMTSTSLYQDKQEGK	[K].QGSPDQVSPVSEMTSTSLYQDKQEGK.[S]	2xPhospho [S3(100); S8(100)]	2xPhospho [S3(100); S8(100); S11(0); T14(0); S15(0); T16(0); S17(0); Y19(0)]	0.00157448	0.00101989	0.667	1	1	1	1	P46821	P46821 [1436-1461]	P46821 2xPhospho [S1438(100); S1443(100); S1446(0); T1449(0); S1450(0); T1451(0); S1452(0); Y1454(0)]	P46821 2xPhospho [S1438(100); S1443(100)]	Microtubule-associated protein 1B [OS=Homo sapiens]	P46821	1	2986.24	26	19786192	1		High	3	0.3603	0	1	1	1	996.087	1.18	0.00118	47.031	0.0006768	0.0006577	0.667	7.16	47.1
13756	FALSE	Multi-phosphorylated	High	Unambiguous	QHYQKETESAPGSPR	[R].QHYQKETESAPGSPR.[A]	2xPhospho [S9(100); S13(100)]	2xPhospho [Y3(0); T7(0); S9(100); S13(100)]	0.01469	0.00101989	0.385	1	1	1	1	Q6PKG0	Q6PKG0 [509-523]	Q6PKG0 2xPhospho [Y511(0); T515(0); S517(100); S521(100)]	Q6PKG0 2xPhospho [S517(100); S521(100)]	La-related protein 1 [OS=Homo sapiens]	Q6PKG0	1	1874.75	15	12814852	1		High	3	0.0856	0	1	1	1	625.587	-0.24	-0.00015	6.9435	0.0006768	0.007744	0.385	4.79	6.91
13767	FALSE	Mono-phosphorylated	High	Unambiguous	QKFNDSEGDDTEETEDYR	[K].QKFNDSEGDDTEETEDYR.[Q]	1xPhospho [S6(100)]	1xPhospho [S6(100); T11(0); T14(0); Y17(0)]	0.020651	0.00128715	0.342	1	1	1	1	Q9NYF8	Q9NYF8 [392-409]	Q9NYF8 1xPhospho [S397(100); T402(0); T405(0); Y408(0)]	Q9NYF8 1xPhospho [S397(100)]	Bcl-2-associated transcription factor 1 [OS=Homo sapiens]	Q9NYF8	1	2257.84	18	3476048	1		High	3	0.2689	0	1	1	1	753.285	0.51	0.00039	17.0637	0.0008299	0.01128	0.342	5.69	17.04
13775	FALSE	Multi-phosphorylated	High	Unambiguous	QKIEKEDDSEGEESEEEEEGEEEGSESESR	[R].QKIEKEDDSEGEESEEEEEGEEEGSESESR.[S]	3xPhospho [S9(100); S14(100); S25(100)]	3xPhospho [S9(100); S14(100); S25(100); S27(0); S29(0)]	0.014574	0.00101989	0.386	1	1	1	1	P51532	P51532 [1562-1591]	P51532 3xPhospho [S1570(100); S1575(100); S1586(100); S1588(0); S1590(0)]	P51532 3xPhospho [S1570(100); S1575(100); S1586(100)]	Transcription activator BRG1 [OS=Homo sapiens]	P51532	2	3684.27	30	2.9063e+06	1		High	3	0.6091	0	1	1	1	1228.76	0.26	0.00032	18.498	0.0006768	0.00766	0.386	8.34	18.51
13786	FALSE	Multi-phosphorylated	High	Unambiguous	QKSDAEEDGGTVSQEEEDRKPK	[K].QKSDAEEDGGTVSQEEEDRKPK.[A]	2xPhospho [S3(100); S13(100)]	2xPhospho [S3(100); T11(0); S13(100)]	4.85e-05	0.00101989	1.108	1	1	1	2	P27824	P27824 [552-573]	P27824 2xPhospho [S554(100); T562(0); S564(100)]	P27824 2xPhospho [S554(100); S564(100)]	Calnexin [OS=Homo sapiens]	P27824	2	2622.06	22	20806525	2		High	3	0.3118	0	1	1	1	874.692	0.14	0.00012	7.7102	0.0006768	1.39e-05	1.108	11.29	7.71
13788	FALSE	Multi-phosphorylated	High	Unambiguous	QKSNSQSDSHDEEVSPTPPNPVVK	[R].QKSNSQSDSHDEEVSPTPPNPVVK.[A]	2xPhospho [S9(100); S15(100)]	2xPhospho [S3(0); S5(0); S7(0); S9(100); S15(100); T17(0)]	0.00748703	0.00101989	0.47	1	1	1	1	P31321	P31321 [69-92]	P31321 2xPhospho [S71(0); S73(0); S75(0); S77(100); S83(100); T85(0)]	P31321 2xPhospho [S77(100); S83(100)]	cAMP-dependent protein kinase type I-beta regulatory subunit [OS=Homo sapiens]	P31321	1	2766.17	24	2.02471e+06	1		High	4	0.3381	0	1	1	1	692.303	8.34	0.00577	22.1108	0.0006768	0.00368	0.47	4.85	22.14
13814	FALSE	Multi-phosphorylated	High	Unambiguous	QIDSSEEDDDEEDYDNDKR	[R].QIDSSEEDDDEEDYDNDKR.[S]	2xPhospho [S4(100); S5(100)]	2xPhospho [S4(100); S5(100); Y14(0)]	0.000322253	0.00101989	0.868	1	1	1	2	O14646	O14646 [212-230]	O14646 2xPhospho [S215(100); S216(100); Y225(0)]	O14646 2xPhospho [S215(100); S216(100)]	Chromodomain-helicase-DNA-binding protein 1 [OS=Homo sapiens]	O14646	1	2476.82	19	5303608	1		High	3	0.5551	0	1	1	1	826.279	1.06	0.00088	19.8629	0.0006768	0.0001127	0.868	7.8	19.87
13895	FALSE	Multi-phosphorylated	High	Unambiguous	QLPLEPESPSGQVGPRPAPPQEESPSSEAK	[K].QLPLEPESPSGQVGPRPAPPQEESPSSEAK.[S]	2xPhospho [S8(100); S24(97.3)]	2xPhospho [S8(100); S10(0); S24(97.3); S26(2.7); S27(0)]	0.0339557	0.00128715	0.279	1	1	1	2	Q3KQU3	Q3KQU3 [63-92]	Q3KQU3 2xPhospho [S70(100); S72(0); S86(97.3); S88(2.7); S89(0)]	Q3KQU3 2xPhospho [S70(100); S86(97.3)]	MAP7 domain-containing protein 1 [OS=Homo sapiens]	Q3KQU3	0	3285.47	30	2876815	1		High	4	0.3504	0	1	1	1	822.124	1.22	0.001	42.7665	0.0008299	0.0194	0.279	4.48	42.76
13901	FALSE	Mono-phosphorylated	High	Unambiguous	QLQEDQENNLQDNQTSNSSPCR	[R].QLQEDQENNLQDNQTSNSSPCR.[S]	1xCarbamidomethyl [C21]; 1xPhospho [S19(100)]	1xCarbamidomethyl [C21]; 1xPhospho [T15(0); S16(0); S18(0); S19(100)]	0.0457451	0.00196892	0.241	1	1	1	1	Q92576	Q92576 [1596-1617]	Q92576 1xPhospho [T1610(0); S1611(0); S1613(0); S1614(100)]	Q92576 1xPhospho [S1614(100)]	PHD finger protein 3 [OS=Homo sapiens]	Q92576	0	2685.08	22	4.49285e+06	1		High	3	0.0497	0	1	1	1	895.699	-0.22	-0.0002	17.4783	0.001491	0.02711	0.241	6.04	17.47
13932	FALSE	Multi-phosphorylated	High	Unambiguous	QLSSSSSYSGDISR	[R].QLSSSSSYSGDISR.[H]	3xPhospho [S3(97.5); S6(100); S7(100)]	3xPhospho [S3(97.5); S4(1.2); S5(1.2); S6(100); S7(100); Y8(0); S9(0); S13(0)]	0.0700913	0.00322679	0.186	1	1	1	1	P33527	P33527 [913-926]	P33527 3xPhospho [S915(97.5); S916(1.2); S917(1.2); S918(100); S919(100); Y920(0); S921(0); S925(0)]	P33527 3xPhospho [S915(97.5); S918(100); S919(100)]	Multidrug resistance-associated protein 1 [OS=Homo sapiens]	P33527	0	1713.58	14	198111	1		High	2	0.2027	0	1	1	1	857.295	1.09	0.00093	37.3533	0.002216	0.04354	0.186	1.48	37.34
13935	FALSE	Mono-phosphorylated	High	Unambiguous	QLSTSSDSPAPASSSSQVTASTSQQPVRR	[R].QLSTSSDSPAPASSSSQVTASTSQQPVRR.[R]	1xDeamidated [Q1]; 1xPhospho [S/T]	1xDeamidated [Q1]; 1xPhospho [S3(49.1); T4(49.1); S5(1.7); S6(0.1); S8(0); S13(0); S14(0); S15(0); S16(0); T19(0); S21(0); T22(0); S23(0)]	0.168794	0.00565202	0.068	1	1	1	1	Q7Z3B3	Q7Z3B3 [825-853]			KAT8 regulatory NSL complex subunit 1 [OS=Homo sapiens]	Q7Z3B3	1	3028.39	29			NoQuanValues	High	3	0.0089	0	1	1	1	1010.14	6.12	0.00617	20.7928	0.004032	0.1166	0.068	2.24
14007	FALSE	Multi-phosphorylated	High	Unambiguous	QNGSNDSDRYSDNEEDSKIELK	[R].QNGSNDSDRYSDNEEDSKIELK.[L]	2xPhospho [S7(100); Y/S]	2xPhospho [S4(0); S7(100); Y10(50); S11(50); S17(0)]	0.0105292	0.00101989	0.427	1	1	1	1	P42167	P42167 [174-195]	P42167 2xPhospho [S177(0); S180(100); Y183(50); S184(50); S190(0)]	P42167 2xPhospho [S180(100); Y/S]	Lamina-associated polypeptide 2, isoforms beta/gamma [OS=Homo sapiens]	P42167	2	2703.05	22	3.81053e+06	1		High	4	0.2293	0	1	1	1	676.516	-0.61	-0.00041	21.7711	0.0006768	0.005357	0.427	7.11	21.74
14008	FALSE	Multi-phosphorylated	High	Unambiguous	QNGSNDSDRYSDNEEDSKIELK	[R].QNGSNDSDRYSDNEEDSKIELK.[L]	1xDeamidated [N2]; 2xPhospho [S7(100); S11(98.5)]	1xDeamidated [N2; N5]; 2xPhospho [S4(0); S7(100); Y10(1.5); S11(98.5); S17(0)]	0.0017726	0.00101989	0.652	1	1	1	2	P42167	P42167 [174-195]	P42167 2xPhospho [S177(0); S180(100); Y183(1.5); S184(98.5); S190(0)]	P42167 2xPhospho [S180(100); S184(98.5)]	Lamina-associated polypeptide 2, isoforms beta/gamma [OS=Homo sapiens]	P42167	2	2704.03	22	4.51018e+06	2		High	3		0.0425	3	3	3	902.016	0.98	0.00088	23.2589	0.0006768	0.0007464	0.652	5.86	23.28
14028	FALSE	Multi-phosphorylated	High	Unambiguous	QNSSSSDSGGSIVR	[R].QNSSSSDSGGSIVR.[D]	2xPhospho [S3(100); S6(100)]	2xPhospho [S3(100); S4(0); S5(0); S6(100); S8(0); S11(0)]	0.0193839	0.00128715	0.35	1	1	1	1	Q12929	Q12929 [657-670]	Q12929 2xPhospho [S659(100); S660(0); S661(0); S662(100); S664(0); S667(0)]	Q12929 2xPhospho [S659(100); S662(100)]	Epidermal growth factor receptor kinase substrate 8 [OS=Homo sapiens]	Q12929	0	1540.57	14	905759	1		High	2	0.0689	0	1	1	1	770.789	1.61	0.00124	17.5074	0.0008299	0.01046	0.35	3.05	17.57
14031	FALSE	Multi-phosphorylated	High	Unambiguous	QNSSSSDSGGSIVRDSQR	[R].QNSSSSDSGGSIVRDSQR.[H]	2xPhospho [S3(100); S6(100)]	2xPhospho [S3(100); S4(0); S5(0); S6(100); S8(0); S11(0); S16(0)]	0.0186316	0.00128715	0.355	1	1	1	1	Q12929	Q12929 [657-674]	Q12929 2xPhospho [S659(100); S660(0); S661(0); S662(100); S664(0); S667(0); S672(0)]	Q12929 2xPhospho [S659(100); S662(100)]	Epidermal growth factor receptor kinase substrate 8 [OS=Homo sapiens]	Q12929	1	2026.79	18	842337	1		High	3	0.0964	0	1	1	1	676.268	1.02	0.00069	14.5104	0.0008299	0.01002	0.355	3.84	14.51
14040	FALSE	Multi-phosphorylated	High	Unambiguous	QPDAKDGDSYDPYDFSDTEEEMPQVHTPKTADSQETK	[R].QPDAKDGDSYDPYDFSDTEEEMPQVHTPKTADSQETK.[E]	2xPhospho [T27(100); S/T/Y]	2xPhospho [S9(0); Y10(0); Y13(0); S16(50); T18(50); T27(100); T30(0); S33(0); T36(0)]	0.0706324	0.00322679	0.185	1	1	2	2	P25205	P25205 [696-732]	P25205 2xPhospho [S704(0); Y705(0); Y708(0); S711(50); T713(50); T722(100); T725(0); S728(0); T731(0)]	P25205 2xPhospho [T722(100); S/T/Y]	DNA replication licensing factor MCM3 [OS=Homo sapiens]	P25205	2	4361.73	37	1.49054e+07	2		High	4	0.1713	0	1	1	1	1091.19	0.71	0.00078	43.7759	0.002216	0.0439	0.185	5.72	43.91
14041	FALSE	Multi-phosphorylated	High	Unambiguous	QPDAKDGDSYDPYDFSDTEEEMPQVHTPKTADSQETK	[R].QPDAKDGDSYDPYDFSDTEEEMPQVHTPKTADSQETK.[E]	1xDeamidated [Q24]; 2xPhospho [S9(100); T27(100)]	1xDeamidated [Q24]; 2xPhospho [S9(100); Y10(0); Y13(0); S16(0); T18(0); T27(100); T30(0); S33(0); T36(0)]	0.168794	0.00565202	0.068	1	1	1	1	P25205	P25205 [696-732]	P25205 2xPhospho [S704(100); Y705(0); Y708(0); S711(0); T713(0); T722(100); T725(0); S728(0); T731(0)]	P25205 2xPhospho [S704(100); T722(100)]	DNA replication licensing factor MCM3 [OS=Homo sapiens]	P25205	2	4362.71	37			NoQuanValues	High	5		0.0082	2	2	2	873.352	4.37	0.00382	43.8626	0.004032	0.1161	0.068	4.82
14051	FALSE	Mono-phosphorylated	High	Unambiguous	QPGSTAQYDAGAGSPEAEPTDSDSPPSSSADASR	[R].QPGSTAQYDAGAGSPEAEPTDSDSPPSSSADASR.[F]	1xPhospho [S24(100)]	1xPhospho [S4(0); T5(0); Y8(0); S14(0); T20(0); S22(0); S24(100); S27(0); S28(0); S29(0); S33(0)]	0.00458057	0.00101989	0.532	1	1	1	1	O14976	O14976 [757-790]	O14976 1xPhospho [S760(0); T761(0); Y764(0); S770(0); T776(0); S778(0); S780(100); S783(0); S784(0); S785(0); S789(0)]	O14976 1xPhospho [S780(100)]	Cyclin-G-associated kinase [OS=Homo sapiens]	O14976	0	3373.36	34	897828	1		High	3	0.0713	0	1	1	1	1125.12	-1.42	-0.00159	25.8755	0.0006768	0.002133	0.532	6.73	25.86
14052	FALSE	Mono-phosphorylated	High	Unambiguous	QPGSTAQYDAGAGSPEAEPTDSDSPPSSSADASR	[R].QPGSTAQYDAGAGSPEAEPTDSDSPPSSSADASR.[F]	1xDeamidated [Q1]; 1xPhospho [S24(100)]	1xDeamidated [Q1]; 1xPhospho [S4(0); T5(0); Y8(0); S14(0); T20(0); S22(0); S24(100); S27(0); S28(0); S29(0); S33(0)]	0.0179082	0.00128715	0.36	1	1	1	1	O14976	O14976 [757-790]	O14976 1xPhospho [S760(0); T761(0); Y764(0); S770(0); T776(0); S778(0); S780(100); S783(0); S784(0); S785(0); S789(0)]	O14976 1xPhospho [S780(100)]	Cyclin-G-associated kinase [OS=Homo sapiens]	O14976	0	3374.35	34			NoQuanValues	High	3		0.0026	2	2	2	1125.46	4.01	0.00451	25.7154	0.0008299	0.009642	0.36	3.81
14132	FALSE	Multi-phosphorylated	High	Unambiguous	QQNSGRMSPMGTASGSNSPTSDSASVQR	[R].QQNSGRMSPMGTASGSNSPTSDSASVQR.[A]	3xPhospho [S18(91.9); S/T]	3xPhospho [S4(3.4); S8(49.9); T12(49.9); S14(49.9); S16(49.9); S18(91.9); T20(4.8); S21(0.3); S23(0); S25(0)]	0.164048	0.00565202	0.072	1	1	1	1	O76080	O76080 [41-68]	O76080 3xPhospho [S44(3.4); S48(49.9); T52(49.9); S54(49.9); S56(49.9); S58(91.9); T60(4.8); S61(0.3); S63(0); S65(0)]	O76080 3xPhospho [S58(91.9); S/T]	AN1-type zinc finger protein 5 [OS=Homo sapiens]	O76080	1	3065.15	28	205322	1		High	3	0.1716	0	1	1	1	1022.39	0.85	0.00087	26.7669	0.004032	0.1127	0.072	1.34	26.73
14145	FALSE	Multi-phosphorylated	High	Unambiguous	QQTCTDNTGDSDDSASGIEDVSDDLSK	[K].QQTCTDNTGDSDDSASGIEDVSDDLSK.[M]	1xCarbamidomethyl [C4]; 2xPhospho [S11(100); S14(100)]	1xCarbamidomethyl [C4]; 2xPhospho [T3(0); T5(0); T8(0); S11(100); S14(100); S16(0); S22(0); S26(0)]	0.00491906	0.00101989	0.523	1	1	1	1	Q5TAX3	Q5TAX3 [215-241]	Q5TAX3 2xPhospho [T217(0); T219(0); T222(0); S225(100); S228(100); S230(0); S236(0); S240(0)]	Q5TAX3 2xPhospho [S225(100); S228(100)]	Terminal uridylyltransferase 4 [OS=Homo sapiens]	Q5TAX3	0	3020.09	27	365680	1		High	3	0.1424	0	1	1	1	1007.37	1.11	0.00111	49.9905	0.0006768	0.002303	0.523	3.02	49.99
14156	FALSE	Multi-phosphorylated	High	Unambiguous	QREESETRSESSDFEVVPK	[R].QREESETRSESSDFEVVPK.[R]	2xPhospho [S5(100); S9(100)]	2xPhospho [S5(100); T7(0); S9(100); S11(0); S12(0)]	0.083587	0.00322679	0.163	1	1	1	1	Q9Y520	Q9Y520 [1238-1256]	Q9Y520 2xPhospho [S1242(100); T1244(0); S1246(100); S1248(0); S1249(0)]	Q9Y520 2xPhospho [S1242(100); S1246(100)]	Protein PRRC2C [OS=Homo sapiens]	Q9Y520	2	2398.98	19	1.61579e+06	1		High	3	0.1863	0	1	1	1	800.332	1.11	0.00089	26.2804	0.002216	0.05303	0.163	4.67	26.27
14157	FALSE	Multi-phosphorylated	High	Unambiguous	QREESETRSESSDFEVVPK	[R].QREESETRSESSDFEVVPK.[R]	3xPhospho [T7(100); S11(100); S12(100)]	3xPhospho [S5(0); T7(100); S9(0); S11(100); S12(100)]	0.107253	0.00350133	0.13	1	1	2	2	Q9Y520	Q9Y520 [1238-1256]	Q9Y520 3xPhospho [S1242(0); T1244(100); S1246(0); S1248(100); S1249(100)]	Q9Y520 3xPhospho [T1244(100); S1248(100); S1249(100)]	Protein PRRC2C [OS=Homo sapiens]	Q9Y520	2	2478.95	19	9.62027e+06	2		High	3	0.128	0	1	1	1	826.988	1.17	0.00096	32.3089	0.002373	0.06977	0.13	4.22	32.47
14158	FALSE	Multi-phosphorylated	High	Unambiguous	QREESETRSESSDFEVVPK	[R].QREESETRSESSDFEVVPK.[R]	4xPhospho [S5(100); T7(100); S11(98); S12(100)]	4xPhospho [S5(100); T7(100); S9(2); S11(98); S12(100)]	0.075106	0.00322679	0.177	1	1	3	4	Q9Y520	Q9Y520 [1238-1256]	Q9Y520 4xPhospho [S1242(100); T1244(100); S1246(2); S1248(98); S1249(100)]	Q9Y520 4xPhospho [S1242(100); T1244(100); S1248(98); S1249(100)]	Protein PRRC2C [OS=Homo sapiens]	Q9Y520	2	2558.91	19	3.05696e+06	2		High	3	0.0108	0	1	1	1	853.643	0.14	0.00012	41.2441	0.002216	0.04683	0.177	2.77	41.09
14159	FALSE	Mono-phosphorylated	High	Unambiguous	QREYEEEDDDDDEYDSEMEDFIEDEGEPQEEISK	[R].QREYEEEDDDDDEYDSEMEDFIEDEGEPQEEISK.[H]	1xPhospho [S16(97.8)]	1xPhospho [Y4(0); Y14(2.2); S16(97.8); S33(0)]	0.0126359	0.00101989	0.404	1	1	2	2	Q68D10	Q68D10 [584-617]	Q68D10 1xPhospho [Y587(0); Y597(2.2); S599(97.8); S616(0)]	Q68D10 1xPhospho [S599(97.8)]	Protein SPT2 homolog [OS=Homo sapiens]	Q68D10	1	4266.57	34	8044796	2		High	4	0.0458	0	1	1	1	1067.4	1.72	0.00184	63.5923	0.0006768	0.006534	0.404	4.8	63.59
14160	FALSE	Multi-phosphorylated	High	Unambiguous	QRGSETGSETHESDLAPSDKEAPTPK	[R].QRGSETGSETHESDLAPSDKEAPTPK.[E]	2xPhospho [S4(100); S/T]	2xPhospho [S4(100); T6(0.9); S8(49.5); T10(49.5); S13(0); S18(0); T24(0)]	0.00035425	0.00101989	0.856	1	1	1	1	P48634	P48634 [1103-1128]	P48634 2xPhospho [S1106(100); T1108(0.9); S1110(49.5); T1112(49.5); S1115(0); S1120(0); T1126(0)]	P48634 2xPhospho [S1106(100); S/T]	Protein PRRC2A [OS=Homo sapiens]	P48634	2	2914.21	26	6477134	1		High	4	0.1664	0	1	1	1	729.309	-0.23	-0.00017	14.3971	0.0006768	0.0001253	0.856	5.59	14.37
14161	FALSE	Multi-phosphorylated	High	Unambiguous	QRGSETGSETHESDLAPSDKEAPTPK	[R].QRGSETGSETHESDLAPSDKEAPTPK.[E]	3xPhospho [S4(100); T6(100); S8(97.6)]	3xPhospho [S4(100); T6(100); S8(97.6); T10(2.4); S13(0); S18(0); T24(0)]	0.0798472	0.00322679	0.169	1	1	1	1	P48634	P48634 [1103-1128]	P48634 3xPhospho [S1106(100); T1108(100); S1110(97.6); T1112(2.4); S1115(0); S1120(0); T1126(0)]	P48634 3xPhospho [S1106(100); T1108(100); S1110(97.6)]	Protein PRRC2A [OS=Homo sapiens]	P48634	2	2994.18	26	4382929	1		High	4	0.2602	0	1	1	1	749.301	0.34	0.00025	17.9347	0.002216	0.05033	0.169	3.19	17.92
14176	FALSE	Multi-phosphorylated	High	Unambiguous	QRSPSPAPAPAPAAAAGPPTR	[R].QRSPSPAPAPAPAAAAGPPTR.[K]	2xPhospho [S3(100); S5(100)]	2xPhospho [S3(100); S5(100); T20(0)]	2.84e-05	0.00101989	1.176	1	1	1	1	Q9H7N4	Q9H7N4 [496-516]	Q9H7N4 2xPhospho [S498(100); S500(100); T515(0)]	Q9H7N4 2xPhospho [S498(100); S500(100)]	Splicing factor, arginine/serine-rich 19 [OS=Homo sapiens]	Q9H7N4	1	2127.97	21	22373582	1		High	3	0.6744	0	1	1	1	709.996	-0.74	-0.00052	20.7108	0.0006768	7.65e-06	1.176	7.8	20.73
14225	FALSE	Mono-phosphorylated	High	Unambiguous	QSLVPAHPMAPPSPSTTSSNNNSSSSSNSGWDQLSK	[K].QSLVPAHPMAPPSPSTTSSNNNSSSSSNSGWDQLSK.[T]	1xPhospho [S13(99.9)]	1xPhospho [S2(0); S13(99.9); S15(0.1); T16(0.1); T17(0); S18(0); S19(0); S23(0); S24(0); S25(0); S26(0); S27(0); S29(0); S35(0)]	0.00725332	0.00101989	0.474	1	1	1	1	P29558	P29558 [26-61]	P29558 1xPhospho [S27(0); S38(99.9); S40(0.1); T41(0.1); T42(0); S43(0); S44(0); S48(0); S49(0); S50(0); S51(0); S52(0); S54(0); S60(0)]	P29558 1xPhospho [S38(99.9)]	RNA-binding motif, single-stranded-interacting protein 1 [OS=Homo sapiens]	P29558	0	3764.65	36	3.04111e+06	1		High	4	0.0314	0	1	1	1	941.919	0.75	0.00071	44.253	0.0006768	0.003541	0.474	6.69	44.27
14240	FALSE	Multi-phosphorylated	High	Unambiguous	QSQIQNQQGEDSGSDPEDTY	[K].QSQIQNQQGEDSGSDPEDTY.[-]	2xPhospho [S12(100); S14(100)]	2xPhospho [S2(0); S12(100); S14(100); T19(0); Y20(0)]	0.0848697	0.00322679	0.161	1	1	1	2	P18858	P18858 [900-919]	P18858 2xPhospho [S901(0); S911(100); S913(100); T918(0); Y919(0)]	P18858 2xPhospho [S911(100); S913(100)]	DNA ligase 1 [OS=Homo sapiens]	P18858	0	2385.84	20	814098	1		High	3	0.302	0	1	1	1	795.952	0.91	0.00072	38.0699	0.002216	0.05389	0.161	2.45	37.85
14256	FALSE	Multi-phosphorylated	High	Unambiguous	QSSVSSTASVNLGDPGSTR	[R].QSSVSSTASVNLGDPGSTR.[R]	2xPhospho [S3(100); S6(98.8)]	2xPhospho [S2(0); S3(100); S5(0); S6(98.8); T7(1.2); S9(0); S17(0); T18(0)]	0.00686176	0.00101989	0.481	1	1	2	2	Q96RT1	Q96RT1 [1077-1095]	Q96RT1 2xPhospho [S1078(0); S1079(100); S1081(0); S1082(98.8); T1083(1.2); S1085(0); S1093(0); T1094(0)]	Q96RT1 2xPhospho [S1079(100); S1082(98.8)]	Erbin [OS=Homo sapiens]	Q96RT1	0	2009.82	19	382438	2		High	3		0.0243	2	2	2	670.612	0.81	0.00054	34.9309	0.0006768	0.003321	0.481	2.41	34.92
14257	FALSE	Multi-phosphorylated	High	Unambiguous	QSSVSSTASVNLGDPGSTR	[R].QSSVSSTASVNLGDPGSTR.[R]	3xPhospho [S3(100); S6(100); S9(100)]	3xPhospho [S2(0); S3(100); S5(0); S6(100); T7(0.1); S9(100); S17(0); T18(0)]	0.0711774	0.00322679	0.184	1	1	2	2	Q96RT1	Q96RT1 [1077-1095]	Q96RT1 3xPhospho [S1078(0); S1079(100); S1081(0); S1082(100); T1083(0.1); S1085(100); S1093(0); T1094(0)]	Q96RT1 3xPhospho [S1079(100); S1082(100); S1085(100)]	Erbin [OS=Homo sapiens]	Q96RT1	0	2089.79	19	291914	2		High	3		0.0064	2	2	2	697.268	1.06	0.00074	42.3027	0.002216	0.04413	0.184	1.56	42.29
14258	FALSE	Multi-phosphorylated	High	Unambiguous	QSSVSSTASVNLGDPGSTRR	[R].QSSVSSTASVNLGDPGSTRR.[A]	3xPhospho [S3(100); S6(100); S9(100)]	3xPhospho [S2(0); S3(100); S5(0); S6(100); T7(0); S9(100); S17(0); T18(0)]	0.0810759	0.00322679	0.167	1	1	1	1	Q96RT1	Q96RT1 [1077-1096]	Q96RT1 3xPhospho [S1078(0); S1079(100); S1081(0); S1082(100); T1083(0); S1085(100); S1093(0); T1094(0)]	Q96RT1 3xPhospho [S1079(100); S1082(100); S1085(100)]	Erbin [OS=Homo sapiens]	Q96RT1	1	2245.89	20	857028	1		High	3	0.3791	0	1	1	1	749.303	2.19	0.00164	31.2499	0.002216	0.05091	0.167	3.06	31.33
14285	FALSE	Multi-phosphorylated	High	Unambiguous	QTGYGWICQECDSSSSKEDENEAERK	[K].QTGYGWICQECDSSSSKEDENEAERK.[N]	2xCarbamidomethyl [C8; C11]; 2xPhospho [S15(96.8); S/T/Y]	2xCarbamidomethyl [C8; C11]; 2xPhospho [T2(0); Y4(0); S13(50.5); S14(50.5); S15(96.8); S16(2.2)]	0.0358771	0.0016326	0.272	1	1	1	1	O94880	O94880 [908-933]	O94880 2xPhospho [T909(0); Y911(0); S920(50.5); S921(50.5); S922(96.8); S923(2.2)]	O94880 2xPhospho [S922(96.8); S/T/Y]	PHD finger protein 14 [OS=Homo sapiens]	O94880	2	3253.21	26	2.80775e+06	1		High	3	0.0421	0	1	1	1	1085.08	0.06	6e-05	30.9856	0.001036	0.02075	0.272	5.46	30.99
14298	FALSE	Mono-phosphorylated	High	Unambiguous	QTPTPPTTQLPQQVQPSLPAAPSADQPQQQPR	[R].QTPTPPTTQLPQQVQPSLPAAPSADQPQQQPR.[S]	1xPhospho [T2(97.8)]	1xPhospho [T2(97.8); T4(2.2); T7(0); T8(0); S17(0); S23(0)]	0.000164807	0.00101989	0.953	1	1	2	2	Q09472	Q09472 [884-915]	Q09472 1xPhospho [T885(97.8); T887(2.2); T890(0); T891(0); S900(0); S906(0)]	Q09472 1xPhospho [T885(97.8)]	Histone acetyltransferase p300 [OS=Homo sapiens]	Q09472	0	3512.72	32	4.06867e+06	2		High	4	0.0104	0	1	1	1	878.935	0.9	0.00079	49.1707	0.0006768	5.37e-05	0.953	7.67	49.21
14302	FALSE	Mono-phosphorylated	High	Unambiguous	QTSATSTTMTVMATGAPCSAGPLLGPSMAREPGGR	[R].QTSATSTTMTVMATGAPCSAGPLLGPSMAREPGGR.[S]	1xCarbamidomethyl [C18]; 1xPhospho [S27(86.7)]	1xCarbamidomethyl [C18]; 1xPhospho [T2(0); S3(0); T5(0); S6(0); T7(0); T8(0); T10(0.1); T14(6.6); S19(6.6); S27(86.7)]	0.185031	0.00590259	0.055	1	1	1	1	P51610	P51610 [1170-1204]	P51610 1xPhospho [T1171(0); S1172(0); T1174(0); S1175(0); T1176(0); T1177(0); T1179(0.1); T1183(6.6); S1188(6.6); S1196(86.7)]	P51610 1xPhospho [S1196(86.7)]	Host cell factor 1 [OS=Homo sapiens]	P51610	1	3529.59	35	154308848	1		High	4		0.0122	2	2	2	883.153	-1.44	-0.00127	9.7439	0.004163	0.1286	0.055	7.27	9.79
14307	FALSE	Mono-phosphorylated	High	Unambiguous	QTSSYGGLLGNLLTSLMGSSEQEDGEESPSDGSPIELD	[K].QTSSYGGLLGNLLTSLMGSSEQEDGEESPSDGSPIELD.[-]	1xPhospho [S30(97.2)]	1xPhospho [T2(0); S3(0); S4(0); Y5(0); T14(0); S15(0); S19(0); S20(0); S28(2.9); S30(97.2); S33(0)]	0.0881578	0.00322679	0.156	1	1	1	1	Q7L5D6	Q7L5D6 [290-327]	Q7L5D6 1xPhospho [T291(0); S292(0); S293(0); Y294(0); T303(0); S304(0); S308(0); S309(0); S317(2.9); S319(97.2); S322(0)]	Q7L5D6 1xPhospho [S319(97.2)]	Golgi to ER traffic protein 4 homolog [OS=Homo sapiens]	Q7L5D6	0	3979.72	38			NoQuanValues	High	3		0.0184	2	2	2	1327.25	3.73	0.00495	101.443	0.002216	0.05632	0.156	2.67
14328	FALSE	Multi-phosphorylated	High	Unambiguous	QVFRLEEGVASDEEAEEAQPGSGPSPEPEGSPPAHPQ	[R].QVFRLEEGVASDEEAEEAQPGSGPSPEPEGSPPAHPQ.[-]	2xPhospho [S11(100); S25(100)]	2xPhospho [S11(100); S22(0); S25(100); S31(0)]	0.00214287	0.00101989	0.628	1	1	2	4	Q7Z406	Q7Z406 [1959-1995]	Q7Z406 2xPhospho [S1969(100); S1980(0); S1983(100); S1989(0)]	Q7Z406 2xPhospho [S1969(100); S1983(100)]	Myosin-14 [OS=Homo sapiens]	Q7Z406	1	4001.68	37	2.47116e+07	3		High	4	0.2188	0	1	1	1	1001.18	0.9	0.0009	47.5654	0.0006768	0.0009234	0.628	9.14	47.7
14330	FALSE	Multi-phosphorylated	High	Unambiguous	QVFRLEEGVASDEEAEEAQPGSGPSPEPEGSPPAHPQ	[R].QVFRLEEGVASDEEAEEAQPGSGPSPEPEGSPPAHPQ.[-]	3xPhospho [S11(100); S25(100); S31(100)]	3xPhospho [S11(100); S22(0); S25(100); S31(100)]	0.01469	0.00101989	0.385	1	1	2	4	Q7Z406	Q7Z406 [1959-1995]	Q7Z406 3xPhospho [S1969(100); S1980(0); S1983(100); S1989(100)]	Q7Z406 3xPhospho [S1969(100); S1983(100); S1989(100)]	Myosin-14 [OS=Homo sapiens]	Q7Z406	1	4081.64	37	3.98154e+06	2		High	4	0.1885	0	1	1	1	1021.17	2.13	0.00217	54.4223	0.0006768	0.007701	0.385	6.1	54.13
14386	FALSE	Multi-phosphorylated	High	Unambiguous	QVVSVVQDEEVGLPFEASPESPPPASPDGVTEIR	[K].QVVSVVQDEEVGLPFEASPESPPPASPDGVTEIR.[G]	1xDeamidated [Q]; 3xPhospho [S18(100); S21(100); S26(100)]	1xDeamidated [Q1; Q7]; 3xPhospho [S4(0); S18(100); S21(100); S26(100); T31(0)]	0.111337	0.00350133	0.125	1	1	2	2	Q96TA1	Q96TA1 [621-654]	Q96TA1 3xPhospho [S624(0); S638(100); S641(100); S646(100); T651(0)]	Q96TA1 3xPhospho [S638(100); S641(100); S646(100)]	Protein Niban 2 [OS=Homo sapiens]	Q96TA1	0	3802.64	34	161749	1		High	4	0.2	0	1	1	1	951.422	6.73	0.0064	89.0899	0.002373	0.07283	0.125	2.35	89.08
14467	FALSE	Multi-phosphorylated	High	Unambiguous	RAQSTDSLGTSGSLQSK	[R].RAQSTDSLGTSGSLQSK.[A]	2xPhospho [S4(98.7); S7(100)]	2xPhospho [S4(98.7); T5(1.3); S7(100); T10(0); S11(0); S13(0); S16(0)]	0.0154055	0.00101989	0.379	1	1	1	1	Q15276	Q15276 [404-420]	Q15276 2xPhospho [S407(98.7); T408(1.3); S410(100); T413(0); S414(0); S416(0); S419(0)]	Q15276 2xPhospho [S407(98.7); S410(100)]	Rab GTPase-binding effector protein 1 [OS=Homo sapiens]	Q15276	1	1882.79	17	4.02924e+06	1		High	3	0.2003	0	1	1	1	628.269	-0.35	-0.00022	16.6235	0.0006768	0.008123	0.379	5.99	16.61
14470	FALSE	Multi-phosphorylated	High	Unambiguous	RASISEPSDTDPEPR	[R].RASISEPSDTDPEPR.[T]	3xPhospho [S3(100); S5(100); S8(100)]	3xPhospho [S3(100); S5(100); S8(100); T10(0)]	0.100248	0.00350133	0.139	1	1	1	1	Q8N1F8	Q8N1F8 [385-399]	Q8N1F8 3xPhospho [S387(100); S389(100); S392(100); T394(0)]	Q8N1F8 3xPhospho [S387(100); S389(100); S392(100)]	Serine/threonine-protein kinase 11-interacting protein [OS=Homo sapiens]	Q8N1F8	1	1896.68	15	254060	1		High	3	0.3415	0	1	1	1	632.9	1.42	0.0009	24.0878	0.002373	0.06451	0.139	2.46	24.14
14472	FALSE	Multi-phosphorylated	High	Unambiguous	RASPPDPSPSPSAASASER	[R].RASPPDPSPSPSAASASER.[V]	2xPhospho [S3(100); S10(100)]	2xPhospho [S3(100); S8(0); S10(100); S12(0); S15(0); S17(0)]	0.00736925	0.00101989	0.472	1	1	1	1	Q9Y2F5	Q9Y2F5 [1690-1708]	Q9Y2F5 2xPhospho [S1692(100); S1697(0); S1699(100); S1701(0); S1704(0); S1706(0)]	Q9Y2F5 2xPhospho [S1692(100); S1699(100)]	Little elongation complex subunit 1 [OS=Homo sapiens]	Q9Y2F5	1	2026.83	19	1.10208e+06	1		High	3	0.0158	0	1	1	1	676.282	1.95	0.00132	16.8732	0.0006768	0.003603	0.472	4.44	16.88
14474	FALSE	Multi-phosphorylated	High	Unambiguous	RASSKGGGGYTCQSGSGWDEFTK	[R].RASSKGGGGYTCQSGSGWDEFTK.[H]	1xCarbamidomethyl [C12]; 2xPhospho [S3(100); S4(100)]	1xCarbamidomethyl [C12]; 2xPhospho [S3(100); S4(100); Y10(0); T11(0); S14(0); S16(0); T22(0)]	0.084226	0.00322679	0.162	1	1	1	2	P15924	P15924 [163-185]	P15924 2xPhospho [S165(100); S166(100); Y172(0); T173(0); S176(0); S178(0); T184(0)]	P15924 2xPhospho [S165(100); S166(100)]	Desmoplakin [OS=Homo sapiens]	P15924	2	2583	23	14752029	1		High	3	0.3415	0	1	1	1	861.673	1.13	0.00097	31.8422	0.002216	0.05317	0.162	4.07	31.57
14475	FALSE	Multi-phosphorylated	High	Unambiguous	RASSKGGGGYTCQSGSGWDEFTK	[R].RASSKGGGGYTCQSGSGWDEFTK.[H]	1xCarbamidomethyl [C12]; 3xPhospho [S3(100); S4(100); S14(100)]	1xCarbamidomethyl [C12]; 3xPhospho [S3(100); S4(100); Y10(0); T11(0); S14(100); S16(0); T22(0)]	0.0958152	0.00322679	0.145	1	1	1	1	P15924	P15924 [163-185]	P15924 3xPhospho [S165(100); S166(100); Y172(0); T173(0); S176(100); S178(0); T184(0)]	P15924 3xPhospho [S165(100); S166(100); S176(100)]	Desmoplakin [OS=Homo sapiens]	P15924	2	2662.97	23	3.54795e+06	1		High	3	0.4422	0	1	1	1	888.328	0.63	0.00056	39.6124	0.002216	0.06171	0.145	2.94	39.65
14500	FALSE	Multi-phosphorylated	High	Unambiguous	RCQTAEADSESDHEVPEPESEMK	[R].RCQTAEADSESDHEVPEPESEMK.[M]	1xCarbamidomethyl [C2]; 2xPhospho [S9(100); S11(100)]	1xCarbamidomethyl [C2]; 2xPhospho [T4(0); S9(100); S11(100); S20(0)]	0.0134633	0.00101989	0.396	1	1	1	1	Q9BPX3	Q9BPX3 [965-987]	Q9BPX3 2xPhospho [T968(0); S973(100); S975(100); S984(0)]	Q9BPX3 2xPhospho [S973(100); S975(100)]	Condensin complex subunit 3 [OS=Homo sapiens]	Q9BPX3	1	2821.04	23	8001779	1		High	3	0.4918	0	1	1	1	941.016	-0.66	-0.00062	21.5093	0.0006768	0.007019	0.396	5.49	21.5
14533	FALSE	Mono-phosphorylated	High	Unambiguous	REPGGWGAGASAPVEDDSDAETYGEENDEQGNYSK	[R].REPGGWGAGASAPVEDDSDAETYGEENDEQGNYSK.[R]	1xPhospho [S18(100)]	1xPhospho [S11(0); S18(100); T22(0); Y23(0); Y33(0); S34(0)]	0.0162842	0.00101989	0.372	1	1	1	1	Q9NQS1	Q9NQS1 [77-111]	Q9NQS1 1xPhospho [S87(0); S94(100); T98(0); Y99(0); Y109(0); S110(0)]	Q9NQS1 1xPhospho [S94(100)]	Cell death regulator Aven [OS=Homo sapiens]	Q9NQS1	1	3767.49	35	5.96788e+06	1		High	3	0.0669	0	1	1	1	1256.5	-1.12	-0.0014	35.4276	0.0006768	0.00866	0.372	4.78	35.4
14571	FALSE	Multi-phosphorylated	High	Unambiguous	RGEGDAPFSEPGTTSTQRPSSPETATK	[R].RGEGDAPFSEPGTTSTQRPSSPETATK.[Q]	2xPhospho [T14(97.6); S/T]	2xPhospho [S9(0); T13(0.2); T14(97.6); S15(50); T16(50); S20(2.2); S21(0.1); T24(0); T26(0)]	0.0370225	0.0016326	0.268	1	1	1	1	Q9UQ35	Q9UQ35 [303-329]	Q9UQ35 2xPhospho [S311(0); T315(0.2); T316(97.6); S317(50); T318(50); S322(2.2); S323(0.1); T326(0); T328(0)]	Q9UQ35 2xPhospho [T316(97.6); S/T]	Serine/arginine repetitive matrix protein 2 [OS=Homo sapiens]	Q9UQ35	1	2951.25	27	653113	1		High	4		0.0333	3	3	4	738.567	0.55	0.00041	23.0579	0.001036	0.02151	0.268	2.9	22.96
14576	FALSE	Mono-phosphorylated	High	Unambiguous	RGGGSGGGEESEGEEVDED	[R].RGGGSGGGEESEGEEVDED.[-]	1xPhospho [S11(100)]	1xPhospho [S5(0); S11(100)]	0.0664129	0.00322679	0.193	1	1	1	2	Q96QR8	Q96QR8 [294-312]	Q96QR8 1xPhospho [S298(0); S304(100)]	Q96QR8 1xPhospho [S304(100)]	Transcriptional activator protein Pur-beta [OS=Homo sapiens]	Q96QR8	1	1931.68	19	7925001	1		High	2	0.299	0	1	1	1	966.344	1.19	0.00115	11.6527	0.002216	0.04089	0.193	4.18	11.79
14584	FALSE	Multi-phosphorylated	High	Unambiguous	RGLRDSHSSEEDEASSQTDLSQTISK	[R].RGLRDSHSSEEDEASSQTDLSQTISK.[K]	2xPhospho [S8(100); S9(100)]	2xPhospho [S6(0); S8(100); S9(100); S15(0); S16(0); T18(0); S21(0); T23(0); S25(0)]	0.0157762	0.00101989	0.376	1	1	1	1	Q5JTV8	Q5JTV8 [149-174]	Q5JTV8 2xPhospho [S154(0); S156(100); S157(100); S163(0); S164(0); T166(0); S169(0); T171(0); S173(0)]	Q5JTV8 2xPhospho [S156(100); S157(100)]	Torsin-1A-interacting protein 1 [OS=Homo sapiens]	Q5JTV8	2	3023.26	26	3.93462e+06	1		High	3	0.032	0	1	1	2	1008.43	1.06	0.00107	22.9129	0.0006768	0.008382	0.376	3.44	23.02
14591	FALSE	Mono-phosphorylated	High	Unambiguous	RGSDASDFDLLETQSACSDTSESSAAGGQGNSR	[R].RGSDASDFDLLETQSACSDTSESSAAGGQGNSR.[R]	1xCarbamidomethyl [C17]; 1xPhospho [S3(100)]	1xCarbamidomethyl [C17]; 1xPhospho [S3(100); S6(0); T13(0); S15(0); S18(0); T20(0); S21(0); S23(0); S24(0); S32(0)]	0.00344449	0.00101989	0.568	1	2	1	1	O94854	O94854 [3455-3487]	O94854 1xPhospho [S3457(100); S3460(0); T3467(0); S3469(0); S3472(0); T3474(0); S3475(0); S3477(0); S3478(0); S3486(0)]	O94854 1xPhospho [S3457(100)]	Microtubule-actin cross-linking factor 1, isoforms 6/7 [OS=Homo sapiens]	O94854; Q9UPN3	1	3443.39	33	5.79259e+06	1		High	3	0.0318	0	1	1	1	1148.47	-0.45	-0.00052	41.5412	0.0006768	0.001552	0.568	5.66	41.46
14605	FALSE	Multi-phosphorylated	High	Unambiguous	RGTGQSDDSDIWDDTALIK	[R].RGTGQSDDSDIWDDTALIK.[A]	3xPhospho [T3(100); S6(100); S9(100)]	3xPhospho [T3(100); S6(100); S9(100); T15(0)]	0.0135705	0.00101989	0.395	1	1	1	1	Q16637	Q16637 [23-41]	Q16637 3xPhospho [T25(100); S28(100); S31(100); T37(0)]	Q16637 3xPhospho [T25(100); S28(100); S31(100)]	Survival motor neuron protein [OS=Homo sapiens]	Q16637	1	2332.88	19	553094	1		High	3	0.4766	0	1	1	1	778.298	0.48	0.00037	70.9028	0.0006768	0.007087	0.395	3.63	70.95
14621	FALSE	Multi-phosphorylated	High	Unambiguous	RHSPSPRPRAPQTSSSPPPVR	[K].RHSPSPRPRAPQTSSSPPPVR.[R]	3xPhospho [S3(100); S5(100); S16(96.2)]	3xPhospho [S3(100); S5(100); T13(0); S14(0.1); S15(3.6); S16(96.2)]	0.1549	0.00503111	0.08	1	1	1	1	Q8IYB3	Q8IYB3 [681-701]	Q8IYB3 3xPhospho [S683(100); S685(100); T693(0); S694(0.1); S695(3.6); S696(96.2)]	Q8IYB3 3xPhospho [S683(100); S685(100); S696(96.2)]	Serine/arginine repetitive matrix protein 1 [OS=Homo sapiens]	Q8IYB3	2	2534.12	21	3.15968e+06	1		High	4	0.1473	0	1	1	1	634.286	-0.19	-0.00012	10.6317	0.00367	0.1057	0.08	3.19	10.82
14627	FALSE	Multi-phosphorylated	High	Unambiguous	RKAEDSDSEPEPEDNVR	[K].RKAEDSDSEPEPEDNVR.[L]	2xPhospho [S6(100); S8(100)]	2xPhospho [S6(100); S8(100)]	0.0560164	0.00275918	0.215	1	1	1	2	Q9H0D6	Q9H0D6 [494-510]	Q9H0D6 2xPhospho [S499(100); S501(100)]	Q9H0D6 2xPhospho [S499(100); S501(100)]	5'-3' exoribonuclease 2 [OS=Homo sapiens]	Q9H0D6	2	2132.82	17	3.16571e+07	2		High	3	0.4968	0	1	1	1	711.61	-1.32	-0.00094	9.8045	0.001964	0.03376	0.215	6.24	9.84
14642	FALSE	Multi-phosphorylated	High	Unambiguous	RKTSSDDESEEDEDDLLQR	[K].RKTSSDDESEEDEDDLLQR.[T]	2xPhospho [S5(100); S9(100)]	2xPhospho [T3(0); S4(0); S5(100); S9(100)]	0.215451	0.00769758	0.033	1	1	1	2	Q9Y5J1	Q9Y5J1 [202-220]	Q9Y5J1 2xPhospho [T204(0); S205(0); S206(100); S210(100)]	Q9Y5J1 2xPhospho [S206(100); S210(100)]	U3 small nucleolar RNA-associated protein 18 homolog [OS=Homo sapiens]	Q9Y5J1	2	2426.92	19	10469223	1		High	3	0.2288	0	1	1	1	809.647	1.36	0.0011	23.1905	0.005641	0.1539	0.033	3.54	23.15
14643	FALSE	Multi-phosphorylated	High	Unambiguous	RKTSSDDESEEDEDDLLQR	[K].RKTSSDDESEEDEDDLLQR.[T]	3xPhospho [S4(98.7); S5(100); S9(100)]	3xPhospho [T3(1.3); S4(98.7); S5(100); S9(100)]	0.0429705	0.0016326	0.249	1	1	1	1	Q9Y5J1	Q9Y5J1 [202-220]	Q9Y5J1 3xPhospho [T204(1.3); S205(98.7); S206(100); S210(100)]	Q9Y5J1 3xPhospho [S205(98.7); S206(100); S210(100)]	U3 small nucleolar RNA-associated protein 18 homolog [OS=Homo sapiens]	Q9Y5J1	2	2506.89	19	3.40865e+06	1		High	3	0.0126	0	1	1	1	836.301	-0.42	-0.00035	30.295	0.001036	0.02536	0.249	4.75	30.31
14656	FALSE	Mono-phosphorylated	High	Unambiguous	RLEGTEHRQDNDTGNEEQEEEEDDEEEMEEK	[K].RLEGTEHRQDNDTGNEEQEEEEDDEEEMEEK.[L]	1xPhospho [T13(100)]	1xPhospho [T5(0); T13(100)]	0.169999	0.00590259	0.067	1	1	1	1	Q13206	Q13206 [565-595]	Q13206 1xPhospho [T569(0); T577(100)]	Q13206 1xPhospho [T577(100)]	Probable ATP-dependent RNA helicase DDX10 [OS=Homo sapiens]	Q13206	2	3858.47	31	2.26029e+06	1		High	4	0.0656	0	1	1	1	965.374	1.35	0.0013	17.7055	0.004032	0.1173	0.067	4.27	17.63
14692	FALSE	Multi-phosphorylated	High	Unambiguous	RLSPSASPPR	[R].RLSPSASPPR.[R]	3xPhospho [S3(100); S5(100); S7(100)]	3xPhospho [S3(100); S5(100); S7(100)]	0.211079	0.00714389	0.036	1	1	1	1	Q8IYB3	Q8IYB3 [387-396]	Q8IYB3 3xPhospho [S389(100); S391(100); S393(100)]	Q8IYB3 3xPhospho [S389(100); S391(100); S393(100)]	Serine/arginine repetitive matrix protein 1 [OS=Homo sapiens]	Q8IYB3	1	1307.49	10	4691465	1		High	2	0.4486	0	1	1	1	654.251	0.52	0.00034	17.6515	0.005089	0.1497	0.036	3.5	17.76
14693	FALSE	Multi-phosphorylated	High	Unambiguous	RISQVSSGETEYNPTEAR	[R].RISQVSSGETEYNPTEAR.[-]	2xPhospho [S3(100); S6(100)]	2xPhospho [S3(100); S6(100); S7(0); T10(0); Y12(0); T15(0)]	0.0169423	0.00101989	0.367	1	1	1	1	Q6ZNJ1	Q6ZNJ1 [2737-2754]	Q6ZNJ1 2xPhospho [S2739(100); S2742(100); S2743(0); T2746(0); Y2748(0); T2751(0)]	Q6ZNJ1 2xPhospho [S2739(100); S2742(100)]	Neurobeachin-like protein 2 [OS=Homo sapiens]	Q6ZNJ1	1	2183.9	18	1.23054e+06	1		High	3	0.1667	0	1	1	1	728.639	0.56	0.00041	27.1716	0.0006768	0.009048	0.367	4.26	27.17
14737	FALSE	Multi-phosphorylated	High	Unambiguous	RNSSSPVSPASVPGQR	[R].RNSSSPVSPASVPGQR.[R]	2xPhospho [S3(100); S]	2xPhospho [S3(100); S4(50); S5(50); S8(0); S11(0)]	0.0102004	0.00101989	0.431	1	1	2	2	Q9H1B7	Q9H1B7 [655-670]	Q9H1B7 2xPhospho [S657(100); S658(50); S659(50); S662(0); S665(0)]	Q9H1B7 2xPhospho [S657(100); S]	Probable E3 ubiquitin-protein ligase IRF2BPL [OS=Homo sapiens]	Q9H1B7	1	1785.77	16	9818987	2		High	3	0.2177	0	1	1	1	595.928	0.12	7e-05	16.7494	0.0006768	0.005143	0.431	4.64	17.99
14738	FALSE	Multi-phosphorylated	High	Unambiguous	RNSSSPVSPASVPGQR	[R].RNSSSPVSPASVPGQR.[R]	3xPhospho [S3(100); S5(100); S8(100)]	3xPhospho [S3(100); S4(0); S5(100); S8(100); S11(0)]	0.00628879	0.00101989	0.492	1	1	1	4	Q9H1B7	Q9H1B7 [655-670]	Q9H1B7 3xPhospho [S657(100); S658(0); S659(100); S662(100); S665(0)]	Q9H1B7 3xPhospho [S657(100); S659(100); S662(100)]	Probable E3 ubiquitin-protein ligase IRF2BPL [OS=Homo sapiens]	Q9H1B7	1	1865.73	16	5.32943e+06	3		High	3	0.2209	0	1	1	1	622.584	1.22	0.00076	22.6773	0.0006768	0.003032	0.492	4.12	22.49
14742	FALSE	Multi-phosphorylated	High	Unambiguous	RNTSASDEDERMSVGSR	[R].RNTSASDEDERMSVGSR.[G]	2xPhospho [S4(100); S6(100)]	2xPhospho [T3(0); S4(100); S6(100); S13(0); S16(0)]	0.0397322	0.0016326	0.259	1	1	1	1	Q32MZ4	Q32MZ4 [63-79]	Q32MZ4 2xPhospho [T65(0); S66(100); S68(100); S75(0); S78(0)]	Q32MZ4 2xPhospho [S66(100); S68(100)]	Leucine-rich repeat flightless-interacting protein 1 [OS=Homo sapiens]	Q32MZ4	2	2056.78	17	3.49632e+06	1		High	3	0.3773	0	1	1	1	686.265	0.32	0.00022	10.2891	0.001036	0.02322	0.259	4.4	10.28
14750	FALSE	Multi-phosphorylated	High	Unambiguous	RPDHSGGSPSPPTSEPAR	[R].RPDHSGGSPSPPTSEPAR.[S]	2xPhospho [S8(100); S10(100)]	2xPhospho [S5(0); S8(100); S10(100); T13(0); S14(0)]	0.00748703	0.00101989	0.47	1	1	1	1	Q8TAD8	Q8TAD8 [45-62]	Q8TAD8 2xPhospho [S49(0); S52(100); S54(100); T57(0); S58(0)]	Q8TAD8 2xPhospho [S52(100); S54(100)]	Smad nuclear-interacting protein 1 [OS=Homo sapiens]	Q8TAD8	0	1991.8	18	2.36811e+06	1		High	3		0.0312	2	2	2	664.606	1.07	0.00071	8.1229	0.0006768	0.003661	0.47	4.04	8.2
14777	FALSE	Multi-phosphorylated	High	Unambiguous	RPPSPDVIVLSDNEQPSSPR	[R].RPPSPDVIVLSDNEQPSSPR.[V]	3xPhospho [S4(100); S11(100); S18(100)]	3xPhospho [S4(100); S11(100); S17(0); S18(100)]	0.0100399	0.00101989	0.433	1	1	1	1	Q86YP4	Q86YP4 [97-116]	Q86YP4 3xPhospho [S100(100); S107(100); S113(0); S114(100)]	Q86YP4 3xPhospho [S100(100); S107(100); S114(100)]	Transcriptional repressor p66-alpha [OS=Homo sapiens]	Q86YP4	0	2430.01	20	2.75187e+06	1		High	3	0.5231	0	1	1	1	810.677	0.96	0.00078	47.951	0.0006768	0.005073	0.433	4.76	48.05
14778	FALSE	Mono-phosphorylated	High	Unambiguous	RPPSPEPSTKVSEEAESQQQWDTSKGEQVSQNGLPAEQGSPR	[R].RPPSPEPSTKVSEEAESQQQWDTSKGEQVSQNGLPAEQGSPR.[M]	1xDeamidated [Q31]; 1xPhospho [S4(100)]	1xDeamidated [Q31]; 1xPhospho [S4(100); S8(0); T9(0); S12(0); S17(0); T23(0); S24(0); S30(0); S40(0)]	0.0972722	0.00350133	0.143	1	1	1	1	Q01082	Q01082 [2099-2140]	Q01082 1xPhospho [S2102(100); S2106(0); T2107(0); S2110(0); S2115(0); T2121(0); S2122(0); S2128(0); S2138(0)]	Q01082 1xPhospho [S2102(100)]	Spectrin beta chain, non-erythrocytic 1 [OS=Homo sapiens]	Q01082	2	4644.11	42	4.12429e+06	1		High	4		0.0378	3	3	3	1161.79	4.16	0.00482	30.8896	0.002373	0.0626	0.143	5.6	30.95
14779	FALSE	Mono-phosphorylated	High	Unambiguous	RPPSPEPSTKVSEEAESQQQWDTSKGEQVSQNGLPAEQGSPR	[R].RPPSPEPSTKVSEEAESQQQWDTSKGEQVSQNGLPAEQGSPR.[M]	2xDeamidated [Q18; N32]; 1xPhospho [S4(100)]	2xDeamidated [Q18; N32]; 1xPhospho [S4(100); S8(0); T9(0); S12(0); S17(0); T23(0); S24(0); S30(0); S40(0)]	0.0614764	0.00322679	0.203	1	1	1	1	Q01082	Q01082 [2099-2140]	Q01082 1xPhospho [S2102(100); S2106(0); T2107(0); S2110(0); S2115(0); T2121(0); S2122(0); S2128(0); S2138(0)]	Q01082 1xPhospho [S2102(100)]	Spectrin beta chain, non-erythrocytic 1 [OS=Homo sapiens]	Q01082	2	4645.1	42			NoQuanValues	High	4	0.0162	0	1	1	1	1162.03	3.6	0.00418	31.4435	0.002216	0.0375	0.203	4.33
14780	FALSE	Multi-phosphorylated	High	Unambiguous	RPPSPEPSTKVSEEAESQQQWDTSKGEQVSQNGLPAEQGSPR	[R].RPPSPEPSTKVSEEAESQQQWDTSKGEQVSQNGLPAEQGSPR.[M]	2xPhospho [S4(100); S40(100)]	2xPhospho [S4(100); S8(0); T9(0); S12(0); S17(0); T23(0); S24(0); S30(0); S40(100)]	0.0810759	0.00322679	0.167	1	1	1	1	Q01082	Q01082 [2099-2140]	Q01082 2xPhospho [S2102(100); S2106(0); T2107(0); S2110(0); S2115(0); T2121(0); S2122(0); S2128(0); S2138(100)]	Q01082 2xPhospho [S2102(100); S2138(100)]	Spectrin beta chain, non-erythrocytic 1 [OS=Homo sapiens]	Q01082	2	4723.09	42	20795558	1		High	4	0.2206	0	1	1	1	1181.53	-1.16	-0.00137	33.3807	0.002216	0.05127	0.167	5.35	33.1
14781	FALSE	Multi-phosphorylated	High	Unambiguous	RPPSPEPSTKVSEEAESQQQWDTSKGEQVSQNGLPAEQGSPR	[R].RPPSPEPSTKVSEEAESQQQWDTSKGEQVSQNGLPAEQGSPR.[M]	1xDeamidated [N32]; 2xPhospho [S4(100); S40(100)]	1xDeamidated [N32]; 2xPhospho [S4(100); S8(0); T9(0); S12(0); S17(0); T23(0); S24(0); S30(0); S40(100)]	0.120824	0.00377149	0.114	1	1	1	1	Q01082	Q01082 [2099-2140]	Q01082 2xPhospho [S2102(100); S2106(0); T2107(0); S2110(0); S2115(0); T2121(0); S2122(0); S2128(0); S2138(100)]	Q01082 2xPhospho [S2102(100); S2138(100)]	Spectrin beta chain, non-erythrocytic 1 [OS=Homo sapiens]	Q01082	2	4724.08	42	2.90011e+06	1		High	4	0.0489	0	1	1	1	1181.78	1.81	0.00213	34.5191	0.002527	0.07953	0.114	3.48	34.42
14797	FALSE	Multi-phosphorylated	High	Unambiguous	RPSTAVDEEDEDSPSECHTPEK	[R].RPSTAVDEEDEDSPSECHTPEK.[V]	1xCarbamidomethyl [C17]; 2xPhospho [S3(97.2); S13(99.9)]	1xCarbamidomethyl [C17]; 2xPhospho [S3(97.2); T4(2.8); S13(99.9); S15(0.1); T19(0)]	0.056453	0.0031516	0.214	1	1	1	1	O15033	O15033 [325-346]	O15033 2xPhospho [S327(97.2); T328(2.8); S337(99.9); S339(0.1); T343(0)]	O15033 2xPhospho [S327(97.2); S337(99.9)]	Apoptosis-resistant E3 ubiquitin protein ligase 1 [OS=Homo sapiens]	O15033	0	2674.99	22	2031638	1		High	3	0.1993	0	1	1	1	892.332	-0.95	-0.00085	13.4568	0.001964	0.03407	0.214	3.01	13.35
14808	FALSE	Multi-phosphorylated	High	Unambiguous	RQEIESDSESDGELQDR	[R].RQEIESDSESDGELQDR.[K]	3xPhospho [S6(100); S8(100); S10(100)]	3xPhospho [S6(100); S8(100); S10(100)]	0.190282	0.00590259	0.051	1	1	1	1	Q9BYW2	Q9BYW2 [1408-1424]	Q9BYW2 3xPhospho [S1413(100); S1415(100); S1417(100)]	Q9BYW2 3xPhospho [S1413(100); S1415(100); S1417(100)]	Histone-lysine N-methyltransferase SETD2 [OS=Homo sapiens]	Q9BYW2	1	2232.77	17	159520	1		High	3	0.1043	0	1	1	1	744.929	0.14	0.00011	26.1947	0.004163	0.1332	0.051	1.15	26.19
14811	FALSE	Mono-phosphorylated	High	Unambiguous	RQESQQREVDQDDEENSEEDEMDSGTMVR	[K].RQESQQREVDQDDEENSEEDEMDSGTMVR.[A]	1xPhospho [S17(100)]	1xPhospho [S4(0); S17(100); S24(0); T26(0)]	0.123535	0.00377149	0.111	1	1	1	1	Q13043	Q13043 [304-332]	Q13043 1xPhospho [S307(0); S320(100); S327(0); T329(0)]	Q13043 1xPhospho [S320(100)]	Serine/threonine-protein kinase 4 [OS=Homo sapiens]	Q13043	2	3551.38	29	3793443	1		High	4	0.2337	0	1	1	1	888.6	-0.58	-0.00052	22.0312	0.002527	0.08211	0.111	5.69	22.01
14822	FALSE	Multi-phosphorylated	High	Unambiguous	RQIDSSEEDDDEEDYDNDKR	[K].RQIDSSEEDDDEEDYDNDKR.[S]	2xPhospho [S5(100); S6(100)]	2xPhospho [S5(100); S6(100); Y15(0)]	0.109687	0.00350133	0.127	1	1	1	1	O14646	O14646 [211-230]	O14646 2xPhospho [S215(100); S216(100); Y225(0)]	O14646 2xPhospho [S215(100); S216(100)]	Chromodomain-helicase-DNA-binding protein 1 [OS=Homo sapiens]	O14646	2	2632.92	20	1.34694e+06	1		High	3	0.2763	0	1	1	1	878.312	0.43	0.00038	14.6651	0.002373	0.0718	0.127	3.04	14.62
14826	FALSE	Mono-phosphorylated	High	Unambiguous	RQLQEDQENNLQDNQTSNSSPCR	[K].RQLQEDQENNLQDNQTSNSSPCR.[S]	1xCarbamidomethyl [C22]; 1xPhospho [S20(100)]	1xCarbamidomethyl [C22]; 1xPhospho [T16(0); S17(0); S19(0); S20(100)]	0.0132515	0.00101989	0.398	1	1	1	1	Q92576	Q92576 [1595-1617]	Q92576 1xPhospho [T1610(0); S1611(0); S1613(0); S1614(100)]	Q92576 1xPhospho [S1614(100)]	PHD finger protein 3 [OS=Homo sapiens]	Q92576	1	2841.19	23			NoQuanValues	High	3	0.0302	0	1	1	1	947.733	-0.16	-0.00015	12.6603	0.0006768	0.006893	0.398	3.98
14827	FALSE	Mono-phosphorylated	High	Unambiguous	RQLQEDQENNLQDNQTSNSSPCR	[K].RQLQEDQENNLQDNQTSNSSPCR.[S]	1xCarbamidomethyl [C22]; 1xDeamidated [Q15]; 1xPhospho [S20(100)]	1xCarbamidomethyl [C22]; 1xDeamidated [Q15]; 1xPhospho [T16(0); S17(0); S19(0); S20(100)]	0.0329035	0.00128715	0.283	1	1	1	1	Q92576	Q92576 [1595-1617]	Q92576 1xPhospho [T1610(0); S1611(0); S1613(0); S1614(100)]	Q92576 1xPhospho [S1614(100)]	PHD finger protein 3 [OS=Homo sapiens]	Q92576	1	2842.17	23	1.1259e+06	1		High	3		0.0093	3	3	3	948.069	8.15	0.00772	12.6297	0.0008299	0.01883	0.283	5.3	12.63
14838	FALSE	Mono-phosphorylated	High	Unambiguous	RQSSGSATNVASTPDNR	[R].RQSSGSATNVASTPDNR.[G]	1xPhospho [S3(100)]	1xPhospho [S3(100); S4(0); S6(0); T8(0); S12(0); T13(0)]	0.0868285	0.00322679	0.158	1	1	1	1	Q7Z460	Q7Z460 [644-660]	Q7Z460 1xPhospho [S646(100); S647(0); S649(0); T651(0); S655(0); T656(0)]	Q7Z460 1xPhospho [S646(100)]	CLIP-associating protein 1 [OS=Homo sapiens]	Q7Z460	1	1827.8	17	6.58761e+06	1		High	3		0.0366	2	2	2	609.938	0.21	0.00013	7.4438	0.002216	0.05516	0.158	3.42	7.4
14839	FALSE	Multi-phosphorylated	High	Unambiguous	RQSSGSATNVASTPDNR	[R].RQSSGSATNVASTPDNR.[G]	2xPhospho [S3(100); S6(98.5)]	2xPhospho [S3(100); S4(1.5); S6(98.5); T8(0); S12(0); T13(0)]	0.045389	0.00196892	0.242	1	1	1	1	Q7Z460	Q7Z460 [644-660]	Q7Z460 2xPhospho [S646(100); S647(1.5); S649(98.5); T651(0); S655(0); T656(0)]	Q7Z460 2xPhospho [S646(100); S649(98.5)]	CLIP-associating protein 1 [OS=Homo sapiens]	Q7Z460	1	1907.76	17	305768	1		High	3		0.0126	2	2	2	636.594	1.47	0.00094	9.8865	0.001036	0.02678	0.242	2.36	9.89
14847	FALSE	Mono-phosphorylated	High	Unambiguous	RREEGPPPPSPDGASSDAEPEPPSGR	[R].RREEGPPPPSPDGASSDAEPEPPSGR.[T]	1xPhospho [S16(100)]	1xPhospho [S10(0); S15(0); S16(100); S24(0)]	0.00403542	0.00101989	0.548	1	1	1	1	Q9NTJ3	Q9NTJ3 [13-38]	Q9NTJ3 1xPhospho [S22(0); S27(0); S28(100); S36(0)]	Q9NTJ3 1xPhospho [S28(100)]	Structural maintenance of chromosomes protein 4 [OS=Homo sapiens]	Q9NTJ3	2	2751.2	26	9387364	1		High	4	0.0177	0	1	1	1	688.556	0.35	0.00024	16.7986	0.0006768	0.00186	0.548	5.08	16.61
14848	FALSE	Multi-phosphorylated	High	Unambiguous	RREEGPPPPSPDGASSDAEPEPPSGR	[R].RREEGPPPPSPDGASSDAEPEPPSGR.[T]	2xPhospho [S10(100); S16(100)]	2xPhospho [S10(100); S15(0); S16(100); S24(0)]	0.0255653	0.00128715	0.315	1	1	2	3	Q9NTJ3	Q9NTJ3 [13-38]	Q9NTJ3 2xPhospho [S22(100); S27(0); S28(100); S36(0)]	Q9NTJ3 2xPhospho [S22(100); S28(100)]	Structural maintenance of chromosomes protein 4 [OS=Homo sapiens]	Q9NTJ3	2	2831.17	26	12573847	1		High	3	0.1822	0	1	1	1	944.394	0.68	0.00064	19.6348	0.0008299	0.01423	0.315	5.38	19.35
14849	FALSE	Multi-phosphorylated	High	Unambiguous	RREEGPPPPSPDGASSDAEPEPPSGR	[R].RREEGPPPPSPDGASSDAEPEPPSGR.[T]	3xPhospho [S10(100); S15(100); S16(100)]	3xPhospho [S10(100); S15(100); S16(100); S24(0)]	0.122625	0.00377149	0.112	1	1	1	2	Q9NTJ3	Q9NTJ3 [13-38]	Q9NTJ3 3xPhospho [S22(100); S27(100); S28(100); S36(0)]	Q9NTJ3 3xPhospho [S22(100); S27(100); S28(100)]	Structural maintenance of chromosomes protein 4 [OS=Homo sapiens]	Q9NTJ3	2	2911.13	26	1.71559e+06	1		High	3	0.3841	0	1	1	1	971.05	1.18	0.00114	23.5186	0.002527	0.08085	0.112	2.76	23.81
14850	FALSE	Multi-phosphorylated	High	Unambiguous	RRGDSESEEDEQDSEEVR	[R].RRGDSESEEDEQDSEEVR.[L]	2xPhospho [S5(100); S7(100)]	2xPhospho [S5(100); S7(100); S14(0)]	0.0287785	0.00128715	0.3	1	1	1	2	Q9NZ63	Q9NZ63 [11-28]	Q9NZ63 2xPhospho [S15(100); S17(100); S24(0)]	Q9NZ63 2xPhospho [S15(100); S17(100)]	Splicing factor C9orf78 [OS=Homo sapiens]	Q9NZ63	2	2311.83	18	1.92088e+06	1		High	3	0.4979	0	1	1	1	771.284	1.71	0.00132	8.5156	0.0008299	0.01629	0.3	4.72	8.67
14852	FALSE	Multi-phosphorylated	High	Unambiguous	RRHSHSHSPMSTR	[R].RRHSHSHSPMSTR.[R]	3xPhospho [S4(100); S6(100); S8(100)]	3xPhospho [S4(100); S6(100); S8(100); S11(0); T12(0)]	0.18245	0.00590259	0.057	1	1	2	3	P62995	P62995 [92-104]	P62995 3xPhospho [S95(100); S97(100); S99(100); S102(0); T103(0)]	P62995 3xPhospho [S95(100); S97(100); S99(100)]	Transformer-2 protein homolog beta [OS=Homo sapiens]	P62995	2	1815.67	13	2.64596e+06	1		High	4	0.3426	0	1	1	1	454.672	-0.76	-0.00034	5.1329	0.004163	0.1266	0.057	2.51	5.17
14858	FALSE	Multi-phosphorylated	High	Unambiguous	RRPSPQPSPRDQQSSSSER	[R].RRPSPQPSPRDQQSSSSER.[G]	2xPhospho [S4(100); S8(100)]	2xPhospho [S4(100); S8(100); S14(0); S15(0); S16(0); S17(0)]	0.0475669	0.00196892	0.236	1	1	1	1	Q9UQ35	Q9UQ35 [2699-2717]	Q9UQ35 2xPhospho [S2702(100); S2706(100); S2712(0); S2713(0); S2714(0); S2715(0)]	Q9UQ35 2xPhospho [S2702(100); S2706(100)]	Serine/arginine repetitive matrix protein 2 [OS=Homo sapiens]	Q9UQ35	2	2342	19	11220416	1		High	3	0.218	0	1	1	1	781.339	-0.13	-0.0001	6.2339	0.001491	0.02824	0.236	3.99	6.22
14860	FALSE	Multi-phosphorylated	High	Unambiguous	RRSPSPYYSR	[R].RRSPSPYYSR.[YG]	2xPhospho [S3(100); S5(100)]	2xPhospho [S3(100); S5(100); Y7(0); Y8(0); S9(0)]	0.0251646	0.00128715	0.317	1	2	1	2	P62995	P62995 [262-271]	P62995 2xPhospho [S264(100); S266(100); Y268(0); Y269(0); S270(0)]	P62995 2xPhospho [S264(100); S266(100)]	Transformer-2 protein homolog beta [OS=Homo sapiens]	Q13595; P62995	2	1428.58	10	6.79853e+06	2		High	3	0.4049	0	1	1	1	476.866	0.1	5e-05	7.3068	0.0008299	0.01404	0.317	4.05	7.39
14861	FALSE	Multi-phosphorylated	High	Unambiguous	RRSQSIEQESQEK	[R].RRSQSIEQESQEK.[Q]	2xPhospho [S3(100); S5(100)]	2xPhospho [S3(100); S5(100); S10(0)]	0.0638991	0.00322679	0.198	1	1	1	1	Q5VTL8	Q5VTL8 [525-537]	Q5VTL8 2xPhospho [S527(100); S529(100); S534(0)]	Q5VTL8 2xPhospho [S527(100); S529(100)]	Pre-mRNA-splicing factor 38B [OS=Homo sapiens]	Q5VTL8	2	1764.73	13	4271861	1		High	3	0.4179	0	1	1	1	588.916	0.59	0.00035	6.6052	0.002216	0.03922	0.198	4.69	6.57
14925	FALSE	Multi-phosphorylated	High	Unambiguous	RSQSSSQGDNPLAPGYLPPHYKEYYR	[R].RSQSSSQGDNPLAPGYLPPHYKEYYR.[L]	3xPhospho [S2(100); S6(98.6); S/Y]	3xPhospho [S2(100); S4(50.7); S5(50.7); S6(98.6); Y16(0); Y21(0); Y24(0); Y25(0)]	0.00898492	0.00101989	0.447	1	1	2	4	Q6ZRV2	Q6ZRV2 [4-29]	Q6ZRV2 3xPhospho [S5(100); S7(50.7); S8(50.7); S9(98.6); Y19(0); Y24(0); Y27(0); Y28(0)]	Q6ZRV2 3xPhospho [S5(100); S9(98.6); S/Y]	Protein FAM83H [OS=Homo sapiens]	Q6ZRV2	2	3250.34	26	2.45251e+06	1		High	4	0.0641	0	1	1	1	813.341	-0.16	-0.00013	48.8703	0.0006768	0.004508	0.447	3.43	48.36
14928	FALSE	Multi-phosphorylated	High	Unambiguous	RSRSVSPCSNVESR	[R].RSRSVSPCSNVESR.[L]	1xCarbamidomethyl [C8]; 2xPhospho [S4(100); S6(100)]	1xCarbamidomethyl [C8]; 2xPhospho [S2(0); S4(100); S6(100); S9(0); S13(0)]	0.0287785	0.00128715	0.3	1	1	1	1	Q9UQ35	Q9UQ35 [949-962]	Q9UQ35 2xPhospho [S950(0); S952(100); S954(100); S957(0); S961(0)]	Q9UQ35 2xPhospho [S952(100); S954(100)]	Serine/arginine repetitive matrix protein 2 [OS=Homo sapiens]	Q9UQ35	2	1780.72	14	10679857	1		High	3	0.3367	0	1	1	1	594.245	0.29	0.00017	7.4689	0.0008299	0.01626	0.3	4.96	7.46
14933	FALSE	Multi-phosphorylated	High	Unambiguous	RSSPSARPPDVPGQQPQAAKSPSPVQGK	[R].RSSPSARPPDVPGQQPQAAKSPSPVQGK.[K]	3xPhospho [S3(97.3); S21(100); S23(100)]	3xPhospho [S2(2.7); S3(97.3); S5(0); S21(100); S23(100)]	0.00372824	0.00101989	0.558	1	1	1	1	Q96JP5	Q96JP5 [81-108]	Q96JP5 3xPhospho [S82(2.7); S83(97.3); S85(0); S101(100); S103(100)]	Q96JP5 3xPhospho [S83(97.3); S101(100); S103(100)]	E3 ubiquitin-protein ligase ZFP91 [OS=Homo sapiens]	Q96JP5	2	3094.39	28	7.31301e+06	1		High	4	0.4008	0	1	1	1	774.353	-0.65	-0.0005	18.3708	0.0006768	0.001693	0.558	7.96	18.41
14935	FALSE	Multi-phosphorylated	High	Unambiguous	RSSQPSPTAVPASDSPPTKQEVK	[R].RSSQPSPTAVPASDSPPTKQEVK.[K]	2xPhospho [S3(100); S6(100)]	2xPhospho [S2(0); S3(100); S6(100); T8(0); S13(0); S15(0); T18(0)]	0.000478081	0.00101989	0.818	1	1	2	2	Q3KQU3	Q3KQU3 [111-133]	Q3KQU3 2xPhospho [S112(0); S113(100); S116(100); T118(0); S123(0); S125(0); T128(0)]	Q3KQU3 2xPhospho [S113(100); S116(100)]	MAP7 domain-containing protein 1 [OS=Homo sapiens]	Q3KQU3	2	2554.16	23	1.49869e+07	2		High	3	0.1757	0	1	1	1	852.058	0.31	0.00026	17.6326	0.0006768	0.0001745	0.818	7.23	17.67
14936	FALSE	Multi-phosphorylated	High	Unambiguous	RSSQPSPTAVPASDSPPTKQEVK	[R].RSSQPSPTAVPASDSPPTKQEVK.[K]	3xPhospho [S3(100); S6(100); S15(100)]	3xPhospho [S2(0); S3(100); S6(100); T8(0); S13(0); S15(100); T18(0)]	0.0326455	0.00128715	0.284	1	1	1	2	Q3KQU3	Q3KQU3 [111-133]	Q3KQU3 3xPhospho [S112(0); S113(100); S116(100); T118(0); S123(0); S125(100); T128(0)]	Q3KQU3 3xPhospho [S113(100); S116(100); S125(100)]	MAP7 domain-containing protein 1 [OS=Homo sapiens]	Q3KQU3	2	2634.12	23	16623151	1		High	3	0.4299	0	1	1	1	878.714	0.8	0.0007	22.2986	0.0008299	0.01859	0.284	5.42	22.21
14939	FALSE	Multi-phosphorylated	High	Unambiguous	RSSSSGDQSSDSLNSPTLLAL	[R].RSSSSGDQSSDSLNSPTLLAL.[-]	2xPhospho [S3(100); S15(100)]	2xPhospho [S2(0); S3(100); S4(0); S5(0); S9(0); S10(0); S12(0); S15(100); T17(0)]	0.0370225	0.0016326	0.268	1	1	1	1	P15408	P15408 [306-326]	P15408 2xPhospho [S307(0); S308(100); S309(0); S310(0); S314(0); S315(0); S317(0); S320(100); T322(0)]	P15408 2xPhospho [S308(100); S320(100)]	Fos-related antigen 2 [OS=Homo sapiens]	P15408	1	2281.96	21	2.76858e+06	1		High	3	0.2592	0	1	1	1	761.325	1.19	0.0009	71.3711	0.001036	0.02148	0.268	4.09	71.43
14941	FALSE	Mono-phosphorylated	High	Unambiguous	RSSSSSSSSSSSSSSSSSSSSSSSSSGSSSSDSEGSSLPVQPEVALK	[R].RSSSSSSSSSSSSSSSSSSSSSSSSSGSSSSDSEGSSLPVQPEVALK.[R]	1xPhospho [S3(85)]	1xPhospho [S2(4.9); S3(85); S4(4.9); S5(4.9); S6(0.3); S7(0); S8(0); S9(0); S10(0); S11(0); S12(0); S13(0); S14(0); S15(0); S16(0); S17(0); S18(0); S19(0); S20(0); S21(0); S22(0); S23(0); S24(0); S25(0); S26(0); S28(0); S29(0); S30(0); S31(0); S33(0); S36(0); S37(0)]	0.0804594	0.00322679	0.168	1	1	1	1	Q9UQ35	Q9UQ35 [2531-2577]	Q9UQ35 1xPhospho [S2532(4.9); S2533(85); S2534(4.9); S2535(4.9); S2536(0.3); S2537(0); S2538(0); S2539(0); S2540(0); S2541(0); S2542(0); S2543(0); S2544(0); S2545(0); S2546(0); S2547(0); S2548(0); S2549(0); S2550(0); S2551(0); S2552(0); S2553(0); S2554(0); S2555(0); S2556(0); S2558(0); S2559(0); S2560(0); S2561(0); S2563(0); S2566(0); S2567(0)]	Q9UQ35 1xPhospho [S2533(85)]	Serine/arginine repetitive matrix protein 2 [OS=Homo sapiens]	Q9UQ35	1	4472.87	47	1957636	1		High	4	0.0079	0	1	1	1	1118.97	-0.12	-0.00013	35.782	0.002216	0.05071	0.168	3.78	35.81
14944	FALSE	Mono-phosphorylated	High	Unambiguous	RSSTSGDTEEEEEEEVVPFSSDEQK	[R].RSSTSGDTEEEEEEEVVPFSSDEQK.[R]	1xPhospho [S3(99)]	1xPhospho [S2(0); S3(99); T4(1); S5(0); T8(0); S20(0); S21(0)]	0.000117395	0.00101989	0.996	1	1	2	2	O15231	O15231 [151-175]	O15231 1xPhospho [S152(0); S153(99); T154(1); S155(0); T158(0); S170(0); S171(0)]	O15231 1xPhospho [S153(99)]	Zinc finger protein 185 [OS=Homo sapiens]	O15231	1	2910.17	25	2.82695e+07	2		High	3	0.0121	0	1	1	1	970.728	0.63	0.00061	36.0724	0.0006768	3.71e-05	0.996	7.41	36.15
14945	FALSE	Multi-phosphorylated	High	Unambiguous	RSSTSGDTEEEEEEEVVPFSSDEQK	[R].RSSTSGDTEEEEEEEVVPFSSDEQK.[R]	2xPhospho [S3(100); T8(100)]	2xPhospho [S2(0); S3(100); T4(0); S5(0); T8(100); S20(0); S21(0)]	0.000158432	0.00101989	0.958	1	1	1	2	O15231	O15231 [151-175]	O15231 2xPhospho [S152(0); S153(100); T154(0); S155(0); T158(100); S170(0); S171(0)]	O15231 2xPhospho [S153(100); T158(100)]	Zinc finger protein 185 [OS=Homo sapiens]	O15231	1	2990.13	25	42797500	1		High	3	0.0795	0	1	1	1	997.385	1.42	0.00142	43.5519	0.0006768	5.15e-05	0.958	9.18	43.66
14946	FALSE	Multi-phosphorylated	High	Unambiguous	RSSTSGDTEEEEEEEVVPFSSDEQK	[R].RSSTSGDTEEEEEEEVVPFSSDEQK.[R]	3xPhospho [S3(97.9); T4(97.9); T8(100)]	3xPhospho [S2(2.1); S3(97.9); T4(97.9); S5(2.2); T8(100); S20(0); S21(0)]	0.0711774	0.00322679	0.184	1	1	1	1	O15231	O15231 [151-175]	O15231 3xPhospho [S152(2.1); S153(97.9); T154(97.9); S155(2.2); T158(100); S170(0); S171(0)]	O15231 3xPhospho [S153(97.9); T154(97.9); T158(100)]	Zinc finger protein 185 [OS=Homo sapiens]	O15231	1	3070.1	25	585920	1		High	3	0.2	0	1	1	1	1024.04	1.22	0.00125	53.1412	0.002216	0.04404	0.184	1.45	53.02
14947	FALSE	Mono-phosphorylated	High	Unambiguous	RSSTSGDTEEEEEEEVVPFSSDEQKR	[R].RSSTSGDTEEEEEEEVVPFSSDEQKR.[R]	1xPhospho [S3(100)]	1xPhospho [S2(0); S3(100); T4(0); S5(0); T8(0); S20(0); S21(0)]	5.13e-05	0.00101989	1.101	1	1	1	2	O15231	O15231 [151-176]	O15231 1xPhospho [S152(0); S153(100); T154(0); S155(0); T158(0); S170(0); S171(0)]	O15231 1xPhospho [S153(100)]	Zinc finger protein 185 [OS=Homo sapiens]	O15231	2	3066.27	26	41776864	2		High	4	0.0187	0	1	1	1	767.323	0.44	0.00034	30.1357	0.0006768	1.48e-05	1.101	8.54	30.14
14948	FALSE	Multi-phosphorylated	High	Unambiguous	RSSTSGDTEEEEEEEVVPFSSDEQKR	[R].RSSTSGDTEEEEEEEVVPFSSDEQKR.[R]	2xPhospho [S3(98.8); T8(100)]	2xPhospho [S2(1.2); S3(98.8); T4(0); S5(0); T8(100); S20(0); S21(0)]	8.91e-05	0.00101989	1.031	1	1	1	3	O15231	O15231 [151-176]	O15231 2xPhospho [S152(1.2); S153(98.8); T154(0); S155(0); T158(100); S170(0); S171(0)]	O15231 2xPhospho [S153(98.8); T158(100)]	Zinc finger protein 185 [OS=Homo sapiens]	O15231	2	3146.24	26	60683630	2		High	3	0.0522	0	1	1	1	1049.42	0.18	0.00019	36.2821	0.0006768	2.71e-05	1.031	8.23	36.37
14949	FALSE	Multi-phosphorylated	High	Unambiguous	RSSTSGDTEEEEEEEVVPFSSDEQKR	[R].RSSTSGDTEEEEEEEVVPFSSDEQKR.[R]	3xPhospho [S3(97.6); T4(97.6); T8(100)]	3xPhospho [S2(2.4); S3(97.6); T4(97.6); S5(2.4); T8(100); S20(0); S21(0)]	0.0316333	0.00128715	0.288	1	1	1	2	O15231	O15231 [151-176]	O15231 3xPhospho [S152(2.4); S153(97.6); T154(97.6); S155(2.4); T158(100); S170(0); S171(0)]	O15231 3xPhospho [S153(97.6); T154(97.6); T158(100)]	Zinc finger protein 185 [OS=Homo sapiens]	O15231	2	3226.2	26	2.73302e+06	2		High	4	0.4198	0	1	1	1	807.307	1.62	0.00131	44.2411	0.0008299	0.01806	0.288	4.55	44.21
14979	FALSE	Multi-phosphorylated	High	Unambiguous	RTEARSSDEENGPPSSPDLDR	[K].RTEARSSDEENGPPSSPDLDR.[I]	2xPhospho [S7(100); S16(98.9)]	2xPhospho [T2(0); S6(0); S7(100); S15(1.1); S16(98.9)]	0.00378774	0.00101989	0.556	1	1	1	1	Q96B36	Q96B36 [197-217]	Q96B36 2xPhospho [T198(0); S202(0); S203(100); S211(1.1); S212(98.9)]	Q96B36 2xPhospho [S203(100); S212(98.9)]	Proline-rich AKT1 substrate 1 [OS=Homo sapiens]	Q96B36	2	2474.98	21	8607897	1		High	3	0.1863	0	1	1	1	825.665	-0.55	-0.00045	14.3482	0.0006768	0.001731	0.556	7.03	14.33
14983	FALSE	Multi-phosphorylated	High	Unambiguous	RTEGYAAFQEDSSGDEAESPSK	[K].RTEGYAAFQEDSSGDEAESPSK.[M]	2xPhospho [S12(100); S13(100)]	2xPhospho [T2(0); Y5(0); S12(100); S13(100); S19(0); S21(0)]	0.0029171	0.00101989	0.589	1	1	1	2	Q15311	Q15311 [81-102]	Q15311 2xPhospho [T82(0); Y85(0); S92(100); S93(100); S99(0); S101(0)]	Q15311 2xPhospho [S92(100); S93(100)]	RalA-binding protein 1 [OS=Homo sapiens]	Q15311	1	2520.94	22	6.99472e+06	1		High	3	0.2803	0	1	1	1	840.986	-0.18	-0.00015	29.3847	0.0006768	0.001301	0.589	5.53	29.42
14994	FALSE	Multi-phosphorylated	High	Unambiguous	RTHSDASDDEAFTTSK	[R].RTHSDASDDEAFTTSK.[T]	2xPhospho [S4(100); S7(100)]	2xPhospho [T2(0); S4(100); S7(100); T13(0); T14(0); S15(0)]	0.00333714	0.00101989	0.572	1	1	1	1	Q13017	Q13017 [1170-1185]	Q13017 2xPhospho [T1171(0); S1173(100); S1176(100); T1182(0); T1183(0); S1184(0)]	Q13017 2xPhospho [S1173(100); S1176(100)]	Rho GTPase-activating protein 5 [OS=Homo sapiens]	Q13017	1	1927.71	16	7.98549e+06	1		High	3	0.4386	0	1	1	1	643.242	0.6	0.00038	10.0387	0.0006768	0.001498	0.572	7.25	10.07
15006	FALSE	Multi-phosphorylated	High	Unambiguous	RTSETSISPPGSSIGSPNR	[R].RTSETSISPPGSSIGSPNR.[V]	2xPhospho [S3(100); S8(100)]	2xPhospho [T2(0); S3(100); T5(0); S6(0); S8(100); S12(0); S13(0); S16(0)]	0.00797733	0.00101989	0.462	1	1	1	2	O94929	O94929 [275-293]	O94929 2xPhospho [T276(0); S277(100); T279(0); S280(0); S282(100); S286(0); S287(0); S290(0)]	O94929 2xPhospho [S277(100); S282(100)]	Actin-binding LIM protein 3 [OS=Homo sapiens]	O94929	1	2089.9	19	5619616	1		High	3		0.0104	2	2	2	697.304	0.87	0.00061	26.7983	0.0006768	0.003943	0.462	4.75	27.04
15007	FALSE	Multi-phosphorylated	High	Unambiguous	RTSETSISPPGSSIGSPNR	[R].RTSETSISPPGSSIGSPNR.[V]	3xPhospho [S3(100); S6(100); S8(100)]	3xPhospho [T2(0); S3(100); T5(0); S6(100); S8(100); S12(0); S13(0); S16(0)]	0.00278187	0.00101989	0.595	1	1	1	2	O94929	O94929 [275-293]	O94929 3xPhospho [T276(0); S277(100); T279(0); S280(100); S282(100); S286(0); S287(0); S290(0)]	O94929 3xPhospho [S277(100); S280(100); S282(100)]	Actin-binding LIM protein 3 [OS=Homo sapiens]	O94929	1	2169.86	19	1.22458e+06	1		High	3	0.4579	0	1	1	1	723.96	2.21	0.0016	31.8659	0.0006768	0.001224	0.595	3.21	32.13
15035	FALSE	Multi-phosphorylated	High	Unambiguous	RVIGQDHDFSESSEEEAPAEASSGALR	[K].RVIGQDHDFSESSEEEAPAEASSGALR.[S]	3xPhospho [S10(100); S12(100); S13(100)]	3xPhospho [S10(100); S12(100); S13(100); S22(0); S23(0)]	0.14201	0.0040603	0.092	1	1	1	1	P23497	P23497 [398-424]	P23497 3xPhospho [S407(100); S409(100); S410(100); S419(0); S420(0)]	P23497 3xPhospho [S407(100); S409(100); S410(100)]	Nuclear autoantigen Sp-100 [OS=Homo sapiens]	P23497	1	3114.21	27	2755234	1		High	3	0.4651	0	1	1	1	1038.74	1.44	0.0015	39.0351	0.002888	0.09588	0.092	2.58	39.12
15090	FALSE	Multi-phosphorylated	High	Unambiguous	SAASPVVSSMPERASESSSEEKDDYEIFVK	[R].SAASPVVSSMPERASESSSEEKDDYEIFVK.[V]	3xPhospho [S18(96.9); S19(96.9); S/Y]	3xPhospho [S1(0); S4(0); S8(0); S9(0); S15(53); S17(53); S18(96.9); S19(96.9); Y25(0)]	0.167597	0.00565202	0.069	1	1	1	1	P18583	P18583 [1766-1795]	P18583 3xPhospho [S1766(0); S1769(0); S1773(0); S1774(0); S1780(53); S1782(53); S1783(96.9); S1784(96.9); Y1790(0)]	P18583 3xPhospho [S1783(96.9); S1784(96.9); S/Y]	Protein SON [OS=Homo sapiens]	P18583	2	3501.41	30	1.59017e+06	1		High	4		0.0117	2	2	2	876.109	1.6	0.0014	56.7366	0.004032	0.1153	0.069	3.37	56.84
15127	FALSE	Mono-phosphorylated	High	Unambiguous	SAGGSSPEGGEDSDREDGNYCPPVKR	[R].SAGGSSPEGGEDSDREDGNYCPPVKR.[E]	1xCarbamidomethyl [C21]; 1xPhospho [S13(100)]	1xCarbamidomethyl [C21]; 1xPhospho [S1(0); S5(0); S6(0); S13(100); Y20(0)]	0.025768	0.00128715	0.314	1	1	1	2	Q9H6Z4	Q9H6Z4 [96-121]	Q9H6Z4 1xPhospho [S96(0); S100(0); S101(0); S108(100); Y115(0)]	Q9H6Z4 1xPhospho [S108(100)]	Ran-binding protein 3 [OS=Homo sapiens]	Q9H6Z4	2	2803.13	26	6.61666e+06	2		High	4	0.0589	0	1	1	1	701.537	0.09	6e-05	12.8678	0.0008299	0.0143	0.314	6.45	12.83
15128	FALSE	Multi-phosphorylated	High	Unambiguous	SAGGSSPEGGEDSDREDGNYCPPVKR	[R].SAGGSSPEGGEDSDREDGNYCPPVKR.[E]	1xCarbamidomethyl [C21]; 2xPhospho [S6(98.4); S13(100)]	1xCarbamidomethyl [C21]; 2xPhospho [S1(0); S5(1.6); S6(98.4); S13(100); Y20(0)]	0.0249666	0.00128715	0.318	1	1	1	2	Q9H6Z4	Q9H6Z4 [96-121]	Q9H6Z4 2xPhospho [S96(0); S100(1.6); S101(98.4); S108(100); Y115(0)]	Q9H6Z4 2xPhospho [S101(98.4); S108(100)]	Ran-binding protein 3 [OS=Homo sapiens]	Q9H6Z4	2	2883.09	26	1.1691e+07	2		High	3	0.2608	0	1	1	1	961.702	-0.13	-0.00013	16.0566	0.0008299	0.01391	0.318	4.64	15.99
15129	FALSE	Multi-phosphorylated	High	Unambiguous	SAGGSSPEGGEDSDREDGNYCPPVKR	[R].SAGGSSPEGGEDSDREDGNYCPPVKR.[E]	1xCarbamidomethyl [C21]; 3xPhospho [S5(100); S6(100); S13(100)]	1xCarbamidomethyl [C21]; 3xPhospho [S1(0); S5(100); S6(100); S13(100); Y20(0)]	0.0137874	0.00101989	0.393	1	1	1	3	Q9H6Z4	Q9H6Z4 [96-121]	Q9H6Z4 3xPhospho [S96(0); S100(100); S101(100); S108(100); Y115(0)]	Q9H6Z4 3xPhospho [S100(100); S101(100); S108(100)]	Ran-binding protein 3 [OS=Homo sapiens]	Q9H6Z4	2	2963.06	26	31790086	2		High	3	0.4397	0	1	1	1	988.359	1.25	0.00123	20.5741	0.0006768	0.007192	0.393	5.14	20.74
15141	FALSE	Multi-phosphorylated	High	Unambiguous	SAKEIPEDVDMEEEKESEDSDEENDFTEK	[K].SAKEIPEDVDMEEEKESEDSDEENDFTEK.[V]	2xPhospho [S17(100); S20(100)]	2xPhospho [S1(0); S17(100); S20(100); T27(0)]	0.150495	0.00503111	0.084	1	1	1	1	Q8IWA0	Q8IWA0 [763-791]	Q8IWA0 2xPhospho [S763(0); S779(100); S782(100); T789(0)]	Q8IWA0 2xPhospho [S779(100); S782(100)]	WD repeat-containing protein 75 [OS=Homo sapiens]	Q8IWA0	2	3563.33	29	3899925	1		High	4	0.004	0	1	1	1	891.59	0.93	0.00083	37.2804	0.00349	0.1023	0.084	5.02	37.41
15197	FALSE	Mono-phosphorylated	High	Unambiguous	SASPDDDLGSSNWEAADLGNEER	[R].SASPDDDLGSSNWEAADLGNEER.[K]	1xPhospho [S3(100)]	1xPhospho [S1(0); S3(100); S10(0); S11(0)]	0.00303482	0.00101989	0.584	1	1	1	2	O00193	O00193 [15-37]	O00193 1xPhospho [S15(0); S17(100); S24(0); S25(0)]	O00193 1xPhospho [S17(100)]	Small acidic protein [OS=Homo sapiens]	O00193	0	2514.99	23	1.75669e+06	2		High	3	0.1119	0	1	1	1	839.001	-0.28	-0.00024	48.6136	0.0006768	0.001356	0.584	5.54	48.57
15198	FALSE	Multi-phosphorylated	High	Unambiguous	SASPYPSHSLSSPQR	[R].SASPYPSHSLSSPQR.[K]	3xPhospho [S1(100); S3(100); S12(100)]	3xPhospho [S1(100); S3(100); Y5(0); S7(0); S9(0); S11(0); S12(100)]	0.0762657	0.00322679	0.175	1	1	1	1	Q5T200	Q5T200 [370-384]	Q5T200 3xPhospho [S370(100); S372(100); Y374(0); S376(0); S378(0); S380(0); S381(100)]	Q5T200 3xPhospho [S370(100); S372(100); S381(100)]	Zinc finger CCCH domain-containing protein 13 [OS=Homo sapiens]	Q5T200	0	1840.67	15	714761	1		High	3	0.257	0	1	1	1	614.228	-0.87	-0.00054	25.7548	0.002216	0.04794	0.175	2.14	25.75
[truncated: 379 more rows]
