# Supplementary material for: Metal Ion-Enhanced ZIC-cHILIC StageTip for N-Glycoproteomic and Phosphoproteomic Profiling in EGFR-Mutated Lung Cancer Cells
Source: Mol Cell Proteomics. 2025 Mar 26;24(6):100957. doi: 10.1016/j.mcpro.2025.100957 (PMC12289526; doi:10.1016/j.mcpro.2025.100957)
Supplement: Table S2 [file mmc2.xlsx]

## Sheet: 工作表1
Table S2. Summary of identified phosphopeptide groups by Fe-cHILIC StageTip
Peptide Groups Peptide Group ID	Checked	Mono or multi-phosphorylated	Confidence	PSM Ambiguity	Sequence	Annotated Sequence	Modifications	Modifications (all possible sites)	Qvality PEP	Qvality q-value	SVM_Score	# Protein Groups	# Proteins	# Isoforms	# PSMs	Master Protein Accessions	Positions in Master Proteins	Modifications in Master Proteins (all Sites)	Modifications in Master Proteins	Master Protein Descriptions	Protein Accessions	# Missed Cleavages	Theo. MH+ [Da]	Sequence Length	Abundance: F1: Sample	Abundances Count: F1: Sample	Quan Info	Confidence (by Search Engine): Sequest HT	Charge (by Search Engine): Sequest HT	DeltaScore (by Search Engine): Sequest HT	DeltaCn (by Search Engine): Sequest HT	Rank (by Search Engine): Sequest HT	Search Engine Rank (by Search Engine): Sequest HT	Concatenated Rank (by Search Engine): Sequest HT	m/z [Da] (by Search Engine): Sequest HT	DeltaM [ppm] (by Search Engine): Sequest HT	Deltam/z [Da] (by Search Engine): Sequest HT	RT [min] (by Search Engine): Sequest HT	Percolator q-Value (by Search Engine): Sequest HT	Percolator PEP (by Search Engine): Sequest HT	Percolator SVMScore (by Search Engine): Sequest HT	XCorr (by Search Engine): Sequest HT	Top Apex RT [min]
3	FALSE	Mono-phosphorylated	High	Unambiguous	AAAAAAAAAAAATGTEAGPGTAGGSENGSEVAAQPAGLSGPAEVGPGAVGERTPR	[K].AAAAAAAAAAAATGTEAGPGTAGGSENGSEVAAQPAGLSGPAEVGPGAVGERTPR.[K]	1xPhospho [T53(100)]	1xPhospho [T13(0); T15(0); T21(0); S25(0); S29(0); S39(0); T53(100)]	1.68783e-11	4.56363e-05	3.363	1	1	1	4	O60341	O60341 [7-61]	O60341 1xPhospho [T19(0); T21(0); T27(0); S31(0); S35(0); S45(0); T59(100)]	O60341 1xPhospho [T59(100)]	Lysine-specific histone demethylase 1A OS=Homo sapiens OX=9606 GN=KDM1A PE=1 SV=2	O60341	1	4836.28	55	682526	2		High	4	0.1051	0	1	1	1	1209.83	2.19	0.00264	46.2608	3.326e-05	1.626e-14	3.363	11.99	46.2
4	FALSE	Mono-phosphorylated	High	Unambiguous	AAAAAAAAAAAATGTEAGPGTAGGSENGSEVAAQPAGLSGPAEVGPGAVGERTPR	[K].AAAAAAAAAAAATGTEAGPGTAGGSENGSEVAAQPAGLSGPAEVGPGAVGERTPR.[K]	1xDeamidated [N/Q]; 1xPhospho [T53(100)]	1xDeamidated [N27; Q34]; 1xPhospho [T13(0); T15(0); T21(0); S25(0); S29(0); S39(0); T53(100)]	9.53941e-12	4.56363e-05	3.441	1	1	2	7	O60341	O60341 [7-61]	O60341 1xPhospho [T19(0); T21(0); T27(0); S31(0); S35(0); S45(0); T59(100)]	O60341 1xPhospho [T59(100)]	Lysine-specific histone demethylase 1A OS=Homo sapiens OX=9606 GN=KDM1A PE=1 SV=2	O60341	1	4837.27	55	147256	2		High	4		0.005	2	2	2	1210.08	3.47	0.0042	48.108	3.326e-05	7.912e-15	3.441	8.01	46.86
5	FALSE	Mono-phosphorylated	High	Unambiguous	AAAAAAAAAAAATGTEAGPGTAGGSENGSEVAAQPAGLSGPAEVGPGAVGERTPR	[K].AAAAAAAAAAAATGTEAGPGTAGGSENGSEVAAQPAGLSGPAEVGPGAVGERTPR.[K]	2xDeamidated [N27; Q34]; 1xPhospho [T53(100)]	2xDeamidated [N27; Q34]; 1xPhospho [T13(0); T15(0); T21(0); S25(0); S29(0); S39(0); T53(100)]	4.19551e-09	4.56363e-05	2.609	1	1	1	7	O60341	O60341 [7-61]	O60341 1xPhospho [T19(0); T21(0); T27(0); S31(0); S35(0); S45(0); T59(100)]	O60341 1xPhospho [T59(100)]	Lysine-specific histone demethylase 1A OS=Homo sapiens OX=9606 GN=KDM1A PE=1 SV=2	O60341	1	4838.25	55	925348	1		High	5	0.1609	0	1	1	1	968.461	5.4	0.00522	48.2202	3.326e-05	1.719e-11	2.609	8.45	46.28
7	FALSE	Mono-phosphorylated	High	Unambiguous	AAAAAAAATMALAAPSSPTPESPTMLTK	[R].AAAAAAAATMALAAPSSPTPESPTMLTK.[K]	1xPhospho [S17(96.2)]	1xPhospho [T9(0); S16(1.9); S17(96.2); T19(1.9); S22(0); T24(0); T27(0)]	1.71801e-05	4.56363e-05	1.472	1	1	1	1	Q9NQS7	Q9NQS7 [127-154]	Q9NQS7 1xPhospho [T135(0); S142(1.9); S143(96.2); T145(1.9); S148(0); T150(0); T153(0)]	Q9NQS7 1xPhospho [S143(96.2)]	Inner centromere protein OS=Homo sapiens OX=9606 GN=INCENP PE=1 SV=3	Q9NQS7	0	2679.28	28	142658	1		High	4	0.0368	0	1	1	1	670.576	1.39	0.00093	60.0884	3.326e-05	6.195e-07	1.472	5.44	60.01
8	FALSE	Mono-phosphorylated	High	Unambiguous	AAAAAAAATMALAAPSSPTPESPTMLTK	[R].AAAAAAAATMALAAPSSPTPESPTMLTK.[K]	1xOxidation [M]; 1xPhospho [S17(97.5)]	1xOxidation [M10; M25]; 1xPhospho [T9(0); S16(1.3); S17(97.5); T19(1.3); S22(0); T24(0); T27(0)]	3.3864e-06	4.56363e-05	1.694	1	1	2	2	Q9NQS7	Q9NQS7 [127-154]	Q9NQS7 1xPhospho [T135(0); S142(1.3); S143(97.5); T145(1.3); S148(0); T150(0); T153(0)]	Q9NQS7 1xPhospho [S143(97.5)]	Inner centromere protein OS=Homo sapiens OX=9606 GN=INCENP PE=1 SV=3	Q9NQS7	0	2695.27	28	59037.9	1		High	3	0.0638	0	1	1	1	899.096	0.54	0.00048	49.662	3.326e-05	7.964e-08	1.694	2.98	49.69
9	FALSE	Mono-phosphorylated	High	Unambiguous	AAAAAAAATMALAAPSSPTPESPTMLTK	[R].AAAAAAAATMALAAPSSPTPESPTMLTK.[K]	2xOxidation [M10; M25]; 1xPhospho [S17(97.1)]	2xOxidation [M10; M25]; 1xPhospho [T9(0); S16(0); S17(97.1); T19(1.4); S22(1.4); T24(0); T27(0)]	3.57804e-08	4.56363e-05	2.316	1	1	2	3	Q9NQS7	Q9NQS7 [127-154]	Q9NQS7 1xPhospho [T135(0); S142(0); S143(97.1); T145(1.4); S148(1.4); T150(0); T153(0)]	Q9NQS7 1xPhospho [S143(97.1)]	Inner centromere protein OS=Homo sapiens OX=9606 GN=INCENP PE=1 SV=3	Q9NQS7	0	2711.27	28	109022	1		High	3	0.0496	0	1	1	1	904.428	0.97	0.00087	42.5788	3.326e-05	2.569e-10	2.316	4.23	42.72
11	FALSE	Mono-phosphorylated	High	Unambiguous	AAAAAATAPPSPGPAQPGPR	[R].AAAAAATAPPSPGPAQPGPR.[A]	1xPhospho [S11(100)]	1xPhospho [T7(0); S11(100)]	6.56654e-08	4.56363e-05	2.233	1	1	1	4	Q6SPF0	Q6SPF0 [151-170]	Q6SPF0 1xPhospho [T157(0); S161(100)]	Q6SPF0 1xPhospho [S161(100)]	Atherin OS=Homo sapiens OX=9606 GN=SAMD1 PE=1 SV=1	Q6SPF0	0	1835.88	20	4.43991e+06	4		High	2	0.2763	0	1	1	1	918.445	1.76	0.00162	11.7542	3.326e-05	5.506e-10	2.233	4.85	11.84
16	FALSE	Mono-phosphorylated	High	Unambiguous	AAAAPAATTATPPPEGAPPQPGVHNLPVPTLFGTVK	[K].AAAAPAATTATPPPEGAPPQPGVHNLPVPTLFGTVK.[Q]	1xPhospho [T]	1xPhospho [T8(49.5); T9(49.5); T11(1); T30(0); T34(0)]	2.30688e-08	4.56363e-05	2.376	1	1	2	3	Q9UPT8	Q9UPT8 [1225-1260]			Zinc finger CCCH domain-containing protein 4 OS=Homo sapiens OX=9606 GN=ZC3H4 PE=1 SV=3	Q9UPT8	0	3523.8	36	1.04678e+06	3		High	4		0.0229	2	2	2	881.706	1.38	0.00122	67.5914	3.326e-05	1.475e-10	2.376	7.67	67.63
17	FALSE	Mono-phosphorylated	High	Unambiguous	AAAAPAATTATPPPEGAPPQPGVHNLPVPTLFGTVK	[K].AAAAPAATTATPPPEGAPPQPGVHNLPVPTLFGTVK.[Q]	1xDeamidated [N/Q]; 1xPhospho [T11(100)]	1xDeamidated [Q20; N25]; 1xPhospho [T8(0); T9(0); T11(100); T30(0); T34(0)]	3.80688e-06	4.56363e-05	1.678	1	1	2	2	Q9UPT8	Q9UPT8 [1225-1260]	Q9UPT8 1xPhospho [T1232(0); T1233(0); T1235(100); T1254(0); T1258(0)]	Q9UPT8 1xPhospho [T1235(100)]	Zinc finger CCCH domain-containing protein 4 OS=Homo sapiens OX=9606 GN=ZC3H4 PE=1 SV=3	Q9UPT8	0	3524.78	36			NoQuanValues	High	4	0.0119	0	1	1	1	881.955	4.39	0.00387	67.6962	3.326e-05	9.287e-08	1.678	5.06
18	FALSE	Mono-phosphorylated	High	Unambiguous	AAAAPGASPSPGGDAAWSEAGPGPRPLAR	[R].AAAAPGASPSPGGDAAWSEAGPGPRPLAR.[S]	1xPhospho [S8(100)]	1xPhospho [S8(100); S10(0.1); S18(0)]	9.90838e-07	4.56363e-05	1.862	1	1	1	1	P52701	P52701 [34-62]	P52701 1xPhospho [S41(100); S43(0.1); S51(0)]	P52701 1xPhospho [S41(100)]	DNA mismatch repair protein Msh6 OS=Homo sapiens OX=9606 GN=MSH6 PE=1 SV=2	P52701	0	2722.27	29	2102002	1		High	3	0.065	0	1	1	1	908.097	0.86	0.00078	32.3911	3.326e-05	1.695e-08	1.862	4.92	32.5
39	FALSE	Mono-phosphorylated	High	Unambiguous	AAAGVGGSLR	[R].AAAGVGGSLR.[A]	1xPhospho [S8(100)]	1xPhospho [S8(100)]	0.00201946	0.000116401	0.82	1	1	1	1	Q9BRK4	Q9BRK4 [563-572]	Q9BRK4 1xPhospho [S570(100)]	Q9BRK4 1xPhospho [S570(100)]	Leucine zipper putative tumor suppressor 2 OS=Homo sapiens OX=9606 GN=LZTS2 PE=1 SV=2	Q9BRK4	0	938.446	10	421607	1		High	2	0.5745	0	1	1	1	469.727	0.41	0.00019	9.1682	6.257e-05	0.0002545	0.82	3.29	9.16
47	FALSE	Mono-phosphorylated	High	Unambiguous	AAALSLSTLASPK	[R].AAALSLSTLASPK.[G]	1xPhospho [S5(100)]	1xPhospho [S5(100); S7(0); T8(0); S11(0)]	0.000141232	4.56363e-05	1.184	1	1	1	2	P98172	P98172 [277-289]	P98172 1xPhospho [S281(100); S283(0); T284(0); S287(0)]	P98172 1xPhospho [S281(100)]	Ephrin-B1 OS=Homo sapiens OX=9606 GN=EFNB1 PE=1 SV=1	P98172	0	1309.68	13	1.20945e+06	2		High	2	0.1318	0	1	1	1	655.342	0.84	0.00055	48.615	3.326e-05	8.88e-06	1.184	4.25	48.65
48	FALSE	Mono-phosphorylated	High	Unambiguous	AAALSLSTLASPKGGSGTAGTEPSDIIIPLR	[R].AAALSLSTLASPKGGSGTAGTEPSDIIIPLR.[T]	1xPhospho [S5(100)]	1xPhospho [S5(100); S7(0); T8(0); S11(0); S16(0); T18(0); T21(0); S24(0)]	7.44903e-07	4.56363e-05	1.901	1	1	1	1	P98172	P98172 [277-307]	P98172 1xPhospho [S281(100); S283(0); T284(0); S287(0); S292(0); T294(0); T297(0); S300(0)]	P98172 1xPhospho [S281(100)]	Ephrin-B1 OS=Homo sapiens OX=9606 GN=EFNB1 PE=1 SV=1	P98172	1	3031.57	31	322518	1		High	3	0.0104	0	1	1	1	1011.2	3.05	0.00308	73.7879	3.326e-05	1.184e-08	1.901	6.72	73.67
55	FALSE	Mono-phosphorylated	High	Unambiguous	AAASLAAVSGTAAASLGSAQPTDLGAHKRPASVSSSAAVEHEQR	[R].AAASLAAVSGTAAASLGSAQPTDLGAHKRPASVSSSAAVEHEQR.[E]	1xPhospho [T22(96.5)]	1xPhospho [S4(0); S9(0); T11(0); S15(0); S18(0); T22(96.5); S32(3.4); S34(0.1); S35(0); S36(0)]	3.67789e-09	4.56363e-05	2.627	1	1	1	1	Q7Z5L9	Q7Z5L9 [209-252]	Q7Z5L9 1xPhospho [S212(0); S217(0); T219(0); S223(0); S226(0); T230(96.5); S240(3.4); S242(0.1); S243(0); S244(0)]	Q7Z5L9 1xPhospho [T230(96.5)]	Interferon regulatory factor 2-binding protein 2 OS=Homo sapiens OX=9606 GN=IRF2BP2 PE=1 SV=2	Q7Z5L9	1	4266.09	44	6838963	1		High	5	0.0155	0	1	1	1	854.025	1.58	0.00135	33.8496	3.326e-05	1.446e-11	2.627	14.16	33.94
56	FALSE	Mono-phosphorylated	High	Unambiguous	AAASLAAVSGTAAASLGSAQPTDLGAHKRPASVSSSAAVEHEQR	[R].AAASLAAVSGTAAASLGSAQPTDLGAHKRPASVSSSAAVEHEQR.[E]	1xDeamidated [Q20]; 1xPhospho [S/T]	1xDeamidated [Q20]; 1xPhospho [S4(0); S9(0); T11(0); S15(0); S18(0); T22(0.1); S32(50); S34(50); S35(0); S36(0)]	2.49151e-10	4.56363e-05	2.995	1	1	2	3	Q7Z5L9	Q7Z5L9 [209-252]			Interferon regulatory factor 2-binding protein 2 OS=Homo sapiens OX=9606 GN=IRF2BP2 PE=1 SV=2	Q7Z5L9	1	4267.07	44	935438	1		High	4	0.0133	0	1	1	1	1067.53	6.4	0.00683	33.8623	3.326e-05	4.854e-13	2.995	12.04	33.94
57	FALSE	Mono-phosphorylated	High	Unambiguous	AAASLAAVSGTAAASLGSAQPTDLGAHKRPASVSSSAAVEHEQR	[R].AAASLAAVSGTAAASLGSAQPTDLGAHKRPASVSSSAAVEHEQR.[E]	2xDeamidated [Q20; Q43]; 1xPhospho [S32(95.9)]	2xDeamidated [Q20; Q43]; 1xPhospho [S4(0); S9(0); T11(0); S15(0); S18(0); T22(3.9); S32(95.9); S34(0.2); S35(0); S36(0)]	2.48196e-08	4.56363e-05	2.366	1	1	1	1	Q7Z5L9	Q7Z5L9 [209-252]	Q7Z5L9 1xPhospho [S212(0); S217(0); T219(0); S223(0); S226(0); T230(3.9); S240(95.9); S242(0.2); S243(0); S244(0)]	Q7Z5L9 1xPhospho [S240(95.9)]	Interferon regulatory factor 2-binding protein 2 OS=Homo sapiens OX=9606 GN=IRF2BP2 PE=1 SV=2	Q7Z5L9	1	4268.06	44			NoQuanValues	High	4	0.0154	0	1	1	1	1067.78	10.38	0.01107	34.0357	3.326e-05	1.619e-10	2.366	11.05
58	FALSE	Mono-phosphorylated	High	Unambiguous	AAASLAAVSGTAAASLGSAQPTDLGAHKRPASVSSSAAVEHEQREAAAK	[R].AAASLAAVSGTAAASLGSAQPTDLGAHKRPASVSSSAAVEHEQREAAAK.[E]	1xPhospho [T11(82.8)]	1xPhospho [S4(5.3); S9(5.3); T11(82.8); S15(5.3); S18(0.4); T22(0.4); S32(0.4); S34(0); S35(0); S36(0)]	0.000121124	4.56363e-05	1.205	1	1	1	1	Q7Z5L9	Q7Z5L9 [209-257]	Q7Z5L9 1xPhospho [S212(5.3); S217(5.3); T219(82.8); S223(5.3); S226(0.4); T230(0.4); S240(0.4); S242(0); S243(0); S244(0)]	Q7Z5L9 1xPhospho [T219(82.8)]	Interferon regulatory factor 2-binding protein 2 OS=Homo sapiens OX=9606 GN=IRF2BP2 PE=1 SV=2	Q7Z5L9	2	4736.34	49	3.03362e+06	1		High	6	0.0095	0	1	1	1	790.23	1.23	0.00097	31.8475	3.326e-05	7.299e-06	1.205	9.45	31.5
59	FALSE	Mono-phosphorylated	High	Unambiguous	AAASLAAVSGTAAASLGSAQPTDLGAHKRPASVSSSAAVEHEQREAAAK	[R].AAASLAAVSGTAAASLGSAQPTDLGAHKRPASVSSSAAVEHEQREAAAK.[E]	1xDeamidated [Q]; 1xPhospho [S/T]	1xDeamidated [Q20; Q43]; 1xPhospho [S4(10); S9(10); T11(10); S15(10); S18(10); T22(10); S32(10); S34(10); S35(10); S36(10)]	1.38722e-06	4.56363e-05	1.816	1	1	2	2	Q7Z5L9	Q7Z5L9 [209-257]			Interferon regulatory factor 2-binding protein 2 OS=Homo sapiens OX=9606 GN=IRF2BP2 PE=1 SV=2	Q7Z5L9	2	4737.32	49	37655.4	1		High	5		0.0441	6	6	6	948.276	5.68	0.00538	31.5987	3.326e-05	2.595e-08	1.816	10.84	34.64
60	FALSE	Mono-phosphorylated	High	Unambiguous	AAASLAAVSGTAAASLGSAQPTDLGAHKRPASVSSSAAVEHEQREAAAK	[R].AAASLAAVSGTAAASLGSAQPTDLGAHKRPASVSSSAAVEHEQREAAAK.[E]	2xDeamidated [Q20; Q43]; 1xPhospho [S/T]	2xDeamidated [Q20; Q43]; 1xPhospho [S4(70.6); S9(3.7); T11(3.7); S15(3.7); S18(0.2); T22(3.7); S32(3.7); S34(3.7); S35(3.7); S36(3.7)]	8.7153e-05	4.56363e-05	1.25	1	1	1	1	Q7Z5L9	Q7Z5L9 [209-257]			Interferon regulatory factor 2-binding protein 2 OS=Homo sapiens OX=9606 GN=IRF2BP2 PE=1 SV=2	Q7Z5L9	2	4738.31	49			NoQuanValues	High	6	0.0011	0	1	1	1	790.564	8.41	0.00664	31.6386	3.326e-05	4.843e-06	1.25	9.11
62	FALSE	Mono-phosphorylated	High	Unambiguous	AAASSPVTTLTQTMHDLAGLGSETPK	[R].AAASSPVTTLTQTMHDLAGLGSETPK.[S]	1xPhospho [S5(97.3)]	1xPhospho [S4(2.4); S5(97.3); T8(0.1); T9(0.1); T11(0.1); T13(0.1); S22(0); T24(0)]	3.64961e-05	4.56363e-05	1.369	1	1	1	1	P30305	P30305 [46-71]	P30305 1xPhospho [S49(2.4); S50(97.3); T53(0.1); T54(0.1); T56(0.1); T58(0.1); S67(0); T69(0)]	P30305 1xPhospho [S50(97.3)]	M-phase inducer phosphatase 2 OS=Homo sapiens OX=9606 GN=CDC25B PE=1 SV=2	P30305	0	2664.26	26	112031	1		High	3	0.0686	0	1	1	1	888.759	1.88	0.00167	85.1465	3.326e-05	1.611e-06	1.369	3.06	85.41
63	FALSE	Mono-phosphorylated	High	Unambiguous	AAASVLTTSMVTMEPGYLFLGSR	[K].AAASVLTTSMVTMEPGYLFLGSR.[L]	1xOxidation [M13]; 1xPhospho [S22(100)]	1xOxidation [M13]; 1xPhospho [S4(0); T7(0); T8(0); S9(0); T12(0); Y17(0); S22(100)]	0.13657	0.00473477	0.221	1	1	1	1	Q10570	Q10570 [365-387]	Q10570 1xPhospho [S368(0); T371(0); T372(0); S373(0); T376(0); Y381(0); S386(100)]	Q10570 1xPhospho [S386(100)]	Cleavage and polyadenylation specificity factor subunit 1 OS=Homo sapiens OX=9606 GN=CPSF1 PE=1 SV=2	Q10570	0	2498.17	23			NoQuanValues	High	4	0.0721	0	1	1	1	625.307	13.63	0.00851	28.8907	0.002344	0.05802	0.221	3.33
67	FALSE	Mono-phosphorylated	High	Unambiguous	AAATTPTKVYSEVHFTLAKPPSVVNR	[R].AAATTPTKVYSEVHFTLAKPPSVVNR.[T]	1xPhospho [T5(98.3)]	1xPhospho [T4(1.7); T5(98.3); T7(0); Y10(0); S11(0); T16(0); S22(0)]	2.85806e-11	4.56363e-05	3.291	1	1	1	1	Q8N3V7	Q8N3V7 [457-482]	Q8N3V7 1xPhospho [T460(1.7); T461(98.3); T463(0); Y466(0); S467(0); T472(0); S478(0)]	Q8N3V7 1xPhospho [T461(98.3)]	Synaptopodin OS=Homo sapiens OX=9606 GN=SYNPO PE=1 SV=2	Q8N3V7	1	2864.47	26	1.71628e+06	1		High	4	0.0301	0	1	1	1	716.874	1.78	0.00128	43.2985	3.326e-05	3.174e-14	3.291	7.63	43.46
86	FALSE	Mono-phosphorylated	High	Unambiguous	AADISLDNLVEGK	[K].AADISLDNLVEGK.[R]	1xPhospho [S5(100)]	1xPhospho [S5(100)]	6.49365e-06	4.56363e-05	1.605	1	1	1	3	Q12888	Q12888 [1614-1626]	Q12888 1xPhospho [S1618(100)]	Q12888 1xPhospho [S1618(100)]	TP53-binding protein 1 OS=Homo sapiens OX=9606 GN=TP53BP1 PE=1 SV=2	Q12888	0	1424.67	13	951261	3		High	2	0.6077	0	1	1	1	712.838	0.98	0.0007	54.2855	3.326e-05	1.824e-07	1.605	4.18	54.27
87	FALSE	Mono-phosphorylated	High	Unambiguous	AADISLDNLVEGKR	[K].AADISLDNLVEGKR.[K]	1xPhospho [S5(100)]	1xPhospho [S5(100)]	1.14055e-05	4.56363e-05	1.528	1	1	1	1	Q12888	Q12888 [1614-1627]	Q12888 1xPhospho [S1618(100)]	Q12888 1xPhospho [S1618(100)]	TP53-binding protein 1 OS=Homo sapiens OX=9606 GN=TP53BP1 PE=1 SV=2	Q12888	1	1580.77	14	841998	1		High	3	0.4781	0	1	1	1	527.595	1.16	0.00061	40.5079	3.326e-05	3.687e-07	1.528	5.71	40.46
94	FALSE	Mono-phosphorylated	High	Unambiguous	AADRLPNLSSPSAEGPPGPPSGPAPR	[K].AADRLPNLSSPSAEGPPGPPSGPAPR.[K]	1xPhospho [S]	1xPhospho [S9(50); S10(50); S12(0); S21(0)]	1.31616e-11	4.56363e-05	3.397	1	1	2	9	O60784	O60784 [453-478]			Target of Myb protein 1 OS=Homo sapiens OX=9606 GN=TOM1 PE=1 SV=2	O60784	1	2575.23	26	2.27484e+07	4		High	3	0.0122	0	1	1	1	859.083	1.5	0.00129	32.9292	3.326e-05	1.192e-14	3.397	8.98	33.05
101	FALSE	Mono-phosphorylated	High	Unambiguous	AAEAGGAEEQYGFLTTPTK	[K].AAEAGGAEEQYGFLTTPTK.[Q]	1xPhospho [T16(100)]	1xPhospho [Y11(0); T15(0); T16(100); T18(0)]	3.64474e-10	4.56363e-05	2.943	1	1	2	7	P46821	P46821 [1052-1070]	P46821 1xPhospho [Y1062(0); T1066(0); T1067(100); T1069(0)]	P46821 1xPhospho [T1067(100)]	Microtubule-associated protein 1B OS=Homo sapiens OX=9606 GN=MAP1B PE=1 SV=2	P46821	0	2020.89	19	4.69767e+06	5		High	2	0.0216	0	1	1	1	1010.95	3.5	0.00354	38.2388	3.326e-05	7.836e-13	2.943	5.56	37.94
107	FALSE	Mono-phosphorylated	High	Unambiguous	AAEDDSASPPGAASDAEPGDEERPGLQVDCVVCGDK	[R].AAEDDSASPPGAASDAEPGDEERPGLQVDCVVCGDK.[S]	2xCarbamidomethyl [C30; C33]; 1xDeamidated [Q27]; 1xPhospho [S]	2xCarbamidomethyl [C30; C33]; 1xDeamidated [Q27]; 1xPhospho [S6(48.8); S8(48.8); S14(2.3)]	0.0351829	0.00076989	0.424	1	1	1	1	P10588	P10588 [27-62]			Nuclear receptor subfamily 2 group F member 6 OS=Homo sapiens OX=9606 GN=NR2F6 PE=1 SV=2	P10588	0	3752.52	36			NoQuanValues	High	3	0.0144	0	1	1	1	1251.52	8.83	0.01105	38.2662	0.0003601	0.009818	0.424	1.39
116	FALSE	Mono-phosphorylated	High	Unambiguous	AAEMVPDLPSPPMEAPAPASNPSGR	[K].AAEMVPDLPSPPMEAPAPASNPSGR.[K]	1xOxidation [M4]; 1xPhospho [S10(100)]	1xOxidation [M4]; 1xPhospho [S10(100); S20(0); S23(0)]	5.06375e-06	4.56363e-05	1.639	1	1	1	1	Q6ZVM7	Q6ZVM7 [470-494]	Q6ZVM7 1xPhospho [S479(100); S489(0); S492(0)]	Q6ZVM7 1xPhospho [S479(100)]	TOM1-like protein 2 OS=Homo sapiens OX=9606 GN=TOM1L2 PE=1 SV=1	Q6ZVM7	0	2585.14	25	162880	1		High	3	0.0676	0	1	1	1	862.387	1.79	0.00154	51.5335	3.326e-05	1.333e-07	1.639	4.29	51.41
123	FALSE	Mono-phosphorylated	High	Unambiguous	AAESETPGKSPEKKPK	[K].AAESETPGKSPEKKPK.[I]	1xPhospho [S10(100)]	1xPhospho [S4(0); T6(0); S10(100)]	1.75613e-05	4.56363e-05	1.469	1	1	1	3	O76021	O76021 [418-433]	O76021 1xPhospho [S421(0); T423(0); S427(100)]	O76021 1xPhospho [S427(100)]	Ribosomal L1 domain-containing protein 1 OS=Homo sapiens OX=9606 GN=RSL1D1 PE=1 SV=3	O76021	2	1763.86	16	2511893	3		High	3	0.2279	0	1	1	1	588.625	0.93	0.00055	6.03	3.326e-05	6.406e-07	1.469	5.66	5.98
124	FALSE	Mono-phosphorylated	High	Unambiguous	AAESLTAIPEPASPQLLETPIHASQIQK	[R].AAESLTAIPEPASPQLLETPIHASQIQK.[V]	1xPhospho [S13(100)]	1xPhospho [S4(0); T6(0); S13(100); T19(0); S24(0)]	7.45175e-11	4.56363e-05	3.16	1	1	1	4	Q14676	Q14676 [1763-1790]	Q14676 1xPhospho [S1766(0); T1768(0); S1775(100); T1781(0); S1786(0)]	Q14676 1xPhospho [S1775(100)]	Mediator of DNA damage checkpoint protein 1 OS=Homo sapiens OX=9606 GN=MDC1 PE=1 SV=3	Q14676	0	3020.53	28	1.03178e+07	3		High	4	0.2307	0	1	1	1	755.889	0.59	0.00044	65.031	3.326e-05	1.06e-13	3.16	8.28	65.08
125	FALSE	Mono-phosphorylated	High	Unambiguous	AAESLTAIPEPASPQLLETPIHASQIQK	[R].AAESLTAIPEPASPQLLETPIHASQIQK.[V]	1xDeamidated [Q15]; 1xPhospho [S13(100)]	1xDeamidated [Q15]; 1xPhospho [S4(0); T6(0); S13(100); T19(0); S24(0)]	0.00563902	0.000172055	0.679	1	1	1	1	Q14676	Q14676 [1763-1790]	Q14676 1xPhospho [S1766(0); T1768(0); S1775(100); T1781(0); S1786(0)]	Q14676 1xPhospho [S1775(100)]	Mediator of DNA damage checkpoint protein 1 OS=Homo sapiens OX=9606 GN=MDC1 PE=1 SV=3	Q14676	0	3021.52	28			NoQuanValues	High	3	0.1553	0	1	1	1	1007.85	7.14	0.00719	65.19	8.464e-05	0.0009369	0.679	2.06
126	FALSE	Mono-phosphorylated	High	Unambiguous	AAESLTAIPEPASPQLLETPIHASQIQKVEPAGR	[R].AAESLTAIPEPASPQLLETPIHASQIQKVEPAGR.[S]	1xDeamidated [Q25]; 1xPhospho [S13(99.8)]	1xDeamidated [Q25]; 1xPhospho [S4(0); T6(0); S13(99.8); T19(0.2); S24(0)]	7.40755e-06	4.56363e-05	1.587	1	1	1	1	Q14676	Q14676 [1763-1796]	Q14676 1xPhospho [S1766(0); T1768(0); S1775(99.8); T1781(0.2); S1786(0)]	Q14676 1xPhospho [S1775(99.8)]	Mediator of DNA damage checkpoint protein 1 OS=Homo sapiens OX=9606 GN=MDC1 PE=1 SV=3	Q14676	1	3630.84	34			NoneMonoisotopic	High	4		0.0108	2	2	2	908.471	5.98	0.00542	62.3645	3.326e-05	2.148e-07	1.587	6.42
135	FALSE	Mono-phosphorylated	High	Unambiguous	AAFGTQAPDPGSTESLQEKPMEIAPSAGFGGSLHPGAR	[K].AAFGTQAPDPGSTESLQEKPMEIAPSAGFGGSLHPGAR.[A]	2xDeamidated [Q6; Q17]; 1xPhospho [S/T]	2xDeamidated [Q6; Q17]; 1xPhospho [T5(1.8); S12(32.7); T13(32.7); S15(32.7); S26(0); S32(0)]	0.000550327	4.56363e-05	0.998	1	1	1	2	O75385	O75385 [705-742]			Serine/threonine-protein kinase ULK1 OS=Homo sapiens OX=9606 GN=ULK1 PE=1 SV=2	O75385	0	3848.75	38			NoQuanValues	High	4	0.0221	0	1	1	1	962.955	13.55	0.01303	53.3323	3.326e-05	4.935e-05	0.998	4.98
140	FALSE	Mono-phosphorylated	High	Unambiguous	AAFQKQNDTPKGPQPPTVSPIR	[K].AAFQKQNDTPKGPQPPTVSPIR.[S]	1xPhospho [T/S]	1xPhospho [T9(0); T17(50); S19(50)]	1.81842e-06	4.56363e-05	1.779	1	1	3	5	P46087	P46087 [768-789]			Probable 28S rRNA (cytosine(4447)-C(5))-methyltransferase OS=Homo sapiens OX=9606 GN=NOP2 PE=1 SV=2	P46087	2	2457.23	22	1.75393e+06	4		High	3	0.0176	0	1	1	1	819.749	1.45	0.00118	17.5442	3.326e-05	3.661e-08	1.779	6.82	17.47
145	FALSE	Mono-phosphorylated	High	Unambiguous	AAFTTPDHAPLSPQSSVASSGSEQTEEQGSSR	[R].AAFTTPDHAPLSPQSSVASSGSEQTEEQGSSR.[N]	1xPhospho [S12(100)]	1xPhospho [T4(0); T5(0); S12(100); S15(0); S16(0); S19(0); S20(0); S22(0); T25(0); S30(0); S31(0)]	7.74562e-14	4.56363e-05	4.099	1	1	3	6	Q5PRF9	Q5PRF9 [260-291]	Q5PRF9 1xPhospho [T263(0); T264(0); S271(100); S274(0); S275(0); S278(0); S279(0); S281(0); T284(0); S289(0); S290(0)]	Q5PRF9 1xPhospho [S271(100)]	Protein Smaug homolog 2 OS=Homo sapiens OX=9606 GN=SAMD4B PE=1 SV=1	Q5PRF9	0	3326.44	32	4.22049e+06	5		High	3	0.1192	0	1	1	1	1109.49	1.53	0.00169	28.7864	3.326e-05	6.305e-16	4.099	11.07	28.63
146	FALSE	Mono-phosphorylated	High	Unambiguous	AAFTTPDHAPLSPQSSVASSGSEQTEEQGSSR	[R].AAFTTPDHAPLSPQSSVASSGSEQTEEQGSSR.[N]	1xDeamidated [Q14]; 1xPhospho [S12(100)]	1xDeamidated [Q14]; 1xPhospho [T4(0); T5(0); S12(100); S15(0); S16(0); S19(0); S20(0); S22(0); T25(0); S30(0); S31(0)]	3.82958e-11	4.56363e-05	3.251	1	1	2	8	Q5PRF9	Q5PRF9 [260-291]	Q5PRF9 1xPhospho [T263(0); T264(0); S271(100); S274(0); S275(0); S278(0); S279(0); S281(0); T284(0); S289(0); S290(0)]	Q5PRF9 1xPhospho [S271(100)]	Protein Smaug homolog 2 OS=Homo sapiens OX=9606 GN=SAMD4B PE=1 SV=1	Q5PRF9	0	3327.43	32	48823.4	1		High	3		0.009	2	2	2	1109.82	6.26	0.00694	28.6892	3.326e-05	4.551e-14	3.251	8.76	31.67
147	FALSE	Mono-phosphorylated	High	Unambiguous	AAFTTPDHAPLSPQSSVASSGSEQTEEQGSSR	[R].AAFTTPDHAPLSPQSSVASSGSEQTEEQGSSR.[N]	2xDeamidated [Q14; Q24]; 1xPhospho [T5(94.6)]	2xDeamidated [Q14; Q24]; 1xPhospho [T4(2.6); T5(94.6); S12(2.6); S15(0.1); S16(0.1); S19(0); S20(0); S22(0); T25(0); S30(0); S31(0)]	0.00764933	0.000172055	0.637	1	1	1	2	Q5PRF9	Q5PRF9 [260-291]	Q5PRF9 1xPhospho [T263(2.6); T264(94.6); S271(2.6); S274(0.1); S275(0.1); S278(0); S279(0); S281(0); T284(0); S289(0); S290(0)]	Q5PRF9 1xPhospho [T264(94.6)]	Protein Smaug homolog 2 OS=Homo sapiens OX=9606 GN=SAMD4B PE=1 SV=1	Q5PRF9	0	3328.41	32	29520.8	1		High	3	0.0588	0	1	1	1	1110.15	8.34	0.00926	29.5452	8.464e-05	0.001383	0.637	2.04	29.63
148	FALSE	Mono-phosphorylated	High	Unambiguous	AAFTTPDHAPLSPQSSVASSGSEQTEEQGSSR	[R].AAFTTPDHAPLSPQSSVASSGSEQTEEQGSSR.[N]	3xDeamidated [Q14; Q24; Q28]; 1xPhospho [T/S]	3xDeamidated [Q14; Q24; Q28]; 1xPhospho [T4(50); T5(50); S12(0); S15(0); S16(0); S19(0); S20(0); S22(0); T25(0); S30(0); S31(0)]	0.00156429	0.000116401	0.855	1	1	1	1	Q5PRF9	Q5PRF9 [260-291]			Protein Smaug homolog 2 OS=Homo sapiens OX=9606 GN=SAMD4B PE=1 SV=1	Q5PRF9	0	3329.4	32			NoQuanValues	High	3	0.0737	0	1	1	1	1110.49	17.91	0.01987	28.4384	6.257e-05	0.0001855	0.855	3.39
150	FALSE	Mono-phosphorylated	High	Unambiguous	AAGALGSASSGSMPNLAAR	[R].AAGALGSASSGSMPNLAAR.[G]	1xPhospho [S12(100)]	1xPhospho [S7(0); S9(0); S10(0); S12(100)]	3.03447e-06	4.56363e-05	1.709	1	1	1	1	Q9P2Q2	Q9P2Q2 [789-807]	Q9P2Q2 1xPhospho [S795(0); S797(0); S798(0); S800(100)]	Q9P2Q2 1xPhospho [S800(100)]	FERM domain-containing protein 4A OS=Homo sapiens OX=9606 GN=FRMD4A PE=1 SV=3	Q9P2Q2	0	1768.8	19	129846	1		High	2	0.0638	0	1	1	1	884.908	1.7	0.00151	32.3758	3.326e-05	6.969e-08	1.709	4.23	32.39
151	FALSE	Mono-phosphorylated	High	Unambiguous	AAGALGSASSGSMPNLAAR	[R].AAGALGSASSGSMPNLAAR.[G]	1xOxidation [M13]; 1xPhospho [S]	1xOxidation [M13]; 1xPhospho [S7(0); S9(0); S10(50); S12(50)]	6.49365e-06	4.56363e-05	1.605	1	1	2	3	Q9P2Q2	Q9P2Q2 [789-807]			FERM domain-containing protein 4A OS=Homo sapiens OX=9606 GN=FRMD4A PE=1 SV=3	Q9P2Q2	0	1784.8	19	274574	1		High	2	0.0745	0	1	1	1	892.904	0.3	0.00026	17.5996	3.326e-05	1.817e-07	1.605	3.49	17.82
152	FALSE	Mono-phosphorylated	High	Unambiguous	AAGALLTEGEACHMSLSSPELGPLTK	[K].AAGALLTEGEACHMSLSSPELGPLTK.[G]	1xCarbamidomethyl [C12]; 1xPhospho [S/T]	1xCarbamidomethyl [C12]; 1xPhospho [T7(0); S15(1); S17(49.5); S18(49.5); T25(0)]	8.4062e-09	4.56363e-05	2.514	1	1	1	1	Q12802	Q12802 [1265-1290]			A-kinase anchor protein 13 OS=Homo sapiens OX=9606 GN=AKAP13 PE=1 SV=2	Q12802	0	2720.27	26	806636	1		High	3	0.0347	0	1	1	1	907.427	0.24	0.00021	61.2898	3.326e-05	4.115e-11	2.514	8.35	61.28
153	FALSE	Mono-phosphorylated	High	Unambiguous	AAGARPLTSPESLSR	[K].AAGARPLTSPESLSR.[D]	1xPhospho [S9(98.9)]	1xPhospho [T8(1.1); S9(98.9); S12(0); S14(0)]	0.000148651	4.56363e-05	1.177	1	1	1	4	P46379	P46379 [1073-1087]	P46379 1xPhospho [T1080(1.1); S1081(98.9); S1084(0); S1086(0)]	P46379 1xPhospho [S1081(98.9)]	Large proline-rich protein BAG6 OS=Homo sapiens OX=9606 GN=BAG6 PE=1 SV=2	P46379	0	1592.78	15	4.86374e+06	4		High	3	0.0551	0	1	1	1	531.598	0.19	0.0001	13.5717	3.326e-05	9.457e-06	1.177	4.54	13.66
154	FALSE	Mono-phosphorylated	High	Unambiguous	AAGEEGALEPAPAAGSSPQPLAVAAPQLPVLEVQPLETQVASEASAVPR	[R].AAGEEGALEPAPAAGSSPQPLAVAAPQLPVLEVQPLETQVASEASAVPR.[T]	1xDeamidated [Q34]; 1xPhospho [S16(97.2)]	1xDeamidated [Q34]; 1xPhospho [S16(97.2); S17(2.8); T38(0); S42(0); S45(0)]	3.71779e-07	4.56363e-05	1.996	1	1	1	1	Q66K89	Q66K89 [385-433]	Q66K89 1xPhospho [S400(97.2); S401(2.8); T422(0); S426(0); S429(0)]	Q66K89 1xPhospho [S400(97.2)]	Transcription factor E4F1 OS=Homo sapiens OX=9606 GN=E4F1 PE=1 SV=2	Q66K89	0	4852.43	49	116620	1		High	4		0.0427	5	5	5	1213.87	5.56	0.00675	91.0839	3.326e-05	4.917e-09	1.996	5.83	91.1
155	FALSE	Mono-phosphorylated	High	Unambiguous	AAGEEGALEPAPAAGSSPQPLAVAAPQLPVLEVQPLETQVASEASAVPR	[R].AAGEEGALEPAPAAGSSPQPLAVAAPQLPVLEVQPLETQVASEASAVPR.[T]	2xDeamidated [Q19; Q27]; 1xPhospho [S16(97)]	2xDeamidated [Q19; Q27]; 1xPhospho [S16(97); S17(3); T38(0); S42(0); S45(0)]	4.39139e-08	4.56363e-05	2.288	1	1	1	1	Q66K89	Q66K89 [385-433]	Q66K89 1xPhospho [S400(97); S401(3); T422(0); S426(0); S429(0)]	Q66K89 1xPhospho [S400(97)]	Transcription factor E4F1 OS=Homo sapiens OX=9606 GN=E4F1 PE=1 SV=2	Q66K89	0	4853.41	49			NoQuanValues	High	4	0.0144	0	1	1	1	1214.12	9.56	0.0116	91.1045	3.326e-05	3.31e-10	2.288	6.23
158	FALSE	Mono-phosphorylated	High	Unambiguous	AAGGAPSPPPPVR	[R].AAGGAPSPPPPVR.[R]	1xPhospho [S7(100)]	1xPhospho [S7(100)]	6.79633e-05	4.56363e-05	1.284	1	1	1	6	Q4KMP7	Q4KMP7 [672-684]	Q4KMP7 1xPhospho [S678(100)]	Q4KMP7 1xPhospho [S678(100)]	TBC1 domain family member 10B OS=Homo sapiens OX=9606 GN=TBC1D10B PE=1 SV=3	Q4KMP7	0	1253.6	13	18084720	2		High	2	0.7352	0	1	1	1	627.306	1.36	0.00085	11.6047	3.326e-05	3.509e-06	1.284	3.89	12.11
159	FALSE	Mono-phosphorylated	High	Unambiguous	AAGGAPSPPPPVRR	[R].AAGGAPSPPPPVRR.[A]	1xPhospho [S7(100)]	1xPhospho [S7(100)]	3.29435e-05	4.56363e-05	1.383	1	1	1	5	Q4KMP7	Q4KMP7 [672-685]	Q4KMP7 1xPhospho [S678(100)]	Q4KMP7 1xPhospho [S678(100)]	TBC1 domain family member 10B OS=Homo sapiens OX=9606 GN=TBC1D10B PE=1 SV=3	Q4KMP7	1	1409.7	14	7.25008e+06	4		High	3	0.526	0	1	1	1	470.573	0.57	0.00027	8.8211	3.326e-05	1.408e-06	1.383	3.46	8.4
160	FALSE	Multi-phosphorylated	High	Unambiguous	AAGGAPSPPPPVRRASAGPAPGPVVTAEGLHPSLPSPTGNSTPLGSSK	[R].AAGGAPSPPPPVRRASAGPAPGPVVTAEGLHPSLPSPTGNSTPLGSSK.[E]	1xDeamidated [N40]; 2xPhospho [S7(100); S16(100)]	1xDeamidated [N40]; 2xPhospho [S7(100); S16(100); T26(0); S33(0); S36(0); T38(0); S41(0); T42(0); S46(0); S47(0)]	0.00156429	0.000116401	0.855	1	1	1	2	Q4KMP7	Q4KMP7 [672-719]	Q4KMP7 2xPhospho [S678(100); S687(100); T697(0); S704(0); S707(0); T709(0); S712(0); T713(0); S717(0); S718(0)]	Q4KMP7 2xPhospho [S678(100); S687(100)]	TBC1 domain family member 10B OS=Homo sapiens OX=9606 GN=TBC1D10B PE=1 SV=3	Q4KMP7	2	4610.24	48	568621	2		High	4	0.3812	0	1	1	1	1153.32	5.99	0.0069	51.4187	6.257e-05	0.0001849	0.855	4.8	51.42
161	FALSE	Mono-phosphorylated	High	Unambiguous	AAGGATAGSRQPSVETLDSPTGSHVEWCK	[R].AAGGATAGSRQPSVETLDSPTGSHVEWCK.[Q]	1xCarbamidomethyl [C28]; 1xDeamidated [Q11]; 1xPhospho [S13(100)]	1xCarbamidomethyl [C28]; 1xDeamidated [Q11]; 1xPhospho [T6(0); S9(0); S13(100); T16(0); S19(0); T21(0); S23(0)]	2.23177e-06	4.56363e-05	1.751	1	1	1	1	Q13613	Q13613 [31-59]	Q13613 1xPhospho [T36(0); S39(0); S43(100); T46(0); S49(0); T51(0); S53(0)]	Q13613 1xPhospho [S43(100)]	Myotubularin-related protein 1 OS=Homo sapiens OX=9606 GN=MTMR1 PE=1 SV=4	Q13613	1	3037.34	29			NoQuanValues	High	3	0.0689	0	1	1	1	1013.12	7.3	0.00739	24.714	3.326e-05	4.727e-08	1.751	6.53
165	FALSE	Mono-phosphorylated	High	Unambiguous	AAGISLIVPGKSPTR	[K].AAGISLIVPGKSPTR.[K]	1xPhospho [S/T]	1xPhospho [S5(0); S12(50); T14(50)]	4.05891e-07	4.56363e-05	1.984	1	1	2	6	P47736	P47736 [473-487]			Rap1 GTPase-activating protein 1 OS=Homo sapiens OX=9606 GN=RAP1GAP PE=1 SV=2	P47736	1	1546.84	15	7.68111e+06	5		High	3	0.0279	0	1	1	1	516.284	1.05	0.00054	32.2141	3.326e-05	5.473e-09	1.984	6.45	32.34
166	FALSE	Mono-phosphorylated	High	Unambiguous	AAGISLIVPGKSPTRK	[K].AAGISLIVPGKSPTRK.[K]	1xPhospho [S12(98.8)]	1xPhospho [S5(0); S12(98.8); T14(1.3)]	5.29986e-05	4.56363e-05	1.318	1	1	1	1	P47736	P47736 [473-488]	P47736 1xPhospho [S477(0); S484(98.8); T486(1.3)]	P47736 1xPhospho [S484(98.8)]	Rap1 GTPase-activating protein 1 OS=Homo sapiens OX=9606 GN=RAP1GAP PE=1 SV=2	P47736	2	1674.93	16	1.60617e+06	1		High	3		0.0064	2	2	2	558.982	0.39	0.00022	20.1113	3.326e-05	2.568e-06	1.318	6.21	20.17
170	FALSE	Mono-phosphorylated	High	Unambiguous	AAGSPSPLPAPDPAPK	[R].AAGSPSPLPAPDPAPK.[S]	1xPhospho [S4(100)]	1xPhospho [S4(100); S6(0)]	2.15161e-06	4.56363e-05	1.756	1	1	2	2	Q9BZE9	Q9BZE9 [497-512]	Q9BZE9 1xPhospho [S500(100); S502(0)]	Q9BZE9 1xPhospho [S500(100)]	Tether containing UBX domain for GLUT4 OS=Homo sapiens OX=9606 GN=ASPSCR1 PE=1 SV=1	Q9BZE9	0	1552.74	16	1.24344e+06	2		High	2	0.1503	0	1	1	1	776.875	0.91	0.00071	23.6334	3.326e-05	4.52e-08	1.756	4.79	23.65
171	FALSE	Mono-phosphorylated	High	Unambiguous	AAGSPSPLPAPDPAPKSEPAAEEGALVPPEPIPGTAQPVKR	[R].AAGSPSPLPAPDPAPKSEPAAEEGALVPPEPIPGTAQPVKR.[S]	1xPhospho [S4(97.5)]	1xPhospho [S4(97.5); S6(2.5); S17(0); T35(0)]	6.71224e-08	4.56363e-05	2.23	1	1	1	2	Q9BZE9	Q9BZE9 [497-537]	Q9BZE9 1xPhospho [S500(97.5); S502(2.5); S513(0); T531(0)]	Q9BZE9 1xPhospho [S500(97.5)]	Tether containing UBX domain for GLUT4 OS=Homo sapiens OX=9606 GN=ASPSCR1 PE=1 SV=1	Q9BZE9	2	4074.06	41	898680	2		High	4	0.0311	0	1	1	1	1019.27	1.71	0.00174	50.6946	3.326e-05	5.657e-10	2.23	9.01	50.63
172	FALSE	Mono-phosphorylated	High	Unambiguous	AAGSPSPLPAPDPAPKSEPAAEEGALVPPEPIPGTAQPVKR	[R].AAGSPSPLPAPDPAPKSEPAAEEGALVPPEPIPGTAQPVKR.[S]	1xDeamidated [Q37]; 1xPhospho [S4(99.9)]	1xDeamidated [Q37]; 1xPhospho [S4(99.9); S6(0.1); S17(0); T35(0)]	0.00029346	4.56363e-05	1.084	1	1	2	2	Q9BZE9	Q9BZE9 [497-537]	Q9BZE9 1xPhospho [S500(99.9); S502(0.1); S513(0); T531(0)]	Q9BZE9 1xPhospho [S500(99.9)]	Tether containing UBX domain for GLUT4 OS=Homo sapiens OX=9606 GN=ASPSCR1 PE=1 SV=1	Q9BZE9	2	4075.04	41	326013	1		High	4	0.0196	0	1	1	1	1019.52	6.77	0.0069	48.9324	3.326e-05	2.232e-05	1.084	6.11	48.99
181	FALSE	Mono-phosphorylated	High	Unambiguous	AAHTEDINACTLTTSPRLPVF	[R].AAHTEDINACTLTTSPRLPVF.[-]	1xCarbamidomethyl [C10]; 1xPhospho [S15(100)]	1xCarbamidomethyl [C10]; 1xPhospho [T4(0); T11(0); T13(0); T14(0); S15(100)]	7.78611e-11	4.56363e-05	3.154	1	1	1	1	P04049	P04049 [628-648]	P04049 1xPhospho [T631(0); T638(0); T640(0); T641(0); S642(100)]	P04049 1xPhospho [S642(100)]	RAF proto-oncogene serine/threonine-protein kinase OS=Homo sapiens OX=9606 GN=RAF1 PE=1 SV=1	P04049	1	2394.12	21	1.34653e+06	1		High	3	0.0323	0	1	1	1	798.711	1.43	0.00114	62.87	3.326e-05	1.117e-13	3.154	8.37	62.92
182	FALSE	Mono-phosphorylated	High	Unambiguous	AAHVPENSDTEQDVLTVKPVR	[R].AAHVPENSDTEQDVLTVKPVR.[K]	1xDeamidated [N/Q]; 1xPhospho [S/T]	1xDeamidated [N7; Q12]; 1xPhospho [S8(50); T10(50); T16(0)]	0.125107	0.00469782	0.235	1	1	2	2	Q9H2Y7	Q9H2Y7 [1363-1383]			Zinc finger protein 106 OS=Homo sapiens OX=9606 GN=ZNF106 PE=1 SV=1	Q9H2Y7	0	2386.13	21			NoneMonoisotopic	High	3	0.0056	0	1	1	1	796.055	9.37	0.00745	22.6607	0.002237	0.05194	0.235	1.78
187	FALSE	Mono-phosphorylated	High	Unambiguous	AAKPGPAEAPSPTASPSGDASPPATAPYDPR	[R].AAKPGPAEAPSPTASPSGDASPPATAPYDPR.[V]	1xPhospho [S21(100)]	1xPhospho [S11(0); T13(0); S15(0); S17(0); S21(100); T25(0); Y28(0)]	1.25527e-13	4.56363e-05	4.033	1	1	3	8	Q9UPT8	Q9UPT8 [1094-1124]	Q9UPT8 1xPhospho [S1104(0); T1106(0); S1108(0); S1110(0); S1114(100); T1118(0); Y1121(0)]	Q9UPT8 1xPhospho [S1114(100)]	Zinc finger CCCH domain-containing protein 4 OS=Homo sapiens OX=9606 GN=ZC3H4 PE=1 SV=3	Q9UPT8	0	3011.38	31	3.35426e+06	4		High	3	0.1641	0	1	1	1	1004.47	1.07	0.00107	23.1007	3.326e-05	6.305e-16	4.033	9.57	22.98
190	FALSE	Mono-phosphorylated	High	Unambiguous	AALAPAKESPR	[R].AALAPAKESPR.[K]	1xPhospho [S9(100)]	1xPhospho [S9(100)]	0.000504108	4.56363e-05	1.01	1	1	1	1	Q13428	Q13428 [898-908]	Q13428 1xPhospho [S906(100)]	Q13428 1xPhospho [S906(100)]	Treacle protein OS=Homo sapiens OX=9606 GN=TCOF1 PE=1 SV=3	Q13428	1	1190.59	11	9226814	1		High	2	0.657	0	1	1	1	595.801	0.95	0.00056	7.5488	3.326e-05	4.423e-05	1.01	3.44	7.53
196	FALSE	Mono-phosphorylated	High	Unambiguous	AALDGGVASAASPESKPSPGTK	[R].AALDGGVASAASPESKPSPGTK.[G]	1xPhospho [S12(100)]	1xPhospho [S9(0); S12(100); S15(0); S18(0); T21(0)]	6.62867e-11	4.56363e-05	3.176	1	1	1	5	Q9Y4K1	Q9Y4K1 [64-85]	Q9Y4K1 1xPhospho [S72(0); S75(100); S78(0); S81(0); T84(0)]	Q9Y4K1 1xPhospho [S75(100)]	Beta/gamma crystallin domain-containing protein 1 OS=Homo sapiens OX=9606 GN=CRYBG1 PE=1 SV=3	Q9Y4K1	0	2077.98	22	5.5565e+06	4		High	3	0.077	0	1	1	1	693.332	0.58	0.0004	11.5023	3.326e-05	9.143e-14	3.176	9.09	11.43
198	FALSE	Mono-phosphorylated	High	Unambiguous	AALEDTLAETEAR	[K].AALEDTLAETEAR.[F]	1xPhospho [T6(100)]	1xPhospho [T6(100); T10(0)]	1.17442e-05	4.56363e-05	1.524	1	1	1	1	P08727	P08727 [318-330]	P08727 1xPhospho [T323(100); T327(0)]	P08727 1xPhospho [T323(100)]	Keratin, type I cytoskeletal 19 OS=Homo sapiens OX=9606 GN=KRT19 PE=1 SV=4	P08727	0	1469.65	13	211137	1		High	2	0.3261	0	1	1	1	735.33	0.64	0.00047	23.0892	3.326e-05	3.85e-07	1.524	3.71	23.14
201	FALSE	Mono-phosphorylated	High	Unambiguous	AALGLQDSDDEDAAVDIDEQIESMFNSK	[K].AALGLQDSDDEDAAVDIDEQIESMFNSK.[K]	1xPhospho [S8(100)]	1xPhospho [S8(100); S23(0); S27(0)]	1.31616e-11	4.56363e-05	3.397	1	1	1	2	Q7L014	Q7L014 [797-824]	Q7L014 1xPhospho [S804(100); S819(0); S823(0)]	Q7L014 1xPhospho [S804(100)]	Probable ATP-dependent RNA helicase DDX46 OS=Homo sapiens OX=9606 GN=DDX46 PE=1 SV=2	Q7L014	0	3106.31	28	915606	2		High	3	0.6557	0	1	1	1	1036.11	0.54	0.00056	93.4024	3.326e-05	1.184e-14	3.397	8.51	93.43
202	FALSE	Mono-phosphorylated	High	Unambiguous	AALGLQDSDDEDAAVDIDEQIESMFNSK	[K].AALGLQDSDDEDAAVDIDEQIESMFNSK.[K]	1xOxidation [M24]; 1xPhospho [S8(100)]	1xOxidation [M24]; 1xPhospho [S8(100); S23(0); S27(0)]	9.56905e-06	4.56363e-05	1.552	1	1	1	1	Q7L014	Q7L014 [797-824]	Q7L014 1xPhospho [S804(100); S819(0); S823(0)]	Q7L014 1xPhospho [S804(100)]	Probable ATP-dependent RNA helicase DDX46 OS=Homo sapiens OX=9606 GN=DDX46 PE=1 SV=2	Q7L014	0	3122.3	28	46041.9	1		High	3	0.6607	0	1	1	1	1041.44	-0.14	-0.00014	83.0693	3.326e-05	2.973e-07	1.552	3.89	83.26
203	FALSE	Mono-phosphorylated	High	Unambiguous	AALGLQDSDDEDAAVDIDEQIESMFNSK	[K].AALGLQDSDDEDAAVDIDEQIESMFNSK.[K]	1xDeamidated [Q20]; 1xOxidation [M24]; 1xPhospho [S8(100)]	1xDeamidated [Q20]; 1xOxidation [M24]; 1xPhospho [S8(100); S23(0); S27(0)]	2.19935e-06	4.56363e-05	1.753	1	1	1	2	Q7L014	Q7L014 [797-824]	Q7L014 1xPhospho [S804(100); S819(0); S823(0)]	Q7L014 1xPhospho [S804(100)]	Probable ATP-dependent RNA helicase DDX46 OS=Homo sapiens OX=9606 GN=DDX46 PE=1 SV=2	Q7L014	0	3123.29	28			NoQuanValues	High	3	0.0909	0	1	1	1	1041.78	7.6	0.00791	83.1337	3.326e-05	4.65e-08	1.753	4.4
205	FALSE	Mono-phosphorylated	High	Unambiguous	AALLKASPK	[K].AALLKASPK.[K]	1xPhospho [S7(100)]	1xPhospho [S7(100)]	0.00173258	0.000116401	0.841	1	1	1	16	P50914	P50914 [133-141]	P50914 1xPhospho [S139(100)]	P50914 1xPhospho [S139(100)]	60S ribosomal protein L14 OS=Homo sapiens OX=9606 GN=RPL14 PE=1 SV=4	P50914	1	978.538	9	1.93143e+08	12		High	2	0.687	0	1	1	1	489.773	0.58	0.00028	9.5938	6.257e-05	0.0002092	0.841	3.77	8.7
211	FALSE	Mono-phosphorylated	High	Unambiguous	AAIPPPVYEEQDRPRSPTGPSNSFLANMGGTVAHK	[K].AAIPPPVYEEQDRPRSPTGPSNSFLANMGGTVAHK.[I]	1xPhospho [S16(97.9)]	1xPhospho [Y8(2.1); S16(97.9); T18(0); S21(0); S23(0); T31(0)]	1.83882e-08	4.56363e-05	2.407	1	1	2	26	Q96I25	Q96I25 [207-241]	Q96I25 1xPhospho [Y214(2.1); S222(97.9); T224(0); S227(0); S229(0); T237(0)]	Q96I25 1xPhospho [S222(97.9)]	Splicing factor 45 OS=Homo sapiens OX=9606 GN=RBM17 PE=1 SV=1	Q96I25	1	3771.79	35	2.90828e+07	11		High	4	0.0599	0	1	1	1	943.706	1.47	0.00139	47.1751	3.326e-05	1.102e-10	2.407	6.85	46.1
212	FALSE	Mono-phosphorylated	High	Unambiguous	AAIPPPVYEEQDRPRSPTGPSNSFLANMGGTVAHK	[K].AAIPPPVYEEQDRPRSPTGPSNSFLANMGGTVAHK.[I]	1xDeamidated [N/Q]; 1xPhospho [Y/S/T]	1xDeamidated [Q11; N22]; 1xPhospho [Y8(33.3); S16(33.3); T18(33.3); S21(0); S23(0); T31(0)]	1.09959e-05	4.56363e-05	1.533	1	1	3	5	Q96I25	Q96I25 [207-241]			Splicing factor 45 OS=Homo sapiens OX=9606 GN=RBM17 PE=1 SV=1	Q96I25	1	3772.78	35	1.7185e+06	2		High	5	0.0254	0	1	1	1	755.366	5.46	0.00412	49.5701	3.326e-05	3.531e-07	1.533	7.09	49.04
213	FALSE	Mono-phosphorylated	High	Unambiguous	AAIPPPVYEEQDRPRSPTGPSNSFLANMGGTVAHK	[K].AAIPPPVYEEQDRPRSPTGPSNSFLANMGGTVAHK.[I]	2xDeamidated [Q11; N27]; 1xPhospho [Y/S/T]	2xDeamidated [Q11; N27]; 1xPhospho [Y8(32.5); S16(32.5); T18(32.5); S21(1.3); S23(1.3); T31(0)]	0.00183673	0.000116401	0.833	1	1	1	1	Q96I25	Q96I25 [207-241]			Splicing factor 45 OS=Homo sapiens OX=9606 GN=RBM17 PE=1 SV=1	Q96I25	1	3773.76	35	1.13329e+06	1		High	4		0.0021	2	2	2	944.206	10.78	0.01017	49.498	6.257e-05	0.0002267	0.833	4.67	49.48
214	FALSE	Mono-phosphorylated	High	Unambiguous	AAIPPPVYEEQDRPRSPTGPSNSFLANMGGTVAHK	[K].AAIPPPVYEEQDRPRSPTGPSNSFLANMGGTVAHK.[I]	1xOxidation [M28]; 1xPhospho [S16(99.8)]	1xOxidation [M28]; 1xPhospho [Y8(0.1); S16(99.8); T18(0.1); S21(0); S23(0); T31(0)]	4.24103e-07	4.56363e-05	1.978	1	1	2	10	Q96I25	Q96I25 [207-241]	Q96I25 1xPhospho [Y214(0.1); S222(99.8); T224(0.1); S227(0); S229(0); T237(0)]	Q96I25 1xPhospho [S222(99.8)]	Splicing factor 45 OS=Homo sapiens OX=9606 GN=RBM17 PE=1 SV=1	Q96I25	1	3787.79	35	1.21036e+07	6		High	4	0.0129	0	1	1	1	947.704	1.45	0.00138	33.209	3.326e-05	5.831e-09	1.978	7.77	33.22
215	FALSE	Mono-phosphorylated	High	Unambiguous	AAIPPPVYEEQDRPRSPTGPSNSFLANMGGTVAHK	[K].AAIPPPVYEEQDRPRSPTGPSNSFLANMGGTVAHK.[I]	1xDeamidated [N/Q]; 1xPhospho [S16(88.9)]; 1xOxidation [M28]	1xDeamidated [Q11; N22]; 1xPhospho [Y8(2.8); S16(88.9); T18(2.8); S21(2.8); S23(2.8); T31(0)]; 1xOxidation [M28]	8.77928e-05	4.56363e-05	1.249	1	1	2	2	Q96I25	Q96I25 [207-241]	Q96I25 1xPhospho [Y214(2.8); S222(88.9); T224(2.8); S227(2.8); S229(2.8); T237(0)]	Q96I25 1xPhospho [S222(88.9)]	Splicing factor 45 OS=Homo sapiens OX=9606 GN=RBM17 PE=1 SV=1	Q96I25	1	3788.77	35	2.21406e+06	2		High	4		0.0398	6	6	6	947.954	5.87	0.00556	34.6405	3.326e-05	4.848e-06	1.249	6.28	34.59
216	FALSE	Mono-phosphorylated	High	Unambiguous	AALPSLTNPPSLSPIR	[K].AALPSLTNPPSLSPIR.[R]	1xPhospho [S13(99.2)]	1xPhospho [S5(0); T7(0); S11(0.9); S13(99.2)]	0.00214082	0.000116401	0.812	1	1	2	3	P42858	P42858 [1167-1182]	P42858 1xPhospho [S1171(0); T1173(0); S1177(0.9); S1179(99.2)]	P42858 1xPhospho [S1179(99.2)]	Huntingtin OS=Homo sapiens OX=9606 GN=HTT PE=1 SV=2	P42858	0	1713.89	16	79031.5	1		High	2	0.0766	0	1	1	1	857.451	0.69	0.00059	64.1102	6.257e-05	0.0002755	0.812	2.48	64.26
217	FALSE	Mono-phosphorylated	High	Unambiguous	AALPSLTNPPSLSPIRR	[K].AALPSLTNPPSLSPIRR.[K]	1xPhospho [S/T]	1xPhospho [S5(0); T7(0); S11(50); S13(50)]	0.000329883	4.56363e-05	1.068	1	1	2	2	P42858	P42858 [1167-1183]			Huntingtin OS=Homo sapiens OX=9606 GN=HTT PE=1 SV=2	P42858	1	1869.99	17	658271	1		High	3	0.0033	0	1	1	1	624.003	0.67	0.00042	50.7527	3.326e-05	2.577e-05	1.068	3	50.54
225	FALSE	Mono-phosphorylated	High	Unambiguous	AALQTAPESADDSPSQLSK	[K].AALQTAPESADDSPSQLSK.[W]	1xPhospho [S9(100)]	1xPhospho [T5(0); S9(100); S13(0); S15(0); S18(0)]	0.000145425	4.56363e-05	1.18	1	1	2	3	O43524	O43524 [272-290]	O43524 1xPhospho [T276(0); S280(100); S284(0); S286(0); S289(0)]	O43524 1xPhospho [S280(100)]	Forkhead box protein O3 OS=Homo sapiens OX=9606 GN=FOXO3 PE=1 SV=1	O43524	0	1995.89	19	223876	3		High	3	0.2128	0	1	1	1	665.969	1.34	0.00089	20.0367	3.326e-05	9.236e-06	1.18	3.43	20.01
228	FALSE	Mono-phosphorylated	High	Unambiguous	AAISDSADCSLSPDVDPVLAFQR	[K].AAISDSADCSLSPDVDPVLAFQR.[E]	1xCarbamidomethyl [C9]; 1xPhospho [S12(100)]	1xCarbamidomethyl [C9]; 1xPhospho [S4(0); S6(0); S10(0); S12(100)]	2.73908e-06	4.56363e-05	1.723	1	1	1	1	Q8TEW0	Q8TEW0 [798-820]	Q8TEW0 1xPhospho [S801(0); S803(0); S807(0); S809(100)]	Q8TEW0 1xPhospho [S809(100)]	Partitioning defective 3 homolog OS=Homo sapiens OX=9606 GN=PARD3 PE=1 SV=2	Q8TEW0	0	2514.12	23	318922	1		High	3	0.0733	0	1	1	1	838.713	1.57	0.00132	72.4619	3.326e-05	6.117e-08	1.723	4.23	72.47
253	FALSE	Mono-phosphorylated	High	Unambiguous	AAMYDIISSPSKDSTK	[K].AAMYDIISSPSKDSTK.[L]	1xPhospho [S9(100)]	1xPhospho [Y4(0); S8(0); S9(100); S11(0); S14(0); T15(0)]	6.77328e-07	4.56363e-05	1.914	1	1	2	3	Q6KC79	Q6KC79 [342-357]	Q6KC79 1xPhospho [Y345(0); S349(0); S350(100); S352(0); S355(0); T356(0)]	Q6KC79 1xPhospho [S350(100)]	Nipped-B-like protein OS=Homo sapiens OX=9606 GN=NIPBL PE=1 SV=2	Q6KC79	1	1793.8	16	6.22652e+06	2		High	2	0.0313	0	1	1	1	897.405	0.18	0.00016	27.0729	3.326e-05	1.049e-08	1.914	4.79	26.9
255	FALSE	Mono-phosphorylated	High	Unambiguous	AANCNLHVPGPMAVNQFSPSLAR	[R].AANCNLHVPGPMAVNQFSPSLAR.[R]	1xCarbamidomethyl [C4]; 1xPhospho [S18(100)]	1xCarbamidomethyl [C4]; 1xPhospho [S18(100); S20(0)]	4.63989e-10	4.56363e-05	2.91	1	1	1	1	Q99990	Q99990 [99-121]	Q99990 1xPhospho [S116(100); S118(0)]	Q99990 1xPhospho [S116(100)]	Transcription cofactor vestigial-like protein 1 OS=Homo sapiens OX=9606 GN=VGLL1 PE=1 SV=1	Q99990	0	2531.17	23	906815	1		High	3	0.0583	0	1	1	1	844.397	2.96	0.0025	51.9131	3.326e-05	1.068e-12	2.91	8.06	51.96
256	FALSE	Mono-phosphorylated	High	Unambiguous	AANCNLHVPGPMAVNQFSPSLAR	[R].AANCNLHVPGPMAVNQFSPSLAR.[R]	1xCarbamidomethyl [C4]; 1xOxidation [M12]; 1xPhospho [S18(100)]	1xCarbamidomethyl [C4]; 1xOxidation [M12]; 1xPhospho [S18(100); S20(0)]	0.000320374	4.56363e-05	1.072	1	1	1	1	Q99990	Q99990 [99-121]	Q99990 1xPhospho [S116(100); S118(0)]	Q99990 1xPhospho [S116(100)]	Transcription cofactor vestigial-like protein 1 OS=Homo sapiens OX=9606 GN=VGLL1 PE=1 SV=1	Q99990	0	2547.16	23			NoQuanValues	High	3	0.0349	0	1	1	1	849.731	5.63	0.00478	43.1913	3.326e-05	2.487e-05	1.072	4.3
262	FALSE	Mono-phosphorylated	High	Unambiguous	AAPAPGKVGDVTPQVK	[K].AAPAPGKVGDVTPQVK.[G]	1xPhospho [T12(100)]	1xPhospho [T12(100)]	1.19173e-05	4.56363e-05	1.522	1	1	1	2	Q13428	Q13428 [238-253]	Q13428 1xPhospho [T249(100)]	Q13428 1xPhospho [T249(100)]	Treacle protein OS=Homo sapiens OX=9606 GN=TCOF1 PE=1 SV=3	Q13428	1	1614.83	16	8.48009e+06	2		High	2	0.6077	0	1	1	1	807.917	0.54	0.00044	11.5805	3.326e-05	3.928e-07	1.522	4.18	11.58
264	FALSE	Mono-phosphorylated	High	Unambiguous	AAPAQVRPPSPGNIRPVK	[K].AAPAQVRPPSPGNIRPVK.[R]	1xPhospho [S10(100)]	1xPhospho [S10(100)]	0.000416843	4.56363e-05	1.036	1	1	1	2	Q14244	Q14244 [356-373]	Q14244 1xPhospho [S365(100)]	Q14244 1xPhospho [S365(100)]	Ensconsin OS=Homo sapiens OX=9606 GN=MAP7 PE=1 SV=1	Q14244	0	1935.03	18	1.87594e+06	1		High	3	0.4876	0	1	1	1	645.683	1.41	0.00091	16.3026	3.326e-05	3.478e-05	1.036	4.84	16.38
265	FALSE	Mono-phosphorylated	High	Unambiguous	AAPAQVRPPSPGNIRPVKR	[K].AAPAQVRPPSPGNIRPVKR.[E]	1xPhospho [S10(100)]	1xPhospho [S10(100)]	0.00127508	4.56363e-05	0.883	1	1	1	2	Q14244	Q14244 [356-374]	Q14244 1xPhospho [S365(100)]	Q14244 1xPhospho [S365(100)]	Ensconsin OS=Homo sapiens OX=9606 GN=MAP7 PE=1 SV=1	Q14244	1	2091.13	19	37606711	2		High	3	0.5464	0	1	1	1	697.717	1.99	0.00138	11.2096	3.326e-05	0.0001424	0.883	2.91	11.31
269	FALSE	Mono-phosphorylated	High	Unambiguous	AAPEASSPPASPLQHLLPGK	[K].AAPEASSPPASPLQHLLPGK.[A]	1xPhospho [S7(100)]	1xPhospho [S6(0); S7(100); S11(0)]	9.81909e-08	4.56363e-05	2.178	1	1	3	21	Q96TA1	Q96TA1 [686-705]	Q96TA1 1xPhospho [S691(0); S692(100); S696(0)]	Q96TA1 1xPhospho [S692(100)]	Protein Niban 2 OS=Homo sapiens OX=9606 GN=NIBAN2 PE=1 SV=3	Q96TA1	0	2048.02	20	1.5018e+08	7		High	3	0.0281	0	1	1	1	683.346	1.54	0.00105	50.6316	3.326e-05	9.16e-10	2.178	6.04	50.09
270	FALSE	Mono-phosphorylated	High	Unambiguous	AAPEASSPPASPLQHLLPGK	[K].AAPEASSPPASPLQHLLPGK.[A]	1xDeamidated [Q14]; 1xPhospho [S7(98.7)]	1xDeamidated [Q14]; 1xPhospho [S6(1.3); S7(98.7); S11(0)]	3.2478e-09	4.56363e-05	2.644	1	1	2	4	Q96TA1	Q96TA1 [686-705]	Q96TA1 1xPhospho [S691(1.3); S692(98.7); S696(0)]	Q96TA1 1xPhospho [S692(98.7)]	Protein Niban 2 OS=Homo sapiens OX=9606 GN=NIBAN2 PE=1 SV=3	Q96TA1	0	2049.01	20	771520	2		High	3	0.0249	0	1	1	1	683.674	1.63	0.00111	54.241	3.326e-05	1.241e-11	2.644	4.82	54.46
271	FALSE	Multi-phosphorylated	High	Unambiguous	AAPEASSPPASPLQHLLPGK	[K].AAPEASSPPASPLQHLLPGK.[A]	2xPhospho [S7(100); S11(100)]	2xPhospho [S6(0); S7(100); S11(100)]	1.84202e-07	4.56363e-05	2.092	1	1	2	17	Q96TA1	Q96TA1 [686-705]	Q96TA1 2xPhospho [S691(0); S692(100); S696(100)]	Q96TA1 2xPhospho [S692(100); S696(100)]	Protein Niban 2 OS=Homo sapiens OX=9606 GN=NIBAN2 PE=1 SV=3	Q96TA1	0	2127.99	20	7.36084e+07	6		High	3	0.3501	0	1	1	1	710.002	1.84	0.00131	56.7862	3.326e-05	2.021e-09	2.092	6.37	56.57
272	FALSE	Multi-phosphorylated	High	Unambiguous	AAPEASSPPASPLQHLLPGK	[K].AAPEASSPPASPLQHLLPGK.[A]	1xDeamidated [Q14]; 2xPhospho [S11(97.8); S]	1xDeamidated [Q14]; 2xPhospho [S6(51.1); S7(51.1); S11(97.8)]	0.0498141	0.00129028	0.374	1	1	1	1	Q96TA1	Q96TA1 [686-705]	Q96TA1 2xPhospho [S691(51.1); S692(51.1); S696(97.8)]	Q96TA1 2xPhospho [S696(97.8); S]	Protein Niban 2 OS=Homo sapiens OX=9606 GN=NIBAN2 PE=1 SV=3	Q96TA1	0	2128.97	20			NoneMonoisotopic	High	3	0.0818	0	1	1	1	710.336	10.53	0.00747	56.4488	0.0005779	0.01541	0.374	1.59
277	FALSE	Mono-phosphorylated	High	Unambiguous	AAPPPPPPPPPLESSPR	[K].AAPPPPPPPPPLESSPR.[V]	1xPhospho [S15(99.2)]	1xPhospho [S14(0.8); S15(99.2)]	8.67087e-08	4.56363e-05	2.195	1	1	2	4	Q5T4S7	Q5T4S7 [606-622]	Q5T4S7 1xPhospho [S619(0.8); S620(99.2)]	Q5T4S7 1xPhospho [S620(99.2)]	E3 ubiquitin-protein ligase UBR4 OS=Homo sapiens OX=9606 GN=UBR4 PE=1 SV=1	Q5T4S7	0	1783.88	17	1498299	4		High	3	0.0338	0	1	1	1	595.298	1.36	0.00081	27.616	3.326e-05	7.837e-10	2.195	4.74	27.59
278	FALSE	Mono-phosphorylated	High	Unambiguous	AAPPPPPPPPPLESSPRVK	[K].AAPPPPPPPPPLESSPRVK.[S]	1xPhospho [S]	1xPhospho [S14(50); S15(50)]	1.6414e-06	4.56363e-05	1.793	1	1	1	4	Q5T4S7	Q5T4S7 [606-624]			E3 ubiquitin-protein ligase UBR4 OS=Homo sapiens OX=9606 GN=UBR4 PE=1 SV=1	Q5T4S7	1	2011.04	19	1.50111e+06	2		High	3	0.01	0	1	1	1	671.019	1.03	0.00069	23.155	3.326e-05	3.195e-08	1.793	6	22.85
279	FALSE	Multi-phosphorylated	High	Unambiguous	AAPPPPPPPPPLESSPRVKSPSK	[K].AAPPPPPPPPPLESSPRVKSPSK.[Q]	2xPhospho [S20(97.8); S]	2xPhospho [S14(50); S15(50); S20(97.8); S22(2.2)]	4.19379e-05	4.56363e-05	1.35	1	1	1	1	Q5T4S7	Q5T4S7 [606-628]	Q5T4S7 2xPhospho [S619(50); S620(50); S625(97.8); S627(2.2)]	Q5T4S7 2xPhospho [S625(97.8); S]	E3 ubiquitin-protein ligase UBR4 OS=Homo sapiens OX=9606 GN=UBR4 PE=1 SV=1	Q5T4S7	2	2490.22	23	534425	1		High	4	0.0633	0	1	1	1	623.312	1.97	0.00123	20.6822	3.326e-05	1.921e-06	1.35	6.64	20.72
281	FALSE	Mono-phosphorylated	High	Unambiguous	AAPPPVDEEPESSEVDAAGRWPGVCVSRTSPTPPESATTVK	[R].AAPPPVDEEPESSEVDAAGRWPGVCVSRTSPTPPESATTVK.[S]	1xCarbamidomethyl [C25]; 1xPhospho [S/T]	1xCarbamidomethyl [C25]; 1xPhospho [S12(1.5); S13(1.5); S27(18.8); T29(18.8); S30(18.8); T32(18.8); S36(1.5); T38(18.8); T39(1.5)]	0.0359309	0.000824997	0.421	1	1	1	2	Q5M775	Q5M775 [781-821]			Cytospin-B OS=Homo sapiens OX=9606 GN=SPECC1 PE=1 SV=1	Q5M775	2	4341	41	1.09693e+06	1		High	4	0.0027	0	1	1	1	1086.01	0.09	0.0001	44.5922	0.0003828	0.01004	0.421	3.73	44.62
282	FALSE	Mono-phosphorylated	High	Unambiguous	AAPQSPSVPKKPGPPVLSSDPNMLSNEEAGHHFEQMLK	[K].AAPQSPSVPKKPGPPVLSSDPNMLSNEEAGHHFEQMLK.[L]	1xPhospho [S5(95.7)]	1xPhospho [S5(95.7); S7(4); S18(0.2); S19(0.2); S25(0)]	5.21411e-06	4.56363e-05	1.635	1	1	1	2	O75694	O75694 [988-1025]	O75694 1xPhospho [S992(95.7); S994(4); S1005(0.2); S1006(0.2); S1012(0)]	O75694 1xPhospho [S992(95.7)]	Nuclear pore complex protein Nup155 OS=Homo sapiens OX=9606 GN=NUP155 PE=1 SV=1	O75694	1	4131.97	38	4.04529e+06	1		High	5		0.0313	2	2	2	827.201	1.68	0.00139	46.5212	3.326e-05	1.38e-07	1.635	7.11	46.31
283	FALSE	Mono-phosphorylated	High	Unambiguous	AAPQSPSVPKKPGPPVLSSDPNMLSNEEAGHHFEQMLK	[K].AAPQSPSVPKKPGPPVLSSDPNMLSNEEAGHHFEQMLK.[L]	1xDeamidated [N22]; 1xPhospho [S5(96.7)]	1xDeamidated [N22]; 1xPhospho [S5(96.7); S7(3.3); S18(0); S19(0); S25(0)]	2.43231e-07	4.56363e-05	2.054	1	1	1	3	O75694	O75694 [988-1025]	O75694 1xPhospho [S992(96.7); S994(3.3); S1005(0); S1006(0); S1012(0)]	O75694 1xPhospho [S992(96.7)]	Nuclear pore complex protein Nup155 OS=Homo sapiens OX=9606 GN=NUP155 PE=1 SV=1	O75694	1	4132.95	38	435404	1		High	4	0.0678	0	1	1	1	1034	5.92	0.00611	46.3759	3.326e-05	2.892e-09	2.054	5.9	46.29
284	FALSE	Mono-phosphorylated	High	Unambiguous	AAPQSPSVPKKPGPPVLSSDPNMLSNEEAGHHFEQMLK	[K].AAPQSPSVPKKPGPPVLSSDPNMLSNEEAGHHFEQMLK.[L]	2xDeamidated [Q4; N26]; 1xPhospho [S]	2xDeamidated [Q4; N26]; 1xPhospho [S5(50); S7(50); S18(0); S19(0); S25(0)]	0.0369518	0.000824997	0.417	1	1	1	1	O75694	O75694 [988-1025]			Nuclear pore complex protein Nup155 OS=Homo sapiens OX=9606 GN=NUP155 PE=1 SV=1	O75694	1	4133.93	38			NoneMonoisotopic	High	4	0.0562	0	1	1	1	1034.25	11.2	0.01157	46.5666	0.0003828	0.01038	0.417	3.38
286	FALSE	Mono-phosphorylated	High	Unambiguous	AAPRPAPVAQPPAAAPPSAVGSSAAAPR	[R].AAPRPAPVAQPPAAAPPSAVGSSAAAPR.[Q]	1xPhospho [S]	1xPhospho [S18(33.3); S22(33.3); S23(33.3)]	0.000327479	4.56363e-05	1.069	1	2	2	2	Q5T1J5	Q5T1J5 [24-51]			Putative coiled-coil-helix-coiled-coil-helix domain-containing protein CHCHD2P9, mitochondrial OS=Homo sapiens OX=9606 GN=CHCHD2P9 PE=5 SV=1	Q5T1J5; Q9Y6H1	0	2613.33	28			NoQuanValues	High	3	0.0414	0	1	1	1	871.782	0.36	0.00032	22.1106	3.326e-05	2.569e-05	1.069	3.14
287	FALSE	Mono-phosphorylated	High	Unambiguous	AAPRPAPVAQPPAAAPPSAVGSSAAAPR	[R].AAPRPAPVAQPPAAAPPSAVGSSAAAPR.[Q]	1xDeamidated [Q10]; 1xPhospho [S18(96.3)]	1xDeamidated [Q10]; 1xPhospho [S18(96.3); S22(1.9); S23(1.9)]	0.00992818	0.000172055	0.601	1	2	1	1	Q5T1J5	Q5T1J5 [24-51]	Q5T1J5 1xPhospho [S41(96.3); S45(1.9); S46(1.9)]	Q5T1J5 1xPhospho [S41(96.3)]	Putative coiled-coil-helix-coiled-coil-helix domain-containing protein CHCHD2P9, mitochondrial OS=Homo sapiens OX=9606 GN=CHCHD2P9 PE=5 SV=1	Q5T1J5; Q9Y6H1	0	2614.31	28			NoneMonoisotopic	High	3	0.097	0	1	1	1	872.116	7.23	0.0063	22.0915	8.464e-05	0.001928	0.601	2.68
290	FALSE	Mono-phosphorylated	High	Unambiguous	AAPSTAPAEATPPKPGEAEAPPKHPGVLK	[R].AAPSTAPAEATPPKPGEAEAPPKHPGVLK.[V]	1xPhospho [T11(100)]	1xPhospho [S4(0); T5(0); T11(100)]	1.23185e-07	4.56363e-05	2.147	1	1	1	2	O95817	O95817 [396-424]	O95817 1xPhospho [S399(0); T400(0); T406(100)]	O95817 1xPhospho [T406(100)]	BAG family molecular chaperone regulator 3 OS=Homo sapiens OX=9606 GN=BAG3 PE=1 SV=3	O95817	1	2896.46	29	5.36959e+06	2		High	4	0.3843	0	1	1	1	724.871	1.06	0.00077	12.8213	3.326e-05	1.217e-09	2.147	7.13	12.88
291	FALSE	Mono-phosphorylated	High	Unambiguous	AAPSTAPAEATPPKPGEAEAPPKHPGVLKVEAILEK	[R].AAPSTAPAEATPPKPGEAEAPPKHPGVLKVEAILEK.[V]	1xPhospho [T11(89.7)]	1xPhospho [S4(5.1); T5(5.1); T11(89.7)]	1.54542e-07	4.56363e-05	2.116	1	1	2	3	O95817	O95817 [396-431]	O95817 1xPhospho [S399(5.1); T400(5.1); T406(89.7)]	O95817 1xPhospho [T406(89.7)]	BAG family molecular chaperone regulator 3 OS=Homo sapiens OX=9606 GN=BAG3 PE=1 SV=3	O95817	2	3678.91	36	4.83139e+06	2		High	5	0.23	0	1	1	1	736.59	1.76	0.00129	39.2055	3.326e-05	1.625e-09	2.116	8.26	39.07
292	FALSE	Mono-phosphorylated	High	Unambiguous	AAPTTPPPPVK	[R].AAPTTPPPPVK.[R]	1xPhospho [T5(100)]	1xPhospho [T4(0); T5(100)]	0.00190497	0.000116401	0.828	1	1	1	3	Q9NZQ3	Q9NZQ3 [177-187]	Q9NZQ3 1xPhospho [T180(0); T181(100)]	Q9NZQ3 1xPhospho [T181(100)]	NCK-interacting protein with SH3 domain OS=Homo sapiens OX=9606 GN=NCKIPSD PE=1 SV=1	Q9NZQ3	0	1155.58	11	1137052	2		High	2	0.1756	0	1	1	1	578.295	0.76	0.00044	10.4456	6.257e-05	0.0002369	0.828	2.79	10.23
304	FALSE	Mono-phosphorylated	High	Unambiguous	AAQPPAQPCQLCGRSPLGEAPPGTPPCR	[R].AAQPPAQPCQLCGRSPLGEAPPGTPPCR.[L]	3xCarbamidomethyl [C9; C12; C27]; 1xDeamidated [Q7]; 1xPhospho [S15(100)]	3xCarbamidomethyl [C9; C12; C27]; 1xDeamidated [Q7]; 1xPhospho [S15(100); T24(0)]	0.000379048	4.56363e-05	1.049	1	1	1	1	Q96B54	Q96B54 [85-112]	Q96B54 1xPhospho [S99(100); T108(0)]	Q96B54 1xPhospho [S99(100)]	Zinc finger protein 428 OS=Homo sapiens OX=9606 GN=ZNF428 PE=1 SV=2	Q96B54	1	3051.36	28	677743	1		High	3	0.0493	0	1	1	1	1017.8	6.11	0.00621	28.3501	3.326e-05	3.082e-05	1.049	4.26	28.34
314	FALSE	Mono-phosphorylated	High	Unambiguous	AAQVALLYLQELAEELSTALPAPVSCPEGPKVSSPTKPK	[R].AAQVALLYLQELAEELSTALPAPVSCPEGPKVSSPTKPK.[K]	1xCarbamidomethyl [C26]; 1xPhospho [S/T/Y]	1xCarbamidomethyl [C26]; 1xPhospho [Y8(0); S17(0); T18(0); S25(0); S33(49.5); S34(49.5); T36(1.1)]	9.57262e-10	4.56363e-05	2.811	1	1	1	2	Q8WUA4	Q8WUA4 [187-225]			General transcription factor 3C polypeptide 2 OS=Homo sapiens OX=9606 GN=GTF3C2 PE=1 SV=2	Q8WUA4	1	4170.14	39	411052	1		High	4		0.0087	3	3	3	1043.29	0.89	0.00093	94.6489	3.326e-05	2.662e-12	2.811	10.31	94.64
315	FALSE	Mono-phosphorylated	High	Unambiguous	AAQVALLYLQELAEELSTALPAPVSCPEGPKVSSPTKPK	[R].AAQVALLYLQELAEELSTALPAPVSCPEGPKVSSPTKPK.[K]	1xCarbamidomethyl [C26]; 1xDeamidated [Q10]; 1xPhospho [S/T/Y]	1xCarbamidomethyl [C26]; 1xDeamidated [Q10]; 1xPhospho [Y8(0); S17(0); T18(0); S25(0); S33(1.3); S34(49.4); T36(49.4)]	2.66107e-10	4.56363e-05	2.986	1	1	1	1	Q8WUA4	Q8WUA4 [187-225]			General transcription factor 3C polypeptide 2 OS=Homo sapiens OX=9606 GN=GTF3C2 PE=1 SV=2	Q8WUA4	1	4171.13	39			NoQuanValues	High	4		0.0036	2	2	2	1043.54	5.07	0.00529	94.6398	3.326e-05	5.26e-13	2.986	11.16
323	FALSE	Mono-phosphorylated	High	Unambiguous	AASAATAAPTATPAAQESGTIPK	[R].AASAATAAPTATPAAQESGTIPK.[K]	1xPhospho [T12(100)]	1xPhospho [S3(0); T6(0); T10(0); T12(100); S18(0); T20(0)]	4.9092e-07	4.56363e-05	1.958	1	1	3	6	O00116	O00116 [63-85]	O00116 1xPhospho [S65(0); T68(0); T72(0); T74(100); S80(0); T82(0)]	O00116 1xPhospho [T74(100)]	Alkyldihydroxyacetonephosphate synthase, peroxisomal OS=Homo sapiens OX=9606 GN=AGPS PE=1 SV=1	O00116	0	2163.03	23	1.20091e+06	5		High	3	0.0739	0	1	1	1	721.683	0.01	0	18.2223	3.326e-05	7.012e-09	1.958	5.82	21.6
326	FALSE	Mono-phosphorylated	High	Unambiguous	AASADSTTEGTPADGFTVLSTK	[K].AASADSTTEGTPADGFTVLSTK.[S]	1xPhospho [S6(100)]	1xPhospho [S3(0); S6(100); T7(0); T8(0); T11(0); T17(0); S20(0); T21(0)]	8.76813e-10	4.56363e-05	2.823	1	1	4	8	O75367	O75367 [168-189]	O75367 1xPhospho [S170(0); S173(100); T174(0); T175(0); T178(0); T184(0); S187(0); T188(0)]	O75367 1xPhospho [S173(100)]	Core histone macro-H2A.1 OS=Homo sapiens OX=9606 GN=MACROH2A1 PE=1 SV=4	O75367	0	2206.98	22	928315	7		High	2	0.0411	0	1	1	1	1103.99	0.78	0.00086	46.9792	3.326e-05	2.367e-12	2.823	6.08	47.06
329	FALSE	Mono-phosphorylated	High	Unambiguous	AASAPAKGTPGKGATPAPPGK	[R].AASAPAKGTPGKGATPAPPGK.[A]	1xPhospho [T9(100)]	1xPhospho [S3(0); T9(100); T15(0)]	3.56432e-06	4.56363e-05	1.687	1	1	1	1	Q13428	Q13428 [302-322]	Q13428 1xPhospho [S304(0); T310(100); T316(0)]	Q13428 1xPhospho [T310(100)]	Treacle protein OS=Homo sapiens OX=9606 GN=TCOF1 PE=1 SV=3	Q13428	2	1911.97	21	2.35536e+06	1		High	3	0.1163	0	1	1	1	637.995	1.24	0.00079	7.729	3.326e-05	8.559e-08	1.687	5.59	7.69
334	FALSE	Mono-phosphorylated	High	Unambiguous	AASDPLLSSVSPAVSK	[R].AASDPLLSSVSPAVSK.[A]	1xPhospho [S11(100)]	1xPhospho [S3(0); S8(0); S9(0); S11(100); S15(0)]	8.29852e-08	4.56363e-05	2.201	1	1	1	3	P19532	P19532 [546-561]	P19532 1xPhospho [S548(0); S553(0); S554(0); S556(100); S560(0)]	P19532 1xPhospho [S556(100)]	Transcription factor E3 OS=Homo sapiens OX=9606 GN=TFE3 PE=1 SV=4	P19532	0	1608.79	16	777992	2		High	2	0.0752	0	1	1	1	804.899	1.5	0.0012	43.0381	3.326e-05	7.394e-10	2.201	4.52	42.87
336	FALSE	Mono-phosphorylated	High	Unambiguous	AASFKLQR	[K].AASFKLQR.[Q]	1xPhospho [S3(100)]	1xPhospho [S3(100)]	0.251101	0.00998173	0.117	1	1	1	2	P78536	P78536 [806-813]	P78536 1xPhospho [S808(100)]	P78536 1xPhospho [S808(100)]	Disintegrin and metalloproteinase domain-containing protein 17 OS=Homo sapiens OX=9606 GN=ADAM17 PE=1 SV=1	P78536	1	1000.5	8	1.58663e+06	2		High	2	0.5544	0	1	1	1	500.753	0.6	0.0003	10.5474	0.004728	0.1342	0.117	1.93	10.32
338	FALSE	Mono-phosphorylated	High	Unambiguous	AASLDSVATSR	[R].AASLDSVATSR.[V]	1xPhospho [S3(100)]	1xPhospho [S3(100); S6(0); T9(0); S10(0)]	0.00107792	4.56363e-05	0.906	1	1	1	1	Q9Y2J4	Q9Y2J4 [757-767]	Q9Y2J4 1xPhospho [S759(100); S762(0); T765(0); S766(0)]	Q9Y2J4 1xPhospho [S759(100)]	Angiomotin-like protein 2 OS=Homo sapiens OX=9606 GN=AMOTL2 PE=1 SV=3	Q9Y2J4	0	1157.52	11	901020	1		High	2	0.3573	0	1	1	1	579.264	0.75	0.00043	14.1458	3.326e-05	0.0001158	0.906	3.61	14.04
339	FALSE	Mono-phosphorylated	High	Unambiguous	AASIENVLQDSSPEHCGR	[R].AASIENVLQDSSPEHCGR.[G]	1xCarbamidomethyl [C16]; 1xPhospho [S]	1xCarbamidomethyl [C16]; 1xPhospho [S3(0); S11(50); S12(50)]	5.7343e-06	4.56363e-05	1.622	1	1	1	1	O60291	O60291 [513-530]			E3 ubiquitin-protein ligase MGRN1 OS=Homo sapiens OX=9606 GN=MGRN1 PE=1 SV=2	O60291	0	2049.87	18	440040	1		High	3	0.0255	0	1	1	1	683.961	-0.63	-0.00043	27.5857	3.326e-05	1.552e-07	1.622	4.31	27.62
343	FALSE	Mono-phosphorylated	High	Unambiguous	AASLMNIPSTSSWSVPPPLTSVFTMPSPAPEVPLK	[R].AASLMNIPSTSSWSVPPPLTSVFTMPSPAPEVPLK.[T]	1xDeamidated [N6]; 1xOxidation [M5]; 1xPhospho [S27(100)]	1xDeamidated [N6]; 1xOxidation [M5]; 1xPhospho [S3(0); S9(0); T10(0); S11(0); S12(0); S14(0); T20(0); S21(0); T24(0); S27(100)]	0.178459	0.0060226	0.177	1	1	1	1	P52948	P52948 [1073-1107]	P52948 1xPhospho [S1075(0); S1081(0); T1082(0); S1083(0); S1084(0); S1086(0); T1092(0); S1093(0); T1096(0); S1099(100)]	P52948 1xPhospho [S1099(100)]	Nuclear pore complex protein Nup98-Nup96 OS=Homo sapiens OX=9606 GN=NUP98 PE=1 SV=4	P52948	0	3733.81	35			NoQuanValues	High	3	0.1859	0	1	1	1	1245.28	6.4	0.00796	92.9779	0.002988	0.08339	0.177	1.99
344	FALSE	Mono-phosphorylated	High	Unambiguous	AASLNYLNQPSAAPLQVSR	[R].AASLNYLNQPSAAPLQVSR.[G]	1xPhospho [S3(100)]	1xPhospho [S3(100); Y6(0); S11(0); S18(0)]	2.52292e-07	4.56363e-05	2.049	1	1	1	8	Q9NSK0	Q9NSK0 [588-606]	Q9NSK0 1xPhospho [S590(100); Y593(0); S598(0); S605(0)]	Q9NSK0 1xPhospho [S590(100)]	Kinesin light chain 4 OS=Homo sapiens OX=9606 GN=KLC4 PE=1 SV=3	Q9NSK0	0	2080.02	19	3.73574e+06	4		High	3	0.0769	0	1	1	1	694.013	0.77	0.00053	50.7499	3.326e-05	3.013e-09	2.049	4.68	50.95
348	FALSE	Mono-phosphorylated	High	Unambiguous	AASPAKPSSLDLVPNLPK	[R].AASPAKPSSLDLVPNLPK.[G]	1xPhospho [S3(100)]	1xPhospho [S3(100); S8(0); S9(0)]	1.91064e-07	4.56363e-05	2.087	1	1	1	6	Q8N3V7	Q8N3V7 [831-848]	Q8N3V7 1xPhospho [S833(100); S838(0); S839(0)]	Q8N3V7 1xPhospho [S833(100)]	Synaptopodin OS=Homo sapiens OX=9606 GN=SYNPO PE=1 SV=2	Q8N3V7	0	1884.98	18	4.90884e+06	4		High	3	0.2303	0	1	1	1	629	1.46	0.00092	47.8104	3.326e-05	2.126e-09	2.087	5.95	47.42
349	FALSE	Mono-phosphorylated	High	Unambiguous	AASPFRSSVQGASSR	[R].AASPFRSSVQGASSR.[E]	1xPhospho [S3(100)]	1xPhospho [S3(100); S7(0); S8(0); S13(0); S14(0)]	4.35001e-05	4.56363e-05	1.345	1	1	1	1	O95817	O95817 [262-276]	O95817 1xPhospho [S264(100); S268(0); S269(0); S274(0); S275(0)]	O95817 1xPhospho [S264(100)]	BAG family molecular chaperone regulator 3 OS=Homo sapiens OX=9606 GN=BAG3 PE=1 SV=3	O95817	1	1587.73	15	286893	1		High	3	0.1731	0	1	1	1	529.914	0.42	0.00022	9.8686	3.326e-05	1.999e-06	1.345	4.16	9.87
351	FALSE	Mono-phosphorylated	High	Unambiguous	AASPPASASDLIEQQQK	[R].AASPPASASDLIEQQQK.[R]	1xPhospho [S3(100)]	1xPhospho [S3(100); S7(0); S9(0)]	2.56456e-06	4.56363e-05	1.732	1	1	1	12	Q5VSL9	Q5VSL9 [333-349]	Q5VSL9 1xPhospho [S335(100); S339(0); S341(0)]	Q5VSL9 1xPhospho [S335(100)]	Striatin-interacting protein 1 OS=Homo sapiens OX=9606 GN=STRIP1 PE=1 SV=1	Q5VSL9	0	1820.84	17	2.62608e+06	4		High	2	0.3019	0	1	1	1	910.926	0.99	0.0009	28.3764	3.326e-05	5.65e-08	1.732	4.67	28.52
352	FALSE	Mono-phosphorylated	High	Unambiguous	AASPPASASDLIEQQQKR	[R].AASPPASASDLIEQQQKR.[G]	1xPhospho [S3(100)]	1xPhospho [S3(100); S7(0); S9(0)]	3.5458e-09	4.56363e-05	2.632	1	1	1	8	Q5VSL9	Q5VSL9 [333-350]	Q5VSL9 1xPhospho [S335(100); S339(0); S341(0)]	Q5VSL9 1xPhospho [S335(100)]	Striatin-interacting protein 1 OS=Homo sapiens OX=9606 GN=STRIP1 PE=1 SV=1	Q5VSL9	1	1976.94	18	5.39585e+06	4		High	3	0.3183	0	1	1	1	659.654	1.32	0.00087	20.9596	3.326e-05	1.386e-11	2.632	6.44	21.16
353	FALSE	Mono-phosphorylated	High	Unambiguous	AASPPASASDLIEQQQKR	[R].AASPPASASDLIEQQQKR.[G]	1xDeamidated [Q14]; 1xPhospho [S3(100)]	1xDeamidated [Q14]; 1xPhospho [S3(100); S7(0); S9(0)]	0.170152	0.00569981	0.185	1	1	1	1	Q5VSL9	Q5VSL9 [333-350]	Q5VSL9 1xPhospho [S335(100); S339(0); S341(0)]	Q5VSL9 1xPhospho [S335(100)]	Striatin-interacting protein 1 OS=Homo sapiens OX=9606 GN=STRIP1 PE=1 SV=1	Q5VSL9	1	1977.93	18			NoneMonoisotopic	High	3	0.0448	0	1	1	1	659.988	10.67	0.00703	21.2515	0.002856	0.0783	0.185	2.23
354	FALSE	Mono-phosphorylated	High	Unambiguous	AASPPSYTLDLGESQLAPPPSK	[R].AASPPSYTLDLGESQLAPPPSK.[L]	1xPhospho [S3(100)]	1xPhospho [S3(100); S6(0); Y7(0); T8(0); S14(0); S21(0)]	1.72165e-08	4.56363e-05	2.416	1	1	2	7	Q9ULQ0	Q9ULQ0 [316-337]	Q9ULQ0 1xPhospho [S318(100); S321(0); Y322(0); T323(0); S329(0); S336(0)]	Q9ULQ0 1xPhospho [S318(100)]	Striatin-interacting protein 2 OS=Homo sapiens OX=9606 GN=STRIP2 PE=1 SV=2	Q9ULQ0	0	2306.1	22	1.02214e+06	4		High	3	0.0335	0	1	1	1	769.371	1.22	0.00094	58.3933	3.326e-05	1.015e-10	2.416	7.75	58.42
355	FALSE	Mono-phosphorylated	High	Unambiguous	AASPPSYTLDLGESQLAPPPSK	[R].AASPPSYTLDLGESQLAPPPSK.[L]	1xDeamidated [Q15]; 1xPhospho [S3(95.5)]	1xDeamidated [Q15]; 1xPhospho [S3(95.5); S6(2.2); Y7(2.2); T8(0.1); S14(0); S21(0)]	0.0591167	0.00175127	0.349	1	1	1	3	Q9ULQ0	Q9ULQ0 [316-337]	Q9ULQ0 1xPhospho [S318(95.5); S321(2.2); Y322(2.2); T323(0.1); S329(0); S336(0)]	Q9ULQ0 1xPhospho [S318(95.5)]	Striatin-interacting protein 2 OS=Homo sapiens OX=9606 GN=STRIP2 PE=1 SV=2	Q9ULQ0	0	2307.08	22			NoneMonoisotopic	High	2	0.1354	0	1	1	1	1154.05	8.97	0.01035	58.5409	0.0007956	0.01923	0.349	0.96
357	FALSE	Mono-phosphorylated	High	Unambiguous	AASPVLLSSNSQK	[R].AASPVLLSSNSQK.[S]	1xPhospho [S3(100)]	1xPhospho [S3(100); S8(0); S9(0); S11(0)]	0.000242647	4.56363e-05	1.11	1	1	1	2	P41970	P41970 [394-406]	P41970 1xPhospho [S396(100); S401(0); S402(0); S404(0)]	P41970 1xPhospho [S396(100)]	ETS domain-containing protein Elk-3 OS=Homo sapiens OX=9606 GN=ELK3 PE=1 SV=2	P41970	0	1381.67	13	1.41794e+06	2		High	2	0.6018	0	1	1	1	691.341	1.5	0.00104	16.2821	3.326e-05	1.759e-05	1.11	3.39	16.3
358	FALSE	Mono-phosphorylated	High	Unambiguous	AASPVLLSSNSQKS	[R].AASPVLLSSNSQKS.[-]	1xPhospho [S3(100)]	1xPhospho [S3(100); S8(0); S9(0); S11(0); S14(0)]	6.4571e-05	4.56363e-05	1.291	1	1	1	2	P41970	P41970 [394-407]	P41970 1xPhospho [S396(100); S401(0); S402(0); S404(0); S407(0)]	P41970 1xPhospho [S396(100)]	ETS domain-containing protein Elk-3 OS=Homo sapiens OX=9606 GN=ELK3 PE=1 SV=2	P41970	1	1468.7	14	1.30827e+06	2		High	2	0.6773	0	1	1	1	734.857	1.05	0.00077	16.2605	3.326e-05	3.301e-06	1.291	3.44	16.26
359	FALSE	Mono-phosphorylated	High	Unambiguous	AASPYSQRPASPTAIR	[R].AASPYSQRPASPTAIR.[R]	1xPhospho [S11(100)]	1xPhospho [S3(0); Y5(0); S6(0); S11(100); T13(0)]	0.00212526	0.000116401	0.813	1	1	2	2	Q99569	Q99569 [271-286]	Q99569 1xPhospho [S273(0); Y275(0); S276(0); S281(100); T283(0)]	Q99569 1xPhospho [S281(100)]	Plakophilin-4 OS=Homo sapiens OX=9606 GN=PKP4 PE=1 SV=2	Q99569	0	1752.84	16	935125	2		High	3	0.0709	0	1	1	1	584.953	1.01	0.00059	11.0603	6.257e-05	0.0002725	0.813	4.09	11.04
360	FALSE	Mono-phosphorylated	High	Unambiguous	AASPYSQRPASPTAIRR	[R].AASPYSQRPASPTAIRR.[I]	1xPhospho [S6(98.7)]	1xPhospho [S3(0); Y5(0); S6(98.7); S11(1.3); T13(0)]	0.0912925	0.00298955	0.284	1	1	1	1	Q99569	Q99569 [271-287]	Q99569 1xPhospho [S273(0); Y275(0); S276(98.7); S281(1.3); T283(0)]	Q99569 1xPhospho [S276(98.7)]	Plakophilin-4 OS=Homo sapiens OX=9606 GN=PKP4 PE=1 SV=2	Q99569	1	1908.94	17			NoQuanValues	High	3	0.1373	0	1	1	1	636.986	-0.15	-0.0001	8.4489	0.001429	0.0339	0.284	2.84
367	FALSE	Mono-phosphorylated	High	Unambiguous	AASSDQLRDNSPPPAFKPEPPK	[R].AASSDQLRDNSPPPAFKPEPPK.[A]	1xPhospho [S11(100)]	1xPhospho [S3(0); S4(0); S11(100)]	3.7321e-09	4.56363e-05	2.625	1	1	3	10	Q9UDY2	Q9UDY2 [976-997]	Q9UDY2 1xPhospho [S978(0); S979(0); S986(100)]	Q9UDY2 1xPhospho [S986(100)]	Tight junction protein ZO-2 OS=Homo sapiens OX=9606 GN=TJP2 PE=1 SV=2	Q9UDY2	1	2429.15	22	1.3857e+07	5		High	3	0.1645	0	1	1	1	810.389	0.88	0.00072	16.4347	3.326e-05	1.473e-11	2.625	7.66	16.47
368	FALSE	Multi-phosphorylated	High	Unambiguous	AASSDQLRDNSPPPAFKPEPPK	[R].AASSDQLRDNSPPPAFKPEPPK.[A]	2xPhospho [S3(100); S11(100)]	2xPhospho [S3(100); S4(0); S11(100)]	0.000131271	4.56363e-05	1.194	1	1	2	4	Q9UDY2	Q9UDY2 [976-997]	Q9UDY2 2xPhospho [S978(100); S979(0); S986(100)]	Q9UDY2 2xPhospho [S978(100); S986(100)]	Tight junction protein ZO-2 OS=Homo sapiens OX=9606 GN=TJP2 PE=1 SV=2	Q9UDY2	1	2509.12	22	104718	1		High	3	0.2014	0	1	1	1	837.045	1.24	0.00103	22.9128	3.326e-05	8.069e-06	1.194	5.86	23.01
369	FALSE	Multi-phosphorylated	High	Unambiguous	AASSDQLRDNSPPPAFKPEPPK	[R].AASSDQLRDNSPPPAFKPEPPK.[A]	1xDeamidated [N10]; 2xPhospho [S11(100); S]	1xDeamidated [N10]; 2xPhospho [S3(50); S4(50); S11(100)]	0.129915	0.00473477	0.229	1	1	1	1	Q9UDY2	Q9UDY2 [976-997]	Q9UDY2 2xPhospho [S978(50); S979(50); S986(100)]	Q9UDY2 2xPhospho [S986(100); S]	Tight junction protein ZO-2 OS=Homo sapiens OX=9606 GN=TJP2 PE=1 SV=2	Q9UDY2	1	2510.1	22	1.10053e+06	1		High	3	0.0828	0	1	1	1	837.381	11.3	0.00945	22.0645	0.002302	0.05462	0.229	3.14	22.19
370	FALSE	Mono-phosphorylated	High	Unambiguous	AASSDQLRDNSPPPAFKPEPPKAK	[R].AASSDQLRDNSPPPAFKPEPPKAK.[T]	1xPhospho [S11(100)]	1xPhospho [S3(0); S4(0); S11(100)]	4.68209e-09	4.56363e-05	2.594	1	1	2	11	Q9UDY2	Q9UDY2 [976-999]	Q9UDY2 1xPhospho [S978(0); S979(0); S986(100)]	Q9UDY2 1xPhospho [S986(100)]	Tight junction protein ZO-2 OS=Homo sapiens OX=9606 GN=TJP2 PE=1 SV=2	Q9UDY2	2	2628.28	24	3.78403e+07	5		High	3	0.1395	0	1	1	1	876.766	0.7	0.00062	12.073	3.326e-05	1.97e-11	2.594	8.1	11.99
371	FALSE	Mono-phosphorylated	High	Unambiguous	AASSDQLRDNSPPPAFKPEPPKAK	[R].AASSDQLRDNSPPPAFKPEPPKAK.[T]	1xDeamidated [N10]; 1xPhospho [S11(94)]	1xDeamidated [N10]; 1xPhospho [S3(3); S4(3); S11(94)]	0.0356799	0.000824997	0.422	1	1	1	1	Q9UDY2	Q9UDY2 [976-999]	Q9UDY2 1xPhospho [S978(3); S979(3); S986(94)]	Q9UDY2 1xPhospho [S986(94)]	Tight junction protein ZO-2 OS=Homo sapiens OX=9606 GN=TJP2 PE=1 SV=2	Q9UDY2	2	2629.27	24			NoQuanValues	High	4	0.0025	0	1	1	1	658.076	6.31	0.00415	13.338	0.0003828	0.009945	0.422	3.97
372	FALSE	Multi-phosphorylated	High	Unambiguous	AASSDQLRDNSPPPAFKPEPPKAK	[R].AASSDQLRDNSPPPAFKPEPPKAK.[T]	2xPhospho [S11(100); S]	2xPhospho [S3(50); S4(50); S11(100)]	0.000194846	4.56363e-05	1.14	1	1	2	5	Q9UDY2	Q9UDY2 [976-999]	Q9UDY2 2xPhospho [S978(50); S979(50); S986(100)]	Q9UDY2 2xPhospho [S986(100); S]	Tight junction protein ZO-2 OS=Homo sapiens OX=9606 GN=TJP2 PE=1 SV=2	Q9UDY2	2	2708.25	24	1.57543e+06	1		High	4	0.1767	0	1	1	1	677.818	0.49	0.00033	15.8918	3.326e-05	1.332e-05	1.14	5.32	15.93
373	FALSE	Multi-phosphorylated	High	Unambiguous	AASSDQLRDNSPPPAFKPEPPKAK	[R].AASSDQLRDNSPPPAFKPEPPKAK.[T]	1xDeamidated [N/Q]; 2xPhospho [S3(99.9); S4(97.4)]	1xDeamidated [Q6; N10]; 2xPhospho [S3(99.9); S4(97.4); S11(2.6)]	0.00186373	0.000116401	0.831	1	1	5	5	Q9UDY2	Q9UDY2 [976-999]	Q9UDY2 2xPhospho [S978(99.9); S979(97.4); S986(2.6)]	Q9UDY2 2xPhospho [S978(99.9); S979(97.4)]	Tight junction protein ZO-2 OS=Homo sapiens OX=9606 GN=TJP2 PE=1 SV=2	Q9UDY2	2	2709.23	24			NoQuanValues	High	4	0.0201	0	1	1	1	678.069	8.64	0.00585	16.2353	6.257e-05	0.0002299	0.831	5.96
374	FALSE	Mono-phosphorylated	High	Unambiguous	AASSLNLSNGETESVK	[R].AASSLNLSNGETESVK.[T]	1xPhospho [S8(100)]	1xPhospho [S3(0); S4(0); S8(100); T12(0); S14(0)]	1.77586e-07	4.56363e-05	2.097	1	1	1	2	O95819	O95819 [798-813]	O95819 1xPhospho [S800(0); S801(0); S805(100); T809(0); S811(0)]	O95819 1xPhospho [S805(100)]	Mitogen-activated protein kinase kinase kinase kinase 4 OS=Homo sapiens OX=9606 GN=MAP4K4 PE=1 SV=2	O95819	0	1686.76	16	804899	2		High	2	0.1949	0	1	1	1	843.884	1.1	0.00093	20.2874	3.326e-05	1.939e-09	2.097	5.08	20.37
375	FALSE	Mono-phosphorylated	High	Unambiguous	AASSLNLSNGETESVK	[R].AASSLNLSNGETESVK.[T]	1xDeamidated [N9]; 1xPhospho [S8(100)]	1xDeamidated [N9]; 1xPhospho [S3(0); S4(0); S8(100); T12(0); S14(0)]	4.9092e-07	4.56363e-05	1.958	1	1	1	2	O95819	O95819 [798-813]	O95819 1xPhospho [S800(0); S801(0); S805(100); T809(0); S811(0)]	O95819 1xPhospho [S805(100)]	Mitogen-activated protein kinase kinase kinase kinase 4 OS=Homo sapiens OX=9606 GN=MAP4K4 PE=1 SV=2	O95819	0	1687.74	16	292139	2		High	2	0.1712	0	1	1	1	844.376	1.02	0.00086	22.5203	3.326e-05	6.957e-09	1.958	4.79	22.56
376	FALSE	Mono-phosphorylated	High	Unambiguous	AASSPSNPAALPVASDSSPMGSK	[K].AASSPSNPAALPVASDSSPMGSK.[T]	1xOxidation [M20]; 1xPhospho [S]	1xOxidation [M20]; 1xPhospho [S3(0); S4(0); S6(0); S15(0); S17(49.6); S18(49.6); S22(0.8)]	1.27774e-07	4.56363e-05	2.142	1	1	1	2	Q7Z5J4	Q7Z5J4 [1105-1127]			Retinoic acid-induced protein 1 OS=Homo sapiens OX=9606 GN=RAI1 PE=1 SV=2	Q7Z5J4	0	2224.98	23	260219	2		High	3	0.0187	0	1	1	1	742.333	1.89	0.0014	22.4555	3.326e-05	1.273e-09	2.142	4.81	22.48
380	FALSE	Mono-phosphorylated	High	Unambiguous	AASTAPSSTSTPAASSAGLIYIDPSNLR	[R].AASTAPSSTSTPAASSAGLIYIDPSNLR.[R]	1xPhospho [S15]	1xPhospho [S15]	0.0931024	0.00304415	0.281	1	1	1	1	O95071	O95071 [1726-1753]	O95071 1xPhospho [S1740]	O95071 1xPhospho [S1740]	E3 ubiquitin-protein ligase UBR5 OS=Homo sapiens OX=9606 GN=UBR5 PE=1 SV=2	O95071	0	2786.32	28	54439.5	1		High	3		0.0136	6	6	6	929.45	4.17	0.00387	65.0115	0.001429	0.03477	0.281	2.18	64.99
382	FALSE	Mono-phosphorylated	High	Unambiguous	AASVAAATTSPTPR	[R].AASVAAATTSPTPR.[T]	1xPhospho [S10(99.3)]	1xPhospho [S3(0); T8(0); T9(0.7); S10(99.3); T12(0)]	1.37711e-06	4.56363e-05	1.817	1	1	2	2	Q9Y2D9	Q9Y2D9 [195-208]	Q9Y2D9 1xPhospho [S197(0); T202(0); T203(0.7); S204(99.3); T206(0)]	Q9Y2D9 1xPhospho [S204(99.3)]	Zinc finger protein 652 OS=Homo sapiens OX=9606 GN=ZNF652 PE=1 SV=3	Q9Y2D9	0	1380.65	14	879930	1		High	2	0.0296	0	1	1	1	690.83	1.25	0.00086	9.1052	3.326e-05	2.559e-08	1.817	5.75	9.44
384	FALSE	Mono-phosphorylated	High	Unambiguous	AASVIPGSTSR	[R].AASVIPGSTSR.[L]	1xPhospho [S3(100)]	1xPhospho [S3(100); S8(0); T9(0); S10(0)]	0.00110988	4.56363e-05	0.902	1	1	1	2	Q8N5S9	Q8N5S9 [50-60]	Q8N5S9 1xPhospho [S52(100); S57(0); T58(0); S59(0)]	Q8N5S9 1xPhospho [S52(100)]	Calcium/calmodulin-dependent protein kinase kinase 1 OS=Homo sapiens OX=9606 GN=CAMKK1 PE=1 SV=2	Q8N5S9	0	1125.53	11	2.19055e+06	2		High	2	0.5016	0	1	1	1	563.269	1.28	0.00072	11.9832	3.326e-05	0.0001194	0.902	3.05	12
385	FALSE	Mono-phosphorylated	High	Unambiguous	AATAARPPAPPPAPQPPSPTPSPPRPTLAR	[R].AATAARPPAPPPAPQPPSPTPSPPRPTLAR.[E]	1xPhospho [S18(99.9)]	1xPhospho [T3(0); S18(99.9); T20(0.1); S22(0); T27(0)]	1.74333e-05	4.56363e-05	1.47	1	1	1	1	Q96B36	Q96B36 [71-100]	Q96B36 1xPhospho [T73(0); S88(99.9); T90(0.1); S92(0); T97(0)]	Q96B36 1xPhospho [S88(99.9)]	Proline-rich AKT1 substrate 1 OS=Homo sapiens OX=9606 GN=AKT1S1 PE=1 SV=1	Q96B36	0	3044.58	30			NoQuanValues	High	4	0.0581	0	1	1	1	761.902	0.54	0.00041	27.5871	3.326e-05	6.3e-07	1.47	5.51
388	FALSE	Mono-phosphorylated	High	Unambiguous	AATEALGEKSPDSATVSGYDIMK	[K].AATEALGEKSPDSATVSGYDIMK.[S]	1xPhospho [S10(100)]	1xPhospho [T3(0); S10(100); S13(0); T15(0); S17(0); Y19(0)]	1.8731e-10	4.56363e-05	3.034	1	1	1	1	Q6WCQ1	Q6WCQ1 [968-990]	Q6WCQ1 1xPhospho [T970(0); S977(100); S980(0); T982(0); S984(0); Y986(0)]	Q6WCQ1 1xPhospho [S977(100)]	Myosin phosphatase Rho-interacting protein OS=Homo sapiens OX=9606 GN=MPRIP PE=1 SV=3	Q6WCQ1	1	2421.09	23	1.60104e+06	1		High	3	0.0689	0	1	1	1	807.702	0.62	0.0005	36.8443	3.326e-05	3.394e-13	3.034	9	36.86
389	FALSE	Mono-phosphorylated	High	Unambiguous	AATEALGEKSPDSATVSGYDIMK	[K].AATEALGEKSPDSATVSGYDIMK.[S]	1xOxidation [M22]; 1xPhospho [S10(98.3)]	1xOxidation [M22]; 1xPhospho [T3(1.7); S10(98.3); S13(0); T15(0); S17(0); Y19(0)]	1.38722e-06	4.56363e-05	1.816	1	1	1	1	Q6WCQ1	Q6WCQ1 [968-990]	Q6WCQ1 1xPhospho [T970(1.7); S977(98.3); S980(0); T982(0); S984(0); Y986(0)]	Q6WCQ1 1xPhospho [S977(98.3)]	Myosin phosphatase Rho-interacting protein OS=Homo sapiens OX=9606 GN=MPRIP PE=1 SV=3	Q6WCQ1	1	2437.08	23	805508	1		High	3	0.1561	0	1	1	1	813.035	2.07	0.00169	24.7361	3.326e-05	2.581e-08	1.816	7.56	24.75
393	FALSE	Mono-phosphorylated	High	Unambiguous	AATESVPCSPSPLAGEIR	[K].AATESVPCSPSPLAGEIR.[R]	1xCarbamidomethyl [C8]; 1xPhospho [S/T]	1xCarbamidomethyl [C8]; 1xPhospho [T3(0); S5(0); S9(50); S11(50)]	0.0107501	0.000229554	0.59	1	1	1	1	Q8N9M1	Q8N9M1 [116-133]			Uncharacterized protein C19orf47 OS=Homo sapiens OX=9606 GN=C19orf47 PE=1 SV=1	Q8N9M1	0	1921.87	18	59393.8	1		High	3	0.0427	0	1	1	1	641.296	0.13	9e-05	38.3365	0.0001081	0.002119	0.59	1.64	38.25
398	FALSE	Mono-phosphorylated	High	Unambiguous	AATPLPSLRVEAEAGGSGARTPPLSR	[R].AATPLPSLRVEAEAGGSGARTPPLSR.[R]	1xPhospho [S25(100)]	1xPhospho [T3(0); S7(0); S17(0); T21(0); S25(100)]	4.43901e-06	4.56363e-05	1.657	1	1	3	7	Q9Y3Q8	Q9Y3Q8 [209-234]	Q9Y3Q8 1xPhospho [T211(0); S215(0); S225(0); T229(0); S233(100)]	Q9Y3Q8 1xPhospho [S233(100)]	TSC22 domain family protein 4 OS=Homo sapiens OX=9606 GN=TSC22D4 PE=1 SV=2	Q9Y3Q8	2	2641.35	26	1.37743e+07	4		High	3	0.0686	0	1	1	1	881.121	0.71	0.00063	34.3907	3.326e-05	1.121e-07	1.657	3.5	34.24
399	FALSE	Mono-phosphorylated	High	Unambiguous	AATPQKPEPKPDIVAGNAGEITSSVVASR	[R].AATPQKPEPKPDIVAGNAGEITSSVVASR.[T]	1xDeamidated [Q5]; 1xPhospho [T3(100)]	1xDeamidated [Q5]; 1xPhospho [T3(100); T22(0); S23(0); S24(0); S28(0)]	0.162158	0.0054877	0.193	1	1	1	1	O60890	O60890 [751-779]	O60890 1xPhospho [T753(100); T772(0); S773(0); S774(0); S778(0)]	O60890 1xPhospho [T753(100)]	Oligophrenin-1 OS=Homo sapiens OX=9606 GN=OPHN1 PE=1 SV=1	O60890	0	2971.48	29			NoQuanValues	High	3	0.0599	0	1	1	1	991.172	7.78	0.00771	35.4939	0.002747	0.07363	0.193	2.84
401	FALSE	Mono-phosphorylated	High	Unambiguous	AATSEEPTGFSVDSNLLGSLSPK	[R].AATSEEPTGFSVDSNLLGSLSPK.[T]	1xPhospho [S21(98.1)]	1xPhospho [T3(0); S4(0); T8(0); S11(0); S14(0); S19(1.9); S21(98.1)]	0.000966053	4.56363e-05	0.921	1	1	2	2	Q96PE2	Q96PE2 [744-766]	Q96PE2 1xPhospho [T746(0); S747(0); T751(0); S754(0); S757(0); S762(1.9); S764(98.1)]	Q96PE2 1xPhospho [S764(98.1)]	Rho guanine nucleotide exchange factor 17 OS=Homo sapiens OX=9606 GN=ARHGEF17 PE=1 SV=1	Q96PE2	0	2387.1	23	177635	1		High	3	0.0256	0	1	1	1	796.372	0.49	0.00039	71.5326	3.326e-05	0.0001006	0.921	3.13	71.56
402	FALSE	Mono-phosphorylated	High	Unambiguous	AATSGVPSIYAPSTYAHLSPAK	[K].AATSGVPSIYAPSTYAHLSPAK.[T]	1xPhospho [S/T/Y]	1xPhospho [T3(1.5); S4(0); S8(0); Y10(0); S13(32.3); T14(32.3); Y15(1.5); S19(32.3)]	0.0164451	0.000229554	0.531	1	1	2	2	Q86X29	Q86X29 [314-335]			Lipolysis-stimulated lipoprotein receptor OS=Homo sapiens OX=9606 GN=LSR PE=1 SV=4	Q86X29	0	2269.09	22	93168.7	2		High	3		0.025	4	4	4	757.036	1.27	0.00096	36.6408	0.0001081	0.003677	0.531	1.95	36.58
408	FALSE	Mono-phosphorylated	High	Unambiguous	AAVATFLQSVQVPEFTPKSGVK	[R].AAVATFLQSVQVPEFTPKSGVK.[I]	1xPhospho [S19(100)]	1xPhospho [T5(0); S9(0); T16(0); S19(100)]	2.81552e-07	4.56363e-05	2.034	1	1	1	1	P22314	P22314 [785-806]	P22314 1xPhospho [T789(0); S793(0); T800(0); S803(100)]	P22314 1xPhospho [S803(100)]	Ubiquitin-like modifier-activating enzyme 1 OS=Homo sapiens OX=9606 GN=UBA1 PE=1 SV=3	P22314	1	2384.23	22	877023	1		High	3	0.0648	0	1	1	1	795.415	1.63	0.00129	71.6726	3.326e-05	3.47e-09	2.034	8.64	71.77
419	FALSE	Mono-phosphorylated	High	Unambiguous	AAVGQESPGGLEAGNAK	[R].AAVGQESPGGLEAGNAK.[A]	1xPhospho [S7(100)]	1xPhospho [S7(100)]	5.5092e-08	4.56363e-05	2.257	1	1	1	4	Q29RF7	Q29RF7 [1299-1315]	Q29RF7 1xPhospho [S1305(100)]	Q29RF7 1xPhospho [S1305(100)]	Sister chromatid cohesion protein PDS5 homolog A OS=Homo sapiens OX=9606 GN=PDS5A PE=1 SV=1	Q29RF7	0	1635.74	17	3.77892e+06	4		High	2	0.7104	0	1	1	1	818.373	0.64	0.00052	12.6097	3.326e-05	4.407e-10	2.257	5.49	12.74
420	FALSE	Mono-phosphorylated	High	Unambiguous	AAVGQESPGGLEAGNAKAPK	[R].AAVGQESPGGLEAGNAKAPK.[L]	1xPhospho [S7(100)]	1xPhospho [S7(100)]	3.65108e-09	4.56363e-05	2.628	1	1	1	1	Q29RF7	Q29RF7 [1299-1318]	Q29RF7 1xPhospho [S1305(100)]	Q29RF7 1xPhospho [S1305(100)]	Sister chromatid cohesion protein PDS5 homolog A OS=Homo sapiens OX=9606 GN=PDS5A PE=1 SV=1	Q29RF7	1	1931.92	20	909046	1		High	3	0.543	0	1	1	1	644.646	1.37	0.00088	10.5736	3.326e-05	1.441e-11	2.628	7.68	10.55
421	FALSE	Mono-phosphorylated	High	Unambiguous	AAVGQESPGGLEAGNAKAPK	[R].AAVGQESPGGLEAGNAKAPK.[L]	1xDeamidated [N15]; 1xPhospho [S7(100)]	1xDeamidated [N15]; 1xPhospho [S7(100)]	4.47917e-05	4.56363e-05	1.341	1	1	1	1	Q29RF7	Q29RF7 [1299-1318]	Q29RF7 1xPhospho [S1305(100)]	Q29RF7 1xPhospho [S1305(100)]	Sister chromatid cohesion protein PDS5 homolog A OS=Homo sapiens OX=9606 GN=PDS5A PE=1 SV=1	Q29RF7	1	1932.91	20	97527.5	1		High	3	0.4618	0	1	1	1	644.974	1.27	0.00082	11.939	3.326e-05	2.089e-06	1.341	3.01	11.92
445	FALSE	Mono-phosphorylated	High	Unambiguous	AAVQELSSSILAGEDPEER	[R].AAVQELSSSILAGEDPEER.[G]	1xPhospho [S9(99)]	1xPhospho [S7(0); S8(1); S9(99)]	8.29852e-08	4.56363e-05	2.201	1	1	2	7	P49768	P49768 [359-377]	P49768 1xPhospho [S365(0); S366(1); S367(99)]	P49768 1xPhospho [S367(99)]	Presenilin-1 OS=Homo sapiens OX=9606 GN=PSEN1 PE=1 SV=1	P49768	0	2080.94	19	1.67156e+06	5		High	2	0.0432	0	1	1	1	1040.98	1.39	0.00145	49.3473	3.326e-05	7.433e-10	2.201	5.56	49.3
457	FALSE	Mono-phosphorylated	High	Unambiguous	AAVVTSPPPTTAPHK	[R].AAVVTSPPPTTAPHK.[E]	1xPhospho [S6(100)]	1xPhospho [T5(0); S6(100); T10(0); T11(0)]	0.000264903	4.56363e-05	1.098	1	1	1	2	P35611	P35611 [7-21]	P35611 1xPhospho [T11(0); S12(100); T16(0); T17(0)]	P35611 1xPhospho [S12(100)]	Alpha-adducin OS=Homo sapiens OX=9606 GN=ADD1 PE=1 SV=2	P35611	0	1553.77	15	522940	2		High	2	0.1411	0	1	1	1	777.391	1.05	0.00082	9.4973	3.326e-05	1.954e-05	1.098	3.33	9.47
458	FALSE	Mono-phosphorylated	High	Unambiguous	AAVVTSPPPTTAPHKER	[R].AAVVTSPPPTTAPHKER.[Y]	1xPhospho [S6(100)]	1xPhospho [T5(0); S6(100); T10(0); T11(0)]	2.52731e-06	4.56363e-05	1.734	1	1	1	4	P35611	P35611 [7-23]	P35611 1xPhospho [T11(0); S12(100); T16(0); T17(0)]	P35611 1xPhospho [S12(100)]	Alpha-adducin OS=Homo sapiens OX=9606 GN=ADD1 PE=1 SV=2	P35611	1	1838.92	17	5.12948e+06	2		High	3	0.0586	0	1	1	1	613.644	1.03	0.00063	8.3725	3.326e-05	5.534e-08	1.734	4.44	7.84
469	FALSE	Mono-phosphorylated	High	Unambiguous	ACASPSAQVEGSPVAGSDGSQPAVK	[R].ACASPSAQVEGSPVAGSDGSQPAVK.[L]	1xCarbamidomethyl [C2]; 1xPhospho [S4(98.1)]	1xCarbamidomethyl [C2]; 1xPhospho [S4(98.1); S6(1.9); S12(0); S17(0); S20(0)]	2.28129e-06	4.56363e-05	1.748	1	1	1	1	Q9UFC0	Q9UFC0 [248-272]	Q9UFC0 1xPhospho [S251(98.1); S253(1.9); S259(0); S264(0); S267(0)]	Q9UFC0 1xPhospho [S251(98.1)]	Leucine-rich repeat and WD repeat-containing protein 1 OS=Homo sapiens OX=9606 GN=LRWD1 PE=1 SV=2	Q9UFC0	0	2437.07	25	725774	1		High	3	0.024	0	1	1	1	813.029	1.55	0.00126	19.7819	3.326e-05	4.856e-08	1.748	4.59	19.91
470	FALSE	Mono-phosphorylated	High	Unambiguous	ACASPSAQVEGSPVAGSDGSQPAVKLEPLHFLQCHSK	[R].ACASPSAQVEGSPVAGSDGSQPAVKLEPLHFLQCHSK.[N]	2xCarbamidomethyl [C2; C34]; 1xPhospho [S4(97.4)]	2xCarbamidomethyl [C2; C34]; 1xPhospho [S4(97.4); S6(2.6); S12(0); S17(0); S20(0); S36(0)]	2.21247e-11	4.56363e-05	3.326	1	1	1	1	Q9UFC0	Q9UFC0 [248-284]	Q9UFC0 1xPhospho [S251(97.4); S253(2.6); S259(0); S264(0); S267(0); S283(0)]	Q9UFC0 1xPhospho [S251(97.4)]	Leucine-rich repeat and WD repeat-containing protein 1 OS=Homo sapiens OX=9606 GN=LRWD1 PE=1 SV=2	Q9UFC0	1	3926.82	37	1.44996e+06	1		High	4	0.035	0	1	1	1	982.462	1.89	0.00186	52.0256	3.326e-05	2.287e-14	3.326	10	51.96
471	FALSE	Mono-phosphorylated	High	Unambiguous	ACASPSAQVEGSPVAGSDGSQPAVKLEPLHFLQCHSK	[R].ACASPSAQVEGSPVAGSDGSQPAVKLEPLHFLQCHSK.[N]	2xCarbamidomethyl [C2; C34]; 1xDeamidated [Q21]; 1xPhospho [S12(100)]	2xCarbamidomethyl [C2; C34]; 1xDeamidated [Q21]; 1xPhospho [S4(0); S6(0); S12(100); S17(0); S20(0); S36(0)]	1.17486e-09	4.56363e-05	2.783	1	1	1	1	Q9UFC0	Q9UFC0 [248-284]	Q9UFC0 1xPhospho [S251(0); S253(0); S259(100); S264(0); S267(0); S283(0)]	Q9UFC0 1xPhospho [S259(100)]	Leucine-rich repeat and WD repeat-containing protein 1 OS=Homo sapiens OX=9606 GN=LRWD1 PE=1 SV=2	Q9UFC0	1	3927.8	37			NoQuanValues	High	4	0.074	0	1	1	1	982.712	5.15	0.00506	49.5043	3.326e-05	3.449e-12	2.783	9.05
472	FALSE	Mono-phosphorylated	High	Unambiguous	ACASPSAQVEGSPVAGSDGSQPAVKLEPLHFLQCHSK	[R].ACASPSAQVEGSPVAGSDGSQPAVKLEPLHFLQCHSK.[N]	2xCarbamidomethyl [C2; C34]; 2xDeamidated [Q8; Q21]; 1xPhospho [S4(96.2)]	2xCarbamidomethyl [C2; C34]; 2xDeamidated [Q8; Q21]; 1xPhospho [S4(96.2); S6(3.8); S12(0); S17(0); S20(0); S36(0)]	4.44653e-05	4.56363e-05	1.342	1	1	1	1	Q9UFC0	Q9UFC0 [248-284]	Q9UFC0 1xPhospho [S251(96.2); S253(3.8); S259(0); S264(0); S267(0); S283(0)]	Q9UFC0 1xPhospho [S251(96.2)]	Leucine-rich repeat and WD repeat-containing protein 1 OS=Homo sapiens OX=9606 GN=LRWD1 PE=1 SV=2	Q9UFC0	1	3928.79	37			NoneMonoisotopic	High	4		0.0135	2	2	2	982.962	9.96	0.00979	52.4794	3.326e-05	2.066e-06	1.342	6.56
476	FALSE	Mono-phosphorylated	High	Unambiguous	ACEVALEEIKAETEKQSPPHGEAK	[K].ACEVALEEIKAETEKQSPPHGEAK.[A]	1xCarbamidomethyl [C2]; 1xPhospho [S17(100)]	1xCarbamidomethyl [C2]; 1xPhospho [T13(0); S17(100)]	9.96381e-08	4.56363e-05	2.176	1	1	1	1	Q9Y6D6	Q9Y6D6 [36-59]	Q9Y6D6 1xPhospho [T48(0); S52(100)]	Q9Y6D6 1xPhospho [S52(100)]	Brefeldin A-inhibited guanine nucleotide-exchange protein 1 OS=Homo sapiens OX=9606 GN=ARFGEF1 PE=1 SV=2	Q9Y6D6	2	2731.26	24	4.19643e+06	1		High	4	0.0623	0	1	1	1	683.572	1.11	0.00076	20.7287	3.326e-05	9.317e-10	2.176	9.79	20.69
477	FALSE	Mono-phosphorylated	High	Unambiguous	ACEVALEEIKAETEKQSPPHGEAK	[K].ACEVALEEIKAETEKQSPPHGEAK.[A]	1xCarbamidomethyl [C2]; 1xDeamidated [Q16]; 1xPhospho [S17(100)]	1xCarbamidomethyl [C2]; 1xDeamidated [Q16]; 1xPhospho [T13(0); S17(100)]	1.88941e-05	4.56363e-05	1.459	1	1	2	2	Q9Y6D6	Q9Y6D6 [36-59]	Q9Y6D6 1xPhospho [T48(0); S52(100)]	Q9Y6D6 1xPhospho [S52(100)]	Brefeldin A-inhibited guanine nucleotide-exchange protein 1 OS=Homo sapiens OX=9606 GN=ARFGEF1 PE=1 SV=2	Q9Y6D6	2	2732.25	24	485935	1		High	4	0.0062	0	1	1	1	683.823	8.48	0.00579	20.5188	3.326e-05	7.018e-07	1.459	6.43	20.75
495	FALSE	Mono-phosphorylated	High	Unambiguous	ACPDSLGSPAPSHAYHGGVL	[K].ACPDSLGSPAPSHAYHGGVL.[-]	1xCarbamidomethyl [C2]; 1xPhospho [S8(100)]	1xCarbamidomethyl [C2]; 1xPhospho [S5(0); S8(100); S12(0); Y15(0)]	0.000190618	4.56363e-05	1.143	1	1	1	4	Q5XXA6	Q5XXA6 [967-986]	Q5XXA6 1xPhospho [S971(0); S974(100); S978(0); Y981(0)]	Q5XXA6 1xPhospho [S974(100)]	Anoctamin-1 OS=Homo sapiens OX=9606 GN=ANO1 PE=1 SV=1	Q5XXA6	0	2072.89	20	3.91486e+06	2		High	2	0.206	0	1	1	1	1036.95	2.65	0.00275	28.6325	3.326e-05	1.294e-05	1.143	3.35	28.65
497	FALSE	Mono-phosphorylated	High	Unambiguous	ACPGPPPPSPEPLAR	[R].ACPGPPPPSPEPLAR.[L]	1xCarbamidomethyl [C2]; 1xPhospho [S9(100)]	1xCarbamidomethyl [C2]; 1xPhospho [S9(100)]	0.0238503	0.000471374	0.479	1	1	1	1	Q9HB09	Q9HB09 [265-279]	Q9HB09 1xPhospho [S273(100)]	Q9HB09 1xPhospho [S273(100)]	Bcl-2-like protein 12 OS=Homo sapiens OX=9606 GN=BCL2L12 PE=1 SV=1	Q9HB09	0	1622.74	15	140475	1		High	2	0.6333	0	1	1	1	811.875	1.36	0.00111	20.8162	0.0002354	0.005939	0.479	1.8	20.69
503	FALSE	Mono-phosphorylated	High	Unambiguous	ACSLAASEGLSSAQPNGPPEAEPRPPQSPASTASFIFSK	[K].ACSLAASEGLSSAQPNGPPEAEPRPPQSPASTASFIFSK.[G]	1xCarbamidomethyl [C2]; 1xPhospho [S28(96.3)]	1xCarbamidomethyl [C2]; 1xPhospho [S3(0); S7(0); S11(0); S12(0); S28(96.3); S31(0.1); T32(0.1); S34(3.5); S38(0)]	1.42841e-06	4.56363e-05	1.812	1	1	2	2	Q9P206	Q9P206 [879-917]	Q9P206 1xPhospho [S881(0); S885(0); S889(0); S890(0); S906(96.3); S909(0.1); T910(0.1); S912(3.5); S916(0)]	Q9P206 1xPhospho [S906(96.3)]	Uncharacterized protein KIAA1522 OS=Homo sapiens OX=9606 GN=KIAA1522 PE=1 SV=2	Q9P206	0	4021.86	39	926580	1		High	4	0.0452	0	1	1	1	1006.22	0.71	0.00071	61.0644	3.326e-05	2.683e-08	1.812	6.86	61.23
504	FALSE	Mono-phosphorylated	High	Unambiguous	ACSLAASEGLSSAQPNGPPEAEPRPPQSPASTASFIFSK	[K].ACSLAASEGLSSAQPNGPPEAEPRPPQSPASTASFIFSK.[G]	1xCarbamidomethyl [C2]; 1xDeamidated [N/Q]; 1xPhospho [S28(97.3)]	1xCarbamidomethyl [C2]; 1xDeamidated [Q14; N16]; 1xPhospho [S3(0); S7(0); S11(0); S12(0); S28(97.3); S31(0.1); T32(0.1); S34(2.5); S38(0)]	5.67279e-08	4.56363e-05	2.253	1	1	2	3	Q9P206	Q9P206 [879-917]	Q9P206 1xPhospho [S881(0); S885(0); S889(0); S890(0); S906(97.3); S909(0.1); T910(0.1); S912(2.5); S916(0)]	Q9P206 1xPhospho [S906(97.3)]	Uncharacterized protein KIAA1522 OS=Homo sapiens OX=9606 GN=KIAA1522 PE=1 SV=2	Q9P206	0	4022.85	39	69251	1		High	4	0.013	0	1	1	1	1006.47	3.1	0.00312	63.0772	3.326e-05	4.597e-10	2.253	8.44	61.43
505	FALSE	Mono-phosphorylated	High	Unambiguous	ACSLAASEGLSSAQPNGPPEAEPRPPQSPASTASFIFSK	[K].ACSLAASEGLSSAQPNGPPEAEPRPPQSPASTASFIFSK.[G]	1xCarbamidomethyl [C2]; 2xDeamidated [Q14; N/Q]; 1xPhospho [S28(100)]	1xCarbamidomethyl [C2]; 2xDeamidated [Q14; N16; Q27]; 1xPhospho [S3(0); S7(0); S11(0); S12(0); S28(100); S31(0.1); T32(0); S34(0); S38(0)]	4.97291e-08	4.56363e-05	2.271	1	1	3	4	Q9P206	Q9P206 [879-917]	Q9P206 1xPhospho [S881(0); S885(0); S889(0); S890(0); S906(100); S909(0.1); T910(0); S912(0); S916(0)]	Q9P206 1xPhospho [S906(100)]	Uncharacterized protein KIAA1522 OS=Homo sapiens OX=9606 GN=KIAA1522 PE=1 SV=2	Q9P206	0	4023.83	39	486620	1		High	4	0.0028	0	1	1	1	1006.72	5.68	0.00571	63.0111	3.326e-05	3.887e-10	2.271	7.18	63.01
507	FALSE	Mono-phosphorylated	High	Unambiguous	ACTLTVFPPEENPGSPSRESPLSAPSDHS	[R].ACTLTVFPPEENPGSPSRESPLSAPSDHS.[-]	1xCarbamidomethyl [C2]; 1xPhospho [S15(98.3)]	1xCarbamidomethyl [C2]; 1xPhospho [T3(0); T5(0); S15(98.3); S17(1.7); S20(0); S23(0); S26(0); S29(0)]	1.27996e-06	4.56363e-05	1.827	1	1	2	3	Q9P2J3	Q9P2J3 [589-617]	Q9P2J3 1xPhospho [T591(0); T593(0); S603(98.3); S605(1.7); S608(0); S611(0); S614(0); S617(0)]	Q9P2J3 1xPhospho [S603(98.3)]	Kelch-like protein 9 OS=Homo sapiens OX=9606 GN=KLHL9 PE=1 SV=2	Q9P2J3	1	3146.38	29	858479	1		High	3	0.0487	0	1	1	1	1049.46	0.52	0.00054	52.2103	3.326e-05	2.338e-08	1.827	6.57	52.45
509	FALSE	Mono-phosphorylated	High	Unambiguous	ADAASSLTVDVTPPTAK	[K].ADAASSLTVDVTPPTAK.[A]	1xPhospho [T12(100)]	1xPhospho [S5(0); S6(0); T8(0); T12(100); T15(0)]	1.89671e-07	4.56363e-05	2.088	1	1	2	15	Q9H8Y8	Q9H8Y8 [404-420]	Q9H8Y8 1xPhospho [S408(0); S409(0); T411(0); T415(100); T418(0)]	Q9H8Y8 1xPhospho [T415(100)]	Golgi reassembly-stacking protein 2 OS=Homo sapiens OX=9606 GN=GORASP2 PE=1 SV=3	Q9H8Y8	0	1723.81	17	1.26215e+07	8		High	2	0.0543	0	1	1	1	862.412	0.71	0.00061	37.9251	3.326e-05	2.109e-09	2.088	6.08	37.84
510	FALSE	Mono-phosphorylated	High	Unambiguous	ADAASSLTVDVTPPTAKAPTTVEDR	[K].ADAASSLTVDVTPPTAKAPTTVEDR.[V]	1xPhospho [T12(100)]	1xPhospho [S5(0); S6(0); T8(0); T12(100); T15(0); T20(0); T21(0)]	1.40766e-06	4.56363e-05	1.814	1	1	1	2	Q9H8Y8	Q9H8Y8 [404-428]	Q9H8Y8 1xPhospho [S408(0); S409(0); T411(0); T415(100); T418(0); T423(0); T424(0)]	Q9H8Y8 1xPhospho [T415(100)]	Golgi reassembly-stacking protein 2 OS=Homo sapiens OX=9606 GN=GORASP2 PE=1 SV=3	Q9H8Y8	1	2593.24	25	1.21942e+06	1		High	3	0.1424	0	1	1	1	865.085	0.76	0.00065	39.2622	3.326e-05	2.648e-08	1.814	6.67	39.3
511	FALSE	Mono-phosphorylated	High	Unambiguous	ADAASSLTVDVTPPTAKAPTTVEDRVGDSTPVSEKPVSAAVDANASESP	[K].ADAASSLTVDVTPPTAKAPTTVEDRVGDSTPVSEKPVSAAVDANASESP.[-]	1xPhospho [S5(90.4)]	1xPhospho [S5(90.4); S6(4.5); T8(4.5); T12(0.3); T15(0); T20(0); T21(0); S29(0); T30(0); S33(0); S38(0); S46(0.3); S48(0)]	0.0337314	0.000648399	0.43	1	1	1	1	Q9H8Y8	Q9H8Y8 [404-452]	Q9H8Y8 1xPhospho [S408(90.4); S409(4.5); T411(4.5); T415(0.3); T418(0); T423(0); T424(0); S432(0); T433(0); S436(0); S441(0); S449(0.3); S451(0)]	Q9H8Y8 1xPhospho [S408(90.4)]	Golgi reassembly-stacking protein 2 OS=Homo sapiens OX=9606 GN=GORASP2 PE=1 SV=3	Q9H8Y8	2	4888.33	49			NoQuanValues	High	4		0.0222	2	2	2	1222.84	3.47	0.00425	51.3482	0.0002839	0.00924	0.43	3.09
516	FALSE	Mono-phosphorylated	High	Unambiguous	ADAPDAGAQSDSELPSYHQNDVSLDR	[R].ADAPDAGAQSDSELPSYHQNDVSLDR.[G]	1xPhospho [S/Y]	1xPhospho [S10(50); S12(50); S16(0); Y17(0); S23(0)]	8.20639e-06	4.56363e-05	1.573	1	1	1	2	Q92538	Q92538 [1289-1314]			Golgi-specific brefeldin A-resistance guanine nucleotide exchange factor 1 OS=Homo sapiens OX=9606 GN=GBF1 PE=1 SV=2	Q92538	0	2838.19	26	547277	1		High	3	0.0084	0	1	1	1	946.734	0.74	0.0007	30.4911	3.326e-05	2.438e-07	1.573	4.76	30.3
517	FALSE	Mono-phosphorylated	High	Unambiguous	ADAPDAGAQSDSELPSYHQNDVSLDRGYTSDSEVYTDHGRPGK	[R].ADAPDAGAQSDSELPSYHQNDVSLDRGYTSDSEVYTDHGRPGK.[I]	1xPhospho [Y/T/S]	1xPhospho [S10(1.8); S12(1.8); S16(1.8); Y17(1.8); S23(1.8); Y28(29.8); T29(29.8); S30(29.8); S32(1.8); Y35(0); T36(0)]	0.00793174	0.000172055	0.632	1	1	1	1	Q92538	Q92538 [1289-1331]			Golgi-specific brefeldin A-resistance guanine nucleotide exchange factor 1 OS=Homo sapiens OX=9606 GN=GBF1 PE=1 SV=2	Q92538	1	4688.01	43	930198	1		High	5		0.0171	4	4	4	938.406	-1.93	-0.00181	28.9928	8.464e-05	0.001449	0.632	5.74	28.82
518	FALSE	Mono-phosphorylated	High	Unambiguous	ADAPDAGAQSDSELPSYHQNDVSLDRGYTSDSEVYTDHGRPGK	[R].ADAPDAGAQSDSELPSYHQNDVSLDRGYTSDSEVYTDHGRPGK.[I]	1xDeamidated [Q19]; 1xPhospho [S32(78.6)]	1xDeamidated [Q19]; 1xPhospho [S10(0.2); S12(0.2); S16(3.5); Y17(3.5); S23(3.5); Y28(3.5); T29(3.5); S30(3.5); S32(78.6); Y35(0.2); T36(0)]	7.95597e-07	4.56363e-05	1.892	1	1	1	1	Q92538	Q92538 [1289-1331]	Q92538 1xPhospho [S1298(0.2); S1300(0.2); S1304(3.5); Y1305(3.5); S1311(3.5); Y1316(3.5); T1317(3.5); S1318(3.5); S1320(78.6); Y1323(0.2); T1324(0)]	Q92538 1xPhospho [S1320(78.6)]	Golgi-specific brefeldin A-resistance guanine nucleotide exchange factor 1 OS=Homo sapiens OX=9606 GN=GBF1 PE=1 SV=2	Q92538	1	4688.99	43			NoQuanValues	High	5		0.009	5	5	5	938.609	4.95	0.00464	28.686	3.326e-05	1.287e-08	1.892	8.83
530	FALSE	Mono-phosphorylated	High	Unambiguous	ADDPLRLDQELQQPQTQEKTSNSLTEDSK	[R].ADDPLRLDQELQQPQTQEKTSNSLTEDSK.[M]	1xDeamidated [Q13]; 1xPhospho [S23(99.9)]	1xDeamidated [Q12; Q13]; 1xPhospho [T16(0); T20(0); S21(0); S23(99.9); T25(0); S28(0)]	0.00822448	0.000172055	0.627	1	1	1	1	Q12888	Q12888 [840-868]	Q12888 1xPhospho [T855(0); T859(0); S860(0); S862(99.9); T864(0); S867(0)]	Q12888 1xPhospho [S862(99.9)]	TP53-binding protein 1 OS=Homo sapiens OX=9606 GN=TP53BP1 PE=1 SV=2	Q12888	2	3395.55	29			NoQuanValues	High	3	0.0302	0	1	1	1	1132.53	7.28	0.00824	36.0815	8.464e-05	0.001517	0.627	3.97
535	FALSE	Mono-phosphorylated	High	Unambiguous	ADDTFEALCIEPFSSPPELPDVMKPQDSGSSANEQAVQ	[R].ADDTFEALCIEPFSSPPELPDVMKPQDSGSSANEQAVQ.[-]	1xCarbamidomethyl [C9]; 1xDeamidated [Q35]; 1xPhospho [S/T]	1xCarbamidomethyl [C9]; 1xDeamidated [Q35]; 1xPhospho [T4(0); S14(50); S15(50); S28(0); S30(0); S31(0)]	0.0895141	0.00298955	0.287	1	1	1	1	Q15370	Q15370 [81-118]			Elongin-B OS=Homo sapiens OX=9606 GN=ELOB PE=1 SV=1	Q15370	0	4187.8	38			NoQuanValues	High	4		0.042	4	4	4	1047.71	5.94	0.00622	89.2922	0.001408	0.03305	0.287	2.28
537	FALSE	Mono-phosphorylated	High	Unambiguous	ADEASELACPTPKEDGLAQQQTQLNLR	[K].ADEASELACPTPKEDGLAQQQTQLNLR.[S]	1xCarbamidomethyl [C9]; 1xDeamidated [Q]; 1xPhospho [T11(100)]	1xCarbamidomethyl [C9]; 1xDeamidated [Q19; Q20]; 1xPhospho [S5(0); T11(100); T22(0)]	2.41039e-08	4.56363e-05	2.37	1	1	2	2	P49327	P49327 [2194-2220]	P49327 1xPhospho [S2198(0); T2204(100); T2215(0)]	P49327 1xPhospho [T2204(100)]	Fatty acid synthase OS=Homo sapiens OX=9606 GN=FASN PE=1 SV=3	P49327	1	3064.39	27			NoneMonoisotopic	High	3		0.0024	2	2	2	1022.14	5.3	0.00542	40.829	3.326e-05	1.551e-10	2.37	8.31
541	FALSE	Mono-phosphorylated	High	Unambiguous	ADEICIAGSPLTPR	[R].ADEICIAGSPLTPR.[R]	1xCarbamidomethyl [C5]; 1xPhospho [S9(100)]	1xCarbamidomethyl [C5]; 1xPhospho [S9(100); T12(0)]	0.118935	0.00442726	0.243	1	1	1	1	Q08999	Q08999 [631-644]	Q08999 1xPhospho [S639(100); T642(0)]	Q08999 1xPhospho [S639(100)]	Retinoblastoma-like protein 2 OS=Homo sapiens OX=9606 GN=RBL2 PE=1 SV=3	Q08999	0	1579.72	14	33729.2	1		High	2	0.1279	0	1	1	1	790.367	5.08	0.00401	42.7007	0.002028	0.04828	0.243	1.72	42.67
547	FALSE	Mono-phosphorylated	High	Unambiguous	ADGAPSAAPPDGLLASPDLGLLK	[R].ADGAPSAAPPDGLLASPDLGLLK.[L]	1xPhospho [S16(100)]	1xPhospho [S6(0); S16(100)]	7.28734e-07	4.56363e-05	1.904	1	1	1	1	P17535	P17535 [75-97]	P17535 1xPhospho [S80(0); S90(100)]	P17535 1xPhospho [S90(100)]	Transcription factor jun-D OS=Homo sapiens OX=9606 GN=JUND PE=1 SV=3	P17535	0	2226.11	23	137353	1		High	3	0.5242	0	1	1	1	742.708	1.93	0.00143	79.1769	3.326e-05	1.151e-08	1.904	5.57	79.18
557	FALSE	Mono-phosphorylated	High	Unambiguous	ADGYEPPVQESV	[R].ADGYEPPVQESV.[-]	1xPhospho [S11(100)]	1xPhospho [Y4(0); S11(100)]	0.140874	0.00490138	0.216	1	1	1	1	P61247	P61247 [253-264]	P61247 1xPhospho [Y256(0); S263(100)]	P61247 1xPhospho [S263(100)]	40S ribosomal protein S3a OS=Homo sapiens OX=9606 GN=RPS3A PE=1 SV=2	P61247	0	1370.55	12	133022	1		High	2	0.6277	0	1	1	1	685.78	1.27	0.00087	35.3928	0.002435	0.06075	0.216	2.31	35.41
573	FALSE	Mono-phosphorylated	High	Unambiguous	ADLDVSGPKVDIDVPDVNIEGPEGK	[K].ADLDVSGPKVDIDVPDVNIEGPEGK.[L]	1xPhospho [S6(100)]	1xPhospho [S6(100)]	0.000322725	4.56363e-05	1.071	1	1	1	1	Q09666	Q09666 [3049-3073]; [3831-3855]	Q09666 1xPhospho [S3054(100)]; 1xPhospho [S3836(100)]	Q09666 1xPhospho [S3054(100)]; 1xPhospho [S3836(100)]	Neuroblast differentiation-associated protein AHNAK OS=Homo sapiens OX=9606 GN=AHNAK PE=1 SV=2	Q09666	1	2658.25	25	170087	1		High	3	0.0117	0	1	1	1	886.76	3.95	0.0035	65.3285	3.326e-05	2.507e-05	1.071	3.41	65.36
576	FALSE	Mono-phosphorylated	High	Unambiguous	ADIDVSGPKVDIEGPDVNIEGPEGK	[K].ADIDVSGPKVDIEGPDVNIEGPEGK.[L]	1xDeamidated [N18]; 1xPhospho [S6(100)]	1xDeamidated [N18]; 1xPhospho [S6(100)]	0.0107501	0.000229554	0.59	1	1	1	2	Q09666	Q09666 [2665-2689]	Q09666 1xPhospho [S2670(100)]	Q09666 1xPhospho [S2670(100)]	Neuroblast differentiation-associated protein AHNAK OS=Homo sapiens OX=9606 GN=AHNAK PE=1 SV=2	Q09666	1	2631.21	25	1.35398e+06	2		High	4	0.0531	0	1	1	1	658.556	-1.45	-0.00095	58.6088	0.0001081	0.00212	0.59	2.07	58.52
588	FALSE	Mono-phosphorylated	High	Unambiguous	ADIKSPSLDVTVPEAELNLETPEISVGGK	[K].ADIKSPSLDVTVPEAELNLETPEISVGGK.[G]	1xPhospho [S5(100)]	1xPhospho [S5(100); S7(0); T11(0); T21(0); S25(0)]	4.53918e-10	4.56363e-05	2.913	1	1	1	4	Q09666	Q09666 [4989-5017]	Q09666 1xPhospho [S4993(100); S4995(0); T4999(0); T5009(0); S5013(0)]	Q09666 1xPhospho [S4993(100)]	Neuroblast differentiation-associated protein AHNAK OS=Homo sapiens OX=9606 GN=AHNAK PE=1 SV=2	Q09666	1	3088.53	29	8.91969e+06	4		High	3	0.0239	0	1	1	1	1030.18	1.52	0.00156	73.4993	3.326e-05	1.035e-12	2.913	8.8	74.2
589	FALSE	Mono-phosphorylated	High	Unambiguous	ADIKSPSLDVTVPEAELNLETPEISVGGK	[K].ADIKSPSLDVTVPEAELNLETPEISVGGK.[G]	1xDeamidated [N18]; 1xPhospho [S5(98.4)]	1xDeamidated [N18]; 1xPhospho [S5(98.4); S7(1.6); T11(0); T21(0); S25(0)]	6.83483e-06	4.56363e-05	1.598	1	1	2	4	Q09666	Q09666 [4989-5017]	Q09666 1xPhospho [S4993(98.4); S4995(1.6); T4999(0); T5009(0); S5013(0)]	Q09666 1xPhospho [S4993(98.4)]	Neuroblast differentiation-associated protein AHNAK OS=Homo sapiens OX=9606 GN=AHNAK PE=1 SV=2	Q09666	1	3089.52	29			NoQuanValues	High	3		0.0081	2	2	2	1030.52	7.8	0.00803	74.4465	3.326e-05	1.936e-07	1.598	4.9
594	FALSE	Mono-phosphorylated	High	Unambiguous	ADLINNLGTIAKSGTK	[K].ADLINNLGTIAKSGTK.[A]	1xPhospho [S13(99.3)]	1xPhospho [T9(0); S13(99.3); T15(0.7)]	3.77259e-07	4.56363e-05	1.994	2	3	1	1	P07900; P08238	P07900 [101-116]; P08238 [96-111]	P07900 1xPhospho [T109(0); S113(99.3); T115(0.7)]; P08238 1xPhospho [T104(0); S108(99.3); T110(0.7)]	P07900 1xPhospho [S113(99.3)]; P08238 1xPhospho [S108(99.3)]	Heat shock protein HSP 90-alpha OS=Homo sapiens OX=9606 GN=HSP90AA1 PE=1 SV=5;Heat shock protein HSP 90-beta OS=Homo sapiens OX=9606 GN=HSP90AB1 PE=1 SV=4	P07900; P08238; Q14568	1	1695.87	16	1.3128e+06	1	NotUnique	High	3	0.0244	0	1	1	1	565.961	1.09	0.00062	35.9286	3.326e-05	5.005e-09	1.994	6.56	35.97
595	FALSE	Mono-phosphorylated	High	Unambiguous	ADLIPYQDSPEGPDHSSASSGVPNPPK	[K].ADLIPYQDSPEGPDHSSASSGVPNPPK.[A]	1xPhospho [S9(99.4)]	1xPhospho [Y6(0.1); S9(99.4); S16(0.1); S17(0.1); S19(0.1); S20(0.1)]	0.047466	0.00123361	0.381	1	1	1	1	Q8WUA4	Q8WUA4 [757-783]	Q8WUA4 1xPhospho [Y762(0.1); S765(99.4); S772(0.1); S773(0.1); S775(0.1); S776(0.1)]	Q8WUA4 1xPhospho [S765(99.4)]	General transcription factor 3C polypeptide 2 OS=Homo sapiens OX=9606 GN=GTF3C2 PE=1 SV=2	Q8WUA4	0	2842.26	27	84589.1	1		High	3	0.0904	0	1	1	1	948.09	-0.1	-9e-05	36.6601	0.0005539	0.01441	0.381	1.77	36.59
600	FALSE	Mono-phosphorylated	High	Unambiguous	ADLNQGIGEPQSPSR	[R].ADLNQGIGEPQSPSR.[R]	1xPhospho [S]	1xPhospho [S12(50); S14(50)]	2.21931e-05	4.56363e-05	1.437	1	1	2	2	Q96C19	Q96C19 [63-77]			EF-hand domain-containing protein D2 OS=Homo sapiens OX=9606 GN=EFHD2 PE=1 SV=1	Q96C19	0	1648.73	15	1.79261e+06	2		High	2	0.084	0	1	1	1	824.871	1.15	0.00094	15.363	3.326e-05	8.605e-07	1.437	4.76	15.39
601	FALSE	Mono-phosphorylated	High	Unambiguous	ADLNQGIGEPQSPSRR	[R].ADLNQGIGEPQSPSRR.[V]	1xPhospho [S12(100)]	1xPhospho [S12(100); S14(0)]	9.85318e-06	4.56363e-05	1.548	1	1	2	2	Q96C19	Q96C19 [63-78]	Q96C19 1xPhospho [S74(100); S76(0)]	Q96C19 1xPhospho [S74(100)]	EF-hand domain-containing protein D2 OS=Homo sapiens OX=9606 GN=EFHD2 PE=1 SV=1	Q96C19	1	1804.83	16	1.94467e+07	2		High	2	0.0751	0	1	1	1	902.922	1.23	0.00111	10.1348	3.326e-05	3.077e-07	1.548	4.53	10.18
603	FALSE	Mono-phosphorylated	High	Unambiguous	ADIPVKSSPQAAVPYKK	[K].ADIPVKSSPQAAVPYKK.[D]	1xPhospho [S8(98.6)]	1xPhospho [S7(1.4); S8(98.6); Y15(0)]	0.00040188	4.56363e-05	1.041	1	1	1	1	Q9H2P0	Q9H2P0 [601-617]	Q9H2P0 1xPhospho [S607(1.4); S608(98.6); Y615(0)]	Q9H2P0 1xPhospho [S608(98.6)]	Activity-dependent neuroprotector homeobox protein OS=Homo sapiens OX=9606 GN=ADNP PE=1 SV=1	Q9H2P0	2	1878.97	17	1.79815e+06	1		High	3	0.0142	0	1	1	1	626.996	1.15	0.00072	12.8227	3.326e-05	3.305e-05	1.041	4.92	12.82
614	FALSE	Mono-phosphorylated	High	Unambiguous	ADNPSPNLMPASAQAQNAQR	[R].ADNPSPNLMPASAQAQNAQR.[A]	1xOxidation [M9]; 1xPhospho [S5(100)]	1xOxidation [M9]; 1xPhospho [S5(100); S12(0)]	0.00100934	4.56363e-05	0.915	1	1	1	1	Q92585	Q92585 [356-375]	Q92585 1xPhospho [S360(100); S367(0)]	Q92585 1xPhospho [S360(100)]	Mastermind-like protein 1 OS=Homo sapiens OX=9606 GN=MAML1 PE=1 SV=3	Q92585	0	2176.94	20	116356	1		High	3	0.4955	0	1	1	1	726.321	2.05	0.00149	13.4386	3.326e-05	0.0001066	0.915	2.24	13.46
622	FALSE	Mono-phosphorylated	High	Unambiguous	ADREVQAEQPSSSSPR	[K].ADREVQAEQPSSSSPR.[R]	1xPhospho [S]	1xPhospho [S11(25); S12(25); S13(25); S14(25)]	0.0245385	0.000471374	0.475	1	1	1	1	Q9Y388	Q9Y388 [175-190]			RNA-binding motif protein, X-linked 2 OS=Homo sapiens OX=9606 GN=RBMX2 PE=1 SV=2	Q9Y388	1	1823.79	16	898839	1		High	3	0.0191	0	1	1	1	608.603	1.11	0.00067	7.4563	0.0002354	0.006149	0.475	2.62	7.39
624	FALSE	Mono-phosphorylated	High	Unambiguous	ADRPSSLPLDFNDEFSDLDGVVQQR	[R].ADRPSSLPLDFNDEFSDLDGVVQQR.[R]	1xPhospho [S16(100)]	1xPhospho [S5(0); S6(0); S16(100)]	8.89404e-06	4.56363e-05	1.562	1	1	1	1	Q96HH9	Q96HH9 [237-261]	Q96HH9 1xPhospho [S241(0); S242(0); S252(100)]	Q96HH9 1xPhospho [S252(100)]	GRAM domain-containing protein 2B OS=Homo sapiens OX=9606 GN=GRAMD2B PE=1 SV=1	Q96HH9	0	2900.31	25	243364	1		High	3	0.5455	0	1	1	1	967.442	0.39	0.00038	78.1411	3.326e-05	2.695e-07	1.562	5.61	78.15
625	FALSE	Mono-phosphorylated	High	Unambiguous	ADSGPTQPPLSLSPAPETK	[R].ADSGPTQPPLSLSPAPETK.[R]	1xPhospho [S13(100)]	1xPhospho [S3(0); T6(0); S11(0); S13(100); T18(0)]	2.9904e-06	4.56363e-05	1.711	1	1	2	6	O15027	O15027 [2071-2089]	O15027 1xPhospho [S2073(0); T2076(0); S2081(0); S2083(100); T2088(0)]	O15027 1xPhospho [S2083(100)]	Protein transport protein Sec16A OS=Homo sapiens OX=9606 GN=SEC16A PE=1 SV=4	O15027	0	1972.93	19	2.08239e+06	4		High	3	0.1703	0	1	1	1	658.314	1.26	0.00083	37.0657	3.326e-05	6.846e-08	1.711	5.05	36.91
626	FALSE	Mono-phosphorylated	High	Unambiguous	ADSGPTQPPLSLSPAPETKRPGQAAK	[R].ADSGPTQPPLSLSPAPETKRPGQAAK.[K]	1xPhospho [S13(99.9)]	1xPhospho [S3(0); T6(0); S11(0.1); S13(99.9); T18(0)]	5.67279e-08	4.56363e-05	2.253	1	1	2	5	O15027	O15027 [2071-2096]	O15027 1xPhospho [S2073(0); T2076(0); S2081(0.1); S2083(99.9); T2088(0)]	O15027 1xPhospho [S2083(99.9)]	Protein transport protein Sec16A OS=Homo sapiens OX=9606 GN=SEC16A PE=1 SV=4	O15027	1	2681.33	26	1.37502e+07	4		High	4	0.0909	0	1	1	1	671.088	1.02	0.00068	19.7072	3.326e-05	4.607e-10	2.253	8.91	19.81
627	FALSE	Mono-phosphorylated	High	Unambiguous	ADSGPTQPPLSLSPAPETKRPGQAAK	[R].ADSGPTQPPLSLSPAPETKRPGQAAK.[K]	1xDeamidated [Q7]; 1xPhospho [S13(95.1)]	1xDeamidated [Q7]; 1xPhospho [S3(0); T6(0); S11(2.4); S13(95.1); T18(2.4)]	0.000710756	4.56363e-05	0.963	1	1	1	1	O15027	O15027 [2071-2096]	O15027 1xPhospho [S2073(0); T2076(0); S2081(2.4); S2083(95.1); T2088(2.4)]	O15027 1xPhospho [S2083(95.1)]	Protein transport protein Sec16A OS=Homo sapiens OX=9606 GN=SEC16A PE=1 SV=4	O15027	1	2682.31	26			NoneMonoisotopic	High	3		0.0361	2	2	2	894.784	9.08	0.00812	19.6585	3.326e-05	6.801e-05	0.963	4.54
629	FALSE	Mono-phosphorylated	High	Unambiguous	ADSGPTQPPLSLSPAPETKRPGQAAKK	[R].ADSGPTQPPLSLSPAPETKRPGQAAKK.[E]	1xPhospho [S13(90.9)]	1xPhospho [S3(0); T6(0); S11(4.6); S13(90.9); T18(4.6)]	0.0050565	0.000172055	0.694	1	1	1	1	O15027	O15027 [2071-2097]	O15027 1xPhospho [S2073(0); T2076(0); S2081(4.6); S2083(90.9); T2088(4.6)]	O15027 1xPhospho [S2083(90.9)]	Protein transport protein Sec16A OS=Homo sapiens OX=9606 GN=SEC16A PE=1 SV=4	O15027	2	2809.42	27	538300	1		High	4	0.1292	0	1	1	1	703.113	1.93	0.00136	14.0852	8.464e-05	0.0008183	0.694	5.03	14.06
630	FALSE	Mono-phosphorylated	High	Unambiguous	ADSGPTQPPLSLSPAPETKRPGQAAKK	[R].ADSGPTQPPLSLSPAPETKRPGQAAKK.[E]	1xDeamidated [Q7]; 1xPhospho [S/T]	1xDeamidated [Q7]; 1xPhospho [S3(0); T6(0); S11(2.1); S13(48.9); T18(48.9)]	0.0267207	0.000471374	0.463	1	1	1	1	O15027	O15027 [2071-2097]			Protein transport protein Sec16A OS=Homo sapiens OX=9606 GN=SEC16A PE=1 SV=4	O15027	2	2810.41	27			NoneMonoisotopic	High	4	0.0599	0	1	1	1	703.363	7.71	0.00542	14.0297	0.0002354	0.00687	0.463	5.34
634	FALSE	Mono-phosphorylated	High	Unambiguous	ADSPVNGLPK	[K].ADSPVNGLPK.[G]	1xPhospho [S3(100)]	1xPhospho [S3(100)]	0.0151954	0.000229554	0.542	1	1	1	1	Q96S94	Q96S94 [367-376]	Q96S94 1xPhospho [S369(100)]	Q96S94 1xPhospho [S369(100)]	Cyclin-L2 OS=Homo sapiens OX=9606 GN=CCNL2 PE=1 SV=1	Q96S94	0	1077.5	10	1.01976e+06	1		High	2	0.6416	0	1	1	1	539.253	0.78	0.00042	13.7657	0.0001081	0.003304	0.542	2.93	13.86
635	FALSE	Mono-phosphorylated	High	Unambiguous	ADSPVNGLPK	[K].ADSPVNGLPK.[G]	1xDeamidated [N6]; 1xPhospho [S3(100)]	1xDeamidated [N6]; 1xPhospho [S3(100)]	0.028885	0.000529256	0.452	1	1	1	2	Q96S94	Q96S94 [367-376]	Q96S94 1xPhospho [S369(100)]	Q96S94 1xPhospho [S369(100)]	Cyclin-L2 OS=Homo sapiens OX=9606 GN=CCNL2 PE=1 SV=1	Q96S94	0	1078.48	10	856280	2		High	2	0.4375	0	1	1	1	539.745	0.89	0.00048	13.6038	0.0002593	0.007546	0.452	2.08	13.52
636	FALSE	Mono-phosphorylated	High	Unambiguous	ADSRESLKPAAKPLPSK	[R].ADSRESLKPAAKPLPSK.[S]	1xPhospho [S3(100)]	1xPhospho [S3(100); S6(0); S16(0)]	9.4993e-06	4.56363e-05	1.553	1	1	2	8	P46821	P46821 [539-555]	P46821 1xPhospho [S541(100); S544(0); S554(0)]	P46821 1xPhospho [S541(100)]	Microtubule-associated protein 1B OS=Homo sapiens OX=9606 GN=MAP1B PE=1 SV=2	P46821	1	1874.97	17	2.03964e+07	8		High	3	0.0406	0	1	1	1	625.664	1.4	0.00087	8.2845	3.326e-05	2.94e-07	1.553	5.17	7.86
638	FALSE	Mono-phosphorylated	High	Unambiguous	ADSVANKLGSFGK	[R].ADSVANKLGSFGK.[T]	1xPhospho [S10(100)]	1xPhospho [S3(0); S10(100)]	0.000261057	4.56363e-05	1.1	1	1	1	2	Q6GQQ9	Q6GQQ9 [499-511]	Q6GQQ9 1xPhospho [S501(0); S508(100)]	Q6GQQ9 1xPhospho [S508(100)]	OTU domain-containing protein 7B OS=Homo sapiens OX=9606 GN=OTUD7B PE=1 SV=1	Q6GQQ9	1	1373.65	13	1.55499e+06	2		High	2	0.5023	0	1	1	1	687.327	0.34	0.00023	18.0124	3.326e-05	1.927e-05	1.1	4.4	17.99
639	FALSE	Mono-phosphorylated	High	Unambiguous	ADTLKLPPTFFCGVCSDTDEDNGNGEDFQSELQKVQEAQK	[K].ADTLKLPPTFFCGVCSDTDEDNGNGEDFQSELQKVQEAQK.[S]	2xCarbamidomethyl [C12; C15]; 1xDeamidated [N22]; 1xPhospho [S16(95)]	2xCarbamidomethyl [C12; C15]; 1xDeamidated [N22]; 1xPhospho [T3(0); T9(0); S16(95); T18(5); S30(0)]	0.0157515	0.000229554	0.537	1	1	1	1	P49792	P49792 [2726-2765]	P49792 1xPhospho [T2728(0); T2734(0); S2741(95); T2743(5); S2755(0)]	P49792 1xPhospho [S2741(95)]	E3 SUMO-protein ligase RanBP2 OS=Homo sapiens OX=9606 GN=RANBP2 PE=1 SV=2	P49792	2	4598.99	40	262558	1		High	4	0.0127	0	1	1	1	1150.51	5.6	0.00644	73.0602	0.0001081	0.003455	0.537	3.94	72.9
643	FALSE	Mono-phosphorylated	High	Unambiguous	ADTSQEICSPRLPISASHSSK	[K].ADTSQEICSPRLPISASHSSK.[T]	1xCarbamidomethyl [C8]; 1xPhospho [S9(100)]	1xCarbamidomethyl [C8]; 1xPhospho [T3(0); S4(0); S9(100); S15(0); S17(0); S19(0); S20(0)]	6.53001e-07	4.56363e-05	1.919	1	1	1	2	P52948	P52948 [1020-1040]	P52948 1xPhospho [T1022(0); S1023(0); S1028(100); S1034(0); S1036(0); S1038(0); S1039(0)]	P52948 1xPhospho [S1028(100)]	Nuclear pore complex protein Nup98-Nup96 OS=Homo sapiens OX=9606 GN=NUP98 PE=1 SV=4	P52948	1	2351.07	21	3.42019e+06	2		High	4	0.1768	0	1	1	1	588.523	0.73	0.00043	19.7128	3.326e-05	1.002e-08	1.919	7.92	19.79
644	FALSE	Mono-phosphorylated	High	Unambiguous	ADTSSQGALVFLSKDYEIESQNPLASPTNTLLGSAK	[K].ADTSSQGALVFLSKDYEIESQNPLASPTNTLLGSAK.[E]	1xPhospho [S26(100)]	1xPhospho [T3(0); S4(0); S5(0); S13(0); Y16(0); S20(0); S26(100); T28(0); T30(0); S34(0)]	1.07426e-10	4.56363e-05	3.11	1	1	1	4	Q7Z417	Q7Z417 [604-639]	Q7Z417 1xPhospho [T606(0); S607(0); S608(0); S616(0); Y619(0); S623(0); S629(100); T631(0); T633(0); S637(0)]	Q7Z417 1xPhospho [S629(100)]	Nuclear fragile X mental retardation-interacting protein 2 OS=Homo sapiens OX=9606 GN=NUFIP2 PE=1 SV=1	Q7Z417	1	3832.85	36	9.60522e+06	3		High	3	0.0359	0	1	1	1	1278.29	1.29	0.00164	82.2279	3.326e-05	1.678e-13	3.11	11.71	82.24
645	FALSE	Mono-phosphorylated	High	Unambiguous	ADTSSQGALVFLSKDYEIESQNPLASPTNTLLGSAK	[K].ADTSSQGALVFLSKDYEIESQNPLASPTNTLLGSAK.[E]	1xDeamidated [N/Q]; 1xPhospho [S26(100)]	1xDeamidated [Q21; N22]; 1xPhospho [T3(0); S4(0); S5(0); S13(0); Y16(0); S20(0); S26(100); T28(0); T30(0); S34(0)]	6.34402e-11	4.56363e-05	3.182	1	1	2	2	Q7Z417	Q7Z417 [604-639]	Q7Z417 1xPhospho [T606(0); S607(0); S608(0); S616(0); Y619(0); S623(0); S629(100); T631(0); T633(0); S637(0)]	Q7Z417 1xPhospho [S629(100)]	Nuclear fragile X mental retardation-interacting protein 2 OS=Homo sapiens OX=9606 GN=NUFIP2 PE=1 SV=1	Q7Z417	1	3833.84	36			NoQuanValues	High	3	0.059	0	1	1	1	1278.62	5.68	0.00725	82.2639	3.326e-05	8.637e-14	3.182	7.29
646	FALSE	Mono-phosphorylated	High	Unambiguous	ADTSSQGALVFLSKDYEIESQNPLASPTNTLLGSAK	[K].ADTSSQGALVFLSKDYEIESQNPLASPTNTLLGSAK.[E]	3xDeamidated [Q6; N29; N/Q]; 1xPhospho [S26(94.1)]	3xDeamidated [Q6; Q21; N22; N29]; 1xPhospho [T3(0); S4(0); S5(0); S13(0); Y16(0); S20(0); S26(94.1); T28(2.9); T30(2.9); S34(0)]	0.0214325	0.000471374	0.494	1	1	2	2	Q7Z417	Q7Z417 [604-639]	Q7Z417 1xPhospho [T606(0); S607(0); S608(0); S616(0); Y619(0); S623(0); S629(94.1); T631(2.9); T633(2.9); S637(0)]	Q7Z417 1xPhospho [S629(94.1)]	Nuclear fragile X mental retardation-interacting protein 2 OS=Homo sapiens OX=9606 GN=NUFIP2 PE=1 SV=1	Q7Z417	1	3835.8	36			NoQuanValues	High	4	0.1667	0	1	1	1	959.722	15.52	0.01488	82.235	0.0002125	0.005141	0.494	3.24
647	FALSE	Mono-phosphorylated	High	Unambiguous	ADTTTPTPTAILAPGSPASPPGSLEPK	[K].ADTTTPTPTAILAPGSPASPPGSLEPK.[A]	1xPhospho [S16(100)]	1xPhospho [T3(0); T4(0); T5(0); T7(0); T9(0); S16(100); S19(0); S23(0)]	0.00233662	0.000116401	0.8	1	1	1	1	P25440	P25440 [283-309]	P25440 1xPhospho [T285(0); T286(0); T287(0); T289(0); T291(0); S298(100); S301(0); S305(0)]	P25440 1xPhospho [S298(100)]	Bromodomain-containing protein 2 OS=Homo sapiens OX=9606 GN=BRD2 PE=1 SV=2	P25440	0	2654.3	27	42486.4	1		High	3	0.2261	0	1	1	1	885.439	1.88	0.00166	58.1201	6.257e-05	0.0003069	0.8	2.61	58.1
649	FALSE	Mono-phosphorylated	High	Unambiguous	ADTTTPTTSAITASRSESPPPLSDPK	[K].ADTTTPTTSAITASRSESPPPLSDPK.[Q]	1xPhospho [T/S]	1xPhospho [T3(0); T4(0); T5(0); T7(0.7); T8(0.7); S9(0.7); T12(32.4); S14(32.4); S16(32.4); S18(0.7); S23(0)]	0.0148711	0.000229554	0.545	1	1	1	3	Q15059	Q15059 [246-271]			Bromodomain-containing protein 3 OS=Homo sapiens OX=9606 GN=BRD3 PE=1 SV=1	Q15059	1	2708.27	26	92920.6	1		High	3	0.0543	0	1	1	1	903.427	0.29	0.00026	25.9665	0.0001081	0.003212	0.545	1.84	25.97
652	FALSE	Mono-phosphorylated	High	Unambiguous	ADVDISGPKVDIEGPDVNIEGPEGK	[K].ADVDISGPKVDIEGPDVNIEGPEGK.[L]	1xPhospho [S6(100)]	1xPhospho [S6(100)]	0.000731839	4.56363e-05	0.959	1	1	1	1	Q09666	Q09666 [2537-2561]	Q09666 1xPhospho [S2542(100)]	Q09666 1xPhospho [S2542(100)]	Neuroblast differentiation-associated protein AHNAK OS=Homo sapiens OX=9606 GN=AHNAK PE=1 SV=2	Q09666	1	2630.22	25	888322	1		High	3		0.0087	2	2	2	877.415	2.41	0.00212	45.3766	3.326e-05	7.045e-05	0.959	4.56	45.3
653	FALSE	Mono-phosphorylated	High	Unambiguous	ADVDISGPKVGVEVPDVNIEGPEGK	[K].ADVDISGPKVGVEVPDVNIEGPEGK.[L]	1xPhospho [S6(100)]	1xPhospho [S6(100)]	6.41004e-05	4.56363e-05	1.292	1	1	1	2	Q09666	Q09666 [904-928]	Q09666 1xPhospho [S909(100)]	Q09666 1xPhospho [S909(100)]	Neuroblast differentiation-associated protein AHNAK OS=Homo sapiens OX=9606 GN=AHNAK PE=1 SV=2	Q09666	1	2600.25	25	433193	2		High	3	0.307	0	1	1	1	867.429	9.2	0.00798	58.4985	3.326e-05	3.257e-06	1.292	4.17	58.52
654	FALSE	Mono-phosphorylated	High	Unambiguous	ADVDISGPKVGVEVPDVNIEGPEGK	[K].ADVDISGPKVGVEVPDVNIEGPEGK.[L]	1xDeamidated [N18]; 1xPhospho [S6(100)]	1xDeamidated [N18]; 1xPhospho [S6(100)]	0.14709	0.00505945	0.209	1	1	1	1	Q09666	Q09666 [904-928]	Q09666 1xPhospho [S909(100)]	Q09666 1xPhospho [S909(100)]	Neuroblast differentiation-associated protein AHNAK OS=Homo sapiens OX=9606 GN=AHNAK PE=1 SV=2	Q09666	1	2601.23	25			NoneMonoisotopic	High	4		0.0043	2	2	2	651.072	13.3	0.00865	58.3193	0.002547	0.06457	0.209	2.34
658	FALSE	Mono-phosphorylated	High	Unambiguous	ADVDVSGPKVDVEGPDVNIEGPEGK	[K].ADVDVSGPKVDVEGPDVNIEGPEGK.[L]	1xPhospho [S6(100)]	1xPhospho [S6(100)]	0.0337314	0.000648399	0.43	1	1	1	1	Q09666	Q09666 [2921-2945]	Q09666 1xPhospho [S2926(100)]	Q09666 1xPhospho [S2926(100)]	Neuroblast differentiation-associated protein AHNAK OS=Homo sapiens OX=9606 GN=AHNAK PE=1 SV=2	Q09666	1	2602.19	25	144300	1		High	4	0.2846	0	1	1	1	651.303	-1.39	-0.00091	65.0893	0.0002839	0.009247	0.43	2.67	65.08
663	FALSE	Mono-phosphorylated	High	Unambiguous	ADVVPQQADPEFPRASPR	[R].ADVVPQQADPEFPRASPR.[A]	1xPhospho [S16(100)]	1xPhospho [S16(100)]	3.01235e-06	4.56363e-05	1.71	1	1	1	3	Q5T5Y3	Q5T5Y3 [548-565]	Q5T5Y3 1xPhospho [S563(100)]	Q5T5Y3 1xPhospho [S563(100)]	Calmodulin-regulated spectrin-associated protein 1 OS=Homo sapiens OX=9606 GN=CAMSAP1 PE=1 SV=2	Q5T5Y3	1	2059.96	18	2.2005e+06	2		High	3	0.514	0	1	1	1	687.326	1.18	0.00081	27.46	3.326e-05	6.902e-08	1.71	5	27.42
664	FALSE	Mono-phosphorylated	High	Unambiguous	ADVVVSGPKVDIEAPDVSLEGPEGK	[K].ADVVVSGPKVDIEAPDVSLEGPEGK.[L]	1xPhospho [S18(100)]	1xPhospho [S6(0); S18(100)]	0.218592	0.00823246	0.142	1	1	1	1	Q09666	Q09666 [1153-1177]	Q09666 1xPhospho [S1158(0); S1170(100)]	Q09666 1xPhospho [S1170(100)]	Neuroblast differentiation-associated protein AHNAK OS=Homo sapiens OX=9606 GN=AHNAK PE=1 SV=2	Q09666	1	2587.25	25			NoneMonoisotopic	High	4		0	2	2	4	647.57	1.48	0.00096	53.6649	0.003998	0.1107	0.142	3.82
665	FALSE	Mono-phosphorylated	High	Unambiguous	ADYDTLSLR	[R].ADYDTLSLR.[S]	1xPhospho [S7(100)]	1xPhospho [Y3(0); T5(0); S7(100)]	0.00141232	4.56363e-05	0.869	1	1	1	2	Q9Y446	Q9Y446 [174-182]	Q9Y446 1xPhospho [Y176(0); T178(0); S180(100)]	Q9Y446 1xPhospho [S180(100)]	Plakophilin-3 OS=Homo sapiens OX=9606 GN=PKP3 PE=1 SV=1	Q9Y446	0	1133.49	9	1310532	1		High	2	0.2288	0	1	1	1	567.248	0.89	0.0005	30.3126	3.326e-05	0.0001626	0.869	3.19	30.4
669	FALSE	Multi-phosphorylated	High	Unambiguous	ADYVETVLDSTCSSTVQFLEYELNVLGTHKIEDGTLASK	[K].ADYVETVLDSTCSSTVQFLEYELNVLGTHKIEDGTLASK.[T]	1xCarbamidomethyl [C12]; 2xPhospho [S/T/Y]	1xCarbamidomethyl [C12]; 2xPhospho [Y3(0.4); T6(3.7); S10(39); T11(39); S13(39); S14(39); T15(39); Y21(0.4); T28(0.1); T35(0.5); S38(0)]	0.245683	0.00967106	0.121	1	1	1	1	P04114	P04114 [3906-3944]			Apolipoprotein B-100 OS=Homo sapiens OX=9606 GN=APOB PE=1 SV=2	P04114	1	4493.04	39	117073	1		High	3		0.014	4	4	5	1498.38	17.27	0.02586	80.5025	0.004617	0.1307	0.121	1.41	80.38
690	FALSE	Mono-phosphorylated	High	Unambiguous	AEAPPLEREDSGTFSLGK	[R].AEAPPLEREDSGTFSLGK.[M]	1xPhospho [S11(97.5)]	1xPhospho [S11(97.5); T13(1.2); S15(1.2)]	0.0165636	0.000229554	0.53	1	1	2	5	O75569	O75569 [8-25]	O75569 1xPhospho [S18(97.5); T20(1.2); S22(1.2)]	O75569 1xPhospho [S18(97.5)]	Interferon-inducible double-stranded RNA-dependent protein kinase activator A OS=Homo sapiens OX=9606 GN=PRKRA PE=1 SV=1	O75569	1	1983.91	18	348566	2		High	3	0.0444	0	1	1	1	661.975	1.78	0.00118	32.8114	0.0001081	0.003686	0.53	1.8	32.89
691	FALSE	Mono-phosphorylated	High	Unambiguous	AEAQQVEALPGPSLDQWHRSAGEEEDGPVLTDEQK	[K].AEAQQVEALPGPSLDQWHRSAGEEEDGPVLTDEQK.[S]	1xPhospho [S20(99.9)]	1xPhospho [S13(0.1); S20(99.9); T31(0)]	3.51255e-06	4.56363e-05	1.689	1	1	1	1	Q66PJ3	Q66PJ3 [313-347]	Q66PJ3 1xPhospho [S325(0.1); S332(99.9); T343(0)]	Q66PJ3 1xPhospho [S332(99.9)]	ADP-ribosylation factor-like protein 6-interacting protein 4 OS=Homo sapiens OX=9606 GN=ARL6IP4 PE=1 SV=2	Q66PJ3	1	3896.76	35	820143	1		High	4	0.0743	0	1	1	1	974.947	1.58	0.00154	48.2616	3.326e-05	8.367e-08	1.689	7.81	48.2
694	FALSE	Mono-phosphorylated	High	Unambiguous	AEASSPVPYLSPETNPASSTSAVNHNVNLTNVR	[K].AEASSPVPYLSPETNPASSTSAVNHNVNLTNVR.[L]	1xPhospho [S4(98.1)]	1xPhospho [S4(98.1); S5(1.9); Y9(0); S11(0); T14(0); S18(0); S19(0); T20(0); S21(0); T30(0)]	3.80167e-11	4.56363e-05	3.252	1	1	2	6	Q07157	Q07157 [923-955]	Q07157 1xPhospho [S926(98.1); S927(1.9); Y931(0); S933(0); T936(0); S940(0); S941(0); T942(0); S943(0); T952(0)]	Q07157 1xPhospho [S926(98.1)]	Tight junction protein ZO-1 OS=Homo sapiens OX=9606 GN=TJP1 PE=1 SV=3	Q07157	0	3503.64	33	2.64483e+06	3		High	3		0.003	2	2	2	1168.55	-2.56	-0.00299	49.0183	3.326e-05	4.51e-14	3.252	6.54	49.09
695	FALSE	Mono-phosphorylated	High	Unambiguous	AEASSPVPYLSPETNPASSTSAVNHNVNLTNVR	[K].AEASSPVPYLSPETNPASSTSAVNHNVNLTNVR.[L]	1xDeamidated [N15]; 1xPhospho [S/T/Y]	1xDeamidated [N15]; 1xPhospho [S4(0); S5(0); Y9(0); S11(49.1); T14(49.1); S18(1.6); S19(0.1); T20(0.1); S21(0.1); T30(0)]	0.00936977	0.000172055	0.609	1	1	1	1	Q07157	Q07157 [923-955]			Tight junction protein ZO-1 OS=Homo sapiens OX=9606 GN=TJP1 PE=1 SV=3	Q07157	0	3504.63	33			NoQuanValues	High	3		0.0038	2	2	2	1168.89	10.5	0.01226	51.7087	8.464e-05	0.001781	0.609	2.59
696	FALSE	Multi-phosphorylated	High	Unambiguous	AEASSPVPYLSPETNPASSTSAVNHNVNLTNVR	[K].AEASSPVPYLSPETNPASSTSAVNHNVNLTNVR.[L]	2xDeamidated [N15; N24]; 2xPhospho [S11(100); S/Y/T]	2xDeamidated [N15; N24]; 2xPhospho [S4(50); S5(50); Y9(0); S11(100); T14(0); S18(0); S19(0); T20(0); S21(0); T30(0)]	3.39217e-05	4.56363e-05	1.379	1	1	1	1	Q07157	Q07157 [923-955]	Q07157 2xPhospho [S926(50); S927(50); Y931(0); S933(100); T936(0); S940(0); S941(0); T942(0); S943(0); T952(0)]	Q07157 2xPhospho [S933(100); S/Y/T]	Tight junction protein ZO-1 OS=Homo sapiens OX=9606 GN=TJP1 PE=1 SV=3	Q07157	0	3585.58	33			NoQuanValues	High	3	0.0741	0	1	1	1	1195.88	10.63	0.0127	53.7488	3.326e-05	1.471e-06	1.379	3.51
703	FALSE	Mono-phosphorylated	High	Unambiguous	AEDGATPSPSNETPK	[K].AEDGATPSPSNETPK.[K]	1xPhospho [T/S]	1xPhospho [T6(33.1); S8(33.1); S10(0.8); T13(33.1)]	0.0555958	0.00163667	0.358	1	1	1	1	P29966	P29966 [138-152]			Myristoylated alanine-rich C-kinase substrate OS=Homo sapiens OX=9606 GN=MARCKS PE=1 SV=4	P29966	0	1580.65	15			NoQuanValues	High	2		0.0119	2	2	2	790.828	0.26	0.0002	8.3451	0.0007473	0.01775	0.358	1.66
704	FALSE	Mono-phosphorylated	High	Unambiguous	AEDGATPSPSNETPKKK	[K].AEDGATPSPSNETPKKK.[K]	1xPhospho [S/T]	1xPhospho [T6(0); S8(0); S10(50); T13(50)]	2.99551e-05	4.56363e-05	1.396	1	1	2	2	P29966	P29966 [138-154]			Myristoylated alanine-rich C-kinase substrate OS=Homo sapiens OX=9606 GN=MARCKS PE=1 SV=4	P29966	2	1836.84	17	858653	2		High	3	0.0379	0	1	1	1	612.951	0.79	0.00048	6.7536	3.326e-05	1.253e-06	1.396	5.01	6.78
712	FALSE	Mono-phosphorylated	High	Unambiguous	AEEDEILNRSPR	[K].AEEDEILNRSPR.[N]	1xPhospho [S10(100)]	1xPhospho [S10(100)]	2.72377e-05	4.56363e-05	1.409	1	1	1	9	P27824	P27824 [574-585]	P27824 1xPhospho [S583(100)]	P27824 1xPhospho [S583(100)]	Calnexin OS=Homo sapiens OX=9606 GN=CANX PE=1 SV=2	P27824	1	1508.67	12	164778647	6		High	2	0.6326	0	1	1	1	754.842	1.16	0.00088	11.7412	3.326e-05	1.108e-06	1.409	3.62	11.67
713	FALSE	Mono-phosphorylated	High	Unambiguous	AEEEHLSSSGGLAK	[R].AEEEHLSSSGGLAK.[N]	1xPhospho [S]	1xPhospho [S7(0); S8(50); S9(50)]	0.0027232	0.000116401	0.779	1	1	1	1	Q52LW3	Q52LW3 [349-362]			Rho GTPase-activating protein 29 OS=Homo sapiens OX=9606 GN=ARHGAP29 PE=1 SV=2	Q52LW3	0	1494.65	14	433173	1		High	2	0.0035	0	1	1	1	747.829	2.17	0.00162	8.8997	6.257e-05	0.0003738	0.779	2.85	8.88
714	FALSE	Mono-phosphorylated	High	Unambiguous	AEEKSPISINVK	[K].AEEKSPISINVK.[T]	1xPhospho [S5(100)]	1xPhospho [S5(100); S8(0)]	0.00156429	0.000116401	0.855	1	1	1	1	Q9UK58	Q9UK58 [348-359]	Q9UK58 1xPhospho [S352(100); S355(0)]	Q9UK58 1xPhospho [S352(100)]	Cyclin-L1 OS=Homo sapiens OX=9606 GN=CCNL1 PE=1 SV=1	Q9UK58	1	1394.69	12	1.02698e+06	1		High	3	0.406	0	1	1	1	465.569	0.29	0.00013	13.4211	6.257e-05	0.0001845	0.855	3.35	13.41
718	FALSE	Mono-phosphorylated	High	Unambiguous	AEELSPAALSPSLEPIR	[R].AEELSPAALSPSLEPIR.[C]	1xPhospho [S10(100)]	1xPhospho [S5(0); S10(100); S12(0)]	3.59049e-06	4.56363e-05	1.686	1	1	1	2	Q12774	Q12774 [441-457]	Q12774 1xPhospho [S445(0); S450(100); S452(0)]	Q12774 1xPhospho [S450(100)]	Rho guanine nucleotide exchange factor 5 OS=Homo sapiens OX=9606 GN=ARHGEF5 PE=1 SV=3	Q12774	0	1859.92	17	1.04387e+06	2		High	3	0.1429	0	1	1	1	620.644	0.87	0.00054	60.6672	3.326e-05	8.603e-08	1.686	5.18	60.68
721	FALSE	Mono-phosphorylated	High	Unambiguous	AEEPPSPPVPK	[R].AEEPPSPPVPK.[A]	1xPhospho [S6(100)]	1xPhospho [S6(100)]	0.0388053	0.000824997	0.41	1	1	1	2	Q96JK2	Q96JK2 [789-799]	Q96JK2 1xPhospho [S794(100)]	Q96JK2 1xPhospho [S794(100)]	DDB1- and CUL4-associated factor 5 OS=Homo sapiens OX=9606 GN=DCAF5 PE=1 SV=2	Q96JK2	0	1227.57	11	298215	2		High	2	0.3545	0	1	1	1	614.287	0.52	0.00032	17.3717	0.0003828	0.0111	0.41	2.68	17.36
730	FALSE	Mono-phosphorylated	High	Unambiguous	AEFLNKSVQK	[R].AEFLNKSVQK.[S]	1xPhospho [S7(100)]	1xPhospho [S7(100)]	0.00226944	0.000116401	0.804	1	1	1	1	Q05682	Q05682 [650-659]	Q05682 1xPhospho [S656(100)]	Q05682 1xPhospho [S656(100)]	Caldesmon OS=Homo sapiens OX=9606 GN=CALD1 PE=1 SV=3	Q05682	1	1243.61	10	649630	1		High	2	0.5262	0	1	1	1	622.308	0.76	0.00047	10.0753	6.257e-05	0.0002953	0.804	3.82	10.05
731	FALSE	Mono-phosphorylated	High	Unambiguous	AEFPSSGSNSVLNTPPTTPESPSSVTVTEGSR	[K].AEFPSSGSNSVLNTPPTTPESPSSVTVTEGSR.[Q]	1xDeamidated [N]; 1xPhospho [S21(94.9)]	1xDeamidated [N9; N13]; 1xPhospho [S5(0); S6(0); S8(0); S10(0); T14(0); T17(0.1); T18(0.1); S21(94.9); S23(2.5); S24(2.5); T26(0.1); T28(0); S31(0)]	0.0123309	0.000229554	0.571	1	1	2	4	Q4LE39	Q4LE39 [1009-1040]	Q4LE39 1xPhospho [S1013(0); S1014(0); S1016(0); S1018(0); T1022(0); T1025(0.1); T1026(0.1); S1029(94.9); S1031(2.5); S1032(2.5); T1034(0.1); T1036(0); S1039(0)]	Q4LE39 1xPhospho [S1029(94.9)]	AT-rich interactive domain-containing protein 4B OS=Homo sapiens OX=9606 GN=ARID4B PE=1 SV=2	Q4LE39	0	3300.48	32			NoneMonoisotopic	High	3	0.1456	0	1	1	1	1100.84	7.61	0.00837	49.8564	0.0001081	0.002537	0.571	1.58
733	FALSE	Mono-phosphorylated	High	Unambiguous	AEFTSPPSLFK	[K].AEFTSPPSLFK.[T]	1xPhospho [S5(100)]	1xPhospho [T4(0); S5(100); S8(0)]	0.00156429	0.000116401	0.855	1	1	1	4	Q6UN15	Q6UN15 [255-265]	Q6UN15 1xPhospho [T258(0); S259(100); S262(0)]	Q6UN15 1xPhospho [S259(100)]	Pre-mRNA 3'-end-processing factor FIP1 OS=Homo sapiens OX=9606 GN=FIP1L1 PE=1 SV=1	Q6UN15	0	1303.6	11	1.16338e+06	3		High	2	0.1282	0	1	1	1	652.303	1.48	0.00096	57.1184	6.257e-05	0.0001854	0.855	3.51	57.37
758	FALSE	Mono-phosphorylated	High	Unambiguous	AEGVSTPLAGR	[R].AEGVSTPLAGR.[G]	1xPhospho [T6(98.8)]	1xPhospho [S5(1.2); T6(98.8)]	0.0843638	0.00288452	0.296	1	1	1	1	P29590	P29590 [862-872]	P29590 1xPhospho [S866(1.2); T867(98.8)]	P29590 1xPhospho [T867(98.8)]	Protein PML OS=Homo sapiens OX=9606 GN=PML PE=1 SV=3	P29590	0	1137.53	11	154073	1		High	2	0.0538	0	1	1	1	569.27	1.7	0.00096	11.789	0.001362	0.03071	0.296	2.23	11.71
776	FALSE	Mono-phosphorylated	High	Unambiguous	AELGMGDSTSQSPPIKR	[R].AELGMGDSTSQSPPIKR.[S]	1xOxidation [M5]; 1xPhospho [S8(99.9)]	1xOxidation [M5]; 1xPhospho [S8(99.9); T9(0); S10(0); S12(0)]	0.0027232	0.000116401	0.779	1	1	2	2	Q9NR19	Q9NR19 [256-272]	Q9NR19 1xPhospho [S263(99.9); T264(0); S265(0); S267(0)]	Q9NR19 1xPhospho [S263(99.9)]	Acetyl-coenzyme A synthetase, cytoplasmic OS=Homo sapiens OX=9606 GN=ACSS2 PE=1 SV=1	Q9NR19	1	1869.84	17	475443	1		High	3	0.0249	0	1	1	1	623.953	1.14	0.00071	10.2268	6.257e-05	0.0003721	0.779	3.21	10.28
838	FALSE	Mono-phosphorylated	High	Unambiguous	AEQLASVQYTLPK	[R].AEQLASVQYTLPK.[T]	1xPhospho [T10(100)]	1xPhospho [S6(0); Y9(0); T10(100)]	0.000362778	4.56363e-05	1.055	1	1	1	2	Q07157	Q07157 [580-592]	Q07157 1xPhospho [S585(0); Y588(0); T589(100)]	Q07157 1xPhospho [T589(100)]	Tight junction protein ZO-1 OS=Homo sapiens OX=9606 GN=TJP1 PE=1 SV=3	Q07157	0	1527.75	13	674602	2		High	2	0.0546	0	1	1	1	764.377	1.01	0.00077	42.0293	3.326e-05	2.927e-05	1.055	4.76	42.04
845	FALSE	Mono-phosphorylated	High	Unambiguous	AESGDSLGSEDRDLLYSIDAYR	[R].AESGDSLGSEDRDLLYSIDAYR.[S]	1xPhospho [S6(98)]	1xPhospho [S3(2); S6(98); S9(0); Y16(0); S17(0); Y21(0)]	0.000199169	4.56363e-05	1.137	1	1	1	1	Q9NQW6	Q9NQW6 [656-677]	Q9NQW6 1xPhospho [S658(2); S661(98); S664(0); Y671(0); S672(0); Y676(0)]	Q9NQW6 1xPhospho [S661(98)]	Anillin OS=Homo sapiens OX=9606 GN=ANLN PE=1 SV=2	Q9NQW6	1	2512.09	22			NoQuanValues	High	3	0.0793	0	1	1	1	838.036	1.86	0.00155	67.4642	3.326e-05	1.365e-05	1.137	3.28
846	FALSE	Mono-phosphorylated	High	Unambiguous	AESGPDLRYEVTSGGGGTSR	[R].AESGPDLRYEVTSGGGGTSR.[M]	1xPhospho [S3(100)]	1xPhospho [S3(100); Y9(0); T12(0); S13(0); T18(0); S19(0)]	1.80896e-09	4.56363e-05	2.724	1	1	1	3	P15924	P15924 [20-39]	P15924 1xPhospho [S22(100); Y28(0); T31(0); S32(0); T37(0); S38(0)]	P15924 1xPhospho [S22(100)]	Desmoplakin OS=Homo sapiens OX=9606 GN=DSP PE=1 SV=3	P15924	1	2075.9	20	797562	2		High	3	0.1991	0	1	1	1	692.64	0.77	0.00054	19.0711	3.326e-05	5.935e-12	2.724	6.83	18.89
847	FALSE	Mono-phosphorylated	High	Unambiguous	AESLPLSSNLQSK	[R].AESLPLSSNLQSK.[E]	1xPhospho [S3(100)]	1xPhospho [S3(100); S7(0); S8(0); S12(0)]	4.54518e-05	4.56363e-05	1.339	1	1	1	1	Q8N1W1	Q8N1W1 [533-545]	Q8N1W1 1xPhospho [S535(100); S539(0); S540(0); S544(0)]	Q8N1W1 1xPhospho [S535(100)]	Rho guanine nucleotide exchange factor 28 OS=Homo sapiens OX=9606 GN=ARHGEF28 PE=1 SV=3	Q8N1W1	0	1453.69	13	97564.4	1		High	2	0.453	0	1	1	1	727.351	0.83	0.00061	31.444	3.326e-05	2.124e-06	1.339	3.62	31.51
849	FALSE	Mono-phosphorylated	High	Unambiguous	AESPESSAIESTQSTPQK	[R].AESPESSAIESTQSTPQK.[G]	1xPhospho [S3(100)]	1xPhospho [S3(100); S6(0); S7(0); S11(0); T12(0); S14(0); T15(0)]	2.19173e-08	4.56363e-05	2.383	1	1	1	2	Q9NTI5	Q9NTI5 [1356-1373]	Q9NTI5 1xPhospho [S1358(100); S1361(0); S1362(0); S1366(0); T1367(0); S1369(0); T1370(0)]	Q9NTI5 1xPhospho [S1358(100)]	Sister chromatid cohesion protein PDS5 homolog B OS=Homo sapiens OX=9606 GN=PDS5B PE=1 SV=1	Q9NTI5	0	1956.84	18	3.57221e+06	2		High	2	0.2491	0	1	1	1	978.926	0.4	0.00039	12.5202	3.326e-05	1.377e-10	2.383	5.82	12.62
850	FALSE	Mono-phosphorylated	High	Unambiguous	AESPESSAIESTQSTPQK	[R].AESPESSAIESTQSTPQK.[G]	1xDeamidated [Q13]; 1xPhospho [S3(98.3)]	1xDeamidated [Q13]; 1xPhospho [S3(98.3); S6(1.6); S7(0); S11(0); T12(0); S14(0); T15(0)]	0.0259732	0.000471374	0.467	1	1	2	3	Q9NTI5	Q9NTI5 [1356-1373]	Q9NTI5 1xPhospho [S1358(98.3); S1361(1.6); S1362(0); S1366(0); T1367(0); S1369(0); T1370(0)]	Q9NTI5 1xPhospho [S1358(98.3)]	Sister chromatid cohesion protein PDS5 homolog B OS=Homo sapiens OX=9606 GN=PDS5B PE=1 SV=1	Q9NTI5	0	1957.83	18	38654.3	1		High	2		0.0135	3	3	5	979.418	1.02	0.001	14.9382	0.0002354	0.006623	0.467	0.73	14.88
851	FALSE	Mono-phosphorylated	High	Unambiguous	AESPESSAIESTQSTPQKGR	[R].AESPESSAIESTQSTPQKGR.[G]	1xPhospho [S3(100)]	1xPhospho [S3(100); S6(0); S7(0); S11(0); T12(0); S14(0); T15(0)]	6.18252e-09	4.56363e-05	2.556	1	1	1	2	Q9NTI5	Q9NTI5 [1356-1375]	Q9NTI5 1xPhospho [S1358(100); S1361(0); S1362(0); S1366(0); T1367(0); S1369(0); T1370(0)]	Q9NTI5 1xPhospho [S1358(100)]	Sister chromatid cohesion protein PDS5 homolog B OS=Homo sapiens OX=9606 GN=PDS5B PE=1 SV=1	Q9NTI5	1	2169.97	20	497475	1		High	3	0.2447	0	1	1	1	723.994	1.13	0.00082	8.9634	3.326e-05	2.797e-11	2.556	4.7	8.93
853	FALSE	Mono-phosphorylated	High	Unambiguous	AESSAGDGPVPYSQGSSSLIMPRPNSVAATSSTKLEDLSYLDGQR	[K].AESSAGDGPVPYSQGSSSLIMPRPNSVAATSSTKLEDLSYLDGQR.[N]	1xDeamidated [N25]; 1xPhospho [S/T/Y]	1xDeamidated [N25]; 1xPhospho [S3(0); S4(0.1); Y12(0); S13(3.1); S16(3.1); S17(3.1); S18(3.1); S26(74.8); T30(3.1); S31(3.1); S32(3.1); T33(3.1); S39(0); Y40(0)]	9.46643e-08	4.56363e-05	2.183	1	1	1	1	Q9C0D5	Q9C0D5 [288-332]			Protein TANC1 OS=Homo sapiens OX=9606 GN=TANC1 PE=1 SV=3	Q9C0D5	1	4707.18	45	469868	1		High	4	0.0271	0	1	1	1	1177.56	6.05	0.00711	67.0876	3.326e-05	8.754e-10	2.183	7.01	66.9
856	FALSE	Mono-phosphorylated	High	Unambiguous	AESSSGGGTVPSSAGILEQGPSPGDGSPPKPK	[R].AESSSGGGTVPSSAGILEQGPSPGDGSPPKPK.[D]	1xPhospho [S27(99.7)]	1xPhospho [S3(0); S4(0); S5(0); T9(0); S12(0.1); S13(0.1); S22(0.1); S27(99.7)]	0.00018785	4.56363e-05	1.145	1	1	2	5	Q68EM7	Q68EM7 [549-580]	Q68EM7 1xPhospho [S551(0); S552(0); S553(0); T557(0); S560(0.1); S561(0.1); S570(0.1); S575(99.7)]	Q68EM7 1xPhospho [S575(99.7)]	Rho GTPase-activating protein 17 OS=Homo sapiens OX=9606 GN=ARHGAP17 PE=1 SV=1	Q68EM7	0	3015.39	32	277581	1		High	3	0.1167	0	1	1	1	1005.8	1.01	0.00101	28.9812	3.326e-05	1.268e-05	1.145	2.4	29.12
857	FALSE	Mono-phosphorylated	High	Unambiguous	AESSSGGGTVPSSAGILEQGPSPGDGSPPKPK	[R].AESSSGGGTVPSSAGILEQGPSPGDGSPPKPK.[D]	1xDeamidated [Q19]; 1xPhospho [S27(99.6)]	1xDeamidated [Q19]; 1xPhospho [S3(0); S4(0); S5(0); T9(0); S12(0.1); S13(0.1); S22(0.1); S27(99.6)]	0.0233464	0.000471374	0.482	1	1	1	1	Q68EM7	Q68EM7 [549-580]	Q68EM7 1xPhospho [S551(0); S552(0); S553(0); T557(0); S560(0.1); S561(0.1); S570(0.1); S575(99.6)]	Q68EM7 1xPhospho [S575(99.6)]	Rho GTPase-activating protein 17 OS=Homo sapiens OX=9606 GN=ARHGAP17 PE=1 SV=1	Q68EM7	0	3016.38	32			NoQuanValues	High	3	0.1728	0	1	1	1	1006.14	6.47	0.0065	28.8998	0.0002354	0.005768	0.482	1.62
858	FALSE	Mono-phosphorylated	High	Unambiguous	AESSSGGGTVPSSAGILEQGPSPGDGSPPKPKDPVSAAVPAPGR	[R].AESSSGGGTVPSSAGILEQGPSPGDGSPPKPKDPVSAAVPAPGR.[N]	1xPhospho [S27(97)]	1xPhospho [S3(0); S4(0); S5(0); T9(0); S12(0); S13(0); S22(0); S27(97); S36(3)]	1.3407e-13	4.56363e-05	4.024	1	1	1	8	Q68EM7	Q68EM7 [549-592]	Q68EM7 1xPhospho [S551(0); S552(0); S553(0); T557(0); S560(0); S561(0); S570(0); S575(97); S584(3)]	Q68EM7 1xPhospho [S575(97)]	Rho GTPase-activating protein 17 OS=Homo sapiens OX=9606 GN=ARHGAP17 PE=1 SV=1	Q68EM7	1	4132.98	44	1.74432e+07	5		High	4	0.0703	0	1	1	1	1034	0.78	0.0008	41.8742	3.326e-05	6.305e-16	3.852	9.82	41.49
859	FALSE	Mono-phosphorylated	High	Unambiguous	AESSSGGGTVPSSAGILEQGPSPGDGSPPKPKDPVSAAVPAPGR	[R].AESSSGGGTVPSSAGILEQGPSPGDGSPPKPKDPVSAAVPAPGR.[N]	1xDeamidated [Q19]; 1xPhospho [S27(99.9)]	1xDeamidated [Q19]; 1xPhospho [S3(0); S4(0); S5(0); T9(0); S12(0); S13(0); S22(0); S27(99.9); S36(0.1)]	2.00057e-10	4.56363e-05	3.025	1	1	1	3	Q68EM7	Q68EM7 [549-592]	Q68EM7 1xPhospho [S551(0); S552(0); S553(0); T557(0); S560(0); S561(0); S570(0); S575(99.9); S584(0.1)]	Q68EM7 1xPhospho [S575(99.9)]	Rho GTPase-activating protein 17 OS=Homo sapiens OX=9606 GN=ARHGAP17 PE=1 SV=1	Q68EM7	1	4133.97	44			NoQuanValues	High	4	0.0751	0	1	1	1	1034.25	5.71	0.0059	41.4981	3.326e-05	3.673e-13	3.025	7.06
864	FALSE	Mono-phosphorylated	High	Unambiguous	AETSEGSGSAPAVPEASASPK	[K].AETSEGSGSAPAVPEASASPK.[Q]	1xPhospho [S/T]	1xPhospho [T3(0); S4(0); S7(0); S9(0); S17(50); S19(50)]	0.000297783	4.56363e-05	1.082	1	1	2	3	P51608	P51608 [62-82]			Methyl-CpG-binding protein 2 OS=Homo sapiens OX=9606 GN=MECP2 PE=1 SV=1	P51608	0	2009.87	21			NoQuanValues	High	2	0.4365	0	1	1	1	1005.44	0.96	0.00097	13.2152	3.326e-05	2.278e-05	1.082	2.52
878	FALSE	Mono-phosphorylated	High	Unambiguous	AEVSPQVPPVSLVSGGLSPAMDGQAPGSPPALRIPEGLAR	[R].AEVSPQVPPVSLVSGGLSPAMDGQAPGSPPALRIPEGLAR.[G]	1xPhospho [S28(100)]	1xPhospho [S4(0); S11(0); S14(0); S18(0); S28(100)]	4.11158e-08	4.56363e-05	2.297	1	1	1	1	Q70EL4	Q70EL4 [1014-1053]	Q70EL4 1xPhospho [S1017(0); S1024(0); S1027(0); S1031(0); S1041(100)]	Q70EL4 1xPhospho [S1041(100)]	Ubiquitin carboxyl-terminal hydrolase 43 OS=Homo sapiens OX=9606 GN=USP43 PE=1 SV=2	Q70EL4	1	3985.03	40	326971	1		High	4	0.3643	0	1	1	1	997.013	0.92	0.00092	82.0486	3.326e-05	3.048e-10	2.297	8.29	82.09
879	FALSE	Mono-phosphorylated	High	Unambiguous	AEVSPQVPPVSLVSGGLSPAMDGQAPGSPPALRIPEGLAR	[R].AEVSPQVPPVSLVSGGLSPAMDGQAPGSPPALRIPEGLAR.[G]	1xDeamidated [Q6]; 1xPhospho [S28(100)]	1xDeamidated [Q6]; 1xPhospho [S4(0); S11(0); S14(0); S18(0); S28(100)]	6.36332e-05	4.56363e-05	1.293	1	1	1	1	Q70EL4	Q70EL4 [1014-1053]	Q70EL4 1xPhospho [S1017(0); S1024(0); S1027(0); S1031(0); S1041(100)]	Q70EL4 1xPhospho [S1041(100)]	Ubiquitin carboxyl-terminal hydrolase 43 OS=Homo sapiens OX=9606 GN=USP43 PE=1 SV=2	Q70EL4	1	3986.01	40			NoQuanValues	High	4	0.0914	0	1	1	1	997.263	5.05	0.00504	82.2868	3.326e-05	3.246e-06	1.293	6.13
888	FALSE	Mono-phosphorylated	High	Unambiguous	AFAAVPTSHPPEDAPAQPPTPGPAASPEQLSFR	[R].AFAAVPTSHPPEDAPAQPPTPGPAASPEQLSFR.[E]	1xPhospho [S26(100)]	1xPhospho [T7(0); S8(0); T20(0); S26(100); S31(0)]	1.14537e-11	4.56363e-05	3.416	1	1	1	6	Q14160	Q14160 [1323-1355]	Q14160 1xPhospho [T1329(0); S1330(0); T1342(0); S1348(100); S1353(0)]	Q14160 1xPhospho [S1348(100)]	Protein scribble homolog OS=Homo sapiens OX=9606 GN=SCRIB PE=1 SV=4	Q14160	0	3418.61	33	1.21533e+07	4		High	3	0.0768	0	1	1	1	1140.21	0.81	0.00092	50.2617	3.326e-05	9.922e-15	3.416	9.51	50.46
889	FALSE	Mono-phosphorylated	High	Unambiguous	AFAAVPTSHPPEDAPAQPPTPGPAASPEQLSFR	[R].AFAAVPTSHPPEDAPAQPPTPGPAASPEQLSFR.[E]	1xDeamidated [Q17]; 1xPhospho [S26(100)]	1xDeamidated [Q17]; 1xPhospho [T7(0); S8(0); T20(0); S26(100); S31(0)]	8.84787e-09	4.56363e-05	2.507	1	1	1	1	Q14160	Q14160 [1323-1355]	Q14160 1xPhospho [T1329(0); S1330(0); T1342(0); S1348(100); S1353(0)]	Q14160 1xPhospho [S1348(100)]	Protein scribble homolog OS=Homo sapiens OX=9606 GN=SCRIB PE=1 SV=4	Q14160	0	3419.59	33			NoQuanValues	High	3	0.0532	0	1	1	1	1140.54	6.7	0.00764	50.2382	3.326e-05	4.401e-11	2.507	8.46
890	FALSE	Mono-phosphorylated	High	Unambiguous	AFAAVPTSHPPEDAPAQPPTPGPAASPEQLSFRER	[R].AFAAVPTSHPPEDAPAQPPTPGPAASPEQLSFRER.[Q]	1xPhospho [S26(100)]	1xPhospho [T7(0); S8(0); T20(0); S26(100); S31(0)]	1.41063e-09	4.56363e-05	2.758	1	1	1	2	Q14160	Q14160 [1323-1357]	Q14160 1xPhospho [T1329(0); S1330(0); T1342(0); S1348(100); S1353(0)]	Q14160 1xPhospho [S1348(100)]	Protein scribble homolog OS=Homo sapiens OX=9606 GN=SCRIB PE=1 SV=4	Q14160	1	3703.75	35	3.02381e+06	1		High	4	0.0197	0	1	1	1	926.695	0.65	0.00061	42.0236	3.326e-05	4.337e-12	2.758	9.14	42.2
891	FALSE	Mono-phosphorylated	High	Unambiguous	AFAAVPTSHPPEDAPAQPPTPGPAASPEQLSFRER	[R].AFAAVPTSHPPEDAPAQPPTPGPAASPEQLSFRER.[Q]	1xDeamidated [Q17]; 1xPhospho [S31(98.3)]	1xDeamidated [Q17]; 1xPhospho [T7(0); S8(0); T20(0); S26(1.7); S31(98.3)]	3.22284e-05	4.56363e-05	1.386	1	1	2	2	Q14160	Q14160 [1323-1357]	Q14160 1xPhospho [T1329(0); S1330(0); T1342(0); S1348(1.7); S1353(98.3)]	Q14160 1xPhospho [S1353(98.3)]	Protein scribble homolog OS=Homo sapiens OX=9606 GN=SCRIB PE=1 SV=4	Q14160	1	3704.74	35			NoQuanValues	High	3	0.0106	0	1	1	1	1235.59	5.55	0.00685	42.2055	3.326e-05	1.375e-06	1.386	4.71
919	FALSE	Mono-phosphorylated	High	Unambiguous	AFGPGLQGGSAGSPAR	[K].AFGPGLQGGSAGSPAR.[F]	1xPhospho [S10(99.2)]	1xPhospho [S10(99.2); S13(0.8)]	1.33739e-06	4.56363e-05	1.821	1	1	2	4	P21333	P21333 [1072-1087]	P21333 1xPhospho [S1081(99.2); S1084(0.8)]	P21333 1xPhospho [S1081(99.2)]	Filamin-A OS=Homo sapiens OX=9606 GN=FLNA PE=1 SV=4	P21333	0	1509.68	16	2.78681e+06	2		High	2	0.0668	0	1	1	1	755.347	1.48	0.00112	19.0216	3.326e-05	2.468e-08	1.821	4.64	19.11
920	FALSE	Mono-phosphorylated	High	Unambiguous	AFGPGLQGGSAGSPARFTIDTK	[K].AFGPGLQGGSAGSPARFTIDTK.[G]	1xPhospho [S/T]	1xPhospho [S10(50); S13(50); T18(0); T21(0)]	0.000200631	4.56363e-05	1.136	1	1	1	4	P21333	P21333 [1072-1093]			Filamin-A OS=Homo sapiens OX=9606 GN=FLNA PE=1 SV=4	P21333	1	2215.05	22	657094	2		High	3	0.0636	0	1	1	1	739.024	1.14	0.00084	42.6725	3.326e-05	1.378e-05	1.136	4.56	42.51
921	FALSE	Mono-phosphorylated	High	Unambiguous	AFGSGIDIKPGTPPIAGR	[K].AFGSGIDIKPGTPPIAGR.[S]	1xPhospho [T12(100)]	1xPhospho [S4(0); T12(100)]	6.05884e-08	4.56363e-05	2.244	1	1	1	1	Q9Y520	Q9Y520 [2662-2679]	Q9Y520 1xPhospho [S2665(0); T2673(100)]	Q9Y520 1xPhospho [T2673(100)]	Protein PRRC2C OS=Homo sapiens OX=9606 GN=PRRC2C PE=1 SV=4	Q9Y520	0	1833.93	18	1.30519e+06	1		High	3	0.498	0	1	1	1	611.98	0.43	0.00026	40.3193	3.326e-05	5.006e-10	2.244	4.9	40.4
929	FALSE	Mono-phosphorylated	High	Unambiguous	AFKESPKQILDPAASVTGSR	[K].AFKESPKQILDPAASVTGSR.[R]	1xPhospho [S5(100)]	1xPhospho [S5(100); S15(0); T17(0); S19(0)]	5.58069e-09	4.56363e-05	2.57	1	1	1	5	P46013	P46013 [2524-2543]	P46013 1xPhospho [S2528(100); S2538(0); T2540(0); S2542(0)]	P46013 1xPhospho [S2528(100)]	Proliferation marker protein Ki-67 OS=Homo sapiens OX=9606 GN=MKI67 PE=1 SV=2	P46013	2	2182.09	20	6.25222e+06	2		High	3	0.5531	0	1	1	1	728.036	1	0.00073	34.0563	3.326e-05	2.461e-11	2.57	7.16	34.29
932	FALSE	Mono-phosphorylated	High	Unambiguous	AFKPEETSSNSDPPSPPVLNNSHPVPR	[R].AFKPEETSSNSDPPSPPVLNNSHPVPR.[S]	1xPhospho [S15(100)]	1xPhospho [T7(0); S8(0); S9(0); S11(0); S15(100); S22(0)]	8.96268e-10	4.56363e-05	2.82	1	1	1	5	O60293	O60293 [641-667]	O60293 1xPhospho [T647(0); S648(0); S649(0); S651(0); S655(100); S662(0)]	O60293 1xPhospho [S655(100)]	Zinc finger C3H1 domain-containing protein OS=Homo sapiens OX=9606 GN=ZFC3H1 PE=1 SV=3	O60293	0	2980.38	27	5.08618e+06	3		High	3	0.2185	0	1	1	1	994.133	0.69	0.00069	23.2029	3.326e-05	2.435e-12	2.82	5.95	23.06
933	FALSE	Mono-phosphorylated	High	Unambiguous	AFKPEETSSNSDPPSPPVLNNSHPVPR	[R].AFKPEETSSNSDPPSPPVLNNSHPVPR.[S]	1xDeamidated [N10]; 1xPhospho [S15(100)]	1xDeamidated [N10]; 1xPhospho [T7(0); S8(0); S9(0); S11(0); S15(100); S22(0)]	0.00209448	0.000116401	0.815	1	1	1	4	O60293	O60293 [641-667]	O60293 1xPhospho [T647(0); S648(0); S649(0); S651(0); S655(100); S662(0)]	O60293 1xPhospho [S655(100)]	Zinc finger C3H1 domain-containing protein OS=Homo sapiens OX=9606 GN=ZFC3H1 PE=1 SV=3	O60293	0	2981.37	27			NoQuanValues	High	3	0.257	0	1	1	1	994.467	6.34	0.0063	23.3393	6.257e-05	0.0002662	0.815	3.58
940	FALSE	Mono-phosphorylated	High	Unambiguous	AFLAELEQNSPK	[K].AFLAELEQNSPK.[I]	1xPhospho [S10(100)]	1xPhospho [S10(100)]	0.000255392	4.56363e-05	1.103	1	1	1	3	Q9UPN3	Q9UPN3 [4512-4523]	Q9UPN3 1xPhospho [S4521(100)]	Q9UPN3 1xPhospho [S4521(100)]	Microtubule-actin cross-linking factor 1, isoforms 1/2/3/5 OS=Homo sapiens OX=9606 GN=MACF1 PE=1 SV=4	Q9UPN3	0	1426.66	12	327979	2		High	2	0.6207	0	1	1	1	713.836	1.74	0.00124	42.4024	3.326e-05	1.875e-05	1.103	3.19	42.46
941	FALSE	Mono-phosphorylated	High	Unambiguous	AFLAELEQNSPKIQK	[K].AFLAELEQNSPKIQK.[V]	1xPhospho [S10(100)]	1xPhospho [S10(100)]	6.3064e-06	4.56363e-05	1.609	1	1	1	2	Q9UPN3	Q9UPN3 [4512-4526]	Q9UPN3 1xPhospho [S4521(100)]	Q9UPN3 1xPhospho [S4521(100)]	Microtubule-actin cross-linking factor 1, isoforms 1/2/3/5 OS=Homo sapiens OX=9606 GN=MACF1 PE=1 SV=4	Q9UPN3	1	1795.9	15	3791646	1		High	3	0.5595	0	1	1	1	599.305	1.21	0.00072	36.9027	3.326e-05	1.755e-07	1.609	6.97	36.95
943	FALSE	Mono-phosphorylated	High	Unambiguous	AFLASLSPAMVVPEDQLTR	[K].AFLASLSPAMVVPEDQLTR.[W]	1xPhospho [S/T]	1xPhospho [S5(50); S7(50); T18(0)]	0.0354306	0.000824997	0.423	1	1	1	1	Q9H211	Q9H211 [312-330]			DNA replication factor Cdt1 OS=Homo sapiens OX=9606 GN=CDT1 PE=1 SV=3	Q9H211	0	2125.04	19	73710.9	1		High	3	0.0435	0	1	1	1	709.019	1.42	0.00101	80.6694	0.0003828	0.009871	0.423	1.15	80.55
977	FALSE	Mono-phosphorylated	High	Unambiguous	AFMESPKQILDSAASLTGSK	[K].AFMESPKQILDSAASLTGSK.[R]	1xPhospho [S5(100)]	1xPhospho [S5(100); S12(0); S15(0); T17(0); S19(0)]	6.26043e-06	4.56363e-05	1.61	1	1	1	1	P46013	P46013 [1675-1694]	P46013 1xPhospho [S1679(100); S1686(0); S1689(0); T1691(0); S1693(0)]	P46013 1xPhospho [S1679(100)]	Proliferation marker protein Ki-67 OS=Homo sapiens OX=9606 GN=MKI67 PE=1 SV=2	P46013	1	2161.02	20	144726	1		High	3	0.3429	0	1	1	1	721.014	1.85	0.00133	74.4507	3.326e-05	1.741e-07	1.61	3.85	74.5
978	FALSE	Mono-phosphorylated	High	Unambiguous	AFMESPKQILDSAASLTGSKR	[K].AFMESPKQILDSAASLTGSKR.[Q]	1xPhospho [S5(100)]	1xPhospho [S5(100); S12(0); S15(0); T17(0); S19(0)]	5.18482e-05	4.56363e-05	1.321	1	1	1	1	P46013	P46013 [1675-1695]	P46013 1xPhospho [S1679(100); S1686(0); S1689(0); T1691(0); S1693(0)]	P46013 1xPhospho [S1679(100)]	Proliferation marker protein Ki-67 OS=Homo sapiens OX=9606 GN=MKI67 PE=1 SV=2	P46013	2	2317.13	21			NoQuanValues	High	3	0.3499	0	1	1	1	773.048	2.1	0.00163	65.2095	3.326e-05	2.507e-06	1.321	3.83
1000	FALSE	Mono-phosphorylated	High	Unambiguous	AFPAREPSTPPSPISSSSSSCSR	[R].AFPAREPSTPPSPISSSSSSCSR.[G]	1xCarbamidomethyl [C21]; 1xPhospho [S12(99.9)]	1xCarbamidomethyl [C21]; 1xPhospho [S8(0); T9(0); S12(99.9); S15(0); S16(0); S17(0); S18(0); S19(0); S20(0); S22(0)]	0.0140391	0.000229554	0.553	1	1	1	1	Q92908	Q92908 [26-48]	Q92908 1xPhospho [S33(0); T34(0); S37(99.9); S40(0); S41(0); S42(0); S43(0); S44(0); S45(0); S47(0)]	Q92908 1xPhospho [S37(99.9)]	Transcription factor GATA-6 OS=Homo sapiens OX=9606 GN=GATA6 PE=1 SV=2	Q92908	1	2472.09	23			NoneMonoisotopic	High	3	0.078	0	1	1	1	824.701	1.38	0.00114	18.7455	0.0001081	0.002984	0.553	2.18
1010	FALSE	Mono-phosphorylated	High	Unambiguous	AFQQSVEQDNLFDISTEEGSTKR	[K].AFQQSVEQDNLFDISTEEGSTKR.[K]	1xPhospho [S/T]	1xPhospho [S5(0); S15(50); T16(50); S20(0); T21(0)]	0.0700076	0.00244074	0.324	1	1	1	1	Q14690	Q14690 [22-44]			Protein RRP5 homolog OS=Homo sapiens OX=9606 GN=PDCD11 PE=1 SV=3	Q14690	1	2709.2	23	311498	1		High	3	0.0368	0	1	1	1	903.74	0.4	0.00036	47.7609	0.001131	0.02402	0.324	4.62	47.67
1017	FALSE	Mono-phosphorylated	High	Unambiguous	AFSDPFVEAEK	[R].AFSDPFVEAEK.[S]	1xPhospho [S3(100)]	1xPhospho [S3(100)]	0.0955654	0.00321372	0.277	1	1	1	1	P34932	P34932 [74-84]	P34932 1xPhospho [S76(100)]	P34932 1xPhospho [S76(100)]	Heat shock 70 kDa protein 4 OS=Homo sapiens OX=9606 GN=HSPA4 PE=1 SV=4	P34932	0	1319.56	11	34546.8	1		High	2	0.4908	0	1	1	1	660.282	1.34	0.00089	49.6042	0.001522	0.03617	0.277	1.63	49.68
1019	FALSE	Mono-phosphorylated	High	Unambiguous	AFSEDEALAQQENR	[R].AFSEDEALAQQENR.[H]	1xPhospho [S3(100)]	1xPhospho [S3(100)]	0.000189229	4.56363e-05	1.144	1	1	1	1	Q9C0H5	Q9C0H5 [602-615]	Q9C0H5 1xPhospho [S604(100)]	Q9C0H5 1xPhospho [S604(100)]	Rho GTPase-activating protein 39 OS=Homo sapiens OX=9606 GN=ARHGAP39 PE=1 SV=2	Q9C0H5	0	1687.7	14	94881.8	1		High	2	0.6725	0	1	1	1	844.353	1.32	0.00112	26.8873	3.326e-05	1.285e-05	1.144	2.87	26.92
1023	FALSE	Mono-phosphorylated	High	Unambiguous	AFSFSKTPK	[R].AFSFSKTPK.[R]	1xPhospho [S3(100)]	1xPhospho [S3(100); S5(0); T7(0)]	0.0871912	0.00293722	0.291	1	1	1	1	Q9H8V3	Q9H8V3 [840-848]	Q9H8V3 1xPhospho [S842(100); S844(0); T846(0)]	Q9H8V3 1xPhospho [S842(100)]	Protein ECT2 OS=Homo sapiens OX=9606 GN=ECT2 PE=1 SV=4	Q9H8V3	1	1092.51	9	1.53343e+06	1		High	2	0.2152	0	1	1	1	546.76	0.3	0.00016	13.8919	0.001384	0.03192	0.291	3.02	13.79
1037	FALSE	Mono-phosphorylated	High	Unambiguous	AFSSRSYTSGPGSR	[R].AFSSRSYTSGPGSR.[I]	1xPhospho [S6(100)]	1xPhospho [S3(0); S4(0); S6(100); Y7(0); T8(0); S9(0); S13(0)]	9.71008e-06	4.56363e-05	1.55	1	1	3	37	P05787	P05787 [19-32]	P05787 1xPhospho [S21(0); S22(0); S24(100); Y25(0); T26(0); S27(0); S31(0)]	P05787 1xPhospho [S24(100)]	Keratin, type II cytoskeletal 8 OS=Homo sapiens OX=9606 GN=KRT8 PE=1 SV=7	P05787	1	1539.66	14	5.47928e+08	20		High	2	0.0513	0	1	1	1	770.334	1.49	0.00115	8.7173	3.326e-05	3.014e-07	1.55	4.29	8.37
1038	FALSE	Multi-phosphorylated	High	Unambiguous	AFSSRSYTSGPGSR	[R].AFSSRSYTSGPGSR.[I]	2xPhospho [S3(98.1); S/T/Y]	2xPhospho [S3(98.1); S4(33.8); S6(33.8); Y7(0); T8(33.7); S9(0.7); S13(0)]	0.011894	0.000229554	0.576	1	1	2	2	P05787	P05787 [19-32]	P05787 2xPhospho [S21(98.1); S22(33.8); S24(33.8); Y25(0); T26(33.7); S27(0.7); S31(0)]	P05787 2xPhospho [S21(98.1); S/T/Y]	Keratin, type II cytoskeletal 8 OS=Homo sapiens OX=9606 GN=KRT8 PE=1 SV=7	P05787	1	1619.63	14	269280	2		High	3	0.0435	0	1	1	1	540.547	1.28	0.00069	12.3828	0.0001081	0.002412	0.576	2.07	12.43
1047	FALSE	Mono-phosphorylated	High	Unambiguous	AFSTVPLTPVPRPSDSVSSTPAATSTPSKQALQFFCYICK	[R].AFSTVPLTPVPRPSDSVSSTPAATSTPSKQALQFFCYICK.[A]	2xCarbamidomethyl [C36; C39]; 1xPhospho [S/T/Y]	2xCarbamidomethyl [C36; C39]; 1xPhospho [S3(49.9); T4(49.9); T8(0.2); S14(0); S16(0); S18(0); S19(0); T20(0); T24(0); S25(0); T26(0); S28(0); Y37(0)]	0.0468145	0.00123361	0.383	1	1	1	1	Q9ULV3	Q9ULV3 [560-599]			Cip1-interacting zinc finger protein OS=Homo sapiens OX=9606 GN=CIZ1 PE=1 SV=2	Q9ULV3	1	4424.13	40	300215	1		High	4	0.0201	0	1	1	1	1106.79	1.15	0.00127	78.4974	0.0005539	0.01423	0.383	3.48	78.25
1048	FALSE	Mono-phosphorylated	High	Unambiguous	AFSTVPLTPVPRPSDSVSSTPAATSTPSKQALQFFCYICK	[R].AFSTVPLTPVPRPSDSVSSTPAATSTPSKQALQFFCYICK.[A]	2xCarbamidomethyl [C36; C39]; 1xDeamidated [Q30]; 1xPhospho [T4(96.7)]	2xCarbamidomethyl [C36; C39]; 1xDeamidated [Q30]; 1xPhospho [S3(3.2); T4(96.7); T8(0.1); S14(0); S16(0); S18(0); S19(0); T20(0); T24(0); S25(0); T26(0); S28(0); Y37(0)]	0.000268806	4.56363e-05	1.096	1	1	1	2	Q9ULV3	Q9ULV3 [560-599]	Q9ULV3 1xPhospho [S562(3.2); T563(96.7); T567(0.1); S573(0); S575(0); S577(0); S578(0); T579(0); T583(0); S584(0); T585(0); S587(0); Y596(0)]	Q9ULV3 1xPhospho [T563(96.7)]	Cip1-interacting zinc finger protein OS=Homo sapiens OX=9606 GN=CIZ1 PE=1 SV=2	Q9ULV3	1	4425.12	40			NoQuanValues	High	4	0.0143	0	1	1	1	1107.04	5.64	0.00624	78.289	3.326e-05	1.996e-05	1.096	5.6
1059	FALSE	Mono-phosphorylated	High	Unambiguous	AFVDRTPPPAAVAQR	[R].AFVDRTPPPAAVAQR.[T]	1xPhospho [T6(100)]	1xPhospho [T6(100)]	9.94651e-09	4.56363e-05	2.491	1	1	1	2	Q5JTD0	Q5JTD0 [417-431]	Q5JTD0 1xPhospho [T422(100)]	Q5JTD0 1xPhospho [T422(100)]	Tight junction-associated protein 1 OS=Homo sapiens OX=9606 GN=TJAP1 PE=1 SV=1	Q5JTD0	1	1675.83	15	4.62005e+06	1		High	3	0.6607	0	1	1	1	559.283	1.09	0.00061	14.9755	3.326e-05	5.119e-11	2.491	8.4	14.91
1060	FALSE	Mono-phosphorylated	High	Unambiguous	AFVEDSEDEDGAGEGGSSLLQK	[R].AFVEDSEDEDGAGEGGSSLLQK.[R]	1xPhospho [S6(100)]	1xPhospho [S6(100); S17(0); S18(0)]	1.26137e-06	4.56363e-05	1.829	1	1	1	2	Q8N9T8	Q8N9T8 [166-187]	Q8N9T8 1xPhospho [S171(100); S182(0); S183(0)]	Q8N9T8 1xPhospho [S171(100)]	Protein KRI1 homolog OS=Homo sapiens OX=9606 GN=KRI1 PE=1 SV=3	Q8N9T8	0	2319.95	22	334312	2		High	2	0.504	0	1	1	1	1160.48	1.14	0.00132	38.8584	3.326e-05	2.293e-08	1.829	3.73	38.88
1061	FALSE	Mono-phosphorylated	High	Unambiguous	AFVEDSEDEDGAGEGGSSLLQKR	[R].AFVEDSEDEDGAGEGGSSLLQKR.[A]	1xPhospho [S6(100)]	1xPhospho [S6(100); S17(0); S18(0)]	7.98293e-05	4.56363e-05	1.262	1	1	1	1	Q8N9T8	Q8N9T8 [166-188]	Q8N9T8 1xPhospho [S171(100); S182(0); S183(0)]	Q8N9T8 1xPhospho [S171(100)]	Protein KRI1 homolog OS=Homo sapiens OX=9606 GN=KRI1 PE=1 SV=3	Q8N9T8	1	2476.05	23	99200.9	1		High	3	0.3746	0	1	1	1	826.022	0.38	0.00032	29.2728	3.326e-05	4.315e-06	1.262	3.07	29.34
1075	FALSE	Mono-phosphorylated	High	Unambiguous	AGAASPLNSPLSSAVPSLGK	[R].AGAASPLNSPLSSAVPSLGK.[E]	1xPhospho [S5(100)]	1xPhospho [S5(100); S9(0); S12(0); S13(0); S17(0)]	0.000205081	4.56363e-05	1.133	1	1	2	2	O75962	O75962 [2451-2470]	O75962 1xPhospho [S2455(100); S2459(0); S2462(0); S2463(0); S2467(0)]	O75962 1xPhospho [S2455(100)]	Triple functional domain protein OS=Homo sapiens OX=9606 GN=TRIO PE=1 SV=2	O75962	0	1903.95	20	121299	2		High	2	0.3542	0	1	1	1	952.481	1.2	0.00114	59.3104	3.326e-05	1.421e-05	1.133	2.88	59.43
1076	FALSE	Mono-phosphorylated	High	Unambiguous	AGAASPLNSPLSSAVPSLGKEPFPPSSPLQK	[R].AGAASPLNSPLSSAVPSLGKEPFPPSSPLQK.[G]	1xPhospho [S]	1xPhospho [S5(0); S9(0); S12(0); S13(0); S17(0); S26(50); S27(50)]	7.13175e-11	4.56363e-05	3.166	1	1	2	23	O75962	O75962 [2451-2481]			Triple functional domain protein OS=Homo sapiens OX=9606 GN=TRIO PE=1 SV=2	O75962	1	3111.58	31	5.34751e+06	8		High	3	0.0207	0	1	1	1	1037.87	1.71	0.00177	68.6877	3.326e-05	1e-13	3.166	10.64	69.13
1077	FALSE	Mono-phosphorylated	High	Unambiguous	AGAASPLNSPLSSAVPSLGKEPFPPSSPLQK	[R].AGAASPLNSPLSSAVPSLGKEPFPPSSPLQK.[G]	1xDeamidated [N8]; 1xPhospho [S]	1xDeamidated [N8]; 1xPhospho [S5(0); S9(0); S12(0); S13(0); S17(0); S26(50); S27(50)]	2.66009e-06	4.56363e-05	1.727	1	1	2	5	O75962	O75962 [2451-2481]			Triple functional domain protein OS=Homo sapiens OX=9606 GN=TRIO PE=1 SV=2	O75962	1	3112.56	31	44041.4	1		High	4	0.0135	0	1	1	1	778.902	8.39	0.00653	69.3354	3.326e-05	5.872e-08	1.727	6.65	71.01
1078	FALSE	Mono-phosphorylated	High	Unambiguous	AGAASPLNSPLSSAVPSLGKEPFPPSSPLQK	[R].AGAASPLNSPLSSAVPSLGKEPFPPSSPLQK.[G]	2xDeamidated [N8; Q30]; 1xPhospho [S5(100)]	2xDeamidated [N8; Q30]; 1xPhospho [S5(100); S9(0); S12(0); S13(0); S17(0); S26(0); S27(0)]	0.116689	0.00437169	0.246	1	1	1	1	O75962	O75962 [2451-2481]	O75962 1xPhospho [S2455(100); S2459(0); S2462(0); S2463(0); S2467(0); S2476(0); S2477(0)]	O75962 1xPhospho [S2455(100)]	Triple functional domain protein OS=Homo sapiens OX=9606 GN=TRIO PE=1 SV=2	O75962	1	3113.54	31	63490.8	1		High	3	0.4018	0	1	1	1	1038.53	12.76	0.01324	70.7312	0.002006	0.04694	0.246	1.12	70.54
1079	FALSE	Multi-phosphorylated	High	Unambiguous	AGAASPLNSPLSSAVPSLGKEPFPPSSPLQK	[R].AGAASPLNSPLSSAVPSLGKEPFPPSSPLQK.[G]	2xPhospho [S5(100); S9(100)]	2xPhospho [S5(100); S9(100); S12(0); S13(0); S17(0); S26(0); S27(0)]	5.63144e-08	4.56363e-05	2.254	1	1	3	8	O75962	O75962 [2451-2481]	O75962 2xPhospho [S2455(100); S2459(100); S2462(0); S2463(0); S2467(0); S2476(0); S2477(0)]	O75962 2xPhospho [S2455(100); S2459(100)]	Triple functional domain protein OS=Homo sapiens OX=9606 GN=TRIO PE=1 SV=2	O75962	1	3191.54	31	1.52341e+06	4		High	3	0.2506	0	1	1	1	1064.52	0.7	0.00074	74.2811	3.326e-05	4.544e-10	2.254	7.94	75.34
1080	FALSE	Multi-phosphorylated	High	Unambiguous	AGAASPLNSPLSSAVPSLGKEPFPPSSPLQK	[R].AGAASPLNSPLSSAVPSLGKEPFPPSSPLQK.[G]	1xDeamidated [N/Q]; 2xPhospho [S5(100); S]	1xDeamidated [N8; Q30]; 2xPhospho [S5(100); S9(0); S12(32.6); S13(32.6); S17(32.6); S26(1.2); S27(1.2)]	0.0334951	0.000588383	0.431	1	1	2	2	O75962	O75962 [2451-2481]	O75962 2xPhospho [S2455(100); S2459(0); S2462(32.6); S2463(32.6); S2467(32.6); S2476(1.2); S2477(1.2)]	O75962 2xPhospho [S2455(100); S]	Triple functional domain protein OS=Homo sapiens OX=9606 GN=TRIO PE=1 SV=2	O75962	1	3192.53	31			NoQuanValues	High	3		0.0446	2	2	2	1064.85	6.32	0.00672	75.2952	0.0002839	0.009133	0.431	1.93
1081	FALSE	Multi-phosphorylated	High	Unambiguous	AGAASPLNSPLSSAVPSLGKEPFPPSSPLQK	[R].AGAASPLNSPLSSAVPSLGKEPFPPSSPLQK.[G]	3xPhospho [S5(100); S]	3xPhospho [S5(100); S9(33.3); S12(33.3); S13(33.3); S17(0); S26(50); S27(50)]	0.00367116	0.000172055	0.738	1	1	1	4	O75962	O75962 [2451-2481]	O75962 3xPhospho [S2455(100); S2459(33.3); S2462(33.3); S2463(33.3); S2467(0); S2476(50); S2477(50)]	O75962 3xPhospho [S2455(100); S]	Triple functional domain protein OS=Homo sapiens OX=9606 GN=TRIO PE=1 SV=2	O75962	1	3271.51	31	1.25777e+06	2		High	3	0.178	0	1	1	1	1091.18	0.86	0.00094	79.8175	8.464e-05	0.0005429	0.738	4.55	79.75
1082	FALSE	Multi-phosphorylated	High	Unambiguous	AGAASPLNSPLSSAVPSLGKEPFPPSSPLQK	[R].AGAASPLNSPLSSAVPSLGKEPFPPSSPLQK.[G]	1xDeamidated [N8]; 3xPhospho [S5(100); S9(96.9); S]	1xDeamidated [N8]; 3xPhospho [S5(100); S9(96.9); S12(3); S13(0.1); S17(0); S26(50); S27(50)]	0.0245385	0.000471374	0.475	1	1	1	2	O75962	O75962 [2451-2481]	O75962 3xPhospho [S2455(100); S2459(96.9); S2462(3); S2463(0.1); S2467(0); S2476(50); S2477(50)]	O75962 3xPhospho [S2455(100); S2459(96.9); S]	Triple functional domain protein OS=Homo sapiens OX=9606 GN=TRIO PE=1 SV=2	O75962	1	3272.49	31			NoQuanValues	High	3	0.0072	0	1	1	1	1091.51	7.8	0.00851	80.8201	0.0002354	0.006164	0.475	2.76
1084	FALSE	Mono-phosphorylated	High	Unambiguous	AGADGPPAPPGAPQAPSPPQGSPQDQHHFLR	[R].AGADGPPAPPGAPQAPSPPQGSPQDQHHFLR.[S]	1xPhospho [S17(100)]	1xPhospho [S17(100); S22(0)]	4.51393e-09	4.56363e-05	2.599	1	1	1	1	Q96RY5	Q96RY5 [54-84]	Q96RY5 1xPhospho [S70(100); S75(0)]	Q96RY5 1xPhospho [S70(100)]	Protein cramped-like OS=Homo sapiens OX=9606 GN=CRAMP1 PE=1 SV=3	Q96RY5	0	3162.45	31			NoQuanValues	High	4	0.1949	0	1	1	1	791.372	3.28	0.00259	27.9938	3.326e-05	1.886e-11	2.599	8.57
1087	FALSE	Mono-phosphorylated	High	Unambiguous	AGAGMITQHSSNASPINR	[R].AGAGMITQHSSNASPINR.[I]	1xDeamidated [Q8]; 1xOxidation [M5]; 1xPhospho [S/T]	1xDeamidated [Q8]; 1xOxidation [M5]; 1xPhospho [T7(0); S10(33.3); S11(33.3); S14(33.3)]	0.0430789	0.00117835	0.395	1	1	1	1	Q9NWH9	Q9NWH9 [989-1006]			SAFB-like transcription modulator OS=Homo sapiens OX=9606 GN=SLTM PE=1 SV=2	Q9NWH9	0	1908.83	18	767682	1		High	3	0.0686	0	1	1	1	636.942	-8.39	-0.00534	7.9127	0.0005311	0.01268	0.395	4.37	7.84
1094	FALSE	Mono-phosphorylated	High	Unambiguous	AGAPGALSPSYDGGLHGLQSK	[R].AGAPGALSPSYDGGLHGLQSK.[I]	1xPhospho [S8(100)]	1xPhospho [S8(100); S10(0); Y11(0); S20(0)]	2.35398e-09	4.56363e-05	2.688	1	1	3	3	P15923	P15923 [372-392]	P15923 1xPhospho [S379(100); S381(0); Y382(0); S391(0)]	P15923 1xPhospho [S379(100)]	Transcription factor E2-alpha OS=Homo sapiens OX=9606 GN=TCF3 PE=1 SV=1	P15923	0	2062.96	21	3.96471e+06	2		High	3	0.077	0	1	1	1	688.326	1.7	0.00117	31.0727	3.326e-05	8.235e-12	2.688	6.62	31.15
1095	FALSE	Mono-phosphorylated	High	Unambiguous	AGAPGALSPSYDGGLHGLQSK	[R].AGAPGALSPSYDGGLHGLQSK.[I]	1xDeamidated [Q19]; 1xPhospho [S8(100)]	1xDeamidated [Q19]; 1xPhospho [S8(100); S10(0); Y11(0); S20(0)]	0.00666428	0.000172055	0.656	1	1	1	1	P15923	P15923 [372-392]	P15923 1xPhospho [S379(100); S381(0); Y382(0); S391(0)]	P15923 1xPhospho [S379(100)]	Transcription factor E2-alpha OS=Homo sapiens OX=9606 GN=TCF3 PE=1 SV=1	P15923	0	2063.94	21			NoQuanValues	High	2	0.192	0	1	1	1	1032.49	9.71	0.01003	31.2469	8.464e-05	0.001158	0.656	3.75
1096	FALSE	Mono-phosphorylated	High	Unambiguous	AGAPGPGLGLCSSSPTGDFVDASVLVR	[R].AGAPGPGLGLCSSSPTGDFVDASVLVR.[Q]	1xCarbamidomethyl [C11]; 1xPhospho [S/T]	1xCarbamidomethyl [C11]; 1xPhospho [S12(49.3); S13(1.3); S14(49.3); T16(0); S23(0)]	7.36577e-05	4.56363e-05	1.273	1	1	1	2	Q6ZTU2	Q6ZTU2 [141-167]			Putative EP400-like protein OS=Homo sapiens OX=9606 GN=EP400P1 PE=5 SV=2	Q6ZTU2	0	2667.25	27			NoQuanValues	High	3	0.0209	0	1	1	1	889.756	1.39	0.00123	78.2669	3.326e-05	3.91e-06	1.273	3.83
1097	FALSE	Mono-phosphorylated	High	Unambiguous	AGAPGPGLGLCSSSPTGGFVDASVLVR	[R].AGAPGPGLGLCSSSPTGGFVDASVLVR.[Q]	1xCarbamidomethyl [C11]; 1xPhospho [S14(98.3)]	1xCarbamidomethyl [C11]; 1xPhospho [S12(0); S13(1.7); S14(98.3); T16(0); S23(0)]	1.09769e-06	4.56363e-05	1.848	1	1	1	1	Q96L91	Q96L91 [152-178]	Q96L91 1xPhospho [S163(0); S164(1.7); S165(98.3); T167(0); S174(0)]	Q96L91 1xPhospho [S165(98.3)]	E1A-binding protein p400 OS=Homo sapiens OX=9606 GN=EP400 PE=1 SV=4	Q96L91	0	2609.24	27	266766	1		High	3	0.0463	0	1	1	1	870.42	1.23	0.00107	77.0407	3.326e-05	1.933e-08	1.848	5.4	77.01
1098	FALSE	Mono-phosphorylated	High	Unambiguous	AGAPVGGSPGLAK	[R].AGAPVGGSPGLAK.[R]	1xPhospho [S8(100)]	1xPhospho [S8(100)]	1.36943e-05	4.56363e-05	1.503	1	1	1	2	Q6ZRS2	Q6ZRS2 [3141-3153]	Q6ZRS2 1xPhospho [S3148(100)]	Q6ZRS2 1xPhospho [S3148(100)]	Helicase SRCAP OS=Homo sapiens OX=9606 GN=SRCAP PE=1 SV=3	Q6ZRS2	0	1161.57	13	2.39149e+06	2		High	2	0.6561	0	1	1	1	581.287	0.71	0.00041	11.7978	3.326e-05	4.678e-07	1.503	3.78	11.8
1103	FALSE	Mono-phosphorylated	High	Unambiguous	AGAVPSSPSTPAPPSAK	[K].AGAVPSSPSTPAPPSAK.[L]	1xPhospho [S9(98)]	1xPhospho [S6(0); S7(1); S9(98); T10(1); S15(0)]	0.000337199	4.56363e-05	1.065	1	1	2	3	Q9C0C6	Q9C0C6 [205-221]	Q9C0C6 1xPhospho [S210(0); S211(1); S213(98); T214(1); S219(0)]	Q9C0C6 1xPhospho [S213(98)]	CLOCK-interacting pacemaker OS=Homo sapiens OX=9606 GN=CIPC PE=1 SV=2	Q9C0C6	0	1601.76	17	217949	2		High	2	0.1181	0	1	1	1	801.383	1.48	0.00118	13.5886	3.326e-05	2.66e-05	1.065	2.37	13.62
1106	FALSE	Mono-phosphorylated	High	Unambiguous	AGCSIVEKPEGGGGYQFPDWAYKTESSPGSR	[K].AGCSIVEKPEGGGGYQFPDWAYKTESSPGSR.[Q]	1xCarbamidomethyl [C3]; 1xPhospho [T/S/Y]	1xCarbamidomethyl [C3]; 1xPhospho [S4(0); Y15(0); Y22(0); T24(33); S26(33); S27(33); S30(1)]	8.94386e-07	4.56363e-05	1.876	1	1	1	2	P41162	P41162 [3-33]			ETS translocation variant 3 OS=Homo sapiens OX=9606 GN=ETV3 PE=1 SV=2	P41162	1	3397.48	31	269034	1		High	4	0.0034	0	1	1	1	850.125	-1.1	-0.00093	44.814	3.326e-05	1.488e-08	1.876	5.83	44.83
1109	FALSE	Mono-phosphorylated	High	Unambiguous	AGDLLEDSPKRPK	[R].AGDLLEDSPKRPK.[E]	1xPhospho [S8(100)]	1xPhospho [S8(100)]	1.86196e-05	4.56363e-05	1.461	1	1	1	11	P51858	P51858 [158-170]	P51858 1xPhospho [S165(100)]	P51858 1xPhospho [S165(100)]	Hepatoma-derived growth factor OS=Homo sapiens OX=9606 GN=HDGF PE=1 SV=1	P51858	1	1505.74	13	3.78236e+08	6		High	3	0.4603	0	1	1	1	502.584	0.9	0.00045	9.211	3.326e-05	6.898e-07	1.461	5.8	8.45
1112	FALSE	Mono-phosphorylated	High	Unambiguous	AGDNIPEEQPVASTPTTVSDGENKKDK	[K].AGDNIPEEQPVASTPTTVSDGENKKDK.[-]	1xPhospho [T16(98.6)]	1xPhospho [S13(0); T14(0); T16(98.6); T17(0); S19(1.4)]	9.32894e-08	4.56363e-05	2.185	1	1	4	16	Q9Y320	Q9Y320 [270-296]	Q9Y320 1xPhospho [S282(0); T283(0); T285(98.6); T286(0); S288(1.4)]	Q9Y320 1xPhospho [T285(98.6)]	Thioredoxin-related transmembrane protein 2 OS=Homo sapiens OX=9606 GN=TMX2 PE=1 SV=1	Q9Y320	2	2907.33	27	2.18411e+06	6		High	3	0.0192	0	1	1	1	969.78	-0.12	-0.00012	13.8104	3.326e-05	8.557e-10	2.185	7.3	13.87
1113	FALSE	Mono-phosphorylated	High	Unambiguous	AGDNIPEEQPVASTPTTVSDGENKKDK	[K].AGDNIPEEQPVASTPTTVSDGENKKDK.[-]	1xDeamidated [Q9]; 1xPhospho [S19(98.9)]	1xDeamidated [Q9; N23]; 1xPhospho [S13(0); T14(0); T16(0); T17(1.1); S19(98.9)]	2.01452e-06	4.56363e-05	1.765	1	1	1	1	Q9Y320	Q9Y320 [270-296]	Q9Y320 1xPhospho [S282(0); T283(0); T285(0); T286(1.1); S288(98.9)]	Q9Y320 1xPhospho [S288(98.9)]	Thioredoxin-related transmembrane protein 2 OS=Homo sapiens OX=9606 GN=TMX2 PE=1 SV=1	Q9Y320	2	2908.31	27			NoQuanValues	High	3	0.012	0	1	1	1	970.115	6.74	0.00653	13.7728	3.326e-05	4.17e-08	1.765	5.81
1114	FALSE	Mono-phosphorylated	High	Unambiguous	AGDPGEMPQSPTGLGQPK	[R].AGDPGEMPQSPTGLGQPK.[R]	1xOxidation [M7]; 1xPhospho [S10(100)]	1xOxidation [M7]; 1xPhospho [S10(100); T12(0)]	6.39934e-06	4.56363e-05	1.607	1	1	1	2	Q9UIF9	Q9UIF9 [1388-1405]	Q9UIF9 1xPhospho [S1397(100); T1399(0)]	Q9UIF9 1xPhospho [S1397(100)]	Bromodomain adjacent to zinc finger domain protein 2A OS=Homo sapiens OX=9606 GN=BAZ2A PE=1 SV=4	Q9UIF9	0	1862.8	18	376590	2		High	3	0.1091	0	1	1	1	621.605	1.03	0.00064	13.2364	3.326e-05	1.788e-07	1.607	4.4	13.28
1115	FALSE	Mono-phosphorylated	High	Unambiguous	AGDSAVLVLPPSPGPR	[R].AGDSAVLVLPPSPGPR.[S]	1xPhospho [S12(100)]	1xPhospho [S4(0); S12(100)]	1.52562e-06	4.56363e-05	1.803	1	1	1	10	Q96JY6	Q96JY6 [186-201]	Q96JY6 1xPhospho [S189(0); S197(100)]	Q96JY6 1xPhospho [S197(100)]	PDZ and LIM domain protein 2 OS=Homo sapiens OX=9606 GN=PDLIM2 PE=1 SV=1	Q96JY6	0	1612.81	16	3.79334e+06	9		High	2	0.6252	0	1	1	1	806.91	1.62	0.00131	44.9762	3.326e-05	2.922e-08	1.803	5.39	44.73
1129	FALSE	Mono-phosphorylated	High	Unambiguous	AGEPDGESLDEQPSSSSSKR	[K].AGEPDGESLDEQPSSSSSKR.[S]	1xPhospho [S8(100)]	1xPhospho [S8(100); S14(0); S15(0); S16(0); S17(0); S18(0)]	1.57363e-05	4.56363e-05	1.484	1	1	1	1	Q9H3Q1	Q9H3Q1 [57-76]	Q9H3Q1 1xPhospho [S64(100); S70(0); S71(0); S72(0); S73(0); S74(0)]	Q9H3Q1 1xPhospho [S64(100)]	Cdc42 effector protein 4 OS=Homo sapiens OX=9606 GN=CDC42EP4 PE=1 SV=1	Q9H3Q1	1	2142.88	20			NoQuanValues	High	3	0.3675	0	1	1	1	714.966	0.54	0.00039	8.1148	3.326e-05	5.537e-07	1.484	4
1132	FALSE	Mono-phosphorylated	High	Unambiguous	AGEPNSPDAEEANSPDVTAGCDPAGVHPPR	[R].AGEPNSPDAEEANSPDVTAGCDPAGVHPPR.[-]	1xCarbamidomethyl [C21]; 1xPhospho [S6(100)]	1xCarbamidomethyl [C21]; 1xPhospho [S6(100); S14(0); T18(0)]	6.74297e-18	4.56363e-05	5.377	1	1	3	29	Q08J23	Q08J23 [738-767]	Q08J23 1xPhospho [S743(100); S751(0); T755(0)]	Q08J23 1xPhospho [S743(100)]	RNA cytosine C(5)-methyltransferase NSUN2 OS=Homo sapiens OX=9606 GN=NSUN2 PE=1 SV=2	Q08J23	0	3094.28	30	4.38403e+07	11		High	3	0.213	0	1	1	1	1032.1	0.43	0.00044	23.4397	3.326e-05	6.305e-16	3.908	7.51	23.91
1133	FALSE	Mono-phosphorylated	High	Unambiguous	AGEPNSPDAEEANSPDVTAGCDPAGVHPPR	[R].AGEPNSPDAEEANSPDVTAGCDPAGVHPPR.[-]	1xCarbamidomethyl [C21]; 1xDeamidated [N]; 1xPhospho [S14(100)]	1xCarbamidomethyl [C21]; 1xDeamidated [N5; N13]; 1xPhospho [S6(0); S14(100); T18(0)]	8.98154e-13	4.56363e-05	3.764	1	1	3	8	Q08J23	Q08J23 [738-767]	Q08J23 1xPhospho [S743(0); S751(100); T755(0)]	Q08J23 1xPhospho [S751(100)]	RNA cytosine C(5)-methyltransferase NSUN2 OS=Homo sapiens OX=9606 GN=NSUN2 PE=1 SV=2	Q08J23	0	3095.27	30	213534	2		High	3	0.0596	0	1	1	1	1032.43	6.7	0.00691	24.7859	3.326e-05	6.305e-16	3.764	7.55	25.99
1134	FALSE	Mono-phosphorylated	High	Unambiguous	AGEPNSPDAEEANSPDVTAGCDPAGVHPPR	[R].AGEPNSPDAEEANSPDVTAGCDPAGVHPPR.[-]	1xCarbamidomethyl [C21]; 2xDeamidated [N5; N13]; 1xPhospho [S14(100)]	1xCarbamidomethyl [C21]; 2xDeamidated [N5; N13]; 1xPhospho [S6(0); S14(100); T18(0)]	1.41605e-11	4.56363e-05	3.387	1	1	1	1	Q08J23	Q08J23 [738-767]	Q08J23 1xPhospho [S743(0); S751(100); T755(0)]	Q08J23 1xPhospho [S751(100)]	RNA cytosine C(5)-methyltransferase NSUN2 OS=Homo sapiens OX=9606 GN=NSUN2 PE=1 SV=2	Q08J23	0	3096.25	30			NoQuanValues	High	3	0.1183	0	1	1	1	1032.77	12.96	0.01338	22.1451	3.326e-05	1.298e-14	3.387	7.44
1135	FALSE	Mono-phosphorylated	High	Unambiguous	AGETMYLYEKANTPELK	[R].AGETMYLYEKANTPELK.[K]	1xPhospho [T13(100)]	1xPhospho [T4(0); Y6(0); Y8(0); T13(100)]	3.12991e-05	4.56363e-05	1.39	1	1	1	1	Q9H8V3	Q9H8V3 [347-363]	Q9H8V3 1xPhospho [T350(0); Y352(0); Y354(0); T359(100)]	Q9H8V3 1xPhospho [T359(100)]	Protein ECT2 OS=Homo sapiens OX=9606 GN=ECT2 PE=1 SV=4	Q9H8V3	1	2037.92	17			NoQuanValues	High	3	0.1821	0	1	1	1	679.992	18.44	0.01252	31.535	3.326e-05	1.325e-06	1.39	5.82
1136	FALSE	Mono-phosphorylated	High	Unambiguous	AGETMYLYEKANTPELKK	[R].AGETMYLYEKANTPELKK.[S]	1xPhospho [T13(100)]	1xPhospho [T4(0); Y6(0); Y8(0); T13(100)]	2.60235e-06	4.56363e-05	1.73	1	1	1	1	Q9H8V3	Q9H8V3 [347-364]	Q9H8V3 1xPhospho [T350(0); Y352(0); Y354(0); T359(100)]	Q9H8V3 1xPhospho [T359(100)]	Protein ECT2 OS=Homo sapiens OX=9606 GN=ECT2 PE=1 SV=4	Q9H8V3	2	2166.02	18	1.03592e+06	1		High	4	0.3233	0	1	1	1	542.261	1.73	0.00094	20.0949	3.326e-05	5.73e-08	1.73	5.97	20.16
1154	FALSE	Mono-phosphorylated	High	Unambiguous	AGGASPAASSTAQPPTQHR	[R].AGGASPAASSTAQPPTQHR.[L]	1xPhospho [S5(100)]	1xPhospho [S5(100); S9(0); S10(0); T11(0); T16(0)]	4.35181e-09	4.56363e-05	2.604	1	1	1	3	Q8IU81	Q8IU81 [449-467]	Q8IU81 1xPhospho [S453(100); S457(0); S458(0); T459(0); T464(0)]	Q8IU81 1xPhospho [S453(100)]	Interferon regulatory factor 2-binding protein 1 OS=Homo sapiens OX=9606 GN=IRF2BP1 PE=1 SV=1	Q8IU81	0	1871.84	19	5.52165e+06	2		High	3	0.2321	0	1	1	1	624.619	1.46	0.00091	7.4985	3.326e-05	1.788e-11	2.604	6.98	7.48
1157	FALSE	Mono-phosphorylated	High	Unambiguous	AGGGDLLLPPSPK	[K].AGGGDLLLPPSPK.[V]	1xPhospho [S11(100)]	1xPhospho [S11(100)]	0.00107008	4.56363e-05	0.907	1	1	1	4	Q5TH69	Q5TH69 [1981-1993]	Q5TH69 1xPhospho [S1991(100)]	Q5TH69 1xPhospho [S1991(100)]	Brefeldin A-inhibited guanine nucleotide-exchange protein 3 OS=Homo sapiens OX=9606 GN=ARFGEF3 PE=1 SV=3	Q5TH69	0	1301.65	13	264779	3		High	2	0.5226	0	1	1	1	651.329	1.11	0.00072	38.6106	3.326e-05	0.0001141	0.907	2.66	38.21
1158	FALSE	Mono-phosphorylated	High	Unambiguous	AGGGDLLLPPSPKVEK	[K].AGGGDLLLPPSPKVEK.[K]	1xPhospho [S11(100)]	1xPhospho [S11(100)]	1.34954e-05	4.56363e-05	1.505	1	1	1	3	Q5TH69	Q5TH69 [1981-1996]	Q5TH69 1xPhospho [S1991(100)]	Q5TH69 1xPhospho [S1991(100)]	Brefeldin A-inhibited guanine nucleotide-exchange protein 3 OS=Homo sapiens OX=9606 GN=ARFGEF3 PE=1 SV=3	Q5TH69	1	1657.86	16	1.20614e+06	1		High	3	0.3958	0	1	1	1	553.291	1.35	0.00075	31.9958	3.326e-05	4.561e-07	1.505	5.23	31.7
1159	FALSE	Mono-phosphorylated	High	Unambiguous	AGGGDLLLPPSPKVEKK	[K].AGGGDLLLPPSPKVEKK.[D]	1xPhospho [S11(100)]	1xPhospho [S11(100)]	5.13838e-06	4.56363e-05	1.637	1	1	1	1	Q5TH69	Q5TH69 [1981-1997]	Q5TH69 1xPhospho [S1991(100)]	Q5TH69 1xPhospho [S1991(100)]	Brefeldin A-inhibited guanine nucleotide-exchange protein 3 OS=Homo sapiens OX=9606 GN=ARFGEF3 PE=1 SV=3	Q5TH69	2	1785.95	17	489194	1		High	3	0.5475	0	1	1	1	595.989	1.33	0.00079	20.0383	3.326e-05	1.353e-07	1.637	5.26	20.24
1160	FALSE	Mono-phosphorylated	High	Unambiguous	AGGGGGLGAGSPALSGGQGR	[R].AGGGGGLGAGSPALSGGQGR.[R]	1xPhospho [S11(100)]	1xPhospho [S11(100); S15(0)]	8.97827e-09	4.56363e-05	2.505	1	1	1	4	Q6IQ22	Q6IQ22 [11-30]	Q6IQ22 1xPhospho [S21(100); S25(0)]	Q6IQ22 1xPhospho [S21(100)]	Ras-related protein Rab-12 OS=Homo sapiens OX=9606 GN=RAB12 PE=1 SV=3	Q6IQ22	0	1663.75	20	2.96082e+06	4		High	2	0.2269	0	1	1	1	832.382	0.6	0.0005	14.8367	3.326e-05	4.461e-11	2.505	5.42	14.64
1161	FALSE	Mono-phosphorylated	High	Unambiguous	AGGGGGLGAGSPALSGGQGRR	[R].AGGGGGLGAGSPALSGGQGRR.[R]	1xPhospho [S15(98.6)]	1xPhospho [S11(1.4); S15(98.6)]	8.52613e-05	4.56363e-05	1.253	1	1	2	2	Q6IQ22	Q6IQ22 [11-31]	Q6IQ22 1xPhospho [S21(1.4); S25(98.6)]	Q6IQ22 1xPhospho [S25(98.6)]	Ras-related protein Rab-12 OS=Homo sapiens OX=9606 GN=RAB12 PE=1 SV=3	Q6IQ22	1	1819.86	21	790745	2		High	3	0.0241	0	1	1	1	607.291	1.22	0.00074	9.7561	3.326e-05	4.708e-06	1.253	3.73	10.4
1163	FALSE	Mono-phosphorylated	High	Unambiguous	AGGGPTLQCPPPSSPEKAASLEYDYETIR	[R].AGGGPTLQCPPPSSPEKAASLEYDYETIR.[N]	1xCarbamidomethyl [C9]; 1xPhospho [S/T/Y]	1xCarbamidomethyl [C9]; 1xPhospho [T6(0); S13(50); S14(50); S20(0); Y23(0); Y25(0); T27(0)]	4.00837e-10	4.56363e-05	2.93	1	1	2	5	Q96N66	Q96N66 [272-300]			Lysophospholipid acyltransferase 7 OS=Homo sapiens OX=9606 GN=MBOAT7 PE=1 SV=2	Q96N66	1	3171.43	29	3.32085e+06	2		High	3	0.007	0	1	1	1	1057.82	0.66	0.0007	49.476	3.326e-05	8.843e-13	2.93	8.54	49.31
1164	FALSE	Mono-phosphorylated	High	Unambiguous	AGGGPTLQCPPPSSPEKAASLEYDYETIR	[R].AGGGPTLQCPPPSSPEKAASLEYDYETIR.[N]	1xCarbamidomethyl [C9]; 1xDeamidated [Q8]; 1xPhospho [T/S/Y]	1xCarbamidomethyl [C9]; 1xDeamidated [Q8]; 1xPhospho [T6(48.5); S13(1.5); S14(1.5); S20(48.5); Y23(0.1); Y25(0); T27(0)]	0.0106727	0.000229554	0.591	1	1	1	1	Q96N66	Q96N66 [272-300]			Lysophospholipid acyltransferase 7 OS=Homo sapiens OX=9606 GN=MBOAT7 PE=1 SV=2	Q96N66	1	3172.42	29			NoQuanValues	High	4	0.0642	0	1	1	1	793.865	6.56	0.0052	49.7812	0.0001081	0.002107	0.591	1.87
1165	FALSE	Mono-phosphorylated	High	Unambiguous	AGGGPTLQCPPPSSPEKAASLEYDYETIRNIDCYSTDFCVR	[R].AGGGPTLQCPPPSSPEKAASLEYDYETIRNIDCYSTDFCVR.[V]	3xCarbamidomethyl [C9; C33; C39]; 1xDeamidated [N30]; 1xPhospho [S/T/Y]	3xCarbamidomethyl [C9; C33; C39]; 1xDeamidated [N30]; 1xPhospho [T6(0.1); S13(50); S14(50); S20(0); Y23(0); Y25(0); T27(0); Y34(0); S35(0); T36(0)]	4.0069e-06	4.56363e-05	1.671	1	1	1	1	Q96N66	Q96N66 [272-312]			Lysophospholipid acyltransferase 7 OS=Homo sapiens OX=9606 GN=MBOAT7 PE=1 SV=2	Q96N66	2	4703.04	41	204734	1		High	4	0.0062	0	1	1	1	1176.52	5.81	0.00683	74.4437	3.326e-05	9.892e-08	1.671	6.48	74.43
1168	FALSE	Mono-phosphorylated	High	Unambiguous	AGGLDWPEATEVSPSR	[R].AGGLDWPEATEVSPSR.[T]	1xPhospho [T/S]	1xPhospho [T10(49.6); S13(49.6); S15(0.8)]	0.0247135	0.000471374	0.474	1	1	1	2	Q9Y446	Q9Y446 [226-241]			Plakophilin-3 OS=Homo sapiens OX=9606 GN=PKP3 PE=1 SV=1	Q9Y446	0	1751.76	16	63609.5	1		High	2	0.1162	0	1	1	1	876.387	1.52	0.00133	45.4041	0.0002354	0.006193	0.474	1.98	45.45
1169	FALSE	Mono-phosphorylated	High	Unambiguous	AGGLGAEETPPTSVSESLPTLSDSDPVPLAPGAADSDEDTEGFGVPR	[R].AGGLGAEETPPTSVSESLPTLSDSDPVPLAPGAADSDEDTEGFGVPR.[H]	1xPhospho [S36(97.4)]	1xPhospho [T9(0); T12(0); S13(0); S15(0); S17(0); T20(0); S22(0); S24(0); S36(97.4); T40(2.6)]	5.8965e-11	4.56363e-05	3.192	1	1	1	3	Q66K74	Q66K74 [774-820]	Q66K74 1xPhospho [T782(0); T785(0); S786(0); S788(0); S790(0); T793(0); S795(0); S797(0); S809(97.4); T813(2.6)]	Q66K74 1xPhospho [S809(97.4)]	Microtubule-associated protein 1S OS=Homo sapiens OX=9606 GN=MAP1S PE=1 SV=2	Q66K74	0	4675.11	47	1.77201e+06	3		High	4	0.0351	0	1	1	1	1169.53	0.22	0.00026	82.1223	3.326e-05	7.883e-14	3.192	9.98	82.16
1174	FALSE	Mono-phosphorylated	High	Unambiguous	AGGPTTPLSPTR	[R].AGGPTTPLSPTR.[L]	1xPhospho [S/T]	1xPhospho [T5(0); T6(0.5); S9(49.8); T11(49.8)]	0.000197717	4.56363e-05	1.138	1	1	1	2	P20700	P20700 [15-26]			Lamin-B1 OS=Homo sapiens OX=9606 GN=LMNB1 PE=1 SV=2	P20700	0	1234.58	12	11097602	2		High	2	0.0885	0	1	1	1	617.796	1.14	0.00071	13.0757	3.326e-05	1.357e-05	1.138	3.73	12.99
1175	FALSE	Mono-phosphorylated	High	Unambiguous	AGGPTTPLSPTRLSR	[R].AGGPTTPLSPTRLSR.[L]	1xPhospho [S/T]	1xPhospho [T5(0); T6(0.6); S9(49.4); T11(49.4); S14(0.6)]	0.00154162	0.000116401	0.857	1	1	2	2	P20700	P20700 [15-29]			Lamin-B1 OS=Homo sapiens OX=9606 GN=LMNB1 PE=1 SV=2	P20700	1	1590.8	15	3.49691e+06	2		High	3	0.0716	0	1	1	1	530.938	0.47	0.00025	19.0439	6.257e-05	0.0001814	0.857	3.49	18.88
1178	FALSE	Mono-phosphorylated	High	Unambiguous	AGGSAALSPSKKR	[K].AGGSAALSPSKKR.[K]	1xPhospho [S]	1xPhospho [S4(0); S8(50); S10(50)]	0.00943783	0.000172055	0.608	1	1	1	1	Q92522	Q92522 [24-36]			Histone H1.10 OS=Homo sapiens OX=9606 GN=H1-10 PE=1 SV=1	Q92522	2	1309.66	13	266885	1		High	3	0.0783	0	1	1	1	437.226	0.84	0.00037	7.2189	8.464e-05	0.001808	0.608	3.32	7.18
1180	FALSE	Mono-phosphorylated	High	Unambiguous	AGGSPAPGPETPAISPSKR	[K].AGGSPAPGPETPAISPSKR.[A]	1xPhospho [S4(96.7)]	1xPhospho [S4(96.7); T11(3.2); S15(0.1); S17(0)]	0.000308872	4.56363e-05	1.077	1	1	1	1	P33316	P33316 [85-103]	P33316 1xPhospho [S88(96.7); T95(3.2); S99(0.1); S101(0)]	P33316 1xPhospho [S88(96.7)]	Deoxyuridine 5'-triphosphate nucleotidohydrolase, mitochondrial OS=Homo sapiens OX=9606 GN=DUT PE=1 SV=4	P33316	1	1856.89	19	358766	1		High	3		0.0452	2	2	2	619.636	1.03	0.00064	11.3019	3.326e-05	2.374e-05	1.077	3.8	11.34
1182	FALSE	Mono-phosphorylated	High	Unambiguous	AGGTSSPSPVVFTVGSPPSGSTPPQGPR	[R].AGGTSSPSPVVFTVGSPPSGSTPPQGPR.[T]	1xPhospho [S16(100)]	1xPhospho [T4(0); S5(0); S6(0); S8(0); T13(0); S16(100); S19(0); S21(0); T22(0)]	3.44954e-08	4.56363e-05	2.321	1	1	1	5	O75385	O75385 [743-770]	O75385 1xPhospho [T746(0); S747(0); S748(0); S750(0); T755(0); S758(100); S761(0); S763(0); T764(0)]	O75385 1xPhospho [S758(100)]	Serine/threonine-protein kinase ULK1 OS=Homo sapiens OX=9606 GN=ULK1 PE=1 SV=2	O75385	0	2688.27	28	330976	2		High	3	0.121	0	1	1	1	896.762	1.32	0.00118	48.2196	3.326e-05	2.454e-10	2.321	6.86	48.28
1183	FALSE	Mono-phosphorylated	High	Unambiguous	AGGTSSPSPVVFTVGSPPSGSTPPQGPR	[R].AGGTSSPSPVVFTVGSPPSGSTPPQGPR.[T]	1xDeamidated [Q25]; 1xPhospho [S16(99.9)]	1xDeamidated [Q25]; 1xPhospho [T4(0); S5(0); S6(0); S8(0); T13(0); S16(99.9); S19(0.1); S21(0); T22(0)]	0.0245385	0.000471374	0.475	1	1	1	2	O75385	O75385 [743-770]	O75385 1xPhospho [T746(0); S747(0); S748(0); S750(0); T755(0); S758(99.9); S761(0.1); S763(0); T764(0)]	O75385 1xPhospho [S758(99.9)]	Serine/threonine-protein kinase ULK1 OS=Homo sapiens OX=9606 GN=ULK1 PE=1 SV=2	O75385	0	2689.25	28			NoneMonoisotopic	High	3	0.0096	0	1	1	1	897.095	7.92	0.0071	47.8602	0.0002354	0.006141	0.475	3.13
1192	FALSE	Mono-phosphorylated	High	Unambiguous	AGKLSPLKVQPK	[K].AGKLSPLKVQPK.[K]	1xPhospho [S5(100)]	1xPhospho [S5(100)]	0.000145425	4.56363e-05	1.18	1	1	1	1	P48200	P48200 [153-164]	P48200 1xPhospho [S157(100)]	P48200 1xPhospho [S157(100)]	Iron-responsive element-binding protein 2 OS=Homo sapiens OX=9606 GN=IREB2 PE=1 SV=4	P48200	2	1345.76	12	2.09473e+06	1		High	3	0.6793	0	1	1	1	449.259	0.71	0.00032	9.4347	3.326e-05	9.225e-06	1.18	6.08	9.44
1206	FALSE	Mono-phosphorylated	High	Unambiguous	AGLASPEEEDAVGKEPLKAAPK	[K].AGLASPEEEDAVGKEPLKAAPK.[K]	1xPhospho [S5(100)]	1xPhospho [S5(100)]	0.000125635	4.56363e-05	1.2	1	1	1	1	Q9UNS1	Q9UNS1 [1145-1166]	Q9UNS1 1xPhospho [S1149(100)]	Q9UNS1 1xPhospho [S1149(100)]	Protein timeless homolog OS=Homo sapiens OX=9606 GN=TIMELESS PE=1 SV=2	Q9UNS1	2	2287.12	22	495857	1		High	3	0.5367	0	1	1	1	763.046	0.86	0.00065	20.8623	3.326e-05	7.68e-06	1.2	3.95	20.81
1212	FALSE	Mono-phosphorylated	High	Unambiguous	AGLESGAEPGDGDSDTTK	[K].AGLESGAEPGDGDSDTTK.[K]	1xPhospho [S/T]	1xPhospho [S5(0); S14(33.3); T16(33.3); T17(33.3)]	1.13029e-06	4.56363e-05	1.844	1	1	2	2	O60832	O60832 [481-498]			H/ACA ribonucleoprotein complex subunit DKC1 OS=Homo sapiens OX=9606 GN=DKC1 PE=1 SV=3	O60832	0	1786.7	18	822277	2		High	2	0.0375	0	1	1	1	893.854	-0.28	-0.00025	10.5975	3.326e-05	2e-08	1.844	5.33	10.64
1213	FALSE	Mono-phosphorylated	High	Unambiguous	AGLESGAEPGDGDSDTTKK	[K].AGLESGAEPGDGDSDTTKK.[K]	1xPhospho [S14(97.3)]	1xPhospho [S5(0); S14(97.3); T16(1.3); T17(1.3)]	2.0328e-05	4.56363e-05	1.449	1	1	1	1	O60832	O60832 [481-499]	O60832 1xPhospho [S485(0); S494(97.3); T496(1.3); T497(1.3)]	O60832 1xPhospho [S494(97.3)]	H/ACA ribonucleoprotein complex subunit DKC1 OS=Homo sapiens OX=9606 GN=DKC1 PE=1 SV=3	O60832	1	1914.8	19	1.86034e+06	1		High	3	0.0216	0	1	1	1	638.938	1.46	0.00093	8.0474	3.326e-05	7.685e-07	1.449	6.49	7.99
1214	FALSE	Mono-phosphorylated	High	Unambiguous	AGLESGAEPGDGDSDTTKKK	[K].AGLESGAEPGDGDSDTTKKK.[K]	1xPhospho [T/S]	1xPhospho [S5(0); S14(0.8); T16(49.6); T17(49.6)]	0.000519067	4.56363e-05	1.006	1	1	1	1	O60832	O60832 [481-500]			H/ACA ribonucleoprotein complex subunit DKC1 OS=Homo sapiens OX=9606 GN=DKC1 PE=1 SV=3	O60832	2	2042.89	20	1.92719e+06	1		High	3	0.0102	0	1	1	1	681.636	1.43	0.00097	7.4956	3.326e-05	4.571e-05	1.006	4.89	7.43
1217	FALSE	Mono-phosphorylated	High	Unambiguous	AGLGSPERPPKTSPGSPR	[R].AGLGSPERPPKTSPGSPR.[L]	1xPhospho [S16(98.7)]	1xPhospho [S5(0); T12(0); S13(1.3); S16(98.7)]	6.58936e-06	4.56363e-05	1.603	1	1	2	2	Q9H6F5	Q9H6F5 [54-71]	Q9H6F5 1xPhospho [S58(0); T65(0); S66(1.3); S69(98.7)]	Q9H6F5 1xPhospho [S69(98.7)]	Coiled-coil domain-containing protein 86 OS=Homo sapiens OX=9606 GN=CCDC86 PE=1 SV=1	Q9H6F5	1	1870.92	18	1.58117e+06	1		High	3	0.1797	0	1	1	1	624.311	0.38	0.00024	8.0657	3.326e-05	1.849e-07	1.603	5.62	8.4
1218	FALSE	Multi-phosphorylated	High	Unambiguous	AGLGSPERPPKTSPGSPR	[R].AGLGSPERPPKTSPGSPR.[L]	2xPhospho [S5(100); T/S]	2xPhospho [S5(100); T12(49.5); S13(49.5); S16(1)]	0.000235652	4.56363e-05	1.114	1	1	2	4	Q9H6F5	Q9H6F5 [54-71]	Q9H6F5 2xPhospho [S58(100); T65(49.5); S66(49.5); S69(1)]	Q9H6F5 2xPhospho [S58(100); T/S]	Coiled-coil domain-containing protein 86 OS=Homo sapiens OX=9606 GN=CCDC86 PE=1 SV=1	Q9H6F5	1	1950.88	18	5.31893e+06	3		High	3	0.3754	0	1	1	1	650.967	1.51	0.00098	8.9503	3.326e-05	1.69e-05	1.114	6.5	8.9
1230	FALSE	Mono-phosphorylated	High	Unambiguous	AGLRVSAPEVSVGHK	[K].AGLRVSAPEVSVGHK.[G]	1xPhospho [S6(100)]	1xPhospho [S6(100); S11(0)]	2.47669e-05	4.56363e-05	1.422	1	1	1	1	Q09666	Q09666 [327-341]	Q09666 1xPhospho [S332(100); S337(0)]	Q09666 1xPhospho [S332(100)]	Neuroblast differentiation-associated protein AHNAK OS=Homo sapiens OX=9606 GN=AHNAK PE=1 SV=2	Q09666	1	1586.81	15	4.12146e+06	1		High	3	0.4592	0	1	1	1	529.607	0.77	0.00041	16.859	3.326e-05	9.83e-07	1.422	6.62	16.96
1232	FALSE	Mono-phosphorylated	High	Unambiguous	AGLSPAEPLLSR	[K].AGLSPAEPLLSR.[A]	1xPhospho [S4(100)]	1xPhospho [S4(100); S11(0)]	0.0195315	0.000354865	0.507	1	1	1	1	O95402	O95402 [358-369]	O95402 1xPhospho [S361(100); S368(0)]	O95402 1xPhospho [S361(100)]	Mediator of RNA polymerase II transcription subunit 26 OS=Homo sapiens OX=9606 GN=MED26 PE=1 SV=2	O95402	0	1290.65	12	366878	1		High	2	0.4545	0	1	1	1	645.826	-0.12	-8e-05	42.3759	0.0001608	0.004585	0.507	2.86	42.29
1233	FALSE	Mono-phosphorylated	High	Unambiguous	AGLSPANCQSDRVNLEK	[K].AGLSPANCQSDRVNLEK.[S]	1xCarbamidomethyl [C8]; 1xPhospho [S4(100)]	1xCarbamidomethyl [C8]; 1xPhospho [S4(100); S10(0)]	0.000493173	4.56363e-05	1.013	1	1	1	2	Q14692	Q14692 [549-565]	Q14692 1xPhospho [S552(100); S558(0)]	Q14692 1xPhospho [S552(100)]	Ribosome biogenesis protein BMS1 homolog OS=Homo sapiens OX=9606 GN=BMS1 PE=1 SV=1	Q14692	1	1938.87	17	3.31765e+06	2		High	3	0.383	0	1	1	1	646.963	0.86	0.00056	14.5907	3.326e-05	4.291e-05	1.013	3.76	14.37
1237	FALSE	Mono-phosphorylated	High	Unambiguous	AGMSSNQSISSPVLDAVPR	[K].AGMSSNQSISSPVLDAVPR.[T]	1xPhospho [S11(100)]	1xPhospho [S4(0); S5(0); S8(0); S10(0); S11(100)]	7.67022e-07	4.56363e-05	1.897	1	1	1	1	Q9UQ35	Q9UQ35 [1394-1412]	Q9UQ35 1xPhospho [S1397(0); S1398(0); S1401(0); S1403(0); S1404(100)]	Q9UQ35 1xPhospho [S1404(100)]	Serine/arginine repetitive matrix protein 2 OS=Homo sapiens OX=9606 GN=SRRM2 PE=1 SV=2	Q9UQ35	0	1995.92	19	526670	1		High	2	0.0539	0	1	1	1	998.466	2.23	0.00222	49.7479	3.326e-05	1.23e-08	1.897	5.19	49.68
1238	FALSE	Mono-phosphorylated	High	Unambiguous	AGMSSNQSISSPVLDAVPR	[K].AGMSSNQSISSPVLDAVPR.[T]	1xOxidation [M3]; 1xPhospho [S10(97.6)]	1xOxidation [M3]; 1xPhospho [S4(0); S5(0); S8(0.1); S10(97.6); S11(2.4)]	0.0286815	0.000529256	0.453	1	1	2	4	Q9UQ35	Q9UQ35 [1394-1412]	Q9UQ35 1xPhospho [S1397(0); S1398(0); S1401(0.1); S1403(97.6); S1404(2.4)]	Q9UQ35 1xPhospho [S1403(97.6)]	Serine/arginine repetitive matrix protein 2 OS=Homo sapiens OX=9606 GN=SRRM2 PE=1 SV=2	Q9UQ35	0	2011.92	19	243406	1		High	3		0.0458	3	3	3	671.311	1.91	0.00128	44.1259	0.0002593	0.007521	0.453	1.46	44.26
1239	FALSE	Mono-phosphorylated	High	Unambiguous	AGMSSNQSISSPVLDAVPRTPSRER	[K].AGMSSNQSISSPVLDAVPRTPSRER.[S]	1xOxidation [M3]; 1xPhospho [T20(100)]	1xOxidation [M3]; 1xPhospho [S4(0); S5(0); S8(0); S10(0); S11(0); T20(100); S22(0)]	2.8362e-07	4.56363e-05	2.033	1	1	1	2	Q9UQ35	Q9UQ35 [1394-1418]	Q9UQ35 1xPhospho [S1397(0); S1398(0); S1401(0); S1403(0); S1404(0); T1413(100); S1415(0)]	Q9UQ35 1xPhospho [T1413(100)]	Serine/arginine repetitive matrix protein 2 OS=Homo sapiens OX=9606 GN=SRRM2 PE=1 SV=2	Q9UQ35	2	2738.29	25	5.20566e+06	2		High	4	0.0428	0	1	1	1	685.33	1.3	0.00089	24.219	3.326e-05	3.494e-09	2.033	7.25	24.29
1240	FALSE	Mono-phosphorylated	High	Unambiguous	AGMTSSPDATTGQTFG	[R].AGMTSSPDATTGQTFG.[-]	1xOxidation [M3]; 1xPhospho [S5(96.4)]	1xOxidation [M3]; 1xPhospho [T4(1.8); S5(96.4); S6(1.8); T10(0); T11(0); T14(0)]	0.0860501	0.00293722	0.293	1	1	1	1	Q9UQR1	Q9UQR1 [779-794]	Q9UQR1 1xPhospho [T782(1.8); S783(96.4); S784(1.8); T788(0); T789(0); T792(0)]	Q9UQR1 1xPhospho [S783(96.4)]	Zinc finger protein 148 OS=Homo sapiens OX=9606 GN=ZNF148 PE=1 SV=2	Q9UQR1	0	1624.62	16	447674	1		High	2	0.1192	0	1	1	1	812.814	0.69	0.00056	20.994	0.001362	0.03153	0.293	1.51	21.12
1250	FALSE	Mono-phosphorylated	High	Unambiguous	AGPEEPGDSPPLR	[K].AGPEEPGDSPPLR.[H]	1xPhospho [S9(100)]	1xPhospho [S9(100)]	0.00810612	0.000172055	0.629	1	1	1	1	Q12770	Q12770 [843-855]	Q12770 1xPhospho [S851(100)]	Q12770 1xPhospho [S851(100)]	Sterol regulatory element-binding protein cleavage-activating protein OS=Homo sapiens OX=9606 GN=SCAP PE=1 SV=4	Q12770	0	1401.6	13	125001	1		High	2	0.4044	0	1	1	1	701.307	1.52	0.00107	15.9539	8.464e-05	0.001479	0.629	2.25	15.94
1251	FALSE	Mono-phosphorylated	High	Unambiguous	AGPEGTSPPTPTPSTATGGPPEDSPTVAPK	[R].AGPEGTSPPTPTPSTATGGPPEDSPTVAPK.[S]	1xPhospho [S/T]	1xPhospho [T6(0.8); S7(33.1); T10(33.1); T12(33.1); S14(0); T15(0); T17(0); S24(0); T26(0)]	2.883e-06	4.56363e-05	1.716	1	1	1	5	Q9UMN6	Q9UMN6 [487-516]			Histone-lysine N-methyltransferase 2B OS=Homo sapiens OX=9606 GN=KMT2B PE=1 SV=1	Q9UMN6	0	2881.31	30	308484	2		High	3		0.005	3	3	3	961.112	2.3	0.00221	29.4738	3.326e-05	6.503e-08	1.716	3.96	29.56
1258	FALSE	Mono-phosphorylated	High	Unambiguous	AGPLTPPKPPR	[R].AGPLTPPKPPR.[R]	1xPhospho [T5(100)]	1xPhospho [T5(100)]	0.000222261	4.56363e-05	1.122	1	1	1	4	Q8TDM6	Q8TDM6 [1007-1017]	Q8TDM6 1xPhospho [T1011(100)]	Q8TDM6 1xPhospho [T1011(100)]	Disks large homolog 5 OS=Homo sapiens OX=9606 GN=DLG5 PE=1 SV=4	Q8TDM6	0	1210.63	11	3.81044e+06	2		High	3	0.5547	0	1	1	1	404.217	0.67	0.00027	13.6391	3.326e-05	1.571e-05	1.122	4.02	13.46
1272	FALSE	Mono-phosphorylated	High	Unambiguous	AGQNQPAEPDASACTPESPQEELLSRPAPADVPR	[R].AGQNQPAEPDASACTPESPQEELLSRPAPADVPR.[V]	1xCarbamidomethyl [C14]; 1xPhospho [S18(100)]	1xCarbamidomethyl [C14]; 1xPhospho [S12(0); T15(0); S18(100); S25(0)]	4.3051e-11	4.56363e-05	3.235	1	1	2	4	Q9P266	Q9P266 [1106-1139]	Q9P266 1xPhospho [S1117(0); T1120(0); S1123(100); S1130(0)]	Q9P266 1xPhospho [S1123(100)]	Junctional protein associated with coronary artery disease OS=Homo sapiens OX=9606 GN=JCAD PE=1 SV=3	Q9P266	0	3665.65	34	1.89851e+06	4		High	4	0.1217	0	1	1	1	917.17	0.79	0.00072	39.7396	3.326e-05	5.292e-14	3.235	8.79	39.76
1273	FALSE	Mono-phosphorylated	High	Unambiguous	AGQNQPAEPDASACTPESPQEELLSRPAPADVPR	[R].AGQNQPAEPDASACTPESPQEELLSRPAPADVPR.[V]	1xCarbamidomethyl [C14]; 1xDeamidated [Q20]; 1xPhospho [S18(100)]	1xCarbamidomethyl [C14]; 1xDeamidated [Q20]; 1xPhospho [S12(0); T15(0); S18(100); S25(0)]	2.09397e-09	4.56363e-05	2.704	1	1	2	4	Q9P266	Q9P266 [1106-1139]	Q9P266 1xPhospho [S1117(0); T1120(0); S1123(100); S1130(0)]	Q9P266 1xPhospho [S1123(100)]	Junctional protein associated with coronary artery disease OS=Homo sapiens OX=9606 GN=JCAD PE=1 SV=3	Q9P266	0	3666.64	34			NoQuanValues	High	3	0.0877	0	1	1	1	1222.89	5.83	0.00713	39.7467	3.326e-05	7.135e-12	2.704	7.3
1274	FALSE	Mono-phosphorylated	High	Unambiguous	AGQNQPAEPDASACTPESPQEELLSRPAPADVPR	[R].AGQNQPAEPDASACTPESPQEELLSRPAPADVPR.[V]	1xCarbamidomethyl [C14]; 2xDeamidated [Q3; N/Q]; 1xPhospho [S18(99.9)]	1xCarbamidomethyl [C14]; 2xDeamidated [Q3; N4; Q5]; 1xPhospho [S12(0); T15(0); S18(99.9); S25(0.1)]	0.00418514	0.000172055	0.72	1	1	2	2	Q9P266	Q9P266 [1106-1139]	Q9P266 1xPhospho [S1117(0); T1120(0); S1123(99.9); S1130(0.1)]	Q9P266 1xPhospho [S1123(99.9)]	Junctional protein associated with coronary artery disease OS=Homo sapiens OX=9606 GN=JCAD PE=1 SV=3	Q9P266	0	3667.62	34			NoQuanValues	High	4	0.0558	0	1	1	1	917.671	10.97	0.01005	39.7974	8.464e-05	0.0006394	0.72	2.69
1280	FALSE	Mono-phosphorylated	High	Unambiguous	AGQTQPNPGILPIQPALTPR	[K].AGQTQPNPGILPIQPALTPR.[K]	1xPhospho [T18(100)]	1xPhospho [T4(0); T18(100)]	2.06714e-08	4.56363e-05	2.391	1	1	1	5	Q2M2I8	Q2M2I8 [372-391]	Q2M2I8 1xPhospho [T375(0); T389(100)]	Q2M2I8 1xPhospho [T389(100)]	AP2-associated protein kinase 1 OS=Homo sapiens OX=9606 GN=AAK1 PE=1 SV=3	Q2M2I8	0	2149.12	20	599960	2		High	3	0.576	0	1	1	1	717.044	0.61	0.00043	60.6089	3.326e-05	1.285e-10	2.391	5.26	60.45
1289	FALSE	Mono-phosphorylated	High	Unambiguous	AGSATVLSGSIAGLEGGSQLALR	[R].AGSATVLSGSIAGLEGGSQLALR.[R]	1xPhospho [S3(100)]	1xPhospho [S3(100); T5(0); S8(0); S10(0); S18(0)]	1.50085e-07	4.56363e-05	2.12	1	1	1	2	Q92614	Q92614 [978-1000]	Q92614 1xPhospho [S980(100); T982(0); S985(0); S987(0); S995(0)]	Q92614 1xPhospho [S980(100)]	Unconventional myosin-XVIIIa OS=Homo sapiens OX=9606 GN=MYO18A PE=1 SV=3	Q92614	0	2195.11	23	350989	1		High	3		0.0084	3	3	3	732.376	2.77	0.00202	66.9582	3.326e-05	1.559e-09	2.12	4.71	67.06
1290	FALSE	Mono-phosphorylated	High	Unambiguous	AGSATVLSGSIAGLEGGSQLALRR	[R].AGSATVLSGSIAGLEGGSQLALRR.[A]	1xPhospho [S10(87.8)]	1xPhospho [S3(4.1); T5(0); S8(4.1); S10(87.8); S18(4.1)]	0.00228605	0.000116401	0.803	1	1	1	1	Q92614	Q92614 [978-1001]	Q92614 1xPhospho [S980(4.1); T982(0); S985(4.1); S987(87.8); S995(4.1)]	Q92614 1xPhospho [S987(87.8)]	Unconventional myosin-XVIIIa OS=Homo sapiens OX=9606 GN=MYO18A PE=1 SV=3	Q92614	1	2351.21	24	813545	1		High	3	0.0664	0	1	1	1	784.408	0.47	0.00036	54.0801	6.257e-05	0.000297	0.803	4.52	54.04
1293	FALSE	Mono-phosphorylated	High	Unambiguous	AGSEECVFYTDETASPLAPDLAK	[R].AGSEECVFYTDETASPLAPDLAK.[A]	1xCarbamidomethyl [C6]; 1xPhospho [S3(100)]	1xCarbamidomethyl [C6]; 1xPhospho [S3(100); Y9(0); T10(0); T13(0); S15(0)]	0.00141232	4.56363e-05	0.869	1	1	1	1	Q765P7	Q765P7 [610-632]	Q765P7 1xPhospho [S612(100); Y618(0); T619(0); T622(0); S624(0)]	Q765P7 1xPhospho [S612(100)]	Protein MTSS 2 OS=Homo sapiens OX=9606 GN=MTSS2 PE=1 SV=1	Q765P7	0	2551.09	23			NoQuanValues	High	3	0.1778	0	1	1	1	851.037	1.21	0.00103	66.531	3.326e-05	0.0001618	0.869	3.88
1297	FALSE	Mono-phosphorylated	High	Unambiguous	AGSFTGTSDPEAAPAR	[R].AGSFTGTSDPEAAPAR.[T]	1xPhospho [S3(100)]	1xPhospho [S3(100); T5(0); T7(0); S8(0)]	2.10853e-05	4.56363e-05	1.444	1	1	1	2	Q9Y4F5	Q9Y4F5 [1177-1192]	Q9Y4F5 1xPhospho [S1179(100); T1181(0); T1183(0); S1184(0)]	Q9Y4F5 1xPhospho [S1179(100)]	Centrosomal protein of 170 kDa protein B OS=Homo sapiens OX=9606 GN=CEP170B PE=1 SV=4	Q9Y4F5	0	1614.68	16	294685	1		High	2	0.2299	0	1	1	1	807.844	0.79	0.00064	13.9757	3.326e-05	8.009e-07	1.444	4.35	14.04
1301	FALSE	Mono-phosphorylated	High	Unambiguous	AGSNEDPILAPSGTPPPTIPPDETFGGR	[R].AGSNEDPILAPSGTPPPTIPPDETFGGR.[V]	1xPhospho [S/T]	1xPhospho [S3(0); S12(50); T14(50); T18(0); T24(0)]	1.39014e-09	4.56363e-05	2.76	1	1	3	21	Q8IZL8	Q8IZL8 [732-759]			Proline-, glutamic acid- and leucine-rich protein 1 OS=Homo sapiens OX=9606 GN=PELP1 PE=1 SV=2	Q8IZL8	0	2870.32	28	3.20226e+06	8		High	3	0.0098	0	1	1	1	957.447	1.18	0.00113	61.949	3.326e-05	4.26e-12	2.76	6.15	61.75
1302	FALSE	Mono-phosphorylated	High	Unambiguous	AGSNEDPILAPSGTPPPTIPPDETFGGR	[R].AGSNEDPILAPSGTPPPTIPPDETFGGR.[V]	1xDeamidated [N4]; 1xPhospho [S/T]	1xDeamidated [N4]; 1xPhospho [S3(0); S12(50); T14(50); T18(0); T24(0)]	9.07567e-07	4.56363e-05	1.874	1	1	2	8	Q8IZL8	Q8IZL8 [732-759]			Proline-, glutamic acid- and leucine-rich protein 1 OS=Homo sapiens OX=9606 GN=PELP1 PE=1 SV=2	Q8IZL8	0	2871.31	28	385580	3		High	3	0.0158	0	1	1	1	957.782	7.74	0.00741	62.7034	3.326e-05	1.518e-08	1.874	4.44	62.28
1304	FALSE	Mono-phosphorylated	High	Unambiguous	AGSPFSPPPSSSSLTGEAAISR	[R].AGSPFSPPPSSSSLTGEAAISR.[S]	1xPhospho [S3(100)]	1xPhospho [S3(100); S6(0); S10(0); S11(0); S12(0); S13(0); T15(0); S21(0)]	3.87786e-08	4.56363e-05	2.305	1	1	2	12	Q96JY6	Q96JY6 [132-153]	Q96JY6 1xPhospho [S134(100); S137(0); S141(0); S142(0); S143(0); S144(0); T146(0); S152(0)]	Q96JY6 1xPhospho [S134(100)]	PDZ and LIM domain protein 2 OS=Homo sapiens OX=9606 GN=PDLIM2 PE=1 SV=1	Q96JY6	0	2183	22	1.14664e+06	6		High	3	0.068	0	1	1	1	728.34	1.79	0.0013	44.172	3.326e-05	2.832e-10	2.305	6.03	44.1
1305	FALSE	Mono-phosphorylated	High	Unambiguous	AGSPLCNSNLQDSEEDIEPSYSLFREDTSLPSLSK	[R].AGSPLCNSNLQDSEEDIEPSYSLFREDTSLPSLSK.[D]	1xCarbamidomethyl [C6]; 1xDeamidated [N9]; 1xPhospho [S3(100)]	1xCarbamidomethyl [C6]; 1xDeamidated [N9]; 1xPhospho [S3(100); S8(0); S13(0); S20(0); Y21(0); S22(0); T28(0); S29(0); S32(0); S34(0)]	2.32786e-07	4.56363e-05	2.06	1	1	1	1	Q9NRY4	Q9NRY4 [973-1007]	Q9NRY4 1xPhospho [S975(100); S980(0); S985(0); S992(0); Y993(0); S994(0); T1000(0); S1001(0); S1004(0); S1006(0)]	Q9NRY4 1xPhospho [S975(100)]	Rho GTPase-activating protein 35 OS=Homo sapiens OX=9606 GN=ARHGAP35 PE=1 SV=3	Q9NRY4	1	3966.75	35	162629	1		High	3		0.0165	2	2	2	1322.93	6.55	0.00866	74.1399	3.326e-05	2.724e-09	2.06	5.37	74.1
1306	FALSE	Mono-phosphorylated	High	Unambiguous	AGSPINLSQHSLVIK	[K].AGSPINLSQHSLVIK.[W]	1xPhospho [S3(100)]	1xPhospho [S3(100); S8(0); S11(0)]	3.12457e-06	4.56363e-05	1.705	1	1	1	2	P48552	P48552 [562-576]	P48552 1xPhospho [S564(100); S569(0); S572(0)]	P48552 1xPhospho [S564(100)]	Nuclear receptor-interacting protein 1 OS=Homo sapiens OX=9606 GN=NRIP1 PE=1 SV=2	P48552	0	1643.85	15	1.09823e+06	2		High	3	0.4471	0	1	1	1	548.623	1.45	0.0008	35.1243	3.326e-05	7.22e-08	1.705	5.48	35.17
1307	FALSE	Mono-phosphorylated	High	Unambiguous	AGSPSPQPSGELPRKDGADAVFPGPSLEPPAGSSGVK	[R].AGSPSPQPSGELPRKDGADAVFPGPSLEPPAGSSGVK.[A]	1xDeamidated [Q7]; 1xPhospho [S3(96.5)]	1xDeamidated [Q7]; 1xPhospho [S3(96.5); S5(0.1); S9(3.4); S26(0); S33(0); S34(0)]	0.000461769	4.56363e-05	1.022	1	1	1	1	Q92619	Q92619 [21-57]	Q92619 1xPhospho [S23(96.5); S25(0.1); S29(3.4); S46(0); S53(0); S54(0)]	Q92619 1xPhospho [S23(96.5)]	Rho GTPase-activating protein 45 OS=Homo sapiens OX=9606 GN=ARHGAP45 PE=1 SV=2	Q92619	2	3624.72	37	292917	1		High	4		0.0219	2	2	2	906.94	5	0.00453	42.6868	3.326e-05	3.938e-05	1.022	5.37	42.75
1308	FALSE	Mono-phosphorylated	High	Unambiguous	AGSPSRDVGPSLGLK	[K].AGSPSRDVGPSLGLK.[K]	1xPhospho [S3(100)]	1xPhospho [S3(100); S5(0); S11(0)]	3.24098e-06	4.56363e-05	1.7	1	1	1	1	Q8TEW0	Q8TEW0 [871-885]	Q8TEW0 1xPhospho [S873(100); S875(0); S881(0)]	Q8TEW0 1xPhospho [S873(100)]	Partitioning defective 3 homolog OS=Homo sapiens OX=9606 GN=PARD3 PE=1 SV=2	Q8TEW0	1	1520.75	15	1.30898e+06	1		High	3	0.0872	0	1	1	1	507.588	1.19	0.0006	18.3088	3.326e-05	7.557e-08	1.7	5.96	18.35
1309	FALSE	Mono-phosphorylated	High	Unambiguous	AGSPSRDVGPSLGLKK	[K].AGSPSRDVGPSLGLKK.[S]	1xPhospho [S3(100)]	1xPhospho [S3(100); S5(0); S11(0)]	1.15736e-05	4.56363e-05	1.526	1	1	1	1	Q8TEW0	Q8TEW0 [871-886]	Q8TEW0 1xPhospho [S873(100); S875(0); S881(0)]	Q8TEW0 1xPhospho [S873(100)]	Partitioning defective 3 homolog OS=Homo sapiens OX=9606 GN=PARD3 PE=1 SV=2	Q8TEW0	2	1648.84	16	742891	1		High	3	0.0897	0	1	1	1	550.286	0.9	0.00049	10.6074	3.326e-05	3.77e-07	1.526	4.57	10.63
1313	FALSE	Mono-phosphorylated	High	Unambiguous	AGSSSLTQVTDLAPSLHDLDNIFDNSDDDELGAVSPALR	[R].AGSSSLTQVTDLAPSLHDLDNIFDNSDDDELGAVSPALR.[S]	1xDeamidated [Q8]; 1xPhospho [S26(96.4)]	1xDeamidated [Q8]; 1xPhospho [S3(0); S4(0); S5(0); T7(0); T10(0.1); S15(3.4); S26(96.4); S35(0)]	0.00171998	0.000116401	0.842	1	1	1	1	Q71F56	Q71F56 [792-830]	Q71F56 1xPhospho [S794(0); S795(0); S796(0); T798(0); T801(0.1); S806(3.4); S817(96.4); S826(0)]	Q71F56 1xPhospho [S817(96.4)]	Mediator of RNA polymerase II transcription subunit 13-like OS=Homo sapiens OX=9606 GN=MED13L PE=1 SV=1	Q71F56	0	4136.88	39			NoQuanValues	High	3	0.0606	0	1	1	1	1379.64	7.81	0.01077	90.1345	6.257e-05	0.0002076	0.842	2.31
1314	FALSE	Mono-phosphorylated	High	Unambiguous	AGSSSLTQVTDLAPSLHDLDNIFDNSDDDELGAVSPALR	[R].AGSSSLTQVTDLAPSLHDLDNIFDNSDDDELGAVSPALR.[S]	2xDeamidated [Q8; N25]; 1xPhospho [S26(100)]	2xDeamidated [Q8; N25]; 1xPhospho [S3(0); S4(0); S5(0); T7(0); T10(0); S15(0); S26(100); S35(0)]	1.7568e-09	4.56363e-05	2.728	1	1	1	1	Q71F56	Q71F56 [792-830]	Q71F56 1xPhospho [S794(0); S795(0); S796(0); T798(0); T801(0); S806(0); S817(100); S826(0)]	Q71F56 1xPhospho [S817(100)]	Mediator of RNA polymerase II transcription subunit 13-like OS=Homo sapiens OX=9606 GN=MED13L PE=1 SV=1	Q71F56	0	4137.87	39			NoQuanValues	High	3	0.0327	0	1	1	1	1379.97	8.43	0.01162	90.0684	3.326e-05	5.737e-12	2.728	7.33
1315	FALSE	Mono-phosphorylated	High	Unambiguous	AGSSTPGDAPPAVAEVQGR	[R].AGSSTPGDAPPAVAEVQGR.[S]	1xPhospho [S3(100)]	1xPhospho [S3(100); S4(0); T5(0)]	2.17575e-08	4.56363e-05	2.384	1	1	4	23	Q7Z6Z7	Q7Z6Z7 [2885-2903]	Q7Z6Z7 1xPhospho [S2887(100); S2888(0); T2889(0)]	Q7Z6Z7 1xPhospho [S2887(100)]	E3 ubiquitin-protein ligase HUWE1 OS=Homo sapiens OX=9606 GN=HUWE1 PE=1 SV=3	Q7Z6Z7	0	1846.83	19	1.06069e+07	10		High	3	0.0042	0	1	1	1	616.283	0.66	0.00041	21.3984	3.326e-05	1.372e-10	2.384	4.72	22.94
1320	FALSE	Mono-phosphorylated	High	Unambiguous	AGTFIAPPVYSNITPYQSHLRSPVR	[K].AGTFIAPPVYSNITPYQSHLRSPVR.[L]	1xPhospho [S/T/Y]	1xPhospho [T3(0); Y10(0); S11(0); T14(0); Y16(0); S18(50); S22(50)]	1.95303e-07	4.56363e-05	2.084	1	1	1	2	Q6PJG2	Q6PJG2 [615-639]			Mitotic deacetylase-associated SANT domain protein OS=Homo sapiens OX=9606 GN=MIDEAS PE=1 SV=2	Q6PJG2	1	2851.43	25	1.61754e+06	1		High	4	0.0199	0	1	1	1	713.614	1.29	0.00092	50.5505	3.326e-05	2.184e-09	2.084	8.05	50.61
1321	FALSE	Mono-phosphorylated	High	Unambiguous	AGTLSITEFADMLSGNAGGFRSR	[R].AGTLSITEFADMLSGNAGGFRSR.[S]	1xPhospho [S22(100)]	1xPhospho [T3(0); S5(0); T7(0); S14(0.1); S22(100)]	0.000515286	4.56363e-05	1.007	1	1	1	1	Q15149	Q15149 [4361-4383]	Q15149 1xPhospho [T4363(0); S4365(0); T4367(0); S4374(0.1); S4382(100)]	Q15149 1xPhospho [S4382(100)]	Plectin OS=Homo sapiens OX=9606 GN=PLEC PE=1 SV=3	Q15149	1	2438.12	23	253619	1		High	3	0.0043	0	1	1	1	813.378	1.59	0.00129	84.114	3.326e-05	4.563e-05	1.007	4.68	84.15
1322	FALSE	Mono-phosphorylated	High	Unambiguous	AGTLSITEFADMLSGNAGGFRSR	[R].AGTLSITEFADMLSGNAGGFRSR.[S]	1xOxidation [M12]; 1xPhospho [S22(97.3)]	1xOxidation [M12]; 1xPhospho [T3(0); S5(0); T7(0); S14(2.7); S22(97.3)]	0.000793096	4.56363e-05	0.948	1	1	1	1	Q15149	Q15149 [4361-4383]	Q15149 1xPhospho [T4363(0); S4365(0); T4367(0); S4374(2.7); S4382(97.3)]	Q15149 1xPhospho [S4382(97.3)]	Plectin OS=Homo sapiens OX=9606 GN=PLEC PE=1 SV=3	Q15149	1	2454.11	23	69517.8	1		High	3	0.0208	0	1	1	1	818.71	1.39	0.00114	71.9869	3.326e-05	7.833e-05	0.948	4.33	72.06
1323	FALSE	Multi-phosphorylated	High	Unambiguous	AGTLSITEFADMLSGNAGGFRSRSSSVGSSSSYPISPAVSR	[R].AGTLSITEFADMLSGNAGGFRSRSSSVGSSSSYPISPAVSR.[T]	2xPhospho [T3(99.6); S/Y/T]	2xPhospho [T3(99.6); S5(0.4); T7(0); S14(18.9); S22(18.9); S24(18.9); S25(18.9); S26(18.9); S29(1.1); S30(1.1); S31(1.1); S32(1.1); Y33(1.1); S36(0); S40(0)]	0.00203425	0.000116401	0.819	1	1	1	1	Q15149	Q15149 [4361-4401]	Q15149 2xPhospho [T4363(99.6); S4365(0.4); T4367(0); S4374(18.9); S4382(18.9); S4384(18.9); S4385(18.9); S4386(18.9); S4389(1.1); S4390(1.1); S4391(1.1); S4392(1.1); Y4393(1.1); S4396(0); S4400(0)]	Q15149 2xPhospho [T4363(99.6); S/Y/T]	Plectin OS=Homo sapiens OX=9606 GN=PLEC PE=1 SV=3	Q15149	2	4253.92	41	218238	1		High	4		0.0108	2	2	2	1064.24	1.5	0.00159	85.3712	6.257e-05	0.0002583	0.819	4.6	85.32
1335	FALSE	Mono-phosphorylated	High	Unambiguous	AGTRTDSREDEISPPPPNPVVK	[K].AGTRTDSREDEISPPPPNPVVK.[G]	1xPhospho [S13(100)]	1xPhospho [T3(0); T5(0); S7(0); S13(100)]	8.77928e-05	4.56363e-05	1.249	1	1	1	9	P10644	P10644 [71-92]	P10644 1xPhospho [T73(0); T75(0); S77(0); S83(100)]	P10644 1xPhospho [S83(100)]	cAMP-dependent protein kinase type I-alpha regulatory subunit OS=Homo sapiens OX=9606 GN=PRKAR1A PE=1 SV=1	P10644	2	2442.17	22	5.57783e+06	5		High	3	0.0957	0	1	1	1	814.728	1.87	0.00152	14.1605	3.326e-05	4.88e-06	1.249	3.97	14.35
1347	FALSE	Mono-phosphorylated	High	Unambiguous	AGVLGGPATPASGPGPASAEPAVTEPGLGPDPKDTIIDVVGAPLTPNSR	[R].AGVLGGPATPASGPGPASAEPAVTEPGLGPDPKDTIIDVVGAPLTPNSR.[K]	1xPhospho [T9(100)]	1xPhospho [T9(100); S12(0); S18(0); T24(0); T35(0); T45(0); S48(0)]	2.133e-11	4.56363e-05	3.331	1	1	2	3	Q9NPF5	Q9NPF5 [401-449]	Q9NPF5 1xPhospho [T409(100); S412(0); S418(0); T424(0); T435(0); T445(0); S448(0)]	Q9NPF5 1xPhospho [T409(100)]	DNA methyltransferase 1-associated protein 1 OS=Homo sapiens OX=9606 GN=DMAP1 PE=1 SV=1	Q9NPF5	1	4651.33	49	4.63805e+06	3		High	4	0.0344	0	1	1	1	1163.59	2.34	0.00272	78.1205	3.326e-05	2.183e-14	3.331	11.05	78.21
1348	FALSE	Mono-phosphorylated	High	Unambiguous	AGVLGGPATPASGPGPASAEPAVTEPGLGPDPKDTIIDVVGAPLTPNSR	[R].AGVLGGPATPASGPGPASAEPAVTEPGLGPDPKDTIIDVVGAPLTPNSR.[K]	1xDeamidated [N47]; 1xPhospho [T9(100)]	1xDeamidated [N47]; 1xPhospho [T9(100); S12(0); S18(0); T24(0); T35(0); T45(0); S48(0)]	1.83562e-09	4.56363e-05	2.722	1	1	2	2	Q9NPF5	Q9NPF5 [401-449]	Q9NPF5 1xPhospho [T409(100); S412(0); S418(0); T424(0); T435(0); T445(0); S448(0)]	Q9NPF5 1xPhospho [T409(100)]	DNA methyltransferase 1-associated protein 1 OS=Homo sapiens OX=9606 GN=DMAP1 PE=1 SV=1	Q9NPF5	1	4652.31	49			NoQuanValues	High	4	0.0779	0	1	1	1	1163.84	1.89	0.0022	81.2545	3.326e-05	6.055e-12	2.722	6.29
1349	FALSE	Mono-phosphorylated	High	Unambiguous	AGVLGGPATPASGPGPASAEPAVTEPGLGPDPKDTIIDVVGAPLTPNSRK	[R].AGVLGGPATPASGPGPASAEPAVTEPGLGPDPKDTIIDVVGAPLTPNSRK.[R]	1xPhospho [T45(96.6)]	1xPhospho [T9(0); S12(0); S18(0); T24(0); T35(0); T45(96.6); S48(3.4)]	1.45757e-07	4.56363e-05	2.124	1	1	1	1	Q9NPF5	Q9NPF5 [401-450]	Q9NPF5 1xPhospho [T409(0); S412(0); S418(0); T424(0); T435(0); T445(96.6); S448(3.4)]	Q9NPF5 1xPhospho [T445(96.6)]	DNA methyltransferase 1-associated protein 1 OS=Homo sapiens OX=9606 GN=DMAP1 PE=1 SV=1	Q9NPF5	2	4779.42	50	440402	1		High	4	0.0496	0	1	1	1	1195.61	-0.12	-0.00015	71.7499	3.326e-05	1.506e-09	2.124	8.46	71.58
1350	FALSE	Mono-phosphorylated	High	Unambiguous	AGVLGGPATPASGPGPASAEPAVTEPGLGPDPKDTIIDVVGAPLTPNSRK	[R].AGVLGGPATPASGPGPASAEPAVTEPGLGPDPKDTIIDVVGAPLTPNSRK.[R]	1xDeamidated [N47]; 1xPhospho [T45(97)]	1xDeamidated [N47]; 1xPhospho [T9(0); S12(0); S18(0); T24(0); T35(0); T45(97); S48(3)]	9.75108e-12	4.56363e-05	3.438	1	1	1	1	Q9NPF5	Q9NPF5 [401-450]	Q9NPF5 1xPhospho [T409(0); S412(0); S418(0); T424(0); T435(0); T445(97); S448(3)]	Q9NPF5 1xPhospho [T445(97)]	DNA methyltransferase 1-associated protein 1 OS=Homo sapiens OX=9606 GN=DMAP1 PE=1 SV=1	Q9NPF5	2	4780.41	50			NoQuanValues	High	4	0.0559	0	1	1	1	1195.87	7.1	0.00849	71.6641	3.326e-05	8.16e-15	3.438	9.84
1366	FALSE	Multi-phosphorylated	High	Unambiguous	AGYPLRRSQSLPTTLLSPVR	[K].AGYPLRRSQSLPTTLLSPVR.[V]	2xPhospho [S8(100); S10(100)]	2xPhospho [Y3(0); S8(100); S10(100); T13(0); T14(0); S17(0)]	0.00031804	4.56363e-05	1.073	1	1	1	2	P28290	P28290 [730-749]	P28290 2xPhospho [Y732(0); S737(100); S739(100); T742(0); T743(0); S746(0)]	P28290 2xPhospho [S737(100); S739(100)]	Protein ITPRID2 OS=Homo sapiens OX=9606 GN=ITPRID2 PE=1 SV=3	P28290	2	2372.19	20	2.45178e+06	1		High	3	0.3449	0	1	1	1	791.402	0.73	0.00058	52.3492	3.326e-05	2.461e-05	1.073	5.77	52.47
1381	FALSE	Mono-phosphorylated	High	Unambiguous	AHFNAMFQPSSPTR	[R].AHFNAMFQPSSPTR.[R]	1xOxidation [M6]; 1xPhospho [S/T]	1xOxidation [M6]; 1xPhospho [S10(50); S11(50); T13(0)]	0.105324	0.00388011	0.262	1	1	1	1	Q8WUA4	Q8WUA4 [883-896]			General transcription factor 3C polypeptide 2 OS=Homo sapiens OX=9606 GN=GTF3C2 PE=1 SV=2	Q8WUA4	0	1686.71	14	117302	1		High	3	0.003	0	1	1	1	562.909	1.03	0.00058	14.2397	0.001803	0.04097	0.262	3.29	14.27
1382	FALSE	Mono-phosphorylated	High	Unambiguous	AHFNAMFQPSSPTRRPGFSPTSHR	[R].AHFNAMFQPSSPTRRPGFSPTSHR.[L]	1xPhospho [S/T]	1xPhospho [S10(49); S11(49); T13(2.1); S19(0); T21(0); S22(0)]	0.0265319	0.000471374	0.464	1	1	1	1	Q8WUA4	Q8WUA4 [883-906]			General transcription factor 3C polypeptide 2 OS=Homo sapiens OX=9606 GN=GTF3C2 PE=1 SV=2	Q8WUA4	1	2793.28	24	1.86417e+06	1		High	4	0.002	0	1	1	1	699.077	1.43	0.001	20.0313	0.0002354	0.006812	0.464	5.1	19.79
1383	FALSE	Mono-phosphorylated	High	Unambiguous	AHFNAMFQPSSPTRRPGFSPTSHR	[R].AHFNAMFQPSSPTRRPGFSPTSHR.[L]	1xOxidation [M6]; 1xPhospho [T/S]	1xOxidation [M6]; 1xPhospho [S10(0); S11(0); T13(1); S19(1); T21(49); S22(49)]	0.000445194	4.56363e-05	1.027	1	1	1	2	Q8WUA4	Q8WUA4 [883-906]			General transcription factor 3C polypeptide 2 OS=Homo sapiens OX=9606 GN=GTF3C2 PE=1 SV=2	Q8WUA4	1	2809.28	24	3.5173e+06	2		High	5		0.0237	2	2	2	562.662	0.57	0.00032	13	3.326e-05	3.776e-05	1.027	4.95	13.02
1388	FALSE	Mono-phosphorylated	High	Unambiguous	AHGCFPEGRSPPGAAASAAAKPPPLSAK	[R].AHGCFPEGRSPPGAAASAAAKPPPLSAK.[D]	1xCarbamidomethyl [C4]; 1xPhospho [S10(100)]	1xCarbamidomethyl [C4]; 1xPhospho [S10(100); S17(0); S26(0)]	3.30835e-11	4.56363e-05	3.271	1	1	1	5	Q7Z5L9	Q7Z5L9 [62-89]	Q7Z5L9 1xPhospho [S71(100); S78(0); S87(0)]	Q7Z5L9 1xPhospho [S71(100)]	Interferon regulatory factor 2-binding protein 2 OS=Homo sapiens OX=9606 GN=IRF2BP2 PE=1 SV=2	Q7Z5L9	1	2780.33	28	11609915	1		High	4	0.2394	0	1	1	1	695.84	1.26	0.00087	17.5428	3.326e-05	3.791e-14	3.271	8.23	17.14
1389	FALSE	Mono-phosphorylated	High	Unambiguous	AHGCFPEGRSPPGAAASAAAKPPPLSAKDILLQQQQQLGHGGPEAAPR	[R].AHGCFPEGRSPPGAAASAAAKPPPLSAKDILLQQQQQLGHGGPEAAPR.[A]	1xCarbamidomethyl [C4]; 1xPhospho [S10(100)]	1xCarbamidomethyl [C4]; 1xPhospho [S10(100); S17(0); S26(0)]	6.40171e-10	4.56363e-05	2.866	1	1	1	1	Q7Z5L9	Q7Z5L9 [62-109]	Q7Z5L9 1xPhospho [S71(100); S78(0); S87(0)]	Q7Z5L9 1xPhospho [S71(100)]	Interferon regulatory factor 2-binding protein 2 OS=Homo sapiens OX=9606 GN=IRF2BP2 PE=1 SV=2	Q7Z5L9	2	4917.44	48	2.54649e+06	1		High	6	0.1164	0	1	1	1	820.414	2.01	0.00164	40.6495	3.326e-05	1.592e-12	2.866	12.29	40.72
1390	FALSE	Mono-phosphorylated	High	Unambiguous	AHGCFPEGRSPPGAAASAAAKPPPLSAKDILLQQQQQLGHGGPEAAPR	[R].AHGCFPEGRSPPGAAASAAAKPPPLSAKDILLQQQQQLGHGGPEAAPR.[A]	1xCarbamidomethyl [C4]; 2xDeamidated [Q35; Q36]; 1xPhospho [S10(96)]	1xCarbamidomethyl [C4]; 2xDeamidated [Q35; Q36]; 1xPhospho [S10(96); S17(4); S26(0)]	0.00228605	0.000116401	0.803	1	1	1	1	Q7Z5L9	Q7Z5L9 [62-109]	Q7Z5L9 1xPhospho [S71(96); S78(4); S87(0)]	Q7Z5L9 1xPhospho [S71(96)]	Interferon regulatory factor 2-binding protein 2 OS=Homo sapiens OX=9606 GN=IRF2BP2 PE=1 SV=2	Q7Z5L9	2	4919.4	48			NoQuanValues	High	4		0.01	2	2	2	1230.62	8.58	0.01056	41.2654	6.257e-05	0.0002971	0.803	2.96
1391	FALSE	Mono-phosphorylated	High	Unambiguous	AHGCFQDGRSPGPPPPVGVK	[R].AHGCFQDGRSPGPPPPVGVK.[T]	1xCarbamidomethyl [C4]; 1xPhospho [S10(100)]	1xCarbamidomethyl [C4]; 1xPhospho [S10(100)]	7.08946e-06	4.56363e-05	1.593	1	1	1	1	Q9H1B7	Q9H1B7 [60-79]	Q9H1B7 1xPhospho [S69(100)]	Q9H1B7 1xPhospho [S69(100)]	Probable E3 ubiquitin-protein ligase IRF2BPL OS=Homo sapiens OX=9606 GN=IRF2BPL PE=1 SV=1	Q9H1B7	1	2139.98	20	1.81162e+06	1		High	3	0.5769	0	1	1	1	713.999	1.21	0.00086	11.5136	3.326e-05	2.038e-07	1.593	4.94	11.42
1404	FALSE	Mono-phosphorylated	High	Unambiguous	AHLPLGQSNSCGSVLPPSLAAMAK	[K].AHLPLGQSNSCGSVLPPSLAAMAK.[D]	1xCarbamidomethyl [C11]; 1xPhospho [S10(100)]	1xCarbamidomethyl [C11]; 1xPhospho [S8(0); S10(100); S13(0); S18(0)]	1.89342e-08	4.56363e-05	2.403	1	1	3	5	Q86SQ0	Q86SQ0 [925-948]	Q86SQ0 1xPhospho [S932(0); S934(100); S937(0); S942(0)]	Q86SQ0 1xPhospho [S934(100)]	Pleckstrin homology-like domain family B member 2 OS=Homo sapiens OX=9606 GN=PHLDB2 PE=1 SV=2	Q86SQ0	0	2486.19	24	2.13416e+06	2		High	3	0.0175	0	1	1	1	829.403	0.99	0.00082	63.1645	3.326e-05	1.15e-10	2.403	7.42	63.12
1405	FALSE	Mono-phosphorylated	High	Unambiguous	AHLPLGQSNSCGSVLPPSLAAMAK	[K].AHLPLGQSNSCGSVLPPSLAAMAK.[D]	1xCarbamidomethyl [C11]; 1xDeamidated [N9]; 1xPhospho [S10(98.1)]	1xCarbamidomethyl [C11]; 1xDeamidated [N9]; 1xPhospho [S8(1.8); S10(98.1); S13(0); S18(0)]	0.000605186	4.56363e-05	0.985	1	1	1	1	Q86SQ0	Q86SQ0 [925-948]	Q86SQ0 1xPhospho [S932(1.8); S934(98.1); S937(0); S942(0)]	Q86SQ0 1xPhospho [S934(98.1)]	Pleckstrin homology-like domain family B member 2 OS=Homo sapiens OX=9606 GN=PHLDB2 PE=1 SV=2	Q86SQ0	0	2487.18	24			NoQuanValues	High	3	0.0418	0	1	1	1	829.732	1.5	0.00124	67.4614	3.326e-05	5.576e-05	0.985	3.59
1406	FALSE	Mono-phosphorylated	High	Unambiguous	AHLPLGQSNSCGSVLPPSLAAMAK	[K].AHLPLGQSNSCGSVLPPSLAAMAK.[D]	1xCarbamidomethyl [C11]; 1xOxidation [M22]; 1xPhospho [S10(100)]	1xCarbamidomethyl [C11]; 1xOxidation [M22]; 1xPhospho [S8(0); S10(100); S13(0); S18(0)]	4.7943e-08	4.56363e-05	2.276	1	1	2	7	Q86SQ0	Q86SQ0 [925-948]	Q86SQ0 1xPhospho [S932(0); S934(100); S937(0); S942(0)]	Q86SQ0 1xPhospho [S934(100)]	Pleckstrin homology-like domain family B member 2 OS=Homo sapiens OX=9606 GN=PHLDB2 PE=1 SV=2	Q86SQ0	0	2502.19	24	1.4785e+06	3		High	3	0.0157	0	1	1	1	834.735	0.94	0.00078	48.931	3.326e-05	3.726e-10	2.276	5.73	48.94
1409	FALSE	Mono-phosphorylated	High	Unambiguous	AHLTVGQAAAGGSGNLLTER	[R].AHLTVGQAAAGGSGNLLTER.[S]	1xPhospho [S13(100)]	1xPhospho [T4(0); S13(100); T18(0)]	1.9388e-07	4.56363e-05	2.085	1	1	1	4	Q99959	Q99959 [317-336]	Q99959 1xPhospho [T320(0); S329(100); T334(0)]	Q99959 1xPhospho [S329(100)]	Plakophilin-2 OS=Homo sapiens OX=9606 GN=PKP2 PE=1 SV=2	Q99959	0	2002.97	20	764203	2		High	3	0.1545	0	1	1	1	668.329	1.08	0.00072	28.4728	3.326e-05	2.171e-09	2.085	4.66	28.5
1410	FALSE	Mono-phosphorylated	High	Unambiguous	AHLTVGQAAAGGSGNLLTER	[R].AHLTVGQAAAGGSGNLLTER.[S]	1xDeamidated [N/Q]; 1xPhospho [S13(100)]	1xDeamidated [Q7; N15]; 1xPhospho [T4(0); S13(100); T18(0)]	0.000272766	4.56363e-05	1.094	1	1	2	2	Q99959	Q99959 [317-336]	Q99959 1xPhospho [T320(0); S329(100); T334(0)]	Q99959 1xPhospho [S329(100)]	Plakophilin-2 OS=Homo sapiens OX=9606 GN=PKP2 PE=1 SV=2	Q99959	0	2003.95	20	1.57217e+06	2		High	3	0.1338	0	1	1	1	668.659	4	0.00267	28.9132	3.326e-05	2.03e-05	1.094	3.96	27.77
1418	FALSE	Mono-phosphorylated	High	Unambiguous	AHSEGPESPKEEPKTPSVPSVPHELPR	[R].AHSEGPESPKEEPKTPSVPSVPHELPR.[V]	1xPhospho [S3(96)]	1xPhospho [S3(96); S8(4); T15(0); S17(0); S20(0)]	0.00793174	0.000172055	0.632	1	1	1	1	Q9C0D6	Q9C0D6 [1005-1031]	Q9C0D6 1xPhospho [S1007(96); S1012(4); T1019(0); S1021(0); S1024(0)]	Q9C0D6 1xPhospho [S1007(96)]	FH2 domain-containing protein 1 OS=Homo sapiens OX=9606 GN=FHDC1 PE=1 SV=2	Q9C0D6	2	2998.43	27	435325	1		High	5	0.0398	0	1	1	1	600.493	1.02	0.00061	18.8858	8.464e-05	0.00145	0.632	4.77	18.86
1421	FALSE	Mono-phosphorylated	High	Unambiguous	AHSENEGTALPSADSCTSPTKMDLSYSK	[R].AHSENEGTALPSADSCTSPTKMDLSYSK.[T]	1xCarbamidomethyl [C16]; 1xPhospho [S18(99.9)]	1xCarbamidomethyl [C16]; 1xPhospho [S3(0); T8(0); S12(0); S15(0); T17(0); S18(99.9); T20(0); S25(0); Y26(0); S27(0)]	4.89217e-09	4.56363e-05	2.588	1	1	1	1	Q8IVL0	Q8IVL0 [637-664]	Q8IVL0 1xPhospho [S639(0); T644(0); S648(0); S651(0); T653(0); S654(99.9); T656(0); S661(0); Y662(0); S663(0)]	Q8IVL0 1xPhospho [S654(99.9)]	Neuron navigator 3 OS=Homo sapiens OX=9606 GN=NAV3 PE=1 SV=3	Q8IVL0	1	3064.29	28			NoQuanValues	High	3	0.0541	0	1	1	1	1022.1	0.69	0.0007	25.2225	3.326e-05	2.084e-11	2.588	5.73
1422	FALSE	Mono-phosphorylated	High	Unambiguous	AHSENEGTALPSADSCTSPTKMDLSYSK	[R].AHSENEGTALPSADSCTSPTKMDLSYSK.[T]	1xCarbamidomethyl [C16]; 1xDeamidated [N5]; 1xPhospho [S18(98.3)]	1xCarbamidomethyl [C16]; 1xDeamidated [N5]; 1xPhospho [S3(0); T8(0); S12(0); S15(0); T17(1.7); S18(98.3); T20(0); S25(0); Y26(0); S27(0)]	1.34954e-05	4.56363e-05	1.505	1	1	1	1	Q8IVL0	Q8IVL0 [637-664]	Q8IVL0 1xPhospho [S639(0); T644(0); S648(0); S651(0); T653(1.7); S654(98.3); T656(0); S661(0); Y662(0); S663(0)]	Q8IVL0 1xPhospho [S654(98.3)]	Neuron navigator 3 OS=Homo sapiens OX=9606 GN=NAV3 PE=1 SV=3	Q8IVL0	1	3065.28	28			NoQuanValues	High	3	0.0155	0	1	1	1	1022.44	7.26	0.00741	25.1934	3.326e-05	4.586e-07	1.505	5.15
1423	FALSE	Mono-phosphorylated	High	Unambiguous	AHSEVFTKPSGQQTLSPDRQVPRPTALPR	[K].AHSEVFTKPSGQQTLSPDRQVPRPTALPR.[R]	1xPhospho [T25(82.5)]	1xPhospho [S3(0); T7(0.5); S10(5.7); T14(5.7); S16(5.7); T25(82.5)]	0.00155291	0.000116401	0.856	1	1	1	2	P15822	P15822 [2667-2695]	P15822 1xPhospho [S2669(0); T2673(0.5); S2676(5.7); T2680(5.7); S2682(5.7); T2691(82.5)]	P15822 1xPhospho [T2691(82.5)]	Zinc finger protein 40 OS=Homo sapiens OX=9606 GN=HIVEP1 PE=1 SV=3	P15822	1	3280.66	29	1.34235e+06	1		High	5	0.007	0	1	1	1	656.939	1.78	0.00117	23.2353	6.257e-05	0.0001826	0.856	7.13	23.05
1426	FALSE	Mono-phosphorylated	High	Unambiguous	AHSFTSKGPGPLLPPPPPK	[R].AHSFTSKGPGPLLPPPPPK.[H]	1xPhospho [S3(100)]	1xPhospho [S3(100); T5(0); S6(0)]	6.04832e-09	4.56363e-05	2.559	1	1	1	1	P78314	P78314 [223-241]	P78314 1xPhospho [S225(100); T227(0); S228(0)]	P78314 1xPhospho [S225(100)]	SH3 domain-binding protein 2 OS=Homo sapiens OX=9606 GN=SH3BP2 PE=1 SV=2	P78314	1	2005.03	19	717485	1		High	3	0.0487	0	1	1	1	669.015	0.18	0.00012	25.3712	3.326e-05	2.724e-11	2.559	6.36	25.37
1430	FALSE	Mono-phosphorylated	High	Unambiguous	AHSPALGVHSFSGVQR	[R].AHSPALGVHSFSGVQR.[F]	1xPhospho [S3(100)]	1xPhospho [S3(100); S10(0); S12(0)]	3.81335e-05	4.56363e-05	1.363	1	1	1	1	Q9H1A4	Q9H1A4 [353-368]	Q9H1A4 1xPhospho [S355(100); S362(0); S364(0)]	Q9H1A4 1xPhospho [S355(100)]	Anaphase-promoting complex subunit 1 OS=Homo sapiens OX=9606 GN=ANAPC1 PE=1 SV=1	Q9H1A4	0	1729.82	16	1.70507e+06	1		High	3	0.4402	0	1	1	1	577.278	1.44	0.00083	14.3193	3.326e-05	1.694e-06	1.363	5.18	14.27
1431	FALSE	Mono-phosphorylated	High	Unambiguous	AHSPASLSFASYR	[R].AHSPASLSFASYR.[Q]	1xPhospho [S3(100)]	1xPhospho [S3(100); S6(0); S8(0); S11(0); Y12(0)]	0.00409475	0.000172055	0.723	1	1	1	1	Q9UKK3	Q9UKK3 [1333-1345]	Q9UKK3 1xPhospho [S1335(100); S1338(0); S1340(0); S1343(0); Y1344(0)]	Q9UKK3 1xPhospho [S1335(100)]	Protein mono-ADP-ribosyltransferase PARP4 OS=Homo sapiens OX=9606 GN=PARP4 PE=1 SV=3	Q9UKK3	0	1473.65	13	2.2443e+06	1		High	3	0.1394	0	1	1	1	491.889	0.98	0.00048	23.5878	8.464e-05	0.0006236	0.723	5.38	23.66
1433	FALSE	Mono-phosphorylated	High	Unambiguous	AHSPASTLPNSPGSTFER	[R].AHSPASTLPNSPGSTFER.[K]	1xPhospho [S11(100)]	1xPhospho [S3(0); S6(0); T7(0); S11(100); S14(0); T15(0)]	2.26466e-06	4.56363e-05	1.749	1	1	3	10	Q9UMD9	Q9UMD9 [83-100]	Q9UMD9 1xPhospho [S85(0); S88(0); T89(0); S93(100); S96(0); T97(0)]	Q9UMD9 1xPhospho [S93(100)]	Collagen alpha-1(XVII) chain OS=Homo sapiens OX=9606 GN=COL17A1 PE=1 SV=3	Q9UMD9	0	1935.86	18	4.22767e+06	6		High	3	0.181	0	1	1	1	645.959	1.52	0.00098	19.8416	3.326e-05	4.802e-08	1.749	4.64	19.05
1435	FALSE	Mono-phosphorylated	High	Unambiguous	AHSSPASLQLGAVSPGTLTPTGVVSGPAATPTAQHLR	[R].AHSSPASLQLGAVSPGTLTPTGVVSGPAATPTAQHLR.[Q]	1xPhospho [S14(98.4)]	1xPhospho [S3(0); S4(0); S7(0); S14(98.4); T17(1.6); T19(0); T21(0); S25(0); T30(0); T32(0)]	1.13546e-16	4.56363e-05	4.991	1	1	5	25	P46937	P46937 [125-161]	P46937 1xPhospho [S127(0); S128(0); S131(0); S138(98.4); T141(1.6); T143(0); T145(0); S149(0); T154(0); T156(0)]	P46937 1xPhospho [S138(98.4)]	Transcriptional coactivator YAP1 OS=Homo sapiens OX=9606 GN=YAP1 PE=1 SV=2	P46937	0	3614.83	37	1.40468e+07	10		High	4	0.0059	0	1	1	1	904.465	1.42	0.00129	56.3245	3.326e-05	6.305e-16	4.28	11.86	55.65
1436	FALSE	Mono-phosphorylated	High	Unambiguous	AHSSPASLQLGAVSPGTLTPTGVVSGPAATPTAQHLR	[R].AHSSPASLQLGAVSPGTLTPTGVVSGPAATPTAQHLR.[Q]	1xDeamidated [Q]; 1xPhospho [S/T]	1xDeamidated [Q9; Q34]; 1xPhospho [S3(0); S4(0); S7(0); S14(50); T17(50); T19(0); T21(0); S25(0); T30(0); T32(0)]	3.03558e-10	4.56363e-05	2.968	1	1	7	12	P46937	P46937 [125-161]			Transcriptional coactivator YAP1 OS=Homo sapiens OX=9606 GN=YAP1 PE=1 SV=2	P46937	0	3615.82	37	385951	3		High	3	0.0359	0	1	1	1	1205.95	5.86	0.00707	55.0781	3.326e-05	6.228e-13	2.968	7.79	46.34
1437	FALSE	Mono-phosphorylated	High	Unambiguous	AHSSPASLQLGAVSPGTLTPTGVVSGPAATPTAQHLR	[R].AHSSPASLQLGAVSPGTLTPTGVVSGPAATPTAQHLR.[Q]	2xDeamidated [Q9; Q34]; 1xPhospho [S/T]	2xDeamidated [Q9; Q34]; 1xPhospho [S3(33.3); S4(33.3); S7(33.3); S14(0); T17(0); T19(0); T21(0); S25(0); T30(0); T32(0)]	1.31062e-05	4.56363e-05	1.509	1	1	2	2	P46937	P46937 [125-161]			Transcriptional coactivator YAP1 OS=Homo sapiens OX=9606 GN=YAP1 PE=1 SV=2	P46937	0	3616.8	37			NoQuanValues	High	4		0.0233	3	3	3	904.967	12.15	0.01099	46.3204	3.326e-05	4.402e-07	1.509	5.04
1441	FALSE	Mono-phosphorylated	High	Unambiguous	AHTPTPGIYMGRPTHSGGGGGGGGGGGGGGGGR	[R].AHTPTPGIYMGRPTHSGGGGGGGGGGGGGGGGR.[R]	1xPhospho [T3(100)]	1xPhospho [T3(100); T5(0); Y9(0); T14(0); S16(0)]	4.89395e-13	4.56363e-05	3.847	1	1	1	3	Q13595	Q13595 [200-232]	Q13595 1xPhospho [T202(100); T204(0); Y208(0); T213(0); S215(0)]	Q13595 1xPhospho [T202(100)]	Transformer-2 protein homolog alpha OS=Homo sapiens OX=9606 GN=TRA2A PE=1 SV=1	Q13595	0	2871.25	33	7.24206e+06	2		High	4	0.0599	0	1	1	1	718.569	2.13	0.00153	10.9865	3.326e-05	6.305e-16	3.847	11.52	11.4
1442	FALSE	Mono-phosphorylated	High	Unambiguous	AHTPTPGIYMGRPTHSGGGGGGGGGGGGGGGGR	[R].AHTPTPGIYMGRPTHSGGGGGGGGGGGGGGGGR.[R]	1xOxidation [M10]; 1xPhospho [T3(100)]	1xOxidation [M10]; 1xPhospho [T3(100); T5(0); Y9(0); T14(0); S16(0)]	6.79001e-14	4.56363e-05	4.117	1	1	1	3	Q13595	Q13595 [200-232]	Q13595 1xPhospho [T202(100); T204(0); Y208(0); T213(0); S215(0)]	Q13595 1xPhospho [T202(100)]	Transformer-2 protein homolog alpha OS=Homo sapiens OX=9606 GN=TRA2A PE=1 SV=1	Q13595	0	2887.24	33	2.59521e+07	3		High	4	0.0433	0	1	1	1	722.567	0.92	0.00066	8.0619	3.326e-05	6.305e-16	4.117	12.47	8.01
1446	FALSE	Mono-phosphorylated	High	Unambiguous	AKAADRLPNLSSPSAEGPPGPPSGPAPR	[R].AKAADRLPNLSSPSAEGPPGPPSGPAPR.[K]	1xPhospho [S12(100)]	1xPhospho [S11(0); S12(100); S14(0); S23(0)]	6.18703e-17	4.56363e-05	5.074	1	1	2	5	O60784	O60784 [451-478]	O60784 1xPhospho [S461(0); S462(100); S464(0); S473(0)]	O60784 1xPhospho [S462(100)]	Target of Myb protein 1 OS=Homo sapiens OX=9606 GN=TOM1 PE=1 SV=2	O60784	2	2774.36	28	5.52145e+06	4		High	3	0.0171	0	1	1	1	925.46	0.69	0.00064	25.6083	3.326e-05	6.305e-16	5.074	11.09	25.66
1475	FALSE	Mono-phosphorylated	High	Unambiguous	AKEVELVSE	[K].AKEVELVSE.[-]	1xPhospho [S8(100)]	1xPhospho [S8(100)]	0.0430789	0.00117835	0.395	1	1	1	2	O60832	O60832 [506-514]	O60832 1xPhospho [S513(100)]	O60832 1xPhospho [S513(100)]	H/ACA ribonucleoprotein complex subunit DKC1 OS=Homo sapiens OX=9606 GN=DKC1 PE=1 SV=3	O60832	1	1083.5	9	4.4851e+06	1		High	2	0.5025	0	1	1	1	542.252	0.27	0.00015	16.6306	0.0005311	0.01272	0.395	4.04	16.72
1508	FALSE	Mono-phosphorylated	High	Unambiguous	AKLVPSQEETKLSVEESEAAGDGVDTK	[R].AKLVPSQEETKLSVEESEAAGDGVDTK.[V]	1xPhospho [S6(100)]	1xPhospho [S6(100); T10(0); S13(0); S17(0); T26(0)]	1.50924e-08	4.56363e-05	2.434	1	1	2	5	P49321	P49321 [416-442]	P49321 1xPhospho [S421(100); T425(0); S428(0); S432(0); T441(0)]	P49321 1xPhospho [S421(100)]	Nuclear autoantigenic sperm protein OS=Homo sapiens OX=9606 GN=NASP PE=1 SV=2	P49321	2	2897.37	27	1.93942e+06	3		High	3	0.0709	0	1	1	1	966.462	1.55	0.0015	30.6156	3.326e-05	8.65e-11	2.434	6.35	30.8
1509	FALSE	Mono-phosphorylated	High	Unambiguous	AKLVPSQEETKLSVEESEAAGDGVDTK	[R].AKLVPSQEETKLSVEESEAAGDGVDTK.[V]	1xDeamidated [Q7]; 1xPhospho [S6(97.9)]	1xDeamidated [Q7]; 1xPhospho [S6(97.9); T10(2.1); S13(0); S17(0); T26(0)]	6.7468e-05	4.56363e-05	1.285	1	1	2	2	P49321	P49321 [416-442]	P49321 1xPhospho [S421(97.9); T425(2.1); S428(0); S432(0); T441(0)]	P49321 1xPhospho [S421(97.9)]	Nuclear autoantigenic sperm protein OS=Homo sapiens OX=9606 GN=NASP PE=1 SV=2	P49321	2	2898.35	27			NoneMonoisotopic	High	3	0.1106	0	1	1	1	966.796	8.37	0.00809	31.2177	3.326e-05	3.48e-06	1.285	4.07
1513	FALSE	Mono-phosphorylated	High	Unambiguous	AKNSDLLTSPDVGLLK	[R].AKNSDLLTSPDVGLLK.[L]	1xPhospho [S9(100)]	1xPhospho [S4(0); T8(0); S9(100)]	4.4716e-06	4.56363e-05	1.656	1	1	1	1	P05412	P05412 [55-70]	P05412 1xPhospho [S58(0); T62(0); S63(100)]	P05412 1xPhospho [S63(100)]	Transcription factor AP-1 OS=Homo sapiens OX=9606 GN=JUN PE=1 SV=2	P05412	1	1750.9	16	814260	1		High	3	0.1228	0	1	1	1	584.305	1.01	0.00059	48.2936	3.326e-05	1.131e-07	1.656	3.91	48.4
1514	FALSE	Mono-phosphorylated	High	Unambiguous	AKNSDLLTSPDVGLLKLASPELER	[R].AKNSDLLTSPDVGLLKLASPELER.[L]	1xPhospho [S19(100)]	1xPhospho [S4(0); T8(0); S9(0); S19(100)]	6.30873e-10	4.56363e-05	2.868	1	1	1	1	P05412	P05412 [55-78]	P05412 1xPhospho [S58(0); T62(0); S63(0); S73(100)]	P05412 1xPhospho [S73(100)]	Transcription factor AP-1 OS=Homo sapiens OX=9606 GN=JUN PE=1 SV=2	P05412	2	2646.37	24	442222	1		High	4	0.4329	0	1	1	1	662.35	1.81	0.0012	67.5477	3.326e-05	1.565e-12	2.868	9.68	67.63
1515	FALSE	Mono-phosphorylated	High	Unambiguous	AKPAMPQDSVPSPR	[K].AKPAMPQDSVPSPR.[S]	1xPhospho [S12(100)]	1xPhospho [S9(0); S12(100)]	0.000641628	4.56363e-05	0.977	1	1	1	1	P53396	P53396 [470-483]	P53396 1xPhospho [S478(0); S481(100)]	P53396 1xPhospho [S481(100)]	ATP-citrate synthase OS=Homo sapiens OX=9606 GN=ACLY PE=1 SV=3	P53396	0	1560.72	14	204713	1		High	2	0.1385	0	1	1	1	780.866	0.97	0.00075	10.9527	3.326e-05	5.99e-05	0.977	3.25	10.95
1516	FALSE	Mono-phosphorylated	High	Unambiguous	AKPAMPQDSVPSPR	[K].AKPAMPQDSVPSPR.[S]	1xOxidation [M5]; 1xPhospho [S12(100)]	1xOxidation [M5]; 1xPhospho [S9(0); S12(100)]	7.36577e-05	4.56363e-05	1.273	1	1	1	2	P53396	P53396 [470-483]	P53396 1xPhospho [S478(0); S481(100)]	P53396 1xPhospho [S481(100)]	ATP-citrate synthase OS=Homo sapiens OX=9606 GN=ACLY PE=1 SV=3	P53396	0	1576.72	14	1.78035e+06	2		High	3	0.2995	0	1	1	1	526.245	0.84	0.00044	8.4313	3.326e-05	3.899e-06	1.273	5.61	8.41
1520	FALSE	Mono-phosphorylated	High	Unambiguous	AKPPADPAAAASPCRAAAGGQGSAVAAEAEPGKEEPPAR	[K].AKPPADPAAAASPCRAAAGGQGSAVAAEAEPGKEEPPAR.[S]	1xCarbamidomethyl [C14]; 1xPhospho [S12(95.6)]	1xCarbamidomethyl [C14]; 1xPhospho [S12(95.6); S23(4.4)]	4.81097e-06	4.56363e-05	1.646	1	1	1	1	Q9GZT9	Q9GZT9 [114-152]	Q9GZT9 1xPhospho [S125(95.6); S136(4.4)]	Q9GZT9 1xPhospho [S125(95.6)]	Egl nine homolog 1 OS=Homo sapiens OX=9606 GN=EGLN1 PE=1 SV=1	Q9GZT9	2	3761.77	39	783659	1		High	4	0.1664	0	1	1	1	941.199	1.05	0.00099	15.3838	3.326e-05	1.247e-07	1.646	6.13	15.3
1521	FALSE	Mono-phosphorylated	High	Unambiguous	AKPPADPAAAASPCRAAAGGQGSAVAAEAEPGKEEPPAR	[K].AKPPADPAAAASPCRAAAGGQGSAVAAEAEPGKEEPPAR.[S]	1xCarbamidomethyl [C14]; 1xDeamidated [Q21]; 1xPhospho [S12(99.8)]	1xCarbamidomethyl [C14]; 1xDeamidated [Q21]; 1xPhospho [S12(99.8); S23(0.2)]	0.0427806	0.00117835	0.396	1	1	1	1	Q9GZT9	Q9GZT9 [114-152]	Q9GZT9 1xPhospho [S125(99.8); S136(0.2)]	Q9GZT9 1xPhospho [S125(99.8)]	Egl nine homolog 1 OS=Homo sapiens OX=9606 GN=EGLN1 PE=1 SV=1	Q9GZT9	2	3762.75	39			NoQuanValues	High	4	0.2009	0	1	1	1	941.449	5.81	0.00547	15.9668	0.0004825	0.01256	0.396	2.24
1542	FALSE	Mono-phosphorylated	High	Unambiguous	AKQVVSVVQDEEVGLPFEASPESPPPASPDGVTEIR	[R].AKQVVSVVQDEEVGLPFEASPESPPPASPDGVTEIR.[G]	1xPhospho [S28(100)]	1xPhospho [S6(0); S20(0); S23(0); S28(100); T33(0)]	1.19885e-10	4.56363e-05	3.095	1	1	3	13	Q96TA1	Q96TA1 [619-654]	Q96TA1 1xPhospho [S624(0); S638(0); S641(0); S646(100); T651(0)]	Q96TA1 1xPhospho [S646(100)]	Protein Niban 2 OS=Homo sapiens OX=9606 GN=NIBAN2 PE=1 SV=3	Q96TA1	1	3840.86	36	2.20591e+07	7		High	3	0.0221	0	1	1	1	1280.96	1.45	0.00186	68.2831	3.326e-05	1.939e-13	3.095	10.84	68.08
1543	FALSE	Mono-phosphorylated	High	Unambiguous	AKQVVSVVQDEEVGLPFEASPESPPPASPDGVTEIR	[R].AKQVVSVVQDEEVGLPFEASPESPPPASPDGVTEIR.[G]	1xDeamidated [Q]; 1xPhospho [S28(100)]	1xDeamidated [Q3; Q9]; 1xPhospho [S6(0); S20(0); S23(0); S28(100); T33(0)]	5.58069e-09	4.56363e-05	2.57	1	1	3	6	Q96TA1	Q96TA1 [619-654]	Q96TA1 1xPhospho [S624(0); S638(0); S641(0); S646(100); T651(0)]	Q96TA1 1xPhospho [S646(100)]	Protein Niban 2 OS=Homo sapiens OX=9606 GN=NIBAN2 PE=1 SV=3	Q96TA1	1	3841.84	36			NoQuanValues	High	3		0.022	2	2	2	1281.29	6.31	0.00808	68.5932	3.326e-05	2.463e-11	2.57	7.11
1544	FALSE	Mono-phosphorylated	High	Unambiguous	AKQVVSVVQDEEVGLPFEASPESPPPASPDGVTEIR	[R].AKQVVSVVQDEEVGLPFEASPESPPPASPDGVTEIR.[G]	2xDeamidated [Q3; Q9]; 1xPhospho [S6(100)]	2xDeamidated [Q3; Q9]; 1xPhospho [S6(100); S20(0); S23(0); S28(0); T33(0)]	1.14695e-06	4.56363e-05	1.842	1	1	3	4	Q96TA1	Q96TA1 [619-654]	Q96TA1 1xPhospho [S624(100); S638(0); S641(0); S646(0); T651(0)]	Q96TA1 1xPhospho [S624(100)]	Protein Niban 2 OS=Homo sapiens OX=9606 GN=NIBAN2 PE=1 SV=3	Q96TA1	1	3842.83	36			NoQuanValues	High	3	0.1058	0	1	1	1	1281.63	14.69	0.01882	70.7697	3.326e-05	2.048e-08	1.842	4.82
1545	FALSE	Multi-phosphorylated	High	Unambiguous	AKQVVSVVQDEEVGLPFEASPESPPPASPDGVTEIR	[R].AKQVVSVVQDEEVGLPFEASPESPPPASPDGVTEIR.[G]	1xDeamidated [Q9]; 2xPhospho [S23(100); S28(100)]	1xDeamidated [Q9]; 2xPhospho [S6(0); S20(0); S23(100); S28(100); T33(0)]	2.43231e-07	4.56363e-05	2.054	1	1	1	1	Q96TA1	Q96TA1 [619-654]	Q96TA1 2xPhospho [S624(0); S638(0); S641(100); S646(100); T651(0)]	Q96TA1 2xPhospho [S641(100); S646(100)]	Protein Niban 2 OS=Homo sapiens OX=9606 GN=NIBAN2 PE=1 SV=3	Q96TA1	1	3921.81	36			NoQuanValues	High	3	0.036	0	1	1	1	1307.95	7.92	0.01035	75.0405	3.326e-05	2.89e-09	2.054	6.11
1549	FALSE	Mono-phosphorylated	High	Unambiguous	AKSESLELPQAAPPQIYHEK	[K].AKSESLELPQAAPPQIYHEK.[Q]	1xPhospho [S/Y]	1xPhospho [S3(50); S5(50); Y17(0)]	5.44806e-06	4.56363e-05	1.629	1	1	2	2	Q15040	Q15040 [11-30]			Josephin-1 OS=Homo sapiens OX=9606 GN=JOSD1 PE=1 SV=1	Q15040	1	2316.13	20	1.48087e+06	2		High	3		0.0038	2	2	2	772.715	1.38	0.00106	31.7075	3.326e-05	1.459e-07	1.629	5.18	31.71
1552	FALSE	Mono-phosphorylated	High	Unambiguous	AKSLDGVTNDR	[K].AKSLDGVTNDR.[T]	1xPhospho [S3(100)]	1xPhospho [S3(100); T8(0)]	0.040183	0.000945053	0.405	1	1	1	1	Q9UBM7	Q9UBM7 [12-22]	Q9UBM7 1xPhospho [S14(100); T19(0)]	Q9UBM7 1xPhospho [S14(100)]	7-dehydrocholesterol reductase OS=Homo sapiens OX=9606 GN=DHCR7 PE=1 SV=1	Q9UBM7	1	1255.57	11	654174	1		High	2	0.4114	0	1	1	1	628.294	9.61	0.00603	8.241	0.0004079	0.01159	0.405	2.99	8.25
1554	FALSE	Mono-phosphorylated	High	Unambiguous	AKSLESLIYMSTR	[R].AKSLESLIYMSTR.[T]	1xPhospho [S3(99.3)]	1xPhospho [S3(99.3); S6(0.8); Y9(0); S11(0); T12(0)]	0.000804772	4.56363e-05	0.946	1	1	2	2	O95171	O95171 [287-299]	O95171 1xPhospho [S289(99.3); S292(0.8); Y295(0); S297(0); T298(0)]	O95171 1xPhospho [S289(99.3)]	Sciellin OS=Homo sapiens OX=9606 GN=SCEL PE=1 SV=2	O95171	1	1578.76	13	470173	1		High	3	0.0424	0	1	1	1	526.925	0.9	0.00047	52.5717	3.326e-05	8.011e-05	0.946	3.54	52.58
1555	FALSE	Mono-phosphorylated	High	Unambiguous	AKSLESLIYMSTR	[R].AKSLESLIYMSTR.[T]	1xOxidation [M10]; 1xPhospho [S3(100)]	1xOxidation [M10]; 1xPhospho [S3(100); S6(0); Y9(0); S11(0); T12(0)]	0.0105195	0.000229554	0.593	1	1	1	2	O95171	O95171 [287-299]	O95171 1xPhospho [S289(100); S292(0); Y295(0); S297(0); T298(0)]	O95171 1xPhospho [S289(100)]	Sciellin OS=Homo sapiens OX=9606 GN=SCEL PE=1 SV=2	O95171	1	1594.75	13			NoQuanValues	High	3	0.0877	0	1	1	1	532.257	0.48	0.00026	42.5039	0.0001081	0.002062	0.593	3.08
1557	FALSE	Mono-phosphorylated	High	Unambiguous	AKSPGVRQPGSSSSSAPGQPSTGVARPTVSSGPVPR	[K].AKSPGVRQPGSSSSSAPGQPSTGVARPTVSSGPVPR.[R]	1xPhospho [S/T]	1xPhospho [S3(19.8); S11(19.8); S12(19.8); S13(19.8); S14(19.8); S15(0.9); S21(0); T22(0); T28(0); S30(0); S31(0)]	0.10264	0.00360217	0.266	1	1	1	1	Q68D10	Q68D10 [363-398]			Protein SPT2 homolog OS=Homo sapiens OX=9606 GN=SPTY2D1 PE=1 SV=3	Q68D10	2	3510.74	36			NoQuanValues	High	4	0.1264	0	1	1	1	878.444	2.95	0.00259	11.7249	0.001684	0.03959	0.266	1.74
1558	FALSE	Mono-phosphorylated	High	Unambiguous	AKSPGVRQPGSSSSSAPGQPSTGVARPTVSSGPVPR	[K].AKSPGVRQPGSSSSSAPGQPSTGVARPTVSSGPVPR.[R]	1xDeamidated [Q19]; 1xPhospho [S3(98.3)]	1xDeamidated [Q19]; 1xPhospho [S3(98.3); S11(0.3); S12(0.3); S13(0.3); S14(0.3); S15(0.3); S21(0); T22(0); T28(0); S30(0); S31(0)]	0.244342	0.00967106	0.122	1	1	1	1	Q68D10	Q68D10 [363-398]	Q68D10 1xPhospho [S365(98.3); S373(0.3); S374(0.3); S375(0.3); S376(0.3); S377(0.3); S383(0); T384(0); T390(0); S392(0); S393(0)]	Q68D10 1xPhospho [S365(98.3)]	Protein SPT2 homolog OS=Homo sapiens OX=9606 GN=SPTY2D1 PE=1 SV=3	Q68D10	2	3511.73	36			NoneMonoisotopic	High	4		0.016	2	2	2	878.693	5.98	0.00525	11.8556	0.004617	0.1291	0.122	1.23
1559	FALSE	Mono-phosphorylated	High	Unambiguous	AKSPISSGSGGSHMSGTSSSSGMK	[K].AKSPISSGSGGSHMSGTSSSSGMK.[S]	2xOxidation [M14; M23]; 1xPhospho [S3(100)]	2xOxidation [M14; M23]; 1xPhospho [S3(100); S6(0); S7(0); S9(0); S12(0); S15(0); T17(0); S18(0); S19(0); S20(0); S21(0)]	0.000168332	4.56363e-05	1.16	1	1	1	1	Q15648	Q15648 [1221-1244]	Q15648 1xPhospho [S1223(100); S1226(0); S1227(0); S1229(0); S1232(0); S1235(0); T1237(0); S1238(0); S1239(0); S1240(0); S1241(0)]	Q15648 1xPhospho [S1223(100)]	Mediator of RNA polymerase II transcription subunit 1 OS=Homo sapiens OX=9606 GN=MED1 PE=1 SV=4	Q15648	1	2323.95	24			NoQuanValues	High	3	0.3967	0	1	1	1	775.323	0.61	0.00047	7.0061	3.326e-05	1.112e-05	1.16	3.63
1560	FALSE	Mono-phosphorylated	High	Unambiguous	AKSPQPPVEEEDEHFDDTVVCLDTYNCDLHFK	[R].AKSPQPPVEEEDEHFDDTVVCLDTYNCDLHFK.[I]	2xCarbamidomethyl [C21; C27]; 1xPhospho [S3(100)]	2xCarbamidomethyl [C21; C27]; 1xPhospho [S3(100); T18(0); T24(0); Y25(0)]	3.03031e-11	4.56363e-05	3.283	1	1	1	52	Q00839	Q00839 [269-300]	Q00839 1xPhospho [S271(100); T286(0); T292(0); Y293(0)]	Q00839 1xPhospho [S271(100)]	Heterogeneous nuclear ribonucleoprotein U OS=Homo sapiens OX=9606 GN=HNRNPU PE=1 SV=6	Q00839	1	3914.66	32	3.80859e+08	17		High	4	0.1998	0	1	1	1	979.422	2.13	0.00208	111.61	3.326e-05	3.408e-14	3.283	10.11	57.47
1561	FALSE	Mono-phosphorylated	High	Unambiguous	AKSPQPPVEEEDEHFDDTVVCLDTYNCDLHFK	[R].AKSPQPPVEEEDEHFDDTVVCLDTYNCDLHFK.[I]	2xCarbamidomethyl [C21; C27]; 1xDeamidated [N/Q]; 1xPhospho [S3(100)]	2xCarbamidomethyl [C21; C27]; 1xDeamidated [Q5; N26]; 1xPhospho [S3(100); T18(0); T24(0); Y25(0)]	9.64291e-10	4.56363e-05	2.81	1	1	2	41	Q00839	Q00839 [269-300]	Q00839 1xPhospho [S271(100); T286(0); T292(0); Y293(0)]	Q00839 1xPhospho [S271(100)]	Heterogeneous nuclear ribonucleoprotein U OS=Homo sapiens OX=9606 GN=HNRNPU PE=1 SV=6	Q00839	1	3915.64	32	1.59976e+06	6		High	3	0.0504	0	1	1	1	1305.89	5.42	0.00707	57.1427	3.326e-05	2.693e-12	2.81	8.33	63.26
1562	FALSE	Mono-phosphorylated	High	Unambiguous	AKSPQPPVEEEDEHFDDTVVCLDTYNCDLHFK	[R].AKSPQPPVEEEDEHFDDTVVCLDTYNCDLHFK.[I]	2xCarbamidomethyl [C21; C27]; 2xDeamidated [Q5; N26]; 1xPhospho [S3(100)]	2xCarbamidomethyl [C21; C27]; 2xDeamidated [Q5; N26]; 1xPhospho [S3(100); T18(0); T24(0); Y25(0)]	2.72958e-08	4.56363e-05	2.353	1	1	1	6	Q00839	Q00839 [269-300]	Q00839 1xPhospho [S271(100); T286(0); T292(0); Y293(0)]	Q00839 1xPhospho [S271(100)]	Heterogeneous nuclear ribonucleoprotein U OS=Homo sapiens OX=9606 GN=HNRNPU PE=1 SV=6	Q00839	1	3916.62	32			NoQuanValues	High	4	0.2798	0	1	1	1	979.921	9.54	0.00934	111.817	3.326e-05	1.82e-10	2.353	6.97
1563	FALSE	Mono-phosphorylated	High	Unambiguous	AKSPTPESSTIASYVTLR	[R].AKSPTPESSTIASYVTLR.[K]	1xPhospho [S3(100)]	1xPhospho [S3(100); T5(0); S8(0); S9(0); T10(0); S13(0); Y14(0); T16(0)]	1.02597e-07	4.56363e-05	2.172	1	1	1	7	Q9HAU0	Q9HAU0 [853-870]	Q9HAU0 1xPhospho [S855(100); T857(0); S860(0); S861(0); T862(0); S865(0); Y866(0); T868(0)]	Q9HAU0 1xPhospho [S855(100)]	Pleckstrin homology domain-containing family A member 5 OS=Homo sapiens OX=9606 GN=PLEKHA5 PE=1 SV=1	Q9HAU0	1	1987.97	18	1.67026e+07	4		High	2	0.1626	0	1	1	1	994.492	1.63	0.00162	42.1651	3.326e-05	9.724e-10	2.172	5.29	42.25
1564	FALSE	Mono-phosphorylated	High	Unambiguous	AKSPTPESSTIASYVTLRK	[R].AKSPTPESSTIASYVTLRK.[T]	1xPhospho [S3(100)]	1xPhospho [S3(100); T5(0); S8(0); S9(0); T10(0); S13(0); Y14(0); T16(0)]	2.77082e-12	4.56363e-05	3.61	1	1	1	6	Q9HAU0	Q9HAU0 [853-871]	Q9HAU0 1xPhospho [S855(100); T857(0); S860(0); S861(0); T862(0); S865(0); Y866(0); T868(0)]	Q9HAU0 1xPhospho [S855(100)]	Pleckstrin homology domain-containing family A member 5 OS=Homo sapiens OX=9606 GN=PLEKHA5 PE=1 SV=1	Q9HAU0	2	2116.07	19	3.44202e+07	4		High	3	0.0886	0	1	1	1	706.029	1.99	0.0014	28.578	3.326e-05	1.683e-15	3.61	9.03	28.71
1566	FALSE	Mono-phosphorylated	High	Unambiguous	AKTPEPGAQQSGFPTLSR	[R].AKTPEPGAQQSGFPTLSR.[S]	1xPhospho [T3(100)]	1xPhospho [T3(100); S11(0); T15(0); S17(0)]	3.64341e-06	4.56363e-05	1.684	1	1	1	1	Q9H9D4	Q9H9D4 [320-337]	Q9H9D4 1xPhospho [T322(100); S330(0); T334(0); S336(0)]	Q9H9D4 1xPhospho [T322(100)]	Zinc finger protein 408 OS=Homo sapiens OX=9606 GN=ZNF408 PE=1 SV=1	Q9H9D4	1	1951.93	18			NoQuanValues	High	3	0.4357	0	1	1	1	651.315	1.13	0.00074	21.1441	3.326e-05	8.739e-08	1.684	4.59
1567	FALSE	Mono-phosphorylated	High	Unambiguous	AKTQTPPVSPAPQPTEER	[R].AKTQTPPVSPAPQPTEER.[L]	1xPhospho [T5(100)]	1xPhospho [T3(0); T5(100); S9(0); T15(0)]	1.32765e-06	4.56363e-05	1.822	1	1	1	2	Q14247	Q14247 [397-414]	Q14247 1xPhospho [T399(0); T401(100); S405(0); T411(0)]	Q14247 1xPhospho [T401(100)]	Src substrate cortactin OS=Homo sapiens OX=9606 GN=CTTN PE=1 SV=2	Q14247	1	2013.96	18	3.47254e+06	2		High	3	0.0309	0	1	1	1	671.993	-0.04	-3e-05	9.4427	3.326e-05	2.443e-08	1.822	4.86	8.87
1568	FALSE	Multi-phosphorylated	High	Unambiguous	AKTQTPPVSPAPQPTEER	[R].AKTQTPPVSPAPQPTEER.[L]	2xPhospho [S9(100); T]	2xPhospho [T3(50); T5(50); S9(100); T15(0)]	0.000182434	4.56363e-05	1.149	1	1	1	1	Q14247	Q14247 [397-414]	Q14247 2xPhospho [T399(50); T401(50); S405(100); T411(0)]	Q14247 2xPhospho [S405(100); T]	Src substrate cortactin OS=Homo sapiens OX=9606 GN=CTTN PE=1 SV=2	Q14247	1	2093.93	18	467492	1		High	3	0.1079	0	1	1	1	698.649	1.03	0.00072	10.241	3.326e-05	1.23e-05	1.149	4.17	10.2
1569	FALSE	Mono-phosphorylated	High	Unambiguous	AKTQTPPVSPAPQPTEERLPSSPVYEDAASFK	[R].AKTQTPPVSPAPQPTEERLPSSPVYEDAASFK.[A]	1xPhospho [T5(98.2)]	1xPhospho [T3(1.8); T5(98.2); S9(0); T15(0); S21(0); S22(0); Y25(0); S30(0)]	1.77651e-11	4.56363e-05	3.356	1	1	5	25	Q14247	Q14247 [397-428]	Q14247 1xPhospho [T399(1.8); T401(98.2); S405(0); T411(0); S417(0); S418(0); Y421(0); S426(0)]	Q14247 1xPhospho [T401(98.2)]	Src substrate cortactin OS=Homo sapiens OX=9606 GN=CTTN PE=1 SV=2	Q14247	2	3505.69	32	1.90355e+08	11		High	4	0.1302	0	1	1	1	877.179	1.31	0.00115	41.8934	3.326e-05	1.728e-14	3.356	9.29	40.73
1570	FALSE	Mono-phosphorylated	High	Unambiguous	AKTQTPPVSPAPQPTEERLPSSPVYEDAASFK	[R].AKTQTPPVSPAPQPTEERLPSSPVYEDAASFK.[A]	1xDeamidated [Q]; 1xPhospho [S/T/Y]	1xDeamidated [Q4; Q13]; 1xPhospho [T3(0); T5(0); S9(1); T15(1); S21(49); S22(49); Y25(0); S30(0)]	7.24676e-06	4.56363e-05	1.59	1	1	3	9	Q14247	Q14247 [397-428]			Src substrate cortactin OS=Homo sapiens OX=9606 GN=CTTN PE=1 SV=2	Q14247	2	3506.67	32	147408	2		High	3		0.0089	2	2	2	1169.57	5.4	0.00631	41.3388	3.326e-05	2.083e-07	1.59	4.44	42.63
1571	FALSE	Mono-phosphorylated	High	Unambiguous	AKTQTPPVSPAPQPTEERLPSSPVYEDAASFK	[R].AKTQTPPVSPAPQPTEERLPSSPVYEDAASFK.[A]	2xDeamidated [Q4; Q13]; 1xPhospho [T3(99.9)]	2xDeamidated [Q4; Q13]; 1xPhospho [T3(99.9); T5(0.1); S9(0); T15(0); S21(0); S22(0); Y25(0); S30(0)]	0.000313422	4.56363e-05	1.075	1	1	2	3	Q14247	Q14247 [397-428]	Q14247 1xPhospho [T399(99.9); T401(0.1); S405(0); T411(0); S417(0); S418(0); Y421(0); S426(0)]	Q14247 1xPhospho [T399(99.9)]	Src substrate cortactin OS=Homo sapiens OX=9606 GN=CTTN PE=1 SV=2	Q14247	2	3507.66	32			NoQuanValues	High	3		0.0479	3	3	3	1169.9	7.28	0.00851	42.0596	3.326e-05	2.429e-05	1.075	2.98
1572	FALSE	Multi-phosphorylated	High	Unambiguous	AKTQTPPVSPAPQPTEERLPSSPVYEDAASFK	[R].AKTQTPPVSPAPQPTEERLPSSPVYEDAASFK.[A]	2xPhospho [T3(99.9); S9(100)]	2xPhospho [T3(99.9); T5(0.1); S9(100); T15(0); S21(0); S22(0); Y25(0); S30(0)]	2.75441e-07	4.56363e-05	2.037	1	1	3	12	Q14247	Q14247 [397-428]	Q14247 2xPhospho [T399(99.9); T401(0.1); S405(100); T411(0); S417(0); S418(0); Y421(0); S426(0)]	Q14247 2xPhospho [T399(99.9); S405(100)]	Src substrate cortactin OS=Homo sapiens OX=9606 GN=CTTN PE=1 SV=2	Q14247	2	3585.66	32	9.85148e+07	9		High	4	0.0507	0	1	1	1	897.171	1.68	0.00151	46.364	3.326e-05	3.377e-09	2.037	9.47	46.07
1573	FALSE	Multi-phosphorylated	High	Unambiguous	AKTQTPPVSPAPQPTEERLPSSPVYEDAASFK	[R].AKTQTPPVSPAPQPTEERLPSSPVYEDAASFK.[A]	1xDeamidated [Q13]; 2xPhospho [T/S/Y]	1xDeamidated [Q13]; 2xPhospho [T3(66.7); T5(66.7); S9(66.7); T15(0); S21(0); S22(0); Y25(0); S30(0)]	0.0533579	0.00158477	0.364	1	1	1	2	Q14247	Q14247 [397-428]			Src substrate cortactin OS=Homo sapiens OX=9606 GN=CTTN PE=1 SV=2	Q14247	2	3586.64	32	56386.8	1		High	4	0.1811	0	1	1	1	897.419	4.5	0.00404	46.362	0.0007258	0.01686	0.364	2.65	46.34
1574	FALSE	Multi-phosphorylated	High	Unambiguous	AKTQTPPVSPAPQPTEERLPSSPVYEDAASFK	[R].AKTQTPPVSPAPQPTEERLPSSPVYEDAASFK.[A]	2xDeamidated [Q4; Q13]; 2xPhospho [T/S/Y]	2xDeamidated [Q4; Q13]; 2xPhospho [T3(66.7); T5(66.7); S9(66.7); T15(0); S21(0); S22(0); Y25(0); S30(0)]	0.0225296	0.000471374	0.487	1	1	1	1	Q14247	Q14247 [397-428]			Src substrate cortactin OS=Homo sapiens OX=9606 GN=CTTN PE=1 SV=2	Q14247	2	3587.62	32			NoneMonoisotopic	High	4	0.2708	0	1	1	1	897.671	11.07	0.00993	46.4402	0.0002125	0.005511	0.487	2.88
1575	FALSE	Mono-phosphorylated	High	Unambiguous	AKTSPVKSNTPAAHLEIKPDELAK	[K].AKTSPVKSNTPAAHLEIKPDELAK.[K]	1xPhospho [S4(98.4)]	1xPhospho [T3(1.6); S4(98.4); S8(0); T10(0)]	2.0751e-10	4.56363e-05	3.02	1	1	3	18	Q9NUQ6	Q9NUQ6 [192-215]	Q9NUQ6 1xPhospho [T194(1.6); S195(98.4); S199(0); T201(0)]	Q9NUQ6 1xPhospho [S195(98.4)]	SPATS2-like protein OS=Homo sapiens OX=9606 GN=SPATS2L PE=1 SV=2	Q9NUQ6	2	2625.36	24	3.5468e+07	6		High	5	0.0144	0	1	1	1	525.879	0.25	0.00013	16.0715	3.326e-05	3.851e-13	3.02	10.4	16.03
1576	FALSE	Mono-phosphorylated	High	Unambiguous	AKTSPVKSNTPAAHLEIKPDELAK	[K].AKTSPVKSNTPAAHLEIKPDELAK.[K]	1xDeamidated [N9]; 1xPhospho [T/S]	1xDeamidated [N9]; 1xPhospho [T3(50); S4(50); S8(0); T10(0)]	2.02579e-07	4.56363e-05	2.079	1	1	1	2	Q9NUQ6	Q9NUQ6 [192-215]			SPATS2-like protein OS=Homo sapiens OX=9606 GN=SPATS2L PE=1 SV=2	Q9NUQ6	2	2626.35	24			NoneMonoisotopic	High	5	0.0014	0	1	1	1	526.08	8.57	0.0045	17.1524	3.326e-05	2.28e-09	2.079	7.35
1588	FALSE	Mono-phosphorylated	High	Unambiguous	ALAAGADSPKTEEARPSPAPGPGTPTGTPTR	[R].ALAAGADSPKTEEARPSPAPGPGTPTGTPTR.[T]	1xPhospho [T24(97.9)]	1xPhospho [S8(0); T11(0); S17(0); T24(97.9); T26(2.1); T28(0); T30(0)]	1.06419e-07	4.56363e-05	2.167	1	1	2	5	Q4KMP7	Q4KMP7 [125-155]	Q4KMP7 1xPhospho [S132(0); T135(0); S141(0); T148(97.9); T150(2.1); T152(0); T154(0)]	Q4KMP7 1xPhospho [T148(97.9)]	TBC1 domain family member 10B OS=Homo sapiens OX=9606 GN=TBC1D10B PE=1 SV=3	Q4KMP7	1	3038.46	31	1.62375e+06	3		High	3	0.0483	0	1	1	1	1013.49	1.24	0.00125	11.1895	3.326e-05	1.01e-09	2.167	5.8	11.99
1594	FALSE	Mono-phosphorylated	High	Unambiguous	ALAAVPSAGSVQR	[R].ALAAVPSAGSVQR.[V]	1xPhospho [S10(100)]	1xPhospho [S7(0); S10(100)]	0.000122013	4.56363e-05	1.204	1	1	1	1	Q14160	Q14160 [1270-1282]	Q14160 1xPhospho [S1276(0); S1279(100)]	Q14160 1xPhospho [S1279(100)]	Protein scribble homolog OS=Homo sapiens OX=9606 GN=SCRIB PE=1 SV=4	Q14160	0	1306.65	13	743210	1		High	2	0.1407	0	1	1	1	653.83	1.34	0.00088	18.9793	3.326e-05	7.367e-06	1.204	4.05	19.03
1595	FALSE	Mono-phosphorylated	High	Unambiguous	ALAAVPSAGSVQRVPSGAAGGK	[R].ALAAVPSAGSVQRVPSGAAGGK.[M]	1xPhospho [S16(100)]	1xPhospho [S7(0); S10(0); S16(100)]	6.55225e-05	4.56363e-05	1.289	1	1	3	3	Q14160	Q14160 [1270-1291]	Q14160 1xPhospho [S1276(0); S1279(0); S1285(100)]	Q14160 1xPhospho [S1285(100)]	Protein scribble homolog OS=Homo sapiens OX=9606 GN=SCRIB PE=1 SV=4	Q14160	1	2031.04	22	2.41401e+06	3		High	3	0.1569	0	1	1	1	677.685	1.6	0.00109	21.1634	3.326e-05	3.363e-06	1.289	5.48	21.2
1597	FALSE	Mono-phosphorylated	High	Unambiguous	ALADLIEKELSVQDQPSLSPTSLQNSSSHTTTAK	[K].ALADLIEKELSVQDQPSLSPTSLQNSSSHTTTAK.[G]	1xPhospho [S19(100)]	1xPhospho [S11(0); S17(0); S19(100); T21(0); S22(0); S26(0); S27(0); S28(0); T30(0); T31(0); T32(0)]	8.25537e-11	4.56363e-05	3.146	1	1	1	3	O95628	O95628 [414-447]	O95628 1xPhospho [S424(0); S430(0); S432(100); T434(0); S435(0); S439(0); S440(0); S441(0); T443(0); T444(0); T445(0)]	O95628 1xPhospho [S432(100)]	CCR4-NOT transcription complex subunit 4 OS=Homo sapiens OX=9606 GN=CNOT4 PE=1 SV=3	O95628	1	3676.8	34	4.58505e+06	3		High	4	0.0535	0	1	1	1	919.955	0.93	0.00085	70.9617	3.326e-05	1.21e-13	3.146	11.59	71.08
1601	FALSE	Multi-phosphorylated	High	Unambiguous	ALAEEASEEELPSDVDLNDPYFAEEVK	[K].ALAEEASEEELPSDVDLNDPYFAEEVK.[Q]	2xPhospho [S7(100); S13(100)]	2xPhospho [S7(100); S13(100); Y21(0)]	2.04772e-05	4.56363e-05	1.448	1	1	1	1	Q9H501	Q9H501 [651-677]	Q9H501 2xPhospho [S657(100); S663(100); Y671(0)]	Q9H501 2xPhospho [S657(100); S663(100)]	ESF1 homolog OS=Homo sapiens OX=9606 GN=ESF1 PE=1 SV=1	Q9H501	0	3169.31	27			NoQuanValues	High	3	0.5646	0	1	1	1	1057.11	0.14	0.00015	80.172	3.326e-05	7.772e-07	1.448	4.8
1609	FALSE	Mono-phosphorylated	High	Unambiguous	ALALDLGSPAALREWGRCQAR	[R].ALALDLGSPAALREWGRCQAR.[C]	1xCarbamidomethyl [C18]; 1xPhospho [S8(100)]	1xCarbamidomethyl [C18]; 1xPhospho [S8(100)]	0.0427806	0.00117835	0.396	1	1	1	1	Q8TER5	Q8TER5 [924-944]	Q8TER5 1xPhospho [S931(100)]	Q8TER5 1xPhospho [S931(100)]	Rho guanine nucleotide exchange factor 40 OS=Homo sapiens OX=9606 GN=ARHGEF40 PE=1 SV=3	Q8TER5	2	2391.18	21	346081	1		High	3	1	0	1	1	1	797.729	-1.34	-0.00107	51.2289	0.0005311	0.0126	0.396	1.96	51.28
1614	FALSE	Mono-phosphorylated	High	Unambiguous	ALAMPGRPESPPVFR	[R].ALAMPGRPESPPVFR.[S]	1xPhospho [S10(100)]	1xPhospho [S10(100)]	0.00053839	4.56363e-05	1.001	1	1	1	2	Q63ZY3	Q63ZY3 [366-380]	Q63ZY3 1xPhospho [S375(100)]	Q63ZY3 1xPhospho [S375(100)]	KN motif and ankyrin repeat domain-containing protein 2 OS=Homo sapiens OX=9606 GN=KANK2 PE=1 SV=1	Q63ZY3	0	1704.83	15	2.06207e+06	1		High	3	0.5912	0	1	1	1	568.948	0.61	0.00035	37.4852	3.326e-05	4.807e-05	1.001	3.62	37.37
1615	FALSE	Mono-phosphorylated	High	Unambiguous	ALAMPGRPESPPVFR	[R].ALAMPGRPESPPVFR.[S]	1xOxidation [M4]; 1xPhospho [S10(100)]	1xOxidation [M4]; 1xPhospho [S10(100)]	0.00348872	0.000172055	0.745	1	1	1	1	Q63ZY3	Q63ZY3 [366-380]	Q63ZY3 1xPhospho [S375(100)]	Q63ZY3 1xPhospho [S375(100)]	KN motif and ankyrin repeat domain-containing protein 2 OS=Homo sapiens OX=9606 GN=KANK2 PE=1 SV=1	Q63ZY3	0	1720.82	15	1.5903e+06	1		High	3	0.4139	0	1	1	1	574.28	1.39	0.0008	23.8901	8.464e-05	0.0005101	0.745	3.6	24.02
1624	FALSE	Mono-phosphorylated	High	Unambiguous	ALAPSPPAEFIYYCVDEDELQPYTNRR	[R].ALAPSPPAEFIYYCVDEDELQPYTNRR.[Q]	1xCarbamidomethyl [C14]; 1xPhospho [S5(100)]	1xCarbamidomethyl [C14]; 1xPhospho [S5(100); Y12(0); Y13(0); Y23(0); T24(0)]	0.000295613	4.56363e-05	1.083	1	1	1	1	Q9UIS9	Q9UIS9 [307-333]	Q9UIS9 1xPhospho [S311(100); Y318(0); Y319(0); Y329(0); T330(0)]	Q9UIS9 1xPhospho [S311(100)]	Methyl-CpG-binding domain protein 1 OS=Homo sapiens OX=9606 GN=MBD1 PE=1 SV=2	Q9UIS9	1	3294.48	27	646660	1		High	3	0.4232	0	1	1	1	1098.83	-0.49	-0.00054	74.6504	3.326e-05	2.255e-05	1.083	3.97	74.76
1625	FALSE	Mono-phosphorylated	High	Unambiguous	ALAPSPPAEFIYYCVDEDELQPYTNRR	[R].ALAPSPPAEFIYYCVDEDELQPYTNRR.[Q]	1xCarbamidomethyl [C14]; 1xDeamidated [Q21]; 1xPhospho [S5(100)]	1xCarbamidomethyl [C14]; 1xDeamidated [Q21]; 1xPhospho [S5(100); Y12(0); Y13(0); Y23(0); T24(0)]	0.00943783	0.000172055	0.608	1	1	1	1	Q9UIS9	Q9UIS9 [307-333]	Q9UIS9 1xPhospho [S311(100); Y318(0); Y319(0); Y329(0); T330(0)]	Q9UIS9 1xPhospho [S311(100)]	Methyl-CpG-binding domain protein 1 OS=Homo sapiens OX=9606 GN=MBD1 PE=1 SV=2	Q9UIS9	1	3295.47	27			NoneMonoisotopic	High	3	0.0029	0	1	1	1	1099.17	7.51	0.00825	74.9668	8.464e-05	0.001802	0.608	3.43
1626	FALSE	Mono-phosphorylated	High	Unambiguous	ALAQAGRGEDRSPPTAL	[R].ALAQAGRGEDRSPPTAL.[-]	1xPhospho [S12(100)]	1xPhospho [S12(100); T15(0)]	0.00389134	0.000172055	0.73	1	1	1	3	Q9BUB5	Q9BUB5 [449-465]	Q9BUB5 1xPhospho [S460(100); T463(0)]	Q9BUB5 1xPhospho [S460(100)]	MAP kinase-interacting serine/threonine-protein kinase 1 OS=Homo sapiens OX=9606 GN=MKNK1 PE=1 SV=1	Q9BUB5	2	1789.86	17	4.98647e+06	3		High	3	0.1636	0	1	1	1	597.291	-0.63	-0.00037	14.4643	8.464e-05	0.0005838	0.73	4.28	14.27
1627	FALSE	Mono-phosphorylated	High	Unambiguous	ALAQAPAPAPGPAQGPLPMKSPAPGNVAASK	[K].ALAQAPAPAPGPAQGPLPMKSPAPGNVAASK.[S]	1xPhospho [S21(100)]	1xPhospho [S21(100); S30(0)]	1.3397e-05	4.56363e-05	1.506	1	1	1	1	Q9BW04	Q9BW04 [409-439]	Q9BW04 1xPhospho [S429(100); S438(0)]	Q9BW04 1xPhospho [S429(100)]	Specifically androgen-regulated gene protein OS=Homo sapiens OX=9606 GN=SARG PE=1 SV=2	Q9BW04	1	2942.5	31	296525	1		High	3	0.1601	0	1	1	1	981.505	1.15	0.00113	35.2502	3.326e-05	4.551e-07	1.506	6.37	35.26
1628	FALSE	Mono-phosphorylated	High	Unambiguous	ALAQAPAPAPGPAQGPLPMKSPAPGNVAASK	[K].ALAQAPAPAPGPAQGPLPMKSPAPGNVAASK.[S]	1xDeamidated [N/Q]; 1xPhospho [S30(98)]	1xDeamidated [Q14; N26]; 1xPhospho [S21(2); S30(98)]	0.0611611	0.00198544	0.344	1	1	2	2	Q9BW04	Q9BW04 [409-439]	Q9BW04 1xPhospho [S429(2); S438(98)]	Q9BW04 1xPhospho [S438(98)]	Specifically androgen-regulated gene protein OS=Homo sapiens OX=9606 GN=SARG PE=1 SV=2	Q9BW04	1	2943.48	31			NoQuanValues	High	3	0.1366	0	1	1	1	981.838	7	0.00687	35.4688	0.0009175	0.02013	0.344	1.83
1629	FALSE	Mono-phosphorylated	High	Unambiguous	ALAQAPAPAPGPAQGPLPMKSPAPGNVAASK	[K].ALAQAPAPAPGPAQGPLPMKSPAPGNVAASK.[S]	1xOxidation [M19]; 1xPhospho [S21(100)]	1xOxidation [M19]; 1xPhospho [S21(100); S30(0)]	0.000182434	4.56363e-05	1.149	1	1	1	2	Q9BW04	Q9BW04 [409-439]	Q9BW04 1xPhospho [S429(100); S438(0)]	Q9BW04 1xPhospho [S429(100)]	Specifically androgen-regulated gene protein OS=Homo sapiens OX=9606 GN=SARG PE=1 SV=2	Q9BW04	1	2958.49	31	182505	2		High	4	0.2968	0	1	1	1	740.379	1.29	0.00096	26.535	3.326e-05	1.226e-05	1.149	2.19	26.49
1630	FALSE	Mono-phosphorylated	High	Unambiguous	AIAQGIQELSAELPPEESESSRVDFGSSER	[K].AIAQGIQELSAELPPEESESSRVDFGSSER.[L]	1xPhospho [S27(98.3)]	1xPhospho [S10(0); S18(0); S20(0); S21(0); S27(98.3); S28(1.6)]	4.33513e-07	4.56363e-05	1.975	1	1	1	3	Q6ZUM4	Q6ZUM4 [606-635]	Q6ZUM4 1xPhospho [S615(0); S623(0); S625(0); S626(0); S632(98.3); S633(1.6)]	Q6ZUM4 1xPhospho [S632(98.3)]	Rho GTPase-activating protein 27 OS=Homo sapiens OX=9606 GN=ARHGAP27 PE=1 SV=3	Q6ZUM4	1	3298.51	30	401204	1		High	3		0.0054	2	2	2	1100.18	0.29	0.00032	62.7577	3.326e-05	5.991e-09	1.975	7.33	62.8
1631	FALSE	Mono-phosphorylated	High	Unambiguous	AIAQGIQELSAELPPEESESSRVDFGSSER	[K].AIAQGIQELSAELPPEESESSRVDFGSSER.[L]	1xDeamidated [Q7]; 1xPhospho [S27(95.3)]	1xDeamidated [Q7]; 1xPhospho [S10(0); S18(0); S20(1.6); S21(1.6); S27(95.3); S28(1.6)]	2.03712e-08	4.56363e-05	2.393	1	1	1	1	Q6ZUM4	Q6ZUM4 [606-635]	Q6ZUM4 1xPhospho [S615(0); S623(0); S625(1.6); S626(1.6); S632(95.3); S633(1.6)]	Q6ZUM4 1xPhospho [S632(95.3)]	Rho GTPase-activating protein 27 OS=Homo sapiens OX=9606 GN=ARHGAP27 PE=1 SV=3	Q6ZUM4	1	3299.5	30	624215	1		High	3	0.0226	0	1	1	1	1100.51	7.28	0.00801	62.8169	3.326e-05	1.264e-10	2.393	8.4	62.76
1639	FALSE	Mono-phosphorylated	High	Unambiguous	ALASEKSPTADAKPAPK	[K].ALASEKSPTADAKPAPK.[R]	1xPhospho [S7(100)]	1xPhospho [S4(0); S7(100); T9(0)]	5.69251e-06	4.56363e-05	1.623	1	1	1	2	O00515	O00515 [266-282]	O00515 1xPhospho [S269(0); S272(100); T274(0)]	O00515 1xPhospho [S272(100)]	Ladinin-1 OS=Homo sapiens OX=9606 GN=LAD1 PE=1 SV=2	O00515	1	1761.88	17	17976846	1		High	3	0.0722	0	1	1	1	587.965	1.19	0.0007	7.5366	3.326e-05	1.545e-07	1.623	5.82	7.51
1641	FALSE	Mono-phosphorylated	High	Unambiguous	ALASIDSKLNQAK	[R].ALASIDSKLNQAK.[G]	1xPhospho [S4(100)]	1xPhospho [S4(100); S7(0)]	7.31209e-05	4.56363e-05	1.274	1	1	1	2	P18206	P18206 [269-281]	P18206 1xPhospho [S272(100); S275(0)]	P18206 1xPhospho [S272(100)]	Vinculin OS=Homo sapiens OX=9606 GN=VCL PE=1 SV=4	P18206	1	1438.73	13	1.23566e+06	2		High	2	0.1881	0	1	1	1	719.869	0.69	0.0005	20.3022	3.326e-05	3.853e-06	1.274	4.04	20.26
1644	FALSE	Mono-phosphorylated	High	Unambiguous	ALASNTSFFSGCSPIEEEAH	[R].ALASNTSFFSGCSPIEEEAH.[-]	1xCarbamidomethyl [C12]; 1xDeamidated [N5]; 1xPhospho [S13(100)]	1xCarbamidomethyl [C12]; 1xDeamidated [N5]; 1xPhospho [S4(0); T6(0); S7(0); S10(0); S13(100)]	1.43087e-05	4.56363e-05	1.497	1	2	1	1	O95239	O95239 [1213-1232]	O95239 1xPhospho [S1216(0); T1218(0); S1219(0); S1222(0); S1225(100)]	O95239 1xPhospho [S1225(100)]	Chromosome-associated kinesin KIF4A OS=Homo sapiens OX=9606 GN=KIF4A PE=1 SV=3	Q2VIQ3; O95239	0	2234.89	20	142818	1		High	2	0.0826	0	1	1	1	1117.96	9.42	0.01052	53.7386	3.326e-05	4.929e-07	1.497	4.6	53.78
1663	FALSE	Mono-phosphorylated	High	Unambiguous	ALDEVTSSQPPPLPPPPPPAQETQEPSPILDSEETR	[R].ALDEVTSSQPPPLPPPPPPAQETQEPSPILDSEETR.[A]	1xPhospho [S27(100)]	1xPhospho [T6(0); S7(0); S8(0); T23(0); S27(100); S32(0); T35(0)]	2.7144e-07	4.56363e-05	2.039	1	1	1	3	Q16643	Q16643 [355-390]	Q16643 1xPhospho [T360(0); S361(0); S362(0); T377(0); S381(100); S386(0); T389(0)]	Q16643 1xPhospho [S381(100)]	Drebrin OS=Homo sapiens OX=9606 GN=DBN1 PE=1 SV=4	Q16643	0	3926.86	36	285914	2		High	3	0.0503	0	1	1	1	1309.63	2.5	0.00327	61.9385	3.326e-05	3.323e-09	2.039	5.97	62.08
1664	FALSE	Mono-phosphorylated	High	Unambiguous	ALDEVTSSQPPPLPPPPPPAQETQEPSPILDSEETR	[R].ALDEVTSSQPPPLPPPPPPAQETQEPSPILDSEETR.[A]	1xDeamidated [Q21]; 1xPhospho [S27(100)]	1xDeamidated [Q21]; 1xPhospho [T6(0); S7(0); S8(0); T23(0); S27(100); S32(0); T35(0)]	2.17954e-07	4.56363e-05	2.069	1	1	1	3	Q16643	Q16643 [355-390]	Q16643 1xPhospho [T360(0); S361(0); S362(0); T377(0); S381(100); S386(0); T389(0)]	Q16643 1xPhospho [S381(100)]	Drebrin OS=Homo sapiens OX=9606 GN=DBN1 PE=1 SV=4	Q16643	0	3927.84	36	462212	1		High	3	0.0015	0	1	1	1	1309.96	7.16	0.00938	61.869	3.326e-05	2.499e-09	2.069	6.57	61.97
1665	FALSE	Mono-phosphorylated	High	Unambiguous	ALDEVTSSQPPPLPPPPPPAQETQEPSPILDSEETR	[R].ALDEVTSSQPPPLPPPPPPAQETQEPSPILDSEETR.[A]	2xDeamidated [Q9; Q21]; 1xPhospho [S/T]	2xDeamidated [Q9; Q21]; 1xPhospho [T6(0); S7(0); S8(0); T23(1.4); S27(48.6); S32(48.6); T35(1.4)]	0.0686097	0.00244074	0.327	1	1	1	1	Q16643	Q16643 [355-390]			Drebrin OS=Homo sapiens OX=9606 GN=DBN1 PE=1 SV=4	Q16643	0	3928.83	36			NoQuanValues	High	3	0.0071	0	1	1	1	1310.3	12.56	0.01645	61.7272	0.00111	0.02332	0.327	1.4
1689	FALSE	Mono-phosphorylated	High	Unambiguous	ALDVSASDDEIAR	[K].ALDVSASDDEIAR.[L]	1xPhospho [S7(100)]	1xPhospho [S5(0); S7(100)]	1.87563e-05	4.56363e-05	1.46	1	1	1	1	P13798	P13798 [181-193]	P13798 1xPhospho [S185(0); S187(100)]	P13798 1xPhospho [S187(100)]	Acylamino-acid-releasing enzyme OS=Homo sapiens OX=9606 GN=APEH PE=1 SV=4	P13798	0	1441.62	13	332116	1		High	2	0.1662	0	1	1	1	721.316	2.97	0.00214	26.4263	3.326e-05	6.962e-07	1.46	3.73	26.49
1694	FALSE	Mono-phosphorylated	High	Unambiguous	ALEAELDAQHLSETFDNIDNLSPK	[K].ALEAELDAQHLSETFDNIDNLSPK.[A]	1xPhospho [S22(100)]	1xPhospho [S12(0); T14(0); S22(100)]	6.3197e-09	4.56363e-05	2.553	1	1	1	1	P25054	P25054 [759-782]	P25054 1xPhospho [S770(0); T772(0); S780(100)]	P25054 1xPhospho [S780(100)]	Adenomatous polyposis coli protein OS=Homo sapiens OX=9606 GN=APC PE=1 SV=2	P25054	0	2750.26	24	1550106	1		High	3	0.2489	0	1	1	1	917.426	3.06	0.0028	71.9658	3.326e-05	2.884e-11	2.553	11.25	72.02
1703	FALSE	Mono-phosphorylated	High	Unambiguous	ALEEALSIQTPPSSPPTAFGSPEGAGALLR	[K].ALEEALSIQTPPSSPPTAFGSPEGAGALLR.[K]	1xPhospho [S21(100)]	1xPhospho [S7(0); T10(0); S13(0); S14(0); T17(0); S21(100)]	2.84216e-10	4.56363e-05	2.977	1	1	2	2	Q15025	Q15025 [422-451]	Q15025 1xPhospho [S428(0); T431(0); S434(0); S435(0); T438(0); S442(100)]	Q15025 1xPhospho [S442(100)]	TNFAIP3-interacting protein 1 OS=Homo sapiens OX=9606 GN=TNIP1 PE=1 SV=2	Q15025	0	3044.5	30	1.25796e+06	2		High	3	0.1541	0	1	1	1	1015.51	2.74	0.00278	77.8208	3.326e-05	5.736e-13	2.977	7.72	77.96
1704	FALSE	Mono-phosphorylated	High	Unambiguous	ALEEALSIQTPPSSPPTAFGSPEGAGALLR	[K].ALEEALSIQTPPSSPPTAFGSPEGAGALLR.[K]	1xDeamidated [Q9]; 1xPhospho [S7(99.9)]	1xDeamidated [Q9]; 1xPhospho [S7(99.9); T10(0); S13(0); S14(0); T17(0); S21(0)]	3.57804e-08	4.56363e-05	2.316	1	1	1	1	Q15025	Q15025 [422-451]	Q15025 1xPhospho [S428(99.9); T431(0); S434(0); S435(0); T438(0); S442(0)]	Q15025 1xPhospho [S428(99.9)]	TNFAIP3-interacting protein 1 OS=Homo sapiens OX=9606 GN=TNIP1 PE=1 SV=2	Q15025	0	3045.48	30			NoQuanValues	High	3	0.0425	0	1	1	1	1015.84	6.64	0.00674	77.2356	3.326e-05	2.571e-10	2.316	6.12
1714	FALSE	Mono-phosphorylated	High	Unambiguous	ALEEGDGSVSGSSPR	[R].ALEEGDGSVSGSSPR.[S]	1xPhospho [S13(99)]	1xPhospho [S8(0); S10(0); S12(1); S13(99)]	0.000266847	4.56363e-05	1.097	1	1	1	2	Q8N3X1	Q8N3X1 [420-434]	Q8N3X1 1xPhospho [S427(0); S429(0); S431(1); S432(99)]	Q8N3X1 1xPhospho [S432(99)]	Formin-binding protein 4 OS=Homo sapiens OX=9606 GN=FNBP4 PE=1 SV=3	Q8N3X1	0	1527.63	15	371207	1		High	2	0.0625	0	1	1	1	764.321	1.26	0.00097	9.3206	3.326e-05	1.98e-05	1.097	3.2	9.25
1715	FALSE	Mono-phosphorylated	High	Unambiguous	ALEEGDGSVSGSSPRSDISQPASQDGMRR	[R].ALEEGDGSVSGSSPRSDISQPASQDGMRR.[L]	1xDeamidated [Q24]; 1xOxidation [M27]; 1xPhospho [S10(87.6)]	1xDeamidated [Q24]; 1xOxidation [M27]; 1xPhospho [S8(3.1); S10(87.6); S12(3.1); S13(3.1); S16(0.1); S19(3.1); S23(0.1)]	0.0464919	0.00123361	0.384	1	1	1	1	Q8N3X1	Q8N3X1 [420-448]	Q8N3X1 1xPhospho [S427(3.1); S429(87.6); S431(3.1); S432(3.1); S435(0.1); S438(3.1); S442(0.1)]	Q8N3X1 1xPhospho [S429(87.6)]	Formin-binding protein 4 OS=Homo sapiens OX=9606 GN=FNBP4 PE=1 SV=3	Q8N3X1	2	3073.32	29			NoQuanValues	High	3		0.0429	5	5	5	1025.12	6.45	0.00661	11.1132	0.0005539	0.01398	0.384	2.23
1738	FALSE	Multi-phosphorylated	High	Unambiguous	ALELPLAASSIPRPRTPSPESHR	[K].ALELPLAASSIPRPRTPSPESHR.[S]	2xPhospho [T16(99.8); S18(99.9)]	2xPhospho [S9(0.1); S10(0.1); T16(99.8); S18(99.9); S21(0.1)]	0.000362778	4.56363e-05	1.055	1	1	1	2	Q66K74	Q66K74 [623-645]	Q66K74 2xPhospho [S631(0.1); S632(0.1); T638(99.8); S640(99.9); S643(0.1)]	Q66K74 2xPhospho [T638(99.8); S640(99.9)]	Microtubule-associated protein 1S OS=Homo sapiens OX=9606 GN=MAP1S PE=1 SV=2	Q66K74	1	2642.29	23	2.01433e+06	1		High	4	0.0187	0	1	1	1	661.328	1.26	0.00083	45.0677	3.326e-05	2.923e-05	1.055	6.41	45.31
1739	FALSE	Multi-phosphorylated	High	Unambiguous	ALELPLAASSIPRPRTPSPESHRSPAEGSER	[K].ALELPLAASSIPRPRTPSPESHRSPAEGSER.[L]	2xPhospho [T16(89.3); S18(99.2)]	2xPhospho [S9(5.6); S10(5.6); T16(89.3); S18(99.2); S21(0.4); S24(0); S29(0)]	0.00081662	4.56363e-05	0.944	1	1	3	10	Q66K74	Q66K74 [623-653]	Q66K74 2xPhospho [S631(5.6); S632(5.6); T638(89.3); S640(99.2); S643(0.4); S646(0); S651(0)]	Q66K74 2xPhospho [T638(89.3); S640(99.2)]	Microtubule-associated protein 1S OS=Homo sapiens OX=9606 GN=MAP1S PE=1 SV=2	Q66K74	2	3455.65	31	1.31146e+07	5		High	5	0.0211	0	1	1	1	691.936	1.67	0.00115	38.9559	3.326e-05	8.11e-05	0.944	5.7	38.27
1742	FALSE	Mono-phosphorylated	High	Unambiguous	ALENDFFNSPPRK	[R].ALENDFFNSPPRK.[T]	1xPhospho [S9(100)]	1xPhospho [S9(100)]	0.000143314	4.56363e-05	1.182	1	2	1	2	Q9NYV6	Q9NYV6 [36-48]	Q9NYV6 1xPhospho [S44(100)]	Q9NYV6 1xPhospho [S44(100)]	RNA polymerase I-specific transcription initiation factor RRN3 OS=Homo sapiens OX=9606 GN=RRN3 PE=1 SV=1	A6NIE6; Q9NYV6	1	1614.73	13	1.43516e+06	1		High	3	0.5948	0	1	1	1	538.916	1.08	0.00058	27.6968	3.326e-05	9.026e-06	1.182	5.43	27.55
1750	FALSE	Mono-phosphorylated	High	Unambiguous	AIEPQKEEADENYNSVNTR	[K].AIEPQKEEADENYNSVNTR.[M]	1xPhospho [S15(100)]	1xPhospho [Y13(0); S15(100); T18(0)]	1.76291e-07	4.56363e-05	2.098	1	1	1	2	Q12846	Q12846 [103-121]	Q12846 1xPhospho [Y115(0); S117(100); T120(0)]	Q12846 1xPhospho [S117(100)]	Syntaxin-4 OS=Homo sapiens OX=9606 GN=STX4 PE=1 SV=2	Q12846	1	2286.99	19	945408	2		High	3	0.0619	0	1	1	1	763.002	1.22	0.00093	9.7435	3.326e-05	1.922e-09	2.098	6.3	9.73
1761	FALSE	Mono-phosphorylated	High	Unambiguous	ALEQSQSLPLPAPTSTSPSR	[R].ALEQSQSLPLPAPTSTSPSR.[G]	1xPhospho [S/T]	1xPhospho [S5(50); S7(50); T14(0); S15(0); T16(0); S17(0); S19(0)]	6.39934e-06	4.56363e-05	1.607	1	1	1	1	O15068	O15068 [959-978]			Guanine nucleotide exchange factor DBS OS=Homo sapiens OX=9606 GN=MCF2L PE=1 SV=2	O15068	0	2147.04	20	53471.1	1		High	3	0.0413	0	1	1	1	716.352	1.84	0.00132	41.2911	3.326e-05	1.793e-07	1.607	3.39	41.27
1762	FALSE	Mono-phosphorylated	High	Unambiguous	ALEQSQSLPLPAPTSTSPSRGNSR	[R].ALEQSQSLPLPAPTSTSPSRGNSR.[N]	1xPhospho [S23(93.5)]	1xPhospho [S5(0); S7(0); T14(1.3); S15(1.3); T16(1.3); S17(1.3); S19(1.3); S23(93.5)]	0.000360135	4.56363e-05	1.056	1	1	1	1	O15068	O15068 [959-982]	O15068 1xPhospho [S963(0); S965(0); T972(1.3); S973(1.3); T974(1.3); S975(1.3); S977(1.3); S981(93.5)]	O15068 1xPhospho [S981(93.5)]	Guanine nucleotide exchange factor DBS OS=Homo sapiens OX=9606 GN=MCF2L PE=1 SV=2	O15068	1	2561.24	24	425361	1		High	3	0.0052	0	1	1	1	854.418	0.99	0.00085	30.6212	3.326e-05	2.899e-05	1.056	3.86	30.76
1767	FALSE	Mono-phosphorylated	High	Unambiguous	ALESPERPFLAILGGAK	[K].ALESPERPFLAILGGAK.[V]	1xPhospho [S4(100)]	1xPhospho [S4(100)]	1.36995e-09	4.56363e-05	2.762	1	1	1	7	P00558	P00558 [200-216]	P00558 1xPhospho [S203(100)]	P00558 1xPhospho [S203(100)]	Phosphoglycerate kinase 1 OS=Homo sapiens OX=9606 GN=PGK1 PE=1 SV=3	P00558	0	1848.96	17	7.97186e+06	3		High	3	0.7304	0	1	1	1	616.993	1.33	0.00082	73.9432	3.326e-05	4.177e-12	2.762	5.75	73.86
1769	FALSE	Mono-phosphorylated	High	Unambiguous	ALETIPITPVER	[K].ALETIPITPVER.[N]	1xPhospho [T8(100)]	1xPhospho [T4(0); T8(100)]	0.240348	0.00940655	0.125	1	1	1	1	Q2LD37	Q2LD37 [3989-4000]	Q2LD37 1xPhospho [T3992(0); T3996(100)]	Q2LD37 1xPhospho [T3996(100)]	Transmembrane protein KIAA1109 OS=Homo sapiens OX=9606 GN=KIAA1109 PE=1 SV=2	Q2LD37	0	1418.73	12	45184.8	1		High	2	0.1944	0	1	1	1	709.869	1.79	0.00127	45.2729	0.004487	0.1263	0.125	1.8	45.26
1773	FALSE	Mono-phosphorylated	High	Unambiguous	ALEVAGPDGQASAISPASPR	[R].ALEVAGPDGQASAISPASPR.[R]	1xPhospho [S18(100)]	1xPhospho [S12(0); S15(0); S18(100)]	1.6691e-09	4.56363e-05	2.735	1	1	1	4	Q0VDD7	Q0VDD7 [353-372]	Q0VDD7 1xPhospho [S364(0); S367(0); S370(100)]	Q0VDD7 1xPhospho [S370(100)]	Uncharacterized protein C19orf57 OS=Homo sapiens OX=9606 GN=C19orf57 PE=1 SV=2	Q0VDD7	0	1973.93	20	795157	4		High	2	0.1541	0	1	1	1	987.471	0.73	0.00072	33.0492	3.326e-05	5.337e-12	2.735	5.84	33.14
1776	FALSE	Mono-phosphorylated	High	Unambiguous	ALEYSNGIFDCQSPTSPFMGSLR	[K].ALEYSNGIFDCQSPTSPFMGSLR.[A]	1xCarbamidomethyl [C11]; 1xPhospho [S13(100)]	1xCarbamidomethyl [C11]; 1xPhospho [Y4(0); S5(0); S13(100); T15(0); S16(0); S21(0)]	7.44903e-07	4.56363e-05	1.901	1	1	1	1	Q86W92	Q86W92 [25-47]	Q86W92 1xPhospho [Y28(0); S29(0); S37(100); T39(0); S40(0); S45(0)]	Q86W92 1xPhospho [S37(100)]	Liprin-beta-1 OS=Homo sapiens OX=9606 GN=PPFIBP1 PE=1 SV=2	Q86W92	0	2657.14	23	334563	1		High	3	0.0711	0	1	1	1	886.386	0.98	0.00087	77.6447	3.326e-05	1.18e-08	1.901	6.05	77.7
1777	FALSE	Mono-phosphorylated	High	Unambiguous	ALEYSNGIFDCQSPTSPFMGSLR	[K].ALEYSNGIFDCQSPTSPFMGSLR.[A]	1xCarbamidomethyl [C11]; 1xDeamidated [N6]; 1xPhospho [S5(97.3)]	1xCarbamidomethyl [C11]; 1xDeamidated [N6]; 1xPhospho [Y4(0.1); S5(97.3); S13(2.6); T15(0); S16(0); S21(0)]	0.00563902	0.000172055	0.679	1	1	1	1	Q86W92	Q86W92 [25-47]	Q86W92 1xPhospho [Y28(0.1); S29(97.3); S37(2.6); T39(0); S40(0); S45(0)]	Q86W92 1xPhospho [S29(97.3)]	Liprin-beta-1 OS=Homo sapiens OX=9606 GN=PPFIBP1 PE=1 SV=2	Q86W92	0	2658.13	23			NoneMonoisotopic	High	3	0.066	0	1	1	1	886.718	5.59	0.00496	77.9836	8.464e-05	0.0009358	0.679	2.88
1802	FALSE	Mono-phosphorylated	High	Unambiguous	ALGGEDSENEEELGDEAMMALDQSLASLFAEQK	[K].ALGGEDSENEEELGDEAMMALDQSLASLFAEQK.[L]	1xOxidation [M]; 1xPhospho [S7(99.7)]	1xOxidation [M18; M19]; 1xPhospho [S7(99.7); S24(0.3); S27(0)]	0.124321	0.00469782	0.236	1	1	2	2	Q9BQG0	Q9BQG0 [769-801]	Q9BQG0 1xPhospho [S775(99.7); S792(0.3); S795(0)]	Q9BQG0 1xPhospho [S775(99.7)]	Myb-binding protein 1A OS=Homo sapiens OX=9606 GN=MYBBP1A PE=1 SV=2	Q9BQG0	0	3623.53	33			NoQuanValues	High	3	0.2258	0	1	1	1	1208.52	4.29	0.00518	94.9459	0.002237	0.05135	0.236	1.24
1804	FALSE	Mono-phosphorylated	High	Unambiguous	AIGGGLSSVGGGSSTIK	[R].AIGGGLSSVGGGSSTIK.[Y]	1xPhospho [S7(98.8)]	1xPhospho [S7(98.8); S8(1.2); S13(0); S14(0); T15(0)]	0.000445194	4.56363e-05	1.027	2	2	2	3	P02538; P48668	P02538 [534-550]; P48668 [534-550]	P02538 1xPhospho [S540(98.8); S541(1.2); S546(0); S547(0); T548(0)]; P48668 1xPhospho [S540(98.8); S541(1.2); S546(0); S547(0); T548(0)]	P02538 1xPhospho [S540(98.8)]; P48668 1xPhospho [S540(98.8)]	Keratin, type II cytoskeletal 6A OS=Homo sapiens OX=9606 GN=KRT6A PE=1 SV=3;Keratin, type II cytoskeletal 6C OS=Homo sapiens OX=9606 GN=KRT6C PE=1 SV=3	P02538; P48668	0	1527.74	17	266945	2	NotUnique	High	2	0.1046	0	1	1	1	764.375	0.85	0.00065	30.1719	3.326e-05	3.767e-05	1.027	2.39	27.22
1805	FALSE	Mono-phosphorylated	High	Unambiguous	AIGGGLSSVGGGSSTIKYTTTSSSSRK	[R].AIGGGLSSVGGGSSTIKYTTTSSSSRK.[S]	1xPhospho [S13(85.1)]	1xPhospho [S7(0); S8(0); S13(85.1); S14(1.7); T15(1.7); Y18(0); T19(1.7); T20(1.7); T21(1.7); S22(1.7); S23(1.7); S24(1.7); S25(1.7)]	0.0337314	0.000648399	0.43	2	2	1	2	P02538; P48668	P02538 [534-560]; P48668 [534-560]	P02538 1xPhospho [S540(0); S541(0); S546(85.1); S547(1.7); T548(1.7); Y551(0); T552(1.7); T553(1.7); T554(1.7); S555(1.7); S556(1.7); S557(1.7); S558(1.7)]; P48668 1xPhospho [S540(0); S541(0); S546(85.1); S547(1.7); T548(1.7); Y551(0); T552(1.7); T553(1.7); T554(1.7); S555(1.7); S556(1.7); S557(1.7); S558(1.7)]	P02538 1xPhospho [S546(85.1)]; P48668 1xPhospho [S546(85.1)]	Keratin, type II cytoskeletal 6A OS=Homo sapiens OX=9606 GN=KRT6A PE=1 SV=3;Keratin, type II cytoskeletal 6C OS=Homo sapiens OX=9606 GN=KRT6C PE=1 SV=3	P02538; P48668	2	2626.27	27	59575.3	1	NotUnique	High	3	0.0044	0	1	1	1	876.096	1.13	0.00099	18.8532	0.0002839	0.009234	0.43	2.26	18.84
1809	FALSE	Mono-phosphorylated	High	Unambiguous	AIGGIILTASHNPGGPNGDFGIK	[K].AIGGIILTASHNPGGPNGDFGIK.[F]	1xPhospho [S10(100)]	1xPhospho [T8(0); S10(100)]	2.10568e-10	4.56363e-05	3.018	1	1	1	14	P36871	P36871 [108-130]	P36871 1xPhospho [T115(0); S117(100)]	P36871 1xPhospho [S117(100)]	Phosphoglucomutase-1 OS=Homo sapiens OX=9606 GN=PGM1 PE=1 SV=3	P36871	0	2286.13	23	6.09652e+07	6		High	3	0.1009	0	1	1	1	762.715	1.18	0.0009	55.578	3.326e-05	3.938e-13	3.018	8.62	55.85
1810	FALSE	Mono-phosphorylated	High	Unambiguous	AIGGIILTASHNPGGPNGDFGIK	[K].AIGGIILTASHNPGGPNGDFGIK.[F]	1xDeamidated [N]; 1xPhospho [S10(100)]	1xDeamidated [N12; N17]; 1xPhospho [T8(0); S10(100)]	8.83251e-10	4.56363e-05	2.822	1	1	4	6	P36871	P36871 [108-130]	P36871 1xPhospho [T115(0); S117(100)]	P36871 1xPhospho [S117(100)]	Phosphoglucomutase-1 OS=Homo sapiens OX=9606 GN=PGM1 PE=1 SV=3	P36871	0	2287.11	23	2.9207e+06	3		High	3	0.0843	0	1	1	1	763.043	1.5	0.00114	58.6586	3.326e-05	2.401e-12	2.822	8.07	58.43
1812	FALSE	Mono-phosphorylated	High	Unambiguous	ALGLAVPPSPPSAATAASK	[K].ALGLAVPPSPPSAATAASK.[K]	1xPhospho [S9(98.5)]	1xPhospho [S9(98.5); S12(1.5); T15(0); S18(0)]	0.0261581	0.000471374	0.466	1	1	2	5	Q9H4Z2	Q9H4Z2 [999-1017]	Q9H4Z2 1xPhospho [S1007(98.5); S1010(1.5); T1013(0); S1016(0)]	Q9H4Z2 1xPhospho [S1007(98.5)]	Zinc finger protein 335 OS=Homo sapiens OX=9606 GN=ZNF335 PE=1 SV=1	Q9H4Z2	0	1785.91	19			NoQuanValues	High	2	0.1202	0	1	1	1	893.462	0.66	0.00059	46.3485	0.0002354	0.006656	0.466	2.08
1817	FALSE	Mono-phosphorylated	High	Unambiguous	ALGLTANARSPQGQLDTSESKPDSFFLEPLMPAVLKPAK	[R].ALGLTANARSPQGQLDTSESKPDSFFLEPLMPAVLKPAK.[E]	1xPhospho [T5(99.9)]	1xPhospho [T5(99.9); S10(0.1); T17(0); S18(0); S20(0); S24(0)]	1.74333e-05	4.56363e-05	1.47	1	1	1	1	Q5T5Y3	Q5T5Y3 [566-604]	Q5T5Y3 1xPhospho [T570(99.9); S575(0.1); T582(0); S583(0); S585(0); S589(0)]	Q5T5Y3 1xPhospho [T570(99.9)]	Calmodulin-regulated spectrin-associated protein 1 OS=Homo sapiens OX=9606 GN=CAMSAP1 PE=1 SV=2	Q5T5Y3	1	4205.14	39			NoQuanValues	High	4	0.0355	0	1	1	1	1052.04	1.2	0.00126	77.0581	3.326e-05	6.299e-07	1.47	5.64
1818	FALSE	Mono-phosphorylated	High	Unambiguous	ALGLTANARSPQGQLDTSESKPDSFFLEPLMPAVLKPAK	[R].ALGLTANARSPQGQLDTSESKPDSFFLEPLMPAVLKPAK.[E]	1xDeamidated [Q14]; 1xPhospho [T/S]	1xDeamidated [Q14]; 1xPhospho [T5(32.3); S10(32.3); T17(1); S18(1); S20(1); S24(32.3)]	4.19379e-05	4.56363e-05	1.35	1	1	1	1	Q5T5Y3	Q5T5Y3 [566-604]			Calmodulin-regulated spectrin-associated protein 1 OS=Homo sapiens OX=9606 GN=CAMSAP1 PE=1 SV=2	Q5T5Y3	1	4206.12	39			NoQuanValues	High	4	0.0087	0	1	1	1	1052.29	6.86	0.00721	77.1733	3.326e-05	1.918e-06	1.35	5.72
1828	FALSE	Mono-phosphorylated	High	Unambiguous	ALGSPTKQLLPCEMACNEK	[R].ALGSPTKQLLPCEMACNEK.[L]	2xCarbamidomethyl [C12; C16]; 1xPhospho [S/T]	2xCarbamidomethyl [C12; C16]; 1xPhospho [S4(50); T6(50)]	5.25239e-06	4.56363e-05	1.634	1	1	1	1	Q9NR45	Q9NR45 [272-290]			Sialic acid synthase OS=Homo sapiens OX=9606 GN=NANS PE=1 SV=2	Q9NR45	1	2227	19	703748	1		High	3	0.0102	0	1	1	1	743.005	1.98	0.00147	35.9257	3.326e-05	1.394e-07	1.634	5.88	35.96
1829	FALSE	Mono-phosphorylated	High	Unambiguous	ALGSPTKQLLPCEMACNEK	[R].ALGSPTKQLLPCEMACNEK.[L]	2xCarbamidomethyl [C12; C16]; 1xOxidation [M14]; 1xPhospho [S/T]	2xCarbamidomethyl [C12; C16]; 1xOxidation [M14]; 1xPhospho [S4(50); T6(50)]	0.00130332	4.56363e-05	0.88	1	1	1	2	Q9NR45	Q9NR45 [272-290]			Sialic acid synthase OS=Homo sapiens OX=9606 GN=NANS PE=1 SV=2	Q9NR45	1	2242.99	19	121914	1		High	3	0.544	0	1	1	1	748.335	-0.61	-0.00046	26.6786	3.326e-05	0.0001461	0.88	3.18	26.73
1830	FALSE	Mono-phosphorylated	High	Unambiguous	AIGSTSKPQESPKGKR	[R].AIGSTSKPQESPKGKR.[K]	1xPhospho [S11(100)]	1xPhospho [S4(0); T5(0); S6(0); S11(100)]	7.31209e-05	4.56363e-05	1.274	1	1	1	1	P18887	P18887 [231-246]	P18887 1xPhospho [S234(0); T235(0); S236(0); S241(100)]	P18887 1xPhospho [S241(100)]	DNA repair protein XRCC1 OS=Homo sapiens OX=9606 GN=XRCC1 PE=1 SV=2	P18887	2	1750.88	16	473051	1		High	3	0.3711	0	1	1	1	584.301	1.53	0.0009	7.0454	3.326e-05	3.848e-06	1.274	3.88	7.04
1832	FALSE	Mono-phosphorylated	High	Unambiguous	AIGTACTLDKLSSPAAFLPACNSPSKEMK	[R].AIGTACTLDKLSSPAAFLPACNSPSKEMK.[E]	2xCarbamidomethyl [C6; C21]; 1xPhospho [S23(97.3)]	2xCarbamidomethyl [C6; C21]; 1xPhospho [T4(0); T7(0); S12(0); S13(0); S23(97.3); S25(2.7)]	0.000325093	4.56363e-05	1.07	1	1	1	1	Q86YS7	Q86YS7 [238-266]	Q86YS7 1xPhospho [T241(0); T244(0); S249(0); S250(0); S260(97.3); S262(2.7)]	Q86YS7 1xPhospho [S260(97.3)]	C2 domain-containing protein 5 OS=Homo sapiens OX=9606 GN=C2CD5 PE=1 SV=1	Q86YS7	2	3145.48	29	322508	1		High	3	0.0296	0	1	1	1	1049.16	0.27	0.00029	55.8249	3.326e-05	2.542e-05	1.07	5.07	55.81
1840	FALSE	Mono-phosphorylated	High	Unambiguous	ALHPAAVSAAAEFENAESEADFSIHFNR	[R].ALHPAAVSAAAEFENAESEADFSIHFNR.[FV]	1xPhospho [S18(99.9)]	1xPhospho [S8(0); S18(99.9); S23(0.1)]	1.20929e-05	4.56363e-05	1.52	1	2	1	1	Q5SW79	Q5SW79 [1543-1570]	Q5SW79 1xPhospho [S1550(0); S1560(99.9); S1565(0.1)]	Q5SW79 1xPhospho [S1560(99.9)]	Centrosomal protein of 170 kDa OS=Homo sapiens OX=9606 GN=CEP170 PE=1 SV=1	Q5SW79; Q96L14	0	3081.37	28	182338	1		High	4	0.136	0	1	1	1	771.101	2.81	0.00216	64.1738	3.326e-05	3.976e-07	1.52	5.44	64.13
1842	FALSE	Mono-phosphorylated	High	Unambiguous	ALHSFITPPTTPQLR	[R].ALHSFITPPTTPQLR.[R]	1xPhospho [T7(100)]	1xPhospho [S4(0); T7(100); T10(0); T11(0)]	0.00139185	4.56363e-05	0.871	1	1	1	2	Q8IVT5	Q8IVT5 [264-278]	Q8IVT5 1xPhospho [S267(0); T270(100); T273(0); T274(0)]	Q8IVT5 1xPhospho [T270(100)]	Kinase suppressor of Ras 1 OS=Homo sapiens OX=9606 GN=KSR1 PE=1 SV=3	Q8IVT5	0	1758.89	15	589821	1		High	3	0.1127	0	1	1	1	586.97	0.76	0.00044	45.1002	3.326e-05	0.0001599	0.871	4.88	45.22
1856	FALSE	Mono-phosphorylated	High	Unambiguous	ALKGLGSSPDLELLLR	[K].ALKGLGSSPDLELLLR.[S]	1xPhospho [S]	1xPhospho [S7(50); S8(50)]	0.00109379	4.56363e-05	0.904	1	1	1	2	Q9NQQ7	Q9NQQ7 [329-344]			Solute carrier family 35 member C2 OS=Homo sapiens OX=9606 GN=SLC35C2 PE=1 SV=2	Q9NQQ7	1	1761.95	16	195186	1		High	3	0.6263	0	1	1	1	587.989	1.04	0.00061	70.8912	3.326e-05	0.0001175	0.904	2.89	71
1869	FALSE	Mono-phosphorylated	High	Unambiguous	AIKVEQATKPSFESGR	[K].AIKVEQATKPSFESGR.[R]	1xPhospho [S14(100)]	1xPhospho [T8(0); S11(0); S14(100)]	6.94712e-05	4.56363e-05	1.281	1	1	1	1	P38159	P38159 [78-93]	P38159 1xPhospho [T85(0); S88(0); S91(100)]	P38159 1xPhospho [S91(100)]	RNA-binding motif protein, X chromosome OS=Homo sapiens OX=9606 GN=RBMX PE=1 SV=3	P38159	1	1827.9	16	673849	1		High	3	0.0144	0	1	1	1	609.972	0.04	2e-05	10.8274	3.326e-05	3.608e-06	1.281	3.48	10.79
1878	FALSE	Mono-phosphorylated	High	Unambiguous	ALIAQLPSPAIDHEQLR	[R].ALIAQLPSPAIDHEQLR.[Q]	1xPhospho [S8(100)]	1xPhospho [S8(100)]	6.57796e-07	4.56363e-05	1.918	1	1	1	1	Q9UPN3	Q9UPN3 [5801-5817]	Q9UPN3 1xPhospho [S5808(100)]	Q9UPN3 1xPhospho [S5808(100)]	Microtubule-actin cross-linking factor 1, isoforms 1/2/3/5 OS=Homo sapiens OX=9606 GN=MACF1 PE=1 SV=4	Q9UPN3	0	1952	17	463822	1		High	3	0.5213	0	1	1	1	651.34	2.03	0.00132	52.1538	3.326e-05	1.008e-08	1.918	5.87	52.08
1880	FALSE	Mono-phosphorylated	High	Unambiguous	AILDAEPGPRPALQPSPSIRLPLDAPLPGSK	[K].AILDAEPGPRPALQPSPSIRLPLDAPLPGSK.[A]	1xPhospho [S16(100)]	1xPhospho [S16(100); S18(0); S30(0)]	1.46262e-05	4.56363e-05	1.494	1	1	1	3	Q9BXI6	Q9BXI6 [392-422]	Q9BXI6 1xPhospho [S407(100); S409(0); S421(0)]	Q9BXI6 1xPhospho [S407(100)]	TBC1 domain family member 10A OS=Homo sapiens OX=9606 GN=TBC1D10A PE=1 SV=1	Q9BXI6	1	3253.73	31	2.5951e+06	2		High	3	0.1121	0	1	1	1	1085.25	1.1	0.00119	68.5904	3.326e-05	5.082e-07	1.494	4.46	68.62
1899	FALSE	Mono-phosphorylated	High	Unambiguous	AILGSYDSELTPAEYSPQLTR	[R].AILGSYDSELTPAEYSPQLTR.[R]	1xPhospho [S16(100)]	1xPhospho [S5(0); Y6(0); S8(0); T11(0); Y15(0); S16(100); T20(0)]	1.072e-07	4.56363e-05	2.166	1	1	1	3	Q9Y6D9	Q9Y6D9 [413-433]	Q9Y6D9 1xPhospho [S417(0); Y418(0); S420(0); T423(0); Y427(0); S428(100); T432(0)]	Q9Y6D9 1xPhospho [S428(100)]	Mitotic spindle assembly checkpoint protein MAD1 OS=Homo sapiens OX=9606 GN=MAD1L1 PE=1 SV=2	Q9Y6D9	0	2391.11	21	1.43609e+06	3		High	2	0.0516	0	1	1	1	1196.06	2.37	0.00284	62.1451	3.326e-05	1.026e-09	2.166	5.81	62.2
1921	FALSE	Mono-phosphorylated	High	Unambiguous	ALIQTCLNSPDSPPRSDPTTDQR	[K].ALIQTCLNSPDSPPRSDPTTDQR.[M]	1xCarbamidomethyl [C6]; 1xPhospho [S12(100)]	1xCarbamidomethyl [C6]; 1xPhospho [T5(0); S9(0); S12(100); S16(0); T19(0); T20(0)]	4.67224e-06	4.56363e-05	1.65	1	1	1	3	P11831	P11831 [213-235]	P11831 1xPhospho [T217(0); S221(0); S224(100); S228(0); T231(0); T232(0)]	P11831 1xPhospho [S224(100)]	Serum response factor OS=Homo sapiens OX=9606 GN=SRF PE=1 SV=1	P11831	1	2649.2	23	347877	1		High	3	0.1248	0	1	1	1	883.739	2.05	0.00181	28.9946	3.326e-05	1.196e-07	1.65	5.53	28.96
1922	FALSE	Mono-phosphorylated	High	Unambiguous	ALIQTCLNSPDSPPRSDPTTDQR	[K].ALIQTCLNSPDSPPRSDPTTDQR.[M]	1xCarbamidomethyl [C6]; 1xDeamidated [Q4]; 1xPhospho [S12(99.9)]	1xCarbamidomethyl [C6]; 1xDeamidated [Q4]; 1xPhospho [T5(0); S9(0); S12(99.9); S16(0); T19(0); T20(0)]	0.00118529	4.56363e-05	0.893	1	1	1	1	P11831	P11831 [213-235]	P11831 1xPhospho [T217(0); S221(0); S224(99.9); S228(0); T231(0); T232(0)]	P11831 1xPhospho [S224(99.9)]	Serum response factor OS=Homo sapiens OX=9606 GN=SRF PE=1 SV=1	P11831	1	2650.18	23			NoneMonoisotopic	High	3	0.0524	0	1	1	1	884.073	8.47	0.00748	28.7467	3.326e-05	0.0001297	0.893	5.53
1924	FALSE	Mono-phosphorylated	High	Unambiguous	ALIRSPSLAK	[R].ALIRSPSLAK.[Q]	1xPhospho [S5(100)]	1xPhospho [S5(100); S7(0)]	0.00157575	0.000116401	0.854	1	1	2	2	Q5SW96	Q5SW96 [10-19]	Q5SW96 1xPhospho [S14(100); S16(0)]	Q5SW96 1xPhospho [S14(100)]	Low density lipoprotein receptor adapter protein 1 OS=Homo sapiens OX=9606 GN=LDLRAP1 PE=1 SV=3	Q5SW96	1	1135.62	10	6.59918e+06	2		High	2	0.1405	0	1	1	1	568.316	1.48	0.00084	13.3197	6.257e-05	0.000186	0.854	4.27	14.81
1927	FALSE	Mono-phosphorylated	High	Unambiguous	ALLSLRSPK	[R].ALLSLRSPK.[A]	1xPhospho [S7(100)]	1xPhospho [S4(0); S7(100)]	0.00244112	0.000116401	0.794	1	1	2	4	Q9UNF1	Q9UNF1 [241-249]	Q9UNF1 1xPhospho [S244(0); S247(100)]	Q9UNF1 1xPhospho [S247(100)]	Melanoma-associated antigen D2 OS=Homo sapiens OX=9606 GN=MAGED2 PE=1 SV=2	Q9UNF1	1	1064.59	9	2.45246e+07	3		High	2	0.2403	0	1	1	1	532.797	0.55	0.00029	17.8786	6.257e-05	0.0003255	0.794	3.08	17.66
1928	FALSE	Mono-phosphorylated	High	Unambiguous	ALLSLRSPKAR	[R].ALLSLRSPKAR.[R]	1xPhospho [S]	1xPhospho [S4(50); S7(50)]	0.0413185	0.00100325	0.401	1	1	1	1	Q9UNF1	Q9UNF1 [241-251]			Melanoma-associated antigen D2 OS=Homo sapiens OX=9606 GN=MAGED2 PE=1 SV=2	Q9UNF1	2	1291.72	11	950279	1		High	3	0.165	0	1	1	1	431.247	0.67	0.00029	11.7213	0.0004574	0.01206	0.401	2.97	11.7
1931	FALSE	Mono-phosphorylated	High	Unambiguous	ALLSPFSTPVR	[K].ALLSPFSTPVR.[S]	1xPhospho [S4(100)]	1xPhospho [S4(100); S7(0); T8(0)]	0.00200479	0.000116401	0.821	1	1	1	1	Q13322	Q13322 [415-425]	Q13322 1xPhospho [S418(100); S421(0); T422(0)]	Q13322 1xPhospho [S418(100)]	Growth factor receptor-bound protein 10 OS=Homo sapiens OX=9606 GN=GRB10 PE=1 SV=2	Q13322	0	1267.64	11	227970	1		High	2	0.3787	0	1	1	1	634.327	0.93	0.00059	59.6374	6.257e-05	0.0002516	0.821	2.72	59.59
1980	FALSE	Mono-phosphorylated	High	Unambiguous	AINGPTSASGDDISK	[K].AINGPTSASGDDISK.[L]	1xPhospho [S9(99.2)]	1xPhospho [T6(0); S7(0); S9(99.2); S14(0.8)]	0.0575271	0.00169348	0.353	1	1	1	1	P51114	P51114 [579-593]	P51114 1xPhospho [T584(0); S585(0); S587(99.2); S592(0.8)]	P51114 1xPhospho [S587(99.2)]	Fragile X mental retardation syndrome-related protein 1 OS=Homo sapiens OX=9606 GN=FXR1 PE=1 SV=3	P51114	0	1512.66	15	87512.1	1		High	2	0.0068	0	1	1	1	756.825	-9.84	-0.00744	11.3686	0.0007715	0.01861	0.353	2.92	11.39
1991	FALSE	Mono-phosphorylated	High	Unambiguous	ALNTTDSSSSPSLADGIDTSGGGSIHVISR	[K].ALNTTDSSSSPSLADGIDTSGGGSIHVISR.[D]	1xPhospho [S/T]	1xPhospho [T4(0); T5(0); S7(0); S8(33.2); S9(33.2); S10(33.2); S12(0.5); T19(0); S20(0); S24(0); S29(0)]	3.17846e-13	4.56363e-05	3.906	1	1	1	2	P49116	P49116 [319-348]			Nuclear receptor subfamily 2 group C member 2 OS=Homo sapiens OX=9606 GN=NR2C2 PE=1 SV=1	P49116	0	2982.37	30	863771	1		High	3	0.0207	0	1	1	1	994.796	1.15	0.00114	43.9621	3.326e-05	6.305e-16	3.906	8.2	43.97
1999	FALSE	Mono-phosphorylated	High	Unambiguous	ALPDSQQVPSSPASK	[R].ALPDSQQVPSSPASK.[H]	1xPhospho [S11(99)]	1xPhospho [S5(0); S10(1); S11(99); S14(0)]	0.000253531	4.56363e-05	1.104	1	1	1	1	O14924	O14924 [840-854]	O14924 1xPhospho [S844(0); S849(1); S850(99); S853(0)]	O14924 1xPhospho [S850(99)]	Regulator of G-protein signaling 12 OS=Homo sapiens OX=9606 GN=RGS12 PE=1 SV=1	O14924	0	1591.74	15	400211	1		High	2	0.0887	0	1	1	1	796.373	0.94	0.00075	12.9377	3.326e-05	1.857e-05	1.104	2.93	12.91
2002	FALSE	Mono-phosphorylated	High	Unambiguous	AIPELDAYEAEGLALDDEDVEELTASQREAAER	[R].AIPELDAYEAEGLALDDEDVEELTASQREAAER.[A]	1xPhospho [S26(100)]	1xPhospho [Y8(0); T24(0.1); S26(100)]	3.03558e-10	4.56363e-05	2.968	1	1	2	6	P49736	P49736 [83-115]	P49736 1xPhospho [Y90(0); T106(0.1); S108(100)]	P49736 1xPhospho [S108(100)]	DNA replication licensing factor MCM2 OS=Homo sapiens OX=9606 GN=MCM2 PE=1 SV=4	P49736	1	3698.66	33	4.01725e+06	4		High	3	0.0688	0	1	1	1	1233.56	2.51	0.00309	74.8346	3.326e-05	6.223e-13	2.968	8.43	74.95
2003	FALSE	Mono-phosphorylated	High	Unambiguous	AIPELDAYEAEGLALDDEDVEELTASQREAAER	[R].AIPELDAYEAEGLALDDEDVEELTASQREAAER.[A]	1xDeamidated [Q27]; 1xPhospho [T/S/Y]	1xDeamidated [Q27]; 1xPhospho [Y8(0); T24(50); S26(50)]	1.42841e-06	4.56363e-05	1.812	1	1	2	4	P49736	P49736 [83-115]			DNA replication licensing factor MCM2 OS=Homo sapiens OX=9606 GN=MCM2 PE=1 SV=4	P49736	1	3699.64	33			NoQuanValues	High	3	0.0222	0	1	1	1	1233.89	6.66	0.00822	74.8848	3.326e-05	2.695e-08	1.812	5.4
2005	FALSE	Mono-phosphorylated	High	Unambiguous	AIPGDQHPESPVHTEPMGIQGR	[R].AIPGDQHPESPVHTEPMGIQGR.[G]	1xPhospho [S10(100)]	1xPhospho [S10(100); T14(0)]	0.000342166	4.56363e-05	1.063	1	1	1	1	Q14676	Q14676 [784-805]	Q14676 1xPhospho [S793(100); T797(0)]	Q14676 1xPhospho [S793(100)]	Mediator of DNA damage checkpoint protein 1 OS=Homo sapiens OX=9606 GN=MDC1 PE=1 SV=3	Q14676	0	2433.1	22	1.66615e+06	1		High	3	0.226	0	1	1	1	811.707	1.77	0.00144	17.301	3.326e-05	2.71e-05	1.063	4.38	17.41
2006	FALSE	Mono-phosphorylated	High	Unambiguous	AIPGDQHPESPVHTEPMGIQGR	[R].AIPGDQHPESPVHTEPMGIQGR.[G]	1xOxidation [M17]; 1xPhospho [S10(100)]	1xOxidation [M17]; 1xPhospho [S10(100); T14(0)]	6.09008e-05	4.56363e-05	1.299	1	1	1	1	Q14676	Q14676 [784-805]	Q14676 1xPhospho [S793(100); T797(0)]	Q14676 1xPhospho [S793(100)]	Mediator of DNA damage checkpoint protein 1 OS=Homo sapiens OX=9606 GN=MDC1 PE=1 SV=3	Q14676	0	2449.1	22	1.59934e+06	1		High	3	0.2087	0	1	1	1	817.038	1.27	0.00104	11.6475	3.326e-05	3.062e-06	1.299	4.12	11.61
2010	FALSE	Mono-phosphorylated	High	Unambiguous	ALPLEAEPPPGPPSPSVTTEGQAVKPEPT	[K].ALPLEAEPPPGPPSPSVTTEGQAVKPEPT.[-]	1xPhospho [S14(100)]	1xPhospho [S14(100); S16(0.1); T18(0); T19(0); T29(0)]	2.08594e-07	4.56363e-05	2.075	1	1	1	2	Q8N554	Q8N554 [586-614]	Q8N554 1xPhospho [S599(100); S601(0.1); T603(0); T604(0); T614(0)]	Q8N554 1xPhospho [S599(100)]	Zinc finger protein 276 OS=Homo sapiens OX=9606 GN=ZNF276 PE=1 SV=4	Q8N554	0	2973.45	29	690814	2		High	3	0.0812	0	1	1	1	991.821	0.01	1e-05	52.7134	3.326e-05	2.365e-09	2.075	5.17	52.75
2011	FALSE	Mono-phosphorylated	High	Unambiguous	ALPLEAEPPPGPPSPSVTTEGQAVKPEPT	[K].ALPLEAEPPPGPPSPSVTTEGQAVKPEPT.[-]	1xDeamidated [Q22]; 1xPhospho [S/T]	1xDeamidated [Q22]; 1xPhospho [S14(48.8); S16(1.2); T18(48.8); T19(1.2); T29(0)]	4.96219e-05	4.56363e-05	1.327	1	1	1	3	Q8N554	Q8N554 [586-614]			Zinc finger protein 276 OS=Homo sapiens OX=9606 GN=ZNF276 PE=1 SV=4	Q8N554	0	2974.43	29			NoQuanValues	High	3	0.0114	0	1	1	1	992.153	4.01	0.00398	52.7858	3.326e-05	2.377e-06	1.327	4.38
2014	FALSE	Mono-phosphorylated	High	Unambiguous	ALPLPQSLPPDFRLEPTAPALSPR	[R].ALPLPQSLPPDFRLEPTAPALSPR.[S]	1xPhospho [T/S]	1xPhospho [S7(0); T17(50); S22(50)]	8.7153e-05	4.56363e-05	1.25	1	1	2	4	Q96IF1	Q96IF1 [98-121]			LIM domain-containing protein ajuba OS=Homo sapiens OX=9606 GN=AJUBA PE=1 SV=1	Q96IF1	1	2663.4	24	1.1707e+06	1		High	3	0.0795	0	1	1	1	888.471	1.6	0.00142	75.9874	3.326e-05	4.841e-06	1.25	4.4	75.58
2017	FALSE	Mono-phosphorylated	High	Unambiguous	ALPNNTSSSPQPK	[R].ALPNNTSSSPQPK.[K]	1xPhospho [S9(99.2)]	1xPhospho [T6(0); S7(0); S8(0.8); S9(99.2)]	0.00155291	0.000116401	0.856	1	1	1	3	P04637	P04637 [307-319]	P04637 1xPhospho [T312(0); S313(0); S314(0.8); S315(99.2)]	P04637 1xPhospho [S315(99.2)]	Cellular tumor antigen p53 OS=Homo sapiens OX=9606 GN=TP53 PE=1 SV=4	P04637	0	1420.65	13	32415079	2		High	3	0.073	0	1	1	1	474.221	0.98	0.00047	8.0657	6.257e-05	0.000183	0.856	3.56	8.02
2018	FALSE	Mono-phosphorylated	High	Unambiguous	ALPNNTSSSPQPK	[R].ALPNNTSSSPQPK.[K]	1xDeamidated [N]; 1xPhospho [S9(99)]	1xDeamidated [N4; N5]; 1xPhospho [T6(0); S7(0); S8(1); S9(99)]	0.00177093	0.000116401	0.838	1	1	3	5	P04637	P04637 [307-319]	P04637 1xPhospho [T312(0); S313(0); S314(1); S315(99)]	P04637 1xPhospho [S315(99)]	Cellular tumor antigen p53 OS=Homo sapiens OX=9606 GN=TP53 PE=1 SV=4	P04637	0	1421.63	13	5.98746e+06	5		High	2	0.0409	0	1	1	1	711.32	1.01	0.00072	8.7634	6.257e-05	0.0002151	0.838	3.18	8.74
2029	FALSE	Mono-phosphorylated	High	Unambiguous	ALPSLNTGSSSPR	[R].ALPSLNTGSSSPR.[G]	1xPhospho [S11(98.4)]	1xPhospho [S4(0); T7(0); S9(0.8); S10(0.8); S11(98.4)]	3.19935e-05	4.56363e-05	1.387	1	1	1	1	O14545	O14545 [317-329]	O14545 1xPhospho [S320(0); T323(0); S325(0.8); S326(0.8); S327(98.4)]	O14545 1xPhospho [S327(98.4)]	TRAF-type zinc finger domain-containing protein 1 OS=Homo sapiens OX=9606 GN=TRAFD1 PE=1 SV=1	O14545	0	1366.64	13	3.14166e+06	1		High	2	0.0231	0	1	1	1	683.822	0.84	0.00057	21.1732	3.326e-05	1.361e-06	1.387	3.9	21.29
2034	FALSE	Mono-phosphorylated	High	Unambiguous	ALPTSKPEGSLHSSPVGPSSSK	[R].ALPTSKPEGSLHSSPVGPSSSK.[G]	1xPhospho [S/T]	1xPhospho [T4(0); S5(0); S10(0); S13(49.4); S14(49.4); S19(0); S20(0); S21(1.1)]	5.29095e-06	4.56363e-05	1.633	1	1	1	2	Q9UPT8	Q9UPT8 [895-916]			Zinc finger CCCH domain-containing protein 4 OS=Homo sapiens OX=9606 GN=ZC3H4 PE=1 SV=3	Q9UPT8	0	2230.08	22	5.62623e+06	2		High	3	0.0037	0	1	1	1	744.031	1.5	0.00112	9.5023	3.326e-05	1.398e-07	1.633	5.37	9.48
2036	FALSE	Mono-phosphorylated	High	Unambiguous	AIPTVNHSGTFSPQAPVPTTVPVVDVR	[R].AIPTVNHSGTFSPQAPVPTTVPVVDVR.[I]	1xPhospho [S12(97.7)]	1xPhospho [T4(0.1); S8(0.1); T10(2.2); S12(97.7); T19(0); T20(0)]	2.59784e-07	4.56363e-05	2.045	1	1	2	10	Q16513	Q16513 [524-550]	Q16513 1xPhospho [T527(0.1); S531(0.1); T533(2.2); S535(97.7); T542(0); T543(0)]	Q16513 1xPhospho [S535(97.7)]	Serine/threonine-protein kinase N2 OS=Homo sapiens OX=9606 GN=PKN2 PE=1 SV=1	Q16513	0	2866.45	27	1.86984e+06	3		High	3	0.036	0	1	1	1	956.156	1.57	0.0015	59.8264	3.326e-05	3.129e-09	2.045	7.5	59.89
2037	FALSE	Mono-phosphorylated	High	Unambiguous	AIPTVNHSGTFSPQAPVPTTVPVVDVR	[R].AIPTVNHSGTFSPQAPVPTTVPVVDVR.[I]	1xDeamidated [Q14]; 1xPhospho [T/S]	1xDeamidated [Q14]; 1xPhospho [T4(25); S8(25); T10(25); S12(25); T19(0); T20(0)]	0.0690728	0.00244074	0.326	1	1	1	3	Q16513	Q16513 [524-550]			Serine/threonine-protein kinase N2 OS=Homo sapiens OX=9606 GN=PKN2 PE=1 SV=1	Q16513	0	2867.43	27			NoneMonoisotopic	High	3	0.0052	0	1	1	1	956.49	7.31	0.00699	59.9929	0.001131	0.02358	0.326	1.91
2039	FALSE	Mono-phosphorylated	High	Unambiguous	AIPVSPSAVEEDEDEDGHTVVATAR	[K].AIPVSPSAVEEDEDEDGHTVVATAR.[G]	1xPhospho [S5(100)]	1xPhospho [S5(100); S7(0); T19(0); T23(0)]	1.92537e-11	4.56363e-05	3.345	1	1	2	7	Q07157	Q07157 [1613-1637]	Q07157 1xPhospho [S1617(100); S1619(0); T1631(0); T1635(0)]	Q07157 1xPhospho [S1617(100)]	Tight junction protein ZO-1 OS=Homo sapiens OX=9606 GN=TJP1 PE=1 SV=3	Q07157	0	2674.19	25	5.16119e+06	4		High	3	0.0446	0	1	1	1	892.068	0.88	0.00079	41.2971	3.326e-05	1.919e-14	3.345	5.16	41.18
2042	FALSE	Mono-phosphorylated	High	Unambiguous	ALQADSPHSSSGMSEVHSPGEHSGQSQGPPTPPTTPK	[K].ALQADSPHSSSGMSEVHSPGEHSGQSQGPPTPPTTPK.[T]	1xDeamidated [Q25]; 1xPhospho [T/S]	1xDeamidated [Q25]; 1xPhospho [S6(0); S9(0); S10(0); S11(0); S14(0); S18(0); S23(0); S26(0); T31(49.1); T34(49.1); T35(1.7)]	3.86955e-05	4.56363e-05	1.361	1	1	1	1	P48436	P48436 [206-242]			Transcription factor SOX-9 OS=Homo sapiens OX=9606 GN=SOX9 PE=1 SV=1	P48436	0	3788.65	37			NoneMonoisotopic	High	4	0.0117	0	1	1	1	947.925	7.32	0.00694	13.0098	3.326e-05	1.726e-06	1.361	6.83
2065	FALSE	Mono-phosphorylated	High	Unambiguous	ALQLSNSPGASSAFLK	[K].ALQLSNSPGASSAFLK.[A]	1xPhospho [S7(100)]	1xPhospho [S5(0); S7(100); S11(0); S12(0)]	5.69251e-06	4.56363e-05	1.623	1	1	1	2	Q12802	Q12802 [977-992]	Q12802 1xPhospho [S981(0); S983(100); S987(0); S988(0)]	Q12802 1xPhospho [S983(100)]	A-kinase anchor protein 13 OS=Homo sapiens OX=9606 GN=AKAP13 PE=1 SV=2	Q12802	0	1670.81	16	416243	2		High	2	0.1547	0	1	1	1	835.912	1.35	0.00113	47.3971	3.326e-05	1.538e-07	1.623	3.75	47.5
2076	FALSE	Mono-phosphorylated	High	Unambiguous	ALQSMASMSSAQIVSASVLQNKFSPPSPLPQAVFSTSSR	[K].ALQSMASMSSAQIVSASVLQNKFSPPSPLPQAVFSTSSR.[F]	1xPhospho [S27(99.4)]	1xPhospho [S4(0); S7(0); S9(0); S10(0); S15(0.2); S17(0.2); S24(0.2); S27(99.4); S35(0); T36(0); S37(0); S38(0)]	0.0321104	0.000588383	0.437	1	1	1	1	Q99594	Q99594 [122-160]	Q99594 1xPhospho [S125(0); S128(0); S130(0); S131(0); S136(0.2); S138(0.2); S145(0.2); S148(99.4); S156(0); T157(0); S158(0); S159(0)]	Q99594 1xPhospho [S148(99.4)]	Transcriptional enhancer factor TEF-5 OS=Homo sapiens OX=9606 GN=TEAD3 PE=1 SV=2	Q99594	1	4117.01	39			NoQuanValues	High	4	0.0161	0	1	1	1	1030.01	-2.51	-0.00258	81.9872	0.0002839	0.008699	0.437	2.49
2077	FALSE	Mono-phosphorylated	High	Unambiguous	ALQSMASMSSAQIVSASVLQNKFSPPSPLPQAVFSTSSR	[K].ALQSMASMSSAQIVSASVLQNKFSPPSPLPQAVFSTSSR.[F]	1xDeamidated [Q12]; 1xPhospho [S27(100)]	1xDeamidated [Q12]; 1xPhospho [S4(0); S7(0); S9(0); S10(0); S15(0); S17(0); S24(0); S27(100); S35(0); T36(0); S37(0); S38(0)]	1.94551e-05	4.56363e-05	1.455	1	1	1	1	Q99594	Q99594 [122-160]	Q99594 1xPhospho [S125(0); S128(0); S130(0); S131(0); S136(0); S138(0); S145(0); S148(100); S156(0); T157(0); S158(0); S159(0)]	Q99594 1xPhospho [S148(100)]	Transcriptional enhancer factor TEF-5 OS=Homo sapiens OX=9606 GN=TEAD3 PE=1 SV=2	Q99594	1	4118	39			NoQuanValues	High	4	0.019	0	1	1	1	1030.26	4.46	0.00459	81.846	3.326e-05	7.235e-07	1.455	5.26
2078	FALSE	Mono-phosphorylated	High	Unambiguous	ALQSMASMSSAQIVSASVLQNKFSPPSPLPQAVFSTSSR	[K].ALQSMASMSSAQIVSASVLQNKFSPPSPLPQAVFSTSSR.[F]	2xDeamidated [Q12; Q20]; 1xPhospho [S27(100)]	2xDeamidated [Q12; Q20]; 1xPhospho [S4(0); S7(0); S9(0); S10(0); S15(0); S17(0); S24(0); S27(100); S35(0); T36(0); S37(0); S38(0)]	4.64603e-05	4.56363e-05	1.336	1	1	1	1	Q99594	Q99594 [122-160]	Q99594 1xPhospho [S125(0); S128(0); S130(0); S131(0); S136(0); S138(0); S145(0); S148(100); S156(0); T157(0); S158(0); S159(0)]	Q99594 1xPhospho [S148(100)]	Transcriptional enhancer factor TEF-5 OS=Homo sapiens OX=9606 GN=TEAD3 PE=1 SV=2	Q99594	1	4118.98	39			NoQuanValues	High	4	0.0523	0	1	1	1	1030.51	8.46	0.00871	81.9374	3.326e-05	2.182e-06	1.336	4.78
2079	FALSE	Mono-phosphorylated	High	Unambiguous	ALQSPALGLR	[R].ALQSPALGLR.[G]	1xPhospho [S4(100)]	1xPhospho [S4(100)]	0.0295041	0.000529256	0.449	1	1	1	1	P46940	P46940 [327-336]	P46940 1xPhospho [S330(100)]	P46940 1xPhospho [S330(100)]	Ras GTPase-activating-like protein IQGAP1 OS=Homo sapiens OX=9606 GN=IQGAP1 PE=1 SV=1	P46940	0	1105.58	10	445382	1		High	2	0.2156	0	1	1	1	553.293	1.26	0.0007	28.7215	0.0002593	0.007799	0.449	2.69	28.72
2084	FALSE	Mono-phosphorylated	High	Unambiguous	ALRASESGI	[R].ALRASESGI.[-]	1xPhospho [S5(100)]	1xPhospho [S5(100); S7(0)]	0.10264	0.00360217	0.266	1	1	1	2	P48960	P48960 [827-835]	P48960 1xPhospho [S831(100); S833(0)]	P48960 1xPhospho [S831(100)]	Adhesion G protein-coupled receptor E5 OS=Homo sapiens OX=9606 GN=ADGRE5 PE=1 SV=4	P48960	1	983.456	9	4.29217e+06	2		High	2	0.1882	0	1	1	1	492.232	0.73	0.00036	13.5947	0.001684	0.03989	0.266	3.4	13.63
2089	FALSE	Mono-phosphorylated	High	Unambiguous	AIRLELQGPRGSPNAR	[R].AIRLELQGPRGSPNAR.[S]	1xPhospho [S12(100)]	1xPhospho [S12(100)]	0.000128422	4.56363e-05	1.197	1	1	1	22	P19338	P19338 [552-567]	P19338 1xPhospho [S563(100)]	P19338 1xPhospho [S563(100)]	Nucleolin OS=Homo sapiens OX=9606 GN=NCL PE=1 SV=3	P19338	2	1814.94	16	3.4862e+08	10		High	3	1	0	1	1	1	605.652	1.58	0.00096	16.9312	3.326e-05	7.868e-06	1.197	3.33	15.74
2090	FALSE	Mono-phosphorylated	High	Unambiguous	AIRLELQGPRGSPNAR	[R].AIRLELQGPRGSPNAR.[S]	1xDeamidated [N14]; 1xPhospho [S12(100)]	1xDeamidated [Q7; N14]; 1xPhospho [S12(100)]	0.0342087	0.000648399	0.428	1	1	1	3	P19338	P19338 [552-567]	P19338 1xPhospho [S563(100)]	P19338 1xPhospho [S563(100)]	Nucleolin OS=Homo sapiens OX=9606 GN=NCL PE=1 SV=3	P19338	2	1815.92	16	2.13375e+08	3		High	3	0.083	0	1	1	1	605.981	3.19	0.00193	17.4961	0.0003091	0.009453	0.428	2.89	17.67
2095	FALSE	Mono-phosphorylated	High	Unambiguous	ALRPPTSPGVFGALQNFK	[K].ALRPPTSPGVFGALQNFK.[E]	1xPhospho [T/S]	1xPhospho [T6(50); S7(50)]	0.000115078	4.56363e-05	1.212	1	1	1	2	O75151	O75151 [649-666]			Lysine-specific demethylase PHF2 OS=Homo sapiens OX=9606 GN=PHF2 PE=1 SV=4	O75151	0	1980.01	18	100500	1		High	3	0.6356	0	1	1	1	660.676	2.01	0.00133	64.3919	3.326e-05	6.853e-06	1.212	2.47	64.33
2099	FALSE	Mono-phosphorylated	High	Unambiguous	ALSAAVADSLTNSPRDSPAVSLSEPATQQASLDVEKPVGVAASLSDIPK	[K].ALSAAVADSLTNSPRDSPAVSLSEPATQQASLDVEKPVGVAASLSDIPK.[A]	1xPhospho [S/T]	1xPhospho [S3(0); S9(47.6); T11(47.6); S13(3.9); S17(0.4); S21(0.4); S23(0); T27(0); S31(0); S43(0); S45(0)]	0.0540944	0.00163667	0.362	1	1	1	1	Q14687	Q14687 [897-945]			Genetic suppressor element 1 OS=Homo sapiens OX=9606 GN=GSE1 PE=1 SV=3	Q14687	1	4940.48	49			NoQuanValues	High	4	0.0163	0	1	1	1	1235.88	3.18	0.00392	72.2853	0.0007473	0.01704	0.362	3.06
2102	FALSE	Mono-phosphorylated	High	Unambiguous	AISAPTSPTR	[R].AISAPTSPTR.[L]	1xPhospho [S7(99.1)]	1xPhospho [S3(0); T6(0); S7(99.1); T9(0.9)]	0.0284793	0.000529256	0.454	1	1	2	2	Q9NQG6	Q9NQG6 [53-62]	Q9NQG6 1xPhospho [S55(0); T58(0); S59(99.1); T61(0.9)]	Q9NQG6 1xPhospho [S59(99.1)]	Mitochondrial dynamics protein MID51 OS=Homo sapiens OX=9606 GN=MIEF1 PE=1 SV=1	Q9NQG6	0	1080.51	10	3076611	2		High	2	0.0418	0	1	1	1	540.759	1.2	0.00065	9.0903	0.0002593	0.007434	0.454	2.87	9.08
2103	FALSE	Multi-phosphorylated	High	Unambiguous	AISAPTSPTR	[R].AISAPTSPTR.[L]	2xPhospho [S3(100); T/S]	2xPhospho [S3(100); T6(50); S7(50); T9(0)]	0.00377966	0.000172055	0.734	1	1	1	1	Q9NQG6	Q9NQG6 [53-62]	Q9NQG6 2xPhospho [S55(100); T58(50); S59(50); T61(0)]	Q9NQG6 2xPhospho [S55(100); T/S]	Mitochondrial dynamics protein MID51 OS=Homo sapiens OX=9606 GN=MIEF1 PE=1 SV=1	Q9NQG6	0	1160.47	10	406193	1		High	2	0.4261	0	1	1	1	580.742	0.78	0.00045	13.3046	8.464e-05	0.0005618	0.734	2.91	13.26
2113	FALSE	Mono-phosphorylated	High	Unambiguous	AISEANEDPEPEQDYDEALGR	[R].AISEANEDPEPEQDYDEALGR.[L]	1xPhospho [S3(100)]	1xPhospho [S3(100); Y15(0.1)]	0.0663367	0.00227361	0.332	1	1	1	1	Q8WZA1	Q8WZA1 [64-84]	Q8WZA1 1xPhospho [S66(100); Y78(0.1)]	Q8WZA1 1xPhospho [S66(100)]	Protein O-linked-mannose beta-1,2-N-acetylglucosaminyltransferase 1 OS=Homo sapiens OX=9606 GN=POMGNT1 PE=1 SV=2	Q8WZA1	0	2427.98	21			NoQuanValues	High	3	0.2365	0	1	1	1	809.996	-3.8	-0.00307	34.0479	0.001037	0.02231	0.332	1.48
2121	FALSE	Mono-phosphorylated	High	Unambiguous	ALSGRASPVPAPSSGLHAAVR	[R].ALSGRASPVPAPSSGLHAAVR.[L]	1xPhospho [S3(100)]	1xPhospho [S3(100); S7(0); S13(0); S14(0)]	6.61716e-12	4.56363e-05	3.491	1	1	1	4	Q9P206	Q9P206 [856-876]	Q9P206 1xPhospho [S858(100); S862(0); S868(0); S869(0)]	Q9P206 1xPhospho [S858(100)]	Uncharacterized protein KIAA1522 OS=Homo sapiens OX=9606 GN=KIAA1522 PE=1 SV=2	Q9P206	1	2081.07	21	8.33745e+06	2		High	3	0.0295	0	1	1	1	694.361	1.26	0.00087	15.0329	3.326e-05	4.989e-15	3.491	7.13	14.81
2122	FALSE	Multi-phosphorylated	High	Unambiguous	ALSGRASPVPAPSSGLHAAVR	[R].ALSGRASPVPAPSSGLHAAVR.[L]	2xPhospho [S3(100); S7(100)]	2xPhospho [S3(100); S7(100); S13(0); S14(0)]	2.51319e-05	4.56363e-05	1.42	1	1	1	2	Q9P206	Q9P206 [856-876]	Q9P206 2xPhospho [S858(100); S862(100); S868(0); S869(0)]	Q9P206 2xPhospho [S858(100); S862(100)]	Uncharacterized protein KIAA1522 OS=Homo sapiens OX=9606 GN=KIAA1522 PE=1 SV=2	Q9P206	1	2161.03	21	2249704	1		High	3	0.3985	0	1	1	1	721.016	1.23	0.00089	22.792	3.326e-05	1.005e-06	1.42	6.7	22.74
2125	FALSE	Mono-phosphorylated	High	Unambiguous	ALSKPGTAAELR	[R].ALSKPGTAAELR.[Q]	1xPhospho [S3(100)]	1xPhospho [S3(100); T7(0)]	0.00210981	0.000116401	0.814	1	1	1	1	Q9BZ29	Q9BZ29 [19-30]	Q9BZ29 1xPhospho [S21(100); T25(0)]	Q9BZ29 1xPhospho [S21(100)]	Dedicator of cytokinesis protein 9 OS=Homo sapiens OX=9606 GN=DOCK9 PE=1 SV=2	Q9BZ29	0	1293.66	12	717974	1		High	3	0.1382	0	1	1	1	431.891	0.62	0.00027	10.7839	6.257e-05	0.0002692	0.814	3.4	10.72
2128	FALSE	Mono-phosphorylated	High	Unambiguous	ALSLGTIPSLTR	[R].ALSLGTIPSLTR.[A]	1xPhospho [S3(100)]	1xPhospho [S3(100); T6(0); S9(0); T11(0)]	0.00203425	0.000116401	0.819	1	1	1	3	Q5SNT2	Q5SNT2 [452-463]	Q5SNT2 1xPhospho [S454(100); T457(0); S460(0); T462(0)]	Q5SNT2 1xPhospho [S454(100)]	Transmembrane protein 201 OS=Homo sapiens OX=9606 GN=TMEM201 PE=1 SV=1	Q5SNT2	0	1308.69	12	1.25508e+06	2		High	2	0.3625	0	1	1	1	654.852	3.09	0.00202	64.2603	6.257e-05	0.0002572	0.819	4	64.32
2136	FALSE	Mono-phosphorylated	High	Unambiguous	ALSPGLEESGLGLLAR	[R].ALSPGLEESGLGLLAR.[F]	1xPhospho [S3(100)]	1xPhospho [S3(100); S9(0)]	5.56894e-06	4.56363e-05	1.626	1	1	1	1	O15417	O15417 [1855-1870]	O15417 1xPhospho [S1857(100); S1863(0)]	O15417 1xPhospho [S1857(100)]	Trinucleotide repeat-containing gene 18 protein OS=Homo sapiens OX=9606 GN=TNRC18 PE=1 SV=3	O15417	0	1662.85	16	167465	1		High	2	0.5897	0	1	1	1	831.928	1.4	0.00117	71.7161	3.326e-05	1.503e-07	1.626	4.07	71.85
2140	FALSE	Mono-phosphorylated	High	Unambiguous	ALSPVIPLIPR	[R].ALSPVIPLIPR.[A]	1xPhospho [S3(100)]	1xPhospho [S3(100)]	0.000828641	4.56363e-05	0.942	1	1	1	3	O14686	O14686 [4736-4746]	O14686 1xPhospho [S4738(100)]	O14686 1xPhospho [S4738(100)]	Histone-lysine N-methyltransferase 2D OS=Homo sapiens OX=9606 GN=KMT2D PE=1 SV=2	O14686	0	1255.72	11	2.22741e+06	2		High	2	0.5949	0	1	1	1	628.363	1.12	0.00071	74.2384	3.326e-05	8.309e-05	0.942	3.11	74.04
2141	FALSE	Mono-phosphorylated	High	Unambiguous	ALSPVTSR	[K].ALSPVTSR.[T]	1xPhospho [S3(100)]	1xPhospho [S3(100); T6(0); S7(0)]	0.019955	0.000354865	0.504	1	1	1	2	Q96L91	Q96L91 [734-741]	Q96L91 1xPhospho [S736(100); T739(0); S740(0)]	Q96L91 1xPhospho [S736(100)]	E1A-binding protein p400 OS=Homo sapiens OX=9606 GN=EP400 PE=1 SV=4	Q96L91	0	910.439	8	2.87008e+06	1		High	2	0.2878	0	1	1	1	455.724	0.81	0.00037	10.3874	0.0001608	0.004723	0.504	2.05	10.44
2145	FALSE	Multi-phosphorylated	High	Unambiguous	ALSRQLSSGVSEIR	[R].ALSRQLSSGVSEIR.[H]	2xPhospho [S3(100); S7(98.4)]	2xPhospho [S3(100); S7(98.4); S8(1.6); S11(0)]	0.00336395	0.000172055	0.75	1	1	1	2	P04792	P04792 [76-89]	P04792 2xPhospho [S78(100); S82(98.4); S83(1.6); S86(0)]	P04792 2xPhospho [S78(100); S82(98.4)]	Heat shock protein beta-1 OS=Homo sapiens OX=9606 GN=HSPB1 PE=1 SV=2	P04792	1	1662.76	14	580560	1		High	3	0.1634	0	1	1	1	554.925	0.3	0.00017	30.4424	8.464e-05	0.0004868	0.75	5.14	30.51
2146	FALSE	Mono-phosphorylated	High	Unambiguous	ALSSAGPIPIRPPIVPVK	[R].ALSSAGPIPIRPPIVPVK.[T]	1xPhospho [S3(100)]	1xPhospho [S3(100); S4(0)]	0.000240879	4.56363e-05	1.111	1	1	1	3	Q765P7	Q765P7 [577-594]	Q765P7 1xPhospho [S579(100); S580(0)]	Q765P7 1xPhospho [S579(100)]	Protein MTSS 2 OS=Homo sapiens OX=9606 GN=MTSS2 PE=1 SV=1	Q765P7	0	1892.08	18	334916	2		High	3	0.0951	0	1	1	1	631.364	0.6	0.00038	63.1721	3.326e-05	1.746e-05	1.111	3.89	62.56
2147	FALSE	Mono-phosphorylated	High	Unambiguous	AISSANLLVR	[K].AISSANLLVR.[S]	1xPhospho [S3(100)]	1xPhospho [S3(100); S4(0)]	0.000731839	4.56363e-05	0.959	1	1	1	3	Q32P44	Q32P44 [174-183]	Q32P44 1xPhospho [S176(100); S177(0)]	Q32P44 1xPhospho [S176(100)]	Echinoderm microtubule-associated protein-like 3 OS=Homo sapiens OX=9606 GN=EML3 PE=1 SV=1	Q32P44	0	1123.59	10	1841567	2		High	2	0.2131	0	1	1	1	562.298	0.96	0.00054	36.8301	3.326e-05	7.092e-05	0.959	2.91	36.63
2149	FALSE	Mono-phosphorylated	High	Unambiguous	AISSDMFFGR	[K].AISSDMFFGR.[E]	1xOxidation [M6]; 1xPhospho [S3(100)]	1xOxidation [M6]; 1xPhospho [S3(100); S4(0)]	0.0388053	0.000824997	0.41	1	1	1	1	Q8N6H7	Q8N6H7 [430-439]	Q8N6H7 1xPhospho [S432(100); S433(0)]	Q8N6H7 1xPhospho [S432(100)]	ADP-ribosylation factor GTPase-activating protein 2 OS=Homo sapiens OX=9606 GN=ARFGAP2 PE=1 SV=1	Q8N6H7	0	1226.49	10	89283.1	1		High	2	0.141	0	1	1	1	613.75	1.48	0.00091	38.546	0.0003828	0.0111	0.41	1.56	38.54
2150	FALSE	Mono-phosphorylated	High	Unambiguous	AISSDMFFGREVDAEYEAR	[K].AISSDMFFGREVDAEYEAR.[S]	1xPhospho [S3(100)]	1xPhospho [S3(100); S4(0); Y16(0)]	0.000134184	4.56363e-05	1.191	1	1	1	1	Q8N6H7	Q8N6H7 [430-448]	Q8N6H7 1xPhospho [S432(100); S433(0); Y445(0)]	Q8N6H7 1xPhospho [S432(100)]	ADP-ribosylation factor GTPase-activating protein 2 OS=Homo sapiens OX=9606 GN=ARFGAP2 PE=1 SV=1	Q8N6H7	1	2272.96	19	354964	1		High	3	0.0899	0	1	1	1	758.326	1.72	0.0013	58.3109	3.326e-05	8.286e-06	1.191	4.56	58.3
2151	FALSE	Mono-phosphorylated	High	Unambiguous	ALSSDSILSPAPDAR	[R].ALSSDSILSPAPDAR.[A]	1xPhospho [S3(100)]	1xPhospho [S3(100); S4(0); S6(0); S9(0)]	3.94186e-07	4.56363e-05	1.988	1	1	3	22	Q8IVT2	Q8IVT2 [392-406]	Q8IVT2 1xPhospho [S394(100); S395(0); S397(0); S400(0)]	Q8IVT2 1xPhospho [S394(100)]	Mitotic interactor and substrate of PLK1 OS=Homo sapiens OX=9606 GN=MISP PE=1 SV=1	Q8IVT2	0	1579.74	15	1.6844e+07	12		High	2	0.2533	0	1	1	1	790.373	0.95	0.00075	34.9002	3.326e-05	5.275e-09	1.988	4.5	40.39
2152	FALSE	Multi-phosphorylated	High	Unambiguous	ALSSDSILSPAPDAR	[R].ALSSDSILSPAPDAR.[A]	2xPhospho [S]	2xPhospho [S3(66.7); S4(66.7); S6(66.7); S9(0)]	0.0413185	0.00100325	0.401	1	1	1	2	Q8IVT2	Q8IVT2 [392-406]			Mitotic interactor and substrate of PLK1 OS=Homo sapiens OX=9606 GN=MISP PE=1 SV=1	Q8IVT2	0	1659.7	15			NoQuanValues	High	2	0.2937	0	1	1	1	830.357	1.92	0.00159	49.4056	0.0004574	0.01208	0.401	1.43
2153	FALSE	Mono-phosphorylated	High	Unambiguous	ALSSGGSITSPPLSPALPK	[R].ALSSGGSITSPPLSPALPK.[Y]	1xPhospho [S10(100)]	1xPhospho [S3(0); S4(0); S7(0); T9(0); S10(100); S14(0)]	5.72646e-11	4.56363e-05	3.196	1	1	3	22	Q6Y7W6	Q6Y7W6 [17-35]	Q6Y7W6 1xPhospho [S19(0); S20(0); S23(0); T25(0); S26(100); S30(0)]	Q6Y7W6 1xPhospho [S26(100)]	GRB10-interacting GYF protein 2 OS=Homo sapiens OX=9606 GN=GIGYF2 PE=1 SV=1	Q6Y7W6	0	1859.95	19	2.42863e+07	11		High	2	0.0471	0	1	1	1	930.48	1.07	0.001	52.2492	3.326e-05	7.622e-14	3.196	7.65	52.25
2154	FALSE	Multi-phosphorylated	High	Unambiguous	ALSSGGSITSPPLSPALPK	[R].ALSSGGSITSPPLSPALPK.[Y]	2xPhospho [S10(100); S14(100)]	2xPhospho [S3(0); S4(0); S7(0); T9(0); S10(100); S14(100)]	5.11168e-09	4.56363e-05	2.582	1	1	3	12	Q6Y7W6	Q6Y7W6 [17-35]	Q6Y7W6 2xPhospho [S19(0); S20(0); S23(0); T25(0); S26(100); S30(100)]	Q6Y7W6 2xPhospho [S26(100); S30(100)]	GRB10-interacting GYF protein 2 OS=Homo sapiens OX=9606 GN=GIGYF2 PE=1 SV=1	Q6Y7W6	0	1939.92	19	6.03304e+06	5		High	2	0.0691	0	1	1	1	970.464	1.58	0.00154	60.0113	3.326e-05	2.197e-11	2.582	8.1	60.1
2157	FALSE	Mono-phosphorylated	High	Unambiguous	ALSSLHGDDQDSEDEVLTIPEVK	[K].ALSSLHGDDQDSEDEVLTIPEVK.[V]	1xPhospho [S12(99.9)]	1xPhospho [S3(0.1); S4(0.1); S12(99.9); T18(0)]	0.0012566	4.56363e-05	0.885	1	1	1	4	P11717	P11717 [2398-2420]	P11717 1xPhospho [S2400(0.1); S2401(0.1); S2409(99.9); T2415(0)]	P11717 1xPhospho [S2409(99.9)]	Cation-independent mannose-6-phosphate receptor OS=Homo sapiens OX=9606 GN=IGF2R PE=1 SV=3	P11717	0	2577.16	23	206496	2		High	3	0.0571	0	1	1	1	859.726	0.64	0.00055	53.2448	3.326e-05	0.0001406	0.885	2.1	53.03
2158	FALSE	Mono-phosphorylated	High	Unambiguous	ALSSLHGDDQDSEDEVLTIPEVK	[K].ALSSLHGDDQDSEDEVLTIPEVK.[V]	1xDeamidated [Q10]; 1xPhospho [S12(100)]	1xDeamidated [Q10]; 1xPhospho [S3(0); S4(0); S12(100); T18(0)]	0.0284793	0.000529256	0.454	1	1	1	1	P11717	P11717 [2398-2420]	P11717 1xPhospho [S2400(0); S2401(0); S2409(100); T2415(0)]	P11717 1xPhospho [S2409(100)]	Cation-independent mannose-6-phosphate receptor OS=Homo sapiens OX=9606 GN=IGF2R PE=1 SV=3	P11717	0	2578.14	23			NoQuanValues	High	3	0.1484	0	1	1	1	860.055	2.13	0.00183	52.8292	0.0002593	0.007423	0.454	4.38
2159	FALSE	Mono-phosphorylated	High	Unambiguous	ALSTGLDYSPPSAPR	[K].ALSTGLDYSPPSAPR.[S]	1xPhospho [S9(100)]	1xPhospho [S3(0); T4(0); Y8(0); S9(100); S12(0)]	0.0074847	0.000172055	0.64	1	1	1	1	P54253	P54253 [80-94]	P54253 1xPhospho [S82(0); T83(0); Y87(0); S88(100); S91(0)]	P54253 1xPhospho [S88(100)]	Ataxin-1 OS=Homo sapiens OX=9606 GN=ATXN1 PE=1 SV=2	P54253	0	1611.74	15	91515.5	1		High	2	0.092	0	1	1	1	806.375	0.65	0.00053	37.2736	8.464e-05	0.001339	0.64	2.5	37.28
2160	FALSE	Mono-phosphorylated	High	Unambiguous	AISTPETPLTKR	[R].AISTPETPLTKR.[S]	1xPhospho [T4(98.6)]	1xPhospho [S3(1.5); T4(98.6); T7(0); T10(0)]	0.00992818	0.000172055	0.601	1	1	2	2	Q14181	Q14181 [124-135]	Q14181 1xPhospho [S126(1.5); T127(98.6); T130(0); T133(0)]	Q14181 1xPhospho [T127(98.6)]	DNA polymerase alpha subunit B OS=Homo sapiens OX=9606 GN=POLA2 PE=1 SV=2	Q14181	1	1393.71	12	3.16382e+06	2		High	3	0.107	0	1	1	1	465.241	0.82	0.00038	10.9993	8.464e-05	0.001923	0.601	3.74	14.46
2170	FALSE	Mono-phosphorylated	High	Unambiguous	ALSYASLDKEDLLSPINQNTLQR	[K].ALSYASLDKEDLLSPINQNTLQR.[S]	1xPhospho [S6(98.9)]	1xPhospho [S3(1.1); Y4(0); S6(98.9); S14(0); T20(0)]	3.18283e-08	4.56363e-05	2.332	1	1	3	4	Q6R327	Q6R327 [1383-1405]	Q6R327 1xPhospho [S1385(1.1); Y1386(0); S1388(98.9); S1396(0); T1402(0)]	Q6R327 1xPhospho [S1388(98.9)]	Rapamycin-insensitive companion of mTOR OS=Homo sapiens OX=9606 GN=RICTOR PE=1 SV=1	Q6R327	1	2669.32	23	2.31092e+06	2		High	3	0.0169	0	1	1	1	890.446	1.74	0.00155	64.464	3.326e-05	2.209e-10	2.332	8.27	64.54
2171	FALSE	Mono-phosphorylated	High	Unambiguous	ALSYASLDKEDLLSPINQNTLQR	[K].ALSYASLDKEDLLSPINQNTLQR.[S]	1xDeamidated [N17]; 1xPhospho [S3(100)]	1xDeamidated [N17]; 1xPhospho [S3(100); Y4(0); S6(0); S14(0); T20(0)]	0.00992818	0.000172055	0.601	1	1	1	1	Q6R327	Q6R327 [1383-1405]	Q6R327 1xPhospho [S1385(100); Y1386(0); S1388(0); S1396(0); T1402(0)]	Q6R327 1xPhospho [S1385(100)]	Rapamycin-insensitive companion of mTOR OS=Homo sapiens OX=9606 GN=RICTOR PE=1 SV=1	Q6R327	1	2670.3	23			NoQuanValues	High	3		0.0117	2	2	2	890.78	9.21	0.0082	65.9808	8.464e-05	0.001915	0.601	4.21
2172	FALSE	Multi-phosphorylated	High	Unambiguous	ALSYASLDKEDLLSPINQNTLQR	[K].ALSYASLDKEDLLSPINQNTLQR.[S]	2xPhospho [S3(100); S6(100)]	2xPhospho [S3(100); Y4(0); S6(100); S14(0); T20(0)]	6.0457e-05	4.56363e-05	1.3	1	1	1	1	Q6R327	Q6R327 [1383-1405]	Q6R327 2xPhospho [S1385(100); Y1386(0); S1388(100); S1396(0); T1402(0)]	Q6R327 2xPhospho [S1385(100); S1388(100)]	Rapamycin-insensitive companion of mTOR OS=Homo sapiens OX=9606 GN=RICTOR PE=1 SV=1	Q6R327	1	2749.28	23	360234	1		High	3	0.4497	0	1	1	1	917.099	-0.23	-0.00021	74.3592	3.326e-05	3.044e-06	1.3	6.56	74.22
2174	FALSE	Mono-phosphorylated	High	Unambiguous	ALTADLPKQSISFPEGLR	[R].ALTADLPKQSISFPEGLR.[T]	1xPhospho [S10(100)]	1xPhospho [T3(0); S10(100); S12(0)]	4.98156e-07	4.56363e-05	1.956	1	1	1	1	O94887	O94887 [378-395]	O94887 1xPhospho [T380(0); S387(100); S389(0)]	O94887 1xPhospho [S387(100)]	FERM, ARHGEF and pleckstrin domain-containing protein 2 OS=Homo sapiens OX=9606 GN=FARP2 PE=1 SV=3	O94887	1	2023.03	18			NoQuanValues	High	3	0.1162	0	1	1	1	675.013	-1.3	-0.00088	56.1718	3.326e-05	7.091e-09	1.956	4.99
2195	FALSE	Mono-phosphorylated	High	Unambiguous	AITSAYYR	[R].AITSAYYR.[G]	1xPhospho [S4(100)]	1xPhospho [T3(0); S4(100); Y6(0); Y7(0)]	0.0321104	0.000588383	0.437	1	3	1	1	P62491	P62491 [75-82]	P62491 1xPhospho [T77(0); S78(100); Y80(0); Y81(0)]	P62491 1xPhospho [S78(100)]	Ras-related protein Rab-11A OS=Homo sapiens OX=9606 GN=RAB11A PE=1 SV=3	P62491; P57735; Q15907	0	1024.45	8	219171	1		High	2	0.1961	0	1	1	1	512.729	1.01	0.00052	18.7634	0.0002839	0.008705	0.437	2.04	18.77
2201	FALSE	Mono-phosphorylated	High	Unambiguous	AITSLLGGGSPK	[K].AITSLLGGGSPK.[N]	1xPhospho [S10(100)]	1xPhospho [T3(0); S4(0); S10(100)]	2.49487e-05	4.56363e-05	1.421	1	1	1	6	Q6KC79	Q6KC79 [2649-2660]	Q6KC79 1xPhospho [T2651(0); S2652(0); S2658(100)]	Q6KC79 1xPhospho [S2658(100)]	Nipped-B-like protein OS=Homo sapiens OX=9606 GN=NIPBL PE=1 SV=2	Q6KC79	0	1180.6	12	1.1159e+07	3		High	2	0.4539	0	1	1	1	590.803	0.63	0.00037	37.8772	3.326e-05	9.9e-07	1.421	4.45	38.06
2202	FALSE	Mono-phosphorylated	High	Unambiguous	AITSSRVPGEDGTLPPTQGSPLR	[K].AITSSRVPGEDGTLPPTQGSPLR.[T]	1xPhospho [T/S]	1xPhospho [T3(0); S4(0); S5(0); T13(0); T17(50); S20(50)]	0.0385352	0.000824997	0.411	1	1	1	3	Q9Y2F5	Q9Y2F5 [236-258]			Little elongation complex subunit 1 OS=Homo sapiens OX=9606 GN=ICE1 PE=1 SV=5	Q9Y2F5	1	2416.19	23	71237.8	1		High	3	0.3474	0	1	1	1	806.069	2.07	0.00167	29.8536	0.0003828	0.01101	0.411	2.13	29.53
2203	FALSE	Mono-phosphorylated	High	Unambiguous	AITSSRVPGEDGTLPPTQGSPLR	[K].AITSSRVPGEDGTLPPTQGSPLR.[T]	1xDeamidated [Q18]; 1xPhospho [T/S]	1xDeamidated [Q18]; 1xPhospho [T3(0); S4(0); S5(0); T13(0); T17(50); S20(50)]	0.140874	0.00490138	0.216	1	1	1	1	Q9Y2F5	Q9Y2F5 [236-258]			Little elongation complex subunit 1 OS=Homo sapiens OX=9606 GN=ICE1 PE=1 SV=5	Q9Y2F5	1	2417.17	23	69152.6	1		High	3		0.0127	3	3	4	806.403	9.19	0.00741	29.439	0.002435	0.06079	0.216	1.55	29.39
2216	FALSE	Mono-phosphorylated	High	Unambiguous	AIVAIENPADVSVISSRNTGQR	[R].AIVAIENPADVSVISSRNTGQR.[A]	1xPhospho [S15(97.3)]	1xPhospho [S12(1.3); S15(97.3); S16(1.3); T19(0)]	0.000764642	4.56363e-05	0.953	1	1	1	1	P08865	P08865 [64-85]	P08865 1xPhospho [S75(1.3); S78(97.3); S79(1.3); T82(0)]	P08865 1xPhospho [S78(97.3)]	40S ribosomal protein SA OS=Homo sapiens OX=9606 GN=RPSA PE=1 SV=4	P08865	1	2377.19	22	278614	1		High	3		0.0197	4	4	4	793.069	1.89	0.0015	45.665	3.326e-05	7.465e-05	0.953	4.47	45.72
2217	FALSE	Mono-phosphorylated	High	Unambiguous	ALVATPGK	[K].ALVATPGK.[K]	1xPhospho [T5(100)]	1xPhospho [T5(100)]	0.11088	0.00398464	0.254	1	1	1	1	P19338	P19338 [117-124]	P19338 1xPhospho [T121(100)]	P19338 1xPhospho [T121(100)]	Nucleolin OS=Homo sapiens OX=9606 GN=NCL PE=1 SV=3	P19338	0	836.428	8	136216	1		High	2	0.4444	0	1	1	1	418.718	0.55	0.00023	10.5238	0.001868	0.04392	0.254	1.62	10.46
2222	FALSE	Mono-phosphorylated	High	Unambiguous	ALVEFESNPEETREPGSPPSVQR	[R].ALVEFESNPEETREPGSPPSVQR.[A]	1xPhospho [S17(100)]	1xPhospho [S7(0); T12(0); S17(100); S20(0)]	1.3647e-07	4.56363e-05	2.133	1	1	2	18	Q9H6F5	Q9H6F5 [31-53]	Q9H6F5 1xPhospho [S37(0); T42(0); S47(100); S50(0)]	Q9H6F5 1xPhospho [S47(100)]	Coiled-coil domain-containing protein 86 OS=Homo sapiens OX=9606 GN=CCDC86 PE=1 SV=1	Q9H6F5	1	2635.2	23	5.80597e+07	7		High	3	0.0812	0	1	1	1	879.074	1.3	0.00115	34.2064	3.326e-05	1.391e-09	2.133	6.53	33.92
2223	FALSE	Mono-phosphorylated	High	Unambiguous	ALVEFESNPEETREPGSPPSVQR	[R].ALVEFESNPEETREPGSPPSVQR.[A]	1xDeamidated [N/Q]; 1xPhospho [T/S]	1xDeamidated [N8; Q22]; 1xPhospho [S7(0); T12(49.6); S17(49.6); S20(0.8)]	3.31854e-05	4.56363e-05	1.382	1	1	3	8	Q9H6F5	Q9H6F5 [31-53]			Coiled-coil domain-containing protein 86 OS=Homo sapiens OX=9606 GN=CCDC86 PE=1 SV=1	Q9H6F5	1	2636.19	23	424033	1		High	3	0.081	0	1	1	1	879.403	2.48	0.00218	35.7981	3.326e-05	1.427e-06	1.382	5.68	35.87
2224	FALSE	Mono-phosphorylated	High	Unambiguous	ALVEFESNPEETREPGSPPSVQR	[R].ALVEFESNPEETREPGSPPSVQR.[A]	2xDeamidated [N8; Q22]; 1xPhospho [T/S]	2xDeamidated [N8; Q22]; 1xPhospho [S7(0); T12(49.6); S17(49.6); S20(0.8)]	0.121218	0.00453646	0.24	1	1	1	1	Q9H6F5	Q9H6F5 [31-53]			Coiled-coil domain-containing protein 86 OS=Homo sapiens OX=9606 GN=CCDC86 PE=1 SV=1	Q9H6F5	1	2637.17	23	438640	1		High	3		0.0073	2	2	2	879.737	9.63	0.00847	36.0537	0.002121	0.04965	0.24	4.06	35.71
2246	FALSE	Mono-phosphorylated	High	Unambiguous	ALVVPEPEPDSDSNQER	[K].ALVVPEPEPDSDSNQER.[K]	1xPhospho [S13(99.2)]	1xPhospho [S11(0.8); S13(99.2)]	0.000222261	4.56363e-05	1.122	1	1	1	2	Q5VTR2	Q5VTR2 [126-142]	Q5VTR2 1xPhospho [S136(0.8); S138(99.2)]	Q5VTR2 1xPhospho [S138(99.2)]	E3 ubiquitin-protein ligase BRE1A OS=Homo sapiens OX=9606 GN=RNF20 PE=1 SV=2	Q5VTR2	0	1961.85	17	260396	2		High	3	0.0928	0	1	1	1	654.622	0.89	0.00058	30.5876	3.326e-05	1.578e-05	1.122	3.77	30.65
2265	FALSE	Mono-phosphorylated	High	Unambiguous	AMAATLGAGTPPRPQAR	[R].AMAATLGAGTPPRPQAR.[S]	1xPhospho [T10(100)]	1xPhospho [T5(0); T10(100)]	0.00194713	0.000116401	0.825	1	1	1	1	P58107	P58107 [25-41]	P58107 1xPhospho [T29(0); T34(100)]	P58107 1xPhospho [T34(100)]	Epiplakin OS=Homo sapiens OX=9606 GN=EPPK1 PE=1 SV=3	P58107	0	1745.85	17	806638	1		High	3	0.1881	0	1	1	1	582.622	-0.95	-0.00055	14.816	6.257e-05	0.0002428	0.825	4.89	14.89
2266	FALSE	Mono-phosphorylated	High	Unambiguous	AMADELSEKQVYDAHTK	[K].AMADELSEKQVYDAHTK.[E]	1xPhospho [S7(100)]	1xPhospho [S7(100); Y12(0); T16(0)]	1.18967e-06	4.56363e-05	1.837	1	1	1	4	Q03135	Q03135 [31-47]	Q03135 1xPhospho [S37(100); Y42(0); T46(0)]	Q03135 1xPhospho [S37(100)]	Caveolin-1 OS=Homo sapiens OX=9606 GN=CAV1 PE=1 SV=4	Q03135	1	2015.88	17	1.21783e+07	2		High	3	0.2574	0	1	1	1	672.632	1.38	0.00092	13.5111	3.326e-05	2.134e-08	1.837	5.75	13.61
2267	FALSE	Mono-phosphorylated	High	Unambiguous	AMADELSEKQVYDAHTK	[K].AMADELSEKQVYDAHTK.[E]	1xOxidation [M2]; 1xPhospho [S7(100)]	1xOxidation [M2]; 1xPhospho [S7(100); Y12(0); T16(0)]	5.7764e-06	4.56363e-05	1.621	1	1	1	4	Q03135	Q03135 [31-47]	Q03135 1xPhospho [S37(100); Y42(0); T46(0)]	Q03135 1xPhospho [S37(100)]	Caveolin-1 OS=Homo sapiens OX=9606 GN=CAV1 PE=1 SV=4	Q03135	1	2031.87	17	9.07387e+06	3		High	2	0.3053	0	1	1	1	1016.44	0.81	0.00082	9.6977	3.326e-05	1.575e-07	1.621	5.83	9.65
2275	FALSE	Mono-phosphorylated	High	Unambiguous	AMDEIKSQELNLEGQR	[K].AMDEIKSQELNLEGQR.[K]	2xDeamidated [Q8; N11]; 1xPhospho [S7(100)]	2xDeamidated [Q8; N11]; 1xPhospho [S7(100)]	0.170152	0.00569981	0.185	1	1	1	1	A4FU69	A4FU69 [56-71]	A4FU69 1xPhospho [S62(100)]	A4FU69 1xPhospho [S62(100)]	EF-hand calcium-binding domain-containing protein 5 OS=Homo sapiens OX=9606 GN=EFCAB5 PE=1 SV=3	A4FU69	1	1942.85	16	111105	1		High	3	0.0531	0	1	1	1	648.286	-1.01	-0.00066	56.0322	0.002856	0.07868	0.185	2.07	56.02
2296	FALSE	Mono-phosphorylated	High	Unambiguous	AMKPPGGESSNLFGSPEEATPSSRPNR	[R].AMKPPGGESSNLFGSPEEATPSSRPNR.[M]	1xPhospho [S15(97.6)]	1xPhospho [S9(0.1); S10(2.4); S15(97.6); T20(0); S22(0); S23(0)]	0.000416843	4.56363e-05	1.036	1	1	1	1	Q9H910	Q9H910 [16-42]	Q9H910 1xPhospho [S24(0.1); S25(2.4); S30(97.6); T35(0); S37(0); S38(0)]	Q9H910 1xPhospho [S30(97.6)]	Jupiter microtubule associated homolog 2 OS=Homo sapiens OX=9606 GN=JPT2 PE=1 SV=1	Q9H910	0	2880.3	27	970743	1		High	3	0.0876	0	1	1	1	960.772	1.48	0.00142	22.8253	3.326e-05	3.481e-05	1.036	4.91	22.81
2297	FALSE	Mono-phosphorylated	High	Unambiguous	AMKPPGGESSNLFGSPEEATPSSRPNR	[R].AMKPPGGESSNLFGSPEEATPSSRPNR.[M]	1xOxidation [M2]; 1xPhospho [S15(99.9)]	1xOxidation [M2]; 1xPhospho [S9(0); S10(0); S15(99.9); T20(0.1); S22(0); S23(0)]	6.73557e-06	4.56363e-05	1.6	1	1	1	2	Q9H910	Q9H910 [16-42]	Q9H910 1xPhospho [S24(0); S25(0); S30(99.9); T35(0.1); S37(0); S38(0)]	Q9H910 1xPhospho [S30(99.9)]	Jupiter microtubule associated homolog 2 OS=Homo sapiens OX=9606 GN=JPT2 PE=1 SV=1	Q9H910	0	2896.29	27	809379	2		High	4	0.1667	0	1	1	1	724.83	1.34	0.00097	16.7426	3.326e-05	1.901e-07	1.6	5.94	16.52
2301	FALSE	Mono-phosphorylated	High	Unambiguous	AMLDQLMGTSRDGDTTR	[R].AMLDQLMGTSRDGDTTR.[Q]	1xOxidation [M2]; 1xPhospho [T/S]	1xOxidation [M2]; 1xPhospho [T9(25); S10(25); T15(25); T16(25)]	0.205306	0.00720292	0.153	1	1	1	2	Q9Y383	Q9Y383 [9-25]			Putative RNA-binding protein Luc7-like 2 OS=Homo sapiens OX=9606 GN=LUC7L2 PE=1 SV=2	Q9Y383	1	1963.82	17	65094.8	1		High	3		0.0094	3	3	3	655.28	0.78	0.00051	22.9288	0.003548	0.1017	0.153	2.1	22.9
2302	FALSE	Mono-phosphorylated	High	Unambiguous	AMLDQLMGTSRDGDTTR	[R].AMLDQLMGTSRDGDTTR.[Q]	2xOxidation [M2; M7]; 1xPhospho [T/S]	2xOxidation [M2; M7]; 1xPhospho [T9(50); S10(50); T15(0); T16(0)]	0.0325657	0.000588383	0.435	1	1	1	2	Q9Y383	Q9Y383 [9-25]			Putative RNA-binding protein Luc7-like 2 OS=Homo sapiens OX=9606 GN=LUC7L2 PE=1 SV=2	Q9Y383	1	1979.82	17	143932	1		High	3	0.1133	0	1	1	1	660.612	1.28	0.00084	11.687	0.0002839	0.00881	0.435	2.03	11.59
2307	FALSE	Mono-phosphorylated	High	Unambiguous	AMLPGSPLFTR	[R].AMLPGSPLFTR.[A]	1xOxidation [M2]; 1xPhospho [S6(100)]	1xOxidation [M2]; 1xPhospho [S6(100); T10(0)]	0.00916847	0.000172055	0.612	1	1	1	1	Q8WUF5	Q8WUF5 [390-400]	Q8WUF5 1xPhospho [S395(100); T399(0)]	Q8WUF5 1xPhospho [S395(100)]	RelA-associated inhibitor OS=Homo sapiens OX=9606 GN=PPP1R13L PE=1 SV=4	Q8WUF5	0	1285.6	11	308602	1		High	2	0.1938	0	1	1	1	643.306	2.44	0.00157	45.6092	8.464e-05	0.001735	0.612	2.58	45.79
2314	FALSE	Mono-phosphorylated	High	Unambiguous	AMPVPTTPEFQSPVTTDQPISPEPITQPSCIKR	[R].AMPVPTTPEFQSPVTTDQPISPEPITQPSCIKR.[Q]	1xCarbamidomethyl [C30]; 1xDeamidated [Q11]; 1xPhospho [S21(92.4)]	1xCarbamidomethyl [C30]; 1xDeamidated [Q11]; 1xPhospho [T6(0); T7(0); S12(0); T15(3.8); T16(3.8); S21(92.4); T26(0); S29(0)]	0.00551741	0.000172055	0.682	1	1	1	1	Q14676	Q14676 [1691-1723]	Q14676 1xPhospho [T1696(0); T1697(0); S1702(0); T1705(3.8); T1706(3.8); S1711(92.4); T1716(0); S1719(0)]	Q14676 1xPhospho [S1711(92.4)]	Mediator of DNA damage checkpoint protein 1 OS=Homo sapiens OX=9606 GN=MDC1 PE=1 SV=3	Q14676	1	3730.77	33			NoQuanValues	High	4	0.0626	0	1	1	1	933.456	7.05	0.00657	61.1142	8.464e-05	0.0009118	0.682	4.63
2316	FALSE	Mono-phosphorylated	High	Unambiguous	AMQAAGQIPATALLPTMTPDGLAVTPTPVPVVGSQMTR	[K].AMQAAGQIPATALLPTMTPDGLAVTPTPVPVVGSQMTR.[Q]	1xPhospho [T25(100)]	1xPhospho [T11(0); T16(0); T18(0); T25(100); T27(0); S34(0); T37(0)]	8.4062e-09	4.56363e-05	2.514	1	1	2	3	P26368	P26368 [109-146]	P26368 1xPhospho [T119(0); T124(0); T126(0); T133(100); T135(0); S142(0); T145(0)]	P26368 1xPhospho [T133(100)]	Splicing factor U2AF 65 kDa subunit OS=Homo sapiens OX=9606 GN=U2AF2 PE=1 SV=4	P26368	0	3868.94	38	452046	2		High	4	0.0656	0	1	1	1	967.989	-1.33	-0.00129	88.7657	3.326e-05	4.126e-11	2.514	6.86	89.25
2317	FALSE	Mono-phosphorylated	High	Unambiguous	AMQAAGQIPATALLPTMTPDGLAVTPTPVPVVGSQMTR	[K].AMQAAGQIPATALLPTMTPDGLAVTPTPVPVVGSQMTR.[Q]	1xDeamidated [Q]; 1xPhospho [T25(100)]	1xDeamidated [Q7; Q35]; 1xPhospho [T11(0); T16(0); T18(0); T25(100); T27(0); S34(0); T37(0)]	2.24426e-07	4.56363e-05	2.065	1	1	2	2	P26368	P26368 [109-146]	P26368 1xPhospho [T119(0); T124(0); T126(0); T133(100); T135(0); S142(0); T145(0)]	P26368 1xPhospho [T133(100)]	Splicing factor U2AF 65 kDa subunit OS=Homo sapiens OX=9606 GN=U2AF2 PE=1 SV=4	P26368	0	3869.93	38	127398	1		High	3	0.1252	0	1	1	1	1290.66	7.43	0.00958	88.8155	3.326e-05	2.603e-09	2.065	5.11	89.26
2318	FALSE	Mono-phosphorylated	High	Unambiguous	AMQAAGQIPATALLPTMTPDGLAVTPTPVPVVGSQMTR	[K].AMQAAGQIPATALLPTMTPDGLAVTPTPVPVVGSQMTR.[Q]	1xOxidation [M2]; 1xPhospho [T25(89.7)]	1xOxidation [M2; M17]; 1xPhospho [T11(0); T16(3.4); T18(3.4); T25(89.7); T27(3.4); S34(0); T37(0)]	0.00118529	4.56363e-05	0.893	1	1	1	1	P26368	P26368 [109-146]	P26368 1xPhospho [T119(0); T124(3.4); T126(3.4); T133(89.7); T135(3.4); S142(0); T145(0)]	P26368 1xPhospho [T133(89.7)]	Splicing factor U2AF 65 kDa subunit OS=Homo sapiens OX=9606 GN=U2AF2 PE=1 SV=4	P26368	0	3884.94	38			NoQuanValues	High	3	0.078	0	1	1	1	1295.65	2.52	0.00326	87.3586	3.326e-05	0.0001298	0.893	2.82
2319	FALSE	Mono-phosphorylated	High	Unambiguous	AMQAAGQIPATALLPTMTPDGLAVTPTPVPVVGSQMTR	[K].AMQAAGQIPATALLPTMTPDGLAVTPTPVPVVGSQMTR.[Q]	1xDeamidated [Q]; 1xOxidation [M2]; 1xPhospho [T16(96.6)]	1xDeamidated [Q3; Q7]; 1xOxidation [M2]; 1xPhospho [T11(0); T16(96.6); T18(3.4); T25(0); T27(0); S34(0); T37(0)]	3.17062e-06	4.56363e-05	1.703	1	1	2	4	P26368	P26368 [109-146]	P26368 1xPhospho [T119(0); T124(96.6); T126(3.4); T133(0); T135(0); S142(0); T145(0)]	P26368 1xPhospho [T124(96.6)]	Splicing factor U2AF 65 kDa subunit OS=Homo sapiens OX=9606 GN=U2AF2 PE=1 SV=4	P26368	0	3885.92	38			NoQuanValues	High	3	0.0915	0	1	1	1	1295.99	7.32	0.00948	87.9162	3.326e-05	7.375e-08	1.703	2.84
2330	FALSE	Mono-phosphorylated	High	Unambiguous	AMSLNTLNVDAPR	[R].AMSLNTLNVDAPR.[A]	1xPhospho [S3(100)]	1xPhospho [S3(100); T6(0)]	0.000120241	4.56363e-05	1.206	1	1	1	2	Q6P597	Q6P597 [464-476]	Q6P597 1xPhospho [S466(100); T469(0)]	Q6P597 1xPhospho [S466(100)]	Kinesin light chain 3 OS=Homo sapiens OX=9606 GN=KLC3 PE=1 SV=2	Q6P597	0	1481.68	13	2.35673e+06	2		High	2	0.2426	0	1	1	1	741.346	1.4	0.00104	44.2802	3.326e-05	7.259e-06	1.206	4.74	44.34
2331	FALSE	Mono-phosphorylated	High	Unambiguous	AMSLNTLNVDAPR	[R].AMSLNTLNVDAPR.[A]	1xOxidation [M2]; 1xPhospho [S3(100)]	1xOxidation [M2]; 1xPhospho [S3(100); T6(0)]	3.03965e-05	4.56363e-05	1.394	1	1	1	2	Q6P597	Q6P597 [464-476]	Q6P597 1xPhospho [S466(100); T469(0)]	Q6P597 1xPhospho [S466(100)]	Kinesin light chain 3 OS=Homo sapiens OX=9606 GN=KLC3 PE=1 SV=2	Q6P597	0	1497.68	13	2.60482e+06	2		High	2	0.3281	0	1	1	1	749.344	2.26	0.00169	29.1354	3.326e-05	1.28e-06	1.394	3.2	29
2335	FALSE	Mono-phosphorylated	High	Unambiguous	AMSTTSISSPQPGK	[R].AMSTTSISSPQPGK.[L]	1xOxidation [M2]; 1xPhospho [S3(100)]	1xOxidation [M2]; 1xPhospho [S3(100); T4(0); T5(0); S6(0); S8(0); S9(0)]	1.53682e-06	4.56363e-05	1.802	1	1	1	2	Q9UJU6	Q9UJU6 [267-280]	Q9UJU6 1xPhospho [S269(100); T270(0); T271(0); S272(0); S274(0); S275(0)]	Q9UJU6 1xPhospho [S269(100)]	Drebrin-like protein OS=Homo sapiens OX=9606 GN=DBNL PE=1 SV=1	Q9UJU6	0	1487.64	14	3.49241e+06	2		High	2	0.0752	0	1	1	1	744.327	0.87	0.00065	8.9676	3.326e-05	2.939e-08	1.802	4.52	9
2336	FALSE	Mono-phosphorylated	High	Unambiguous	AMSTTSISSPQPGKLR	[R].AMSTTSISSPQPGKLR.[S]	1xOxidation [M2]; 1xPhospho [S9(98.7)]	1xOxidation [M2]; 1xPhospho [S3(0); T4(0); T5(0); S6(0); S8(1.3); S9(98.7)]	0.00209448	0.000116401	0.815	1	1	1	1	Q9UJU6	Q9UJU6 [267-282]	Q9UJU6 1xPhospho [S269(0); T270(0); T271(0); S272(0); S274(1.3); S275(98.7)]	Q9UJU6 1xPhospho [S275(98.7)]	Drebrin-like protein OS=Homo sapiens OX=9606 GN=DBNL PE=1 SV=1	Q9UJU6	1	1756.83	16	239175	1		High	3	0.0498	0	1	1	1	586.282	1.15	0.00067	10.3091	6.257e-05	0.0002659	0.815	2.61	10.3
2339	FALSE	Mono-phosphorylated	High	Unambiguous	AMTLSPQEEVAAGQMASSSR	[R].AMTLSPQEEVAAGQMASSSR.[S]	1xOxidation [M2]; 1xPhospho [S5(100)]	1xOxidation [M2]; 1xPhospho [T3(0); S5(100); S17(0); S18(0); S19(0)]	1.09389e-08	4.56363e-05	2.478	1	1	1	1	Q9Y6A5	Q9Y6A5 [313-332]	Q9Y6A5 1xPhospho [T315(0); S317(100); S329(0); S330(0); S331(0)]	Q9Y6A5 1xPhospho [S317(100)]	Transforming acidic coiled-coil-containing protein 3 OS=Homo sapiens OX=9606 GN=TACC3 PE=1 SV=1	Q9Y6A5	0	2146.91	20	837284	1		High	3	0.0066	0	1	1	1	716.311	1.56	0.00112	29.6122	3.326e-05	5.735e-11	2.478	6.07	29.77
2353	FALSE	Mono-phosphorylated	High	Unambiguous	ANASPQKPLDLK	[R].ANASPQKPLDLK.[Q]	1xPhospho [S4(100)]	1xPhospho [S4(100)]	5.7861e-05	4.56363e-05	1.306	1	1	1	6	Q9Y618	Q9Y618 [953-964]	Q9Y618 1xPhospho [S956(100)]	Q9Y618 1xPhospho [S956(100)]	Nuclear receptor corepressor 2 OS=Homo sapiens OX=9606 GN=NCOR2 PE=1 SV=3	Q9Y618	0	1361.68	12	1.19794e+07	5		High	2	0.5457	0	1	1	1	681.346	1.41	0.00096	11.0206	3.326e-05	2.883e-06	1.306	4.49	11.03
2356	FALSE	Mono-phosphorylated	High	Unambiguous	ANEAGGQVGPEAPRPPETSPEMR	[R].ANEAGGQVGPEAPRPPETSPEMR.[S]	1xPhospho [T/S]	1xPhospho [T18(50); S19(50)]	2.2279e-07	4.56363e-05	2.066	1	1	1	3	Q8N3D4	Q8N3D4 [267-289]			EH domain-binding protein 1-like protein 1 OS=Homo sapiens OX=9606 GN=EHBP1L1 PE=1 SV=2	Q8N3D4	0	2457.09	23	1.45085e+06	2		High	3	0.0321	0	1	1	1	819.701	0.88	0.00072	17.9568	3.326e-05	2.577e-09	2.066	6.24	18.12
2357	FALSE	Mono-phosphorylated	High	Unambiguous	ANEAGGQVGPEAPRPPETSPEMR	[R].ANEAGGQVGPEAPRPPETSPEMR.[S]	1xOxidation [M22]; 1xPhospho [T/S]	1xOxidation [M22]; 1xPhospho [T18(50); S19(50)]	2.4906e-06	4.56363e-05	1.736	1	1	1	2	Q8N3D4	Q8N3D4 [267-289]			EH domain-binding protein 1-like protein 1 OS=Homo sapiens OX=9606 GN=EHBP1L1 PE=1 SV=2	Q8N3D4	0	2473.08	23	594960	1		High	3	0.0016	0	1	1	1	825.032	0.32	0.00026	12.9556	3.326e-05	5.406e-08	1.736	6.33	12.83
2358	FALSE	Mono-phosphorylated	High	Unambiguous	ANEAGGQVGPEAPRPPETSPEMR	[R].ANEAGGQVGPEAPRPPETSPEMR.[S]	1xDeamidated [Q7]; 1xOxidation [M22]; 1xPhospho [T/S]	1xDeamidated [Q7]; 1xOxidation [M22]; 1xPhospho [T18(50); S19(50)]	0.00262574	0.000116401	0.784	1	1	1	1	Q8N3D4	Q8N3D4 [267-289]			EH domain-binding protein 1-like protein 1 OS=Homo sapiens OX=9606 GN=EHBP1L1 PE=1 SV=2	Q8N3D4	0	2474.07	23			NoneMonoisotopic	High	3	0.0073	0	1	1	1	825.366	7.79	0.00642	12.7092	6.257e-05	0.0003542	0.784	2.73
2362	FALSE	Mono-phosphorylated	High	Unambiguous	ANFDEENAYFEDEEEDSSNVDLPYIPAENSPTR	[R].ANFDEENAYFEDEEEDSSNVDLPYIPAENSPTR.[Q]	1xPhospho [S30(97.6)]	1xPhospho [Y9(0); S17(0); S18(0); Y24(0); S30(97.6); T32(2.4)]	0.00115116	4.56363e-05	0.897	1	1	1	1	Q86XP3	Q86XP3 [67-99]	Q86XP3 1xPhospho [Y75(0); S83(0); S84(0); Y90(0); S96(97.6); T98(2.4)]	Q86XP3 1xPhospho [S96(97.6)]	ATP-dependent RNA helicase DDX42 OS=Homo sapiens OX=9606 GN=DDX42 PE=1 SV=1	Q86XP3	0	3886.58	33	172960	1		High	3	0.093	0	1	1	1	1296.2	3.53	0.00457	73.8315	3.326e-05	0.0001256	0.897	3.87	73.77
2363	FALSE	Mono-phosphorylated	High	Unambiguous	ANFDEENAYFEDEEEDSSNVDLPYIPAENSPTR	[R].ANFDEENAYFEDEEEDSSNVDLPYIPAENSPTR.[Q]	1xDeamidated [N19]; 1xPhospho [S30(98.1)]	1xDeamidated [N19]; 1xPhospho [Y9(0); S17(0); S18(0); Y24(0); S30(98.1); T32(1.9)]	9.43007e-06	4.56363e-05	1.554	1	1	1	1	Q86XP3	Q86XP3 [67-99]	Q86XP3 1xPhospho [Y75(0); S83(0); S84(0); Y90(0); S96(98.1); T98(1.9)]	Q86XP3 1xPhospho [S96(98.1)]	ATP-dependent RNA helicase DDX42 OS=Homo sapiens OX=9606 GN=DDX42 PE=1 SV=1	Q86XP3	0	3887.56	33			NoneMonoisotopic	High	3	0.0334	0	1	1	1	1296.53	6.64	0.0086	73.7326	3.326e-05	2.912e-07	1.554	4.19
2375	FALSE	Mono-phosphorylated	High	Unambiguous	ANLACSPLGGGEPSPGAGEPSK	[R].ANLACSPLGGGEPSPGAGEPSK.[A]	1xCarbamidomethyl [C5]; 1xPhospho [S6(100)]	1xCarbamidomethyl [C5]; 1xPhospho [S6(100); S14(0); S21(0)]	0.000308872	4.56363e-05	1.077	1	1	1	1	Q9ULL5	Q9ULL5 [327-348]	Q9ULL5 1xPhospho [S332(100); S340(0); S347(0)]	Q9ULL5 1xPhospho [S332(100)]	Proline-rich protein 12 OS=Homo sapiens OX=9606 GN=PRR12 PE=1 SV=3	Q9ULL5	0	2132.93	22	128902	1		High	3	0.35	0	1	1	1	711.65	2.08	0.00148	25.0583	3.326e-05	2.376e-05	1.077	3	25.09
2391	FALSE	Mono-phosphorylated	High	Unambiguous	ANIVDQSHLHDSSQKGVIDLAALGITGR	[K].ANIVDQSHLHDSSQKGVIDLAALGITGR.[Q]	1xDeamidated [Q14]; 1xPhospho [S7(94.2)]	1xDeamidated [Q14]; 1xPhospho [S7(94.2); S12(2.9); S13(2.9); T26(0)]	0.000334742	4.56363e-05	1.066	1	1	1	1	Q99570	Q99570 [802-829]	Q99570 1xPhospho [S808(94.2); S813(2.9); S814(2.9); T827(0)]	Q99570 1xPhospho [S808(94.2)]	Phosphoinositide 3-kinase regulatory subunit 4 OS=Homo sapiens OX=9606 GN=PIK3R4 PE=1 SV=3	Q99570	1	2996.48	28			NoQuanValues	High	4		0.0024	2	2	2	749.882	6.95	0.00521	57.3983	3.326e-05	2.626e-05	1.066	4.2
2392	FALSE	Mono-phosphorylated	High	Unambiguous	ANNSQEPSPQLASSVASTR	[K].ANNSQEPSPQLASSVASTR.[S]	1xPhospho [S8(100)]	1xPhospho [S4(0); S8(100); S13(0); S14(0); S17(0); T18(0)]	0.00127508	4.56363e-05	0.883	1	1	1	1	Q96HC4	Q96HC4 [306-324]	Q96HC4 1xPhospho [S309(0); S313(100); S318(0); S319(0); S322(0); T323(0)]	Q96HC4 1xPhospho [S313(100)]	PDZ and LIM domain protein 5 OS=Homo sapiens OX=9606 GN=PDLIM5 PE=1 SV=5	Q96HC4	0	2023.91	19	248669	1		High	3	0.1447	0	1	1	1	675.308	1.12	0.00075	20.5307	3.326e-05	0.0001432	0.883	3.04	20.46
2401	FALSE	Mono-phosphorylated	High	Unambiguous	ANQISPSNSSLKNPQAGVPPFSSLK	[K].ANQISPSNSSLKNPQAGVPPFSSLK.[G]	1xPhospho [S5(100)]	1xPhospho [S5(100); S7(0); S9(0); S10(0); S22(0); S23(0)]	1.60021e-08	4.56363e-05	2.426	1	1	1	5	Q86UU0	Q86UU0 [84-108]	Q86UU0 1xPhospho [S88(100); S90(0); S92(0); S93(0); S105(0); S106(0)]	Q86UU0 1xPhospho [S88(100)]	B-cell CLL/lymphoma 9-like protein OS=Homo sapiens OX=9606 GN=BCL9L PE=1 SV=1	Q86UU0	1	2648.31	25	989189	2		High	3	0.0879	0	1	1	1	883.442	1.12	0.00099	43.4332	3.326e-05	9.308e-11	2.426	6.6	43.5
2402	FALSE	Mono-phosphorylated	High	Unambiguous	ANQISPSNSSLKNPQAGVPPFSSLKGK	[K].ANQISPSNSSLKNPQAGVPPFSSLKGK.[V]	1xPhospho [S]	1xPhospho [S5(1.6); S7(1.6); S9(48.4); S10(48.4); S22(0); S23(0)]	0.237711	0.00935244	0.127	1	1	1	2	Q86UU0	Q86UU0 [84-110]			B-cell CLL/lymphoma 9-like protein OS=Homo sapiens OX=9606 GN=BCL9L PE=1 SV=1	Q86UU0	2	2833.42	27	53590.2	1		High	4	0.0833	0	1	1	2	709.113	1.66	0.00117	33.1708	0.004487	0.1247	0.127	1.2	33.35
2410	FALSE	Mono-phosphorylated	High	Unambiguous	ANSALTPPKPESGLTLQESNTPGLR	[R].ANSALTPPKPESGLTLQESNTPGLR.[Q]	1xPhospho [T6(98.9)]	1xPhospho [S3(1.1); T6(98.9); S12(0); T15(0); S19(0); T21(0)]	9.46988e-12	4.56363e-05	3.442	1	1	4	15	Q9BW04	Q9BW04 [451-475]	Q9BW04 1xPhospho [S453(1.1); T456(98.9); S462(0); T465(0); S469(0); T471(0)]	Q9BW04 1xPhospho [T456(98.9)]	Specifically androgen-regulated gene protein OS=Homo sapiens OX=9606 GN=SARG PE=1 SV=2	Q9BW04	0	2658.31	25	2.80124e+07	5		High	3	0.0812	0	1	1	1	886.777	0.62	0.00055	41.7636	3.326e-05	7.874e-15	3.442	9.6	42.34
2411	FALSE	Mono-phosphorylated	High	Unambiguous	ANSALTPPKPESGLTLQESNTPGLR	[R].ANSALTPPKPESGLTLQESNTPGLR.[Q]	1xDeamidated [N/Q]; 1xPhospho [S3(98.7)]	1xDeamidated [N2; Q17]; 1xPhospho [S3(98.7); T6(1.3); S12(0); T15(0); S19(0); T21(0)]	4.21012e-07	4.56363e-05	1.979	1	1	4	5	Q9BW04	Q9BW04 [451-475]	Q9BW04 1xPhospho [S453(98.7); T456(1.3); S462(0); T465(0); S469(0); T471(0)]	Q9BW04 1xPhospho [S453(98.7)]	Specifically androgen-regulated gene protein OS=Homo sapiens OX=9606 GN=SARG PE=1 SV=2	Q9BW04	0	2659.3	25	1.14107e+06	2		High	3	0.0704	0	1	1	1	887.105	1.1	0.00097	45.6997	3.326e-05	5.779e-09	1.979	6.53	45.75
2413	FALSE	Mono-phosphorylated	High	Unambiguous	ANSFVGTAQYVSPELLTEK	[R].ANSFVGTAQYVSPELLTEK.[S]	1xPhospho [S3(100)]	1xPhospho [S3(100); T7(0); Y10(0); S12(0); T17(0)]	3.71134e-08	4.56363e-05	2.311	1	2	1	9	O15530	O15530 [239-257]	O15530 1xPhospho [S241(100); T245(0); Y248(0); S250(0); T255(0)]	O15530 1xPhospho [S241(100)]	3-phosphoinositide-dependent protein kinase 1 OS=Homo sapiens OX=9606 GN=PDPK1 PE=1 SV=1	O15530; Q6A1A2	0	2134.01	19	779558	4		High	3	0.1698	0	1	1	1	712.009	0.92	0.00066	65.3684	3.326e-05	2.674e-10	2.311	5.83	65.21
2414	FALSE	Mono-phosphorylated	High	Unambiguous	ANSFVGTAQYVSPELLTEK	[R].ANSFVGTAQYVSPELLTEK.[S]	1xDeamidated [Q9]; 1xPhospho [T7(98.9)]	1xDeamidated [Q9]; 1xPhospho [S3(1.1); T7(98.9); Y10(0); S12(0); T17(0)]	0.000579219	4.56363e-05	0.991	1	2	1	1	O15530	O15530 [239-257]	O15530 1xPhospho [S241(1.1); T245(98.9); Y248(0); S250(0); T255(0)]	O15530 1xPhospho [T245(98.9)]	3-phosphoinositide-dependent protein kinase 1 OS=Homo sapiens OX=9606 GN=PDPK1 PE=1 SV=1	O15530; Q6A1A2	0	2134.99	19			NoneMonoisotopic	High	3	0.0525	0	1	1	1	712.344	10.35	0.00737	65.6569	3.326e-05	5.282e-05	0.991	3.43
2415	FALSE	Mono-phosphorylated	High	Unambiguous	ANSGGVDLDSSGEFASIEK	[R].ANSGGVDLDSSGEFASIEK.[M]	1xPhospho [S3(100)]	1xPhospho [S3(100); S10(0); S11(0); S16(0)]	6.44871e-10	4.56363e-05	2.865	1	1	1	7	Q92766	Q92766 [1165-1183]	Q92766 1xPhospho [S1167(100); S1174(0); S1175(0); S1180(0)]	Q92766 1xPhospho [S1167(100)]	Ras-responsive element-binding protein 1 OS=Homo sapiens OX=9606 GN=RREB1 PE=1 SV=3	Q92766	0	1962.83	19	1.00528e+06	5		High	2	0.5587	0	1	1	1	981.921	1.18	0.00115	46.934	3.326e-05	1.608e-12	2.865	5.62	46.91
2417	FALSE	Mono-phosphorylated	High	Unambiguous	ANSLGDLYAQK	[R].ANSLGDLYAQK.[N]	1xPhospho [S3(100)]	1xPhospho [S3(100); Y8(0)]	0.00149726	0.000116401	0.861	1	1	1	1	Q13009	Q13009 [229-239]	Q13009 1xPhospho [S231(100); Y236(0)]	Q13009 1xPhospho [S231(100)]	T-lymphoma invasion and metastasis-inducing protein 1 OS=Homo sapiens OX=9606 GN=TIAM1 PE=1 SV=2	Q13009	0	1259.57	11	722234	1		High	2	0.4474	0	1	1	1	630.287	0.73	0.00046	24.9587	6.257e-05	0.000175	0.861	3.8	25.07
2420	FALSE	Mono-phosphorylated	High	Unambiguous	ANSNLVLQADRSLIDR	[K].ANSNLVLQADRSLIDR.[T]	1xPhospho [S12(100)]	1xPhospho [S3(0); S12(100)]	0.00781755	0.000172055	0.634	1	1	1	1	O75643	O75643 [15-30]	O75643 1xPhospho [S17(0); S26(100)]	O75643 1xPhospho [S26(100)]	U5 small nuclear ribonucleoprotein 200 kDa helicase OS=Homo sapiens OX=9606 GN=SNRNP200 PE=1 SV=2	O75643	1	1864.93	16	301179	1		High	3	0.2583	0	1	1	1	622.315	1.2	0.00075	38.76	8.464e-05	0.001424	0.634	4.22	38.7
2421	FALSE	Mono-phosphorylated	High	Unambiguous	ANSPEKPPEAGAAHKPR	[K].ANSPEKPPEAGAAHKPR.[A]	1xPhospho [S3(100)]	1xPhospho [S3(100)]	4.8463e-06	4.56363e-05	1.645	1	1	1	3	Q9UFC0	Q9UFC0 [210-226]	Q9UFC0 1xPhospho [S212(100)]	Q9UFC0 1xPhospho [S212(100)]	Leucine-rich repeat and WD repeat-containing protein 1 OS=Homo sapiens OX=9606 GN=LRWD1 PE=1 SV=2	Q9UFC0	0	1836.88	17	2.63866e+07	3		High	3	0.5795	0	1	1	1	612.964	0.89	0.00054	7.4442	3.326e-05	1.258e-07	1.645	3.71	7.02
2422	FALSE	Mono-phosphorylated	High	Unambiguous	ANSPSLFGTEGKPK	[R].ANSPSLFGTEGKPK.[M]	1xPhospho [S3(100)]	1xPhospho [S3(100); S5(0); T9(0)]	2.66009e-06	4.56363e-05	1.727	1	1	1	5	Q96B97	Q96B97 [585-598]	Q96B97 1xPhospho [S587(100); S589(0); T593(0)]	Q96B97 1xPhospho [S587(100)]	SH3 domain-containing kinase-binding protein 1 OS=Homo sapiens OX=9606 GN=SH3KBP1 PE=1 SV=2	Q96B97	0	1512.71	14	3.14417e+07	4		High	3	0.1102	0	1	1	1	504.908	0.98	0.00049	14.2533	3.326e-05	5.896e-08	1.727	5.9	14.32
2425	FALSE	Mono-phosphorylated	High	Unambiguous	ANSTSDSVFTETPSPVLK	[R].ANSTSDSVFTETPSPVLK.[N]	1xPhospho [S3(100)]	1xPhospho [S3(100); T4(0); S5(0); S7(0); T10(0); T12(0); S14(0)]	1.94217e-06	4.56363e-05	1.77	1	1	2	3	Q9UKI2	Q9UKI2 [87-104]	Q9UKI2 1xPhospho [S89(100); T90(0); S91(0); S93(0); T96(0); T98(0); S100(0)]	Q9UKI2 1xPhospho [S89(100)]	Cdc42 effector protein 3 OS=Homo sapiens OX=9606 GN=CDC42EP3 PE=1 SV=1	Q9UKI2	0	1959.89	18	1.20667e+06	3		High	2	0.0717	0	1	1	1	980.453	1.69	0.00165	49.7394	3.326e-05	3.977e-08	1.77	5.72	49.74
2430	FALSE	Mono-phosphorylated	High	Unambiguous	ANTIPIIGSPSSK	[R].ANTIPIIGSPSSK.[R]	1xPhospho [S9(97.9)]	1xPhospho [T3(0); S9(97.9); S11(1); S12(1)]	0.000646335	4.56363e-05	0.976	1	1	2	3	O94988	O94988 [848-860]	O94988 1xPhospho [T850(0); S856(97.9); S858(1); S859(1)]	O94988 1xPhospho [S856(97.9)]	Protein FAM13A OS=Homo sapiens OX=9606 GN=FAM13A PE=1 SV=2	O94988	0	1364.68	13	449456	2		High	2	0.071	0	1	1	1	682.845	0.75	0.00052	39.473	3.326e-05	6.072e-05	0.976	3.1	39.39
2431	FALSE	Mono-phosphorylated	High	Unambiguous	ANTIPIIGSPSSKR	[R].ANTIPIIGSPSSKR.[R]	1xPhospho [S9(98)]	1xPhospho [T3(0); S9(98); S11(1); S12(1)]	0.0011018	4.56363e-05	0.903	1	1	1	1	O94988	O94988 [848-861]	O94988 1xPhospho [T850(0); S856(98); S858(1); S859(1)]	O94988 1xPhospho [S856(98)]	Protein FAM13A OS=Homo sapiens OX=9606 GN=FAM13A PE=1 SV=2	O94988	1	1520.78	14	172254	1		High	3	0.0521	0	1	1	1	507.599	0.2	0.0001	25.5008	3.326e-05	0.0001183	0.903	3.65	25.57
2432	FALSE	Mono-phosphorylated	High	Unambiguous	ANTLSHFPIECQEPPQPARGSPGVSQR	[R].ANTLSHFPIECQEPPQPARGSPGVSQR.[K]	1xCarbamidomethyl [C11]; 1xDeamidated [Q12]; 1xPhospho [S21(100)]	1xCarbamidomethyl [C11]; 1xDeamidated [Q12]; 1xPhospho [T3(0); S5(0); S21(100); S25(0)]	0.00228605	0.000116401	0.803	1	1	1	1	Q86TI0	Q86TI0 [594-620]	Q86TI0 1xPhospho [T596(0); S598(0); S614(100); S618(0)]	Q86TI0 1xPhospho [S614(100)]	TBC1 domain family member 1 OS=Homo sapiens OX=9606 GN=TBC1D1 PE=1 SV=2	Q86TI0	1	3041.39	27			NoQuanValues	High	3		0.0045	2	2	2	1014.48	7.29	0.00739	26.6524	6.257e-05	0.0002995	0.803	4.43
2433	FALSE	Mono-phosphorylated	High	Unambiguous	ANTLSPVR	[R].ANTLSPVR.[F]	1xPhospho [S5(100)]	1xPhospho [T3(0); S5(100)]	0.125107	0.00469782	0.235	1	1	1	1	Q9H792	Q9H792 [277-284]	Q9H792 1xPhospho [T279(0); S281(100)]	Q9H792 1xPhospho [S281(100)]	Inactive tyrosine-protein kinase PEAK1 OS=Homo sapiens OX=9606 GN=PEAK1 PE=1 SV=4	Q9H792	0	937.45	8	588420	1		High	2	0.2694	0	1	1	1	469.229	0.75	0.00035	10.2042	0.002237	0.0517	0.235	2.45	10.15
2434	FALSE	Mono-phosphorylated	High	Unambiguous	ANTLSPVRFFVDKK	[R].ANTLSPVRFFVDKK.[W]	1xPhospho [S5(100)]	1xPhospho [T3(0); S5(100)]	0.00312761	0.000172055	0.76	1	1	1	3	Q9H792	Q9H792 [277-290]	Q9H792 1xPhospho [T279(0); S281(100)]	Q9H792 1xPhospho [S281(100)]	Inactive tyrosine-protein kinase PEAK1 OS=Homo sapiens OX=9606 GN=PEAK1 PE=1 SV=4	Q9H792	2	1701.87	14	1.40837e+06	1		High	3	0.1912	0	1	1	1	567.963	1.13	0.00064	40.0516	8.464e-05	0.0004446	0.76	4.34	40.22
2441	FALSE	Mono-phosphorylated	High	Unambiguous	ANVSSPHREFPPATAR	[K].ANVSSPHREFPPATAR.[E]	1xPhospho [S5(99)]	1xPhospho [S4(1); S5(99); T14(0)]	1.80827e-05	4.56363e-05	1.465	1	1	2	5	Q92530	Q92530 [149-164]	Q92530 1xPhospho [S152(1); S153(99); T162(0)]	Q92530 1xPhospho [S153(99)]	Proteasome inhibitor PI31 subunit OS=Homo sapiens OX=9606 GN=PSMF1 PE=1 SV=2	Q92530	1	1816.85	16	4.19845e+07	4		High	3	0.0413	0	1	1	1	606.289	1.38	0.00084	9.9015	3.326e-05	6.631e-07	1.465	6.06	8.24
2444	FALSE	Multi-phosphorylated	High	Unambiguous	ANWAPVPSPTHDPKPAEAPMPAEPAPPGPASPGGAPEPPAAAR	[K].ANWAPVPSPTHDPKPAEAPMPAEPAPPGPASPGGAPEPPAAAR.[A]	2xPhospho [S31(100); S/T]	2xPhospho [S8(50); T10(50); S31(100)]	0.135723	0.00473477	0.222	1	1	1	1	Q9HBB8	Q9HBB8 [724-766]	Q9HBB8 2xPhospho [S731(50); T733(50); S754(100)]	Q9HBB8 2xPhospho [S754(100); S/T]	Cadherin-related family member 5 OS=Homo sapiens OX=9606 GN=CDHR5 PE=1 SV=3	Q9HBB8	0	4315.97	43			NoQuanValues	High	5	0.038	0	1	1	1	864.001	2.34	0.00202	84.1195	0.002344	0.05765	0.222	2.37
2449	FALSE	Mono-phosphorylated	High	Unambiguous	APAGQEEPGTPPSSPLSAEQLDR	[K].APAGQEEPGTPPSSPLSAEQLDR.[I]	1xPhospho [T10(100)]	1xPhospho [T10(100); S13(0); S14(0); S17(0)]	1.39981e-05	4.56363e-05	1.5	1	1	1	3	P13051	P13051 [51-73]	P13051 1xPhospho [T60(100); S63(0); S64(0); S67(0)]	P13051 1xPhospho [T60(100)]	Uracil-DNA glycosylase OS=Homo sapiens OX=9606 GN=UNG PE=1 SV=2	P13051	0	2414.09	23	187937	1		High	3	0.2654	0	1	1	1	805.369	1.77	0.00142	36.9367	3.326e-05	4.786e-07	1.5	4.22	36.99
2450	FALSE	Mono-phosphorylated	High	Unambiguous	APAGQEEPGTPPSSPLSAEQLDR	[K].APAGQEEPGTPPSSPLSAEQLDR.[I]	1xDeamidated [Q5]; 1xPhospho [T10(100)]	1xDeamidated [Q5]; 1xPhospho [T10(100); S13(0); S14(0); S17(0)]	7.64015e-05	4.56363e-05	1.268	1	1	1	2	P13051	P13051 [51-73]	P13051 1xPhospho [T60(100); S63(0); S64(0); S67(0)]	P13051 1xPhospho [T60(100)]	Uracil-DNA glycosylase OS=Homo sapiens OX=9606 GN=UNG PE=1 SV=2	P13051	0	2415.07	23			NoneMonoisotopic	High	3	0.2	0	1	1	1	805.7	5.78	0.00465	36.7944	3.326e-05	4.101e-06	1.268	3.85
2456	FALSE	Mono-phosphorylated	High	Unambiguous	APAPAAPRSPNLAGKAPPSPGSLAAPGR	[R].APAPAAPRSPNLAGKAPPSPGSLAAPGR.[L]	1xPhospho [S9(100)]	1xPhospho [S9(100); S19(0); S22(0)]	5.93763e-07	4.56363e-05	1.932	1	1	1	1	Q9Y4B5	Q9Y4B5 [69-96]	Q9Y4B5 1xPhospho [S77(100); S87(0); S90(0)]	Q9Y4B5 1xPhospho [S77(100)]	Microtubule cross-linking factor 1 OS=Homo sapiens OX=9606 GN=MTCL1 PE=1 SV=5	Q9Y4B5	2	2656.37	28	368356	1		High	4	0.2984	0	1	1	1	664.848	-0.25	-0.00017	23.4627	3.326e-05	8.901e-09	1.932	7.44	23.6
2457	FALSE	Mono-phosphorylated	High	Unambiguous	APAPAPPGTVTQVDVR	[R].APAPAPPGTVTQVDVR.[S]	1xPhospho [T9(100)]	1xPhospho [T9(100); T11(0)]	6.49365e-06	4.56363e-05	1.605	1	1	1	4	Q12929	Q12929 [215-230]	Q12929 1xPhospho [T223(100); T225(0)]	Q12929 1xPhospho [T223(100)]	Epidermal growth factor receptor kinase substrate 8 OS=Homo sapiens OX=9606 GN=EPS8 PE=1 SV=1	Q12929	0	1655.82	16	2.02686e+06	4		High	3	0.1851	0	1	1	1	552.61	0.97	0.00054	26.128	3.326e-05	1.82e-07	1.605	5.24	26.17
2460	FALSE	Mono-phosphorylated	High	Unambiguous	APAPLGTVADSLRASDGQLQAK	[K].APAPLGTVADSLRASDGQLQAK.[A]	1xPhospho [S15(100)]	1xPhospho [T7(0); S11(0); S15(100)]	4.70654e-06	4.56363e-05	1.649	1	1	1	4	Q9BRG2	Q9BRG2 [187-208]	Q9BRG2 1xPhospho [T193(0); S197(0); S201(100)]	Q9BRG2 1xPhospho [S201(100)]	SH2 domain-containing protein 3A OS=Homo sapiens OX=9606 GN=SH2D3A PE=1 SV=1	Q9BRG2	1	2246.12	22	2.34708e+06	3		High	3	0.0197	0	1	1	1	749.378	0.79	0.00059	42.5394	3.326e-05	1.211e-07	1.649	6.59	42.64
2466	FALSE	Mono-phosphorylated	High	Unambiguous	APASVLPAATPR	[R].APASVLPAATPR.[Q]	1xPhospho [T10(100)]	1xPhospho [S4(0); T10(100)]	2.60681e-05	4.56363e-05	1.415	1	1	1	3	P13861	P13861 [45-56]	P13861 1xPhospho [S48(0); T54(100)]	P13861 1xPhospho [T54(100)]	cAMP-dependent protein kinase type II-alpha regulatory subunit OS=Homo sapiens OX=9606 GN=PRKAR2A PE=1 SV=2	P13861	0	1230.62	12	477936	2		High	2	0.4369	0	1	1	1	615.817	1.27	0.00078	20.9149	3.326e-05	1.046e-06	1.415	4.28	20.96
2467	FALSE	Mono-phosphorylated	High	Unambiguous	APASVLPAATPRQSLGHPPPEPGPDR	[R].APASVLPAATPRQSLGHPPPEPGPDR.[V]	1xPhospho [T/S]	1xPhospho [S4(0); T10(50); S14(50)]	0.000181105	4.56363e-05	1.15	1	1	1	1	P13861	P13861 [45-70]			cAMP-dependent protein kinase type II-alpha regulatory subunit OS=Homo sapiens OX=9606 GN=PRKAR2A PE=1 SV=2	P13861	1	2695.34	26			NoQuanValues	High	3	0.0455	0	1	1	1	899.118	1.56	0.0014	25.84	3.326e-05	1.215e-05	1.15	4.84
2479	FALSE	Mono-phosphorylated	High	Unambiguous	APDVDVNIAGPDAALKVDVKSPK	[K].APDVDVNIAGPDAALKVDVKSPK.[T]	1xPhospho [S21(100)]	1xPhospho [S21(100)]	9.21279e-11	4.56363e-05	3.131	1	1	1	2	Q09666	Q09666 [5057-5079]	Q09666 1xPhospho [S5077(100)]	Q09666 1xPhospho [S5077(100)]	Neuroblast differentiation-associated protein AHNAK OS=Homo sapiens OX=9606 GN=AHNAK PE=1 SV=2	Q09666	2	2399.22	23	1.46726e+06	2		High	3	0.7218	0	1	1	1	800.412	0.15	0.00012	42.7423	3.326e-05	1.39e-13	3.131	10.21	42.86
2481	FALSE	Mono-phosphorylated	High	Unambiguous	APEGDDFLSLHAESDGEGALQVDLGEPAPAPPAADSR	[R].APEGDDFLSLHAESDGEGALQVDLGEPAPAPPAADSR.[W]	1xPhospho [S14(98)]	1xPhospho [S9(2); S14(98); S36(0)]	4.01534e-09	4.56363e-05	2.615	1	1	2	3	Q9H7N4	Q9H7N4 [440-476]	Q9H7N4 1xPhospho [S448(2); S453(98); S475(0)]	Q9H7N4 1xPhospho [S453(98)]	Splicing factor, arginine/serine-rich 19 OS=Homo sapiens OX=9606 GN=SCAF1 PE=1 SV=3	Q9H7N4	0	3781.69	37	532748	2		High	3	0.0214	0	1	1	1	1261.24	1.52	0.00191	71.4126	3.326e-05	1.628e-11	2.615	6.53	71.49
2482	FALSE	Mono-phosphorylated	High	Unambiguous	APEGDDFLSLHAESDGEGALQVDLGEPAPAPPAADSR	[R].APEGDDFLSLHAESDGEGALQVDLGEPAPAPPAADSR.[W]	1xDeamidated [Q21]; 1xPhospho [S]	1xDeamidated [Q21]; 1xPhospho [S9(50); S14(50); S36(0)]	4.11873e-07	4.56363e-05	1.982	1	1	1	1	Q9H7N4	Q9H7N4 [440-476]			Splicing factor, arginine/serine-rich 19 OS=Homo sapiens OX=9606 GN=SCAF1 PE=1 SV=3	Q9H7N4	0	3782.67	37			NoneMonoisotopic	High	3	0.0262	0	1	1	1	1261.57	5.97	0.00752	71.5255	3.326e-05	5.584e-09	1.982	3.81
2485	FALSE	Mono-phosphorylated	High	Unambiguous	APEKRASPSKPASAPASR	[K].APEKRASPSKPASAPASR.[S]	1xPhospho [S7(100)]	1xPhospho [S7(100); S9(0); S13(0); S17(0)]	0.0284793	0.000529256	0.454	1	1	1	1	P27816	P27816 [781-798]	P27816 1xPhospho [S787(100); S789(0); S793(0); S797(0)]	P27816 1xPhospho [S787(100)]	Microtubule-associated protein 4 OS=Homo sapiens OX=9606 GN=MAP4 PE=1 SV=3	P27816	2	1887.94	18			NoQuanValues	High	3	0.0337	0	1	1	1	629.987	1.19	0.00075	7.0973	0.0002593	0.007427	0.454	2.67
2487	FALSE	Mono-phosphorylated	High	Unambiguous	APELPNTSSSPSLK	[K].APELPNTSSSPSLK.[M]	1xPhospho [S/T]	1xPhospho [T7(0.6); S8(0.6); S9(49.4); S10(49.4); S12(0)]	8.10057e-05	4.56363e-05	1.26	1	1	2	2	Q9UN79	Q9UN79 [301-314]			Transcription factor SOX-13 OS=Homo sapiens OX=9606 GN=SOX13 PE=1 SV=3	Q9UN79	0	1507.7	14	1.15881e+06	2		High	2	0.0339	0	1	1	1	754.356	1.08	0.00082	22.3306	3.326e-05	4.393e-06	1.26	3.83	22.38
2493	FALSE	Mono-phosphorylated	High	Unambiguous	APEPQLSPGSDASEVR	[R].APEPQLSPGSDASEVR.[A]	1xPhospho [S7(100)]	1xPhospho [S7(100); S10(0); S13(0)]	3.29435e-05	4.56363e-05	1.383	1	1	1	3	Q8TE68	Q8TE68 [625-640]	Q8TE68 1xPhospho [S631(100); S634(0); S637(0)]	Q8TE68 1xPhospho [S631(100)]	Epidermal growth factor receptor kinase substrate 8-like protein 1 OS=Homo sapiens OX=9606 GN=EPS8L1 PE=1 SV=3	Q8TE68	0	1719.76	16	724732	3		High	2	0.1667	0	1	1	1	860.385	2.16	0.00186	21.2666	3.326e-05	1.412e-06	1.383	2.76	21.38
2503	FALSE	Mono-phosphorylated	High	Unambiguous	APGGLSYPAASPTPHAAFLADPVSNMAMAYGSSLAAQGK	[R].APGGLSYPAASPTPHAAFLADPVSNMAMAYGSSLAAQGK.[E]	1xPhospho [T13(90.9)]	1xPhospho [S6(0.2); Y7(0); S11(4.4); T13(90.9); S24(4.4); Y30(0); S32(0); S33(0)]	3.1071e-05	4.56363e-05	1.391	1	1	1	1	Q5BJH7	Q5BJH7 [55-93]	Q5BJH7 1xPhospho [S60(0.2); Y61(0); S65(4.4); T67(90.9); S78(4.4); Y84(0); S86(0); S87(0)]	Q5BJH7 1xPhospho [T67(90.9)]	Protein YIF1B OS=Homo sapiens OX=9606 GN=YIF1B PE=1 SV=1	Q5BJH7	0	3854.79	39	399098	1		High	4		0.0206	4	4	4	964.464	11.18	0.01077	82.3832	3.326e-05	1.313e-06	1.391	6.17	82.24
2508	FALSE	Mono-phosphorylated	High	Unambiguous	APGLITPGSPPPAQQNQYVHISSSPQNTGR	[R].APGLITPGSPPPAQQNQYVHISSSPQNTGR.[T]	1xPhospho [T/S/Y]	1xPhospho [T6(50); S9(50); Y18(0); S22(0); S23(0); S24(0); T28(0)]	2.24815e-06	4.56363e-05	1.75	1	1	2	2	P54253	P54253 [230-259]			Ataxin-1 OS=Homo sapiens OX=9606 GN=ATXN1 PE=1 SV=2	P54253	0	3179.53	30	627351	2		High	4	0.0497	0	1	1	1	795.639	1.85	0.00147	38.3624	3.326e-05	4.766e-08	1.75	3.62	38.44
2509	FALSE	Mono-phosphorylated	High	Unambiguous	APGLITPGSPPPAQQNQYVHISSSPQNTGR	[R].APGLITPGSPPPAQQNQYVHISSSPQNTGR.[T]	1xDeamidated [N/Q]; 1xPhospho [S9(100)]	1xDeamidated [Q14; Q15; N16; Q17]; 1xPhospho [T6(0); S9(100); Y18(0); S22(0); S23(0); S24(0); T28(0)]	0.0286815	0.000529256	0.453	1	1	4	4	P54253	P54253 [230-259]	P54253 1xPhospho [T235(0); S238(100); Y247(0); S251(0); S252(0); S253(0); T257(0)]	P54253 1xPhospho [S238(100)]	Ataxin-1 OS=Homo sapiens OX=9606 GN=ATXN1 PE=1 SV=2	P54253	0	3180.51	30			NoneMonoisotopic	High	3	0.069	0	1	1	1	1060.85	5.6	0.00593	38.748	0.0002593	0.007501	0.453	2.32
2510	FALSE	Mono-phosphorylated	High	Unambiguous	APGLITPGSPPPAQQNQYVHISSSPQNTGR	[R].APGLITPGSPPPAQQNQYVHISSSPQNTGR.[T]	2xDeamidated [Q15; Q]; 1xPhospho [S9(100)]	2xDeamidated [Q14; Q15; Q17]; 1xPhospho [T6(0); S9(100); Y18(0); S22(0); S23(0); S24(0); T28(0)]	0.0187106	0.00029277	0.513	1	1	2	2	P54253	P54253 [230-259]	P54253 1xPhospho [T235(0); S238(100); Y247(0); S251(0); S252(0); S253(0); T257(0)]	P54253 1xPhospho [S238(100)]	Ataxin-1 OS=Homo sapiens OX=9606 GN=ATXN1 PE=1 SV=2	P54253	0	3181.49	30			NoneMonoisotopic	High	3	0.0506	0	1	1	1	1061.18	12.27	0.01301	38.7055	0.0001346	0.004336	0.513	3.16
2511	FALSE	Multi-phosphorylated	High	Unambiguous	APGLITPGSPPPAQQNQYVHISSSPQNTGR	[R].APGLITPGSPPPAQQNQYVHISSSPQNTGR.[T]	2xPhospho [S9(99.9); S/T/Y]	2xPhospho [T6(0.1); S9(99.9); Y18(0); S22(33.3); S23(33.3); S24(33.3); T28(0)]	0.000550327	4.56363e-05	0.998	1	1	1	1	P54253	P54253 [230-259]	P54253 2xPhospho [T235(0.1); S238(99.9); Y247(0); S251(33.3); S252(33.3); S253(33.3); T257(0)]	P54253 2xPhospho [S238(99.9); S/T/Y]	Ataxin-1 OS=Homo sapiens OX=9606 GN=ATXN1 PE=1 SV=2	P54253	0	3259.49	30	12494122	1		High	3	0.0543	0	1	1	1	1087.17	4.97	0.0054	45.9744	3.326e-05	4.931e-05	0.998	6.26	45.16
2512	FALSE	Mono-phosphorylated	High	Unambiguous	APGIPSGMETLK	[K].APGIPSGMETLK.[D]	1xPhospho [S6(98.6)]	1xPhospho [S6(98.6); T10(1.4)]	0.24703	0.00972132	0.12	1	1	1	1	P50225	P50225 [86-97]	P50225 1xPhospho [S91(98.6); T95(1.4)]	P50225 1xPhospho [S91(98.6)]	Sulfotransferase 1A1 OS=Homo sapiens OX=9606 GN=SULT1A1 PE=1 SV=3	P50225	0	1280.6	12			NoQuanValues	High	2	0.0125	0	1	1	1	640.802	1.25	0.0008	18.368	0.004617	0.131	0.12	1.6
2518	FALSE	Mono-phosphorylated	High	Unambiguous	APGSPRGQHEPSKPPPAGETVTGGFGAK	[R].APGSPRGQHEPSKPPPAGETVTGGFGAK.[K]	1xPhospho [S4(100)]	1xPhospho [S4(100); S12(0); T20(0); T22(0)]	6.55514e-09	4.56363e-05	2.548	1	1	1	4	Q9H6F5	Q9H6F5 [185-212]	Q9H6F5 1xPhospho [S188(100); S196(0); T204(0); T206(0)]	Q9H6F5 1xPhospho [S188(100)]	Coiled-coil domain-containing protein 86 OS=Homo sapiens OX=9606 GN=CCDC86 PE=1 SV=1	Q9H6F5	1	2794.33	28	1.71315e+07	2		High	4	0.143	0	1	1	1	699.339	0.66	0.00046	9.8942	3.326e-05	3.003e-11	2.548	9.72	9.67
2519	FALSE	Mono-phosphorylated	High	Unambiguous	APGSPRGQHEPSKPPPAGETVTGGFGAK	[R].APGSPRGQHEPSKPPPAGETVTGGFGAK.[K]	1xDeamidated [Q8]; 1xPhospho [S4(100)]	1xDeamidated [Q8]; 1xPhospho [S4(100); S12(0); T20(0); T22(0)]	2.53164e-05	4.56363e-05	1.419	1	1	1	1	Q9H6F5	Q9H6F5 [185-212]	Q9H6F5 1xPhospho [S188(100); S196(0); T204(0); T206(0)]	Q9H6F5 1xPhospho [S188(100)]	Coiled-coil domain-containing protein 86 OS=Homo sapiens OX=9606 GN=CCDC86 PE=1 SV=1	Q9H6F5	1	2795.31	28			NoneMonoisotopic	High	3	0.2199	0	1	1	1	932.448	5.55	0.00517	10.0979	3.326e-05	1.014e-06	1.419	3.91
2525	FALSE	Mono-phosphorylated	High	Unambiguous	APGYPSSPVTTASGTTLR	[R].APGYPSSPVTTASGTTLR.[L]	1xPhospho [S7(100)]	1xPhospho [Y4(0); S6(0); S7(100); T10(0); T11(0); S13(0); T15(0); T16(0)]	0.000264903	4.56363e-05	1.098	1	1	1	1	Q9HCK8	Q9HCK8 [2513-2530]	Q9HCK8 1xPhospho [Y2516(0); S2518(0); S2519(100); T2522(0); T2523(0); S2525(0); T2527(0); T2528(0)]	Q9HCK8 1xPhospho [S2519(100)]	Chromodomain-helicase-DNA-binding protein 8 OS=Homo sapiens OX=9606 GN=CHD8 PE=1 SV=5	Q9HCK8	0	1842.86	18	411389	1		High	2	0.0287	0	1	1	1	921.937	1.52	0.0014	27.4933	3.326e-05	1.959e-05	1.098	3.14	27.59
2531	FALSE	Mono-phosphorylated	High	Unambiguous	APKMSLPDVDLDLKGPK	[R].APKMSLPDVDLDLKGPK.[M]	1xPhospho [S5(100)]	1xPhospho [S5(100)]	1.83562e-09	4.56363e-05	2.722	1	1	1	1	Q09666	Q09666 [1064-1080]	Q09666 1xPhospho [S1068(100)]	Q09666 1xPhospho [S1068(100)]	Neuroblast differentiation-associated protein AHNAK OS=Homo sapiens OX=9606 GN=AHNAK PE=1 SV=2	Q09666	2	1903.96	17	348771	1		High	3	0.064	0	1	1	1	635.327	2.82	0.00179	47.4972	3.326e-05	6.058e-12	2.722	6.88	47.47
2546	FALSE	Mono-phosphorylated	High	Unambiguous	APLKPYPVSPSDKVLIQEK	[K].APLKPYPVSPSDKVLIQEK.[T]	1xPhospho [S9(100)]	1xPhospho [Y6(0); S9(100); S11(0)]	2.41458e-07	4.56363e-05	2.055	1	1	1	1	P41252	P41252 [1039-1057]	P41252 1xPhospho [Y1044(0); S1047(100); S1049(0)]	P41252 1xPhospho [S1047(100)]	Isoleucine--tRNA ligase, cytoplasmic OS=Homo sapiens OX=9606 GN=IARS1 PE=1 SV=2	P41252	1	2189.16	19	1.36658e+06	1		High	3	0.1262	0	1	1	1	730.392	-0.18	-0.00013	31.4869	3.326e-05	2.862e-09	2.055	5.07	31.54
2562	FALSE	Mono-phosphorylated	High	Unambiguous	APLSPSLLIR	[R].APLSPSLLIR.[T]	1xPhospho [S4(100)]	1xPhospho [S4(100); S6(0)]	0.00245898	0.000116401	0.793	1	1	1	1	O75807	O75807 [140-149]	O75807 1xPhospho [S143(100); S145(0)]	O75807 1xPhospho [S143(100)]	Protein phosphatase 1 regulatory subunit 15A OS=Homo sapiens OX=9606 GN=PPP1R15A PE=1 SV=1	O75807	0	1146.63	10	196315	1		High	2	0.2256	0	1	1	1	573.818	1.05	0.0006	59.0854	6.257e-05	0.0003276	0.793	2.66	59.09
2563	FALSE	Mono-phosphorylated	High	Unambiguous	APLSPSLNSRPSPISATPPALVPETR	[R].APLSPSLNSRPSPISATPPALVPETR.[E]	1xPhospho [S4(100)]	1xPhospho [S4(100); S6(0); S9(0); S12(0); S15(0); T17(0); T25(0)]	3.20063e-09	4.56363e-05	2.646	1	1	1	3	Q6P3S6	Q6P3S6 [362-387]	Q6P3S6 1xPhospho [S365(100); S367(0); S370(0); S373(0); S376(0); T378(0); T386(0)]	Q6P3S6 1xPhospho [S365(100)]	F-box only protein 42 OS=Homo sapiens OX=9606 GN=FBXO42 PE=1 SV=1	Q6P3S6	0	2735.41	26	3.94688e+06	2		High	3	0.053	0	1	1	1	912.477	1.73	0.00158	55.3492	3.326e-05	1.216e-11	2.646	8.87	55.45
2565	FALSE	Mono-phosphorylated	High	Unambiguous	APLVSSTLPVATQSPTPPSPLFSVDFR	[K].APLVSSTLPVATQSPTPPSPLFSVDFR.[A]	1xPhospho [S19(100)]	1xPhospho [S5(0); S6(0); T7(0); T12(0); S14(0); T16(0); S19(100); S23(0)]	8.10429e-09	4.56363e-05	2.519	1	1	1	1	Q9HBD1	Q9HBD1 [790-816]	Q9HBD1 1xPhospho [S794(0); S795(0); T796(0); T801(0); S803(0); T805(0); S808(100); S812(0)]	Q9HBD1 1xPhospho [S808(100)]	Roquin-2 OS=Homo sapiens OX=9606 GN=RC3H2 PE=1 SV=2	Q9HBD1	0	2891.46	27	598463	1		High	3	0.1036	0	1	1	1	964.491	-0.05	-5e-05	84.545	3.326e-05	3.938e-11	2.519	7.82	84.57
2566	FALSE	Multi-phosphorylated	High	Unambiguous	APLVSSTLPVATQSPTPPSPLFSVDFR	[K].APLVSSTLPVATQSPTPPSPLFSVDFR.[A]	1xDeamidated [Q13]; 2xPhospho [S19(99.9); T/S]	1xDeamidated [Q13]; 2xPhospho [S5(1.4); S6(1.4); T7(1.4); T12(47.3); S14(47.3); T16(1.5); S19(99.9); S23(0)]	0.0223696	0.000471374	0.488	1	1	1	1	Q9HBD1	Q9HBD1 [790-816]	Q9HBD1 2xPhospho [S794(1.4); S795(1.4); T796(1.4); T801(47.3); S803(47.3); T805(1.5); S808(99.9); S812(0)]	Q9HBD1 2xPhospho [S808(99.9); T/S]	Roquin-2 OS=Homo sapiens OX=9606 GN=RC3H2 PE=1 SV=2	Q9HBD1	0	2972.41	27	280977	1		High	3	0.0649	0	1	1	1	991.483	8.83	0.00875	90.2876	0.0002125	0.005433	0.488	1.54	89.97
2571	FALSE	Mono-phosphorylated	High	Unambiguous	APNPTATSPPASAPR	[R].APNPTATSPPASAPR.[T]	1xPhospho [S8(98.9)]	1xPhospho [T5(0); T7(1.1); S8(98.9); S12(0)]	0.000320374	4.56363e-05	1.072	1	1	1	1	Q8IV32	Q8IV32 [90-104]	Q8IV32 1xPhospho [T94(0); T96(1.1); S97(98.9); S101(0)]	Q8IV32 1xPhospho [S97(98.9)]	Coiled-coil domain-containing protein 71 OS=Homo sapiens OX=9606 GN=CCDC71 PE=1 SV=3	Q8IV32	0	1514.7	15	168381	1		High	2	0.0417	0	1	1	1	757.855	2.08	0.00158	10.0487	3.326e-05	2.484e-05	1.072	2.88	10.06
2575	FALSE	Mono-phosphorylated	High	Unambiguous	APPAPLAASEVTNSNSAER	[K].APPAPLAASEVTNSNSAER.[R]	1xPhospho [S16(98.7)]	1xPhospho [S9(0); T12(0); S14(1.3); S16(98.7)]	0.00305999	0.000172055	0.763	1	1	1	1	Q9Y2U8	Q9Y2U8 [172-190]	Q9Y2U8 1xPhospho [S180(0); T183(0); S185(1.3); S187(98.7)]	Q9Y2U8 1xPhospho [S187(98.7)]	Inner nuclear membrane protein Man1 OS=Homo sapiens OX=9606 GN=LEMD3 PE=1 SV=2	Q9Y2U8	0	1961.9	19	62063.4	1		High	3	0.0984	0	1	1	1	654.637	0.42	0.00028	24.2902	8.464e-05	0.0004325	0.763	2.54	24.27
2576	FALSE	Mono-phosphorylated	High	Unambiguous	APPAPLAASEVTNSNSAER	[K].APPAPLAASEVTNSNSAER.[R]	1xDeamidated [N13]; 1xPhospho [S14(98.1)]	1xDeamidated [N13]; 1xPhospho [S9(0); T12(0); S14(98.1); S16(2)]	0.121988	0.00453646	0.239	1	1	1	1	Q9Y2U8	Q9Y2U8 [172-190]	Q9Y2U8 1xPhospho [S180(0); T183(0); S185(98.1); S187(2)]	Q9Y2U8 1xPhospho [S185(98.1)]	Inner nuclear membrane protein Man1 OS=Homo sapiens OX=9606 GN=LEMD3 PE=1 SV=2	Q9Y2U8	0	1962.88	19			NoneMonoisotopic	High	3		0.0405	2	2	2	654.971	9.93	0.0065	24.2793	0.002144	0.05015	0.239	1.42
2579	FALSE	Mono-phosphorylated	High	Unambiguous	APPGAPGPGPGSGAPGSQEEEEEPGLVEGDPGDGAIEDPELEAIK	[R].APPGAPGPGPGSGAPGSQEEEEEPGLVEGDPGDGAIEDPELEAIK.[A]	1xPhospho [S17(99.9)]	1xPhospho [S12(0.1); S17(99.9)]	1.91799e-09	4.56363e-05	2.716	1	1	1	2	Q86U42	Q86U42 [79-123]	Q86U42 1xPhospho [S90(0.1); S95(99.9)]	Q86U42 1xPhospho [S95(99.9)]	Polyadenylate-binding protein 2 OS=Homo sapiens OX=9606 GN=PABPN1 PE=1 SV=3	Q86U42	0	4385.95	45	1.19478e+06	2		High	4	0.0586	0	1	1	1	1097.24	2.51	0.00275	68.4624	3.326e-05	6.39e-12	2.716	8.19	68.36
2580	FALSE	Mono-phosphorylated	High	Unambiguous	APPGAPGPGPGSGAPGSQEEEEEPGLVEGDPGDGAIEDPELEAIK	[R].APPGAPGPGPGSGAPGSQEEEEEPGLVEGDPGDGAIEDPELEAIK.[A]	1xDeamidated [Q18]; 1xPhospho [S17(100)]	1xDeamidated [Q18]; 1xPhospho [S12(0); S17(100)]	5.79866e-08	4.56363e-05	2.25	1	1	1	2	Q86U42	Q86U42 [79-123]	Q86U42 1xPhospho [S90(0); S95(100)]	Q86U42 1xPhospho [S95(100)]	Polyadenylate-binding protein 2 OS=Homo sapiens OX=9606 GN=PABPN1 PE=1 SV=3	Q86U42	0	4386.93	45			NoQuanValues	High	3	0.0723	0	1	1	1	1462.99	4.78	0.00699	68.3845	3.326e-05	4.736e-10	2.25	4.7
2583	FALSE	Mono-phosphorylated	High	Unambiguous	APPGAPGPGPGSGAPGSQEEEEEPGLVEGDPGDGAIEDPELEAIKAR	[R].APPGAPGPGPGSGAPGSQEEEEEPGLVEGDPGDGAIEDPELEAIKAR.[V]	1xDeamidated [Q18]; 1xPhospho [S17(100)]	1xDeamidated [Q18]; 1xPhospho [S12(0); S17(100)]	8.09021e-10	4.56363e-05	2.834	1	1	1	2	Q86U42	Q86U42 [79-125]	Q86U42 1xPhospho [S90(0); S95(100)]	Q86U42 1xPhospho [S95(100)]	Polyadenylate-binding protein 2 OS=Homo sapiens OX=9606 GN=PABPN1 PE=1 SV=3	Q86U42	1	4614.07	47			NoQuanValues	High	4	0.0726	0	1	1	1	1154.28	3.19	0.00368	60.6992	3.326e-05	2.156e-12	2.834	8.27
2585	FALSE	Mono-phosphorylated	High	Unambiguous	APPLTRPMSLAVPGLTGGAGPAEPLSPAMSISPQATYLSK	[R].APPLTRPMSLAVPGLTGGAGPAEPLSPAMSISPQATYLSK.[L]	1xPhospho [S9(99.9)]	1xPhospho [T5(0.1); S9(99.9); T16(0); S26(0); S30(0); S32(0); T36(0); Y37(0); S39(0)]	4.35938e-08	4.56363e-05	2.289	1	1	1	1	Q9P206	Q9P206 [255-294]	Q9P206 1xPhospho [T259(0.1); S263(99.9); T270(0); S280(0); S284(0); S286(0); T290(0); Y291(0); S293(0)]	Q9P206 1xPhospho [S263(99.9)]	Uncharacterized protein KIAA1522 OS=Homo sapiens OX=9606 GN=KIAA1522 PE=1 SV=2	Q9P206	0	4012.03	40	508614	1		High	4		0.0189	2	2	2	1003.77	3.42	0.00343	82.4842	3.326e-05	3.296e-10	2.289	7.27	82.53
2586	FALSE	Mono-phosphorylated	High	Unambiguous	APPLTRPMSLAVPGLTGGAGPAEPLSPAMSISPQATYLSK	[R].APPLTRPMSLAVPGLTGGAGPAEPLSPAMSISPQATYLSK.[L]	1xDeamidated [Q34]; 1xPhospho [S9(97.5)]	1xDeamidated [Q34]; 1xPhospho [T5(2.5); S9(97.5); T16(0); S26(0); S30(0); S32(0); T36(0); Y37(0); S39(0)]	5.60983e-06	4.56363e-05	1.625	1	1	1	1	Q9P206	Q9P206 [255-294]	Q9P206 1xPhospho [T259(2.5); S263(97.5); T270(0); S280(0); S284(0); S286(0); T290(0); Y291(0); S293(0)]	Q9P206 1xPhospho [S263(97.5)]	Uncharacterized protein KIAA1522 OS=Homo sapiens OX=9606 GN=KIAA1522 PE=1 SV=2	Q9P206	0	4013.02	40			NoQuanValues	High	3	0.0845	0	1	1	1	1338.35	5.29	0.00707	82.5913	3.326e-05	1.51e-07	1.625	3.67
2587	FALSE	Mono-phosphorylated	High	Unambiguous	APPLTRPMSLAVPGLTGGAGPAEPLSPAMSISPQATYLSK	[R].APPLTRPMSLAVPGLTGGAGPAEPLSPAMSISPQATYLSK.[L]	1xDeamidated [Q34]; 1xOxidation [M8]; 1xPhospho [S9(97.2)]	1xDeamidated [Q34]; 1xOxidation [M8]; 1xPhospho [T5(2.8); S9(97.2); T16(0); S26(0); S30(0); S32(0); T36(0); Y37(0); S39(0)]	6.82301e-07	4.56363e-05	1.913	1	1	1	1	Q9P206	Q9P206 [255-294]	Q9P206 1xPhospho [T259(2.8); S263(97.2); T270(0); S280(0); S284(0); S286(0); T290(0); Y291(0); S293(0)]	Q9P206 1xPhospho [S263(97.2)]	Uncharacterized protein KIAA1522 OS=Homo sapiens OX=9606 GN=KIAA1522 PE=1 SV=2	Q9P206	0	4029.01	40	170740	1		High	4	0.0408	0	1	1	1	1008.02	6.69	0.00674	77.4936	3.326e-05	1.054e-08	1.913	5.64	77.52
2591	FALSE	Mono-phosphorylated	High	Unambiguous	APPPLSFSSSPPSPASSVSLNQGAK	[R].APPPLSFSSSPPSPASSVSLNQGAK.[G]	1xPhospho [S]	1xPhospho [S6(0); S8(0.8); S9(49.6); S10(49.6); S13(0); S16(0); S17(0); S19(0)]	2.36627e-06	4.56363e-05	1.743	1	1	1	10	Q5T5P2	Q5T5P2 [1887-1911]			Sickle tail protein homolog OS=Homo sapiens OX=9606 GN=KIAA1217 PE=1 SV=2	Q5T5P2	0	2490.19	25	366003	3		High	3	0.0026	0	1	1	1	830.737	1.66	0.00138	55.2512	3.326e-05	5.101e-08	1.743	3.79	55.32
2597	FALSE	Mono-phosphorylated	High	Unambiguous	APPPPSSPPPGGAPDGSEPSPDFPALLVEK	[R].APPPPSSPPPGGAPDGSEPSPDFPALLVEK.[L]	1xPhospho [S]	1xPhospho [S6(50); S7(50); S17(0); S20(0)]	1.0429e-06	4.56363e-05	1.855	1	1	1	4	O00459	O00459 [257-286]			Phosphatidylinositol 3-kinase regulatory subunit beta OS=Homo sapiens OX=9606 GN=PIK3R2 PE=1 SV=2	O00459	0	2987.41	30	85395.5	1		High	3	0.1844	0	1	1	1	996.476	2.34	0.00233	70.4216	3.326e-05	1.816e-08	1.855	4.23	70.52
2603	FALSE	Mono-phosphorylated	High	Unambiguous	APPQTHLPSGASSGTGSASATHGGGSPPGTR	[R].APPQTHLPSGASSGTGSASATHGGGSPPGTR.[G]	1xPhospho [S26(100)]	1xPhospho [T5(0); S9(0); S12(0); S13(0); T15(0); S17(0); S19(0); T21(0); S26(100); T30(0)]	4.49827e-11	4.56363e-05	3.229	1	1	1	2	P46379	P46379 [88-118]	P46379 1xPhospho [T92(0); S96(0); S99(0); S100(0); T102(0); S104(0); S106(0); T108(0); S113(100); T117(0)]	P46379 1xPhospho [S113(100)]	Large proline-rich protein BAG6 OS=Homo sapiens OX=9606 GN=BAG6 PE=1 SV=2	P46379	0	2865.29	31	765432	1		High	3	0.0921	0	1	1	1	955.769	0.75	0.00072	8.9359	3.326e-05	5.625e-14	3.229	6.3	8.98
2605	FALSE	Mono-phosphorylated	High	Unambiguous	APPQTHLPSGASSGTGSASATHGGGSPPGTRGPGASVHDR	[R].APPQTHLPSGASSGTGSASATHGGGSPPGTRGPGASVHDR.[N]	1xPhospho [S26(97.4)]	1xPhospho [T5(0); S9(0); S12(0); S13(0); T15(0); S17(0); S19(0); T21(2.6); S26(97.4); T30(0); S36(0)]	1.36519e-11	4.56363e-05	3.392	1	1	2	3	P46379	P46379 [88-127]	P46379 1xPhospho [T92(0); S96(0); S99(0); S100(0); T102(0); S104(0); S106(0); T108(2.6); S113(97.4); T117(0); S123(0)]	P46379 1xPhospho [S113(97.4)]	Large proline-rich protein BAG6 OS=Homo sapiens OX=9606 GN=BAG6 PE=1 SV=2	P46379	1	3741.71	40	3.42127e+07	3		High	4	0.0971	0	1	1	1	936.184	0.45	0.00042	8.2399	3.326e-05	1.247e-14	3.392	7.52	8.17
2606	FALSE	Mono-phosphorylated	High	Unambiguous	APPQTHLPSGASSGTGSASATHGGGSPPGTRGPGASVHDR	[R].APPQTHLPSGASSGTGSASATHGGGSPPGTRGPGASVHDR.[N]	1xDeamidated [Q4]; 1xPhospho [S/T]	1xDeamidated [Q4]; 1xPhospho [T5(0); S9(0); S12(0.1); S13(0.1); T15(0.1); S17(1.6); S19(24.1); T21(24.1); S26(24.1); T30(1.6); S36(24.1)]	0.000373545	4.56363e-05	1.051	1	1	2	3	P46379	P46379 [88-127]			Large proline-rich protein BAG6 OS=Homo sapiens OX=9606 GN=BAG6 PE=1 SV=2	P46379	1	3742.7	40			NoQuanValues	High	5	0.0482	0	1	1	1	749.349	5.4	0.00404	8.4555	3.326e-05	3.038e-05	1.051	6.43
2608	FALSE	Mono-phosphorylated	High	Unambiguous	APPSPGSLAAPGR	[K].APPSPGSLAAPGR.[L]	1xPhospho [S4(100)]	1xPhospho [S4(100); S7(0)]	0.007705	0.000172055	0.636	1	1	1	2	Q9Y4B5	Q9Y4B5 [84-96]	Q9Y4B5 1xPhospho [S87(100); S90(0)]	Q9Y4B5 1xPhospho [S87(100)]	Microtubule cross-linking factor 1 OS=Homo sapiens OX=9606 GN=MTCL1 PE=1 SV=5	Q9Y4B5	0	1257.6	13	364391	2		High	2	0.2278	0	1	1	1	629.304	2	0.00126	19.1725	8.464e-05	0.001388	0.636	2.37	19.3
2617	FALSE	Mono-phosphorylated	High	Unambiguous	APPTLQAETATKPQATSAPSPAPK	[K].APPTLQAETATKPQATSAPSPAPK.[Q]	1xPhospho [S20(100)]	1xPhospho [T4(0); T9(0); T11(0); T16(0); S17(0); S20(100)]	6.87311e-07	4.56363e-05	1.912	1	2	1	1	A8CG34	A8CG34 [655-678]	A8CG34 1xPhospho [T658(0); T663(0); T665(0); T670(0); S671(0); S674(100)]	A8CG34 1xPhospho [S674(100)]	Nuclear envelope pore membrane protein POM 121C OS=Homo sapiens OX=9606 GN=POM121C PE=1 SV=3	A8CG34; Q96HA1	0	2440.21	24	395916	1		High	3	0.0786	0	1	1	1	814.077	1.35	0.0011	15.6762	3.326e-05	1.064e-08	1.912	4.96	15.71
2634	FALSE	Mono-phosphorylated	High	Unambiguous	APQSPRRPPHPLPPR	[R].APQSPRRPPHPLPPR.[L]	1xPhospho [S4(100)]	1xPhospho [S4(100)]	0.00647353	0.000172055	0.66	1	1	1	1	P12270	P12270 [2070-2084]	P12270 1xPhospho [S2073(100)]	P12270 1xPhospho [S2073(100)]	Nucleoprotein TPR OS=Homo sapiens OX=9606 GN=TPR PE=1 SV=3	P12270	1	1782.93	15	16823552	1		High	3	0.5686	0	1	1	1	594.981	0.84	0.0005	7.6638	8.464e-05	0.001115	0.66	3.5	7.62
2636	FALSE	Mono-phosphorylated	High	Unambiguous	APQTSSSPPPVR	[R].APQTSSSPPPVR.[R]	1xPhospho [S7(100)]	1xPhospho [T4(0); S5(0); S6(0); S7(100)]	6.36332e-05	4.56363e-05	1.293	1	1	2	5	Q8IYB3	Q8IYB3 [690-701]	Q8IYB3 1xPhospho [T693(0); S694(0); S695(0); S696(100)]	Q8IYB3 1xPhospho [S696(100)]	Serine/arginine repetitive matrix protein 1 OS=Homo sapiens OX=9606 GN=SRRM1 PE=1 SV=2	Q8IYB3	0	1303.6	12	1.48091e+07	4		High	2	0.0424	0	1	1	1	652.307	1.29	0.00084	8.4107	3.326e-05	3.231e-06	1.293	4.95	8.4
2637	FALSE	Mono-phosphorylated	High	Unambiguous	APQTSSSPPPVRR	[R].APQTSSSPPPVRR.[G]	1xPhospho [S7(99.3)]	1xPhospho [T4(0); S5(0); S6(0.7); S7(99.3)]	0.00126581	4.56363e-05	0.884	1	1	2	3	Q8IYB3	Q8IYB3 [690-702]	Q8IYB3 1xPhospho [T693(0); S694(0); S695(0.7); S696(99.3)]	Q8IYB3 1xPhospho [S696(99.3)]	Serine/arginine repetitive matrix protein 1 OS=Homo sapiens OX=9606 GN=SRRM1 PE=1 SV=2	Q8IYB3	1	1459.71	13	9.0191e+06	3		High	2	0.0716	0	1	1	1	730.357	1.29	0.00094	7.7895	3.326e-05	0.0001417	0.884	3.63	7.39
2643	FALSE	Mono-phosphorylated	High	Unambiguous	APRPFGSVSSPK	[K].APRPFGSVSSPK.[V]	1xPhospho [S9(98.7)]	1xPhospho [S7(0); S9(98.7); S10(1.3)]	0.00121154	4.56363e-05	0.89	1	1	2	2	Q96HC4	Q96HC4 [128-139]	Q96HC4 1xPhospho [S134(0); S136(98.7); S137(1.3)]	Q96HC4 1xPhospho [S136(98.7)]	PDZ and LIM domain protein 5 OS=Homo sapiens OX=9606 GN=PDLIM5 PE=1 SV=5	Q96HC4	0	1309.63	12	152083	1		High	3	0.088	0	1	1	1	437.215	0.87	0.00038	10.4542	3.326e-05	0.0001342	0.89	2.5	10.42
2646	FALSE	Mono-phosphorylated	High	Unambiguous	APRPSAPSPPPR	[R].APRPSAPSPPPR.[S]	1xPhospho [S8(100)]	1xPhospho [S5(0); S8(100)]	0.0149784	0.000229554	0.544	1	1	1	1	Q8IV50	Q8IV50 [17-28]	Q8IV50 1xPhospho [S21(0); S24(100)]	Q8IV50 1xPhospho [S24(100)]	LysM and putative peptidoglycan-binding domain-containing protein 2 OS=Homo sapiens OX=9606 GN=LYSMD2 PE=1 SV=1	Q8IV50	0	1309.64	12	603120	1		High	3	0.3188	0	1	1	1	437.219	1.03	0.00045	8.2001	0.0001081	0.003261	0.544	4.14	8.17
2648	FALSE	Mono-phosphorylated	High	Unambiguous	APSAGLEEVAQPESVDVITSQSDSPTRATDVSNQFK	[K].APSAGLEEVAQPESVDVITSQSDSPTRATDVSNQFK.[H]	1xPhospho [T29(97.6)]	1xPhospho [S3(0); S14(0); T19(0); S20(0); S22(0.1); S24(0); T26(2.3); T29(97.6); S32(0)]	1.86268e-09	4.56363e-05	2.72	1	1	2	2	Q6T4R5	Q6T4R5 [1306-1341]	Q6T4R5 1xPhospho [S1308(0); S1319(0); T1324(0); S1325(0); S1327(0.1); S1329(0); T1331(2.3); T1334(97.6); S1337(0)]	Q6T4R5 1xPhospho [T1334(97.6)]	Nance-Horan syndrome protein OS=Homo sapiens OX=9606 GN=NHS PE=1 SV=2	Q6T4R5	1	3840.78	36	184612	2		High	4	0.0095	0	1	1	1	960.952	1.4	0.00135	55.8847	3.326e-05	6.137e-12	2.72	7.36	55.94
2649	FALSE	Mono-phosphorylated	High	Unambiguous	APSAGLEEVAQPESVDVITSQSDSPTRATDVSNQFK	[K].APSAGLEEVAQPESVDVITSQSDSPTRATDVSNQFK.[H]	1xDeamidated [Q]; 1xPhospho [T29(98.4)]	1xDeamidated [Q11; Q21]; 1xPhospho [S3(0); S14(0); T19(0); S20(0); S22(0); S24(0); T26(1.6); T29(98.4); S32(0)]	1.16385e-06	4.56363e-05	1.84	1	1	3	3	Q6T4R5	Q6T4R5 [1306-1341]	Q6T4R5 1xPhospho [S1308(0); S1319(0); T1324(0); S1325(0); S1327(0); S1329(0); T1331(1.6); T1334(98.4); S1337(0)]	Q6T4R5 1xPhospho [T1334(98.4)]	Nance-Horan syndrome protein OS=Homo sapiens OX=9606 GN=NHS PE=1 SV=2	Q6T4R5	1	3841.77	36	414955	1		High	3		0.0401	5	5	5	1281.27	6.47	0.00829	55.9546	3.326e-05	2.079e-08	1.84	5.5	55.87
2650	FALSE	Mono-phosphorylated	High	Unambiguous	APSAGLEEVAQPESVDVITSQSDSPTRATDVSNQFK	[K].APSAGLEEVAQPESVDVITSQSDSPTRATDVSNQFK.[H]	2xDeamidated [Q11; Q21]; 1xPhospho [T/S]	2xDeamidated [Q11; Q21]; 1xPhospho [S3(0); S14(0); T19(0); S20(0); S22(0); S24(0); T26(50); T29(50); S32(0)]	2.98521e-07	4.56363e-05	2.026	1	1	1	1	Q6T4R5	Q6T4R5 [1306-1341]			Nance-Horan syndrome protein OS=Homo sapiens OX=9606 GN=NHS PE=1 SV=2	Q6T4R5	1	3842.75	36			NoQuanValues	High	3	0.0201	0	1	1	1	1281.6	10.19	0.01305	55.9255	3.326e-05	3.717e-09	2.026	5.97
2651	FALSE	Mono-phosphorylated	High	Unambiguous	APSAPPGTGALPPAAPSGR	[R].APSAPPGTGALPPAAPSGR.[G]	1xPhospho [S3(100)]	1xPhospho [S3(100); T8(0); S17(0)]	0.00391977	0.000172055	0.729	1	1	1	2	Q9H1B7	Q9H1B7 [517-535]	Q9H1B7 1xPhospho [S519(100); T524(0); S533(0)]	Q9H1B7 1xPhospho [S519(100)]	Probable E3 ubiquitin-protein ligase IRF2BPL OS=Homo sapiens OX=9606 GN=IRF2BPL PE=1 SV=1	Q9H1B7	0	1751.85	19			NoQuanValues	High	2	0.4649	0	1	1	1	876.428	0.53	0.00047	25.2264	8.464e-05	0.0005901	0.729	2.28
2652	FALSE	Mono-phosphorylated	High	Unambiguous	APSASPLALHASR	[R].APSASPLALHASR.[L]	1xPhospho [S5(100)]	1xPhospho [S3(0); S5(100); S12(0)]	2.85702e-07	4.56363e-05	2.032	1	1	2	8	Q8N3F8	Q8N3F8 [482-494]	Q8N3F8 1xPhospho [S484(0); S486(100); S493(0)]	Q8N3F8 1xPhospho [S486(100)]	MICAL-like protein 1 OS=Homo sapiens OX=9606 GN=MICALL1 PE=1 SV=2	Q8N3F8	0	1357.66	13	1.69936e+07	5		High	3	0.1149	0	1	1	1	453.226	1.14	0.00052	12.9878	3.326e-05	3.522e-09	2.032	5.83	13.1
2654	FALSE	Mono-phosphorylated	High	Unambiguous	APSDSSLGTPSDGRPELR	[R].APSDSSLGTPSDGRPELR.[G]	1xPhospho [S3(100)]	1xPhospho [S3(100); S5(0); S6(0); T9(0); S11(0)]	0.000162288	4.56363e-05	1.165	1	1	1	2	Q15642	Q15642 [294-311]	Q15642 1xPhospho [S296(100); S298(0); S299(0); T302(0); S304(0)]	Q15642 1xPhospho [S296(100)]	Cdc42-interacting protein 4 OS=Homo sapiens OX=9606 GN=TRIP10 PE=1 SV=3	Q15642	0	1921.87	18	606696	1		High	3	0.1635	0	1	1	1	641.294	0.93	0.0006	15.5648	3.326e-05	1.058e-05	1.165	3.67	15.66
2655	FALSE	Mono-phosphorylated	High	Unambiguous	APSEIDPRENPDLACLQSIIFDEERSPEEQAK	[R].APSEIDPRENPDLACLQSIIFDEERSPEEQAK.[T]	1xCarbamidomethyl [C15]; 1xPhospho [S3(100)]	1xCarbamidomethyl [C15]; 1xPhospho [S3(100); S18(0); S26(0)]	1.68136e-09	4.56363e-05	2.734	1	1	1	1	O95801	O95801 [49-80]	O95801 1xPhospho [S51(100); S66(0); S74(0)]	O95801 1xPhospho [S51(100)]	Tetratricopeptide repeat protein 4 OS=Homo sapiens OX=9606 GN=TTC4 PE=1 SV=3	O95801	2	3763.72	32	846160	1		High	4	0.4608	0	1	1	1	941.685	1.11	0.00104	76.3529	3.326e-05	5.432e-12	2.734	9.96	76.36
2656	FALSE	Mono-phosphorylated	High	Unambiguous	APSEIDPRENPDLACLQSIIFDEERSPEEQAK	[R].APSEIDPRENPDLACLQSIIFDEERSPEEQAK.[T]	1xCarbamidomethyl [C15]; 1xDeamidated [Q17]; 1xPhospho [S3(100)]	1xCarbamidomethyl [C15]; 1xDeamidated [Q17]; 1xPhospho [S3(100); S18(0); S26(0)]	1.10383e-07	4.56363e-05	2.162	1	1	1	1	O95801	O95801 [49-80]	O95801 1xPhospho [S51(100); S66(0); S74(0)]	O95801 1xPhospho [S51(100)]	Tetratricopeptide repeat protein 4 OS=Homo sapiens OX=9606 GN=TTC4 PE=1 SV=3	O95801	2	3764.7	32			NoneMonoisotopic	High	4	0.0432	0	1	1	1	941.937	6.78	0.00638	76.2634	3.326e-05	1.062e-09	2.162	6.48
2657	FALSE	Mono-phosphorylated	High	Unambiguous	APSGHLAPSPPAFDGELDLQR	[R].APSGHLAPSPPAFDGELDLQR.[Y]	1xPhospho [S9(98.9)]	1xPhospho [S3(1.2); S9(98.9)]	1.35945e-05	4.56363e-05	1.504	1	1	1	1	Q9P2Y4	Q9P2Y4 [8-28]	Q9P2Y4 1xPhospho [S10(1.2); S16(98.9)]	Q9P2Y4 1xPhospho [S16(98.9)]	Zinc finger protein 219 OS=Homo sapiens OX=9606 GN=ZNF219 PE=1 SV=2	Q9P2Y4	0	2255.05	21	224759	1		High	3	0.1793	0	1	1	1	752.354	-0.55	-0.00041	51.2685	3.326e-05	4.635e-07	1.504	4.35	51.36
2659	FALSE	Mono-phosphorylated	High	Unambiguous	APSHMSSSHSFPQLAR	[R].APSHMSSSHSFPQLAR.[N]	1xPhospho [S10(100)]	1xPhospho [S3(0); S6(0); S7(0); S8(0); S10(100)]	1.86196e-05	4.56363e-05	1.461	1	1	1	1	Q9Y2J4	Q9Y2J4 [174-189]	Q9Y2J4 1xPhospho [S176(0); S179(0); S180(0); S181(0); S183(100)]	Q9Y2J4 1xPhospho [S183(100)]	Angiomotin-like protein 2 OS=Homo sapiens OX=9606 GN=AMOTL2 PE=1 SV=3	Q9Y2J4	0	1819.79	16	893388	1		High	3	0.1749	0	1	1	1	607.27	0.43	0.00026	11.9991	3.326e-05	6.883e-07	1.461	5.49	12.04
2660	FALSE	Mono-phosphorylated	High	Unambiguous	APSHMSSSHSFPQLAR	[R].APSHMSSSHSFPQLAR.[N]	1xOxidation [M5]; 1xPhospho [S10(100)]	1xOxidation [M5]; 1xPhospho [S3(0); S6(0); S7(0); S8(0); S10(100)]	0.000200631	4.56363e-05	1.136	1	1	1	1	Q9Y2J4	Q9Y2J4 [174-189]	Q9Y2J4 1xPhospho [S176(0); S179(0); S180(0); S181(0); S183(100)]	Q9Y2J4 1xPhospho [S183(100)]	Angiomotin-like protein 2 OS=Homo sapiens OX=9606 GN=AMOTL2 PE=1 SV=3	Q9Y2J4	0	1835.79	16	1647753	1		High	3	0.1851	0	1	1	1	612.602	1.47	0.0009	9.7807	3.326e-05	1.38e-05	1.136	5.51	9.73
2661	FALSE	Mono-phosphorylated	High	Unambiguous	APSIHGGSGGR	[R].APSIHGGSGGR.[G]	1xPhospho [S3(100)]	1xPhospho [S3(100); S8(0)]	0.0209784	0.000417392	0.497	1	1	1	1	P08727	P08727 [33-43]	P08727 1xPhospho [S35(100); S40(0)]	P08727 1xPhospho [S35(100)]	Keratin, type I cytoskeletal 19 OS=Homo sapiens OX=9606 GN=KRT19 PE=1 SV=4	P08727	0	1075.47	11	7.57176e+06	1		High	2	0.4906	0	1	1	1	538.238	0.81	0.00044	7.4343	0.000187	0.005037	0.497	2.65	7.42
2662	FALSE	Mono-phosphorylated	High	Unambiguous	APSIHGGSGGRGVSVSSAR	[R].APSIHGGSGGRGVSVSSAR.[F]	1xPhospho [S8(99.9)]	1xPhospho [S3(0.1); S8(99.9); S14(0); S16(0); S17(0)]	0.0501583	0.00129028	0.373	1	1	2	2	P08727	P08727 [33-51]	P08727 1xPhospho [S35(0.1); S40(99.9); S46(0); S48(0); S49(0)]	P08727 1xPhospho [S40(99.9)]	Keratin, type I cytoskeletal 19 OS=Homo sapiens OX=9606 GN=KRT19 PE=1 SV=4	P08727	1	1818.86	19	9.55992e+06	2		High	3	0.2015	0	1	1	1	606.959	0.86	0.00052	8.0287	0.0006025	0.01556	0.373	3.97	7.98
2665	FALSE	Mono-phosphorylated	High	Unambiguous	APSLTDLVK	[K].APSLTDLVK.[S]	1xPhospho [S3(100)]	1xPhospho [S3(100); T5(0)]	0.00593324	0.000172055	0.672	1	1	1	1	O15014	O15014 [1053-1061]	O15014 1xPhospho [S1055(100); T1057(0)]	O15014 1xPhospho [S1055(100)]	Zinc finger protein 609 OS=Homo sapiens OX=9606 GN=ZNF609 PE=1 SV=2	O15014	0	1023.51	9	387765	1		High	2	0.3291	0	1	1	1	512.26	1.12	0.00057	43.7978	8.464e-05	0.001002	0.672	3.16	44
2666	FALSE	Mono-phosphorylated	High	Unambiguous	APSLTNDEVEEFR	[R].APSLTNDEVEEFR.[A]	1xPhospho [S3(100)]	1xPhospho [S3(100); T5(0)]	4.68014e-05	4.56363e-05	1.335	1	1	1	1	Q13206	Q13206 [537-549]	Q13206 1xPhospho [S539(100); T541(0)]	Q13206 1xPhospho [S539(100)]	Probable ATP-dependent RNA helicase DDX10 OS=Homo sapiens OX=9606 GN=DDX10 PE=1 SV=2	Q13206	0	1586.67	13	79486.2	1		High	2	0.3257	0	1	1	1	793.841	1.22	0.00097	39.16	3.326e-05	2.197e-06	1.335	2.61	39.04
2669	FALSE	Mono-phosphorylated	High	Unambiguous	APSPAPPPLPSSR	[R].APSPAPPPLPSSR.[R]	1xPhospho [S3(100)]	1xPhospho [S3(100); S11(0); S12(0)]	0.00295051	0.000172055	0.768	1	1	1	1	Q6UXY1	Q6UXY1 [463-475]	Q6UXY1 1xPhospho [S465(100); S473(0); S474(0)]	Q6UXY1 1xPhospho [S465(100)]	Brain-specific angiogenesis inhibitor 1-associated protein 2-like protein 2 OS=Homo sapiens OX=9606 GN=BAIAP2L2 PE=1 SV=1	Q6UXY1	0	1353.66	13	109088	1		High	2	0.6278	0	1	1	1	677.333	1.21	0.00082	20.2832	8.464e-05	0.0004125	0.768	2.66	20.37
2670	FALSE	Mono-phosphorylated	High	Unambiguous	APSPAPSSVPLGSEKPSNVSQDR	[R].APSPAPSSVPLGSEKPSNVSQDR.[K]	1xPhospho [S3(100)]	1xPhospho [S3(100); S7(0); S8(0); S13(0); S17(0); S20(0)]	0.00466775	0.000172055	0.705	1	1	1	1	O75179	O75179 [2399-2421]	O75179 1xPhospho [S2401(100); S2405(0); S2406(0); S2411(0); S2415(0); S2418(0)]	O75179 1xPhospho [S2401(100)]	Ankyrin repeat domain-containing protein 17 OS=Homo sapiens OX=9606 GN=ANKRD17 PE=1 SV=3	O75179	0	2387.12	23	185264	1		High	3	0.3795	0	1	1	1	796.381	1.59	0.00127	17.626	8.464e-05	0.0007349	0.705	1.95	17.71
2671	FALSE	Mono-phosphorylated	High	Unambiguous	APSPAPSSVPLGSEKPSNVSQDR	[R].APSPAPSSVPLGSEKPSNVSQDR.[K]	1xDeamidated [N18]; 1xPhospho [S3(100)]	1xDeamidated [N18]; 1xPhospho [S3(100); S7(0); S8(0); S13(0); S17(0); S20(0)]	0.108767	0.00393143	0.257	1	1	1	1	O75179	O75179 [2399-2421]	O75179 1xPhospho [S2401(100); S2405(0); S2406(0); S2411(0); S2415(0); S2418(0)]	O75179 1xPhospho [S2401(100)]	Ankyrin repeat domain-containing protein 17 OS=Homo sapiens OX=9606 GN=ANKRD17 PE=1 SV=3	O75179	0	2388.11	23			NoneMonoisotopic	High	3	0.0506	0	1	1	1	796.714	8.64	0.00688	17.6877	0.001846	0.04293	0.257	1.58
2672	FALSE	Mono-phosphorylated	High	Unambiguous	APSPARPFLK	[R].APSPARPFLK.[D]	1xPhospho [S3(100)]	1xPhospho [S3(100)]	0.0116392	0.000229554	0.579	1	1	1	3	Q9Y4B5	Q9Y4B5 [41-50]	Q9Y4B5 1xPhospho [S43(100)]	Q9Y4B5 1xPhospho [S43(100)]	Microtubule cross-linking factor 1 OS=Homo sapiens OX=9606 GN=MTCL1 PE=1 SV=5	Q9Y4B5	0	1163.6	10	2.23812e+06	2		High	2	0.5574	0	1	1	1	582.303	0.79	0.00046	14.3398	0.0001081	0.002345	0.579	3.05	14.44
2673	FALSE	Mono-phosphorylated	High	Unambiguous	APSPLGPTRDPVATFLETCREPGSQPAGPASLR	[R].APSPLGPTRDPVATFLETCREPGSQPAGPASLR.[A]	1xCarbamidomethyl [C19]; 1xPhospho [S3(100)]	1xCarbamidomethyl [C19]; 1xPhospho [S3(100); T8(0); T14(0); T18(0); S24(0); S31(0)]	4.37615e-10	4.56363e-05	2.918	1	1	1	2	Q0VG06	Q0VG06 [665-697]	Q0VG06 1xPhospho [S667(100); T672(0); T678(0); T682(0); S688(0); S695(0)]	Q0VG06 1xPhospho [S667(100)]	Fanconi anemia core complex-associated protein 100 OS=Homo sapiens OX=9606 GN=FAAP100 PE=1 SV=3	Q0VG06	2	3512.7	33	666616	1		High	4	0.1044	0	1	1	1	878.931	1.02	0.0009	63.6395	3.326e-05	9.878e-13	2.918	9.39	63.36
2674	FALSE	Mono-phosphorylated	High	Unambiguous	APSPLGPTRDPVATFLETCREPGSQPAGPASLR	[R].APSPLGPTRDPVATFLETCREPGSQPAGPASLR.[A]	1xCarbamidomethyl [C19]; 1xDeamidated [Q25]; 1xPhospho [S/T]	1xCarbamidomethyl [C19]; 1xDeamidated [Q25]; 1xPhospho [S3(50); T8(50); T14(0); T18(0); S24(0); S31(0)]	6.60036e-05	4.56363e-05	1.288	1	1	1	1	Q0VG06	Q0VG06 [665-697]			Fanconi anemia core complex-associated protein 100 OS=Homo sapiens OX=9606 GN=FAAP100 PE=1 SV=3	Q0VG06	2	3513.68	33			NoQuanValues	High	4	0.0378	0	1	1	1	879.182	6.26	0.0055	63.974	3.326e-05	3.389e-06	1.288	5.29
2675	FALSE	Mono-phosphorylated	High	Unambiguous	APSPPLSQVFQTR	[R].APSPPLSQVFQTR.[A]	1xPhospho [S3(100)]	1xPhospho [S3(100); S7(0); T12(0)]	3.05675e-06	4.56363e-05	1.708	1	1	1	5	Q9NRA8	Q9NRA8 [562-574]	Q9NRA8 1xPhospho [S564(100); S568(0); T573(0)]	Q9NRA8 1xPhospho [S564(100)]	Eukaryotic translation initiation factor 4E transporter OS=Homo sapiens OX=9606 GN=EIF4ENIF1 PE=1 SV=2	Q9NRA8	0	1507.73	13	812318	2		High	2	0.4958	0	1	1	1	754.37	1.16	0.00088	53.1192	3.326e-05	7.004e-08	1.708	3.55	52.97
2677	FALSE	Mono-phosphorylated	High	Unambiguous	APSPPVEHPR	[R].APSPPVEHPR.[L]	1xPhospho [S3(100)]	1xPhospho [S3(100)]	0.00491154	0.000172055	0.698	1	1	1	1	Q86WR7	Q86WR7 [177-186]	Q86WR7 1xPhospho [S179(100)]	Q86WR7 1xPhospho [S179(100)]	Proline and serine-rich protein 2 OS=Homo sapiens OX=9606 GN=PROSER2 PE=1 SV=2	Q86WR7	0	1166.54	10	2187839	1		High	2	0.5994	0	1	1	1	583.772	1.4	0.00082	8.2915	8.464e-05	0.0007854	0.698	3.22	8.31
2679	FALSE	Mono-phosphorylated	High	Unambiguous	APSPSGLMSPSRLPGSR	[R].APSPSGLMSPSRLPGSR.[E]	1xOxidation [M8]; 1xPhospho [S3(99.8)]	1xOxidation [M8]; 1xPhospho [S3(99.8); S5(0.2); S9(0); S11(0); S16(0)]	0.188186	0.00617567	0.168	1	1	1	1	Q9P1Y5	Q9P1Y5 [1072-1088]	Q9P1Y5 1xPhospho [S1074(99.8); S1076(0.2); S1080(0); S1082(0); S1087(0)]	Q9P1Y5 1xPhospho [S1074(99.8)]	Calmodulin-regulated spectrin-associated protein 3 OS=Homo sapiens OX=9606 GN=CAMSAP3 PE=1 SV=2	Q9P1Y5	1	1792.84	17	398531	1		High	3	0.2532	0	1	1	1	598.286	1.5	0.0009	17.689	0.003053	0.08972	0.168	1.54	17.81
2680	FALSE	Mono-phosphorylated	High	Unambiguous	APSPTKPLRR	[R].APSPTKPLRR.[S]	1xPhospho [S3(100)]	1xPhospho [S3(100); T5(0)]	0.133207	0.00473477	0.225	1	1	1	1	Q96FF9	Q96FF9 [19-28]	Q96FF9 1xPhospho [S21(100); T23(0)]	Q96FF9 1xPhospho [S21(100)]	Sororin OS=Homo sapiens OX=9606 GN=CDCA5 PE=1 SV=1	Q96FF9	1	1202.64	10	1.04573e+06	1		High	3	0.1717	0	1	1	1	401.552	0.38	0.00015	7.9045	0.002324	0.05614	0.225	1.98	7.87
2682	FALSE	Mono-phosphorylated	High	Unambiguous	APSPTSSAGEEGTKKPEPLSPASYHQPEGVAR	[R].APSPTSSAGEEGTKKPEPLSPASYHQPEGVAR.[I]	1xPhospho [S3(99.8)]	1xPhospho [S3(99.8); T5(0.1); S6(0.1); S7(0.1); T13(0); S20(0); S23(0); Y24(0)]	9.87401e-09	4.56363e-05	2.492	1	1	2	2	O94964	O94964 [1301-1332]	O94964 1xPhospho [S1303(99.8); T1305(0.1); S1306(0.1); S1307(0.1); T1313(0); S1320(0); S1323(0); Y1324(0)]	O94964 1xPhospho [S1303(99.8)]	Protein SOGA1 OS=Homo sapiens OX=9606 GN=SOGA1 PE=1 SV=2	O94964	1	3342.56	32	2.61424e+06	2		High	4	0.0862	0	1	1	1	836.397	0.16	0.00014	13.6377	3.326e-05	5.054e-11	2.492	6.5	13.77
2683	FALSE	Mono-phosphorylated	High	Unambiguous	APSQAAESSPAKKDVLYSQPPSKPIR	[R].APSQAAESSPAKKDVLYSQPPSKPIR.[R]	1xPhospho [S/Y]	1xPhospho [S3(0); S8(50); S9(50); Y17(0); S18(0); S22(0)]	6.13746e-09	4.56363e-05	2.557	1	1	1	1	Q8NFH8	Q8NFH8 [542-567]			RalBP1-associated Eps domain-containing protein 2 OS=Homo sapiens OX=9606 GN=REPS2 PE=1 SV=2	Q8NFH8	2	2832.43	26	2.76891e+06	1		High	4	0.0105	0	1	1	1	708.864	1.53	0.00109	10.9087	3.326e-05	2.775e-11	2.557	6.65	10.92
2684	FALSE	Mono-phosphorylated	High	Unambiguous	APSQLPLSGSR	[K].APSQLPLSGSR.[L]	1xPhospho [S]	1xPhospho [S3(0); S8(50); S10(50)]	0.0330273	0.000588383	0.433	1	1	1	1	Q9BW19	Q9BW19 [24-34]			Kinesin-like protein KIFC1 OS=Homo sapiens OX=9606 GN=KIFC1 PE=1 SV=2	Q9BW19	0	1192.57	11	1.37006e+06	1		High	2	0.0614	0	1	1	1	596.79	0.42	0.00025	16.1695	0.0002839	0.00898	0.433	3.42	16.17
2686	FALSE	Mono-phosphorylated	High	Unambiguous	APSQSESEPEKAPLCSVPPPPPSAFAEMGSDHTQSSASK	[K].APSQSESEPEKAPLCSVPPPPPSAFAEMGSDHTQSSASK.[I]	1xCarbamidomethyl [C15]; 1xPhospho [S3(96.4)]	1xCarbamidomethyl [C15]; 1xPhospho [S3(96.4); S5(3.5); S7(0.1); S16(0); S23(0); S30(0); T33(0); S35(0); S36(0); S38(0)]	9.6393e-06	4.56363e-05	1.551	1	1	1	1	O75970	O75970 [1281-1319]	O75970 1xPhospho [S1283(96.4); S1285(3.5); S1287(0.1); S1296(0); S1303(0); S1310(0); T1313(0); S1315(0); S1316(0); S1318(0)]	O75970 1xPhospho [S1283(96.4)]	Multiple PDZ domain protein OS=Homo sapiens OX=9606 GN=MPDZ PE=1 SV=2	O75970	1	4102.8	39	356507	1		High	4	0.0536	0	1	1	1	1026.46	0.77	0.00079	43.9221	3.326e-05	2.991e-07	1.551	5.6	43.88
2687	FALSE	Mono-phosphorylated	High	Unambiguous	APSQSESEPEKAPLCSVPPPPPSAFAEMGSDHTQSSASK	[K].APSQSESEPEKAPLCSVPPPPPSAFAEMGSDHTQSSASK.[I]	1xCarbamidomethyl [C15]; 1xDeamidated [Q]; 1xPhospho [S7(92.6)]	1xCarbamidomethyl [C15]; 1xDeamidated [Q4; Q34]; 1xPhospho [S3(3.6); S5(3.6); S7(92.6); S16(0.2); S23(0); S30(0); T33(0); S35(0); S36(0); S38(0)]	5.33877e-05	4.56363e-05	1.317	1	1	2	2	O75970	O75970 [1281-1319]	O75970 1xPhospho [S1283(3.6); S1285(3.6); S1287(92.6); S1296(0.2); S1303(0); S1310(0); T1313(0); S1315(0); S1316(0); S1318(0)]	O75970 1xPhospho [S1287(92.6)]	Multiple PDZ domain protein OS=Homo sapiens OX=9606 GN=MPDZ PE=1 SV=2	O75970	1	4103.79	39			NoQuanValues	High	4		0.0364	2	2	2	1026.71	4.07	0.00418	43.7452	3.326e-05	2.609e-06	1.317	4.5
2688	FALSE	Mono-phosphorylated	High	Unambiguous	APSQSESEPEKAPLCSVPPPPPSAFAEMGSDHTQSSASK	[K].APSQSESEPEKAPLCSVPPPPPSAFAEMGSDHTQSSASK.[I]	1xCarbamidomethyl [C15]; 2xDeamidated [Q4; Q34]; 1xPhospho [S/T]	1xCarbamidomethyl [C15]; 2xDeamidated [Q4; Q34]; 1xPhospho [S3(2); S5(49); S7(49); S16(0.1); S23(0); S30(0); T33(0); S35(0); S36(0); S38(0)]	0.00576329	0.000172055	0.676	1	1	1	1	O75970	O75970 [1281-1319]			Multiple PDZ domain protein OS=Homo sapiens OX=9606 GN=MPDZ PE=1 SV=2	O75970	1	4104.77	39			NoneMonoisotopic	High	4		0.0159	2	2	2	1026.96	10.11	0.01037	43.8638	8.464e-05	0.0009667	0.676	4.94
2690	FALSE	Mono-phosphorylated	High	Unambiguous	APSQVSISASPR	[R].APSQVSISASPR.[Q]	1xPhospho [S10(99.2)]	1xPhospho [S3(0); S6(0); S8(0.9); S10(99.2)]	0.000500437	4.56363e-05	1.011	1	1	1	1	Q8IVL1	Q8IVL1 [1968-1979]	Q8IVL1 1xPhospho [S1970(0); S1973(0); S1975(0.9); S1977(99.2)]	Q8IVL1 1xPhospho [S1977(99.2)]	Neuron navigator 2 OS=Homo sapiens OX=9606 GN=NAV2 PE=1 SV=3	Q8IVL1	0	1279.6	12	702795	1		High	2	0.0581	0	1	1	1	640.306	0.93	0.00059	12.7634	3.326e-05	4.391e-05	1.011	4.13	12.78
2693	FALSE	Mono-phosphorylated	High	Unambiguous	APSRQDVYGPQPQVR	[R].APSRQDVYGPQPQVR.[V]	1xPhospho [S3(100)]	1xPhospho [S3(100); Y8(0)]	4.95383e-06	4.56363e-05	1.642	1	1	1	1	O60716	O60716 [250-264]	O60716 1xPhospho [S252(100); Y257(0)]	O60716 1xPhospho [S252(100)]	Catenin delta-1 OS=Homo sapiens OX=9606 GN=CTNND1 PE=1 SV=1	O60716	1	1777.84	15	14409302	1		High	3	0.2378	0	1	1	1	593.286	2.5	0.00148	10.4346	3.326e-05	1.292e-07	1.642	5.72	10.54
2696	FALSE	Mono-phosphorylated	High	Unambiguous	APSSPVAKPGPVK	[R].APSSPVAKPGPVK.[T]	1xPhospho [S4(100)]	1xPhospho [S3(0); S4(100)]	0.00150823	0.000116401	0.86	1	1	1	2	Q9GZR2	Q9GZR2 [12-24]	Q9GZR2 1xPhospho [S14(0); S15(100)]	Q9GZR2 1xPhospho [S15(100)]	RNA exonuclease 4 OS=Homo sapiens OX=9606 GN=REXO4 PE=1 SV=2	Q9GZR2	0	1314.68	13	1.97796e+06	2		High	2	0.0535	0	1	1	1	657.845	1.08	0.00071	8.2859	6.257e-05	0.0001769	0.86	3.55	8.25
2698	FALSE	Mono-phosphorylated	High	Unambiguous	APSTPVPPSPAPAPGLTKR	[K].APSTPVPPSPAPAPGLTKR.[V]	1xPhospho [S9(100)]	1xPhospho [S3(0); T4(0); S9(100); T17(0)]	0.000329883	4.56363e-05	1.068	1	1	1	1	Q96EZ8	Q96EZ8 [100-118]	Q96EZ8 1xPhospho [S102(0); T103(0); S108(100); T116(0)]	Q96EZ8 1xPhospho [S108(100)]	Microspherule protein 1 OS=Homo sapiens OX=9606 GN=MCRS1 PE=1 SV=1	Q96EZ8	1	1920.99	19	81556.4	1		High	3	0.2562	0	1	1	1	641.005	2.45	0.00157	20.7969	3.326e-05	2.596e-05	1.068	3.63	20.72
2700	FALSE	Mono-phosphorylated	High	Unambiguous	APSTYGGGLSVSSR	[R].APSTYGGGLSVSSR.[F]	1xPhospho [S3(100)]	1xPhospho [S3(100); T4(0); Y5(0); S10(0); S12(0); S13(0)]	7.75274e-05	4.56363e-05	1.266	1	1	1	1	P08779	P08779 [42-55]	P08779 1xPhospho [S44(100); T45(0); Y46(0); S51(0); S53(0); S54(0)]	P08779 1xPhospho [S44(100)]	Keratin, type I cytoskeletal 16 OS=Homo sapiens OX=9606 GN=KRT16 PE=1 SV=4	P08779	0	1418.63	14	143372	1		High	2	0.1167	0	1	1	1	709.819	0.26	0.00018	18.3729	3.326e-05	4.15e-06	1.266	3	18.4
2702	FALSE	Mono-phosphorylated	High	Unambiguous	APSYSGLSMVSGVK	[R].APSYSGLSMVSGVK.[Q]	1xOxidation [M9]; 1xPhospho [S3(100)]	1xOxidation [M9]; 1xPhospho [S3(100); Y4(0); S5(0); S8(0); S11(0)]	0.00015532	4.56363e-05	1.171	1	1	1	1	Q9UBP0	Q9UBP0 [266-279]	Q9UBP0 1xPhospho [S268(100); Y269(0); S270(0); S273(0); S276(0)]	Q9UBP0 1xPhospho [S268(100)]	Spastin OS=Homo sapiens OX=9606 GN=SPAST PE=1 SV=1	Q9UBP0	0	1478.66	14	179004	1		High	2	0.1903	0	1	1	1	739.834	0.77	0.00057	29.9469	3.326e-05	9.981e-06	1.171	2.47	29.92
2703	FALSE	Mono-phosphorylated	High	Unambiguous	APTAALPQGVVMAASPGSLHSPQQLAEEATR	[R].APTAALPQGVVMAASPGSLHSPQQLAEEATR.[K]	1xPhospho [S15(97.2)]	1xPhospho [T3(0); S15(97.2); S18(2.8); S21(0); T30(0)]	2.28129e-06	4.56363e-05	1.748	1	1	1	1	Q03060	Q03060 [257-287]	Q03060 1xPhospho [T259(0); S271(97.2); S274(2.8); S277(0); T286(0)]	Q03060 1xPhospho [S271(97.2)]	cAMP-responsive element modulator OS=Homo sapiens OX=9606 GN=CREM PE=1 SV=6	Q03060	0	3165.54	31			NoQuanValues	High	3	0.0518	0	1	1	1	1055.85	2.06	0.00217	62.1905	3.326e-05	4.841e-08	1.748	5.6
2710	FALSE	Mono-phosphorylated	High	Unambiguous	APTKPPRTPSFELPDASERPPTYCELVPR	[K].APTKPPRTPSFELPDASERPPTYCELVPR.[V]	1xCarbamidomethyl [C24]; 1xPhospho [S10(100)]	1xCarbamidomethyl [C24]; 1xPhospho [T3(0); T8(0); S10(100); S17(0); T22(0); Y23(0)]	1.76902e-05	4.56363e-05	1.468	1	1	1	2	Q9BRG2	Q9BRG2 [209-237]	Q9BRG2 1xPhospho [T211(0); T216(0); S218(100); S225(0); T230(0); Y231(0)]	Q9BRG2 1xPhospho [S218(100)]	SH2 domain-containing protein 3A OS=Homo sapiens OX=9606 GN=SH2D3A PE=1 SV=1	Q9BRG2	1	3388.64	29	2359253	1		High	4	0.0274	0	1	1	1	847.917	1.94	0.00165	48.4291	3.326e-05	6.426e-07	1.468	6.94	48.58
2711	FALSE	Multi-phosphorylated	High	Unambiguous	APTMDAQQDRPKSQDCLGLLAPLASAAEVSSTAPVSGK	[K].APTMDAQQDRPKSQDCLGLLAPLASAAEVSSTAPVSGK.[K]	1xCarbamidomethyl [C16]; 1xDeamidated [Q8]; 2xPhospho [T32(89.4); S/T]	1xCarbamidomethyl [C16]; 1xDeamidated [Q8]; 2xPhospho [T3(0); S13(0); S25(0.4); S30(51.4); S31(51.4); T32(89.4); S36(7.3)]	0.145291	0.00505945	0.211	1	1	1	1	A6NNC1	A6NNC1 [782-819]	A6NNC1 2xPhospho [T784(0); S794(0); S806(0.4); S811(51.4); S812(51.4); T813(89.4); S817(7.3)]	A6NNC1 2xPhospho [T813(89.4); S/T]	Putative POM121-like protein 1-like OS=Homo sapiens OX=9606 PE=5 SV=3	A6NNC1	1	4028.84	38			NoQuanValues	High	4	0.0485	0	1	1	1	1007.96	-3.07	-0.00309	53.0493	0.002526	0.06334	0.211	5.77
2716	FALSE	Mono-phosphorylated	High	Unambiguous	APTTVEDRVGDSTPVSEKPVSAAVDANASESP	[K].APTTVEDRVGDSTPVSEKPVSAAVDANASESP.[-]	1xPhospho [S31(100)]	1xPhospho [T3(0); T4(0); S12(0); T13(0); S16(0); S21(0); S29(0); S31(100)]	9.95013e-13	4.56363e-05	3.75	1	1	3	28	Q9H8Y8	Q9H8Y8 [421-452]	Q9H8Y8 1xPhospho [T423(0); T424(0); S432(0); T433(0); S436(0); S441(0); S449(0); S451(100)]	Q9H8Y8 1xPhospho [S451(100)]	Golgi reassembly-stacking protein 2 OS=Homo sapiens OX=9606 GN=GORASP2 PE=1 SV=3	Q9H8Y8	1	3263.5	32	2.62144e+07	12		High	3	0.07	0	1	1	1	1088.5	1.19	0.00129	33.3086	3.326e-05	6.809e-16	3.75	11.71	31.34
2717	FALSE	Mono-phosphorylated	High	Unambiguous	APTTVEDRVGDSTPVSEKPVSAAVDANASESP	[K].APTTVEDRVGDSTPVSEKPVSAAVDANASESP.[-]	1xDeamidated [N27]; 1xPhospho [S/T]	1xDeamidated [N27]; 1xPhospho [T3(0); T4(0); S12(50); T13(50); S16(0); S21(0); S29(0); S31(0)]	1.40766e-06	4.56363e-05	1.814	1	1	3	9	Q9H8Y8	Q9H8Y8 [421-452]			Golgi reassembly-stacking protein 2 OS=Homo sapiens OX=9606 GN=GORASP2 PE=1 SV=3	Q9H8Y8	1	3264.48	32	93143	1		High	4	0.0141	0	1	1	1	816.88	6.29	0.00513	31.5513	3.326e-05	2.636e-08	1.814	8.53	34.02
2718	FALSE	Mono-phosphorylated	High	Unambiguous	APTVPPPLPPTPPQPAR	[R].APTVPPPLPPTPPQPAR.[R]	1xPhospho [T11(100)]	1xPhospho [T3(0); T11(100)]	3.63709e-07	4.56363e-05	1.999	1	1	1	6	Q9Y3L3	Q9Y3L3 [616-632]	Q9Y3L3 1xPhospho [T618(0); T626(100)]	Q9Y3L3 1xPhospho [T626(100)]	SH3 domain-binding protein 1 OS=Homo sapiens OX=9606 GN=SH3BP1 PE=1 SV=3	Q9Y3L3	0	1812.94	17	1.26352e+06	3		High	3	0.5676	0	1	1	1	604.986	1.5	0.00091	40.0793	3.326e-05	4.777e-09	1.999	5.92	39.35
2719	FALSE	Mono-phosphorylated	High	Unambiguous	APTVPPPLPPTPPQPAR	[R].APTVPPPLPPTPPQPAR.[R]	1xDeamidated [Q14]; 1xPhospho [T11(100)]	1xDeamidated [Q14]; 1xPhospho [T3(0); T11(100)]	0.021586	0.000471374	0.493	1	1	1	1	Q9Y3L3	Q9Y3L3 [616-632]	Q9Y3L3 1xPhospho [T618(0); T626(100)]	Q9Y3L3 1xPhospho [T626(100)]	SH3 domain-binding protein 1 OS=Homo sapiens OX=9606 GN=SH3BP1 PE=1 SV=3	Q9Y3L3	0	1813.92	17			NoQuanValues	High	3	0.4174	0	1	1	1	605.321	12.4	0.0075	40.8526	0.0002125	0.005188	0.493	3.57
2720	FALSE	Mono-phosphorylated	High	Unambiguous	APTVPPPLPPTPPQPARR	[R].APTVPPPLPPTPPQPARR.[Q]	1xPhospho [T11(100)]	1xPhospho [T3(0); T11(100)]	4.38195e-05	4.56363e-05	1.344	1	1	1	11	Q9Y3L3	Q9Y3L3 [616-633]	Q9Y3L3 1xPhospho [T618(0); T626(100)]	Q9Y3L3 1xPhospho [T626(100)]	SH3 domain-binding protein 1 OS=Homo sapiens OX=9606 GN=SH3BP1 PE=1 SV=3	Q9Y3L3	1	1969.04	18	6.18477e+06	4		High	3	0.4741	0	1	1	1	657.02	1.64	0.00108	30.2582	3.326e-05	2.017e-06	1.344	5.21	29.76
2723	FALSE	Mono-phosphorylated	High	Unambiguous	APVASPAALGSTATASPAAPAR	[R].APVASPAALGSTATASPAAPAR.[R]	1xPhospho [S16(100)]	1xPhospho [S5(0); S11(0); T12(0); T14(0); S16(100)]	0.000268806	4.56363e-05	1.096	1	1	1	1	Q6ZN55	Q6ZN55 [713-734]	Q6ZN55 1xPhospho [S717(0); S723(0); T724(0); T726(0); S728(100)]	Q6ZN55 1xPhospho [S728(100)]	Zinc finger protein 574 OS=Homo sapiens OX=9606 GN=ZNF574 PE=1 SV=2	Q6ZN55	0	2015	22	54689.5	1		High	3	0.2389	0	1	1	1	672.336	-0.78	-0.00052	28.5124	3.326e-05	2.006e-05	1.096	3.6	28.52
2726	FALSE	Mono-phosphorylated	High	Unambiguous	APVPAPGLRPEEAPGLPAAPPPAPAAPASPR	[R].APVPAPGLRPEEAPGLPAAPPPAPAAPASPR.[M]	1xPhospho [S29(100)]	1xPhospho [S29(100)]	9.19345e-08	4.56363e-05	2.187	1	1	1	3	Q9C009	Q9C009 [220-250]	Q9C009 1xPhospho [S248(100)]	Q9C009 1xPhospho [S248(100)]	Forkhead box protein Q1 OS=Homo sapiens OX=9606 GN=FOXQ1 PE=2 SV=2	Q9C009	0	2999.55	31	185979	2		High	3	0.5383	0	1	1	1	1000.52	1.65	0.00165	47.7255	3.326e-05	8.41e-10	2.187	5.22	47.78
2728	FALSE	Mono-phosphorylated	High	Unambiguous	APVPEPGLDLSLSPRPDSPQPR	[R].APVPEPGLDLSLSPRPDSPQPR.[H]	1xPhospho [S18(98.5)]	1xPhospho [S11(1.4); S13(0); S18(98.5)]	1.71801e-05	4.56363e-05	1.472	1	1	2	3	Q8TAP8	Q8TAP8 [35-56]	Q8TAP8 1xPhospho [S45(1.4); S47(0); S52(98.5)]	Q8TAP8 1xPhospho [S52(98.5)]	Protein phosphatase 1 regulatory subunit 35 OS=Homo sapiens OX=9606 GN=PPP1R35 PE=1 SV=1	Q8TAP8	0	2405.19	22	3.5302e+06	2		High	3	0.0539	0	1	1	1	802.4	-0.3	-0.00024	49.6331	3.326e-05	6.21e-07	1.472	4.27	49.79
2729	FALSE	Mono-phosphorylated	High	Unambiguous	APVPGTPDSLSSGSSR	[K].APVPGTPDSLSSGSSR.[D]	1xPhospho [T6(100)]	1xPhospho [T6(100); S9(0); S11(0); S12(0); S14(0); S15(0)]	3.15289e-05	4.56363e-05	1.389	1	1	1	2	Q9UJZ1	Q9UJZ1 [322-337]	Q9UJZ1 1xPhospho [T327(100); S330(0); S332(0); S333(0); S335(0); S336(0)]	Q9UJZ1 1xPhospho [T327(100)]	Stomatin-like protein 2, mitochondrial OS=Homo sapiens OX=9606 GN=STOML2 PE=1 SV=1	Q9UJZ1	0	1594.71	16	1.04681e+06	2		High	2	0.2491	0	1	1	1	797.859	-0.15	-0.00012	16.1975	3.326e-05	1.336e-06	1.389	2.77	16.21
2733	FALSE	Mono-phosphorylated	High	Unambiguous	APVPSTCSSTFPEELSPPSHQAK	[K].APVPSTCSSTFPEELSPPSHQAK.[R]	1xCarbamidomethyl [C7]; 1xPhospho [S16(100)]	1xCarbamidomethyl [C7]; 1xPhospho [S5(0); T6(0); S8(0); S9(0); T10(0); S16(100); S19(0)]	1.83562e-09	4.56363e-05	2.722	1	1	1	9	Q14980	Q14980 [154-176]	Q14980 1xPhospho [S158(0); T159(0); S161(0); S162(0); T163(0); S169(100); S172(0)]	Q14980 1xPhospho [S169(100)]	Nuclear mitotic apparatus protein 1 OS=Homo sapiens OX=9606 GN=NUMA1 PE=1 SV=2	Q14980	0	2534.13	23	2.18217e+07	3		High	3	0.1208	0	1	1	1	845.381	0.95	0.0008	31.3551	3.326e-05	6.052e-12	2.722	7.95	31.16
2734	FALSE	Mono-phosphorylated	High	Unambiguous	APVPSTCSSTFPEELSPPSHQAK	[K].APVPSTCSSTFPEELSPPSHQAK.[R]	1xCarbamidomethyl [C7]; 1xDeamidated [Q21]; 1xPhospho [S/T]	1xCarbamidomethyl [C7]; 1xDeamidated [Q21]; 1xPhospho [S5(0); T6(0); S8(0); S9(0); T10(0); S16(50); S19(50)]	0.0230163	0.000471374	0.484	1	1	1	1	Q14980	Q14980 [154-176]			Nuclear mitotic apparatus protein 1 OS=Homo sapiens OX=9606 GN=NUMA1 PE=1 SV=2	Q14980	0	2535.11	23			NoQuanValues	High	2	0.1963	0	1	1	1	1268.07	10.1	0.01281	31.0369	0.0002354	0.005659	0.484	3.77
2735	FALSE	Mono-phosphorylated	High	Unambiguous	APVPSTCSSTFPEELSPPSHQAKR	[K].APVPSTCSSTFPEELSPPSHQAKR.[E]	1xCarbamidomethyl [C7]; 1xPhospho [S16(100)]	1xCarbamidomethyl [C7]; 1xPhospho [S5(0); T6(0); S8(0); S9(0); T10(0); S16(100); S19(0)]	1.26403e-09	4.56363e-05	2.773	1	1	2	7	Q14980	Q14980 [154-177]	Q14980 1xPhospho [S158(0); T159(0); S161(0); S162(0); T163(0); S169(100); S172(0)]	Q14980 1xPhospho [S169(100)]	Nuclear mitotic apparatus protein 1 OS=Homo sapiens OX=9606 GN=NUMA1 PE=1 SV=2	Q14980	1	2690.23	24	1.80326e+07	3		High	3	0.1397	0	1	1	1	897.415	0.75	0.00067	23.8566	3.326e-05	3.768e-12	2.773	6.87	23.91
2736	FALSE	Mono-phosphorylated	High	Unambiguous	APVQPQQSPAAAPGGTDEKPSGK	[K].APVQPQQSPAAAPGGTDEKPSGK.[E]	1xPhospho [S8(100)]	1xPhospho [S8(100); T16(0); S21(0)]	0.0544661	0.00163667	0.361	1	1	1	1	Q13200	Q13200 [9-31]	Q13200 1xPhospho [S16(100); T24(0); S29(0)]	Q13200 1xPhospho [S16(100)]	26S proteasome non-ATPase regulatory subunit 2 OS=Homo sapiens OX=9606 GN=PSMD2 PE=1 SV=3	Q13200	0	2298.08	23	416802	1		High	3	0.0723	0	1	1	1	766.698	0.94	0.00072	8.2395	0.0007473	0.01721	0.361	2.35	8.17
2737	FALSE	Mono-phosphorylated	High	Unambiguous	APVSRSPPREQVIEDNMVPQGMPEQETTVGAIQDHTESSVHN	[K].APVSRSPPREQVIEDNMVPQGMPEQETTVGAIQDHTESSVHN.[-]	1xPhospho [S6(95.7)]	1xPhospho [S4(4.3); S6(95.7); T27(0); T28(0); T36(0); S38(0); S39(0)]	0.000161105	4.56363e-05	1.166	1	1	1	1	Q5VUA4	Q5VUA4 [2238-2279]	Q5VUA4 1xPhospho [S2241(4.3); S2243(95.7); T2264(0); T2265(0); T2273(0); S2275(0); S2276(0)]	Q5VUA4 1xPhospho [S2243(95.7)]	Zinc finger protein 318 OS=Homo sapiens OX=9606 GN=ZNF318 PE=1 SV=2	Q5VUA4	2	4677.13	42	732949	1		High	4	0.0588	0	1	1	1	1170.04	1.86	0.00217	43.0506	3.326e-05	1.052e-05	1.166	2.55	42.96
2739	FALSE	Mono-phosphorylated	High	Unambiguous	APVSSTESVIQSNTPTPPPSQPLNETAEEESR	[K].APVSSTESVIQSNTPTPPPSQPLNETAEEESR.[I]	1xPhospho [T16(100)]	1xPhospho [S4(0); S5(0); T6(0); S8(0); S12(0); T14(0); T16(100); S20(0); T26(0); S31(0)]	7.98949e-13	4.56363e-05	3.78	1	1	2	5	Q9HC35	Q9HC35 [884-915]	Q9HC35 1xPhospho [S887(0); S888(0); T889(0); S891(0); S895(0); T897(0); T899(100); S903(0); T909(0); S914(0)]	Q9HC35 1xPhospho [T899(100)]	Echinoderm microtubule-associated protein-like 4 OS=Homo sapiens OX=9606 GN=EML4 PE=1 SV=3	Q9HC35	0	3459.58	32	342729	5		High	3	0.1584	0	1	1	1	1153.87	1.95	0.00225	41.3992	3.326e-05	6.305e-16	3.78	8.08	41.43
2740	FALSE	Mono-phosphorylated	High	Unambiguous	APVSSTESVIQSNTPTPPPSQPLNETAEEESR	[K].APVSSTESVIQSNTPTPPPSQPLNETAEEESR.[I]	1xDeamidated [N/Q]; 1xPhospho [T16(100)]	1xDeamidated [Q11; N13]; 1xPhospho [S4(0); S5(0); T6(0); S8(0); S12(0); T14(0); T16(100); S20(0); T26(0); S31(0)]	1.36233e-08	4.56363e-05	2.448	1	1	2	4	Q9HC35	Q9HC35 [884-915]	Q9HC35 1xPhospho [S887(0); S888(0); T889(0); S891(0); S895(0); T897(0); T899(100); S903(0); T909(0); S914(0)]	Q9HC35 1xPhospho [T899(100)]	Echinoderm microtubule-associated protein-like 4 OS=Homo sapiens OX=9606 GN=EML4 PE=1 SV=3	Q9HC35	0	3460.56	32	36038.5	1		High	3		0.0043	2	2	2	1154.2	6.71	0.00774	41.6576	3.326e-05	7.602e-11	2.448	4.61	41.51
2754	FALSE	Mono-phosphorylated	High	Unambiguous	AQAESNKAFLAELEQNSPK	[K].AQAESNKAFLAELEQNSPK.[I]	1xPhospho [S17(100)]	1xPhospho [S5(0); S17(100)]	9.83617e-07	4.56363e-05	1.863	1	1	1	1	Q9UPN3	Q9UPN3 [4505-4523]	Q9UPN3 1xPhospho [S4509(0); S4521(100)]	Q9UPN3 1xPhospho [S4521(100)]	Microtubule-actin cross-linking factor 1, isoforms 1/2/3/5 OS=Homo sapiens OX=9606 GN=MACF1 PE=1 SV=4	Q9UPN3	1	2155.01	19	160017	1		High	3	0.5738	0	1	1	1	719.008	1.86	0.00134	35.8742	3.326e-05	1.675e-08	1.863	4.88	35.83
2755	FALSE	Mono-phosphorylated	High	Unambiguous	AQAETGPTSFPSPVSVSMKPDLPVSLPTQTAPK	[R].AQAETGPTSFPSPVSVSMKPDLPVSLPTQTAPK.[Q]	1xDeamidated [Q29]; 1xPhospho [S12(98)]	1xDeamidated [Q29]; 1xPhospho [T5(0); T8(0); S9(0); S12(98); S15(2); S17(0); S25(0); T28(0); T30(0)]	8.45322e-10	4.56363e-05	2.828	1	1	1	1	Q96T58	Q96T58 [3422-3454]	Q96T58 1xPhospho [T3426(0); T3429(0); S3430(0); S3433(98); S3436(2); S3438(0); S3446(0); T3449(0); T3451(0)]	Q96T58 1xPhospho [S3433(98)]	Msx2-interacting protein OS=Homo sapiens OX=9606 GN=SPEN PE=1 SV=1	Q96T58	0	3446.68	33	190293	1		High	3	0.0546	0	1	1	1	1149.57	7.17	0.00824	69.8669	3.326e-05	2.275e-12	2.828	6.41	69.92
2758	FALSE	Mono-phosphorylated	High	Unambiguous	AQALEDLAGFKELFQTPGTDKPTTDEK	[K].AQALEDLAGFKELFQTPGTDKPTTDEK.[T]	1xPhospho [T16(99.7)]	1xPhospho [T16(99.7); T19(0.1); T23(0.1); T24(0.1)]	0.0505048	0.00129028	0.372	1	1	1	1	P46013	P46013 [2310-2336]	P46013 1xPhospho [T2325(99.7); T2328(0.1); T2332(0.1); T2333(0.1)]	P46013 1xPhospho [T2325(99.7)]	Proliferation marker protein Ki-67 OS=Homo sapiens OX=9606 GN=MKI67 PE=1 SV=2	P46013	1	3030.43	27	193458	1		High	4		0.0134	2	2	2	758.368	5.11	0.00387	66.896	0.0006025	0.01566	0.372	4.43	66.89
2775	FALSE	Mono-phosphorylated	High	Unambiguous	AQCETLSPDGLPEEQPQTTK	[R].AQCETLSPDGLPEEQPQTTK.[L]	1xCarbamidomethyl [C3]; 1xPhospho [S7(100)]	1xCarbamidomethyl [C3]; 1xPhospho [T5(0); S7(100); T18(0); T19(0)]	2.4906e-06	4.56363e-05	1.736	1	1	2	3	Q7Z6Z7	Q7Z6Z7 [3656-3675]	Q7Z6Z7 1xPhospho [T3660(0); S3662(100); T3673(0); T3674(0)]	Q7Z6Z7 1xPhospho [S3662(100)]	E3 ubiquitin-protein ligase HUWE1 OS=Homo sapiens OX=9606 GN=HUWE1 PE=1 SV=3	Q7Z6Z7	0	2309	20	2.55245e+06	2		High	2	0.129	0	1	1	1	1155.01	3.49	0.00403	28.5221	3.326e-05	5.418e-08	1.736	5.58	28.53
2780	FALSE	Mono-phosphorylated	High	Unambiguous	AQDEIPALSVSRPQTGLSFLGPEPEDLEDLYSR	[K].AQDEIPALSVSRPQTGLSFLGPEPEDLEDLYSR.[Y]	1xPhospho [S/T/Y]	1xPhospho [S9(48.7); S11(48.7); T15(1.3); S18(1.3); Y31(0); S32(0)]	0.0100003	0.000172055	0.6	1	1	1	1	P43686	P43686 [11-43]			26S proteasome regulatory subunit 6B OS=Homo sapiens OX=9606 GN=PSMC4 PE=1 SV=2	P43686	0	3709.76	33			NoQuanValues	High	3	0.0115	0	1	1	1	1237.26	-0.4	-0.00049	85.1105	8.464e-05	0.001938	0.6	3.47
2781	FALSE	Mono-phosphorylated	High	Unambiguous	AQDEIPALSVSRPQTGLSFLGPEPEDLEDLYSR	[K].AQDEIPALSVSRPQTGLSFLGPEPEDLEDLYSR.[Y]	1xDeamidated [Q14]; 1xPhospho [S/T/Y]	1xDeamidated [Q14]; 1xPhospho [S9(25); S11(25); T15(25); S18(25); Y31(0); S32(0)]	0.00182338	0.000116401	0.834	1	1	1	1	P43686	P43686 [11-43]			26S proteasome regulatory subunit 6B OS=Homo sapiens OX=9606 GN=PSMC4 PE=1 SV=2	P43686	0	3710.75	33			NoQuanValues	High	3	0.0035	0	1	1	1	1237.6	7.2	0.0089	85.167	6.257e-05	0.000224	0.834	2.83
2800	FALSE	Mono-phosphorylated	High	Unambiguous	AQESGQGSTAGPLRPPPPGAGGPATPSK	[K].AQESGQGSTAGPLRPPPPGAGGPATPSK.[A]	1xPhospho [T25(98)]	1xPhospho [S4(0); S8(0); T9(0); T25(98); S27(1.9)]	0.000325093	4.56363e-05	1.07	1	1	1	1	Q96RK0	Q96RK0 [559-586]	Q96RK0 1xPhospho [S562(0); S566(0); T567(0); T583(98); S585(1.9)]	Q96RK0 1xPhospho [T583(98)]	Protein capicua homolog OS=Homo sapiens OX=9606 GN=CIC PE=1 SV=2	Q96RK0	0	2650.26	28	126851	1		High	3	0.0559	0	1	1	1	884.093	0.77	0.00068	13.385	3.326e-05	2.539e-05	1.07	3.04	13.43
2813	FALSE	Mono-phosphorylated	High	Unambiguous	AQFSVAGVHTVPGSPQAR	[R].AQFSVAGVHTVPGSPQAR.[H]	1xPhospho [S14(100)]	1xPhospho [S4(0); T10(0); S14(100)]	4.31831e-05	4.56363e-05	1.346	1	1	1	3	Q9HBL0	Q9HBL0 [1164-1181]	Q9HBL0 1xPhospho [S1167(0); T1173(0); S1177(100)]	Q9HBL0 1xPhospho [S1177(100)]	Tensin-1 OS=Homo sapiens OX=9606 GN=TNS1 PE=1 SV=2	Q9HBL0	0	1888.91	18	1.15213e+06	2		High	3	0.2184	0	1	1	1	630.308	1.9	0.0012	24.7567	3.326e-05	1.988e-06	1.346	5.77	24.73
2815	FALSE	Mono-phosphorylated	High	Unambiguous	AQGAGVTLPPTPSGSR	[K].AQGAGVTLPPTPSGSR.[T]	1xPhospho [S15(99)]	1xPhospho [T7(0); T11(1); S13(0); S15(99)]	0.000276785	4.56363e-05	1.092	1	1	2	6	Q6P996	Q6P996 [681-696]	Q6P996 1xPhospho [T687(0); T691(1); S693(0); S695(99)]	Q6P996 1xPhospho [S695(99)]	Pyridoxal-dependent decarboxylase domain-containing protein 1 OS=Homo sapiens OX=9606 GN=PDXDC1 PE=1 SV=2	Q6P996	0	1575.75	16	364038	3		High	2	0.0787	0	1	1	1	788.381	1.13	0.00089	19.8747	3.326e-05	2.078e-05	1.092	3.43	21.24
2817	FALSE	Mono-phosphorylated	High	Unambiguous	AQGEPVAGHESPKIPYEK	[R].AQGEPVAGHESPKIPYEK.[Q]	1xPhospho [S11(100)]	1xPhospho [S11(100); Y16(0)]	2.19935e-06	4.56363e-05	1.753	1	1	1	6	O94979	O94979 [789-806]	O94979 1xPhospho [S799(100); Y804(0)]	O94979 1xPhospho [S799(100)]	Protein transport protein Sec31A OS=Homo sapiens OX=9606 GN=SEC31A PE=1 SV=3	O94979	1	2016.94	18	2.52659e+07	5		High	2	0.2384	0	1	1	1	1008.97	-0.17	-0.00017	11.5918	3.326e-05	4.624e-08	1.753	5.83	11.62
2828	FALSE	Mono-phosphorylated	High	Unambiguous	AQHLSPAPGLAQPAAPAQASAAIPAAGK	[R].AQHLSPAPGLAQPAAPAQASAAIPAAGK.[A]	1xPhospho [S5(100)]	1xPhospho [S5(100); S20(0)]	1.38532e-11	4.56363e-05	3.39	1	1	1	4	Q9BW04	Q9BW04 [381-408]	Q9BW04 1xPhospho [S385(100); S400(0)]	Q9BW04 1xPhospho [S385(100)]	Specifically androgen-regulated gene protein OS=Homo sapiens OX=9606 GN=SARG PE=1 SV=2	Q9BW04	0	2642.35	28	275794	1		High	3	0.7605	0	1	1	1	881.454	1.17	0.00103	36.1085	3.326e-05	1.268e-14	3.39	7.39	36.01
2829	FALSE	Mono-phosphorylated	High	Unambiguous	AQHLSPAPGLAQPAAPAQASAAIPAAGK	[R].AQHLSPAPGLAQPAAPAQASAAIPAAGK.[A]	1xDeamidated [Q18]; 1xPhospho [S5(100)]	1xDeamidated [Q18]; 1xPhospho [S5(100); S20(0)]	8.25236e-07	4.56363e-05	1.887	1	1	1	1	Q9BW04	Q9BW04 [381-408]	Q9BW04 1xPhospho [S385(100); S400(0)]	Q9BW04 1xPhospho [S385(100)]	Specifically androgen-regulated gene protein OS=Homo sapiens OX=9606 GN=SARG PE=1 SV=2	Q9BW04	0	2643.33	28			NoneMonoisotopic	High	3	0.0088	0	1	1	1	881.788	8.09	0.00713	35.7445	3.326e-05	1.35e-08	1.887	4.55
2835	FALSE	Mono-phosphorylated	High	Unambiguous	AQKLPDLSPVENK	[K].AQKLPDLSPVENK.[E]	1xPhospho [S8(100)]	1xPhospho [S8(100)]	0.00584765	0.000172055	0.674	1	1	1	1	Q9Y520	Q9Y520 [2098-2110]	Q9Y520 1xPhospho [S2105(100)]	Q9Y520 1xPhospho [S2105(100)]	Protein PRRC2C OS=Homo sapiens OX=9606 GN=PRRC2C PE=1 SV=4	Q9Y520	1	1518.76	13	711371	1		High	3	0.3729	0	1	1	1	506.923	-0.76	-0.00039	21.8892	8.464e-05	0.0009808	0.674	3.54	21.76
2836	FALSE	Mono-phosphorylated	High	Unambiguous	AQKLPDLSPVENKEHKPGPIGK	[K].AQKLPDLSPVENKEHKPGPIGK.[E]	1xPhospho [S8(100)]	1xPhospho [S8(100)]	4.87342e-07	4.56363e-05	1.959	1	1	1	3	Q9Y520	Q9Y520 [2098-2119]	Q9Y520 1xPhospho [S2105(100)]	Q9Y520 1xPhospho [S2105(100)]	Protein PRRC2C OS=Homo sapiens OX=9606 GN=PRRC2C PE=1 SV=4	Q9Y520	2	2462.28	22	9.13372e+06	2		High	5	0.5825	0	1	1	1	493.263	1.96	0.00097	14.3044	3.326e-05	6.933e-09	1.959	8.91	14.51
2837	FALSE	Mono-phosphorylated	High	Unambiguous	AQKLPDLSPVENKEHKPGPIGK	[K].AQKLPDLSPVENKEHKPGPIGK.[E]	1xDeamidated [Q2]; 1xPhospho [S8(100)]	1xDeamidated [Q2]; 1xPhospho [S8(100)]	0.00440384	0.000172055	0.713	1	1	1	1	Q9Y520	Q9Y520 [2098-2119]	Q9Y520 1xPhospho [S2105(100)]	Q9Y520 1xPhospho [S2105(100)]	Protein PRRC2C OS=Homo sapiens OX=9606 GN=PRRC2C PE=1 SV=4	Q9Y520	2	2463.26	22			NoQuanValues	High	3		0.0131	2	2	2	821.766	7.83	0.00643	14.4686	8.464e-05	0.0006856	0.713	3.76
2842	FALSE	Mono-phosphorylated	High	Unambiguous	AQLEPVASPAK	[K].AQLEPVASPAK.[K]	1xPhospho [S8(100)]	1xPhospho [S8(100)]	0.00691058	0.000172055	0.651	1	1	1	3	Q15149	Q15149 [1428-1438]	Q15149 1xPhospho [S1435(100)]	Q15149 1xPhospho [S1435(100)]	Plectin OS=Homo sapiens OX=9606 GN=PLEC PE=1 SV=3	Q15149	0	1190.58	11	4.42517e+06	2		High	2	0.6694	0	1	1	1	595.795	0.95	0.00057	12.2867	8.464e-05	0.001212	0.651	3.72	12.35
2843	FALSE	Mono-phosphorylated	High	Unambiguous	AQLEPVASPAKKPK	[K].AQLEPVASPAKKPK.[V]	1xPhospho [S8(100)]	1xPhospho [S8(100)]	0.00126581	4.56363e-05	0.884	1	1	1	3	Q15149	Q15149 [1428-1441]	Q15149 1xPhospho [S1435(100)]	Q15149 1xPhospho [S1435(100)]	Plectin OS=Homo sapiens OX=9606 GN=PLEC PE=1 SV=3	Q15149	1	1543.82	14	102887034	3		High	2	0.6807	0	1	1	1	772.417	1.75	0.00135	7.8615	3.326e-05	0.0001416	0.884	4.29	7.82
2863	FALSE	Mono-phosphorylated	High	Unambiguous	AQLSPGIYDDTSAR	[K].AQLSPGIYDDTSAR.[R]	1xPhospho [S4(100)]	1xPhospho [S4(100); Y8(0); T11(0); S12(0)]	0.000315722	4.56363e-05	1.074	1	1	1	1	O75376	O75376 [1469-1482]	O75376 1xPhospho [S1472(100); Y1476(0); T1479(0); S1480(0)]	O75376 1xPhospho [S1472(100)]	Nuclear receptor corepressor 1 OS=Homo sapiens OX=9606 GN=NCOR1 PE=1 SV=2	O75376	0	1573.69	14	246977	1		High	2	0.4304	0	1	1	1	787.35	1.77	0.0014	27.6588	3.326e-05	2.456e-05	1.074	3.09	27.69
2867	FALSE	Mono-phosphorylated	High	Unambiguous	AQISSPNLR	[R].AQISSPNLR.[T]	1xPhospho [S5(100)]	1xPhospho [S4(0); S5(100)]	0.0860501	0.00293722	0.293	1	1	1	1	Q5TCZ1	Q5TCZ1 [417-425]	Q5TCZ1 1xPhospho [S420(0); S421(100)]	Q5TCZ1 1xPhospho [S421(100)]	SH3 and PX domain-containing protein 2A OS=Homo sapiens OX=9606 GN=SH3PXD2A PE=1 SV=1	Q5TCZ1	0	1065.51	9	932504	1		High	2	0.0824	0	1	1	1	533.259	0.9	0.00048	11.5409	0.001362	0.03151	0.293	2.67	11.57
2869	FALSE	Mono-phosphorylated	High	Unambiguous	AQLYLPSTSPPHEGLDGFAQELSR	[R].AQLYLPSTSPPHEGLDGFAQELSR.[S]	1xPhospho [S9(97)]	1xPhospho [Y4(0); S7(1.5); T8(1.5); S9(97); S23(0)]	5.24329e-07	4.56363e-05	1.949	1	1	1	1	Q8N137	Q8N137 [54-77]	Q8N137 1xPhospho [Y57(0); S60(1.5); T61(1.5); S62(97); S76(0)]	Q8N137 1xPhospho [S62(97)]	Centrobin OS=Homo sapiens OX=9606 GN=CNTROB PE=1 SV=1	Q8N137	0	2693.26	24	1.16261e+06	1		High	3	0.023	0	1	1	1	898.428	2.89	0.00259	68.5361	3.326e-05	7.618e-09	1.949	6.09	68.68
2876	FALSE	Mono-phosphorylated	High	Unambiguous	AQNLPQSPENTDLQVIPGSQTR	[R].AQNLPQSPENTDLQVIPGSQTR.[L]	1xPhospho [S/T]	1xPhospho [S7(50); T11(50); S19(0); T21(0)]	0.00421571	0.000172055	0.719	1	1	1	3	Q8NE01	Q8NE01 [655-676]			Metal transporter CNNM3 OS=Homo sapiens OX=9606 GN=CNNM3 PE=1 SV=1	Q8NE01	0	2473.17	22	159023	2		High	3	0.0053	0	1	1	1	825.064	1.77	0.00146	43.0488	8.464e-05	0.0006457	0.719	1.9	43.21
2885	FALSE	Mono-phosphorylated	High	Unambiguous	AQPLEDLASFQELSQTPGHTEELANGAADSFTSAPK	[K].AQPLEDLASFQELSQTPGHTEELANGAADSFTSAPK.[Q]	1xDeamidated [Q15]; 1xPhospho [S30(98)]	1xDeamidated [Q15]; 1xPhospho [S9(0); S14(0); T16(0); T20(0); S30(98); T32(2); S33(0)]	1.09158e-05	4.56363e-05	1.534	1	1	1	1	P46013	P46013 [2912-2947]	P46013 1xPhospho [S2920(0); S2925(0); T2927(0); T2931(0); S2941(98); T2943(2); S2944(0)]	P46013 1xPhospho [S2941(98)]	Proliferation marker protein Ki-67 OS=Homo sapiens OX=9606 GN=MKI67 PE=1 SV=2	P46013	0	3838.73	36			NoQuanValues	High	3		0.0282	2	2	2	1280.26	6.81	0.00871	71.8372	3.326e-05	3.499e-07	1.534	4.83
2888	FALSE	Mono-phosphorylated	High	Unambiguous	AQPQDSATFAHTPPPAQATPAPGFK	[K].AQPQDSATFAHTPPPAQATPAPGFK.[S]	1xPhospho [S/T]	1xPhospho [S6(33.3); T8(33.3); T12(33.3); T19(0)]	9.2405e-05	4.56363e-05	1.242	1	1	1	1	Q9UPS6	Q9UPS6 [370-394]			Histone-lysine N-methyltransferase SETD1B OS=Homo sapiens OX=9606 GN=SETD1B PE=1 SV=3	Q9UPS6	0	2613.21	25	948619	1		High	3	0.0371	0	1	1	1	871.742	-0.93	-0.00081	26.9539	3.326e-05	5.194e-06	1.242	4.31	27.06
2889	FALSE	Mono-phosphorylated	High	Unambiguous	AQPQDSATFAHTPPPAQATPAPGFK	[K].AQPQDSATFAHTPPPAQATPAPGFK.[S]	1xDeamidated [Q4]; 1xPhospho [T12(94.3)]	1xDeamidated [Q4]; 1xPhospho [S6(2.8); T8(2.8); T12(94.3); T19(0)]	0.00633404	0.000172055	0.663	1	1	1	1	Q9UPS6	Q9UPS6 [370-394]	Q9UPS6 1xPhospho [S375(2.8); T377(2.8); T381(94.3); T388(0)]	Q9UPS6 1xPhospho [T381(94.3)]	Histone-lysine N-methyltransferase SETD1B OS=Homo sapiens OX=9606 GN=SETD1B PE=1 SV=3	Q9UPS6	0	2614.2	25			NoneMonoisotopic	High	3	0.0309	0	1	1	1	872.077	6.98	0.00608	26.8788	8.464e-05	0.00109	0.663	3.88
2891	FALSE	Mono-phosphorylated	High	Unambiguous	AQPSDNAPAKGNKSPSPPDGSPAATPEIR	[K].AQPSDNAPAKGNKSPSPPDGSPAATPEIR.[V]	1xPhospho [S14(100)]	1xPhospho [S4(0); S14(100); S16(0); S21(0); T25(0)]	1.09199e-09	4.56363e-05	2.793	1	1	4	10	O00499	O00499 [283-311]	O00499 1xPhospho [S286(0); S296(100); S298(0); S303(0); T307(0)]	O00499 1xPhospho [S296(100)]	Myc box-dependent-interacting protein 1 OS=Homo sapiens OX=9606 GN=BIN1 PE=1 SV=1	O00499	2	2937.37	29	2.4923e+07	8		High	3	0.1365	0	1	1	1	979.798	1.58	0.00154	10.9792	3.326e-05	3.137e-12	2.793	8.28	11.09
2892	FALSE	Mono-phosphorylated	High	Unambiguous	AQPSDNAPAKGNKSPSPPDGSPAATPEIR	[K].AQPSDNAPAKGNKSPSPPDGSPAATPEIR.[V]	1xDeamidated [N/Q]; 1xPhospho [S16(100)]	1xDeamidated [Q2; N6; N12]; 1xPhospho [S4(0); S14(0); S16(100); S21(0); T25(0)]	5.12057e-08	4.56363e-05	2.267	1	1	4	6	O00499	O00499 [283-311]	O00499 1xPhospho [S286(0); S296(0); S298(100); S303(0); T307(0)]	O00499 1xPhospho [S298(100)]	Myc box-dependent-interacting protein 1 OS=Homo sapiens OX=9606 GN=BIN1 PE=1 SV=1	O00499	2	2938.36	29			NoQuanValues	High	3		0.0207	2	2	2	980.131	7.31	0.00716	10.2094	3.326e-05	4.028e-10	2.267	6.14
2893	FALSE	Mono-phosphorylated	High	Unambiguous	AQPSDNAPAKGNKSPSPPDGSPAATPEIR	[K].AQPSDNAPAKGNKSPSPPDGSPAATPEIR.[V]	2xDeamidated [N6; N12]; 1xPhospho [S16(97.8)]	2xDeamidated [N6; N12]; 1xPhospho [S4(0); S14(2.2); S16(97.8); S21(0); T25(0)]	3.62301e-05	4.56363e-05	1.37	1	1	1	1	O00499	O00499 [283-311]	O00499 1xPhospho [S286(0); S296(2.2); S298(97.8); S303(0); T307(0)]	O00499 1xPhospho [S298(97.8)]	Myc box-dependent-interacting protein 1 OS=Homo sapiens OX=9606 GN=BIN1 PE=1 SV=1	O00499	2	2939.34	29			NoQuanValues	High	3	0.0049	0	1	1	1	980.46	7.93	0.00777	11.9729	3.326e-05	1.595e-06	1.37	4.12
2895	FALSE	Mono-phosphorylated	High	Unambiguous	AQPSSPLEGQAEGVETTGSQEAPGGGHSPSPPDQQPIYFR	[R].AQPSSPLEGQAEGVETTGSQEAPGGGHSPSPPDQQPIYFR.[E]	1xPhospho [S5(97.8)]	1xPhospho [S4(2.2); S5(97.8); T16(0); T17(0); S19(0); S28(0); S30(0); Y38(0)]	6.00642e-13	4.56363e-05	3.819	1	1	3	4	Q2TAZ0	Q2TAZ0 [1626-1665]	Q2TAZ0 1xPhospho [S1629(2.2); S1630(97.8); T1641(0); T1642(0); S1644(0); S1653(0); S1655(0); Y1663(0)]	Q2TAZ0 1xPhospho [S1630(97.8)]	Autophagy-related protein 2 homolog A OS=Homo sapiens OX=9606 GN=ATG2A PE=1 SV=3	Q2TAZ0	0	4170.87	40	2.34036e+06	3		High	4	0.0106	0	1	1	1	1043.47	0.98	0.00102	43.7809	3.326e-05	6.305e-16	3.819	10.34	43.73
2896	FALSE	Mono-phosphorylated	High	Unambiguous	AQPSSPLEGQAEGVETTGSQEAPGGGHSPSPPDQQPIYFR	[R].AQPSSPLEGQAEGVETTGSQEAPGGGHSPSPPDQQPIYFR.[E]	1xDeamidated [Q]; 1xPhospho [S28(97.6)]	1xDeamidated [Q10; Q20]; 1xPhospho [S4(0); S5(0); T16(0); T17(0); S19(0); S28(97.6); S30(2.4); Y38(0)]	1.57696e-08	4.56363e-05	2.428	1	1	3	3	Q2TAZ0	Q2TAZ0 [1626-1665]	Q2TAZ0 1xPhospho [S1629(0); S1630(0); T1641(0); T1642(0); S1644(0); S1653(97.6); S1655(2.4); Y1663(0)]	Q2TAZ0 1xPhospho [S1653(97.6)]	Autophagy-related protein 2 homolog A OS=Homo sapiens OX=9606 GN=ATG2A PE=1 SV=3	Q2TAZ0	0	4171.85	40			NoQuanValues	High	4	0.0192	0	1	1	1	1043.72	5.74	0.00599	45.552	3.326e-05	9.133e-11	2.428	9.39
2897	FALSE	Mono-phosphorylated	High	Unambiguous	AQPSSPLEGQAEGVETTGSQEAPGGGHSPSPPDQQPIYFR	[R].AQPSSPLEGQAEGVETTGSQEAPGGGHSPSPPDQQPIYFR.[E]	2xDeamidated [Q20; Q]; 1xPhospho [S5(97.4)]	2xDeamidated [Q10; Q20; Q34]; 1xPhospho [S4(2.6); S5(97.4); T16(0); T17(0); S19(0); S28(0); S30(0); Y38(0)]	3.06319e-09	4.56363e-05	2.652	1	1	2	2	Q2TAZ0	Q2TAZ0 [1626-1665]	Q2TAZ0 1xPhospho [S1629(2.6); S1630(97.4); T1641(0); T1642(0); S1644(0); S1653(0); S1655(0); Y1663(0)]	Q2TAZ0 1xPhospho [S1630(97.4)]	Autophagy-related protein 2 homolog A OS=Homo sapiens OX=9606 GN=ATG2A PE=1 SV=3	Q2TAZ0	0	4172.84	40			NoQuanValues	High	4		0.0439	3	3	3	1043.97	8.87	0.00925	43.6304	3.326e-05	1.15e-11	2.652	8.94
2898	FALSE	Mono-phosphorylated	High	Unambiguous	AQPSSPLEGQAEGVETTGSQEAPGGGHSPSPPDQQPIYFR	[R].AQPSSPLEGQAEGVETTGSQEAPGGGHSPSPPDQQPIYFR.[E]	3xDeamidated [Q2; Q10; Q20]; 1xPhospho [S28(96.3)]	3xDeamidated [Q2; Q10; Q20]; 1xPhospho [S4(0); S5(0); T16(0); T17(0); S19(0); S28(96.3); S30(3.7); Y38(0)]	1.44138e-05	4.56363e-05	1.496	1	1	1	1	Q2TAZ0	Q2TAZ0 [1626-1665]	Q2TAZ0 1xPhospho [S1629(0); S1630(0); T1641(0); T1642(0); S1644(0); S1653(96.3); S1655(3.7); Y1663(0)]	Q2TAZ0 1xPhospho [S1653(96.3)]	Autophagy-related protein 2 homolog A OS=Homo sapiens OX=9606 GN=ATG2A PE=1 SV=3	Q2TAZ0	0	4173.82	40			NoQuanValues	High	4	0.014	0	1	1	1	1044.23	14.22	0.01484	45.7781	3.326e-05	4.962e-07	1.496	7.86
2901	FALSE	Mono-phosphorylated	High	Unambiguous	AQQELVPPQQQASPPQLPK	[R].AQQELVPPQQQASPPQLPK.[A]	1xPhospho [S13(100)]	1xPhospho [S13(100)]	1.76598e-06	4.56363e-05	1.783	1	1	1	14	O15027	O15027 [1057-1075]	O15027 1xPhospho [S1069(100)]	O15027 1xPhospho [S1069(100)]	Protein transport protein Sec16A OS=Homo sapiens OX=9606 GN=SEC16A PE=1 SV=4	O15027	0	2164.08	19	9.54173e+06	6		High	3	0.5425	0	1	1	1	722.033	1.58	0.00114	36.8419	3.326e-05	3.51e-08	1.783	5.53	36.77
2902	FALSE	Mono-phosphorylated	High	Unambiguous	AQQELVPPQQQASPPQLPK	[R].AQQELVPPQQQASPPQLPK.[A]	1xDeamidated [Q]; 1xPhospho [S13(100)]	1xDeamidated [Q3; Q9; Q10; Q11]; 1xPhospho [S13(100)]	0.00110988	4.56363e-05	0.902	1	1	4	16	O15027	O15027 [1057-1075]	O15027 1xPhospho [S1069(100)]	O15027 1xPhospho [S1069(100)]	Protein transport protein Sec16A OS=Homo sapiens OX=9606 GN=SEC16A PE=1 SV=4	O15027	0	2165.06	19	1.02263e+06	5		High	3	0.0154	0	1	1	1	722.361	1.66	0.0012	39.3302	3.326e-05	0.0001199	0.902	2.6	37.39
2904	FALSE	Mono-phosphorylated	High	Unambiguous	AQQGLYQVPGPSPQFQSPPAKQTSTFSK	[K].AQQGLYQVPGPSPQFQSPPAKQTSTFSK.[Q]	1xPhospho [S17(97.8)]	1xPhospho [Y6(0); S12(2.2); S17(97.8); T23(0); S24(0); T25(0); S27(0)]	0.000924621	4.56363e-05	0.927	1	1	1	1	P56945	P56945 [123-150]	P56945 1xPhospho [Y128(0); S134(2.2); S139(97.8); T145(0); S146(0); T147(0); S149(0)]	P56945 1xPhospho [S139(97.8)]	Breast cancer anti-estrogen resistance protein 1 OS=Homo sapiens OX=9606 GN=BCAR1 PE=1 SV=2	P56945	1	3084.48	28	149749	1		High	3	0.0548	0	1	1	1	1028.83	1.54	0.00159	40.3806	3.326e-05	9.497e-05	0.927	3.1	40.56
2908	FALSE	Mono-phosphorylated	High	Unambiguous	AQQRAESPESSAIESTQSTPQK	[R].AQQRAESPESSAIESTQSTPQK.[G]	1xPhospho [S7(100)]	1xPhospho [S7(100); S10(0); S11(0); S15(0); T16(0); S18(0); T19(0)]	3.33721e-06	4.56363e-05	1.696	1	1	1	2	Q9NTI5	Q9NTI5 [1352-1373]	Q9NTI5 1xPhospho [S1358(100); S1361(0); S1362(0); S1366(0); T1367(0); S1369(0); T1370(0)]	Q9NTI5 1xPhospho [S1358(100)]	Sister chromatid cohesion protein PDS5 homolog B OS=Homo sapiens OX=9606 GN=PDS5B PE=1 SV=1	Q9NTI5	1	2440.1	22	310699	1		High	3	0.1521	0	1	1	1	814.039	1.06	0.00086	8.8404	3.326e-05	7.875e-08	1.696	5.39	9.32
2913	FALSE	Mono-phosphorylated	High	Unambiguous	AQRENSPAAFPDREGVPPTALFHPMPVLPK	[K].AQRENSPAAFPDREGVPPTALFHPMPVLPK.[A]	1xPhospho [S6(99.9)]	1xPhospho [S6(99.9); T19(0.1)]	0.0074847	0.000172055	0.64	1	1	1	1	Q9Y5B0	Q9Y5B0 [735-764]	Q9Y5B0 1xPhospho [S740(99.9); T753(0.1)]	Q9Y5B0 1xPhospho [S740(99.9)]	RNA polymerase II subunit A C-terminal domain phosphatase OS=Homo sapiens OX=9606 GN=CTDP1 PE=1 SV=3	Q9Y5B0	2	3349.66	30			NoQuanValues	High	4	0.0154	0	1	1	1	838.169	-0.14	-0.00011	57.6996	8.464e-05	0.001337	0.64	5.18
2914	FALSE	Mono-phosphorylated	High	Unambiguous	AQRENSPAAFPDREGVPPTALFHPMPVLPK	[K].AQRENSPAAFPDREGVPPTALFHPMPVLPK.[A]	1xDeamidated [N5]; 1xPhospho [S6(96.6)]	1xDeamidated [N5]; 1xPhospho [S6(96.6); T19(3.4)]	0.0121543	0.000229554	0.573	1	1	1	1	Q9Y5B0	Q9Y5B0 [735-764]	Q9Y5B0 1xPhospho [S740(96.6); T753(3.4)]	Q9Y5B0 1xPhospho [S740(96.6)]	RNA polymerase II subunit A C-terminal domain phosphatase OS=Homo sapiens OX=9606 GN=CTDP1 PE=1 SV=3	Q9Y5B0	2	3350.64	30			NoQuanValues	High	4	0.0213	0	1	1	1	838.42	5.58	0.00467	57.6421	0.0001081	0.002487	0.573	5.17
2921	FALSE	Mono-phosphorylated	High	Unambiguous	AQSAYLQPGPAALEGSGLASASSLSSLREPSLQPR	[R].AQSAYLQPGPAALEGSGLASASSLSSLREPSLQPR.[R]	1xPhospho [S/Y]	1xPhospho [S3(0); Y5(0); S16(0); S20(1.4); S22(49.3); S23(49.3); S25(0); S26(0); S31(0)]	2.15614e-09	4.56363e-05	2.7	1	1	2	2	Q8TF72	Q8TF72 [1116-1150]			Protein Shroom3 OS=Homo sapiens OX=9606 GN=SHROOM3 PE=1 SV=2	Q8TF72	1	3576.77	35	1.3261e+06	2		High	4	0.0026	0	1	1	1	894.949	1.45	0.00129	66.8481	3.326e-05	7.434e-12	2.7	11.43	66.79
2928	FALSE	Mono-phosphorylated	High	Unambiguous	AQSLKAPSIATIK	[R].AQSLKAPSIATIK.[S]	1xPhospho [S3(100)]	1xPhospho [S3(100); S8(0); T11(0)]	0.000721221	4.56363e-05	0.961	1	1	1	4	Q6R327	Q6R327 [1300-1312]	Q6R327 1xPhospho [S1302(100); S1307(0); T1310(0)]	Q6R327 1xPhospho [S1302(100)]	Rapamycin-insensitive companion of mTOR OS=Homo sapiens OX=9606 GN=RICTOR PE=1 SV=1	Q6R327	1	1407.76	13	540349	2		High	3	0.4603	0	1	1	1	469.925	0.05	2e-05	25.7266	3.326e-05	6.978e-05	0.961	3.02	25.97
2929	FALSE	Mono-phosphorylated	High	Unambiguous	AQSLPSDQPVGTFSPLTTSDTSSPQK	[K].AQSLPSDQPVGTFSPLTTSDTSSPQK.[S]	1xPhospho [S3(100)]	1xPhospho [S3(100); S6(0); T12(0); S14(0); T17(0); T18(0); S19(0); T21(0); S22(0); S23(0)]	9.38112e-09	4.56363e-05	2.499	1	1	2	2	Q9NQU5	Q9NQU5 [306-331]	Q9NQU5 1xPhospho [S308(100); S311(0); T317(0); S319(0); T322(0); T323(0); S324(0); T326(0); S327(0); S328(0)]	Q9NQU5 1xPhospho [S308(100)]	Serine/threonine-protein kinase PAK 6 OS=Homo sapiens OX=9606 GN=PAK6 PE=1 SV=1	Q9NQU5	0	2756.27	26	165179	2		High	3	0.0223	0	1	1	1	919.427	0.15	0.00014	51.0676	3.326e-05	4.722e-11	2.499	5.82	51.37
2930	FALSE	Mono-phosphorylated	High	Unambiguous	AQSLPSDQPVGTFSPLTTSDTSSPQK	[K].AQSLPSDQPVGTFSPLTTSDTSSPQK.[S]	1xDeamidated [Q8]; 1xPhospho [S/T]	1xDeamidated [Q8]; 1xPhospho [S3(0); S6(0); T12(0); S14(0); T17(0); T18(0.6); S19(24.8); T21(24.8); S22(24.8); S23(24.8)]	0.00010464	4.56363e-05	1.225	1	1	1	1	Q9NQU5	Q9NQU5 [306-331]			Serine/threonine-protein kinase PAK 6 OS=Homo sapiens OX=9606 GN=PAK6 PE=1 SV=1	Q9NQU5	0	2757.25	26			NoneMonoisotopic	High	3	0.023	0	1	1	1	919.762	7.78	0.00715	51.0763	3.326e-05	6.077e-06	1.225	3.05
2932	FALSE	Mono-phosphorylated	High	Unambiguous	AQSLVISPPAPSPR	[K].AQSLVISPPAPSPR.[K]	1xPhospho [S12(100)]	1xPhospho [S3(0); S7(0); S12(100)]	3.4363e-06	4.56363e-05	1.692	1	1	2	14	P46013	P46013 [573-586]	P46013 1xPhospho [S575(0); S579(0); S584(100)]	P46013 1xPhospho [S584(100)]	Proliferation marker protein Ki-67 OS=Homo sapiens OX=9606 GN=MKI67 PE=1 SV=2	P46013	0	1499.76	14	8.40389e+06	5		High	2	0.2842	0	1	1	1	750.385	0.97	0.00073	34.8735	3.326e-05	8.157e-08	1.692	5.77	35.01
2933	FALSE	Mono-phosphorylated	High	Unambiguous	AQSLVISPPAPSPR	[K].AQSLVISPPAPSPR.[K]	1xDeamidated [Q2]; 1xPhospho [S12(100)]	1xDeamidated [Q2]; 1xPhospho [S3(0); S7(0); S12(100)]	0.000179785	4.56363e-05	1.151	1	1	1	3	P46013	P46013 [573-586]	P46013 1xPhospho [S575(0); S579(0); S584(100)]	P46013 1xPhospho [S584(100)]	Proliferation marker protein Ki-67 OS=Homo sapiens OX=9606 GN=MKI67 PE=1 SV=2	P46013	0	1500.75	14	39200.3	1		High	2	0.2853	0	1	1	1	750.879	3.65	0.00274	37.7749	3.326e-05	1.199e-05	1.151	3.82	37.62
2936	FALSE	Mono-phosphorylated	High	Unambiguous	AQSPGAVEEILDRENKR	[R].AQSPGAVEEILDRENKR.[M]	1xPhospho [S3(100)]	1xPhospho [S3(100)]	0.000175883	4.56363e-05	1.154	1	1	1	1	Q9NYM9	Q9NYM9 [7-23]	Q9NYM9 1xPhospho [S9(100)]	Q9NYM9 1xPhospho [S9(100)]	BET1-like protein OS=Homo sapiens OX=9606 GN=BET1L PE=1 SV=1	Q9NYM9	2	1991.95	17	340486	1		High	4	0.5041	0	1	1	1	498.745	1.17	0.00058	26.6496	3.326e-05	1.167e-05	1.154	4.82	26.64
2938	FALSE	Mono-phosphorylated	High	Unambiguous	AQSPSYVISTGVSPSRGSLR	[R].AQSPSYVISTGVSPSRGSLR.[T]	1xPhospho [S/T/Y]	1xPhospho [S3(0); S5(0); Y6(0); S9(0.9); T10(0.9); S13(0.9); S15(48.7); S18(48.7)]	0.0248898	0.000471374	0.473	1	1	1	2	Q99569	Q99569 [219-238]			Plakophilin-4 OS=Homo sapiens OX=9606 GN=PKP4 PE=1 SV=2	Q99569	1	2129.04	20			NoQuanValues	High	3	0.006	0	1	1	1	710.352	1.8	0.00128	28.4412	0.0002354	0.006278	0.473	1.67
[truncated: 9,232 more rows]
