# Supplementary material for: Metal Ion-Enhanced ZIC-cHILIC StageTip for N-Glycoproteomic and Phosphoproteomic Profiling in EGFR-Mutated Lung Cancer Cells
Source: Mol Cell Proteomics. 2025 Mar 26;24(6):100957. doi: 10.1016/j.mcpro.2025.100957 (PMC12289526; doi:10.1016/j.mcpro.2025.100957)
Supplement: Table S3 [file mmc3.xlsx]

## Sheet: 工作表1
Table S3. Summary of identified phosphopeptide groups by Fe-IMAC StageTip
Peptide Groups Peptide Group ID	Checked	Mono or multiphosphorylated	Confidence	PSM Ambiguity	Sequence	Annotated Sequence	Modifications	Modifications (all possible sites)	Qvality PEP	Qvality q-value	SVM_Score	# Protein Groups	# Proteins	# Isoforms	# PSMs	Master Protein Accessions	Positions in Master Proteins	Modifications in Master Proteins (all Sites)	Modifications in Master Proteins	Master Protein Descriptions	Protein Accessions	# Missed Cleavages	Theo. MH+ [Da]	Sequence Length	Abundance: F2: Sample	Abundances Count: F2: Sample	Quan Info	Confidence (by Search Engine): Sequest HT	Charge (by Search Engine): Sequest HT	DeltaScore (by Search Engine): Sequest HT	DeltaCn (by Search Engine): Sequest HT	Rank (by Search Engine): Sequest HT	Search Engine Rank (by Search Engine): Sequest HT	Concatenated Rank (by Search Engine): Sequest HT	m/z [Da] (by Search Engine): Sequest HT	DeltaM [ppm] (by Search Engine): Sequest HT	Deltam/z [Da] (by Search Engine): Sequest HT	RT [min] (by Search Engine): Sequest HT	Percolator q-Value (by Search Engine): Sequest HT	Percolator PEP (by Search Engine): Sequest HT	Percolator SVMScore (by Search Engine): Sequest HT	XCorr (by Search Engine): Sequest HT	Top Apex RT [min]
2	FALSE	Mono-phosphorylated	High	Unambiguous	AAAAAAAAAAAATGTEAGPGTAGGSENGSEVAAQPAGLSGPAEVGPGAVGERTPR	[K].AAAAAAAAAAAATGTEAGPGTAGGSENGSEVAAQPAGLSGPAEVGPGAVGERTPR.[K]	1xPhospho [T53(98.4)]	1xPhospho [T13(0.7); T15(0.7); T21(0); S25(0.1); S29(0.1); S39(0.1); T53(98.4)]	0.214017	0.00321407	0.238	1	1	1	1	O60341	O60341 [7-61]	O60341 1xPhospho [T19(0.7); T21(0.7); T27(0); S31(0.1); S35(0.1); S45(0.1); T59(98.4)]	O60341 1xPhospho [T59(98.4)]	Lysine-specific histone demethylase 1A OS=Homo sapiens OX=9606 GN=KDM1A PE=1 SV=2	O60341	1	4836.28	55	8822760	1		High	5	0.064	0	1	1	3	968.066	3.81	0.00369	47.7716	0.001912	0.1271	0.238	5.31	47.84
3	FALSE	Multi-phosphorylated	High	Unambiguous	AAAAAAAATMALAAPSSPTPESPTMLTK	[R].AAAAAAAATMALAAPSSPTPESPTMLTK.[K]	2xPhospho [S17(100); S22(98.3)]	2xPhospho [T9(0); S16(0); S17(100); T19(0); S22(98.3); T24(1.7); T27(0)]	1.77832e-08	4.45548e-05	3.015	1	1	1	2	Q9NQS7	Q9NQS7 [127-154]	Q9NQS7 2xPhospho [T135(0); S142(0); S143(100); T145(0); S148(98.3); T150(1.7); T153(0)]	Q9NQS7 2xPhospho [S143(100); S148(98.3)]	Inner centromere protein OS=Homo sapiens OX=9606 GN=INCENP PE=1 SV=3	Q9NQS7	0	2759.24	28	2.77677e+06	2		High	3	0.0746	0	1	1	1	920.421	1.64	0.0015	67.7725	5.066e-05	2.504e-11	3.015	10.59	67.86
7	FALSE	Multi-phosphorylated	High	Unambiguous	AAAAAPASEDEDDEDDEDDEDDDDDEEDDSEEEAMETTPAK	[K].AAAAAPASEDEDDEDDEDDEDDDDDEEDDSEEEAMETTPAK.[G]	2xPhospho [S8(100); S30(100)]	2xPhospho [S8(100); S30(100); T37(0); T38(0)]	2.83472e-08	4.45548e-05	2.937	1	1	1	8	P19338	P19338 [177-217]	P19338 2xPhospho [S184(100); S206(100); T213(0); T214(0)]	P19338 2xPhospho [S184(100); S206(100)]	Nucleolin OS=Homo sapiens OX=9606 GN=NCL PE=1 SV=3	P19338	0	4606.49	41	8.26808e+07	4		High	4	0.5112	0	1	1	1	1152.38	1.12	0.00129	41.3581	5.066e-05	4.733e-11	2.937	11.15	39.65
8	FALSE	Multi-phosphorylated	High	Unambiguous	AAAAAPASEDEDDEDDEDDEDDDDDEEDDSEEEAMETTPAK	[K].AAAAAPASEDEDDEDDEDDEDDDDDEEDDSEEEAMETTPAK.[G]	1xOxidation [M35]; 2xPhospho [S8(100); S30(100)]	1xOxidation [M35]; 2xPhospho [S8(100); S30(100); T37(0); T38(0)]	9.72296e-09	4.45548e-05	3.116	1	1	1	3	P19338	P19338 [177-217]	P19338 2xPhospho [S184(100); S206(100); T213(0); T214(0)]	P19338 2xPhospho [S184(100); S206(100)]	Nucleolin OS=Homo sapiens OX=9606 GN=NCL PE=1 SV=3	P19338	0	4622.49	41	10021706	1		High	4	0.596	0	1	1	1	1156.38	0.84	0.00097	30.7654	5.066e-05	1.097e-11	3.116	11.88	30.74
9	FALSE	Multi-phosphorylated	High	Unambiguous	AAAAAPASEDEDDEDDEDDEDDDDDEEDDSEEEAMETTPAK	[K].AAAAAPASEDEDDEDDEDDEDDDDDEEDDSEEEAMETTPAK.[G]	3xPhospho [S8(100); S30(100); T38(99.7)]	3xPhospho [S8(100); S30(100); T37(0.3); T38(99.7)]	0.101532	0.00153545	0.387	1	1	1	1	P19338	P19338 [177-217]	P19338 3xPhospho [S184(100); S206(100); T213(0.3); T214(99.7)]	P19338 3xPhospho [S184(100); S206(100); T214(99.7)]	Nucleolin OS=Homo sapiens OX=9606 GN=NCL PE=1 SV=3	P19338	0	4686.46	41			NoQuanValues	High	4	0.3728	0	1	1	1	1172.38	8.49	0.00995	52.873	0.0008821	0.04379	0.387	4.56
10	FALSE	Multi-phosphorylated	High	Unambiguous	AAAAAPASEDEDDEDDEDDEDDDDDEEDDSEEEAMETTPAKGK	[K].AAAAAPASEDEDDEDDEDDEDDDDDEEDDSEEEAMETTPAKGK.[K]	2xPhospho [S8(100); S30(100)]	2xPhospho [S8(100); S30(100); T37(0); T38(0)]	5.13204e-15	4.45548e-05	5.534	1	1	1	2	P19338	P19338 [177-219]	P19338 2xPhospho [S184(100); S206(100); T213(0); T214(0)]	P19338 2xPhospho [S184(100); S206(100)]	Nucleolin OS=Homo sapiens OX=9606 GN=NCL PE=1 SV=3	P19338	1	4791.61	43	18665114	1		High	4	0.5388	0	1	1	1	1198.66	0.93	0.00111	29.6827	5.066e-05	6.305e-16	5.534	15.59	29.82
11	FALSE	Multi-phosphorylated	High	Unambiguous	AAAAAPASEDEDDEDDEDDEDDDDDEEDDSEEEAMETTPAKGK	[K].AAAAAPASEDEDDEDDEDDEDDDDDEEDDSEEEAMETTPAKGK.[K]	1xOxidation [M35]; 2xPhospho [S8(100); S30(100)]	1xOxidation [M35]; 2xPhospho [S8(100); S30(100); T37(0); T38(0)]	6.11979e-12	4.45548e-05	4.349	1	1	1	1	P19338	P19338 [177-219]	P19338 2xPhospho [S184(100); S206(100); T213(0); T214(0)]	P19338 2xPhospho [S184(100); S206(100)]	Nucleolin OS=Homo sapiens OX=9606 GN=NCL PE=1 SV=3	P19338	1	4807.6	43	3538047	1		High	4	0.5747	0	1	1	1	1202.66	1.98	0.00238	22	5.066e-05	6.305e-16	4.349	14.72	21.98
12	FALSE	Multi-phosphorylated	High	Unambiguous	AAAAAPASEDEDDEDDEDDEDDDDDEEDDSEEEAMETTPAKGK	[K].AAAAAPASEDEDDEDDEDDEDDDDDEEDDSEEEAMETTPAKGK.[K]	3xPhospho [S8(100); S30(100); T38(99.9)]	3xPhospho [S8(100); S30(100); T37(0.2); T38(99.9)]	6.36723e-10	4.45548e-05	3.572	1	1	1	3	P19338	P19338 [177-219]	P19338 3xPhospho [S184(100); S206(100); T213(0.2); T214(99.9)]	P19338 3xPhospho [S184(100); S206(100); T214(99.9)]	Nucleolin OS=Homo sapiens OX=9606 GN=NCL PE=1 SV=3	P19338	1	4871.58	43	1.93847e+06	1		High	4	0.5238	0	1	1	1	1218.65	-0.39	-0.00048	37.9412	5.066e-05	2.637e-13	3.572	11.95	37.77
13	FALSE	Multi-phosphorylated	High	Unambiguous	AAAAAPASEDEDDEDDEDDEDDDDDEEDDSEEEAMETTPAKGKK	[K].AAAAAPASEDEDDEDDEDDEDDDDDEEDDSEEEAMETTPAKGKK.[A]	2xPhospho [S8(100); S30(100)]	2xPhospho [S8(100); S30(100); T37(0); T38(0)]	9.94271e-13	4.45548e-05	4.653	1	1	1	2	P19338	P19338 [177-220]	P19338 2xPhospho [S184(100); S206(100); T213(0); T214(0)]	P19338 2xPhospho [S184(100); S206(100)]	Nucleolin OS=Homo sapiens OX=9606 GN=NCL PE=1 SV=3	P19338	2	4919.7	44	12981532	1		High	4	0.5845	0	1	1	1	1230.68	1.45	0.00179	22.238	5.066e-05	6.305e-16	4.653	15.21	22.31
14	FALSE	Multi-phosphorylated	High	Unambiguous	AAAAAPASEDEDDEDDEDDEDDDDDEEDDSEEEAMETTPAKGKK	[K].AAAAAPASEDEDDEDDEDDEDDDDDEEDDSEEEAMETTPAKGKK.[A]	3xPhospho [S8(100); S30(100); T38(100)]	3xPhospho [S8(100); S30(100); T37(0); T38(100)]	1.03838e-08	4.45548e-05	3.105	1	1	1	2	P19338	P19338 [177-220]	P19338 3xPhospho [S184(100); S206(100); T213(0); T214(100)]	P19338 3xPhospho [S184(100); S206(100); T214(100)]	Nucleolin OS=Homo sapiens OX=9606 GN=NCL PE=1 SV=3	P19338	2	4999.67	44	6.39474e+06	1		High	4	0.4952	0	1	1	1	1250.67	1.33	0.00166	27.0218	5.066e-05	1.196e-11	3.105	13.61	27.04
16	FALSE	Multi-phosphorylated	High	Unambiguous	AAAAGLGHPASPGGSEDGPPGSEEEDAAREGTPGSPGRGR	[R].AAAAGLGHPASPGGSEDGPPGSEEEDAAREGTPGSPGRGR.[E]	4xPhospho [S11(100); S15(100); S22(100); S35(99.7)]	4xPhospho [S11(100); S15(100); S22(100); T32(0.3); S35(99.7)]	8.90142e-05	4.45548e-05	1.59	1	1	1	1	Q99856	Q99856 [67-106]	Q99856 4xPhospho [S77(100); S81(100); S88(100); T98(0.3); S101(99.7)]	Q99856 4xPhospho [S77(100); S81(100); S88(100); S101(99.7)]	AT-rich interactive domain-containing protein 3A OS=Homo sapiens OX=9606 GN=ARID3A PE=1 SV=2	Q99856	2	4031.56	40			NoQuanValues	High	4	0.4756	0	1	1	1	1008.65	3.88	0.00391	24.3599	5.066e-05	2.816e-06	1.59	9.84
17	FALSE	Mono-phosphorylated	High	Unambiguous	AAAAPGASPSPGGDAAWSEAGPGPRPLAR	[R].AAAAPGASPSPGGDAAWSEAGPGPRPLAR.[S]	1xPhospho [S8(100)]	1xPhospho [S8(100); S10(0); S18(0)]	1.58209e-05	4.45548e-05	1.879	1	1	1	1	P52701	P52701 [34-62]	P52701 1xPhospho [S41(100); S43(0); S51(0)]	P52701 1xPhospho [S41(100)]	DNA mismatch repair protein Msh6 OS=Homo sapiens OX=9606 GN=MSH6 PE=1 SV=2	P52701	0	2722.27	29	6001639	1		High	3	0.0777	0	1	1	1	908.098	1.94	0.00176	31.9819	5.066e-05	2.675e-07	1.879	5.15	32.14
36	FALSE	Mono-phosphorylated	High	Unambiguous	AAAYDISEDEED	[K].AAAYDISEDEED.[-]	1xPhospho [S7(100)]	1xPhospho [Y4(0); S7(100)]	0.0233039	0.000300992	0.652	1	1	1	2	P49585	P49585 [356-367]	P49585 1xPhospho [Y359(0); S362(100)]	P49585 1xPhospho [S362(100)]	Choline-phosphate cytidylyltransferase A OS=Homo sapiens OX=9606 GN=PCYT1A PE=1 SV=2	P49585	0	1407.48	12	37847592	1		High	2	0.1048	0	1	1	1	704.246	1.15	0.00081	29.3291	0.000193	0.005775	0.652	4.2	29.03
38	FALSE	Mono-phosphorylated	High	Unambiguous	AADEDWDSELEDDLLGEDLLSGK	[R].AADEDWDSELEDDLLGEDLLSGK.[K]	1xPhospho [S8(100)]	1xPhospho [S8(100); S21(0)]	4.24514e-11	4.45548e-05	4.025	1	1	1	2	Q96EV2	Q96EV2 [34-56]	Q96EV2 1xPhospho [S41(100); S54(0)]	Q96EV2 1xPhospho [S41(100)]	RNA-binding protein 33 OS=Homo sapiens OX=9606 GN=RBM33 PE=1 SV=3	Q96EV2	0	2615.09	23	2.84695e+06	2		High	2	0.5742	0	1	1	1	1308.05	1.71	0.00224	92.2359	5.066e-05	6.522e-15	4.025	7.75	92.28
39	FALSE	Mono-phosphorylated	High	Unambiguous	AADEDWDSELEDDLLGEDLLSGKK	[R].AADEDWDSELEDDLLGEDLLSGKK.[N]	1xPhospho [S8(100)]	1xPhospho [S8(100); S21(0)]	2.11398e-13	4.45548e-05	4.912	1	1	1	2	Q96EV2	Q96EV2 [34-57]	Q96EV2 1xPhospho [S41(100); S54(0)]	Q96EV2 1xPhospho [S41(100)]	RNA-binding protein 33 OS=Homo sapiens OX=9606 GN=RBM33 PE=1 SV=3	Q96EV2	1	2743.19	24	2.93724e+06	1		High	3	0.5387	0	1	1	1	915.068	1.23	0.00112	84.7242	5.066e-05	6.305e-16	4.912	10.99	84.72
41	FALSE	Mono-phosphorylated	High	Unambiguous	AADISLDNLVEGK	[K].AADISLDNLVEGK.[R]	1xPhospho [S5(100)]	1xPhospho [S5(100)]	8.70207e-06	4.45548e-05	1.979	1	1	1	1	Q12888	Q12888 [1614-1626]	Q12888 1xPhospho [S1618(100)]	Q12888 1xPhospho [S1618(100)]	TP53-binding protein 1 OS=Homo sapiens OX=9606 GN=TP53BP1 PE=1 SV=2	Q12888	0	1424.67	13	801167	1		High	2	0.5982	0	1	1	1	712.838	1.66	0.00119	54.0327	5.066e-05	1.182e-07	1.979	4.43	54.04
42	FALSE	Mono-phosphorylated	High	Unambiguous	AADISLDNLVEGKR	[K].AADISLDNLVEGKR.[K]	1xPhospho [S5(100)]	1xPhospho [S5(100)]	4.93163e-06	4.45548e-05	2.074	1	1	1	1	Q12888	Q12888 [1614-1627]	Q12888 1xPhospho [S1618(100)]	Q12888 1xPhospho [S1618(100)]	TP53-binding protein 1 OS=Homo sapiens OX=9606 GN=TP53BP1 PE=1 SV=2	Q12888	1	1580.77	14	845619	1		High	3	0.5289	0	1	1	1	527.594	0.58	0.00031	40.2578	5.066e-05	5.416e-08	2.074	5.54	40.18
43	FALSE	Mono-phosphorylated	High	Unambiguous	AADRLPNLSSPSAEGPPGPPSGPAPR	[K].AADRLPNLSSPSAEGPPGPPSGPAPR.[K]	1xPhospho [S]	1xPhospho [S9(50); S10(50); S12(0); S21(0)]	3.72611e-12	4.45548e-05	4.432	1	1	2	2	O60784	O60784 [453-478]			Target of Myb protein 1 OS=Homo sapiens OX=9606 GN=TOM1 PE=1 SV=2	O60784	1	2575.23	26	11593873	1		High	3	0.0109	0	1	1	1	859.082	0.43	0.00037	32.7395	5.066e-05	6.305e-16	4.432	9.2	32.78
45	FALSE	Mono-phosphorylated	High	Unambiguous	AADTEEMDIEMDSGDEA	[R].AADTEEMDIEMDSGDEA.[-]	1xOxidation [M11]; 1xPhospho [S13(100)]	1xOxidation [M11]; 1xPhospho [T4(0); S13(100)]	7.52972e-05	4.45548e-05	1.618	1	1	1	1	Q9UBB5	Q9UBB5 [395-411]	Q9UBB5 1xPhospho [T398(0); S407(100)]	Q9UBB5 1xPhospho [S407(100)]	Methyl-CpG-binding domain protein 2 OS=Homo sapiens OX=9606 GN=MBD2 PE=1 SV=1	Q9UBB5	0	1924.63	17	2.82386e+06	1		High	2	0.4024	0	1	1	1	962.822	1.03	0.001	33.9692	5.066e-05	2.249e-06	1.618	5.84	34.05
46	FALSE	Mono-phosphorylated	High	Unambiguous	AADTEEMDIEMDSGDEA	[R].AADTEEMDIEMDSGDEA.[-]	2xOxidation [M7; M11]; 1xPhospho [S13(100)]	2xOxidation [M7; M11]; 1xPhospho [T4(0); S13(100)]	0.0014741	4.45548e-05	1.12	1	1	1	1	Q9UBB5	Q9UBB5 [395-411]	Q9UBB5 1xPhospho [T398(0); S407(100)]	Q9UBB5 1xPhospho [S407(100)]	Methyl-CpG-binding domain protein 2 OS=Homo sapiens OX=9606 GN=MBD2 PE=1 SV=1	Q9UBB5	0	1940.63	17	1.54388e+06	1		High	2	0.5237	0	1	1	1	970.822	3.21	0.00311	20.0941	5.066e-05	0.0001316	1.12	4.85	20.1
49	FALSE	Mono-phosphorylated	High	Unambiguous	AAEAGGAEEQYGFLTTPTK	[K].AAEAGGAEEQYGFLTTPTK.[Q]	1xPhospho [T16(97.4)]	1xPhospho [Y11(0); T15(2.5); T16(97.4); T18(0.1)]	0.000362516	4.45548e-05	1.355	1	1	1	1	P46821	P46821 [1052-1070]	P46821 1xPhospho [Y1062(0); T1066(2.5); T1067(97.4); T1069(0.1)]	P46821 1xPhospho [T1067(97.4)]	Microtubule-associated protein 1B OS=Homo sapiens OX=9606 GN=MAP1B PE=1 SV=2	P46821	0	2020.89	19	395022	1		High	3	0.0467	0	1	1	1	674.303	2.65	0.00178	37.681	5.066e-05	1.92e-05	1.355	4.92	37.69
51	FALSE	Mono-phosphorylated	High	Unambiguous	AAEDDSASPPGAASDAEPGDEERPGLQVDCVVCGDK	[R].AAEDDSASPPGAASDAEPGDEERPGLQVDCVVCGDK.[S]	2xCarbamidomethyl [C30; C33]; 1xPhospho [S14(100)]	2xCarbamidomethyl [C30; C33]; 1xPhospho [S6(0); S8(0); S14(100)]	1.77832e-08	4.45548e-05	3.015	1	1	1	1	P10588	P10588 [27-62]	P10588 1xPhospho [S32(0); S34(0); S40(100)]	P10588 1xPhospho [S40(100)]	Nuclear receptor subfamily 2 group F member 6 OS=Homo sapiens OX=9606 GN=NR2F6 PE=1 SV=2	P10588	0	3751.54	36	2.09226e+06	1		High	3	0.0736	0	1	1	1	1251.19	1.13	0.00141	37.9909	5.066e-05	2.497e-11	3.015	8.15	37.95
52	FALSE	Multi-phosphorylated	High	Unambiguous	AAEDDSASPPGAASDAEPGDEERPGLQVDCVVCGDK	[R].AAEDDSASPPGAASDAEPGDEERPGLQVDCVVCGDK.[S]	2xCarbamidomethyl [C30; C33]; 2xPhospho [S14(100); S]	2xCarbamidomethyl [C30; C33]; 2xPhospho [S6(50); S8(50); S14(100)]	1.08804e-07	4.45548e-05	2.712	1	1	2	2	P10588	P10588 [27-62]	P10588 2xPhospho [S32(50); S34(50); S40(100)]	P10588 2xPhospho [S40(100); S]	Nuclear receptor subfamily 2 group F member 6 OS=Homo sapiens OX=9606 GN=NR2F6 PE=1 SV=2	P10588	0	3831.5	36	7.9322e+06	2		High	4	0.2032	0	1	1	1	958.628	-3.22	-0.00309	44.7206	5.066e-05	2.961e-10	2.712	11.37	44.72
53	FALSE	Multi-phosphorylated	High	Unambiguous	AAEDDSASPPGAASDAEPGDEERPGLQVDCVVCGDKSSGK	[R].AAEDDSASPPGAASDAEPGDEERPGLQVDCVVCGDKSSGK.[H]	2xCarbamidomethyl [C30; C33]; 1xDeamidated [Q27]; 2xPhospho [S8(99.7); S14(100)]	2xCarbamidomethyl [C30; C33]; 1xDeamidated [Q27]; 2xPhospho [S6(0.4); S8(99.7); S14(100); S37(0); S38(0)]	0.000670624	4.45548e-05	1.252	1	1	1	1	P10588	P10588 [27-66]	P10588 2xPhospho [S32(0.4); S34(99.7); S40(100); S63(0); S64(0)]	P10588 2xPhospho [S34(99.7); S40(100)]	Nuclear receptor subfamily 2 group F member 6 OS=Homo sapiens OX=9606 GN=NR2F6 PE=1 SV=2	P10588	1	4191.67	40	1.24039e+06	1		High	4	0.2547	0	1	1	1	1048.68	5.74	0.00602	35.1566	5.066e-05	4.448e-05	1.252	6.4	35.25
54	FALSE	Mono-phosphorylated	High	Unambiguous	AAEEDETQNQHDDSSSDSGTPSGPDFNYILNMSLWSLTK	[K].AAEEDETQNQHDDSSSDSGTPSGPDFNYILNMSLWSLTK.[E]	2xDeamidated [N9; N27]; 1xPhospho [S/T]	2xDeamidated [N9; N27]; 1xPhospho [S15; S16; S18; T20]	0.0172462	0.00012971	0.704	1	1	4	4	Q02880	Q02880 [1118-1156]	Q02880 1xPhospho [S1132; S1133; S1135; T1137]	Q02880 1xPhospho [T/S]	DNA topoisomerase 2-beta OS=Homo sapiens OX=9606 GN=TOP2B PE=1 SV=3	Q02880	0	4368.79	39			NoQuanValues	High	3		0.0141	7	7	7	1456.95	10.45	0.01521	93.3082	9.733e-05	0.003811	0.704	1.4
57	FALSE	Mono-phosphorylated	High	Unambiguous	AAEHDLEVASEEEQEREGSENNQPQVEEER	[K].AAEHDLEVASEEEQEREGSENNQPQVEEER.[K]	1xPhospho [S10(100)]	1xPhospho [S10(100); S19(0)]	0.000152426	4.45548e-05	1.5	1	1	1	1	Q9UPS8	Q9UPS8 [521-550]	Q9UPS8 1xPhospho [S530(100); S539(0)]	Q9UPS8 1xPhospho [S530(100)]	Ankyrin repeat domain-containing protein 26 OS=Homo sapiens OX=9606 GN=ANKRD26 PE=1 SV=4	Q9UPS8	1	3547.47	30	1.07404e+06	1		High	4	0.1591	0	1	1	1	887.625	1.22	0.00108	14.2349	5.066e-05	5.885e-06	1.5	8.17	14.17
58	FALSE	Mono-phosphorylated	High	Unambiguous	AAEHDLEVASEEEQEREGSENNQPQVEEER	[K].AAEHDLEVASEEEQEREGSENNQPQVEEER.[K]	1xDeamidated [Q14]; 1xPhospho [S10(100)]	1xDeamidated [Q14]; 1xPhospho [S10(100); S19(0)]	2.21112e-05	4.45548e-05	1.823	1	1	1	1	Q9UPS8	Q9UPS8 [521-550]	Q9UPS8 1xPhospho [S530(100); S539(0)]	Q9UPS8 1xPhospho [S530(100)]	Ankyrin repeat domain-containing protein 26 OS=Homo sapiens OX=9606 GN=ANKRD26 PE=1 SV=4	Q9UPS8	1	3548.46	30			NoQuanValues	High	3	0.0224	0	1	1	1	1183.5	6.4	0.00757	14.2448	5.066e-05	4.214e-07	1.823	5.36
63	FALSE	Mono-phosphorylated	High	Unambiguous	AAETSDDDLIPFGDRPTVSR	[R].AAETSDDDLIPFGDRPTVSR.[F]	1xPhospho [S5(100)]	1xPhospho [T4(0); S5(100); T17(0); S19(0)]	0.000423425	4.45548e-05	1.329	1	1	1	1	Q5TC82	Q5TC82 [859-878]	Q5TC82 1xPhospho [T862(0); S863(100); T875(0); S877(0)]	Q5TC82 1xPhospho [S863(100)]	Roquin-1 OS=Homo sapiens OX=9606 GN=RC3H1 PE=1 SV=1	Q5TC82	0	2242	20	560958	1		High	3	0.072	0	1	1	1	748.007	1.2	0.0009	44.6588	5.066e-05	2.391e-05	1.329	3.89	44.57
65	FALSE	Mono-phosphorylated	High	Unambiguous	AAFDDAIAELDTLSEESYKDSTLIMQLLR	[K].AAFDDAIAELDTLSEESYKDSTLIMQLLR.[D]	1xOxidation [M25]; 1xPhospho [S/T/Y]	1xOxidation [M25]; 1xPhospho [T12(0); S14(49); S17(49); Y18(0); S21(1); T22(1)]	0.0894086	0.0013726	0.411	1	1	1	1	P62258	P62258 [197-225]			14-3-3 protein epsilon OS=Homo sapiens OX=9606 GN=YWHAE PE=1 SV=1	P62258	1	3354.57	29	227667	1		High	4	0.04	0	1	1	1	839.399	0.69	0.00058	93.7293	0.0007911	0.03676	0.411	3.25	94.77
66	FALSE	Mono-phosphorylated	High	Unambiguous	AAFGISDSYVDGSSFDPQRR	[R].AAFGISDSYVDGSSFDPQRR.[A]	1xPhospho [S8(100)]	1xPhospho [S6(0); S8(100); Y9(0); S13(0); S14(0)]	0.000230212	4.45548e-05	1.431	1	1	1	1	Q9UQ35	Q9UQ35 [137-156]	Q9UQ35 1xPhospho [S142(0); S144(100); Y145(0); S149(0); S150(0)]	Q9UQ35 1xPhospho [S144(100)]	Serine/arginine repetitive matrix protein 2 OS=Homo sapiens OX=9606 GN=SRRM2 PE=1 SV=2	Q9UQ35	1	2254.98	20	1.2562e+06	1		High	3	0.0111	0	1	1	1	752.331	0.79	0.00059	51.558	5.066e-05	1.038e-05	1.431	3.6	51.48
70	FALSE	Mono-phosphorylated	High	Unambiguous	AAGAGEDADWLEGGSPVSGQLLAGVQVQK	[R].AAGAGEDADWLEGGSPVSGQLLAGVQVQK.[Q]	1xPhospho [S15(100)]	1xPhospho [S15(100); S18(0)]	6.45381e-06	4.45548e-05	2.029	1	1	1	1	Q8IY92	Q8IY92 [870-898]	Q8IY92 1xPhospho [S884(100); S887(0)]	Q8IY92 1xPhospho [S884(100)]	Structure-specific endonuclease subunit SLX4 OS=Homo sapiens OX=9606 GN=SLX4 PE=1 SV=3	Q8IY92	0	2890.36	29	672599	1		High	3	0.1149	0	1	1	1	964.129	3.82	0.00368	75.3996	5.066e-05	7.834e-08	2.029	5.83	75.17
71	FALSE	Mono-phosphorylated	High	Unambiguous	AAGARPLTSPESLSRDLEAPEVQESYR	[K].AAGARPLTSPESLSRDLEAPEVQESYR.[Q]	1xPhospho [S9(98.6)]	1xPhospho [T8(1.4); S9(98.6); S12(0); S14(0); S25(0); Y26(0)]	3.21033e-07	4.45548e-05	2.531	1	1	1	2	P46379	P46379 [1073-1099]	P46379 1xPhospho [T1080(1.4); S1081(98.6); S1084(0); S1086(0); S1097(0); Y1098(0)]	P46379 1xPhospho [S1081(98.6)]	Large proline-rich protein BAG6 OS=Homo sapiens OX=9606 GN=BAG6 PE=1 SV=2	P46379	1	3009.43	27	1.6244e+06	1		High	4	0.0013	0	1	1	1	753.114	1.12	0.00084	47.3652	5.066e-05	1.297e-09	2.531	7.8	47.38
72	FALSE	Mono-phosphorylated	High	Unambiguous	AAGARPLTSPESLSRDLEAPEVQESYR	[K].AAGARPLTSPESLSRDLEAPEVQESYR.[Q]	1xDeamidated [Q23]; 1xPhospho [T/S/Y]	1xDeamidated [Q23]; 1xPhospho [T8(50); S9(50); S12(0); S14(0); S25(0); Y26(0)]	0.000398874	4.45548e-05	1.339	1	1	1	1	P46379	P46379 [1073-1099]			Large proline-rich protein BAG6 OS=Homo sapiens OX=9606 GN=BAG6 PE=1 SV=2	P46379	1	3010.42	27			NoneMonoisotopic	High	4	0.0091	0	1	1	1	753.363	5.13	0.00386	47.4247	5.066e-05	2.186e-05	1.339	7.73
73	FALSE	Multi-phosphorylated	High	Unambiguous	AAGDSGEDSDDSDYENLIDPTEPSNSEYSHSK	[R].AAGDSGEDSDDSDYENLIDPTEPSNSEYSHSK.[D]	3xPhospho [S5(100); S9(100); S12(99.9)]	3xPhospho [S5(100); S9(100); S12(99.9); Y14(0.1); T21(0); S24(0); S26(0); Y28(0); S29(0); S31(0)]	2.5916e-08	4.45548e-05	2.952	1	1	1	2	Q15018	Q15018 [364-395]	Q15018 3xPhospho [S368(100); S372(100); S375(99.9); Y377(0.1); T384(0); S387(0); S389(0); Y391(0); S392(0); S394(0)]	Q15018 3xPhospho [S368(100); S372(100); S375(99.9)]	BRISC complex subunit Abraxas 2 OS=Homo sapiens OX=9606 GN=ABRAXAS2 PE=1 SV=2	Q15018	0	3671.28	32	1.39167e+06	1		High	3	0.6476	0	1	1	1	1224.43	0.86	0.00105	59.8741	5.066e-05	4.169e-11	2.952	7.69	60.16
74	FALSE	Multi-phosphorylated	High	Unambiguous	AAGDSGEDSDDSDYENLIDPTEPSNSEYSHSK	[R].AAGDSGEDSDDSDYENLIDPTEPSNSEYSHSK.[D]	1xDeamidated [N16]; 3xPhospho [S5(100); S9(100); S12(100)]	1xDeamidated [N16]; 3xPhospho [S5(100); S9(100); S12(100); Y14(0); T21(0); S24(0); S26(0); Y28(0); S29(0); S31(0)]	8.30499e-07	4.45548e-05	2.372	1	1	1	2	Q15018	Q15018 [364-395]	Q15018 3xPhospho [S368(100); S372(100); S375(100); Y377(0); T384(0); S387(0); S389(0); Y391(0); S392(0); S394(0)]	Q15018 3xPhospho [S368(100); S372(100); S375(100)]	BRISC complex subunit Abraxas 2 OS=Homo sapiens OX=9606 GN=ABRAXAS2 PE=1 SV=2	Q15018	0	3672.26	32			NoQuanValues	High	3	0.066	0	1	1	1	1224.77	6.94	0.0085	60.3483	5.066e-05	4.745e-09	2.372	6.06
76	FALSE	Multi-phosphorylated	High	Unambiguous	AAGGATAGSRQPSVETLDSPTGSHVEWCK	[R].AAGGATAGSRQPSVETLDSPTGSHVEWCK.[Q]	1xCarbamidomethyl [C28]; 2xPhospho [S9(98.3); S13(100)]	1xCarbamidomethyl [C28]; 2xPhospho [T6(1.7); S9(98.3); S13(100); T16(0); S19(0); T21(0); S23(0)]	1.18826e-11	4.45548e-05	4.238	1	1	1	2	Q13613	Q13613 [31-59]	Q13613 2xPhospho [T36(1.7); S39(98.3); S43(100); T46(0); S49(0); T51(0); S53(0)]	Q13613 2xPhospho [S39(98.3); S43(100)]	Myotubularin-related protein 1 OS=Homo sapiens OX=9606 GN=MTMR1 PE=1 SV=4	Q13613	1	3116.32	29	10407708	2		High	3	0.1309	0	1	1	1	1039.45	0.84	0.00087	30.7823	5.066e-05	1.151e-15	4.238	13.37	30.9
77	FALSE	Multi-phosphorylated	High	Unambiguous	AAGGATAGSRQPSVETLDSPTGSHVEWCK	[R].AAGGATAGSRQPSVETLDSPTGSHVEWCK.[Q]	1xCarbamidomethyl [C28]; 1xDeamidated [Q11]; 2xPhospho [S9(100); S13(100)]	1xCarbamidomethyl [C28]; 1xDeamidated [Q11]; 2xPhospho [T6(0); S9(100); S13(100); T16(0); S19(0); T21(0); S23(0)]	2.68921e-09	4.45548e-05	3.331	1	1	1	1	Q13613	Q13613 [31-59]	Q13613 2xPhospho [T36(0); S39(100); S43(100); T46(0); S49(0); T51(0); S53(0)]	Q13613 2xPhospho [S39(100); S43(100)]	Myotubularin-related protein 1 OS=Homo sapiens OX=9606 GN=MTMR1 PE=1 SV=4	Q13613	1	3117.3	29			NoQuanValues	High	3	0.12	0	1	1	1	1039.78	6.01	0.00624	31.1361	5.066e-05	1.886e-12	3.331	8.92
78	FALSE	Multi-phosphorylated	High	Unambiguous	AAGGATAGSRQPSVETLDSPTGSHVEWCK	[R].AAGGATAGSRQPSVETLDSPTGSHVEWCK.[Q]	1xCarbamidomethyl [C28]; 3xPhospho [T6(99.8); S13(96.2); S19(99.5)]	1xCarbamidomethyl [C28]; 3xPhospho [T6(99.8); S9(4); S13(96.2); T16(0.2); S19(99.5); T21(0.2); S23(0.2)]	3.75016e-07	4.45548e-05	2.505	1	1	1	1	Q13613	Q13613 [31-59]	Q13613 3xPhospho [T36(99.8); S39(4); S43(96.2); T46(0.2); S49(99.5); T51(0.2); S53(0.2)]	Q13613 3xPhospho [T36(99.8); S43(96.2); S49(99.5)]	Myotubularin-related protein 1 OS=Homo sapiens OX=9606 GN=MTMR1 PE=1 SV=4	Q13613	1	3196.28	29	1.09105e+06	1		High	3	0.2146	0	1	1	1	1066.1	-0.6	-0.00064	36.4503	5.066e-05	1.602e-09	2.505	9.32	36.42
83	FALSE	Multi-phosphorylated	High	Unambiguous	AAGSPSSSDQDEKLPGQDESTAGTSEQNDILK	[K].AAGSPSSSDQDEKLPGQDESTAGTSEQNDILK.[V]	2xPhospho [S4(100); S8(95.3)]	2xPhospho [S4(100); S6(2.4); S7(2.4); S8(95.3); S20(0); T21(0); T24(0); S25(0)]	6.54595e-08	4.45548e-05	2.797	1	1	1	1	Q9Y520	Q9Y520 [184-215]	Q9Y520 2xPhospho [S187(100); S189(2.4); S190(2.4); S191(95.3); S203(0); T204(0); T207(0); S208(0)]	Q9Y520 2xPhospho [S187(100); S191(95.3)]	Protein PRRC2C OS=Homo sapiens OX=9606 GN=PRRC2C PE=1 SV=4	Q9Y520	1	3422.42	32	6390663	1		High	3		0.0054	2	2	2	1141.48	2.43	0.00277	34.9443	5.066e-05	1.484e-10	2.797	9.18	35.42
87	FALSE	Mono-phosphorylated	High	Unambiguous	AAHLPLLTIEPPSDSSVDLSDRSDRGSVHR	[R].AAHLPLLTIEPPSDSSVDLSDRSDRGSVHR.[Q]	1xPhospho [S/T]	1xPhospho [T8(1.1); S13(32.9); S15(32.9); S16(32.9); S20(0); S23(0); S27(0)]	7.75814e-05	4.45548e-05	1.613	1	1	1	1	Q5JU85	Q5JU85 [588-617]			IQ motif and SEC7 domain-containing protein 2 OS=Homo sapiens OX=9606 GN=IQSEC2 PE=1 SV=2	Q5JU85	2	3307.61	30			NoQuanValues	High	5	0.0016	0	1	1	1	662.328	2.02	0.00134	43.5244	5.066e-05	2.348e-06	1.613	6.43
90	FALSE	Mono-phosphorylated	High	Unambiguous	AAHVPENSDTEQDVLTVKPVR	[R].AAHVPENSDTEQDVLTVKPVR.[K]	1xPhospho [S8(99.1)]	1xPhospho [S8(99.1); T10(0.9); T16(0)]	3.98998e-09	4.45548e-05	3.265	1	1	1	2	Q9H2Y7	Q9H2Y7 [1363-1383]	Q9H2Y7 1xPhospho [S1370(99.1); T1372(0.9); T1378(0)]	Q9H2Y7 1xPhospho [S1370(99.1)]	Zinc finger protein 106 OS=Homo sapiens OX=9606 GN=ZNF106 PE=1 SV=1	Q9H2Y7	0	2385.14	21	8.83875e+06	2		High	4	0.1122	0	1	1	1	597.042	1.16	0.00069	21.9046	5.066e-05	3.24e-12	3.265	8.47	21.98
91	FALSE	Multi-phosphorylated	High	Unambiguous	AAHVPENSDTEQDVLTVKPVR	[R].AAHVPENSDTEQDVLTVKPVR.[K]	2xPhospho [S8(100); T10(100)]	2xPhospho [S8(100); T10(100); T16(0)]	1.70356e-07	4.45548e-05	2.637	1	1	1	1	Q9H2Y7	Q9H2Y7 [1363-1383]	Q9H2Y7 2xPhospho [S1370(100); T1372(100); T1378(0)]	Q9H2Y7 2xPhospho [S1370(100); T1372(100)]	Zinc finger protein 106 OS=Homo sapiens OX=9606 GN=ZNF106 PE=1 SV=1	Q9H2Y7	0	2465.11	21	2.37861e+06	1		High	3	0.5471	0	1	1	1	822.377	2.26	0.00185	27.0295	5.066e-05	5.473e-10	2.637	7.75	27.07
92	FALSE	Mono-phosphorylated	High	Unambiguous	AAHVPENSDTEQDVLTVKPVRK	[R].AAHVPENSDTEQDVLTVKPVRK.[V]	1xPhospho [S8(100)]	1xPhospho [S8(100); T10(0); T16(0)]	5.07898e-11	4.45548e-05	3.995	1	1	1	3	Q9H2Y7	Q9H2Y7 [1363-1384]	Q9H2Y7 1xPhospho [S1370(100); T1372(0); T1378(0)]	Q9H2Y7 1xPhospho [S1370(100)]	Zinc finger protein 106 OS=Homo sapiens OX=9606 GN=ZNF106 PE=1 SV=1	Q9H2Y7	1	2513.24	22	1.80182e+07	2		High	3	0.1182	0	1	1	1	838.419	0.87	0.00073	13.512	5.066e-05	8.329e-15	3.995	6.94	13.52
93	FALSE	Multi-phosphorylated	High	Unambiguous	AAHVPENSDTEQDVLTVKPVRK	[R].AAHVPENSDTEQDVLTVKPVRK.[V]	2xPhospho [S8(100); T10(100)]	2xPhospho [S8(100); T10(100); T16(0)]	1.943e-07	4.45548e-05	2.615	1	1	1	2	Q9H2Y7	Q9H2Y7 [1363-1384]	Q9H2Y7 2xPhospho [S1370(100); T1372(100); T1378(0)]	Q9H2Y7 2xPhospho [S1370(100); T1372(100)]	Zinc finger protein 106 OS=Homo sapiens OX=9606 GN=ZNF106 PE=1 SV=1	Q9H2Y7	1	2593.21	22	7.55032e+06	2		High	3	0.468	0	1	1	1	865.074	0.29	0.00025	16.8212	5.066e-05	6.563e-10	2.615	6.41	16.79
94	FALSE	Multi-phosphorylated	High	Unambiguous	AAHVPENSDTEQDVLTVKPVRK	[R].AAHVPENSDTEQDVLTVKPVRK.[V]	2xDeamidated [N7; Q12]; 2xPhospho [S8(100); T10(100)]	2xDeamidated [N7; Q12]; 2xPhospho [S8(100); T10(100); T16(0)]	0.000428514	4.45548e-05	1.327	1	1	1	1	Q9H2Y7	Q9H2Y7 [1363-1384]	Q9H2Y7 2xPhospho [S1370(100); T1372(100); T1378(0)]	Q9H2Y7 2xPhospho [S1370(100); T1372(100)]	Zinc finger protein 106 OS=Homo sapiens OX=9606 GN=ZNF106 PE=1 SV=1	Q9H2Y7	1	2595.17	22			NoneMonoisotopic	High	3	0.3615	0	1	1	1	865.742	14.04	0.01215	16.8737	5.066e-05	2.427e-05	1.327	3.79
99	FALSE	Multi-phosphorylated	High	Unambiguous	AAKLSEGSQPAEEEEDQETPSRNLR	[R].AAKLSEGSQPAEEEEDQETPSRNLR.[V]	1xDeamidated [Q17]; 2xPhospho [S5(100); T19(100)]	1xDeamidated [Q17]; 2xPhospho [S5(100); S8(0); T19(100); S21(0.1)]	0.100468	0.00153545	0.389	1	1	1	1	Q9UKV3	Q9UKV3 [236-260]	Q9UKV3 2xPhospho [S240(100); S243(0); T254(100); S256(0.1)]	Q9UKV3 2xPhospho [S240(100); T254(100)]	Apoptotic chromatin condensation inducer in the nucleus OS=Homo sapiens OX=9606 GN=ACIN1 PE=1 SV=2	Q9UKV3	2	2932.22	25			NoQuanValues	High	3		0.0107	3	3	3	978.086	6.83	0.00668	12.3967	0.0008821	0.04319	0.389	3.7
100	FALSE	Multi-phosphorylated	High	Unambiguous	AAKNVPRQNSAPLLQTALLGNGERPPGAK	[R].AAKNVPRQNSAPLLQTALLGNGERPPGAK.[E]	1xDeamidated [N4]; 2xPhospho [S10(100); T16(100)]	1xDeamidated [N4]; 2xPhospho [S10(100); T16(100)]	0.294647	0.00553044	0.167	1	1	1	1	Q8TD08	Q8TD08 [406-434]	Q8TD08 2xPhospho [S415(100); T421(100)]	Q8TD08 2xPhospho [S415(100); T421(100)]	Mitogen-activated protein kinase 15 OS=Homo sapiens OX=9606 GN=MAPK15 PE=1 SV=1	Q8TD08	2	3129.56	29			NoneMonoisotopic	High	3	0.0959	0	1	1	1	1043.86	5.63	0.00588	50.0211	0.003342	0.2015	0.167	4.59
101	FALSE	Mono-phosphorylated	High	Unambiguous	AAKPGPAEAPSPTASPSGDASPPATAPYDPR	[R].AAKPGPAEAPSPTASPSGDASPPATAPYDPR.[V]	1xPhospho [S21(100)]	1xPhospho [S11(0); T13(0); S15(0); S17(0); S21(100); T25(0); Y28(0)]	1.15762e-09	4.45548e-05	3.472	1	1	1	1	Q9UPT8	Q9UPT8 [1094-1124]	Q9UPT8 1xPhospho [S1104(0); T1106(0); S1108(0); S1110(0); S1114(100); T1118(0); Y1121(0)]	Q9UPT8 1xPhospho [S1114(100)]	Zinc finger CCCH domain-containing protein 4 OS=Homo sapiens OX=9606 GN=ZC3H4 PE=1 SV=3	Q9UPT8	0	3011.38	31	2.78493e+06	1		High	3	0.1696	0	1	1	1	1004.46	0.4	0.0004	22.5214	5.066e-05	5.957e-13	3.472	9.02	22.6
102	FALSE	Multi-phosphorylated	High	Unambiguous	AAKPGPAEAPSPTASPSGDASPPATAPYDPR	[R].AAKPGPAEAPSPTASPSGDASPPATAPYDPR.[V]	2xPhospho [S11(98.1); S21(100)]	2xPhospho [S11(98.1); T13(2); S15(0); S17(0); S21(100); T25(0); Y28(0)]	8.91856e-12	4.45548e-05	4.286	1	1	1	1	Q9UPT8	Q9UPT8 [1094-1124]	Q9UPT8 2xPhospho [S1104(98.1); T1106(2); S1108(0); S1110(0); S1114(100); T1118(0); Y1121(0)]	Q9UPT8 2xPhospho [S1104(98.1); S1114(100)]	Zinc finger CCCH domain-containing protein 4 OS=Homo sapiens OX=9606 GN=ZC3H4 PE=1 SV=3	Q9UPT8	0	3091.34	31	10270304	1		High	3	0.1495	0	1	1	1	1031.12	1.35	0.00139	27.9402	5.066e-05	8.13e-16	4.286	10.3	27.91
103	FALSE	Multi-phosphorylated	High	Unambiguous	AAKPGPAEAPSPTASPSGDASPPATAPYDPR	[R].AAKPGPAEAPSPTASPSGDASPPATAPYDPR.[V]	3xPhospho [S11(97.6); S15(99.9); S21(100)]	3xPhospho [S11(97.6); T13(2.4); S15(99.9); S17(0); S21(100); T25(0); Y28(0)]	2.45043e-06	4.45548e-05	2.191	1	1	2	3	Q9UPT8	Q9UPT8 [1094-1124]	Q9UPT8 3xPhospho [S1104(97.6); T1106(2.4); S1108(99.9); S1110(0); S1114(100); T1118(0); Y1121(0)]	Q9UPT8 3xPhospho [S1104(97.6); S1108(99.9); S1114(100)]	Zinc finger CCCH domain-containing protein 4 OS=Homo sapiens OX=9606 GN=ZC3H4 PE=1 SV=3	Q9UPT8	0	3171.31	31	3.93374e+06	1		High	3	0.0702	0	1	1	1	1057.78	2.08	0.00219	35.1905	5.066e-05	2.085e-08	2.191	9.68	35.05
105	FALSE	Multi-phosphorylated	High	Unambiguous	AALDGGVASAASPESKPSPGTKGQLRGESDR	[R].AALDGGVASAASPESKPSPGTKGQLRGESDR.[S]	2xPhospho [S12(99.4); S29(99.7)]	2xPhospho [S9(0.1); S12(99.4); S15(0.3); S18(0.3); T21(0.1); S29(99.7)]	2.01173e-06	4.45548e-05	2.224	1	1	1	1	Q9Y4K1	Q9Y4K1 [64-94]	Q9Y4K1 2xPhospho [S72(0.1); S75(99.4); S78(0.3); S81(0.3); T84(0.1); S92(99.7)]	Q9Y4K1 2xPhospho [S75(99.4); S92(99.7)]	Beta/gamma crystallin domain-containing protein 1 OS=Homo sapiens OX=9606 GN=CRYBG1 PE=1 SV=3	Q9Y4K1	2	3156.44	31			NoQuanValues	High	4	0.0251	0	1	1	1	789.866	1.65	0.0013	11.9683	5.066e-05	1.592e-08	2.224	9.98
110	FALSE	Mono-phosphorylated	High	Unambiguous	AALEEVYPDLTPEETRRNSLGGDVLFVGK	[R].AALEEVYPDLTPEETRRNSLGGDVLFVGK.[H]	1xPhospho [S19(97.2)]	1xPhospho [Y7(0); T11(0.1); T15(2.7); S19(97.2)]	3.165e-05	4.45548e-05	1.763	1	1	1	1	Q9H0D6	Q9H0D6 [660-688]	Q9H0D6 1xPhospho [Y666(0); T670(0.1); T674(2.7); S678(97.2)]	Q9H0D6 1xPhospho [S678(97.2)]	5'-3' exoribonuclease 2 OS=Homo sapiens OX=9606 GN=XRN2 PE=1 SV=1	Q9H0D6	2	3255.59	29	1.18304e+06	1		High	4	0.0344	0	1	1	1	814.656	2.58	0.0021	65.0928	5.066e-05	6.892e-07	1.763	5.82	64.74
111	FALSE	Mono-phosphorylated	High	Unambiguous	AALGLQDSDDEDAAVDIDEQIESMFNSK	[K].AALGLQDSDDEDAAVDIDEQIESMFNSK.[K]	1xPhospho [S8(100)]	1xPhospho [S8(100); S23(0); S27(0)]	9.79206e-10	4.45548e-05	3.5	1	1	1	2	Q7L014	Q7L014 [797-824]	Q7L014 1xPhospho [S804(100); S819(0); S823(0)]	Q7L014 1xPhospho [S804(100)]	Probable ATP-dependent RNA helicase DDX46 OS=Homo sapiens OX=9606 GN=DDX46 PE=1 SV=2	Q7L014	0	3106.31	28	35014120	1		High	3	0.6181	0	1	1	1	1036.11	1.49	0.00154	93.3998	5.066e-05	4.751e-13	3.5	10.29	93.46
112	FALSE	Mono-phosphorylated	High	Unambiguous	AALGLQDSDDEDAAVDIDEQIESMFNSK	[K].AALGLQDSDDEDAAVDIDEQIESMFNSK.[K]	1xOxidation [M24]; 1xPhospho [S8(100)]	1xOxidation [M24]; 1xPhospho [S8(100); S23(0); S27(0)]	1.67698e-09	4.45548e-05	3.41	1	1	1	4	Q7L014	Q7L014 [797-824]	Q7L014 1xPhospho [S804(100); S819(0); S823(0)]	Q7L014 1xPhospho [S804(100)]	Probable ATP-dependent RNA helicase DDX46 OS=Homo sapiens OX=9606 GN=DDX46 PE=1 SV=2	Q7L014	0	3122.3	28	4.7301e+06	1		High	3	0.5862	0	1	1	1	1041.44	1.27	0.00132	83.6587	5.066e-05	9.896e-13	3.41	10.15	83.09
113	FALSE	Mono-phosphorylated	High	Unambiguous	AALGLQDSDDEDAAVDIDEQIESMFNSK	[K].AALGLQDSDDEDAAVDIDEQIESMFNSK.[K]	1xDeamidated [Q20]; 1xOxidation [M24]; 1xPhospho [S8(100)]	1xDeamidated [Q20]; 1xOxidation [M24]; 1xPhospho [S8(100); S23(0); S27(0)]	0.0321212	0.000384903	0.596	1	1	1	1	Q7L014	Q7L014 [797-824]	Q7L014 1xPhospho [S804(100); S819(0); S823(0)]	Q7L014 1xPhospho [S804(100)]	Probable ATP-dependent RNA helicase DDX46 OS=Homo sapiens OX=9606 GN=DDX46 PE=1 SV=2	Q7L014	0	3123.29	28			NoQuanValues	High	3	0.1636	0	1	1	1	1041.77	7.01	0.0073	102.708	0.0002399	0.00895	0.596	2.14
114	FALSE	Mono-phosphorylated	High	Unambiguous	AALGLQDSDDEDAAVDIDEQIESMFNSKKR	[K].AALGLQDSDDEDAAVDIDEQIESMFNSKKR.[V]	1xPhospho [S8(100)]	1xPhospho [S8(100); S23(0); S27(0)]	0.007199	4.45548e-05	0.853	1	1	1	1	Q7L014	Q7L014 [797-826]	Q7L014 1xPhospho [S804(100); S819(0); S823(0)]	Q7L014 1xPhospho [S804(100)]	Probable ATP-dependent RNA helicase DDX46 OS=Homo sapiens OX=9606 GN=DDX46 PE=1 SV=2	Q7L014	2	3390.5	30	107105	1		High	4	0.3215	0	1	1	1	848.383	2.3	0.00195	82.9142	5.066e-05	0.001147	0.853	3.11	82.75
116	FALSE	Mono-phosphorylated	High	Unambiguous	AALKEWNGVVSESDSPVKRPGR	[K].AALKEWNGVVSESDSPVKRPGR.[K]	1xPhospho [S15(100)]	1xPhospho [S11(0); S13(0); S15(100)]	3.15327e-07	4.45548e-05	2.534	1	1	1	1	P18858	P18858 [37-58]	P18858 1xPhospho [S47(0); S49(0); S51(100)]	P18858 1xPhospho [S51(100)]	DNA ligase 1 OS=Homo sapiens OX=9606 GN=LIG1 PE=1 SV=1	P18858	2	2462.22	22	3.6077e+06	1		High	4	0.0761	0	1	1	1	616.311	0.75	0.00046	16.9175	5.066e-05	1.268e-09	2.534	7.1	16.92
117	FALSE	Mono-phosphorylated	High	Unambiguous	AALKEWNGVVSESDSPVKRPGR	[K].AALKEWNGVVSESDSPVKRPGR.[K]	1xDeamidated [N7]; 1xPhospho [S15(100)]	1xDeamidated [N7]; 1xPhospho [S11(0); S13(0); S15(100)]	2.36139e-05	4.45548e-05	1.812	1	1	1	2	P18858	P18858 [37-58]	P18858 1xPhospho [S47(0); S49(0); S51(100)]	P18858 1xPhospho [S51(100)]	DNA ligase 1 OS=Homo sapiens OX=9606 GN=LIG1 PE=1 SV=1	P18858	2	2463.2	22			NoQuanValues	High	4	0.0714	0	1	1	1	616.56	5.65	0.00348	16.8928	5.066e-05	4.601e-07	1.812	8.4
118	FALSE	Mono-phosphorylated	High	Unambiguous	AALLAQYADVTDEEDEADEKDDSGATTMNIGSDK	[K].AALLAQYADVTDEEDEADEKDDSGATTMNIGSDK.[L]	1xPhospho [T11(100)]	1xPhospho [Y7(0); T11(100); S23(0); T26(0); T27(0); S32(0)]	3.32238e-11	4.45548e-05	4.066	1	1	1	3	Q96MW1	Q96MW1 [129-162]	Q96MW1 1xPhospho [Y135(0); T139(100); S151(0); T154(0); T155(0); S160(0)]	Q96MW1 1xPhospho [T139(100)]	Coiled-coil domain-containing protein 43 OS=Homo sapiens OX=9606 GN=CCDC43 PE=1 SV=2	Q96MW1	1	3668.53	34	16849347	2		High	3	0.155	0	1	1	1	1223.52	0.67	0.00082	52.7319	5.066e-05	4.689e-15	4.066	9.87	52.85
119	FALSE	Mono-phosphorylated	High	Unambiguous	AALLAQYADVTDEEDEADEKDDSGATTMNIGSDK	[K].AALLAQYADVTDEEDEADEKDDSGATTMNIGSDK.[L]	1xOxidation [M28]; 1xPhospho [T11(100)]	1xOxidation [M28]; 1xPhospho [Y7(0); T11(100); S23(0); T26(0); T27(0); S32(0)]	9.15457e-14	4.45548e-05	5.052	1	1	1	1	Q96MW1	Q96MW1 [129-162]	Q96MW1 1xPhospho [Y135(0); T139(100); S151(0); T154(0); T155(0); S160(0)]	Q96MW1 1xPhospho [T139(100)]	Coiled-coil domain-containing protein 43 OS=Homo sapiens OX=9606 GN=CCDC43 PE=1 SV=2	Q96MW1	1	3684.53	34	4.27502e+06	1		High	3	0.1521	0	1	1	1	1228.85	1.38	0.0017	45.4108	5.066e-05	6.305e-16	5.052	11.77	45.4
120	FALSE	Mono-phosphorylated	High	Unambiguous	AALLAQYADVTDEEDEADEKDDSGATTMNIGSDK	[K].AALLAQYADVTDEEDEADEKDDSGATTMNIGSDK.[L]	1xDeamidated [Q6]; 1xOxidation [M28]; 1xPhospho [T11(100)]	1xDeamidated [Q6]; 1xOxidation [M28]; 1xPhospho [Y7(0); T11(100); S23(0); T26(0); T27(0); S32(0)]	7.4215e-08	4.45548e-05	2.776	1	1	1	1	Q96MW1	Q96MW1 [129-162]	Q96MW1 1xPhospho [Y135(0); T139(100); S151(0); T154(0); T155(0); S160(0)]	Q96MW1 1xPhospho [T139(100)]	Coiled-coil domain-containing protein 43 OS=Homo sapiens OX=9606 GN=CCDC43 PE=1 SV=2	Q96MW1	1	3685.51	34			NoQuanValues	High	3	0.0784	0	1	1	1	1229.18	5.46	0.0067	45.6191	5.066e-05	1.756e-10	2.776	7.4
121	FALSE	Mono-phosphorylated	High	Unambiguous	AALLAQYADVTDEEDEADEKDDSGATTMNIGSDKLLFR	[K].AALLAQYADVTDEEDEADEKDDSGATTMNIGSDKLLFR.[N]	1xPhospho [T11(100)]	1xPhospho [Y7(0); T11(100); S23(0); T26(0); T27(0); S32(0)]	4.08467e-14	4.45548e-05	5.187	1	1	1	1	Q96MW1	Q96MW1 [129-166]	Q96MW1 1xPhospho [Y135(0); T139(100); S151(0); T154(0); T155(0); S160(0)]	Q96MW1 1xPhospho [T139(100)]	Coiled-coil domain-containing protein 43 OS=Homo sapiens OX=9606 GN=CCDC43 PE=1 SV=2	Q96MW1	2	4197.87	38	5171296	1		High	4	0.1829	0	1	1	1	1050.22	0.91	0.00096	68.7882	5.066e-05	6.305e-16	5.187	14	68.81
122	FALSE	Mono-phosphorylated	High	Unambiguous	AALLAQYADVTDEEDEADEKDDSGATTMNIGSDKLLFR	[K].AALLAQYADVTDEEDEADEKDDSGATTMNIGSDKLLFR.[N]	1xDeamidated [Q6]; 1xPhospho [T11(100)]	1xDeamidated [Q6; N29]; 1xPhospho [Y7(0); T11(100); S23(0); T26(0); T27(0); S32(0)]	1.90549e-11	4.45548e-05	4.159	1	1	1	2	Q96MW1	Q96MW1 [129-166]	Q96MW1 1xPhospho [Y135(0); T139(100); S151(0); T154(0); T155(0); S160(0)]	Q96MW1 1xPhospho [T139(100)]	Coiled-coil domain-containing protein 43 OS=Homo sapiens OX=9606 GN=CCDC43 PE=1 SV=2	Q96MW1	2	4198.85	38			NoQuanValues	High	3	0.1089	0	1	1	1	1400.3	4.62	0.00647	68.8041	5.066e-05	2.189e-15	4.159	8.45
123	FALSE	Mono-phosphorylated	High	Unambiguous	AALLAQYADVTDEEDEADEKDDSGATTMNIGSDKLLFR	[K].AALLAQYADVTDEEDEADEKDDSGATTMNIGSDKLLFR.[N]	1xOxidation [M28]; 1xPhospho [T11(100)]	1xOxidation [M28]; 1xPhospho [Y7(0); T11(100); S23(0); T26(0); T27(0); S32(0)]	1.99662e-10	4.45548e-05	3.766	1	1	1	1	Q96MW1	Q96MW1 [129-166]	Q96MW1 1xPhospho [Y135(0); T139(100); S151(0); T154(0); T155(0); S160(0)]	Q96MW1 1xPhospho [T139(100)]	Coiled-coil domain-containing protein 43 OS=Homo sapiens OX=9606 GN=CCDC43 PE=1 SV=2	Q96MW1	2	4213.86	38	3.33348e+06	1		High	4	0.1857	0	1	1	1	1054.22	0.61	0.00064	62.3864	5.066e-05	5.393e-14	3.766	13.84	62.35
124	FALSE	Mono-phosphorylated	High	Unambiguous	AALLAQYADVTDEEDEADEKDDSGATTMNIGSDKLLFR	[K].AALLAQYADVTDEEDEADEKDDSGATTMNIGSDKLLFR.[N]	2xDeamidated [Q6; N29]; 1xOxidation [M28]; 1xPhospho [T11(100)]	2xDeamidated [Q6; N29]; 1xOxidation [M28]; 1xPhospho [Y7(0); T11(100); S23(0); T26(0); T27(0); S32(0)]	0.0532962	0.000886136	0.506	1	1	1	1	Q96MW1	Q96MW1 [129-166]	Q96MW1 1xPhospho [Y135(0); T139(100); S151(0); T154(0); T155(0); S160(0)]	Q96MW1 1xPhospho [T139(100)]	Coiled-coil domain-containing protein 43 OS=Homo sapiens OX=9606 GN=CCDC43 PE=1 SV=2	Q96MW1	2	4215.83	38			NoQuanValues	High	4	0.0827	0	1	1	1	1054.73	11.44	0.01205	62.6031	0.0005197	0.01789	0.506	6.17
126	FALSE	Mono-phosphorylated	High	Unambiguous	AALLKASPK	[K].AALLKASPK.[K]	1xPhospho [S7(100)]	1xPhospho [S7(100)]	0.00199763	4.45548e-05	1.069	1	1	1	5	P50914	P50914 [133-141]	P50914 1xPhospho [S139(100)]	P50914 1xPhospho [S139(100)]	60S ribosomal protein L14 OS=Homo sapiens OX=9606 GN=RPL14 PE=1 SV=4	P50914	1	978.538	9	1.40037e+06	2		High	2	0.6386	0	1	1	1	489.773	1.02	0.0005	4.958	5.066e-05	0.000199	1.069	3.68	4.6
129	FALSE	Multi-phosphorylated	High	Unambiguous	AALIPGGLSDGQFYSPPESEAGSEEAEEKQDSEKPLLEL	[R].AALIPGGLSDGQFYSPPESEAGSEEAEEKQDSEKPLLEL.[-]	1xDeamidated [Q30]; 2xPhospho [S15(95); S19(95.4)]	1xDeamidated [Q30]; 2xPhospho [S9(4.6); Y14(0.2); S15(95); S19(95.4); S23(4.8); S32(0)]	0.132946	0.00201684	0.335	1	1	1	1	O95772	O95772 [196-234]	O95772 2xPhospho [S204(4.6); Y209(0.2); S210(95); S214(95.4); S218(4.8); S227(0)]	O95772 2xPhospho [S210(95); S214(95.4)]	STARD3 N-terminal-like protein OS=Homo sapiens OX=9606 GN=STARD3NL PE=1 SV=1	O95772	1	4278.88	39			NoQuanValues	High	3	0.0606	0	1	1	1	1426.97	5.03	0.00717	85.5986	0.00115	0.06454	0.335	3.63
130	FALSE	Multi-phosphorylated	High	Unambiguous	AALIPGGLSDGQFYSPPESEAGSEEAEEKQDSEKPLLEL	[R].AALIPGGLSDGQFYSPPESEAGSEEAEEKQDSEKPLLEL.[-]	3xPhospho [S9(93.9); S19(100); S23(100)]	3xPhospho [S9(93.9); Y14(0.4); S15(5.7); S19(100); S23(100); S32(0)]	9.62062e-05	4.45548e-05	1.577	1	1	1	2	O95772	O95772 [196-234]	O95772 3xPhospho [S204(93.9); Y209(0.4); S210(5.7); S214(100); S218(100); S227(0)]	O95772 3xPhospho [S204(93.9); S214(100); S218(100)]	STARD3 N-terminal-like protein OS=Homo sapiens OX=9606 GN=STARD3NL PE=1 SV=1	O95772	1	4357.86	39	1.00967e+07	2		High	4	0.2132	0	1	1	1	1090.22	1.42	0.00154	91.4272	5.066e-05	3.148e-06	1.577	7.41	91.82
131	FALSE	Multi-phosphorylated	High	Unambiguous	AALIPGGLSDGQFYSPPESEAGSEEAEEKQDSEKPLLEL	[R].AALIPGGLSDGQFYSPPESEAGSEEAEEKQDSEKPLLEL.[-]	1xDeamidated [Q30]; 3xPhospho [S9(99.6); S19(100); S23(99.6)]	1xDeamidated [Q30]; 3xPhospho [S9(99.6); Y14(0); S15(0.4); S19(100); S23(99.6); S32(0.4)]	0.150098	0.00209401	0.311	1	1	2	2	O95772	O95772 [196-234]	O95772 3xPhospho [S204(99.6); Y209(0); S210(0.4); S214(100); S218(99.6); S227(0.4)]	O95772 3xPhospho [S204(99.6); S214(100); S218(99.6)]	STARD3 N-terminal-like protein OS=Homo sapiens OX=9606 GN=STARD3NL PE=1 SV=1	O95772	1	4358.84	39			NoQuanValues	High	3		0.0041	2	2	2	1453.63	6.67	0.00969	91.2172	0.00124	0.07659	0.311	2.4
136	FALSE	Mono-phosphorylated	High	Unambiguous	AAIPPPVYEEQDRPRSPTGPSNSFLANMGGTVAHK	[K].AAIPPPVYEEQDRPRSPTGPSNSFLANMGGTVAHK.[I]	1xPhospho [S16(100)]	1xPhospho [Y8(0); S16(100); T18(0); S21(0); S23(0); T31(0)]	2.12762e-08	4.45548e-05	2.985	1	1	2	12	Q96I25	Q96I25 [207-241]	Q96I25 1xPhospho [Y214(0); S222(100); T224(0); S227(0); S229(0); T237(0)]	Q96I25 1xPhospho [S222(100)]	Splicing factor 45 OS=Homo sapiens OX=9606 GN=RBM17 PE=1 SV=1	Q96I25	1	3771.79	35	1.92562e+07	6		High	4	0.046	0	1	1	1	943.706	1.8	0.00169	45.2395	5.066e-05	3.189e-11	2.985	8.91	45.88
137	FALSE	Mono-phosphorylated	High	Unambiguous	AAIPPPVYEEQDRPRSPTGPSNSFLANMGGTVAHK	[K].AAIPPPVYEEQDRPRSPTGPSNSFLANMGGTVAHK.[I]	1xDeamidated [N/Q]; 1xPhospho [S/Y/T]	1xDeamidated [Q11; N22]; 1xPhospho [Y8(0); S16(0); T18(0); S21(50); S23(50); T31(0)]	2.77819e-06	4.45548e-05	2.17	1	1	2	3	Q96I25	Q96I25 [207-241]			Splicing factor 45 OS=Homo sapiens OX=9606 GN=RBM17 PE=1 SV=1	Q96I25	1	3772.78	35	8.50707e+06	3		High	5	0.012	0	1	1	1	755.366	6.35	0.00479	45.8826	5.066e-05	2.482e-08	2.17	9.19	46.49
138	FALSE	Mono-phosphorylated	High	Unambiguous	AAIPPPVYEEQDRPRSPTGPSNSFLANMGGTVAHK	[K].AAIPPPVYEEQDRPRSPTGPSNSFLANMGGTVAHK.[I]	2xDeamidated [Q11; N27]; 1xPhospho [S/T/Y]	2xDeamidated [Q11; N27]; 1xPhospho [Y8(0); S16(48.5); T18(48.5); S21(1.5); S23(1.5); T31(0)]	6.7296e-06	4.45548e-05	2.022	1	1	1	1	Q96I25	Q96I25 [207-241]			Splicing factor 45 OS=Homo sapiens OX=9606 GN=RBM17 PE=1 SV=1	Q96I25	1	3773.76	35	5209832	1		High	4	0.0406	0	1	1	1	944.205	9.81	0.00926	44.2433	5.066e-05	8.287e-08	2.022	7.15	45.4
139	FALSE	Mono-phosphorylated	High	Unambiguous	AAIPPPVYEEQDRPRSPTGPSNSFLANMGGTVAHK	[K].AAIPPPVYEEQDRPRSPTGPSNSFLANMGGTVAHK.[I]	1xOxidation [M28]; 1xPhospho [S16(94.3)]	1xOxidation [M28]; 1xPhospho [Y8(2.8); S16(94.3); T18(2.8); S21(0.1); S23(0.1); T31(0)]	1.76182e-05	4.45548e-05	1.861	1	1	2	5	Q96I25	Q96I25 [207-241]	Q96I25 1xPhospho [Y214(2.8); S222(94.3); T224(2.8); S227(0.1); S229(0.1); T237(0)]	Q96I25 1xPhospho [S222(94.3)]	Splicing factor 45 OS=Homo sapiens OX=9606 GN=RBM17 PE=1 SV=1	Q96I25	1	3787.79	35	7100149	4		High	4	0.0163	0	1	1	1	947.705	2.1	0.00199	32.3764	5.066e-05	3.098e-07	1.861	6.76	32.74
140	FALSE	Mono-phosphorylated	High	Unambiguous	AAIPPPVYEEQDRPRSPTGPSNSFLANMGGTVAHK	[K].AAIPPPVYEEQDRPRSPTGPSNSFLANMGGTVAHK.[I]	1xDeamidated [Q11]; 1xOxidation [M28]; 1xPhospho [S16(92.3)]	1xDeamidated [Q11]; 1xOxidation [M28]; 1xPhospho [Y8(0); S16(92.3); T18(2.6); S21(2.6); S23(2.6); T31(0)]	3.3801e-05	4.45548e-05	1.752	1	1	1	2	Q96I25	Q96I25 [207-241]	Q96I25 1xPhospho [Y214(0); S222(92.3); T224(2.6); S227(2.6); S229(2.6); T237(0)]	Q96I25 1xPhospho [S222(92.3)]	Splicing factor 45 OS=Homo sapiens OX=9606 GN=RBM17 PE=1 SV=1	Q96I25	1	3788.77	35			NoQuanValues	High	4	0.0088	0	1	1	1	947.955	6.51	0.00617	32.4593	5.066e-05	7.516e-07	1.752	7.96
143	FALSE	Mono-phosphorylated	High	Unambiguous	AALRPTDVVLEVGPGTGNMTVK	[K].AALRPTDVVLEVGPGTGNMTVK.[L]	1xDeamidated [N18]; 1xOxidation [M19]; 1xPhospho [T]	1xDeamidated [N18]; 1xOxidation [M19]; 1xPhospho [T6(50); T16(50); T20(0)]	0.381358	0.00916469	0.104	1	1	1	2	Q9UNQ2	Q9UNQ2 [52-73]			Probable dimethyladenosine transferase OS=Homo sapiens OX=9606 GN=DIMT1 PE=1 SV=1	Q9UNQ2	0	2322.14	22	6249146	1		High	4	0.1824	0	1	1	1	581.287	-6.87	-0.00399	18.2734	0.005559	0.2897	0.104	4.44	18.41
145	FALSE	Mono-phosphorylated	High	Unambiguous	AALSEEELEKK	[K].AALSEEELEKK.[S]	1xPhospho [S4(100)]	1xPhospho [S4(100)]	0.000524995	4.45548e-05	1.293	1	1	1	1	Q04637	Q04637 [1235-1245]	Q04637 1xPhospho [S1238(100)]	Q04637 1xPhospho [S1238(100)]	Eukaryotic translation initiation factor 4 gamma 1 OS=Homo sapiens OX=9606 GN=EIF4G1 PE=1 SV=4	Q04637	1	1326.62	11	1.78956e+06	1		High	2	0.4734	0	1	1	1	663.814	0.9	0.00059	9.3809	5.066e-05	3.184e-05	1.293	4.14	9.34
146	FALSE	Mono-phosphorylated	High	Unambiguous	AAITETQRKPSEDEVLNKGFK	[K].AAITETQRKPSEDEVLNKGFK.[D]	1xPhospho [T/S]	1xPhospho [T4(0); T6(50); S11(50)]	3.96183e-08	4.45548e-05	2.881	1	1	1	1	Q8NDI1	Q8NDI1 [1048-1068]			EH domain-binding protein 1 OS=Homo sapiens OX=9606 GN=EHBP1 PE=1 SV=3	Q8NDI1	2	2441.21	21	2.65473e+06	1		High	4	0.067	0	1	1	1	611.058	1.89	0.00115	12.6651	5.066e-05	7.434e-11	2.881	7.91	12.65
158	FALSE	Mono-phosphorylated	High	Unambiguous	AAPEASSPPASPLQHLLPGK	[K].AAPEASSPPASPLQHLLPGK.[A]	1xPhospho [S]	1xPhospho [S6(50); S7(50); S11(0)]	2.43304e-05	4.45548e-05	1.807	1	1	1	1	Q96TA1	Q96TA1 [686-705]			Protein Niban 2 OS=Homo sapiens OX=9606 GN=NIBAN2 PE=1 SV=3	Q96TA1	0	2048.02	20	1.46214e+06	1		High	3	0.0481	0	1	1	1	683.346	1.45	0.00099	50.0741	5.066e-05	4.8e-07	1.807	3.95	49.84
159	FALSE	Multi-phosphorylated	High	Unambiguous	AAPEASSPPASPLQHLLPGK	[K].AAPEASSPPASPLQHLLPGK.[A]	2xPhospho [S7(100); S11(100)]	2xPhospho [S6(0); S7(100); S11(100)]	3.75016e-07	4.45548e-05	2.505	1	1	3	10	Q96TA1	Q96TA1 [686-705]	Q96TA1 2xPhospho [S691(0); S692(100); S696(100)]	Q96TA1 2xPhospho [S692(100); S696(100)]	Protein Niban 2 OS=Homo sapiens OX=9606 GN=NIBAN2 PE=1 SV=3	Q96TA1	0	2127.99	20	1.58286e+08	4		High	3	0.3211	0	1	1	1	710.001	1.07	0.00076	56.8604	5.066e-05	1.611e-09	2.505	6.01	56.38
160	FALSE	Multi-phosphorylated	High	Unambiguous	AAPEASSPPASPLQHLLPGK	[K].AAPEASSPPASPLQHLLPGK.[A]	1xDeamidated [Q14]; 2xPhospho [S7(97.7); S11(100)]	1xDeamidated [Q14]; 2xPhospho [S6(2.3); S7(97.7); S11(100)]	8.15737e-07	4.45548e-05	2.375	1	1	2	2	Q96TA1	Q96TA1 [686-705]	Q96TA1 2xPhospho [S691(2.3); S692(97.7); S696(100)]	Q96TA1 2xPhospho [S692(97.7); S696(100)]	Protein Niban 2 OS=Homo sapiens OX=9606 GN=NIBAN2 PE=1 SV=3	Q96TA1	0	2128.97	20	753744	1		High	3	0.3297	0	1	1	1	710.33	1.24	0.00088	61.4084	5.066e-05	4.662e-09	2.375	5.52	61.44
166	FALSE	Mono-phosphorylated	High	Unambiguous	AAPPPPPPPPPLESSPR	[K].AAPPPPPPPPPLESSPR.[V]	1xPhospho [S15(98.1)]	1xPhospho [S14(1.9); S15(98.1)]	0.000755672	4.45548e-05	1.232	1	1	1	1	Q5T4S7	Q5T4S7 [606-622]	Q5T4S7 1xPhospho [S619(1.9); S620(98.1)]	Q5T4S7 1xPhospho [S620(98.1)]	E3 ubiquitin-protein ligase UBR4 OS=Homo sapiens OX=9606 GN=UBR4 PE=1 SV=1	Q5T4S7	0	1783.88	17	628094	1		High	3	0.0265	0	1	1	1	595.296	-2.54	-0.00151	27.3038	5.066e-05	5.24e-05	1.232	4.9	26.93
168	FALSE	Mono-phosphorylated	High	Unambiguous	AAPQSPSVPKKPGPPVLSSDPNMLSNEEAGHHFEQMLK	[K].AAPQSPSVPKKPGPPVLSSDPNMLSNEEAGHHFEQMLK.[L]	1xPhospho [S5(96.8)]	1xPhospho [S5(96.8); S7(3.2); S18(0); S19(0); S25(0)]	2.67723e-05	4.45548e-05	1.791	1	1	1	1	O75694	O75694 [988-1025]	O75694 1xPhospho [S992(96.8); S994(3.2); S1005(0); S1006(0); S1012(0)]	O75694 1xPhospho [S992(96.8)]	Nuclear pore complex protein Nup155 OS=Homo sapiens OX=9606 GN=NUP155 PE=1 SV=1	O75694	1	4131.97	38	387180	1		High	5	0.0386	0	1	1	1	827.201	2.05	0.00169	45.4859	5.066e-05	5.478e-07	1.791	7.78	45.55
169	FALSE	Mono-phosphorylated	High	Unambiguous	AAPQSPSVPKKPGPPVLSSDPNMLSNEEAGHHFEQMLK	[K].AAPQSPSVPKKPGPPVLSSDPNMLSNEEAGHHFEQMLK.[L]	1xDeamidated [N22]; 1xPhospho [S5(97.1)]	1xDeamidated [N22]; 1xPhospho [S5(97.1); S7(2.9); S18(0); S19(0); S25(0)]	1.02377e-06	4.45548e-05	2.337	1	1	1	1	O75694	O75694 [988-1025]	O75694 1xPhospho [S992(97.1); S994(2.9); S1005(0); S1006(0); S1012(0)]	O75694 1xPhospho [S992(97.1)]	Nuclear pore complex protein Nup155 OS=Homo sapiens OX=9606 GN=NUP155 PE=1 SV=1	O75694	1	4132.95	38	1.50342e+06	1		High	5	0.0222	0	1	1	1	827.401	5.71	0.00472	45.4552	5.066e-05	6.336e-09	2.337	8.54	45.45
179	FALSE	Mono-phosphorylated	High	Unambiguous	AAQPPAQPCQLCGRSPLGEAPPGTPPCR	[R].AAQPPAQPCQLCGRSPLGEAPPGTPPCR.[L]	3xCarbamidomethyl [C9; C12; C27]; 1xPhospho [S15(100)]	3xCarbamidomethyl [C9; C12; C27]; 1xPhospho [S15(100); T24(0)]	0.000471485	4.45548e-05	1.311	1	1	1	1	Q96B54	Q96B54 [85-112]	Q96B54 1xPhospho [S99(100); T108(0)]	Q96B54 1xPhospho [S99(100)]	Zinc finger protein 428 OS=Homo sapiens OX=9606 GN=ZNF428 PE=1 SV=2	Q96B54	1	3050.38	28			NoQuanValues	High	3	0.259	0	1	1	1	1017.46	0.11	0.00011	28.1587	5.066e-05	2.767e-05	1.311	4.71
180	FALSE	Mono-phosphorylated	High	Unambiguous	AAQPPAQPCQLCGRSPLGEAPPGTPPCR	[R].AAQPPAQPCQLCGRSPLGEAPPGTPPCR.[L]	3xCarbamidomethyl [C9; C12; C27]; 1xDeamidated [Q7]; 1xPhospho [S15(100)]	3xCarbamidomethyl [C9; C12; C27]; 1xDeamidated [Q7]; 1xPhospho [S15(100); T24(0)]	0.000169737	4.45548e-05	1.482	1	1	1	1	Q96B54	Q96B54 [85-112]	Q96B54 1xPhospho [S99(100); T108(0)]	Q96B54 1xPhospho [S99(100)]	Zinc finger protein 428 OS=Homo sapiens OX=9606 GN=ZNF428 PE=1 SV=2	Q96B54	1	3051.36	28			NoneMonoisotopic	High	3		0.0102	2	2	2	1017.8	7.13	0.00725	28.1297	5.066e-05	6.803e-06	1.482	4.85
182	FALSE	Mono-phosphorylated	High	Unambiguous	AAQSLDEMSQTITDLLSEQK	[K].AAQSLDEMSQTITDLLSEQK.[A]	1xPhospho [S4(100)]	1xPhospho [S4(100); S9(0); T11(0); T13(0); S17(0)]	1.08562e-05	4.45548e-05	1.942	1	1	1	1	Q8TDY2	Q8TDY2 [621-640]	Q8TDY2 1xPhospho [S624(100); S629(0); T631(0); T633(0); S637(0)]	Q8TDY2 1xPhospho [S624(100)]	RB1-inducible coiled-coil protein 1 OS=Homo sapiens OX=9606 GN=RB1CC1 PE=1 SV=3	Q8TDY2	0	2288.04	20	443218	1		High	3	0.2447	0	1	1	1	763.351	0.69	0.00053	87.9513	5.066e-05	1.591e-07	1.942	4.21	87.67
183	FALSE	Mono-phosphorylated	High	Unambiguous	AAQSLDEMSQTITDLLSEQK	[K].AAQSLDEMSQTITDLLSEQK.[A]	1xOxidation [M8]; 1xPhospho [S4(99.9)]	1xOxidation [M8]; 1xPhospho [S4(99.9); S9(0.1); T11(0); T13(0); S17(0)]	0.0244026	0.000300992	0.644	1	1	1	1	Q8TDY2	Q8TDY2 [621-640]	Q8TDY2 1xPhospho [S624(99.9); S629(0.1); T631(0); T633(0); S637(0)]	Q8TDY2 1xPhospho [S624(99.9)]	RB1-inducible coiled-coil protein 1 OS=Homo sapiens OX=9606 GN=RB1CC1 PE=1 SV=3	Q8TDY2	0	2304.03	20			NoQuanValues	High	3		0.0311	2	2	2	768.684	2.23	0.00172	65.6962	0.000193	0.006153	0.644	2.18
184	FALSE	Mono-phosphorylated	High	Unambiguous	AAQSPFSIPNSSSGPYGSQDSVHSSPEDGGGGR	[R].AAQSPFSIPNSSSGPYGSQDSVHSSPEDGGGGR.[D]	1xPhospho [S/Y]	1xPhospho [S4(0); S7(0); S11(1); S12(48.5); S13(48.5); Y16(0); S18(1); S21(1); S24(0); S25(0)]	2.4799e-06	4.45548e-05	2.189	1	1	1	1	Q8NHG8	Q8NHG8 [96-128]			E3 ubiquitin-protein ligase ZNRF2 OS=Homo sapiens OX=9606 GN=ZNRF2 PE=1 SV=1	Q8NHG8	0	3299.39	33			NoQuanValues	High	3		0.0215	4	4	4	1100.47	2.67	0.00293	35.3939	5.066e-05	2.13e-08	2.189	6.83
185	FALSE	Mono-phosphorylated	High	Unambiguous	AAQSPFSIPNSSSGPYGSQDSVHSSPEDGGGGRDRPVGGSPGGPR	[R].AAQSPFSIPNSSSGPYGSQDSVHSSPEDGGGGRDRPVGGSPGGPR.[L]	2xDeamidated [Q3; Q19]; 1xPhospho [Y16]	2xDeamidated [Q3; Q19]; 1xPhospho [Y16]	8.90142e-05	4.45548e-05	1.59	1	1	1	1	Q8NHG8	Q8NHG8 [96-140]	Q8NHG8 1xPhospho [Y111]	Q8NHG8 1xPhospho [Y111]	E3 ubiquitin-protein ligase ZNRF2 OS=Homo sapiens OX=9606 GN=ZNRF2 PE=1 SV=1	Q8NHG8	1	4433.93	45	1.50736e+06	1		High	4		0.0329	10	10	10	1109.25	9.31	0.01032	27.7549	5.066e-05	2.831e-06	1.59	7.35	27.73
186	FALSE	Multi-phosphorylated	High	Unambiguous	AAQSPFSIPNSSSGPYGSQDSVHSSPEDGGGGRDRPVGGSPGGPR	[R].AAQSPFSIPNSSSGPYGSQDSVHSSPEDGGGGRDRPVGGSPGGPR.[L]	1xDeamidated [Q19]; 2xPhospho [S/Y]	1xDeamidated [Q19]; 2xPhospho [S4(0); S7(0); S11(52.7); S12(52.7); S13(15.6); Y16(15.6); S18(15.6); S21(15.6); S24(15.6); S25(15.6); S40(1.1)]	0.00588845	4.45548e-05	0.887	1	1	1	1	Q8NHG8	Q8NHG8 [96-140]			E3 ubiquitin-protein ligase ZNRF2 OS=Homo sapiens OX=9606 GN=ZNRF2 PE=1 SV=1	Q8NHG8	1	4512.91	45			NoQuanValues	High	4	0.0305	0	1	1	1	1128.99	7.55	0.00851	32.1095	5.066e-05	0.0008738	0.887	5.24
195	FALSE	Multi-phosphorylated	High	Unambiguous	AASADSTTEGTPADGFTVLSTK	[K].AASADSTTEGTPADGFTVLSTK.[S]	2xPhospho [S3(100); S6(98.3)]	2xPhospho [S3(100); S6(98.3); T7(1.7); T8(0); T11(0); T17(0); S20(0); T21(0)]	3.2648e-06	4.45548e-05	2.143	1	1	1	1	O75367	O75367 [168-189]	O75367 2xPhospho [S170(100); S173(98.3); T174(1.7); T175(0); T178(0); T184(0); S187(0); T188(0)]	O75367 2xPhospho [S170(100); S173(98.3)]	Core histone macro-H2A.1 OS=Homo sapiens OX=9606 GN=MACROH2A1 PE=1 SV=4	O75367	0	2286.94	22	791395	1		High	3	0.0568	0	1	1	1	762.986	1.06	0.00081	60.5302	5.066e-05	3.08e-08	2.143	5.46	60.54
196	FALSE	Multi-phosphorylated	High	Unambiguous	AASDDGSLKSSSPTSYWK	[K].AASDDGSLKSSSPTSYWK.[S]	2xPhospho [S3(100); S7(100)]	2xPhospho [S3(100); S7(100); S10(0); S11(0); S12(0); T14(0); S15(0); Y16(0)]	0.000695082	4.45548e-05	1.246	1	1	1	1	Q92614	Q92614 [1996-2013]	Q92614 2xPhospho [S1998(100); S2002(100); S2005(0); S2006(0); S2007(0); T2009(0); S2010(0); Y2011(0)]	Q92614 2xPhospho [S1998(100); S2002(100)]	Unconventional myosin-XVIIIa OS=Homo sapiens OX=9606 GN=MYO18A PE=1 SV=3	Q92614	1	2046.81	18	1.98462e+06	1		High	2	0.3532	0	1	1	1	1023.91	0.44	0.00045	30.4023	5.066e-05	4.688e-05	1.246	4.02	29.61
197	FALSE	Multi-phosphorylated	High	Unambiguous	AASDDGSLKSSSPTSYWK	[K].AASDDGSLKSSSPTSYWK.[S]	3xPhospho [S3(100); S7(100); S12(98.1)]	3xPhospho [S3(100); S7(100); S10(0); S11(1.9); S12(98.1); T14(0); S15(0); Y16(0)]	0.000222105	4.45548e-05	1.437	1	1	1	1	Q92614	Q92614 [1996-2013]	Q92614 3xPhospho [S1998(100); S2002(100); S2005(0); S2006(1.9); S2007(98.1); T2009(0); S2010(0); Y2011(0)]	Q92614 3xPhospho [S1998(100); S2002(100); S2007(98.1)]	Unconventional myosin-XVIIIa OS=Homo sapiens OX=9606 GN=MYO18A PE=1 SV=3	Q92614	1	2126.78	18	3.17142e+06	1		High	3	0.1993	0	1	1	1	709.597	0.95	0.00068	41.1678	5.066e-05	9.862e-06	1.437	8.23	41.23
198	FALSE	Mono-phosphorylated	High	Unambiguous	AASEQQADTSGGDSPKDESKPPFSYAQLIVQAISSAQDR	[K].AASEQQADTSGGDSPKDESKPPFSYAQLIVQAISSAQDR.[Q]	1xPhospho [S14(100)]	1xPhospho [S3(0); T9(0); S10(0); S14(100); S19(0); S24(0); Y25(0); S34(0); S35(0)]	6.63932e-10	4.45548e-05	3.565	1	1	2	3	P85037	P85037 [286-324]	P85037 1xPhospho [S288(0); T294(0); S295(0); S299(100); S304(0); S309(0); Y310(0); S319(0); S320(0)]	P85037 1xPhospho [S299(100)]	Forkhead box protein K1 OS=Homo sapiens OX=9606 GN=FOXK1 PE=1 SV=1	P85037	1	4159.91	39	368158	1		High	3	0.0594	0	1	1	1	1387.31	1.55	0.00215	86.6584	5.066e-05	2.807e-13	3.565	6.23	86.43
199	FALSE	Mono-phosphorylated	High	Unambiguous	AASEQQADTSGGDSPKDESKPPFSYAQLIVQAISSAQDR	[K].AASEQQADTSGGDSPKDESKPPFSYAQLIVQAISSAQDR.[Q]	1xDeamidated [Q27]; 1xPhospho [S14(100)]	1xDeamidated [Q27]; 1xPhospho [S3(0); T9(0); S10(0); S14(100); S19(0); S24(0); Y25(0); S34(0); S35(0)]	3.52315e-10	4.45548e-05	3.671	1	1	1	2	P85037	P85037 [286-324]	P85037 1xPhospho [S288(0); T294(0); S295(0); S299(100); S304(0); S309(0); Y310(0); S319(0); S320(0)]	P85037 1xPhospho [S299(100)]	Forkhead box protein K1 OS=Homo sapiens OX=9606 GN=FOXK1 PE=1 SV=1	P85037	1	4160.89	39			NoQuanValues	High	3	0.0332	0	1	1	1	1387.64	6.39	0.00886	86.9144	5.066e-05	1.178e-13	3.671	5.73
200	FALSE	Mono-phosphorylated	High	Unambiguous	AASEQQADTSGGDSPKDESKPPFSYAQLIVQAISSAQDR	[K].AASEQQADTSGGDSPKDESKPPFSYAQLIVQAISSAQDR.[Q]	2xDeamidated [Q6; Q27]; 1xPhospho [S14(97.6)]	2xDeamidated [Q6; Q27]; 1xPhospho [S3(0); T9(0); S10(0); S14(97.6); S19(2.4); S24(0); Y25(0); S34(0); S35(0)]	4.54075e-07	4.45548e-05	2.473	1	1	1	1	P85037	P85037 [286-324]	P85037 1xPhospho [S288(0); T294(0); S295(0); S299(97.6); S304(2.4); S309(0); Y310(0); S319(0); S320(0)]	P85037 1xPhospho [S299(97.6)]	Forkhead box protein K1 OS=Homo sapiens OX=9606 GN=FOXK1 PE=1 SV=1	P85037	1	4161.88	39	307015	1		High	3		0.0024	2	2	2	1387.98	9.64	0.01337	86.9728	5.066e-05	2.08e-09	2.473	4.17	86.94
201	FALSE	Mono-phosphorylated	High	Unambiguous	AASEQQADTSGGDSPKDESKPPFSYAQLIVQAISSAQDR	[K].AASEQQADTSGGDSPKDESKPPFSYAQLIVQAISSAQDR.[Q]	3xDeamidated [Q5; Q6; Q27]; 1xPhospho [S14(89.6)]	3xDeamidated [Q5; Q6; Q27]; 1xPhospho [S3(0.1); T9(3.4); S10(3.4); S14(89.6); S19(3.4); S24(0.1); Y25(0); S34(0); S35(0)]	0.00244586	4.45548e-05	1.035	1	1	1	1	P85037	P85037 [286-324]	P85037 1xPhospho [S288(0.1); T294(3.4); S295(3.4); S299(89.6); S304(3.4); S309(0.1); Y310(0); S319(0); S320(0)]	P85037 1xPhospho [S299(89.6)]	Forkhead box protein K1 OS=Homo sapiens OX=9606 GN=FOXK1 PE=1 SV=1	P85037	1	4162.86	39	258888	1		High	3	0.0037	0	1	1	1	1388.31	11.22	0.01557	85.9675	5.066e-05	0.000262	1.035	2.67	86.56
202	FALSE	Multi-phosphorylated	High	Unambiguous	AASEQQADTSGGDSPKDESKPPFSYAQLIVQAISSAQDR	[K].AASEQQADTSGGDSPKDESKPPFSYAQLIVQAISSAQDR.[Q]	2xPhospho [T/S/Y]	2xPhospho [S3(0); T9(50); S10(50); S14(49.1); S19(49.1); S24(1.8); Y25(0.1); S34(0); S35(0)]	1.33326e-07	4.45548e-05	2.678	1	1	1	2	P85037	P85037 [286-324]			Forkhead box protein K1 OS=Homo sapiens OX=9606 GN=FOXK1 PE=1 SV=1	P85037	1	4239.88	39	2.66865e+06	1		High	4	0.0056	0	1	1	1	1060.73	0.83	0.00088	91.1695	5.066e-05	3.905e-10	2.678	8.99	91.34
203	FALSE	Mono-phosphorylated	High	Unambiguous	AASGEDSTEEALAAAAAPWEGGPVPGVDRSPFAK	[R].AASGEDSTEEALAAAAAPWEGGPVPGVDRSPFAK.[S]	1xPhospho [S30(100)]	1xPhospho [S3(0); S7(0); T8(0); S30(100)]	8.04786e-11	4.45548e-05	3.918	1	1	1	1	Q641Q2	Q641Q2 [1085-1118]	Q641Q2 1xPhospho [S1087(0); S1091(0); T1092(0); S1114(100)]	Q641Q2 1xPhospho [S1114(100)]	WASH complex subunit 2A OS=Homo sapiens OX=9606 GN=WASHC2A PE=1 SV=3	Q641Q2	1	3391.55	34	1071062	1		High	4	0.6366	0	1	1	1	848.644	1.78	0.00151	72.854	5.066e-05	1.564e-14	3.918	9.52	72.83
204	FALSE	Mono-phosphorylated	High	Unambiguous	AASGEDSTEEALAAAAAPWEGGPVPGVDTSPFAK	[R].AASGEDSTEEALAAAAAPWEGGPVPGVDTSPFAK.[S]	1xPhospho [T/S]	1xPhospho [S3(0); S7(0); T8(0); T29(50); S30(50)]	1.92841e-11	4.45548e-05	4.157	1	2	1	1	Q9Y4E1	Q9Y4E1 [1064-1097]			WASH complex subunit 2C OS=Homo sapiens OX=9606 GN=WASHC2C PE=1 SV=4	Q5SRD0; Q9Y4E1	0	3336.49	34	2.51216e+06	1		High	3	0.0204	0	1	1	1	1112.84	2.3	0.00255	82.7772	5.066e-05	2.222e-15	4.157	9.79	82.85
212	FALSE	Mono-phosphorylated	High	Unambiguous	AASSDQLRDNSPPPAFKPEPPK	[R].AASSDQLRDNSPPPAFKPEPPK.[A]	1xPhospho [S11(98.6)]	1xPhospho [S3(0); S4(1.4); S11(98.6)]	1.18746e-05	4.45548e-05	1.927	1	1	2	3	Q9UDY2	Q9UDY2 [976-997]	Q9UDY2 1xPhospho [S978(0); S979(1.4); S986(98.6)]	Q9UDY2 1xPhospho [S986(98.6)]	Tight junction protein ZO-2 OS=Homo sapiens OX=9606 GN=TJP2 PE=1 SV=2	Q9UDY2	1	2429.15	22	5.42718e+06	2		High	3	0.1392	0	1	1	1	810.389	1.34	0.00108	16.2157	5.066e-05	1.805e-07	1.927	6.61	16.22
213	FALSE	Multi-phosphorylated	High	Unambiguous	AASSDQLRDNSPPPAFKPEPPK	[R].AASSDQLRDNSPPPAFKPEPPK.[A]	2xPhospho [S3(98.1); S11(100)]	2xPhospho [S3(98.1); S4(1.9); S11(100)]	3.32002e-05	4.45548e-05	1.755	1	1	1	2	Q9UDY2	Q9UDY2 [976-997]	Q9UDY2 2xPhospho [S978(98.1); S979(1.9); S986(100)]	Q9UDY2 2xPhospho [S978(98.1); S986(100)]	Tight junction protein ZO-2 OS=Homo sapiens OX=9606 GN=TJP2 PE=1 SV=2	Q9UDY2	1	2509.12	22	5.93648e+06	1		High	3	0.2026	0	1	1	1	837.044	0.65	0.00055	22.4162	5.066e-05	7.374e-07	1.755	6.27	22.74
214	FALSE	Mono-phosphorylated	High	Unambiguous	AASSDQLRDNSPPPAFKPEPPKAK	[R].AASSDQLRDNSPPPAFKPEPPKAK.[T]	1xPhospho [S11(100)]	1xPhospho [S3(0); S4(0); S11(100)]	9.3804e-09	4.45548e-05	3.122	1	1	2	5	Q9UDY2	Q9UDY2 [976-999]	Q9UDY2 1xPhospho [S978(0); S979(0); S986(100)]	Q9UDY2 1xPhospho [S986(100)]	Tight junction protein ZO-2 OS=Homo sapiens OX=9606 GN=TJP2 PE=1 SV=2	Q9UDY2	2	2628.28	24	31577625	2		High	3	0.0637	0	1	1	1	876.766	0.77	0.00068	11.0221	5.066e-05	1.042e-11	3.122	8.01	11.27
215	FALSE	Multi-phosphorylated	High	Unambiguous	AASSDQLRDNSPPPAFKPEPPKAK	[R].AASSDQLRDNSPPPAFKPEPPKAK.[T]	2xPhospho [S3(100); S11(100)]	2xPhospho [S3(100); S4(0); S11(100)]	3.2648e-06	4.45548e-05	2.143	1	1	1	4	Q9UDY2	Q9UDY2 [976-999]	Q9UDY2 2xPhospho [S978(100); S979(0); S986(100)]	Q9UDY2 2xPhospho [S978(100); S986(100)]	Tight junction protein ZO-2 OS=Homo sapiens OX=9606 GN=TJP2 PE=1 SV=2	Q9UDY2	2	2708.25	24	17886813	2		High	3	0.0976	0	1	1	1	903.422	1.44	0.0013	16.0549	5.066e-05	3.078e-08	2.143	7.48	15.82
216	FALSE	Multi-phosphorylated	High	Unambiguous	AASSDQLRDNSPPPAFKPEPPKAK	[R].AASSDQLRDNSPPPAFKPEPPKAK.[T]	1xDeamidated [N10]; 2xPhospho [S3(100); S11(97.8)]	1xDeamidated [N10]; 2xPhospho [S3(100); S4(2.3); S11(97.8)]	0.000141032	4.45548e-05	1.513	1	1	1	1	Q9UDY2	Q9UDY2 [976-999]	Q9UDY2 2xPhospho [S978(100); S979(2.3); S986(97.8)]	Q9UDY2 2xPhospho [S978(100); S986(97.8)]	Tight junction protein ZO-2 OS=Homo sapiens OX=9606 GN=TJP2 PE=1 SV=2	Q9UDY2	2	2709.23	24			NoneMonoisotopic	High	3	0.036	0	1	1	1	903.756	8.33	0.00752	15.5573	5.066e-05	5.289e-06	1.513	4.45
219	FALSE	Multi-phosphorylated	High	Unambiguous	AASSPSNPAALPVASDSSPMGSK	[K].AASSPSNPAALPVASDSSPMGSK.[T]	2xPhospho [S]	2xPhospho [S3(50); S4(50); S6(0); S15(0.7); S17(49.7); S18(49.7); S22(0)]	3.54979e-06	4.45548e-05	2.129	1	1	1	2	Q7Z5J4	Q7Z5J4 [1105-1127]			Retinoic acid-induced protein 1 OS=Homo sapiens OX=9606 GN=RAI1 PE=1 SV=2	Q7Z5J4	0	2288.95	23	1.78134e+06	2		High	3	0.4337	0	1	1	1	763.656	1.58	0.0012	40.9113	5.066e-05	3.468e-08	2.129	6.18	40.87
221	FALSE	Mono-phosphorylated	High	Unambiguous	AASSQRAEEEDDDIKQLAAWAT	[R].AASSQRAEEEDDDIKQLAAWAT.[-]	1xPhospho [S/T]	1xPhospho [S3(50); S4(50); T22(0)]	4.50335e-05	4.45548e-05	1.704	1	1	1	2	Q96CF2	Q96CF2 [212-233]			Charged multivesicular body protein 4c OS=Homo sapiens OX=9606 GN=CHMP4C PE=1 SV=1	Q96CF2	2	2485.09	22	1.78648e+06	1		High	3		0.0164	2	2	2	829.036	1.89	0.00157	59.7709	5.066e-05	1.113e-06	1.704	6	59.56
224	FALSE	Mono-phosphorylated	High	Unambiguous	AASVVQPQPLVVVKEEKIHSPIIR	[R].AASVVQPQPLVVVKEEKIHSPIIR.[S]	1xPhospho [S20(100)]	1xPhospho [S3(0); S20(100)]	1.82616e-05	4.45548e-05	1.855	1	1	1	1	O60885	O60885 [1098-1121]	O60885 1xPhospho [S1100(0); S1117(100)]	O60885 1xPhospho [S1117(100)]	Bromodomain-containing protein 4 OS=Homo sapiens OX=9606 GN=BRD4 PE=1 SV=2	O60885	2	2717.51	24	1.76487e+06	1		High	4	0.6429	0	1	1	1	680.134	0.72	0.00049	39.3706	5.066e-05	3.254e-07	1.855	7.56	39.31
226	FALSE	Mono-phosphorylated	High	Unambiguous	AATDQCPAAEGWIPGFVLGHTSAVIVENPDGTLKK	[R].AATDQCPAAEGWIPGFVLGHTSAVIVENPDGTLKK.[S]	1xCarbamidomethyl [C6]; 1xPhospho [T32(100)]	1xCarbamidomethyl [C6]; 1xPhospho [T3(0); T21(0); S22(0); T32(100)]	6.24027e-08	4.45548e-05	2.805	1	1	1	1	O75962	O75962 [2594-2628]	O75962 1xPhospho [T2596(0); T2614(0); S2615(0); T2625(100)]	O75962 1xPhospho [T2625(100)]	Triple functional domain protein OS=Homo sapiens OX=9606 GN=TRIO PE=1 SV=2	O75962	1	3729.8	35			NoQuanValues	High	4	0.2334	0	1	1	1	933.206	0.79	0.00073	76.6629	5.066e-05	1.391e-10	2.805	8.87
227	FALSE	Mono-phosphorylated	High	Unambiguous	AATDQCPAAEGWIPGFVLGHTSAVIVENPDGTLKK	[R].AATDQCPAAEGWIPGFVLGHTSAVIVENPDGTLKK.[S]	1xCarbamidomethyl [C6]; 1xDeamidated [N28]; 1xPhospho [T32(100)]	1xCarbamidomethyl [C6]; 1xDeamidated [N28]; 1xPhospho [T3(0); T21(0); S22(0); T32(100)]	0.00379746	4.45548e-05	0.961	1	1	1	1	O75962	O75962 [2594-2628]	O75962 1xPhospho [T2596(0); T2614(0); S2615(0); T2625(100)]	O75962 1xPhospho [T2625(100)]	Triple functional domain protein OS=Homo sapiens OX=9606 GN=TRIO PE=1 SV=2	O75962	1	3730.78	35	479966	1		High	4	0.0907	0	1	1	1	933.457	6.71	0.00625	76.7702	5.066e-05	0.0004801	0.961	5.18	76.72
228	FALSE	Mono-phosphorylated	High	Unambiguous	AATEALGEKSPDSATVSGYDIMK	[K].AATEALGEKSPDSATVSGYDIMK.[S]	1xPhospho [S10(100)]	1xPhospho [T3(0); S10(100); S13(0); T15(0); S17(0); Y19(0)]	7.16794e-09	4.45548e-05	3.167	1	1	1	1	Q6WCQ1	Q6WCQ1 [968-990]	Q6WCQ1 1xPhospho [T970(0); S977(100); S980(0); T982(0); S984(0); Y986(0)]	Q6WCQ1 1xPhospho [S977(100)]	Myosin phosphatase Rho-interacting protein OS=Homo sapiens OX=9606 GN=MPRIP PE=1 SV=3	Q6WCQ1	1	2421.09	23	1.65058e+06	1		High	3	0.0739	0	1	1	1	807.702	0.54	0.00044	36.5112	5.066e-05	7.226e-12	3.167	8.79	36.53
243	FALSE	Mono-phosphorylated	High	Unambiguous	AAVGEEKDINTFVGTPVEKLDLLGNLPGSK	[K].AAVGEEKDINTFVGTPVEKLDLLGNLPGSK.[R]	1xPhospho [T15(100)]	1xPhospho [T11(0); T15(100); S29(0)]	1.11982e-06	4.45548e-05	2.322	1	1	1	1	P46013	P46013 [1909-1938]	P46013 1xPhospho [T1919(0); T1923(100); S1937(0)]	P46013 1xPhospho [T1923(100)]	Proliferation marker protein Ki-67 OS=Homo sapiens OX=9606 GN=MKI67 PE=1 SV=2	P46013	2	3191.62	30			NoQuanValues	High	4	0.2244	0	1	1	1	798.664	2.79	0.00223	72.2722	5.066e-05	7.148e-09	2.322	6.55
244	FALSE	Multi-phosphorylated	High	Unambiguous	AAVLSDSEDEEKASAK	[K].AAVLSDSEDEEKASAK.[K]	2xPhospho [S5(100); S7(100)]	2xPhospho [S5(100); S7(100); S14(0)]	1.2031e-06	4.45548e-05	2.31	1	1	1	3	Q96ST2	Q96ST2 [394-409]	Q96ST2 2xPhospho [S398(100); S400(100); S407(0)]	Q96ST2 2xPhospho [S398(100); S400(100)]	Protein IWS1 homolog OS=Homo sapiens OX=9606 GN=IWS1 PE=1 SV=2	Q96ST2	1	1809.72	16	1.66988e+07	2		High	3	0.3631	0	1	1	1	603.912	0.76	0.00046	10.1104	5.066e-05	7.912e-09	2.31	6.5	10.23
248	FALSE	Multi-phosphorylated	High	Unambiguous	AAVQELSSSILAGEDPEER	[R].AAVQELSSSILAGEDPEER.[G]	2xPhospho [S8(99.1); S]	2xPhospho [S7(50.4); S8(99.1); S9(50.4)]	1.37887e-05	4.45548e-05	1.902	1	1	1	1	P49768	P49768 [359-377]	P49768 2xPhospho [S365(50.4); S366(99.1); S367(50.4)]	P49768 2xPhospho [S366(99.1); S]	Presenilin-1 OS=Homo sapiens OX=9606 GN=PSEN1 PE=1 SV=1	P49768	0	2160.91	19	1.52323e+06	1		High	3	0.0748	0	1	1	1	720.976	1.64	0.00118	57.2665	5.066e-05	2.218e-07	1.902	5.35	57.27
252	FALSE	Multi-phosphorylated	High	Unambiguous	AAYGDLSSEEEEENEPESLGVVYK	[K].AAYGDLSSEEEEENEPESLGVVYK.[S]	2xPhospho [S7(100); S8(100)]	2xPhospho [Y3(0); S7(100); S8(100); S18(0); Y23(0)]	1.40012e-08	4.45548e-05	3.055	1	1	1	5	O15541	O15541 [78-101]	O15541 2xPhospho [Y80(0); S84(100); S85(100); S95(0); Y100(0)]	O15541 2xPhospho [S84(100); S85(100)]	E3 ubiquitin-protein ligase RNF113A OS=Homo sapiens OX=9606 GN=RNF113A PE=1 SV=1	O15541	0	2804.11	24	4.25167e+07	2		High	2	0.575	0	1	1	1	1402.56	1.49	0.00209	63.2148	5.066e-05	1.801e-11	3.055	7.6	63.23
253	FALSE	Multi-phosphorylated	High	Unambiguous	AAYGDLSSEEEEENEPESLGVVYK	[K].AAYGDLSSEEEEENEPESLGVVYK.[S]	1xDeamidated [N14]; 2xPhospho [S7(100); S8(100)]	1xDeamidated [N14]; 2xPhospho [Y3(0); S7(100); S8(100); S18(0); Y23(0)]	0.00542017	4.45548e-05	0.901	1	1	1	1	O15541	O15541 [78-101]	O15541 2xPhospho [Y80(0); S84(100); S85(100); S95(0); Y100(0)]	O15541 2xPhospho [S84(100); S85(100)]	E3 ubiquitin-protein ligase RNF113A OS=Homo sapiens OX=9606 GN=RNF113A PE=1 SV=1	O15541	0	2805.1	24			NoneMonoisotopic	High	2	0.5084	0	1	1	1	1403.06	6.75	0.00947	63.6345	5.066e-05	0.0007808	0.901	3.56
261	FALSE	Multi-phosphorylated	High	Unambiguous	ACASPSAQVEGSPVAGSDGSQPAVK	[R].ACASPSAQVEGSPVAGSDGSQPAVK.[L]	1xCarbamidomethyl [C2]; 2xPhospho [S4(100); S12(100)]	1xCarbamidomethyl [C2]; 2xPhospho [S4(100); S6(0); S12(100); S17(0); S20(0)]	1.77439e-06	4.45548e-05	2.245	1	1	1	1	Q9UFC0	Q9UFC0 [248-272]	Q9UFC0 2xPhospho [S251(100); S253(0); S259(100); S264(0); S267(0)]	Q9UFC0 2xPhospho [S251(100); S259(100)]	Leucine-rich repeat and WD repeat-containing protein 1 OS=Homo sapiens OX=9606 GN=LRWD1 PE=1 SV=2	Q9UFC0	0	2517.04	25	3.76915e+06	1		High	3	0.216	0	1	1	1	839.685	2.1	0.00176	22.2807	5.066e-05	1.342e-08	2.245	9.4	22.26
262	FALSE	Multi-phosphorylated	High	Unambiguous	ACASPSAQVEGSPVAGSDGSQPAVK	[R].ACASPSAQVEGSPVAGSDGSQPAVK.[L]	1xCarbamidomethyl [C2]; 1xDeamidated [Q8]; 2xPhospho [S4(100); S12(100)]	1xCarbamidomethyl [C2]; 1xDeamidated [Q8]; 2xPhospho [S4(100); S6(0); S12(100); S17(0); S20(0)]	1.23221e-06	4.45548e-05	2.306	1	1	1	1	Q9UFC0	Q9UFC0 [248-272]	Q9UFC0 2xPhospho [S251(100); S253(0); S259(100); S264(0); S267(0)]	Q9UFC0 2xPhospho [S251(100); S259(100)]	Leucine-rich repeat and WD repeat-containing protein 1 OS=Homo sapiens OX=9606 GN=LRWD1 PE=1 SV=2	Q9UFC0	0	2518.02	25			NoQuanValues	High	2	0.0299	0	1	1	1	1259.52	7.7	0.00969	22.2658	5.066e-05	8.152e-09	2.306	5.35
273	FALSE	Mono-phosphorylated	High	Unambiguous	ACSPCSSQSSSSGICTDFWDLLVK	[K].ACSPCSSQSSSSGICTDFWDLLVK.[L]	3xCarbamidomethyl [C2; C5; C15]; 1xPhospho [S3(100)]	3xCarbamidomethyl [C2; C5; C15]; 1xPhospho [S3(100); S6(0); S7(0); S9(0); S10(0); S11(0); S12(0); T16(0)]	3.08558e-09	4.45548e-05	3.308	1	1	1	3	Q7Z6Z7	Q7Z6Z7 [3371-3394]	Q7Z6Z7 1xPhospho [S3373(100); S3376(0); S3377(0); S3379(0); S3380(0); S3381(0); S3382(0); T3386(0)]	Q7Z6Z7 1xPhospho [S3373(100)]	E3 ubiquitin-protein ligase HUWE1 OS=Homo sapiens OX=9606 GN=HUWE1 PE=1 SV=3	Q7Z6Z7	0	2772.14	24	5.43755e+06	2		High	3	0.0911	0	1	1	1	924.719	2.25	0.00208	90.7929	5.066e-05	2.279e-12	3.308	8.56	90.86
274	FALSE	Multi-phosphorylated	High	Unambiguous	ACSPCSSQSSSSGICTDFWDLLVK	[K].ACSPCSSQSSSSGICTDFWDLLVK.[L]	3xCarbamidomethyl [C2; C5; C15]; 2xPhospho [S3(99.9); S6(84.1)]	3xCarbamidomethyl [C2; C5; C15]; 2xPhospho [S3(99.9); S6(84.1); S7(3.2); S9(3.2); S10(3.2); S11(3.2); S12(3.2); T16(0)]	0.000506516	4.45548e-05	1.299	1	1	1	1	Q7Z6Z7	Q7Z6Z7 [3371-3394]	Q7Z6Z7 2xPhospho [S3373(99.9); S3376(84.1); S3377(3.2); S3379(3.2); S3380(3.2); S3381(3.2); S3382(3.2); T3386(0)]	Q7Z6Z7 2xPhospho [S3373(99.9); S3376(84.1)]	E3 ubiquitin-protein ligase HUWE1 OS=Homo sapiens OX=9606 GN=HUWE1 PE=1 SV=3	Q7Z6Z7	0	2852.1	24			NoQuanValues	High	3	0.1285	0	1	1	1	951.375	3.61	0.00343	95.5434	5.066e-05	3.047e-05	1.299	2.88
275	FALSE	Mono-phosphorylated	High	Unambiguous	ACSVEELYAIPPDADVAK	[K].ACSVEELYAIPPDADVAK.[S]	1xCarbamidomethyl [C2]; 1xPhospho [S3(100)]	1xCarbamidomethyl [C2]; 1xPhospho [S3(100); Y8(0)]	0.000948051	4.45548e-05	1.194	1	1	1	1	Q9H792	Q9H792 [790-807]	Q9H792 1xPhospho [S792(100); Y797(0)]	Q9H792 1xPhospho [S792(100)]	Inactive tyrosine-protein kinase PEAK1 OS=Homo sapiens OX=9606 GN=PEAK1 PE=1 SV=4	Q9H792	0	2027.9	18	202137	1		High	3	0.1145	0	1	1	1	676.641	2.78	0.00188	56.7384	5.066e-05	7.149e-05	1.194	3.32	56.66
277	FALSE	Mono-phosphorylated	High	Unambiguous	ADAPDAGAQSDSELPSYHQNDVSLDR	[R].ADAPDAGAQSDSELPSYHQNDVSLDR.[G]	1xPhospho [S10(98.6)]	1xPhospho [S10(98.6); S12(1.4); S16(0); Y17(0); S23(0)]	1.45445e-10	4.45548e-05	3.819	1	1	1	1	Q92538	Q92538 [1289-1314]	Q92538 1xPhospho [S1298(98.6); S1300(1.4); S1304(0); Y1305(0); S1311(0)]	Q92538 1xPhospho [S1298(98.6)]	Golgi-specific brefeldin A-resistance guanine nucleotide exchange factor 1 OS=Homo sapiens OX=9606 GN=GBF1 PE=1 SV=2	Q92538	0	2838.19	26	24894982	1		High	3	0.07	0	1	1	1	946.734	0.67	0.00064	29.8251	5.066e-05	3.516e-14	3.819	8.71	29.87
278	FALSE	Mono-phosphorylated	High	Unambiguous	ADAPDAGAQSDSELPSYHQNDVSLDR	[R].ADAPDAGAQSDSELPSYHQNDVSLDR.[G]	1xDeamidated [Q19]; 1xPhospho [S10(100)]	1xDeamidated [Q19]; 1xPhospho [S10(100); S12(0); S16(0); Y17(0); S23(0)]	9.09413e-08	4.45548e-05	2.742	1	1	1	1	Q92538	Q92538 [1289-1314]	Q92538 1xPhospho [S1298(100); S1300(0); S1304(0); Y1305(0); S1311(0)]	Q92538 1xPhospho [S1298(100)]	Golgi-specific brefeldin A-resistance guanine nucleotide exchange factor 1 OS=Homo sapiens OX=9606 GN=GBF1 PE=1 SV=2	Q92538	0	2839.17	26			NoQuanValues	High	2	0.0057	0	1	1	1	1420.1	8.67	0.01231	29.9056	5.066e-05	2.325e-10	2.742	5.25
279	FALSE	Mono-phosphorylated	High	Unambiguous	ADAPDAGAQSDSELPSYHQNDVSLDRGYTSDSEVYTDHGRPGK	[R].ADAPDAGAQSDSELPSYHQNDVSLDRGYTSDSEVYTDHGRPGK.[I]	1xPhospho [T/S/Y]	1xPhospho [S10(0); S12(0); S16(0); Y17(0); S23(1.2); Y28(0.1); T29(32.9); S30(32.9); S32(32.9); Y35(0); T36(0)]	1.58388e-06	4.45548e-05	2.264	1	1	1	1	Q92538	Q92538 [1289-1331]			Golgi-specific brefeldin A-resistance guanine nucleotide exchange factor 1 OS=Homo sapiens OX=9606 GN=GBF1 PE=1 SV=2	Q92538	1	4688.01	43	7818652	1		High	5	0.0057	0	1	1	1	938.409	1.52	0.00143	28.3988	5.066e-05	1.15e-08	2.264	13.98	28.33
280	FALSE	Multi-phosphorylated	High	Unambiguous	ADAPDAGAQSDSELPSYHQNDVSLDRGYTSDSEVYTDHGRPGK	[R].ADAPDAGAQSDSELPSYHQNDVSLDRGYTSDSEVYTDHGRPGK.[I]	2xPhospho [S/T/Y]	2xPhospho [S10(49.8); S12(49.8); S16(43.3); Y17(2.7); S23(43.4); Y28(2.8); T29(4.2); S30(4.2); S32(0); Y35(0); T36(0)]	2.3056e-05	4.45548e-05	1.816	1	1	1	1	Q92538	Q92538 [1289-1331]			Golgi-specific brefeldin A-resistance guanine nucleotide exchange factor 1 OS=Homo sapiens OX=9606 GN=GBF1 PE=1 SV=2	Q92538	1	4767.97	43	20564710	1		High	5	0.0211	0	1	1	1	954.403	2.35	0.00224	32.2743	5.066e-05	4.46e-07	1.816	10.91	31.96
281	FALSE	Multi-phosphorylated	High	Unambiguous	ADAPDAGAQSDSELPSYHQNDVSLDRGYTSDSEVYTDHGRPGK	[R].ADAPDAGAQSDSELPSYHQNDVSLDRGYTSDSEVYTDHGRPGK.[I]	1xDeamidated [N20]; 2xPhospho [S12(84.4); Y/T/S]	1xDeamidated [Q19; N20]; 2xPhospho [S10(5.1); S12(84.4); S16(6.7); Y17(2.2); S23(6.7); Y28(31); T29(31); S30(31); S32(1.9); Y35(0); T36(0)]	0.000169737	4.45548e-05	1.482	1	1	1	1	Q92538	Q92538 [1289-1331]	Q92538 2xPhospho [S1298(5.1); S1300(84.4); S1304(6.7); Y1305(2.2); S1311(6.7); Y1316(31); T1317(31); S1318(31); S1320(1.9); Y1323(0); T1324(0)]	Q92538 2xPhospho [S1300(84.4); Y/T/S]	Golgi-specific brefeldin A-resistance guanine nucleotide exchange factor 1 OS=Homo sapiens OX=9606 GN=GBF1 PE=1 SV=2	Q92538	1	4768.96	43	1.53795e+06	1		High	5	0.0241	0	1	1	1	954.599	1.75	0.00167	34.1195	5.066e-05	6.852e-06	1.482	9.53	34.01
287	FALSE	Mono-phosphorylated	High	Unambiguous	ADDLLPLGDQTQDGDFGSR	[R].ADDLLPLGDQTQDGDFGSR.[L]	1xPhospho [T11(100)]	1xPhospho [T11(100); S18(0)]	0.00106821	4.45548e-05	1.174	1	1	1	2	O43290	O43290 [420-438]	O43290 1xPhospho [T430(100); S437(0)]	O43290 1xPhospho [T430(100)]	U4/U6.U5 tri-snRNP-associated protein 1 OS=Homo sapiens OX=9606 GN=SART1 PE=1 SV=1	O43290	0	2099.89	19	332755	1		High	3	0.159	0	1	1	1	700.637	2.28	0.00159	59.735	5.066e-05	8.472e-05	1.174	3.71	59.67
288	FALSE	Mono-phosphorylated	High	Unambiguous	ADDTFEALCIEPFSSPPELPDVMKPQDSGSSANEQAVQ	[R].ADDTFEALCIEPFSSPPELPDVMKPQDSGSSANEQAVQ.[-]	1xCarbamidomethyl [C9]; 1xPhospho [S28(97.7)]	1xCarbamidomethyl [C9]; 1xPhospho [T4(0); S14(0); S15(0); S28(97.7); S30(2.3); S31(0.1)]	9.28174e-05	4.45548e-05	1.583	1	1	1	2	Q15370	Q15370 [81-118]	Q15370 1xPhospho [T84(0); S94(0); S95(0); S108(97.7); S110(2.3); S111(0.1)]	Q15370 1xPhospho [S108(97.7)]	Elongin-B OS=Homo sapiens OX=9606 GN=ELOB PE=1 SV=1	Q15370	0	4186.81	38	411347	1		High	3	0.0181	0	1	1	1	1396.28	1.94	0.00271	89.7632	5.066e-05	2.982e-06	1.583	5.52	89.75
289	FALSE	Mono-phosphorylated	High	Unambiguous	ADDTFEALCIEPFSSPPELPDVMKPQDSGSSANEQAVQ	[R].ADDTFEALCIEPFSSPPELPDVMKPQDSGSSANEQAVQ.[-]	1xCarbamidomethyl [C9]; 1xDeamidated [Q26]; 1xPhospho [T4(100)]	1xCarbamidomethyl [C9]; 1xDeamidated [Q26]; 1xPhospho [T4(100); S14(0); S15(0); S28(0); S30(0); S31(0)]	0.224245	0.00378035	0.228	1	1	1	1	Q15370	Q15370 [81-118]	Q15370 1xPhospho [T84(100); S94(0); S95(0); S108(0); S110(0); S111(0)]	Q15370 1xPhospho [T84(100)]	Elongin-B OS=Homo sapiens OX=9606 GN=ELOB PE=1 SV=1	Q15370	0	4187.8	38	225109	1		High	4	0.007	0	1	1	1	1047.71	6.18	0.00647	88.2191	0.002228	0.1366	0.228	2.87	88.14
290	FALSE	Mono-phosphorylated	High	Unambiguous	ADDTFEALCIEPFSSPPELPDVMKPQDSGSSANEQAVQ	[R].ADDTFEALCIEPFSSPPELPDVMKPQDSGSSANEQAVQ.[-]	1xCarbamidomethyl [C9]; 2xDeamidated [Q26; N33]; 1xPhospho [T4(100)]	1xCarbamidomethyl [C9]; 2xDeamidated [Q26; N33]; 1xPhospho [T4(100); S14(0); S15(0); S28(0); S30(0); S31(0)]	0.0773491	0.0013726	0.438	1	1	1	1	Q15370	Q15370 [81-118]	Q15370 1xPhospho [T84(100); S94(0); S95(0); S108(0); S110(0); S111(0)]	Q15370 1xPhospho [T84(100)]	Elongin-B OS=Homo sapiens OX=9606 GN=ELOB PE=1 SV=1	Q15370	0	4188.78	38	200691	1		High	3	0.035	0	1	1	1	1396.95	11.47	0.01601	88.1136	0.0007911	0.03006	0.438	4.29	88.1
295	FALSE	Mono-phosphorylated	High	Unambiguous	ADGGTGDSSPSPGSSLPSPLSDPRREPMNIYNLIAIIR	[R].ADGGTGDSSPSPGSSLPSPLSDPRREPMNIYNLIAIIR.[D]	1xDeamidated [N29]; 1xPhospho [S18(89.9)]	1xDeamidated [N29]; 1xPhospho [T5(4.7); S8(0.3); S9(0.3); S11(0); S14(0); S15(0.3); S18(89.9); S21(4.7); Y31(0)]	3.35995e-05	4.45548e-05	1.753	1	1	1	1	Q8TD16	Q8TD16 [598-635]	Q8TD16 1xPhospho [T602(4.7); S605(0.3); S606(0.3); S608(0); S611(0); S612(0.3); S615(89.9); S618(4.7); Y628(0)]	Q8TD16 1xPhospho [S615(89.9)]	Protein bicaudal D homolog 2 OS=Homo sapiens OX=9606 GN=BICD2 PE=1 SV=1	Q8TD16	2	4018.92	38	242681	1		High	4	0.0237	0	1	1	1	1005.49	7.64	0.00767	88.8355	5.066e-05	7.48e-07	1.753	5.06	88.82
301	FALSE	Mono-phosphorylated	High	Unambiguous	ADIDVSGPKVDIDTPDIDIHGPEGK	[K].ADIDVSGPKVDIDTPDIDIHGPEGK.[L]	1xPhospho [T14(100)]	1xPhospho [S6(0); T14(100)]	2.00638e-09	4.45548e-05	3.38	1	1	1	1	Q09666	Q09666 [4087-4111]	Q09666 1xPhospho [S4092(0); T4100(100)]	Q09666 1xPhospho [T4100(100)]	Neuroblast differentiation-associated protein AHNAK OS=Homo sapiens OX=9606 GN=AHNAK PE=1 SV=2	Q09666	1	2683.25	25	3.8064e+06	1		High	4	0.1796	0	1	1	1	671.569	1.57	0.00105	47.8048	5.066e-05	1.264e-12	3.38	10.41	47.8
302	FALSE	Mono-phosphorylated	High	Unambiguous	ADIDVSGPKVDVDVPDVNIEGPDAK	[K].ADIDVSGPKVDVDVPDVNIEGPDAK.[L]	1xPhospho [S6(100)]	1xPhospho [S6(100)]	2.80836e-05	4.45548e-05	1.783	1	1	1	2	Q09666	Q09666 [3177-3201]; [3959-3983]; [4679-4703]	Q09666 1xPhospho [S3182(100)]; 1xPhospho [S3964(100)]; 1xPhospho [S4684(100)]	Q09666 1xPhospho [S3182(100)]; 1xPhospho [S3964(100)]; 1xPhospho [S4684(100)]	Neuroblast differentiation-associated protein AHNAK OS=Homo sapiens OX=9606 GN=AHNAK PE=1 SV=2	Q09666	1	2644.24	25	2.08663e+06	1		High	3	0.2154	0	1	1	1	882.086	1.49	0.00131	60.4728	5.066e-05	5.854e-07	1.783	6.64	60.49
303	FALSE	Mono-phosphorylated	High	Unambiguous	ADIGAASLSLFGDPYELDPFDSSEELSANPLSPLSAK	[R].ADIGAASLSLFGDPYELDPFDSSEELSANPLSPLSAK.[R]	1xDeamidated [N29]; 1xPhospho [S32(89.8)]	1xDeamidated [N29]; 1xPhospho [S7(2.5); S9(0); Y15(0); S22(2.5); S23(2.5); S27(2.5); S32(89.8); S35(0.1)]	0.000308514	4.45548e-05	1.382	1	1	1	1	Q9P1Y6	Q9P1Y6 [424-460]	Q9P1Y6 1xPhospho [S430(2.5); S432(0); Y438(0); S445(2.5); S446(2.5); S450(2.5); S455(89.8); S458(0.1)]	Q9P1Y6 1xPhospho [S455(89.8)]	PHD and RING finger domain-containing protein 1 OS=Homo sapiens OX=9606 GN=PHRF1 PE=1 SV=3	Q9P1Y6	0	3904.79	37			NoQuanValues	High	3	0.0119	0	1	1	1	1302.28	4.8	0.00624	94.9944	5.066e-05	1.544e-05	1.382	3.36
317	FALSE	Mono-phosphorylated	High	Unambiguous	ADPGEDDLGGTVDIVESEPENDHGVELLDQNSSIR	[K].ADPGEDDLGGTVDIVESEPENDHGVELLDQNSSIR.[V]	1xPhospho [S17(100)]	1xPhospho [T11(0); S17(100); S32(0); S33(0)]	4.7505e-10	4.45548e-05	3.621	1	2	1	2	P17010	P17010 [258-292]	P17010 1xPhospho [T268(0); S274(100); S289(0); S290(0)]	P17010 1xPhospho [S274(100)]	Zinc finger X-chromosomal protein OS=Homo sapiens OX=9606 GN=ZFX PE=2 SV=2	P17010; P08048	0	3801.66	35	2.99579e+06	2		High	4	0.2843	0	1	1	1	951.172	1.47	0.00139	63.7291	5.066e-05	1.772e-13	3.621	10.34	63.69
318	FALSE	Mono-phosphorylated	High	Unambiguous	ADPGEDDLGGTVDIVESEPENDHGVELLDQNSSIRVPR	[K].ADPGEDDLGGTVDIVESEPENDHGVELLDQNSSIRVPR.[E]	1xPhospho [S17(100)]	1xPhospho [T11(0); S17(100); S32(0); S33(0)]	4.9553e-05	4.45548e-05	1.688	1	2	1	1	P17010	P17010 [258-295]	P17010 1xPhospho [T268(0); S274(100); S289(0); S290(0)]	P17010 1xPhospho [S274(100)]	Zinc finger X-chromosomal protein OS=Homo sapiens OX=9606 GN=ZFX PE=2 SV=2	P17010; P08048	1	4153.88	38			NoQuanValues	High	3	0.1596	0	1	1	1	1385.3	-0.87	-0.00121	62.1666	5.066e-05	1.27e-06	1.688	4.26
319	FALSE	Mono-phosphorylated	High	Unambiguous	ADPGEDDLGGTVDIVESEPENDHGVELLDQNSSIRVPR	[K].ADPGEDDLGGTVDIVESEPENDHGVELLDQNSSIRVPR.[E]	2xDeamidated [N21; N31]; 1xPhospho [S17(100)]	2xDeamidated [N21; N31]; 1xPhospho [T11(0); S17(100); S32(0); S33(0)]	0.035783	0.000468415	0.577	1	2	1	1	P17010	P17010 [258-295]	P17010 1xPhospho [T268(0); S274(100); S289(0); S290(0)]	P17010 1xPhospho [S274(100)]	Zinc finger X-chromosomal protein OS=Homo sapiens OX=9606 GN=ZFX PE=2 SV=2	P17010; P08048	1	4155.85	38			NoQuanValues	High	3	0.004	0	1	1	1	1385.97	13.05	0.01807	62.1262	0.0002867	0.01041	0.577	2.49
321	FALSE	Mono-phosphorylated	High	Unambiguous	ADRDQSPFSKIK	[K].ADRDQSPFSKIK.[Q]	1xPhospho [S6(100)]	1xPhospho [S6(100); S9(0)]	0.00819656	0.00012971	0.831	1	1	1	1	Q13427	Q13427 [682-693]	Q13427 1xPhospho [S687(100); S690(0)]	Q13427 1xPhospho [S687(100)]	Peptidyl-prolyl cis-trans isomerase G OS=Homo sapiens OX=9606 GN=PPIG PE=1 SV=2	Q13427	2	1471.69	12			NoQuanValues	High	3	0.3717	0	1	1	1	491.237	1.11	0.00054	8.4407	9.733e-05	0.001378	0.831	3.39
322	FALSE	Multi-phosphorylated	High	Unambiguous	ADRLEGDRSEGSGQENENEDEE	[R].ADRLEGDRSEGSGQENENEDEE.[-]	2xPhospho [S9(100); S12(100)]	2xPhospho [S9(100); S12(100)]	3.18397e-05	4.45548e-05	1.762	1	1	1	1	Q58WW2	Q58WW2 [839-860]	Q58WW2 2xPhospho [S847(100); S850(100)]	Q58WW2 2xPhospho [S847(100); S850(100)]	DDB1- and CUL4-associated factor 6 OS=Homo sapiens OX=9606 GN=DCAF6 PE=1 SV=1	Q58WW2	2	2624.93	22	1.4931e+06	1		High	3	0.4646	0	1	1	1	875.647	0.16	0.00014	4.2761	5.066e-05	6.946e-07	1.762	6.35	4.16
327	FALSE	Mono-phosphorylated	High	Unambiguous	ADSRESLKPAAKPLPSK	[R].ADSRESLKPAAKPLPSK.[S]	1xPhospho [S3(99.1)]	1xPhospho [S3(99.1); S6(0.9); S16(0)]	0.000180189	4.45548e-05	1.472	1	1	2	8	P46821	P46821 [539-555]	P46821 1xPhospho [S541(99.1); S544(0.9); S554(0)]	P46821 1xPhospho [S541(99.1)]	Microtubule-associated protein 1B OS=Homo sapiens OX=9606 GN=MAP1B PE=1 SV=2	P46821	1	1874.97	17	8.87484e+07	6		High	4	0.052	0	1	1	1	469.499	0.77	0.00036	3.862	5.066e-05	7.43e-06	1.472	5.77	3.84
328	FALSE	Mono-phosphorylated	High	Unambiguous	ADSRRSWHEESPFEK	[R].ADSRRSWHEESPFEK.[Q]	1xPhospho [S]	1xPhospho [S3(50); S6(50); S11(0)]	3.10875e-05	4.45548e-05	1.766	1	1	1	2	Q9BY84	Q9BY84 [607-621]			Dual specificity protein phosphatase 16 OS=Homo sapiens OX=9606 GN=DUSP16 PE=1 SV=1	Q9BY84	2	1940.83	15	2.7342e+06	2		High	4		0.0305	2	2	2	485.963	0.79	0.00039	8.5321	5.066e-05	6.7e-07	1.766	5.4	8.53
329	FALSE	Mono-phosphorylated	High	Unambiguous	ADTLKLPPTFFCGVCSDTDEDNGNGEDFQSELQK	[K].ADTLKLPPTFFCGVCSDTDEDNGNGEDFQSELQK.[V]	2xCarbamidomethyl [C12; C15]; 1xPhospho [S/T]	2xCarbamidomethyl [C12; C15]; 1xPhospho [T3(0); T9(0); S16(50); T18(50); S30(0)]	2.39783e-08	4.45548e-05	2.965	1	1	1	3	P49792	P49792 [2726-2759]			E3 SUMO-protein ligase RanBP2 OS=Homo sapiens OX=9606 GN=RANBP2 PE=1 SV=2	P49792	1	3914.64	34	357572	1		High	3	0.2037	0	1	1	1	1305.56	8.85	0.01155	73.3362	5.066e-05	3.745e-11	2.965	6.43	73.33
330	FALSE	Mono-phosphorylated	High	Unambiguous	ADTLKLPPTFFCGVCSDTDEDNGNGEDFQSELQK	[K].ADTLKLPPTFFCGVCSDTDEDNGNGEDFQSELQK.[V]	2xCarbamidomethyl [C12; C15]; 1xDeamidated [N]; 1xPhospho [S/T]	2xCarbamidomethyl [C12; C15]; 1xDeamidated [N22; N24]; 1xPhospho [T3(0); T9(0); S16(50); T18(50); S30(0)]	1.10773e-07	4.45548e-05	2.709	1	1	2	3	P49792	P49792 [2726-2759]			E3 SUMO-protein ligase RanBP2 OS=Homo sapiens OX=9606 GN=RANBP2 PE=1 SV=2	P49792	1	3915.62	34			NoQuanValues	High	3		0.0151	3	3	3	1305.89	6.69	0.00874	73.4803	5.066e-05	3.037e-10	2.709	5.87
331	FALSE	Mono-phosphorylated	High	Unambiguous	ADTLKLPPTFFCGVCSDTDEDNGNGEDFQSELQKVQEAQK	[K].ADTLKLPPTFFCGVCSDTDEDNGNGEDFQSELQKVQEAQK.[S]	2xCarbamidomethyl [C12; C15]; 2xDeamidated [N22; N24]; 1xPhospho [S16(97.2)]	2xCarbamidomethyl [C12; C15]; 2xDeamidated [N22; N24]; 1xPhospho [T3(0); T9(0); S16(97.2); T18(2.8); S30(0)]	9.93627e-07	4.45548e-05	2.342	1	1	1	1	P49792	P49792 [2726-2765]	P49792 1xPhospho [T2728(0); T2734(0); S2741(97.2); T2743(2.8); S2755(0)]	P49792 1xPhospho [S2741(97.2)]	E3 SUMO-protein ligase RanBP2 OS=Homo sapiens OX=9606 GN=RANBP2 PE=1 SV=2	P49792	2	4599.97	40	295225	1		High	4	0.0503	0	1	1	1	1150.75	5.47	0.00629	75.1509	5.066e-05	6.095e-09	2.342	8.15	75.05
333	FALSE	Mono-phosphorylated	High	Unambiguous	ADTSSQGALVFLSKDYEIESQNPLASPTNTLLGSAK	[K].ADTSSQGALVFLSKDYEIESQNPLASPTNTLLGSAK.[E]	1xDeamidated [Q6]; 1xPhospho [S26(99.9)]	1xDeamidated [Q6]; 1xPhospho [T3(0); S4(0); S5(0); S13(0); Y16(0); S20(0); S26(99.9); T28(0.1); T30(0); S34(0)]	2.70943e-05	4.45548e-05	1.789	1	1	1	1	Q7Z417	Q7Z417 [604-639]	Q7Z417 1xPhospho [T606(0); S607(0); S608(0); S616(0); Y619(0); S623(0); S629(99.9); T631(0.1); T633(0); S637(0)]	Q7Z417 1xPhospho [S629(99.9)]	Nuclear fragile X mental retardation-interacting protein 2 OS=Homo sapiens OX=9606 GN=NUFIP2 PE=1 SV=1	Q7Z417	1	3833.84	36	279917	1		High	4		0.0447	3	3	3	959.22	5.72	0.00548	82.2411	5.066e-05	5.556e-07	1.789	6.62	82.22
336	FALSE	Mono-phosphorylated	High	Unambiguous	ADVLEAHEAEAEEPEAGKSEAEDDEDEVDDLPSSR	[K].ADVLEAHEAEAEEPEAGKSEAEDDEDEVDDLPSSR.[R]	1xPhospho [S19(100)]	1xPhospho [S19(100); S33(0); S34(0)]	3.28289e-11	4.45548e-05	4.068	1	1	1	1	Q8IVT5	Q8IVT5 [551-585]	Q8IVT5 1xPhospho [S569(100); S583(0); S584(0)]	Q8IVT5 1xPhospho [S569(100)]	Kinase suppressor of Ras 1 OS=Homo sapiens OX=9606 GN=KSR1 PE=1 SV=3	Q8IVT5	1	3863.58	35	2.23543e+06	1		High	4	0.4069	0	1	1	1	966.651	1.73	0.00167	33.6313	5.066e-05	4.589e-15	4.068	9.56	33.55
337	FALSE	Multi-phosphorylated	High	Unambiguous	ADVQLFMDDDSYSHHSGLEYADPEKFADSDQDRDPHR	[K].ADVQLFMDDDSYSHHSGLEYADPEKFADSDQDRDPHR.[L]	1xDeamidated [Q4]; 2xPhospho [S/Y]	1xDeamidated [Q4]; 2xPhospho [S11(63.5); Y12(8.4); S13(63.5); S16(63.5); Y20(1.1); S29(0)]	0.0530013	0.000886136	0.507	1	1	1	1	P51636	P51636 [8-44]			Caveolin-2 OS=Homo sapiens OX=9606 GN=CAV2 PE=1 SV=2	P51636	2	4469.76	37	3121842	1		High	5	0.0491	0	1	1	1	894.762	4.86	0.00434	49.9287	0.0005197	0.01783	0.507	6.92	49.66
338	FALSE	Multi-phosphorylated	High	Unambiguous	ADVQLFMDDDSYSHHSGLEYADPEKFADSDQDRDPHR	[K].ADVQLFMDDDSYSHHSGLEYADPEKFADSDQDRDPHR.[L]	2xDeamidated [Q4; Q31]; 2xPhospho [S11(91.2); S/Y]	2xDeamidated [Q4; Q31]; 2xPhospho [S11(91.2); Y12(6.1); S13(51.4); S16(51.4); Y20(0); S29(0)]	0.28463	0.00537069	0.175	1	1	1	1	P51636	P51636 [8-44]	P51636 2xPhospho [S18(91.2); Y19(6.1); S20(51.4); S23(51.4); Y27(0); S36(0)]	P51636 2xPhospho [S18(91.2); S/Y]	Caveolin-2 OS=Homo sapiens OX=9606 GN=CAV2 PE=1 SV=2	P51636	2	4470.74	37			NoQuanValues	High	5	0.0429	0	1	1	1	894.962	8.72	0.00779	49.6501	0.003254	0.1914	0.175	4.43
339	FALSE	Mono-phosphorylated	High	Unambiguous	ADVVPQQADPEFPRASPR	[R].ADVVPQQADPEFPRASPR.[A]	1xPhospho [S16(100)]	1xPhospho [S16(100)]	7.36912e-07	4.45548e-05	2.392	1	1	1	1	Q5T5Y3	Q5T5Y3 [548-565]	Q5T5Y3 1xPhospho [S563(100)]	Q5T5Y3 1xPhospho [S563(100)]	Calmodulin-regulated spectrin-associated protein 1 OS=Homo sapiens OX=9606 GN=CAMSAP1 PE=1 SV=2	Q5T5Y3	1	2059.96	18	2.22243e+06	1		High	3	0.4982	0	1	1	1	687.327	2.69	0.00185	27.1119	5.066e-05	4.038e-09	2.392	5.7	27.15
340	FALSE	Mono-phosphorylated	High	Unambiguous	ADYDTLSLR	[R].ADYDTLSLR.[S]	1xPhospho [S7(100)]	1xPhospho [Y3(0); T5(0); S7(100)]	0.000695082	4.45548e-05	1.246	1	1	1	1	Q9Y446	Q9Y446 [174-182]	Q9Y446 1xPhospho [Y176(0); T178(0); S180(100)]	Q9Y446 1xPhospho [S180(100)]	Plakophilin-3 OS=Homo sapiens OX=9606 GN=PKP3 PE=1 SV=1	Q9Y446	0	1133.49	9	13665944	1		High	2	0.1983	0	1	1	1	567.248	1.21	0.00069	29.9528	5.066e-05	4.677e-05	1.246	3.63	30.03
341	FALSE	Multi-phosphorylated	High	Unambiguous	ADYDTLSLRSLR	[R].ADYDTLSLRSLR.[L]	2xPhospho [S7(100); S10(100)]	2xPhospho [Y3(0); T5(0); S7(100); S10(100)]	0.00301199	4.45548e-05	1	1	1	1	2	Q9Y446	Q9Y446 [174-185]	Q9Y446 2xPhospho [Y176(0); T178(0); S180(100); S183(100)]	Q9Y446 2xPhospho [S180(100); S183(100)]	Plakophilin-3 OS=Homo sapiens OX=9606 GN=PKP3 PE=1 SV=1	Q9Y446	1	1569.67	12	2.38984e+06	2		High	3	0.2515	0	1	1	1	523.896	0.98	0.00051	45.7164	5.066e-05	0.0003477	1	5.17	45.79
347	FALSE	Mono-phosphorylated	High	Unambiguous	AEALMRELDEEGSDPPLPGR	[K].AEALMRELDEEGSDPPLPGR.[A]	1xPhospho [S13(100)]	1xPhospho [S13(100)]	1.37371e-07	4.45548e-05	2.673	1	1	1	2	Q9BRJ6	Q9BRJ6 [163-182]	Q9BRJ6 1xPhospho [S175(100)]	Q9BRJ6 1xPhospho [S175(100)]	Uncharacterized protein C7orf50 OS=Homo sapiens OX=9606 GN=C7orf50 PE=1 SV=1	Q9BRJ6	1	2262.01	20	18110710	1		High	3	0.6361	0	1	1	1	754.676	1.28	0.00097	46.6059	5.066e-05	4.083e-10	2.673	7.86	46.38
348	FALSE	Mono-phosphorylated	High	Unambiguous	AEAPAGPALGLPSPEAESGVDRGEPEPMEVEEGELEIVPVRR	[K].AEAPAGPALGLPSPEAESGVDRGEPEPMEVEEGELEIVPVRR.[S]	1xPhospho [S13(99.9)]	1xPhospho [S13(99.9); S18(0.2)]	6.41535e-06	4.45548e-05	2.03	1	1	1	1	Q53F19	Q53F19 [13-54]	Q53F19 1xPhospho [S25(99.9); S30(0.2)]	Q53F19 1xPhospho [S25(99.9)]	Nuclear cap-binding protein subunit 3 OS=Homo sapiens OX=9606 GN=NCBP3 PE=1 SV=2	Q53F19	2	4446.12	42	8.15164e+06	1		High	4	0.0769	0	1	1	1	1112.29	1.49	0.00165	70.3268	5.066e-05	7.801e-08	2.03	7.41	70.39
349	FALSE	Mono-phosphorylated	High	Unambiguous	AEAPPLEREDSGTFSLGK	[R].AEAPPLEREDSGTFSLGK.[M]	1xPhospho [S11(98.5)]	1xPhospho [S11(98.5); T13(1.5); S15(0)]	0.000345598	4.45548e-05	1.363	1	1	1	1	O75569	O75569 [8-25]	O75569 1xPhospho [S18(98.5); T20(1.5); S22(0)]	O75569 1xPhospho [S18(98.5)]	Interferon-inducible double-stranded RNA-dependent protein kinase activator A OS=Homo sapiens OX=9606 GN=PRKRA PE=1 SV=1	O75569	1	1983.91	18	4.50593e+06	1		High	3	0.0209	0	1	1	1	661.975	2.43	0.0016	32.3792	5.066e-05	1.806e-05	1.363	4.78	32.42
350	FALSE	Mono-phosphorylated	High	Unambiguous	AEAQQVEALPGPSLDQWHRSAGEEEDGPVLTDEQK	[K].AEAQQVEALPGPSLDQWHRSAGEEEDGPVLTDEQK.[S]	1xPhospho [S20(96.9)]	1xPhospho [S13(3.1); S20(96.9); T31(0)]	5.97127e-06	4.45548e-05	2.042	1	1	1	1	Q66PJ3	Q66PJ3 [313-347]	Q66PJ3 1xPhospho [S325(3.1); S332(96.9); T343(0)]	Q66PJ3 1xPhospho [S332(96.9)]	ADP-ribosylation factor-like protein 6-interacting protein 4 OS=Homo sapiens OX=9606 GN=ARL6IP4 PE=1 SV=2	Q66PJ3	1	3896.76	35	12945845	1		High	4	0.0054	0	1	1	1	974.946	0.58	0.00057	47.9946	5.066e-05	7.06e-08	2.042	7.46	47.81
351	FALSE	Mono-phosphorylated	High	Unambiguous	AEAQQVEALPGPSLDQWHRSAGEEEDGPVLTDEQK	[K].AEAQQVEALPGPSLDQWHRSAGEEEDGPVLTDEQK.[S]	1xDeamidated [Q16]; 1xPhospho [S20(98.2)]	1xDeamidated [Q16]; 1xPhospho [S13(1.8); S20(98.2); T31(0)]	1.64172e-06	4.45548e-05	2.258	1	1	1	1	Q66PJ3	Q66PJ3 [313-347]	Q66PJ3 1xPhospho [S325(1.8); S332(98.2); T343(0)]	Q66PJ3 1xPhospho [S332(98.2)]	ADP-ribosylation factor-like protein 6-interacting protein 4 OS=Homo sapiens OX=9606 GN=ARL6IP4 PE=1 SV=2	Q66PJ3	1	3897.75	35	1.38925e+06	1		High	3	0.0056	0	1	1	1	1299.93	10.18	0.01323	47.9697	5.066e-05	1.207e-08	2.258	7.08	47.81
352	FALSE	Multi-phosphorylated	High	Unambiguous	AEASSPVPYLSPETNPASSTSAVNHNVNLTNVR	[K].AEASSPVPYLSPETNPASSTSAVNHNVNLTNVR.[L]	2xPhospho [S11(100); S/Y/T]	2xPhospho [S4(50); S5(50); Y9(0); S11(100); T14(0); S18(0); S19(0); T20(0); S21(0); T30(0)]	5.17088e-11	4.45548e-05	3.992	1	1	1	1	Q07157	Q07157 [923-955]	Q07157 2xPhospho [S926(50); S927(50); Y931(0); S933(100); T936(0); S940(0); S941(0); T942(0); S943(0); T952(0)]	Q07157 2xPhospho [S933(100); S/Y/T]	Tight junction protein ZO-1 OS=Homo sapiens OX=9606 GN=TJP1 PE=1 SV=3	Q07157	0	3583.61	33	1.30835e+06	1		High	3	0.1788	0	1	1	1	1195.21	1.85	0.00221	53.5736	5.066e-05	8.55e-15	3.992	7.55	53.54
357	FALSE	Mono-phosphorylated	High	Unambiguous	AEEDEILNRSPR	[K].AEEDEILNRSPR.[N]	1xPhospho [S10(100)]	1xPhospho [S10(100)]	1.01047e-05	4.45548e-05	1.954	1	1	1	3	P27824	P27824 [574-585]	P27824 1xPhospho [S583(100)]	P27824 1xPhospho [S583(100)]	Calnexin OS=Homo sapiens OX=9606 GN=CANX PE=1 SV=2	P27824	1	1508.67	12	355559176	2		High	3	0.4883	0	1	1	1	503.563	0.95	0.00048	10.8226	5.066e-05	1.447e-07	1.954	4.71	10.92
358	FALSE	Mono-phosphorylated	High	Unambiguous	AEEDEILNRSPR	[K].AEEDEILNRSPR.[N]	1xDeamidated [N8]; 1xPhospho [S10(100)]	1xDeamidated [N8]; 1xPhospho [S10(100)]	7.30802e-05	4.45548e-05	1.623	1	1	1	1	P27824	P27824 [574-585]	P27824 1xPhospho [S583(100)]	P27824 1xPhospho [S583(100)]	Calnexin OS=Homo sapiens OX=9606 GN=CANX PE=1 SV=2	P27824	1	1509.66	12	3646877	1		High	3	0.3311	0	1	1	1	503.892	1.31	0.00066	12.5261	5.066e-05	2.163e-06	1.623	4.41	12.51
362	FALSE	Multi-phosphorylated	High	Unambiguous	AEELSPAALSPLLEPIR	[R].AEELSPAALSPLLEPIR.[C]	2xPhospho [S5(100); S10(100)]	2xPhospho [S5(100); S10(100)]	5.22917e-05	4.45548e-05	1.679	1	1	1	2	A5YM69	A5YM69 [441-457]	A5YM69 2xPhospho [S445(100); S450(100)]	A5YM69 2xPhospho [S445(100); S450(100)]	Rho guanine nucleotide exchange factor 35 OS=Homo sapiens OX=9606 GN=ARHGEF35 PE=1 SV=1	A5YM69	0	1965.93	17	178363	1		High	2	0.7572	0	1	1	1	983.472	1.86	0.00183	88.9827	5.066e-05	1.368e-06	1.679	4.86	88.97
363	FALSE	Multi-phosphorylated	High	Unambiguous	AEELSPAALSPSLEPIR	[R].AEELSPAALSPSLEPIR.[C]	2xPhospho [S5(100); S10(100)]	2xPhospho [S5(100); S10(100); S12(0)]	0.000965175	4.45548e-05	1.191	1	1	1	1	Q12774	Q12774 [441-457]	Q12774 2xPhospho [S445(100); S450(100); S452(0)]	Q12774 2xPhospho [S445(100); S450(100)]	Rho guanine nucleotide exchange factor 5 OS=Homo sapiens OX=9606 GN=ARHGEF5 PE=1 SV=3	Q12774	0	1939.88	17	194382	1		High	3	0.5529	0	1	1	1	647.3	1.61	0.00104	68.0872	5.066e-05	7.374e-05	1.191	5.86	68.06
368	FALSE	Mono-phosphorylated	High	Unambiguous	AEGEWEDQEALDYFSDKESGK	[R].AEGEWEDQEALDYFSDKESGK.[Q]	1xPhospho [S15(100)]	1xPhospho [Y13(0); S15(100); S19(0)]	7.23484e-12	4.45548e-05	4.321	1	1	1	2	Q9NYF8	Q9NYF8 [371-391]	Q9NYF8 1xPhospho [Y383(0); S385(100); S389(0)]	Q9NYF8 1xPhospho [S385(100)]	Bcl-2-associated transcription factor 1 OS=Homo sapiens OX=9606 GN=BCLAF1 PE=1 SV=2	Q9NYF8	1	2513	21	14783915	1		High	3	0.0449	0	1	1	1	838.34	1.38	0.00115	46.6596	5.066e-05	6.447e-16	4.321	11.8	46.78
369	FALSE	Mono-phosphorylated	High	Unambiguous	AEGEWEDQEALDYFSDKESGKQK	[R].AEGEWEDQEALDYFSDKESGKQK.[F]	1xPhospho [S/Y]	1xPhospho [Y13(0); S15(50); S19(50)]	7.65512e-09	4.45548e-05	3.156	1	1	1	2	Q9NYF8	Q9NYF8 [371-393]			Bcl-2-associated transcription factor 1 OS=Homo sapiens OX=9606 GN=BCLAF1 PE=1 SV=2	Q9NYF8	2	2769.16	23	6.24589e+06	1		High	4	0.0303	0	1	1	1	693.045	1.25	0.00087	36.602	5.066e-05	7.892e-12	3.156	10.56	36.64
374	FALSE	Mono-phosphorylated	High	Unambiguous	AEGPLDSPSEGHSYQNSGLDHFQNSNIDQSFWETFGSAEPTK	[K].AEGPLDSPSEGHSYQNSGLDHFQNSNIDQSFWETFGSAEPTK.[T]	1xPhospho [S7(99.8)]	1xPhospho [S7(99.8); S9(0.1); S13(0); Y14(0); S17(0); S25(0.1); S30(0); T34(0); S37(0); T41(0)]	2.38617e-09	4.45548e-05	3.351	1	1	2	2	Q8N6T3	Q8N6T3 [298-339]	Q8N6T3 1xPhospho [S304(99.8); S306(0.1); S310(0); Y311(0); S314(0); S322(0.1); S327(0); T331(0); S334(0); T338(0)]	Q8N6T3 1xPhospho [S304(99.8)]	ADP-ribosylation factor GTPase-activating protein 1 OS=Homo sapiens OX=9606 GN=ARFGAP1 PE=1 SV=2	Q8N6T3	0	4690.99	42	2.09165e+06	1		High	4		0.0019	2	2	2	1173.51	2.95	0.00346	71.9441	5.066e-05	1.603e-12	3.351	10.74	71.97
375	FALSE	Mono-phosphorylated	High	Unambiguous	AEGPLDSPSEGHSYQNSGLDHFQNSNIDQSFWETFGSAEPTK	[K].AEGPLDSPSEGHSYQNSGLDHFQNSNIDQSFWETFGSAEPTK.[T]	1xDeamidated [N16]; 1xPhospho [S7(99.9)]	1xDeamidated [N16]; 1xPhospho [S7(99.9); S9(0.1); S13(0); Y14(0); S17(0); S25(0); S30(0); T34(0); S37(0); T41(0)]	9.26892e-09	4.45548e-05	3.124	1	1	1	1	Q8N6T3	Q8N6T3 [298-339]	Q8N6T3 1xPhospho [S304(99.9); S306(0.1); S310(0); Y311(0); S314(0); S322(0); S327(0); T331(0); S334(0); T338(0)]	Q8N6T3 1xPhospho [S304(99.9)]	ADP-ribosylation factor GTPase-activating protein 1 OS=Homo sapiens OX=9606 GN=ARFGAP1 PE=1 SV=2	Q8N6T3	0	4691.97	42			NoQuanValues	High	4		0.0123	2	2	2	1173.76	5.01	0.00587	72.1169	5.066e-05	1.027e-11	3.124	9.62
380	FALSE	Mono-phosphorylated	High	Unambiguous	AEGSDVANAVLDGADCIMLSGETAKGDYPLEAVR	[R].AEGSDVANAVLDGADCIMLSGETAKGDYPLEAVR.[M]	1xCarbamidomethyl [C16]; 1xPhospho [S4(100)]	1xCarbamidomethyl [C16]; 1xPhospho [S4(100); S20(0); T23(0); Y28(0)]	5.63727e-08	4.45548e-05	2.822	1	1	1	1	P14618	P14618 [343-376]	P14618 1xPhospho [S346(100); S362(0); T365(0); Y370(0)]	P14618 1xPhospho [S346(100)]	Pyruvate kinase PKM OS=Homo sapiens OX=9606 GN=PKM PE=1 SV=4	P14618	1	3574.61	34	427247	1		High	3	0.5601	0	1	1	1	1192.21	1.1	0.00132	85.7416	5.066e-05	1.208e-10	2.822	7.16	85.78
388	FALSE	Mono-phosphorylated	High	Unambiguous	AELGSWSSQEHLEWEPACQTPQPSAR	[R].AELGSWSSQEHLEWEPACQTPQPSAR.[A]	1xCarbamidomethyl [C18]; 1xPhospho [S8(96.4)]	1xCarbamidomethyl [C18]; 1xPhospho [S5(1.8); S7(1.8); S8(96.4); T20(0); S24(0)]	2.79163e-05	4.45548e-05	1.784	1	1	1	1	Q9BVG8	Q9BVG8 [777-802]	Q9BVG8 1xPhospho [S781(1.8); S783(1.8); S784(96.4); T796(0); S800(0)]	Q9BVG8 1xPhospho [S784(96.4)]	Kinesin-like protein KIFC3 OS=Homo sapiens OX=9606 GN=KIFC3 PE=1 SV=4	Q9BVG8	0	3061.31	26			NoQuanValues	High	3	0.014	0	1	1	1	1021.11	-0.33	-0.00034	50.3045	5.066e-05	5.775e-07	1.784	5.73
389	FALSE	Mono-phosphorylated	High	Unambiguous	AELGSWSSQEHLEWEPACQTPQPSAR	[R].AELGSWSSQEHLEWEPACQTPQPSAR.[A]	1xCarbamidomethyl [C18]; 1xDeamidated [Q9]; 1xPhospho [S8(100)]	1xCarbamidomethyl [C18]; 1xDeamidated [Q9]; 1xPhospho [S5(0); S7(0); S8(100); T20(0); S24(0)]	8.25549e-07	4.45548e-05	2.373	1	1	1	1	Q9BVG8	Q9BVG8 [777-802]	Q9BVG8 1xPhospho [S781(0); S783(0); S784(100); T796(0); S800(0)]	Q9BVG8 1xPhospho [S784(100)]	Kinesin-like protein KIFC3 OS=Homo sapiens OX=9606 GN=KIFC3 PE=1 SV=4	Q9BVG8	0	3062.3	26			NoQuanValues	High	3	0.0193	0	1	1	1	1021.44	6.06	0.00619	50.241	5.066e-05	4.705e-09	2.373	6.21
394	FALSE	Multi-phosphorylated	High	Unambiguous	AELSRQLEGILKSFK	[K].AELSRQLEGILKSFK.[D]	2xPhospho [S4(100); S13(100)]	2xPhospho [S4(100); S13(100)]	0.207075	0.00321407	0.245	1	1	1	1	Q03001	Q03001 [4814-4828]	Q03001 2xPhospho [S4817(100); S4826(100)]	Q03001 2xPhospho [S4817(100); S4826(100)]	Dystonin OS=Homo sapiens OX=9606 GN=DST PE=1 SV=4	Q03001	2	1878.91	15	541672	1		High	3	0.1655	0	1	1	1	626.984	13.72	0.00859	36.0856	0.001912	0.1218	0.245	2.9	36.15
398	FALSE	Mono-phosphorylated	High	Unambiguous	AENAEGQTPAIGPDGEPLDETSQMSDLPVKVIHVESGK	[K].AENAEGQTPAIGPDGEPLDETSQMSDLPVKVIHVESGK.[I]	1xPhospho [T/S]	1xPhospho [T8(0); T21(33.3); S22(33.3); S25(33.3); S36(0)]	3.95306e-06	4.45548e-05	2.111	1	1	1	1	P51532	P51532 [589-626]			Transcription activator BRG1 OS=Homo sapiens OX=9606 GN=SMARCA4 PE=1 SV=2	P51532	1	4025.87	38			NoQuanValues	High	4	0.039	0	1	1	1	1007.22	-0.61	-0.00061	63.3816	5.066e-05	3.998e-08	2.111	9.22
399	FALSE	Mono-phosphorylated	High	Unambiguous	AENAEGQTPAIGPDGEPLDETSQMSDLPVKVIHVESGK	[K].AENAEGQTPAIGPDGEPLDETSQMSDLPVKVIHVESGK.[I]	1xDeamidated [Q23]; 1xPhospho [S25(94.6)]	1xDeamidated [Q23]; 1xPhospho [T8(0); T21(2.7); S22(2.7); S25(94.6); S36(0)]	3.53646e-08	4.45548e-05	2.9	1	1	1	1	P51532	P51532 [589-626]	P51532 1xPhospho [T596(0); T609(2.7); S610(2.7); S613(94.6); S624(0)]	P51532 1xPhospho [S613(94.6)]	Transcription activator BRG1 OS=Homo sapiens OX=9606 GN=SMARCA4 PE=1 SV=2	P51532	1	4026.85	38			NoQuanValues	High	4	0.0397	0	1	1	1	1007.47	3.6	0.00363	63.2829	5.066e-05	6.363e-11	2.9	11.07
407	FALSE	Multi-phosphorylated	High	Unambiguous	AEPPKPEVVDSTESIPVSDEDSDAMVDDPNDEDFVPFRPR	[R].AEPPKPEVVDSTESIPVSDEDSDAMVDDPNDEDFVPFRPR.[R]	2xPhospho [S18(100); S22(100)]	2xPhospho [S11(0); T12(0); S14(0); S18(100); S22(100)]	1.10773e-07	4.45548e-05	2.709	1	1	1	1	Q14202	Q14202 [246-285]	Q14202 2xPhospho [S256(0); T257(0); S259(0); S263(100); S267(100)]	Q14202 2xPhospho [S263(100); S267(100)]	Zinc finger MYM-type protein 3 OS=Homo sapiens OX=9606 GN=ZMYM3 PE=1 SV=2	Q14202	0	4602.94	40	2.74242e+06	1		High	4	0.1802	0	1	1	1	1151.49	0.45	0.00051	67.9617	5.066e-05	3.049e-10	2.709	8.38	67.77
408	FALSE	Multi-phosphorylated	High	Unambiguous	AEPPKPEVVDSTESIPVSDEDSDAMVDDPNDEDFVPFRPR	[R].AEPPKPEVVDSTESIPVSDEDSDAMVDDPNDEDFVPFRPR.[R]	1xOxidation [M25]; 2xPhospho [S18(100); S22(100)]	1xOxidation [M25]; 2xPhospho [S11(0); T12(0); S14(0); S18(100); S22(100)]	1.07392e-06	4.45548e-05	2.329	1	1	1	1	Q14202	Q14202 [246-285]	Q14202 2xPhospho [S256(0); T257(0); S259(0); S263(100); S267(100)]	Q14202 2xPhospho [S263(100); S267(100)]	Zinc finger MYM-type protein 3 OS=Homo sapiens OX=9606 GN=ZMYM3 PE=1 SV=2	Q14202	0	4618.94	40	625831	1		High	4	0.1687	0	1	1	1	1155.49	3.03	0.00349	63.4134	5.066e-05	6.743e-09	2.329	8.12	63.29
415	FALSE	Mono-phosphorylated	High	Unambiguous	AEQGSEEEGEGEEEEEEGGESKADDPYAHLSK	[K].AEQGSEEEGEGEEEEEEGGESKADDPYAHLSK.[K]	1xPhospho [S5(100)]	1xPhospho [S5(100); S21(0); Y27(0); S31(0)]	3.34599e-12	4.45548e-05	4.45	1	1	1	2	Q8NE71	Q8NE71 [224-255]	Q8NE71 1xPhospho [S228(100); S244(0); Y250(0); S254(0)]	Q8NE71 1xPhospho [S228(100)]	ATP-binding cassette sub-family F member 1 OS=Homo sapiens OX=9606 GN=ABCF1 PE=1 SV=2	Q8NE71	1	3531.37	32	1.0959e+07	2		High	4	0.5538	0	1	1	1	883.599	1.24	0.0011	14.3239	5.066e-05	6.305e-16	4.45	13.65	14.25
416	FALSE	Mono-phosphorylated	High	Unambiguous	AEQGSEEEGEGEEEEEEGGESKADDPYAHLSKK	[K].AEQGSEEEGEGEEEEEEGGESKADDPYAHLSKK.[E]	1xPhospho [S5(100)]	1xPhospho [S5(100); S21(0); Y27(0); S31(0)]	3.96183e-08	4.45548e-05	2.881	1	1	1	1	Q8NE71	Q8NE71 [224-256]	Q8NE71 1xPhospho [S228(100); S244(0); Y250(0); S254(0)]	Q8NE71 1xPhospho [S228(100)]	ATP-binding cassette sub-family F member 1 OS=Homo sapiens OX=9606 GN=ABCF1 PE=1 SV=2	Q8NE71	2	3659.47	33	2.85649e+06	1		High	3	0.3709	0	1	1	1	1220.5	2.09	0.00255	9.387	5.066e-05	7.452e-11	2.881	8.33	9.4
423	FALSE	Mono-phosphorylated	High	Unambiguous	AESGDSLGSEDRDLLYSIDAYR	[R].AESGDSLGSEDRDLLYSIDAYR.[S]	1xPhospho [S6(100)]	1xPhospho [S3(0); S6(100); S9(0); Y16(0); S17(0); Y21(0)]	4.02906e-07	4.45548e-05	2.493	1	1	1	4	Q9NQW6	Q9NQW6 [656-677]	Q9NQW6 1xPhospho [S658(0); S661(100); S664(0); Y671(0); S672(0); Y676(0)]	Q9NQW6 1xPhospho [S661(100)]	Anillin OS=Homo sapiens OX=9606 GN=ANLN PE=1 SV=2	Q9NQW6	1	2512.09	22	3222115	1		High	3		0.048	2	2	2	838.035	1.35	0.00113	66.6064	5.066e-05	1.768e-09	2.493	6.75	66.89
424	FALSE	Mono-phosphorylated	High	Unambiguous	AESGDSLGSEDRDLLYSIDAYRSQR	[R].AESGDSLGSEDRDLLYSIDAYRSQR.[F]	1xPhospho [S23(100)]	1xPhospho [S3(0); S6(0); S9(0); Y16(0); S17(0); Y21(0); S23(100)]	0.238092	0.00425954	0.215	1	1	1	1	Q9NQW6	Q9NQW6 [656-680]	Q9NQW6 1xPhospho [S658(0); S661(0); S664(0); Y671(0); S672(0); Y676(0); S678(100)]	Q9NQW6 1xPhospho [S678(100)]	Anillin OS=Homo sapiens OX=9606 GN=ANLN PE=1 SV=2	Q9NQW6	2	2883.28	25	1.48052e+06	1		High	3	0.0832	0	1	1	1	961.764	-0.14	-0.00014	51.1178	0.002497	0.1485	0.215	5.29	51.13
426	FALSE	Multi-phosphorylated	High	Unambiguous	AESPESSAIESTQSTPQKGR	[R].AESPESSAIESTQSTPQKGR.[G]	2xPhospho [S3(100); T15(98.8)]	2xPhospho [S3(100); S6(0); S7(0); S11(0); T12(0); S14(1.2); T15(98.8)]	0.000861713	4.45548e-05	1.21	1	1	2	2	Q9NTI5	Q9NTI5 [1356-1375]	Q9NTI5 2xPhospho [S1358(100); S1361(0); S1362(0); S1366(0); T1367(0); S1369(1.2); T1370(98.8)]	Q9NTI5 2xPhospho [S1358(100); T1370(98.8)]	Sister chromatid cohesion protein PDS5 homolog B OS=Homo sapiens OX=9606 GN=PDS5B PE=1 SV=1	Q9NTI5	1	2249.93	20	13496554	2		High	2	0.165	0	1	1	1	1125.47	0.06	6e-05	9.7742	5.066e-05	6.307e-05	1.21	5.15	9.8
428	FALSE	Multi-phosphorylated	High	Unambiguous	AESSDSGAESEEEEAQEEVKGAEQSDNDKK	[K].AESSDSGAESEEEEAQEEVKGAEQSDNDKK.[M]	2xPhospho [S4(94.7); S10(100)]	2xPhospho [S3(2.6); S4(94.7); S6(2.6); S10(100); S25(0)]	3.88711e-07	4.45548e-05	2.499	1	1	1	1	Q5T8D3	Q5T8D3 [191-220]	Q5T8D3 2xPhospho [S193(2.6); S194(94.7); S196(2.6); S200(100); S215(0)]	Q5T8D3 2xPhospho [S194(94.7); S200(100)]	Acyl-CoA-binding domain-containing protein 5 OS=Homo sapiens OX=9606 GN=ACBD5 PE=1 SV=1	Q5T8D3	2	3372.28	30	1.75606e+06	1		High	3	0.2162	0	1	1	1	1124.77	0.7	0.00079	22.1562	5.066e-05	1.692e-09	2.499	8.74	22.1
429	FALSE	Mono-phosphorylated	High	Unambiguous	AESSSGGGTVPSSAGILEQGPSPGDGSPPKPKDPVSAAVPAPGR	[R].AESSSGGGTVPSSAGILEQGPSPGDGSPPKPKDPVSAAVPAPGR.[N]	1xPhospho [S/T]	1xPhospho [S3(0); S4(0); S5(0); T9(0); S12(0); S13(0); S22(49.9); S27(49.9); S36(0.2)]	2.18734e-06	4.45548e-05	2.21	1	1	1	1	Q68EM7	Q68EM7 [549-592]			Rho GTPase-activating protein 17 OS=Homo sapiens OX=9606 GN=ARHGAP17 PE=1 SV=1	Q68EM7	1	4132.98	44	1.79504e+06	1		High	4	0.0788	0	1	1	1	1034	2.31	0.00239	41.3392	5.066e-05	1.783e-08	2.21	7.36	41.25
430	FALSE	Mono-phosphorylated	High	Unambiguous	AESSSGGGTVPSSAGILEQGPSPGDGSPPKPKDPVSAAVPAPGR	[R].AESSSGGGTVPSSAGILEQGPSPGDGSPPKPKDPVSAAVPAPGR.[N]	1xDeamidated [Q19]; 1xPhospho [S27(99.9)]	1xDeamidated [Q19]; 1xPhospho [S3(0); S4(0); S5(0); T9(0); S12(0); S13(0); S22(0.1); S27(99.9); S36(0)]	3.0924e-11	4.45548e-05	4.078	1	1	1	1	Q68EM7	Q68EM7 [549-592]	Q68EM7 1xPhospho [S551(0); S552(0); S553(0); T557(0); S560(0); S561(0); S570(0.1); S575(99.9); S584(0)]	Q68EM7 1xPhospho [S575(99.9)]	Rho GTPase-activating protein 17 OS=Homo sapiens OX=9606 GN=ARHGAP17 PE=1 SV=1	Q68EM7	1	4133.97	44			NoQuanValues	High	4	0.0463	0	1	1	1	1034.25	5.23	0.00541	41.2026	5.066e-05	4.246e-15	4.078	11.67
431	FALSE	Multi-phosphorylated	High	Unambiguous	AETASQSQRSPISDNSGCDAPGNSNPSLSVPSSAESEK	[R].AETASQSQRSPISDNSGCDAPGNSNPSLSVPSSAESEK.[Q]	1xCarbamidomethyl [C18]; 3xPhospho [T3(98.5); S13(97.9); S16(93)]	1xCarbamidomethyl [C18]; 3xPhospho [T3(98.5); S5(1.1); S7(1.1); S10(1.1); S13(97.9); S16(93); S24(6.7); S27(0.5); S29(0.1); S32(0); S33(0); S36(0)]	0.360945	0.00813975	0.118	1	1	1	1	Q99590	Q99590 [329-366]	Q99590 3xPhospho [T331(98.5); S333(1.1); S335(1.1); S338(1.1); S341(97.9); S344(93); S352(6.7); S355(0.5); S357(0.1); S360(0); S361(0); S364(0)]	Q99590 3xPhospho [T331(98.5); S341(97.9); S344(93)]	Protein SCAF11 OS=Homo sapiens OX=9606 GN=SCAF11 PE=1 SV=2	Q99590	1	4088.61	38			NoQuanValues	High	3	0.2297	0	1	1	1	1363.53	-5.24	-0.00714	33.9539	0.005029	0.2679	0.118	2.22
432	FALSE	Multi-phosphorylated	High	Unambiguous	AETASQSQRSPISDNSGCDAPGNSNPSLSVPSSAESEKQTR	[R].AETASQSQRSPISDNSGCDAPGNSNPSLSVPSSAESEKQTR.[Q]	1xCarbamidomethyl [C18]; 1xDeamidated [N15]; 2xPhospho [T3(95.7); S/T]	1xCarbamidomethyl [C18]; 1xDeamidated [N15]; 2xPhospho [T3(95.7); S5(6.3); S7(49); S10(49); S13(0); S16(0); S24(0); S27(0); S29(0); S32(0); S33(0); S36(0); T40(0)]	1.03609e-06	4.45548e-05	2.335	1	1	1	1	Q99590	Q99590 [329-369]	Q99590 2xPhospho [T331(95.7); S333(6.3); S335(49); S338(49); S341(0); S344(0); S352(0); S355(0); S357(0); S360(0); S361(0); S364(0); T368(0)]	Q99590 2xPhospho [T331(95.7); S/T]	Protein SCAF11 OS=Homo sapiens OX=9606 GN=SCAF11 PE=1 SV=2	Q99590	2	4394.84	41			NoQuanValues	High	4	0.0241	0	1	1	1	1099.47	6.76	0.00743	20.1067	5.066e-05	6.429e-09	2.335	6.22
433	FALSE	Multi-phosphorylated	High	Unambiguous	AETASQSQRSPISDNSGCDAPGNSNPSLSVPSSAESEKQTR	[R].AETASQSQRSPISDNSGCDAPGNSNPSLSVPSSAESEKQTR.[Q]	1xCarbamidomethyl [C18]; 2xDeamidated [Q6; N25]; 2xPhospho [T3(97.2); S/T]	1xCarbamidomethyl [C18]; 2xDeamidated [Q6; N25]; 2xPhospho [T3(97.2); S5(5.4); S7(5.4); S10(5.4); S13(5.4); S16(5.4); S24(66); S27(4.9); S29(4.9); S32(0); S33(0); S36(0); T40(0)]	0.174142	0.00282256	0.281	1	1	1	1	Q99590	Q99590 [329-369]	Q99590 2xPhospho [T331(97.2); S333(5.4); S335(5.4); S338(5.4); S341(5.4); S344(5.4); S352(66); S355(4.9); S357(4.9); S360(0); S361(0); S364(0); T368(0)]	Q99590 2xPhospho [T331(97.2); S/T]	Protein SCAF11 OS=Homo sapiens OX=9606 GN=SCAF11 PE=1 SV=2	Q99590	2	4395.82	41			NoQuanValues	High	4		0.0063	2	2	2	1099.72	9.17	0.01008	20.1754	0.001647	0.0948	0.281	3.16
434	FALSE	Multi-phosphorylated	High	Unambiguous	AETASQSQRSPISDNSGCDAPGNSNPSLSVPSSAESEKQTR	[R].AETASQSQRSPISDNSGCDAPGNSNPSLSVPSSAESEKQTR.[Q]	1xCarbamidomethyl [C18]; 1xDeamidated [N15]; 3xPhospho [T3(95.8); S16(92.3); S/T]	1xCarbamidomethyl [C18]; 1xDeamidated [N15]; 3xPhospho [T3(95.8); S5(49.8); S7(49.8); S10(4.1); S13(0.9); S16(92.3); S24(7.1); S27(0.1); S29(0); S32(0); S33(0); S36(0); T40(0)]	0.00261131	4.45548e-05	1.024	1	1	1	1	Q99590	Q99590 [329-369]	Q99590 3xPhospho [T331(95.8); S333(49.8); S335(49.8); S338(4.1); S341(0.9); S344(92.3); S352(7.1); S355(0.1); S357(0); S360(0); S361(0); S364(0); T368(0)]	Q99590 3xPhospho [T331(95.8); S344(92.3); S/T]	Protein SCAF11 OS=Homo sapiens OX=9606 GN=SCAF11 PE=1 SV=2	Q99590	2	4474.8	41			NoQuanValues	High	4	0.0256	0	1	1	1	1119.46	6.42	0.00718	25.1969	5.066e-05	0.0002875	1.024	5.07
436	FALSE	Multi-phosphorylated	High	Unambiguous	AETPTESVSEPEVATKQELQEEEEQTKPPR	[K].AETPTESVSEPEVATKQELQEEEEQTKPPR.[R]	2xDeamidated [Q17; Q20]; 2xPhospho [T3(100); S9(99.7)]	2xDeamidated [Q17; Q20]; 2xPhospho [T3(100); T5(0); S7(0); S9(99.7); T15(0); T26(0.2)]	0.020883	0.00012971	0.671	1	1	1	1	P18858	P18858 [193-222]	P18858 2xPhospho [T195(100); T197(0); S199(0); S201(99.7); T207(0); T218(0.2)]	P18858 2xPhospho [T195(100); S201(99.7)]	DNA ligase 1 OS=Homo sapiens OX=9606 GN=LIG1 PE=1 SV=1	P18858	1	3558.53	30			NoQuanValues	High	3	0.0081	0	1	1	1	1186.86	11.92	0.01414	36.6591	9.733e-05	0.004968	0.671	3.72
446	FALSE	Mono-phosphorylated	High	Unambiguous	AFAAVPTSHPPEDAPAQPPTPGPAASPEQLSFRER	[R].AFAAVPTSHPPEDAPAQPPTPGPAASPEQLSFRER.[Q]	1xDeamidated [Q17]; 1xPhospho [S26(98.2)]	1xDeamidated [Q17]; 1xPhospho [T7(0); S8(0); T20(0); S26(98.2); S31(1.8)]	7.15212e-07	4.45548e-05	2.397	1	1	1	1	Q14160	Q14160 [1323-1357]	Q14160 1xPhospho [T1329(0); S1330(0); T1342(0); S1348(98.2); S1353(1.8)]	Q14160 1xPhospho [S1348(98.2)]	Protein scribble homolog OS=Homo sapiens OX=9606 GN=SCRIB PE=1 SV=4	Q14160	1	3704.74	35			NoQuanValues	High	4	0.0196	0	1	1	1	926.945	5.04	0.00466	41.8047	5.066e-05	3.893e-09	2.397	9.67
461	FALSE	Multi-phosphorylated	High	Unambiguous	AFGESSTESDEEEEEGCGHTHCVR	[R].AFGESSTESDEEEEEGCGHTHCVR.[G]	2xCarbamidomethyl [C17; C22]; 4xPhospho [S5(100); S6(100); T7(100); S9(100)]	2xCarbamidomethyl [C17; C22]; 4xPhospho [S5(100); S6(100); T7(100); S9(100); T20(0)]	1.16767e-06	4.45548e-05	2.315	1	1	1	6	O60927	O60927 [69-92]	O60927 4xPhospho [S73(100); S74(100); T75(100); S77(100); T88(0)]	O60927 4xPhospho [S73(100); S74(100); T75(100); S77(100)]	E3 ubiquitin-protein ligase PPP1R11 OS=Homo sapiens OX=9606 GN=PPP1R11 PE=1 SV=1	O60927	0	3058.92	24	1.71079e+06	1		High	3	0.4313	0	1	1	1	1020.31	1.65	0.00168	23.8021	5.066e-05	7.575e-09	2.315	8.37	23.36
462	FALSE	Mono-phosphorylated	High	Unambiguous	AFGIPIRVYTHEVVTLWYR	[R].AFGIPIRVYTHEVVTLWYR.[S]	1xPhospho [T10(100)]	1xPhospho [Y9(0); T10(100); T15(0); Y18(0)]	0.03723	0.000468415	0.57	1	1	1	1	P06493	P06493 [152-170]	P06493 1xPhospho [Y160(0); T161(100); T166(0); Y169(0)]	P06493 1xPhospho [T161(100)]	Cyclin-dependent kinase 1 OS=Homo sapiens OX=9606 GN=CDK1 PE=1 SV=3	P06493	1	2400.23	19			NoQuanValues	High	3	0.0045	0	1	1	1	800.75	4.14	0.00332	84.0928	0.0002867	0.01099	0.57	2.23
477	FALSE	Mono-phosphorylated	High	Unambiguous	AFLSPPTLLEGPLR	[R].AFLSPPTLLEGPLR.[L]	1xPhospho [S4(100)]	1xPhospho [S4(100); T7(0)]	0.000306677	4.45548e-05	1.383	1	1	1	1	Q96PC5	Q96PC5 [1141-1154]	Q96PC5 1xPhospho [S1144(100); T1147(0)]	Q96PC5 1xPhospho [S1144(100)]	Melanoma inhibitory activity protein 2 OS=Homo sapiens OX=9606 GN=MIA2 PE=1 SV=4	Q96PC5	0	1590.83	14			NoQuanValues	High	2	0.345	0	1	1	1	795.921	3.32	0.00264	85.1602	5.066e-05	1.53e-05	1.383	3.13
484	FALSE	Mono-phosphorylated	High	Unambiguous	AFPSDRSSSLEGFHNHFK	[R].AFPSDRSSSLEGFHNHFK.[V]	1xPhospho [S]	1xPhospho [S4(25); S7(25); S8(25); S9(25)]	0.0421493	0.000550382	0.548	1	1	1	1	Q13480	Q13480 [411-428]			GRB2-associated-binding protein 1 OS=Homo sapiens OX=9606 GN=GAB1 PE=1 SV=2	Q13480	1	2142.94	18	1.26395e+06	1		High	4		0.028	4	4	4	536.49	0.26	0.00014	18.5814	0.000332	0.01299	0.548	3.12	18.75
487	FALSE	Mono-phosphorylated	High	Unambiguous	AFSDPFVEAEK	[R].AFSDPFVEAEK.[S]	1xPhospho [S3(100)]	1xPhospho [S3(100)]	0.000253307	4.45548e-05	1.415	1	1	1	1	P34932	P34932 [74-84]	P34932 1xPhospho [S76(100)]	P34932 1xPhospho [S76(100)]	Heat shock 70 kDa protein 4 OS=Homo sapiens OX=9606 GN=HSPA4 PE=1 SV=4	P34932	0	1319.56	11	2.78407e+06	1		High	2	0.5381	0	1	1	1	660.282	1.07	0.0007	49.2473	5.066e-05	1.18e-05	1.415	4.07	49.26
493	FALSE	Multi-phosphorylated	High	Unambiguous	AFSRGGSLESR	[R].AFSRGGSLESR.[S]	2xPhospho [S3(100); S7(100)]	2xPhospho [S3(100); S7(100); S10(0)]	0.277272	0.00521463	0.181	1	1	1	1	Q86WR7	Q86WR7 [25-35]	Q86WR7 2xPhospho [S27(100); S31(100); S34(0)]	Q86WR7 2xPhospho [S27(100); S31(100)]	Proline and serine-rich protein 2 OS=Homo sapiens OX=9606 GN=PROSER2 PE=1 SV=2	Q86WR7	1	1326.52	11	4014697	1		High	2	0.08	0	1	1	1	663.766	1.23	0.00082	10.5342	0.003076	0.185	0.181	1.5	10.07
495	FALSE	Mono-phosphorylated	High	Unambiguous	AFSSRSYTSGPGSR	[R].AFSSRSYTSGPGSR.[I]	1xPhospho [S6(99.1)]	1xPhospho [S3(0); S4(0.9); S6(99.1); Y7(0); T8(0); S9(0); S13(0)]	4.50335e-05	4.45548e-05	1.704	1	1	3	7	P05787	P05787 [19-32]	P05787 1xPhospho [S21(0); S22(0.9); S24(99.1); Y25(0); T26(0); S27(0); S31(0)]	P05787 1xPhospho [S24(99.1)]	Keratin, type II cytoskeletal 8 OS=Homo sapiens OX=9606 GN=KRT8 PE=1 SV=7	P05787	1	1539.66	14	2.63678e+07	5		High	3	0.0562	0	1	1	1	513.891	0.25	0.00013	3.9988	5.066e-05	1.111e-06	1.704	5.87	3.97
496	FALSE	Multi-phosphorylated	High	Unambiguous	AFSSRSYTSGPGSR	[R].AFSSRSYTSGPGSR.[I]	2xPhospho [S6(100); S9(100)]	2xPhospho [S3(0); S4(0); S6(100); Y7(0); T8(0); S9(100); S13(0)]	1.06633e-05	4.45548e-05	1.945	1	1	4	6	P05787	P05787 [19-32]	P05787 2xPhospho [S21(0); S22(0); S24(100); Y25(0); T26(0); S27(100); S31(0)]	P05787 2xPhospho [S24(100); S27(100)]	Keratin, type II cytoskeletal 8 OS=Homo sapiens OX=9606 GN=KRT8 PE=1 SV=7	P05787	1	1619.63	14	6.62979e+07	4		High	3	0.0462	0	1	1	1	540.547	1.17	0.00063	11.4844	5.066e-05	1.562e-07	1.945	6.71	11.49
507	FALSE	Mono-phosphorylated	High	Unambiguous	AFVDRTPPPAAVAQR	[R].AFVDRTPPPAAVAQR.[T]	1xPhospho [T6(100)]	1xPhospho [T6(100)]	1.09578e-08	4.45548e-05	3.096	1	1	1	1	Q5JTD0	Q5JTD0 [417-431]	Q5JTD0 1xPhospho [T422(100)]	Q5JTD0 1xPhospho [T422(100)]	Tight junction-associated protein 1 OS=Homo sapiens OX=9606 GN=TJAP1 PE=1 SV=1	Q5JTD0	1	1675.83	15	619948	1		High	3	0.6726	0	1	1	1	559.283	1.09	0.00061	14.423	5.066e-05	1.291e-11	3.096	6.69	14.49
508	FALSE	Mono-phosphorylated	High	Unambiguous	AFVEDSEDEDGAGEGGSSLLQK	[R].AFVEDSEDEDGAGEGGSSLLQK.[R]	1xPhospho [S6(100)]	1xPhospho [S6(100); S17(0); S18(0)]	2.43203e-10	4.45548e-05	3.733	1	1	1	4	Q8N9T8	Q8N9T8 [166-187]	Q8N9T8 1xPhospho [S171(100); S182(0); S183(0)]	Q8N9T8 1xPhospho [S171(100)]	Protein KRI1 homolog OS=Homo sapiens OX=9606 GN=KRI1 PE=1 SV=3	Q8N9T8	0	2319.95	22	30014966	2		High	2	0.4502	0	1	1	1	1160.48	1.35	0.00157	38.3836	5.066e-05	7.063e-14	3.733	7.13	38.53
509	FALSE	Mono-phosphorylated	High	Unambiguous	AFVEDSEDEDGAGEGGSSLLQKR	[R].AFVEDSEDEDGAGEGGSSLLQKR.[A]	1xPhospho [S6(100)]	1xPhospho [S6(100); S17(0); S18(0)]	3.4103e-13	4.45548e-05	4.832	1	1	1	3	Q8N9T8	Q8N9T8 [166-188]	Q8N9T8 1xPhospho [S171(100); S182(0); S183(0)]	Q8N9T8 1xPhospho [S171(100)]	Protein KRI1 homolog OS=Homo sapiens OX=9606 GN=KRI1 PE=1 SV=3	Q8N9T8	1	2476.05	23	2.70403e+07	2		High	3	0.4653	0	1	1	1	826.024	1.94	0.0016	28.668	5.066e-05	6.305e-16	4.832	8.94	28.75
511	FALSE	Multi-phosphorylated	High	Unambiguous	AFWMAIGGDRDEIEGLSSDEEH	[K].AFWMAIGGDRDEIEGLSSDEEH.[-]	2xPhospho [S17(100); S18(100)]	2xPhospho [S17(100); S18(100)]	1.39857e-07	4.45548e-05	2.67	1	1	1	3	Q6PD74	Q6PD74 [294-315]	Q6PD74 2xPhospho [S310(100); S311(100)]	Q6PD74 2xPhospho [S310(100); S311(100)]	Alpha- and gamma-adaptin-binding protein p34 OS=Homo sapiens OX=9606 GN=AAGAB PE=1 SV=1	Q6PD74	1	2624	22	7173338	1		High	3	0.6856	0	1	1	1	875.341	1.46	0.00128	76.4407	5.066e-05	4.19e-10	2.67	9.35	76.19
512	FALSE	Multi-phosphorylated	High	Unambiguous	AFWMAIGGDRDEIEGLSSDEEH	[K].AFWMAIGGDRDEIEGLSSDEEH.[-]	1xOxidation [M4]; 2xPhospho [S17(100); S18(100)]	1xOxidation [M4]; 2xPhospho [S17(100); S18(100)]	0.000841385	4.45548e-05	1.214	1	1	1	2	Q6PD74	Q6PD74 [294-315]	Q6PD74 2xPhospho [S310(100); S311(100)]	Q6PD74 2xPhospho [S310(100); S311(100)]	Alpha- and gamma-adaptin-binding protein p34 OS=Homo sapiens OX=9606 GN=AAGAB PE=1 SV=1	Q6PD74	1	2640	22	3.66453e+06	1		High	3	0.5998	0	1	1	1	880.673	1.9	0.00167	68.0645	5.066e-05	6.07e-05	1.214	8.22	68.22
516	FALSE	Mono-phosphorylated	High	Unambiguous	AGAAAGDSDEESRADDKGVMDYYLK	[R].AGAAAGDSDEESRADDKGVMDYYLK.[Y]	1xPhospho [S8(100)]	1xPhospho [S8(100); S12(0); Y22(0); Y23(0)]	8.62731e-09	4.45548e-05	3.136	1	1	1	2	O95365	O95365 [330-354]	O95365 1xPhospho [S337(100); S341(0); Y351(0); Y352(0)]	O95365 1xPhospho [S337(100)]	Zinc finger and BTB domain-containing protein 7A OS=Homo sapiens OX=9606 GN=ZBTB7A PE=1 SV=1	O95365	2	2714.13	25	22127082	2		High	3	0.0588	0	1	1	1	905.383	1.83	0.00165	28.8301	5.066e-05	9.276e-12	3.136	8.51	28.87
517	FALSE	Mono-phosphorylated	High	Unambiguous	AGAAAGDSDEESRADDKGVMDYYLK	[R].AGAAAGDSDEESRADDKGVMDYYLK.[Y]	1xOxidation [M20]; 1xPhospho [S12(97.7)]	1xOxidation [M20]; 1xPhospho [S8(2.3); S12(97.7); Y22(0); Y23(0)]	4.86723e-05	4.45548e-05	1.691	1	1	1	1	O95365	O95365 [330-354]	O95365 1xPhospho [S337(2.3); S341(97.7); Y351(0); Y352(0)]	O95365 1xPhospho [S341(97.7)]	Zinc finger and BTB domain-containing protein 7A OS=Homo sapiens OX=9606 GN=ZBTB7A PE=1 SV=1	O95365	2	2730.12	25	3.32418e+06	1		High	3	0.067	0	1	1	1	910.713	0.84	0.00076	16.7458	5.066e-05	1.238e-06	1.691	6.72	16.69
518	FALSE	Multi-phosphorylated	High	Unambiguous	AGAASPLNSPLSSAVPSLGKEPFPPSSPLQK	[R].AGAASPLNSPLSSAVPSLGKEPFPPSSPLQK.[G]	1xDeamidated [N8]; 2xPhospho [S5(100); S27(96)]	1xDeamidated [N8]; 2xPhospho [S5(100); S9(0); S12(0); S13(0); S17(0); S26(4); S27(96)]	0.341162	0.00742749	0.132	1	1	1	1	O75962	O75962 [2451-2481]	O75962 2xPhospho [S2455(100); S2459(0); S2462(0); S2463(0); S2467(0); S2476(4); S2477(96)]	O75962 2xPhospho [S2455(100); S2477(96)]	Triple functional domain protein OS=Homo sapiens OX=9606 GN=TRIO PE=1 SV=2	O75962	1	3192.53	31			NoneMonoisotopic	High	4		0.0381	3	3	3	798.893	7.25	0.00579	75.3225	0.00454	0.2487	0.132	3.53
519	FALSE	Multi-phosphorylated	High	Unambiguous	AGAASPLNSPLSSAVPSLGKEPFPPSSPLQK	[R].AGAASPLNSPLSSAVPSLGKEPFPPSSPLQK.[G]	3xPhospho [S5(100); S9(99.8); S]	3xPhospho [S5(100); S9(99.8); S12(0.1); S13(0.1); S17(0); S26(50); S27(50)]	0.0142296	0.00012971	0.737	1	1	1	2	O75962	O75962 [2451-2481]	O75962 3xPhospho [S2455(100); S2459(99.8); S2462(0.1); S2463(0.1); S2467(0); S2476(50); S2477(50)]	O75962 3xPhospho [S2455(100); S2459(99.8); S]	Triple functional domain protein OS=Homo sapiens OX=9606 GN=TRIO PE=1 SV=2	O75962	1	3271.51	31	490765	1		High	3	0.0243	0	1	1	1	1091.18	1.76	0.00192	79.3664	9.733e-05	0.002921	0.737	4.93	79.83
521	FALSE	Mono-phosphorylated	High	Unambiguous	AGAPGALSPSYDGGLHGLQSKIEDHLDEAIHVLR	[R].AGAPGALSPSYDGGLHGLQSKIEDHLDEAIHVLR.[S]	1xDeamidated [Q19]; 1xPhospho [S/Y]	1xDeamidated [Q19]; 1xPhospho [S8(33.3); S10(33.3); Y11(33.3); S20(0.1)]	0.000226122	4.45548e-05	1.434	1	1	1	1	P15923	P15923 [372-405]			Transcription factor E2-alpha OS=Homo sapiens OX=9606 GN=TCF3 PE=1 SV=1	P15923	1	3604.74	34			NoQuanValues	High	5	0.0788	0	1	1	1	721.759	6.77	0.00488	77.6782	5.066e-05	1.009e-05	1.434	4.19
526	FALSE	Mono-phosphorylated	High	Unambiguous	AGCSIVEKPEGGGGYQFPDWAYKTESSPGSR	[K].AGCSIVEKPEGGGGYQFPDWAYKTESSPGSR.[Q]	1xCarbamidomethyl [C3]; 1xPhospho [S/Y/T]	1xCarbamidomethyl [C3]; 1xPhospho [S4(0); Y15(0); Y22(0); T24(0); S26(49.5); S27(49.5); S30(1)]	1.8145e-10	4.45548e-05	3.782	1	1	1	1	P41162	P41162 [3-33]			ETS translocation variant 3 OS=Homo sapiens OX=9606 GN=ETV3 PE=1 SV=2	P41162	1	3397.48	31	2.74468e+06	1		High	4	0.023	0	1	1	1	850.127	1.06	0.0009	44.3962	5.066e-05	4.737e-14	3.782	12.63	44.44
527	FALSE	Mono-phosphorylated	High	Unambiguous	AGDLLEDSPKRPK	[R].AGDLLEDSPKRPK.[E]	1xPhospho [S8(100)]	1xPhospho [S8(100)]	9.81818e-07	4.45548e-05	2.344	1	1	1	8	P51858	P51858 [158-170]	P51858 1xPhospho [S165(100)]	P51858 1xPhospho [S165(100)]	Hepatoma-derived growth factor OS=Homo sapiens OX=9606 GN=HDGF PE=1 SV=1	P51858	1	1505.74	13	2.70989e+08	6		High	3	0.4823	0	1	1	1	502.584	1.21	0.00061	7.3634	5.066e-05	6.002e-09	2.344	4.52	4.05
528	FALSE	Mono-phosphorylated	High	Unambiguous	AGDLLEDSPKRPKEAENPEGEEK	[R].AGDLLEDSPKRPKEAENPEGEEK.[E]	1xPhospho [S8(100)]	1xPhospho [S8(100)]	4.87844e-07	4.45548e-05	2.461	1	1	1	3	P51858	P51858 [158-180]	P51858 1xPhospho [S165(100)]	P51858 1xPhospho [S165(100)]	Hepatoma-derived growth factor OS=Homo sapiens OX=9606 GN=HDGF PE=1 SV=1	P51858	2	2618.2	23	6.43444e+06	3		High	3	1	0	1	1	1	873.407	3.71	0.00324	4.1983	5.066e-05	2.295e-09	2.461	8.85	8.64
529	FALSE	Mono-phosphorylated	High	Unambiguous	AGDLLEDSPKRPKEAENPEGEEK	[R].AGDLLEDSPKRPKEAENPEGEEK.[E]	1xDeamidated [N17]; 1xPhospho [S8(100)]	1xDeamidated [N17]; 1xPhospho [S8(100)]	0.0308648	0.000384903	0.603	1	1	1	1	P51858	P51858 [158-180]	P51858 1xPhospho [S165(100)]	P51858 1xPhospho [S165(100)]	Hepatoma-derived growth factor OS=Homo sapiens OX=9606 GN=HDGF PE=1 SV=1	P51858	2	2619.18	23			NoQuanValues	High	4	0.2556	0	1	1	1	655.557	8.62	0.00564	8.4708	0.0002399	0.008476	0.603	5.79
530	FALSE	Mono-phosphorylated	High	Unambiguous	AGDNIPEEQPVASTPTTVSDGENKKDK	[K].AGDNIPEEQPVASTPTTVSDGENKKDK.[-]	1xPhospho [S19(100)]	1xPhospho [S13(0); T14(0); T16(0); T17(0); S19(100)]	8.83609e-09	4.45548e-05	3.132	1	1	1	3	Q9Y320	Q9Y320 [270-296]	Q9Y320 1xPhospho [S282(0); T283(0); T285(0); T286(0); S288(100)]	Q9Y320 1xPhospho [S288(100)]	Thioredoxin-related transmembrane protein 2 OS=Homo sapiens OX=9606 GN=TMX2 PE=1 SV=1	Q9Y320	2	2907.33	27	1.5556e+07	2		High	3	0.0288	0	1	1	1	969.781	0.82	0.00079	13.4259	5.066e-05	9.604e-12	3.132	8.68	13.42
531	FALSE	Multi-phosphorylated	High	Unambiguous	AGDNIPEEQPVASTPTTVSDGENKKDK	[K].AGDNIPEEQPVASTPTTVSDGENKKDK.[-]	1xDeamidated [Q9]; 2xPhospho [T14(97.1); T/S]	1xDeamidated [Q9]; 2xPhospho [S13(2.9); T14(97.1); T16(33.3); T17(33.3); S19(33.3)]	0.242478	0.00434033	0.211	1	1	1	2	Q9Y320	Q9Y320 [270-296]	Q9Y320 2xPhospho [S282(2.9); T283(97.1); T285(33.3); T286(33.3); S288(33.3)]	Q9Y320 2xPhospho [T283(97.1); T/S]	Thioredoxin-related transmembrane protein 2 OS=Homo sapiens OX=9606 GN=TMX2 PE=1 SV=1	Q9Y320	2	2988.28	27			NoQuanValues	High	3	0.0639	0	1	1	1	996.769	5.83	0.00581	15.3299	0.002542	0.1521	0.211	4.07
533	FALSE	Mono-phosphorylated	High	Unambiguous	AGEEDEGEEDSDSDYEISAK	[R].AGEEDEGEEDSDSDYEISAK.[A]	1xPhospho [S11(100)]	1xPhospho [S11(100); S13(0); Y15(0); S18(0)]	2.93042e-11	4.45548e-05	4.087	1	1	1	2	A2RRP1	A2RRP1 [463-482]	A2RRP1 1xPhospho [S473(100); S475(0); Y477(0); S480(0)]	A2RRP1 1xPhospho [S473(100)]	Neuroblastoma-amplified sequence OS=Homo sapiens OX=9606 GN=NBAS PE=1 SV=2	A2RRP1	0	2254.8	20	7550126	2		High	2	0.0195	0	1	1	1	1127.91	0.4	0.00045	17.8525	5.066e-05	3.948e-15	4.087	8.71	17.9
536	FALSE	Multi-phosphorylated	High	Unambiguous	AGEGPGSRDTSCERLETLPSFEESEELEAASR	[K].AGEGPGSRDTSCERLETLPSFEESEELEAASR.[M]	1xCarbamidomethyl [C12]; 2xPhospho [S7(88.7); T10(88.7)]	1xCarbamidomethyl [C12]; 2xPhospho [S7(88.7); T10(88.7); S11(11.3); T17(11.3); S20(0); S24(0); S31(0)]	0.000643174	4.45548e-05	1.259	1	1	2	2	Q8IVL1	Q8IVL1 [439-470]	Q8IVL1 2xPhospho [S445(88.7); T448(88.7); S449(11.3); T455(11.3); S458(0); S462(0); S469(0)]	Q8IVL1 2xPhospho [S445(88.7); T448(88.7)]	Neuron navigator 2 OS=Homo sapiens OX=9606 GN=NAV2 PE=1 SV=3	Q8IVL1	2	3656.51	32			NoQuanValues	High	4	0.0685	0	1	1	1	914.878	-5.31	-0.00485	55.6688	5.066e-05	4.207e-05	1.259	6.13
540	FALSE	Mono-phosphorylated	High	Unambiguous	AGEPDGESLDEQPSSSSSK	[K].AGEPDGESLDEQPSSSSSK.[R]	1xPhospho [S8(100)]	1xPhospho [S8(100); S14(0); S15(0); S16(0); S17(0); S18(0)]	1.39024e-07	4.45548e-05	2.671	1	1	1	1	Q9H3Q1	Q9H3Q1 [57-75]	Q9H3Q1 1xPhospho [S64(100); S70(0); S71(0); S72(0); S73(0); S74(0)]	Q9H3Q1 1xPhospho [S64(100)]	Cdc42 effector protein 4 OS=Homo sapiens OX=9606 GN=CDC42EP4 PE=1 SV=1	Q9H3Q1	0	1986.78	19	614852	1		High	2	0.2671	0	1	1	1	993.895	0.67	0.00067	9.4819	5.066e-05	4.146e-10	2.671	6.29	9.41
541	FALSE	Mono-phosphorylated	High	Unambiguous	AGEPNSPDAEEANSPDVTAGCDPAGVHPPR	[R].AGEPNSPDAEEANSPDVTAGCDPAGVHPPR.[-]	1xCarbamidomethyl [C21]; 1xPhospho [S6(100)]	1xCarbamidomethyl [C21]; 1xPhospho [S6(100); S14(0); T18(0)]	1.40878e-19	4.45548e-05	7.291	1	1	2	7	Q08J23	Q08J23 [738-767]	Q08J23 1xPhospho [S743(100); S751(0); T755(0)]	Q08J23 1xPhospho [S743(100)]	RNA cytosine C(5)-methyltransferase NSUN2 OS=Homo sapiens OX=9606 GN=NSUN2 PE=1 SV=2	Q08J23	0	3094.28	30	113098587	3		High	3	0.132	0	1	1	1	1032.1	1.14	0.00118	22.771	5.066e-05	6.305e-16	5.137	9.62	23.65
542	FALSE	Mono-phosphorylated	High	Unambiguous	AGEPNSPDAEEANSPDVTAGCDPAGVHPPR	[R].AGEPNSPDAEEANSPDVTAGCDPAGVHPPR.[-]	1xCarbamidomethyl [C21]; 1xDeamidated [N]; 1xPhospho [S6(100)]	1xCarbamidomethyl [C21]; 1xDeamidated [N5; N13]; 1xPhospho [S6(100); S14(0); T18(0)]	4.8525e-13	4.45548e-05	4.773	1	1	2	2	Q08J23	Q08J23 [738-767]	Q08J23 1xPhospho [S743(100); S751(0); T755(0)]	Q08J23 1xPhospho [S743(100)]	RNA cytosine C(5)-methyltransferase NSUN2 OS=Homo sapiens OX=9606 GN=NSUN2 PE=1 SV=2	Q08J23	0	3095.27	30	6.84436e+06	2		High	3	0.0357	0	1	1	1	1032.43	1.02	0.00105	25.4555	5.066e-05	6.305e-16	4.773	8.12	24.34
543	FALSE	Multi-phosphorylated	High	Unambiguous	AGEPNSPDAEEANSPDVTAGCDPAGVHPPR	[R].AGEPNSPDAEEANSPDVTAGCDPAGVHPPR.[-]	1xCarbamidomethyl [C21]; 2xPhospho [S6(100); S14(100)]	1xCarbamidomethyl [C21]; 2xPhospho [S6(100); S14(100); T18(0)]	1.83144e-13	4.45548e-05	4.936	1	1	1	8	Q08J23	Q08J23 [738-767]	Q08J23 2xPhospho [S743(100); S751(100); T755(0)]	Q08J23 2xPhospho [S743(100); S751(100)]	RNA cytosine C(5)-methyltransferase NSUN2 OS=Homo sapiens OX=9606 GN=NSUN2 PE=1 SV=2	Q08J23	0	3174.25	30	195455472	2		High	3	0.4052	0	1	1	1	1058.76	3.26	0.00345	27.5736	5.066e-05	6.305e-16	4.936	10.81	28.09
544	FALSE	Multi-phosphorylated	High	Unambiguous	AGEPNSPDAEEANSPDVTAGCDPAGVHPPR	[R].AGEPNSPDAEEANSPDVTAGCDPAGVHPPR.[-]	1xCarbamidomethyl [C21]; 1xDeamidated [N]; 2xPhospho [S6(100); S14(100)]	1xCarbamidomethyl [C21]; 1xDeamidated [N5; N13]; 2xPhospho [S6(100); S14(100); T18(0)]	2.0251e-12	4.45548e-05	4.534	1	1	2	4	Q08J23	Q08J23 [738-767]	Q08J23 2xPhospho [S743(100); S751(100); T755(0)]	Q08J23 2xPhospho [S743(100); S751(100)]	RNA cytosine C(5)-methyltransferase NSUN2 OS=Homo sapiens OX=9606 GN=NSUN2 PE=1 SV=2	Q08J23	0	3175.23	30	5.54863e+06	2		High	3		0.0158	2	2	2	1059.08	0.26	0.00027	29.7886	5.066e-05	6.305e-16	4.534	8.71	29.6
546	FALSE	Mono-phosphorylated	High	Unambiguous	AGEQQLSEPEDMEMEAGDTDDPPR	[K].AGEQQLSEPEDMEMEAGDTDDPPR.[I]	1xPhospho [S7(100)]	1xPhospho [S7(100); T19(0)]	6.55318e-09	4.45548e-05	3.182	1	1	1	2	Q93009	Q93009 [12-35]	Q93009 1xPhospho [S18(100); T30(0)]	Q93009 1xPhospho [S18(100)]	Ubiquitin carboxyl-terminal hydrolase 7 OS=Homo sapiens OX=9606 GN=USP7 PE=1 SV=2	Q93009	0	2727.04	24	2.04256e+06	1		High	2	0.5425	0	1	1	1	1364.03	1.13	0.00154	39.2099	5.066e-05	6.38e-12	3.182	6.82	39.33
547	FALSE	Mono-phosphorylated	High	Unambiguous	AGEQQLSEPEDMEMEAGDTDDPPR	[K].AGEQQLSEPEDMEMEAGDTDDPPR.[I]	1xOxidation [M]; 1xPhospho [S7(100)]	1xOxidation [M12; M14]; 1xPhospho [S7(100); T19(0)]	1.19143e-08	4.45548e-05	3.082	1	1	2	3	Q93009	Q93009 [12-35]	Q93009 1xPhospho [S18(100); T30(0)]	Q93009 1xPhospho [S18(100)]	Ubiquitin carboxyl-terminal hydrolase 7 OS=Homo sapiens OX=9606 GN=USP7 PE=1 SV=2	Q93009	0	2743.04	24	6.41067e+06	2		High	2	0.122	0	1	1	1	1372.03	3.69	0.00506	33.5305	5.066e-05	1.444e-11	3.082	5.9	33.57
548	FALSE	Mono-phosphorylated	High	Unambiguous	AGEQQLSEPEDMEMEAGDTDDPPR	[K].AGEQQLSEPEDMEMEAGDTDDPPR.[I]	1xDeamidated [Q5]; 1xOxidation [M14]; 1xPhospho [S7(100)]	1xDeamidated [Q5]; 1xOxidation [M14]; 1xPhospho [S7(100); T19(0)]	2.28081e-06	4.45548e-05	2.203	1	1	1	1	Q93009	Q93009 [12-35]	Q93009 1xPhospho [S18(100); T30(0)]	Q93009 1xPhospho [S18(100)]	Ubiquitin carboxyl-terminal hydrolase 7 OS=Homo sapiens OX=9606 GN=USP7 PE=1 SV=2	Q93009	0	2744.02	24			NoQuanValues	High	2	0.0088	0	1	1	1	1372.53	9.33	0.0128	33.7392	5.066e-05	1.897e-08	2.203	4.54
549	FALSE	Mono-phosphorylated	High	Unambiguous	AGEQQLSEPEDMEMEAGDTDDPPR	[K].AGEQQLSEPEDMEMEAGDTDDPPR.[I]	2xOxidation [M12; M14]; 1xPhospho [S7(100)]	2xOxidation [M12; M14]; 1xPhospho [S7(100); T19(0)]	2.98135e-05	4.45548e-05	1.773	1	1	1	1	Q93009	Q93009 [12-35]	Q93009 1xPhospho [S18(100); T30(0)]	Q93009 1xPhospho [S18(100)]	Ubiquitin carboxyl-terminal hydrolase 7 OS=Homo sapiens OX=9606 GN=USP7 PE=1 SV=2	Q93009	0	2759.03	24			NoQuanValues	High	3	0.4578	0	1	1	1	920.349	-0.47	-0.00043	18.433	5.066e-05	6.33e-07	1.773	6.51
554	FALSE	Multi-phosphorylated	High	Unambiguous	AGGGAQPSQTATGDPSDEDEDSDLEEFVR	[R].AGGGAQPSQTATGDPSDEDEDSDLEEFVR.[S]	2xPhospho [S16(100); S22(100)]	2xPhospho [S8(0); T10(0); T12(0); S16(100); S22(100)]	8.23352e-10	4.45548e-05	3.529	1	1	1	1	Q2YD98	Q2YD98 [266-294]	Q2YD98 2xPhospho [S273(0); T275(0); T277(0); S281(100); S287(100)]	Q2YD98 2xPhospho [S281(100); S287(100)]	UV-stimulated scaffold protein A OS=Homo sapiens OX=9606 GN=UVSSA PE=1 SV=2	Q2YD98	0	3140.19	29	2907132	1		High	3	0.2754	0	1	1	1	1047.41	3.93	0.00412	60.8745	5.066e-05	3.765e-13	3.529	8.97	60.98
556	FALSE	Mono-phosphorylated	High	Unambiguous	AGGGPTLQCPPPSSPEKAASLEYDYETIR	[R].AGGGPTLQCPPPSSPEKAASLEYDYETIR.[N]	1xCarbamidomethyl [C9]; 1xPhospho [S/T/Y]	1xCarbamidomethyl [C9]; 1xPhospho [T6(0); S13(50); S14(50); S20(0); Y23(0); Y25(0); T27(0)]	5.60367e-08	4.45548e-05	2.823	1	1	1	2	Q96N66	Q96N66 [272-300]			Lysophospholipid acyltransferase 7 OS=Homo sapiens OX=9606 GN=MBOAT7 PE=1 SV=2	Q96N66	1	3171.43	29	3369294	1		High	3	0.2345	0	1	1	1	1057.82	0.31	0.00033	48.902	5.066e-05	1.2e-10	2.823	8.23	49.06
557	FALSE	Mono-phosphorylated	High	Unambiguous	AGGGPTLQCPPPSSPEKAASLEYDYETIR	[R].AGGGPTLQCPPPSSPEKAASLEYDYETIR.[N]	1xCarbamidomethyl [C9]; 1xDeamidated [Q8]; 1xPhospho [S/T/Y]	1xCarbamidomethyl [C9]; 1xDeamidated [Q8]; 1xPhospho [T6(0); S13(50); S14(50); S20(0); Y23(0); Y25(0); T27(0)]	1.09578e-08	4.45548e-05	3.096	1	1	1	1	Q96N66	Q96N66 [272-300]			Lysophospholipid acyltransferase 7 OS=Homo sapiens OX=9606 GN=MBOAT7 PE=1 SV=2	Q96N66	1	3172.42	29			NoQuanValues	High	3	0.0406	0	1	1	1	1058.15	6.55	0.00692	48.9459	5.066e-05	1.285e-11	3.096	8.12
558	FALSE	Mono-phosphorylated	High	Unambiguous	AGGGPTLQCPPPSSPEKAASLEYDYETIRNIDCYSTDFCVR	[R].AGGGPTLQCPPPSSPEKAASLEYDYETIRNIDCYSTDFCVR.[V]	3xCarbamidomethyl [C9; C33; C39]; 1xDeamidated [N30]; 1xPhospho [S13(96.2)]	3xCarbamidomethyl [C9; C33; C39]; 1xDeamidated [N30]; 1xPhospho [T6(0); S13(96.2); S14(3.8); S20(0); Y23(0); Y25(0); T27(0); Y34(0); S35(0); T36(0)]	0.00121802	4.45548e-05	1.152	1	1	1	1	Q96N66	Q96N66 [272-312]	Q96N66 1xPhospho [T277(0); S284(96.2); S285(3.8); S291(0); Y294(0); Y296(0); T298(0); Y305(0); S306(0); T307(0)]	Q96N66 1xPhospho [S284(96.2)]	Lysophospholipid acyltransferase 7 OS=Homo sapiens OX=9606 GN=MBOAT7 PE=1 SV=2	Q96N66	2	4703.04	41			NoQuanValues	High	4	0.016	0	1	1	1	1176.53	8.82	0.01037	74.4497	5.066e-05	0.0001012	1.152	4.99
560	FALSE	Mono-phosphorylated	High	Unambiguous	AGGLGAEETPPTSVSESLPTLSDSDPVPLAPGAADSDEDTEGFGVPR	[R].AGGLGAEETPPTSVSESLPTLSDSDPVPLAPGAADSDEDTEGFGVPR.[H]	1xPhospho [S36(97.4)]	1xPhospho [T9(0); T12(0); S13(0); S15(0); S17(0); T20(0); S22(0); S24(0); S36(97.4); T40(2.6)]	4.06218e-09	4.45548e-05	3.262	1	1	1	2	Q66K74	Q66K74 [774-820]	Q66K74 1xPhospho [T782(0); T785(0); S786(0); S788(0); S790(0); T793(0); S795(0); S797(0); S809(97.4); T813(2.6)]	Q66K74 1xPhospho [S809(97.4)]	Microtubule-associated protein 1S OS=Homo sapiens OX=9606 GN=MAP1S PE=1 SV=2	Q66K74	0	4675.11	47	3.3157e+07	2		High	4	0.0249	0	1	1	1	1169.53	-0.3	-0.00035	82.3418	5.066e-05	3.314e-12	3.262	10.03	82.09
561	FALSE	Multi-phosphorylated	High	Unambiguous	AGGLGAEETPPTSVSESLPTLSDSDPVPLAPGAADSDEDTEGFGVPR	[R].AGGLGAEETPPTSVSESLPTLSDSDPVPLAPGAADSDEDTEGFGVPR.[H]	2xPhospho [S36(100); T/S]	2xPhospho [T9(0); T12(0); S13(0); S15(0); S17(0); T20(50); S22(50); S24(0.1); S36(100); T40(0)]	7.00631e-10	4.45548e-05	3.556	1	1	1	1	Q66K74	Q66K74 [774-820]	Q66K74 2xPhospho [T782(0); T785(0); S786(0); S788(0); S790(0); T793(50); S795(50); S797(0.1); S809(100); T813(0)]	Q66K74 2xPhospho [S809(100); T/S]	Microtubule-associated protein 1S OS=Homo sapiens OX=9606 GN=MAP1S PE=1 SV=2	Q66K74	0	4755.08	47	1.9688e+06	1		High	4	0.039	0	1	1	1	1189.53	0.52	0.00062	87.1131	5.066e-05	3.016e-13	3.556	11.29	87.13
562	FALSE	Multi-phosphorylated	High	Unambiguous	AGGLGAEETPPTSVSESLPTLSDSDPVPLAPGAADSDEDTEGFGVPR	[R].AGGLGAEETPPTSVSESLPTLSDSDPVPLAPGAADSDEDTEGFGVPR.[H]	3xPhospho [T9(99.5); T12(92.1); S36(96.1)]	3xPhospho [T9(99.5); T12(92.1); S13(4.1); S15(0.2); S17(4); T20(0.2); S22(0); S24(0); S36(96.1); T40(3.9)]	7.47425e-09	4.45548e-05	3.16	1	1	1	1	Q66K74	Q66K74 [774-820]	Q66K74 3xPhospho [T782(99.5); T785(92.1); S786(4.1); S788(0.2); S790(4); T793(0.2); S795(0); S797(0); S809(96.1); T813(3.9)]	Q66K74 3xPhospho [T782(99.5); T785(92.1); S809(96.1)]	Microtubule-associated protein 1S OS=Homo sapiens OX=9606 GN=MAP1S PE=1 SV=2	Q66K74	0	4835.04	47			NoQuanValues	High	4	0.0103	0	1	1	1	1209.51	-1.21	-0.00146	93.3854	5.066e-05	7.609e-12	3.16	8.77
563	FALSE	Multi-phosphorylated	High	Unambiguous	AGGLQDSDTEDECWSDTEAVPR	[R].AGGLQDSDTEDECWSDTEAVPR.[A]	1xCarbamidomethyl [C13]; 3xPhospho [S7(100); T9(100); S15(100)]	1xCarbamidomethyl [C13]; 3xPhospho [S7(100); T9(100); S15(100); T17(0)]	1.04855e-06	4.45548e-05	2.333	1	1	1	2	Q9H6H4	Q9H6H4 [188-209]	Q9H6H4 3xPhospho [S194(100); T196(100); S202(100); T204(0)]	Q9H6H4 3xPhospho [S194(100); T196(100); S202(100)]	Receptor expression-enhancing protein 4 OS=Homo sapiens OX=9606 GN=REEP4 PE=1 SV=1	Q9H6H4	0	2677.9	22	2.07779e+06	1		High	3	0.5278	0	1	1	1	893.308	1.73	0.00155	61.279	5.066e-05	6.568e-09	2.333	8.64	61.16
565	FALSE	Multi-phosphorylated	High	Unambiguous	AGGPATPLSPTRLSR	[R].AGGPATPLSPTRLSR.[L]	2xPhospho [T6(100); S9(98.9)]	2xPhospho [T6(100); S9(98.9); T11(1.1); S14(0)]	7.90833e-06	4.45548e-05	1.995	1	1	1	1	Q03252	Q03252 [29-43]	Q03252 2xPhospho [T34(100); S37(98.9); T39(1.1); S42(0)]	Q03252 2xPhospho [T34(100); S37(98.9)]	Lamin-B2 OS=Homo sapiens OX=9606 GN=LMNB2 PE=1 SV=4	Q03252	1	1640.76	15	2.22553e+06	1		High	3	0.011	0	1	1	1	547.591	1.34	0.00073	24.1565	5.066e-05	1.035e-07	1.995	5.43	24.14
568	FALSE	Multi-phosphorylated	High	Unambiguous	AGGPTTPLSPTR	[R].AGGPTTPLSPTR.[L]	2xPhospho [T6(100); S9(100)]	2xPhospho [T5(0); T6(100); S9(100); T11(0)]	0.000477151	4.45548e-05	1.309	1	1	1	1	P20700	P20700 [15-26]	P20700 2xPhospho [T19(0); T20(100); S23(100); T25(0)]	P20700 2xPhospho [T20(100); S23(100)]	Lamin-B1 OS=Homo sapiens OX=9606 GN=LMNB1 PE=1 SV=2	P20700	0	1314.55	12	20546010	1		High	2	0.0318	0	1	1	1	657.779	0.5	0.00033	15.3117	5.066e-05	2.807e-05	1.309	4.71	15.36
569	FALSE	Multi-phosphorylated	High	Unambiguous	AGGPTTPLSPTRLSR	[R].AGGPTTPLSPTRLSR.[L]	2xPhospho [T6(100); S9(97)]	2xPhospho [T5(0); T6(100); S9(97); T11(1.5); S14(1.5)]	5.71967e-05	4.45548e-05	1.664	1	1	1	1	P20700	P20700 [15-29]	P20700 2xPhospho [T19(0); T20(100); S23(97); T25(1.5); S28(1.5)]	P20700 2xPhospho [T20(100); S23(97)]	Lamin-B1 OS=Homo sapiens OX=9606 GN=LMNB1 PE=1 SV=2	P20700	1	1670.77	15	7006705	1		High	3	0.0776	0	1	1	1	557.594	0.69	0.00038	24.2275	5.066e-05	1.546e-06	1.664	5.93	24.33
571	FALSE	Multi-phosphorylated	High	Unambiguous	AGHDGDSDGDSDDEEGYFICPITDDPSSNQNVNSK	[R].AGHDGDSDGDSDDEEGYFICPITDDPSSNQNVNSK.[V]	1xCarbamidomethyl [C20]; 2xPhospho [S7(100); S11(100)]	1xCarbamidomethyl [C20]; 2xPhospho [S7(100); S11(100); Y17(0); T23(0); S27(0); S28(0); S34(0)]	1.74088e-05	4.45548e-05	1.863	1	1	1	1	O00418	O00418 [21-55]	O00418 2xPhospho [S27(100); S31(100); Y37(0); T43(0); S47(0); S48(0); S54(0)]	O00418 2xPhospho [S27(100); S31(100)]	Eukaryotic elongation factor 2 kinase OS=Homo sapiens OX=9606 GN=EEF2K PE=1 SV=2	O00418	0	3917.43	35	4761828	1		High	3	0.4576	0	1	1	1	1306.49	3.43	0.00447	57.6355	5.066e-05	3.034e-07	1.863	6.25	57.39
579	FALSE	Mono-phosphorylated	High	Unambiguous	AGKPGLPAPDELVYQVPQSTQEVSGAGRDGECDVFKEIL	[K].AGKPGLPAPDELVYQVPQSTQEVSGAGRDGECDVFKEIL.[-]	1xCarbamidomethyl [C32]; 1xDeamidated [Q21]; 1xPhospho [Y14(100)]	1xCarbamidomethyl [C32]; 1xDeamidated [Q21]; 1xPhospho [Y14(100); S19(0); T20(0); S24(0)]	9.91246e-05	4.45548e-05	1.572	1	1	1	1	Q96PD2	Q96PD2 [737-775]	Q96PD2 1xPhospho [Y750(100); S755(0); T756(0); S760(0)]	Q96PD2 1xPhospho [Y750(100)]	Discoidin, CUB and LCCL domain-containing protein 2 OS=Homo sapiens OX=9606 GN=DCBLD2 PE=1 SV=1	Q96PD2	2	4238	39			NoQuanValues	High	4	0.0063	0	1	1	1	1060.26	7.54	0.00799	76.8276	5.066e-05	3.264e-06	1.572	6.38
582	FALSE	Multi-phosphorylated	High	Unambiguous	AGKSGTSTPTTPGSTAITPGTPPSYSSR	[R].AGKSGTSTPTTPGSTAITPGTPPSYSSR.[T]	2xPhospho [T8(94); T21(100)]	2xPhospho [S4(2); T6(2); S7(2); T8(94); T10(0); T11(0); S14(0); T15(0); T18(0); T21(100); S24(0); Y25(0); S26(0); S27(0)]	0.000107776	4.45548e-05	1.558	1	1	1	2	P11137	P11137 [1585-1612]	P11137 2xPhospho [S1588(2); T1590(2); S1591(2); T1592(94); T1594(0); T1595(0); S1598(0); T1599(0); T1602(0); T1605(100); S1608(0); Y1609(0); S1610(0); S1611(0)]	P11137 2xPhospho [T1592(94); T1605(100)]	Microtubule-associated protein 2 OS=Homo sapiens OX=9606 GN=MAP2 PE=1 SV=4	P11137	1	2824.24	28	2.59669e+06	1		High	3	0.1715	0	1	1	1	942.087	0.59	0.00056	26.1106	5.066e-05	3.673e-06	1.558	7.87	26.66
583	FALSE	Multi-phosphorylated	High	Unambiguous	AGKSGTSTPTTPGSTAITPGTPPSYSSR	[R].AGKSGTSTPTTPGSTAITPGTPPSYSSR.[T]	3xPhospho [T21(100); S/T/Y]	3xPhospho [S4(50); T6(50); S7(49.9); T8(49.9); T10(0.1); T11(0.1); S14(0); T15(0); T18(0); T21(100); S24(0); Y25(0); S26(0); S27(0)]	0.000142728	4.45548e-05	1.511	1	1	1	3	P11137	P11137 [1585-1612]	P11137 3xPhospho [S1588(50); T1590(50); S1591(49.9); T1592(49.9); T1594(0.1); T1595(0.1); S1598(0); T1599(0); T1602(0); T1605(100); S1608(0); Y1609(0); S1610(0); S1611(0)]	P11137 3xPhospho [T1605(100); S/T/Y]	Microtubule-associated protein 2 OS=Homo sapiens OX=9606 GN=MAP2 PE=1 SV=4	P11137	1	2904.21	28	7651569	1		High	3	0.0374	0	1	1	1	968.743	1.15	0.00112	33.1436	5.066e-05	5.391e-06	1.511	6.95	32.95
585	FALSE	Mono-phosphorylated	High	Unambiguous	AGKYVDEENSDGETSNHRLQETSSQSYVEEQK	[K].AGKYVDEENSDGETSNHRLQETSSQSYVEEQK.[Q]	1xPhospho [S10(100)]	1xPhospho [Y4(0); S10(100); T14(0); S15(0); T22(0); S23(0); S24(0); S26(0); Y27(0)]	2.45586e-08	4.45548e-05	2.961	1	1	1	1	Q8N9T8	Q8N9T8 [127-158]	Q8N9T8 1xPhospho [Y130(0); S136(100); T140(0); S141(0); T148(0); S149(0); S150(0); S152(0); Y153(0)]	Q8N9T8 1xPhospho [S136(100)]	Protein KRI1 homolog OS=Homo sapiens OX=9606 GN=KRI1 PE=1 SV=3	Q8N9T8	2	3724.59	32	2.39917e+06	1		High	4	0.1363	0	1	1	1	931.903	0.93	0.00086	9.1028	5.066e-05	3.878e-11	2.961	10.42	9.13
586	FALSE	Mono-phosphorylated	High	Unambiguous	AGKYVDEENSDGETSNHRLQETSSQSYVEEQK	[K].AGKYVDEENSDGETSNHRLQETSSQSYVEEQK.[Q]	1xDeamidated [N16]; 1xPhospho [S10(100)]	1xDeamidated [N16]; 1xPhospho [Y4(0); S10(100); T14(0); S15(0); T22(0); S23(0); S24(0); S26(0); Y27(0)]	1.47258e-05	4.45548e-05	1.891	1	1	1	1	Q8N9T8	Q8N9T8 [127-158]	Q8N9T8 1xPhospho [Y130(0); S136(100); T140(0); S141(0); T148(0); S149(0); S150(0); S152(0); Y153(0)]	Q8N9T8 1xPhospho [S136(100)]	Protein KRI1 homolog OS=Homo sapiens OX=9606 GN=KRI1 PE=1 SV=3	Q8N9T8	2	3725.57	32			NoQuanValues	High	4	0.0304	0	1	1	1	932.15	1.88	0.00175	12.2967	5.066e-05	2.41e-07	1.891	7.24
587	FALSE	Mono-phosphorylated	High	Unambiguous	AGKYVDEENSDGETSNHRLQETSSQSYVEEQK	[K].AGKYVDEENSDGETSNHRLQETSSQSYVEEQK.[Q]	2xDeamidated [N16; Q20]; 1xPhospho [S10(98.1)]	2xDeamidated [N16; Q20]; 1xPhospho [Y4(0); S10(98.1); T14(0); S15(1.8); T22(0); S23(0); S24(0); S26(0); Y27(0)]	0.000273767	4.45548e-05	1.402	1	1	1	1	Q8N9T8	Q8N9T8 [127-158]	Q8N9T8 1xPhospho [Y130(0); S136(98.1); T140(0); S141(1.8); T148(0); S149(0); S150(0); S152(0); Y153(0)]	Q8N9T8 1xPhospho [S136(98.1)]	Protein KRI1 homolog OS=Homo sapiens OX=9606 GN=KRI1 PE=1 SV=3	Q8N9T8	2	3726.56	32			NoQuanValues	High	3		0.0045	3	3	3	1242.87	11.39	0.01415	9.2853	5.066e-05	1.309e-05	1.402	4.41
591	FALSE	Mono-phosphorylated	High	Unambiguous	AGLESGAEPGDGDSDTTK	[K].AGLESGAEPGDGDSDTTK.[K]	1xPhospho [S/T]	1xPhospho [S5(0); S14(49.8); T16(49.8); T17(0.5)]	5.17896e-07	4.45548e-05	2.451	1	1	1	1	O60832	O60832 [481-498]			H/ACA ribonucleoprotein complex subunit DKC1 OS=Homo sapiens OX=9606 GN=DKC1 PE=1 SV=3	O60832	0	1786.7	18	9077454	1		High	2	0.019	0	1	1	1	893.855	1.16	0.00103	9.7971	5.066e-05	2.506e-09	2.451	6.84	9.79
592	FALSE	Multi-phosphorylated	High	Unambiguous	AGLGSPERPPKTSPGSPR	[R].AGLGSPERPPKTSPGSPR.[L]	2xPhospho [S5(100); S16(100)]	2xPhospho [S5(100); T12(0); S13(0); S16(100)]	2.29186e-05	4.45548e-05	1.817	1	1	3	5	Q9H6F5	Q9H6F5 [54-71]	Q9H6F5 2xPhospho [S58(100); T65(0); S66(0); S69(100)]	Q9H6F5 2xPhospho [S58(100); S69(100)]	Coiled-coil domain-containing protein 86 OS=Homo sapiens OX=9606 GN=CCDC86 PE=1 SV=1	Q9H6F5	1	1950.88	18	3.69872e+07	4		High	3	0.1914	0	1	1	1	650.966	0.29	0.00019	4.1316	5.066e-05	4.444e-07	1.817	7.94	4.11
593	FALSE	Multi-phosphorylated	High	Unambiguous	AGLGSPERPPKTSPGSPR	[R].AGLGSPERPPKTSPGSPR.[L]	3xPhospho [S5(100); T/S]	3xPhospho [S5(100); T12(66.7); S13(66.7); S16(66.7)]	0.000122188	4.45548e-05	1.537	1	1	1	2	Q9H6F5	Q9H6F5 [54-71]	Q9H6F5 3xPhospho [S58(100); T65(66.7); S66(66.7); S69(66.7)]	Q9H6F5 3xPhospho [S58(100); T/S]	Coiled-coil domain-containing protein 86 OS=Homo sapiens OX=9606 GN=CCDC86 PE=1 SV=1	Q9H6F5	1	2030.85	18	8204144	1		High	3	0.2861	0	1	1	1	677.622	1.29	0.00088	10.7728	5.066e-05	4.34e-06	1.537	7.76	11.04
600	FALSE	Multi-phosphorylated	High	Unambiguous	AGMSSNQSISSPVLDAVPRTPSR	[K].AGMSSNQSISSPVLDAVPRTPSR.[E]	2xPhospho [S11(99.9); T20(96.8)]	2xPhospho [S4(0); S5(0); S8(0); S10(0.1); S11(99.9); T20(96.8); S22(3.2)]	0.0010875	4.45548e-05	1.171	1	1	1	1	Q9UQ35	Q9UQ35 [1394-1416]	Q9UQ35 2xPhospho [S1397(0); S1398(0); S1401(0); S1403(0.1); S1404(99.9); T1413(96.8); S1415(3.2)]	Q9UQ35 2xPhospho [S1404(99.9); T1413(96.8)]	Serine/arginine repetitive matrix protein 2 OS=Homo sapiens OX=9606 GN=SRRM2 PE=1 SV=2	Q9UQ35	1	2517.12	23			NoQuanValues	High	3	0.2544	0	1	1	1	839.716	5.68	0.00476	43.7732	5.066e-05	8.64e-05	1.171	5.11
601	FALSE	Multi-phosphorylated	High	Unambiguous	AGMSSNQSISSPVLDAVPRTPSRER	[K].AGMSSNQSISSPVLDAVPRTPSRER.[S]	2xPhospho [T20(100); S22(100)]	2xPhospho [S4(0); S5(0); S8(0); S10(0); S11(0); T20(100); S22(100)]	3.21388e-08	4.45548e-05	2.916	1	1	3	4	Q9UQ35	Q9UQ35 [1394-1418]	Q9UQ35 2xPhospho [S1397(0); S1398(0); S1401(0); S1403(0); S1404(0); T1413(100); S1415(100)]	Q9UQ35 2xPhospho [T1413(100); S1415(100)]	Serine/arginine repetitive matrix protein 2 OS=Homo sapiens OX=9606 GN=SRRM2 PE=1 SV=2	Q9UQ35	2	2802.26	25	2.44626e+07	4		High	3	0.2149	0	1	1	1	934.761	1.45	0.00136	34.6027	5.066e-05	5.582e-11	2.916	10.19	35.19
602	FALSE	Multi-phosphorylated	High	Unambiguous	AGMSSNQSISSPVLDAVPRTPSRER	[K].AGMSSNQSISSPVLDAVPRTPSRER.[S]	1xOxidation [M3]; 2xPhospho [T20(100); S]	1xOxidation [M3]; 2xPhospho [S4(0); S5(0); S8(0); S10(50); S11(50); T20(100); S22(0)]	9.20351e-08	4.45548e-05	2.74	1	1	1	1	Q9UQ35	Q9UQ35 [1394-1418]	Q9UQ35 2xPhospho [S1397(0); S1398(0); S1401(0); S1403(50); S1404(50); T1413(100); S1415(0)]	Q9UQ35 2xPhospho [T1413(100); S]	Serine/arginine repetitive matrix protein 2 OS=Homo sapiens OX=9606 GN=SRRM2 PE=1 SV=2	Q9UQ35	2	2818.26	25	5668387	1		High	3	0.2866	0	1	1	1	940.092	0.37	0.00035	29.9391	5.066e-05	2.35e-10	2.74	8.06	30.09
603	FALSE	Mono-phosphorylated	High	Unambiguous	AGNNMLLVGVHGPRTPCEEILVK	[K].AGNNMLLVGVHGPRTPCEEILVK.[H]	1xCarbamidomethyl [C17]; 1xPhospho [T15(100)]	1xCarbamidomethyl [C17]; 1xPhospho [T15(100)]	9.23812e-06	4.45548e-05	1.969	1	1	1	1	P21333	P21333 [2585-2607]	P21333 1xPhospho [T2599(100)]	P21333 1xPhospho [T2599(100)]	Filamin-A OS=Homo sapiens OX=9606 GN=FLNA PE=1 SV=4	P21333	1	2584.28	23	1060604	1		High	4	0.396	0	1	1	1	646.826	1.3	0.00084	47.1627	5.066e-05	1.282e-07	1.969	8.08	47.26
604	FALSE	Mono-phosphorylated	High	Unambiguous	AGNNMLLVGVHGPRTPCEEILVK	[K].AGNNMLLVGVHGPRTPCEEILVK.[H]	1xCarbamidomethyl [C17]; 1xDeamidated [N3]; 1xOxidation [M5]; 1xPhospho [T15(100)]	1xCarbamidomethyl [C17]; 1xDeamidated [N3]; 1xOxidation [M5]; 1xPhospho [T15(100)]	6.60999e-06	4.45548e-05	2.025	1	1	1	1	P21333	P21333 [2585-2607]	P21333 1xPhospho [T2599(100)]	P21333 1xPhospho [T2599(100)]	Filamin-A OS=Homo sapiens OX=9606 GN=FLNA PE=1 SV=4	P21333	1	2601.26	23	564273	1		High	4		0.0132	2	2	2	651.075	8.36	0.00544	39.6806	5.066e-05	8.074e-08	2.025	6	39.57
605	FALSE	Multi-phosphorylated	High	Unambiguous	AGNSDSEEDDANGRVELILEPK	[K].AGNSDSEEDDANGRVELILEPK.[D]	2xPhospho [S4(100); S6(100)]	2xPhospho [S4(100); S6(100)]	3.165e-05	4.45548e-05	1.763	2	2	1	1	Q9Y4E1; Q641Q2	Q9Y4E1 [155-176]; Q641Q2 [155-176]	Q9Y4E1 2xPhospho [S158(100); S160(100)]; Q641Q2 2xPhospho [S158(100); S160(100)]	Q9Y4E1 2xPhospho [S158(100); S160(100)]; Q641Q2 2xPhospho [S158(100); S160(100)]	WASH complex subunit 2C OS=Homo sapiens OX=9606 GN=WASHC2C PE=1 SV=4;WASH complex subunit 2A OS=Homo sapiens OX=9606 GN=WASHC2A PE=1 SV=3	Q9Y4E1; Q641Q2	1	2518.04	22	3160097	1	NotUnique	High	3	0.4433	0	1	1	1	840.019	1.37	0.00115	52.411	5.066e-05	6.865e-07	1.763	6	52.37
606	FALSE	Multi-phosphorylated	High	Unambiguous	AGNSDSEEDDANGRVELILEPK	[K].AGNSDSEEDDANGRVELILEPK.[D]	1xDeamidated [N12]; 2xPhospho [S4(100); S6(100)]	1xDeamidated [N12]; 2xPhospho [S4(100); S6(100)]	3.16867e-06	4.45548e-05	2.148	2	2	1	1	Q9Y4E1; Q641Q2	Q9Y4E1 [155-176]; Q641Q2 [155-176]	Q9Y4E1 2xPhospho [S158(100); S160(100)]; Q641Q2 2xPhospho [S158(100); S160(100)]	Q9Y4E1 2xPhospho [S158(100); S160(100)]; Q641Q2 2xPhospho [S158(100); S160(100)]	WASH complex subunit 2C OS=Homo sapiens OX=9606 GN=WASHC2C PE=1 SV=4;WASH complex subunit 2A OS=Homo sapiens OX=9606 GN=WASHC2A PE=1 SV=3	Q9Y4E1; Q641Q2	1	2519.02	22	1.47244e+06	1	NotUnique	High	3	0.4332	0	1	1	1	840.346	0.78	0.00066	56.5897	5.066e-05	2.967e-08	2.148	5.84	56.68
607	FALSE	Mono-phosphorylated	High	Unambiguous	AGPDLPSLPSHALEDEGWAAAAPSPGSAR	[K].AGPDLPSLPSHALEDEGWAAAAPSPGSAR.[S]	1xPhospho [S]	1xPhospho [S7(0); S10(0); S24(50); S27(50)]	6.31243e-13	4.45548e-05	4.729	1	1	2	2	Q9H3Q1	Q9H3Q1 [269-297]			Cdc42 effector protein 4 OS=Homo sapiens OX=9606 GN=CDC42EP4 PE=1 SV=1	Q9H3Q1	0	2907.33	29	3.25475e+06	1		High	3	0.0317	0	1	1	1	969.783	1.68	0.00163	63.1412	5.066e-05	6.305e-16	4.729	11.04	63.12
612	FALSE	Mono-phosphorylated	High	Unambiguous	AGPLTPPKPPR	[R].AGPLTPPKPPR.[R]	1xPhospho [T5(100)]	1xPhospho [T5(100)]	0.00290642	4.45548e-05	1.006	1	1	1	1	Q8TDM6	Q8TDM6 [1007-1017]	Q8TDM6 1xPhospho [T1011(100)]	Q8TDM6 1xPhospho [T1011(100)]	Disks large homolog 5 OS=Homo sapiens OX=9606 GN=DLG5 PE=1 SV=4	Q8TDM6	0	1210.63	11			NoQuanValues	High	3	0.512	0	1	1	1	404.217	0.75	0.0003	13.0075	5.066e-05	0.0003312	1.006	3.32
615	FALSE	Mono-phosphorylated	High	Unambiguous	AGPTLTDENGDDLGLPPSPGDTSYYQDQVDDFHEAR	[K].AGPTLTDENGDDLGLPPSPGDTSYYQDQVDDFHEAR.[S]	1xPhospho [S18(100)]	1xPhospho [T4(0); T6(0); S18(100); T22(0); S23(0); Y24(0); Y25(0)]	1.53654e-11	4.45548e-05	4.195	1	1	2	7	Q9NQZ2	Q9NQZ2 [20-55]	Q9NQZ2 1xPhospho [T23(0); T25(0); S37(100); T41(0); S42(0); Y43(0); Y44(0)]	Q9NQZ2 1xPhospho [S37(100)]	Something about silencing protein 10 OS=Homo sapiens OX=9606 GN=UTP3 PE=1 SV=1	Q9NQZ2	0	3972.67	36	1.22601e+07	3		High	3	0.0306	0	1	1	1	1324.9	0.09	0.00012	62.9521	5.066e-05	1.633e-15	4.195	9.15	62.44
616	FALSE	Mono-phosphorylated	High	Unambiguous	AGPTLTDENGDDLGLPPSPGDTSYYQDQVDDFHEAR	[K].AGPTLTDENGDDLGLPPSPGDTSYYQDQVDDFHEAR.[S]	1xDeamidated [N9]; 1xPhospho [S18(100)]	1xDeamidated [N9]; 1xPhospho [T4(0); T6(0); S18(100); T22(0); S23(0); Y24(0); Y25(0)]	1.98911e-12	4.45548e-05	4.537	1	1	1	4	Q9NQZ2	Q9NQZ2 [20-55]	Q9NQZ2 1xPhospho [T23(0); T25(0); S37(100); T41(0); S42(0); Y43(0); Y44(0)]	Q9NQZ2 1xPhospho [S37(100)]	Something about silencing protein 10 OS=Homo sapiens OX=9606 GN=UTP3 PE=1 SV=1	Q9NQZ2	0	3973.66	36	3.80602e+06	2		High	3	0.0813	0	1	1	1	1325.23	4.15	0.00549	63.6162	5.066e-05	6.305e-16	4.537	10.08	64.31
617	FALSE	Mono-phosphorylated	High	Unambiguous	AGPTLTDENGDDLGLPPSPGDTSYYQDQVDDFHEAR	[K].AGPTLTDENGDDLGLPPSPGDTSYYQDQVDDFHEAR.[S]	2xDeamidated [Q26; N/Q]; 1xPhospho [S18(100)]	2xDeamidated [N9; Q26; Q28]; 1xPhospho [T4(0); T6(0); S18(100); T22(0); S23(0); Y24(0); Y25(0)]	1.56262e-10	4.45548e-05	3.807	1	1	2	4	Q9NQZ2	Q9NQZ2 [20-55]	Q9NQZ2 1xPhospho [T23(0); T25(0); S37(100); T41(0); S42(0); Y43(0); Y44(0)]	Q9NQZ2 1xPhospho [S37(100)]	Something about silencing protein 10 OS=Homo sapiens OX=9606 GN=UTP3 PE=1 SV=1	Q9NQZ2	0	3974.64	36	6.40808e+06	2		High	3	0.0203	0	1	1	1	1325.56	7.18	0.00952	64.7967	5.066e-05	3.861e-14	3.807	8.39	63.82
620	FALSE	Mono-phosphorylated	High	Unambiguous	AGQDMGLEHGFEKPLDSAMSAEEDTDVRGR	[R].AGQDMGLEHGFEKPLDSAMSAEEDTDVRGR.[R]	1xDeamidated [Q3]; 1xOxidation [M5]; 1xPhospho [S20(99.9)]	1xDeamidated [Q3]; 1xOxidation [M5]; 1xPhospho [S17(0.1); S20(99.9); T25(0)]	0.0315768	0.000384903	0.599	1	1	1	1	Q99549	Q99549 [300-329]	Q99549 1xPhospho [S316(0.1); S319(99.9); T324(0)]	Q99549 1xPhospho [S319(99.9)]	M-phase phosphoprotein 8 OS=Homo sapiens OX=9606 GN=MPHOSPH8 PE=1 SV=2	Q99549	1	3345.4	30			NoneMonoisotopic	High	4	0.0694	0	1	1	1	837.113	7.49	0.00627	38.5649	0.0002399	0.008729	0.599	5.76
623	FALSE	Mono-phosphorylated	High	Unambiguous	AGQNQPAEPDASACTPESPQEELLSRPAPADVPR	[R].AGQNQPAEPDASACTPESPQEELLSRPAPADVPR.[V]	1xCarbamidomethyl [C14]; 1xDeamidated [Q20]; 1xPhospho [S18(100)]	1xCarbamidomethyl [C14]; 1xDeamidated [Q20]; 1xPhospho [S12(0); T15(0); S18(100); S25(0)]	1.57444e-06	4.45548e-05	2.265	1	1	1	1	Q9P266	Q9P266 [1106-1139]	Q9P266 1xPhospho [S1117(0); T1120(0); S1123(100); S1130(0)]	Q9P266 1xPhospho [S1123(100)]	Junctional protein associated with coronary artery disease OS=Homo sapiens OX=9606 GN=JCAD PE=1 SV=3	Q9P266	0	3666.64	34			NoQuanValues	High	3	0.0287	0	1	1	1	1222.89	7.43	0.00908	39.4444	5.066e-05	1.143e-08	2.265	7.31
624	FALSE	Mono-phosphorylated	High	Unambiguous	AGQNQPAEPDASACTPESPQEELLSRPAPADVPR	[R].AGQNQPAEPDASACTPESPQEELLSRPAPADVPR.[V]	1xCarbamidomethyl [C14]; 2xDeamidated [Q5; Q20]; 1xPhospho [S18(100)]	1xCarbamidomethyl [C14]; 2xDeamidated [Q5; Q20]; 1xPhospho [S12(0); T15(0); S18(100); S25(0)]	4.9965e-07	4.45548e-05	2.457	1	1	1	1	Q9P266	Q9P266 [1106-1139]	Q9P266 1xPhospho [S1117(0); T1120(0); S1123(100); S1130(0)]	Q9P266 1xPhospho [S1123(100)]	Junctional protein associated with coronary artery disease OS=Homo sapiens OX=9606 GN=JCAD PE=1 SV=3	Q9P266	0	3667.62	34			NoQuanValues	High	3	0.0801	0	1	1	1	1223.23	11.22	0.01372	39.5207	5.066e-05	2.38e-09	2.457	6.74
629	FALSE	Mono-phosphorylated	High	Unambiguous	AGSEECVFYTDETASPLAPDLAK	[R].AGSEECVFYTDETASPLAPDLAK.[A]	1xCarbamidomethyl [C6]; 1xPhospho [S3(100)]	1xCarbamidomethyl [C6]; 1xPhospho [S3(100); Y9(0); T10(0); T13(0); S15(0)]	5.31015e-08	4.45548e-05	2.832	1	1	1	1	Q765P7	Q765P7 [610-632]	Q765P7 1xPhospho [S612(100); Y618(0); T619(0); T622(0); S624(0)]	Q765P7 1xPhospho [S612(100)]	Protein MTSS 2 OS=Homo sapiens OX=9606 GN=MTSS2 PE=1 SV=1	Q765P7	0	2551.09	23	1.06417e+06	1		High	3	0.0906	0	1	1	1	851.037	0.5	0.00042	66.3727	5.066e-05	1.112e-10	2.832	6.4	66.33
634	FALSE	Mono-phosphorylated	High	Unambiguous	AGSNEDPILAPSGTPPPTIPPDETFGGR	[R].AGSNEDPILAPSGTPPPTIPPDETFGGR.[V]	1xPhospho [S/T]	1xPhospho [S3(0); S12(50); T14(50); T18(0); T24(0)]	3.86395e-07	4.45548e-05	2.5	1	1	1	1	Q8IZL8	Q8IZL8 [732-759]			Proline-, glutamic acid- and leucine-rich protein 1 OS=Homo sapiens OX=9606 GN=PELP1 PE=1 SV=2	Q8IZL8	0	2870.32	28	755950	1		High	3		0.008	2	2	2	957.447	0.67	0.00064	61.6973	5.066e-05	1.68e-09	2.5	7.48	61.57
636	FALSE	Multi-phosphorylated	High	Unambiguous	AGSPAPSNRLNDSPTLK	[K].AGSPAPSNRLNDSPTLK.[K]	2xPhospho [S3(100); S/T]	2xPhospho [S3(100); S7(0); S13(50); T15(50)]	0.0675302	0.00096269	0.463	1	1	2	2	Q9BYW2	Q9BYW2 [612-628]	Q9BYW2 2xPhospho [S614(100); S618(0); S624(50); T626(50)]	Q9BYW2 2xPhospho [S614(100); S/T]	Histone-lysine N-methyltransferase SETD2 OS=Homo sapiens OX=9606 GN=SETD2 PE=1 SV=3	Q9BYW2	1	1884.83	17	4.31179e+06	2		High	3	0.2249	0	1	1	1	628.947	0.96	0.0006	13.8688	0.0005624	0.0249	0.463	3.29	13.88
637	FALSE	Mono-phosphorylated	High	Unambiguous	AGSPLCNSNLQDSEEDIEPSYSLFR	[R].AGSPLCNSNLQDSEEDIEPSYSLFR.[E]	1xCarbamidomethyl [C6]; 1xPhospho [S13(100)]	1xCarbamidomethyl [C6]; 1xPhospho [S3(0); S8(0); S13(100); S20(0); Y21(0); S22(0)]	2.32208e-06	4.45548e-05	2.2	1	1	1	1	Q9NRY4	Q9NRY4 [973-997]	Q9NRY4 1xPhospho [S975(0); S980(0); S985(100); S992(0); Y993(0); S994(0)]	Q9NRY4 1xPhospho [S985(100)]	Rho GTPase-activating protein 35 OS=Homo sapiens OX=9606 GN=ARHGAP35 PE=1 SV=3	Q9NRY4	0	2908.23	25	590126	1		High	3	0.1094	0	1	1	1	970.085	1.77	0.00171	69.2167	5.066e-05	1.945e-08	2.2	5.76	69.18
638	FALSE	Mono-phosphorylated	High	Unambiguous	AGSPLCNSNLQDSEEDIEPSYSLFREDTSLPSLSK	[R].AGSPLCNSNLQDSEEDIEPSYSLFREDTSLPSLSK.[D]	1xCarbamidomethyl [C6]; 1xPhospho [S13(100)]	1xCarbamidomethyl [C6]; 1xPhospho [S3(0); S8(0); S13(100); S20(0); Y21(0); S22(0); T28(0); S29(0); S32(0); S34(0)]	1.5059e-09	4.45548e-05	3.428	1	1	1	1	Q9NRY4	Q9NRY4 [973-1007]	Q9NRY4 1xPhospho [S975(0); S980(0); S985(100); S992(0); Y993(0); S994(0); T1000(0); S1001(0); S1004(0); S1006(0)]	Q9NRY4 1xPhospho [S985(100)]	Rho GTPase-activating protein 35 OS=Homo sapiens OX=9606 GN=ARHGAP35 PE=1 SV=3	Q9NRY4	1	3965.76	35	513292	1		High	3	0.1108	0	1	1	1	1322.59	-0.19	-0.00025	73.4454	5.066e-05	8.526e-13	3.428	8.3	73.42
639	FALSE	Mono-phosphorylated	High	Unambiguous	AGSPLCNSNLQDSEEDIEPSYSLFREDTSLPSLSK	[R].AGSPLCNSNLQDSEEDIEPSYSLFREDTSLPSLSK.[D]	1xCarbamidomethyl [C6]; 1xDeamidated [Q11]; 1xPhospho [S3(100)]	1xCarbamidomethyl [C6]; 1xDeamidated [Q11]; 1xPhospho [S3(100); S8(0); S13(0); S20(0); Y21(0); S22(0); T28(0); S29(0); S32(0); S34(0)]	0.000250298	4.45548e-05	1.417	1	1	1	1	Q9NRY4	Q9NRY4 [973-1007]	Q9NRY4 1xPhospho [S975(100); S980(0); S985(0); S992(0); Y993(0); S994(0); T1000(0); S1001(0); S1004(0); S1006(0)]	Q9NRY4 1xPhospho [S975(100)]	Rho GTPase-activating protein 35 OS=Homo sapiens OX=9606 GN=ARHGAP35 PE=1 SV=3	Q9NRY4	1	3966.75	35			NoQuanValues	High	3	0.0042	0	1	1	1	1322.93	4.52	0.00597	74.074	5.066e-05	1.16e-05	1.417	4.78
640	FALSE	Multi-phosphorylated	High	Unambiguous	AGSPLCNSNLQDSEEDIEPSYSLFREDTSLPSLSK	[R].AGSPLCNSNLQDSEEDIEPSYSLFREDTSLPSLSK.[D]	1xCarbamidomethyl [C6]; 1xDeamidated [N9]; 2xPhospho [S3(100); S13(96.7)]	1xCarbamidomethyl [C6]; 1xDeamidated [N9]; 2xPhospho [S3(100); S8(3.3); S13(96.7); S20(0); Y21(0); S22(0); T28(0); S29(0); S32(0); S34(0)]	5.59748e-07	4.45548e-05	2.438	1	1	1	1	Q9NRY4	Q9NRY4 [973-1007]	Q9NRY4 2xPhospho [S975(100); S980(3.3); S985(96.7); S992(0); Y993(0); S994(0); T1000(0); S1001(0); S1004(0); S1006(0)]	Q9NRY4 2xPhospho [S975(100); S985(96.7)]	Rho GTPase-activating protein 35 OS=Homo sapiens OX=9606 GN=ARHGAP35 PE=1 SV=3	Q9NRY4	1	4046.71	35	652860	1		High	3	0.0198	0	1	1	1	1349.58	4.21	0.00568	78.9925	5.066e-05	2.785e-09	2.438	6.57	79.03
643	FALSE	Multi-phosphorylated	High	Unambiguous	AGSSAAGASGWTSAGSLNSVPTNSAQQGHNSPDSPVTSAAK	[K].AGSSAAGASGWTSAGSLNSVPTNSAQQGHNSPDSPVTSAAK.[G]	2xPhospho [S34(99.9); T/S]	2xPhospho [S3(0); S4(0); S9(0); T12(0); S13(0); S16(0); S19(0); T22(49.2); S24(49.2); S31(1.6); S34(99.9); T37(0.1); S38(0)]	6.94919e-08	4.45548e-05	2.787	1	1	2	2	Q86XP3	Q86XP3 [721-761]	Q86XP3 2xPhospho [S723(0); S724(0); S729(0); T732(0); S733(0); S736(0); S739(0); T742(49.2); S744(49.2); S751(1.6); S754(99.9); T757(0.1); S758(0)]	Q86XP3 2xPhospho [S754(99.9); T/S]	ATP-dependent RNA helicase DDX42 OS=Homo sapiens OX=9606 GN=DDX42 PE=1 SV=1	Q86XP3	0	3972.7	41	6.07218e+06	2		High	4	0.0818	0	1	1	1	993.932	0.67	0.00066	38.0457	5.066e-05	1.602e-10	2.787	11.12	38.07
644	FALSE	Multi-phosphorylated	High	Unambiguous	AGSSAAGASGWTSAGSLNSVPTNSAQQGHNSPDSPVTSAAK	[K].AGSSAAGASGWTSAGSLNSVPTNSAQQGHNSPDSPVTSAAK.[G]	1xDeamidated [N/Q]; 2xPhospho [S31(97.3); S34(99.9)]	1xDeamidated [N18; Q26]; 2xPhospho [S3(0); S4(0); S9(0); T12(0); S13(0); S16(0); S19(0); T22(0.1); S24(2.7); S31(97.3); S34(99.9); T37(0.1); S38(0)]	9.56069e-10	4.45548e-05	3.504	1	1	2	2	Q86XP3	Q86XP3 [721-761]	Q86XP3 2xPhospho [S723(0); S724(0); S729(0); T732(0); S733(0); S736(0); S739(0); T742(0.1); S744(2.7); S751(97.3); S754(99.9); T757(0.1); S758(0)]	Q86XP3 2xPhospho [S751(97.3); S754(99.9)]	ATP-dependent RNA helicase DDX42 OS=Homo sapiens OX=9606 GN=DDX42 PE=1 SV=1	Q86XP3	0	3973.69	41			NoQuanValues	High	3		0.0278	3	3	3	1325.24	6.4	0.00847	38.1658	5.066e-05	4.582e-13	3.504	11.52
645	FALSE	Multi-phosphorylated	High	Unambiguous	AGSSAAGASGWTSAGSLNSVPTNSAQQGHNSPDSPVTSAAK	[K].AGSSAAGASGWTSAGSLNSVPTNSAQQGHNSPDSPVTSAAK.[G]	2xDeamidated [N18; N23]; 2xPhospho [S31(94.6); S34(94.8)]	2xDeamidated [N18; N23]; 2xPhospho [S3(0); S4(0); S9(0); T12(0); S13(0); S16(0); S19(0); T22(5.2); S24(5.2); S31(94.6); S34(94.8); T37(0.3); S38(0)]	1.62221e-06	4.45548e-05	2.26	1	1	1	1	Q86XP3	Q86XP3 [721-761]	Q86XP3 2xPhospho [S723(0); S724(0); S729(0); T732(0); S733(0); S736(0); S739(0); T742(5.2); S744(5.2); S751(94.6); S754(94.8); T757(0.3); S758(0)]	Q86XP3 2xPhospho [S751(94.6); S754(94.8)]	ATP-dependent RNA helicase DDX42 OS=Homo sapiens OX=9606 GN=DDX42 PE=1 SV=1	Q86XP3	0	3974.67	41			NoQuanValues	High	4	0.0313	0	1	1	1	994.435	11.41	0.01134	38.2901	5.066e-05	1.185e-08	2.26	9.26
647	FALSE	Mono-phosphorylated	High	Unambiguous	AGSSSLTQVTDLAPSLHDLDNIFDNSDDDELGAVSPALR	[R].AGSSSLTQVTDLAPSLHDLDNIFDNSDDDELGAVSPALR.[S]	1xPhospho [S26(100)]	1xPhospho [S3(0); S4(0); S5(0); T7(0); T10(0); S15(0); S26(100); S35(0)]	1.30896e-12	4.45548e-05	4.607	1	1	1	1	Q71F56	Q71F56 [792-830]	Q71F56 1xPhospho [S794(0); S795(0); S796(0); T798(0); T801(0); S806(0); S817(100); S826(0)]	Q71F56 1xPhospho [S817(100)]	Mediator of RNA polymerase II transcription subunit 13-like OS=Homo sapiens OX=9606 GN=MED13L PE=1 SV=1	Q71F56	0	4135.9	39	2.49564e+06	1		High	3	0.1709	0	1	1	1	1379.31	2.33	0.00321	89.9692	5.066e-05	6.305e-16	4.607	11.12	90.02
648	FALSE	Multi-phosphorylated	High	Unambiguous	AGSSSLTQVTDLAPSLHDLDNIFDNSDDDELGAVSPALR	[R].AGSSSLTQVTDLAPSLHDLDNIFDNSDDDELGAVSPALR.[S]	2xPhospho [S26(100); S35(100)]	2xPhospho [S3(0); S4(0); S5(0); T7(0); T10(0); S15(0); S26(100); S35(100)]	2.55798e-07	4.45548e-05	2.569	1	1	1	1	Q71F56	Q71F56 [792-830]	Q71F56 2xPhospho [S794(0); S795(0); S796(0); T798(0); T801(0); S806(0); S817(100); S826(100)]	Q71F56 2xPhospho [S817(100); S826(100)]	Mediator of RNA polymerase II transcription subunit 13-like OS=Homo sapiens OX=9606 GN=MED13L PE=1 SV=1	Q71F56	0	4215.86	39	1.31689e+06	1		High	4	0.3066	0	1	1	1	1054.72	1.53	0.00162	92.7776	5.066e-05	9.502e-10	2.569	8.22	92.77
650	FALSE	Mono-phosphorylated	High	Unambiguous	AGSSTPGDAPPAVAEVQGR	[R].AGSSTPGDAPPAVAEVQGR.[S]	1xPhospho [T5(100)]	1xPhospho [S3(0); S4(0); T5(100)]	2.40313e-10	4.45548e-05	3.735	1	1	2	3	Q7Z6Z7	Q7Z6Z7 [2885-2903]	Q7Z6Z7 1xPhospho [S2887(0); S2888(0); T2889(100)]	Q7Z6Z7 1xPhospho [T2889(100)]	E3 ubiquitin-protein ligase HUWE1 OS=Homo sapiens OX=9606 GN=HUWE1 PE=1 SV=3	Q7Z6Z7	0	1846.83	19	1.0093e+07	2		High	3	0.0259	0	1	1	1	616.284	1.56	0.00096	20.7086	5.066e-05	6.967e-14	3.735	6.96	20.75
651	FALSE	Multi-phosphorylated	High	Unambiguous	AGSSTPGDAPPAVAEVQGR	[R].AGSSTPGDAPPAVAEVQGR.[S]	2xPhospho [S4(98.6); T5(100)]	2xPhospho [S3(1.4); S4(98.6); T5(100)]	6.0861e-07	4.45548e-05	2.424	1	1	1	1	Q7Z6Z7	Q7Z6Z7 [2885-2903]	Q7Z6Z7 2xPhospho [S2887(1.4); S2888(98.6); T2889(100)]	Q7Z6Z7 2xPhospho [S2888(98.6); T2889(100)]	E3 ubiquitin-protein ligase HUWE1 OS=Homo sapiens OX=9606 GN=HUWE1 PE=1 SV=3	Q7Z6Z7	0	1926.8	19	1.10483e+06	1		High	2	0.0676	0	1	1	1	963.904	0.66	0.00064	31.8597	5.066e-05	3.122e-09	2.424	5.77	31.9
654	FALSE	Mono-phosphorylated	High	Unambiguous	AGTLSITEFADMLSGNAGGFRSR	[R].AGTLSITEFADMLSGNAGGFRSR.[S]	1xPhospho [S22(100)]	1xPhospho [T3(0); S5(0); T7(0); S14(0); S22(100)]	2.14038e-08	4.45548e-05	2.984	1	1	2	8	Q15149	Q15149 [4361-4383]	Q15149 1xPhospho [T4363(0); S4365(0); T4367(0); S4374(0); S4382(100)]	Q15149 1xPhospho [S4382(100)]	Plectin OS=Homo sapiens OX=9606 GN=PLEC PE=1 SV=3	Q15149	1	2438.12	23	5.83765e+07	3		High	3	0.1001	0	1	1	1	813.379	1.89	0.00154	83.918	5.066e-05	3.211e-11	2.984	8.19	84.1
655	FALSE	Mono-phosphorylated	High	Unambiguous	AGTLSITEFADMLSGNAGGFRSR	[R].AGTLSITEFADMLSGNAGGFRSR.[S]	1xDeamidated [N16]; 1xPhospho [S22(100)]	1xDeamidated [N16]; 1xPhospho [T3(0); S5(0); T7(0); S14(0); S22(100)]	1.44964e-07	4.45548e-05	2.664	1	1	1	1	Q15149	Q15149 [4361-4383]	Q15149 1xPhospho [T4363(0); S4365(0); T4367(0); S4374(0); S4382(100)]	Q15149 1xPhospho [S4382(100)]	Plectin OS=Homo sapiens OX=9606 GN=PLEC PE=1 SV=3	Q15149	1	2439.1	23			NoQuanValues	High	3	0.1968	0	1	1	1	813.71	5.49	0.00447	85.4942	5.066e-05	4.378e-10	2.664	7.42
656	FALSE	Mono-phosphorylated	High	Unambiguous	AGTLSITEFADMLSGNAGGFRSR	[R].AGTLSITEFADMLSGNAGGFRSR.[S]	1xOxidation [M12]; 1xPhospho [S22(100)]	1xOxidation [M12]; 1xPhospho [T3(0); S5(0); T7(0); S14(0); S22(100)]	1.82337e-09	4.45548e-05	3.396	1	1	1	7	Q15149	Q15149 [4361-4383]	Q15149 1xPhospho [T4363(0); S4365(0); T4367(0); S4374(0); S4382(100)]	Q15149 1xPhospho [S4382(100)]	Plectin OS=Homo sapiens OX=9606 GN=PLEC PE=1 SV=3	Q15149	1	2454.11	23	3.70409e+07	5		High	2	0.2947	0	1	1	1	1227.56	2.27	0.00278	71.6584	5.066e-05	1.111e-12	3.396	6.38	71.69
657	FALSE	Mono-phosphorylated	High	Unambiguous	AGTLSITEFADMLSGNAGGFRSR	[R].AGTLSITEFADMLSGNAGGFRSR.[S]	1xDeamidated [N16]; 1xOxidation [M12]; 1xPhospho [S22(100)]	1xDeamidated [N16]; 1xOxidation [M12]; 1xPhospho [T3(0); S5(0); T7(0); S14(0); S22(100)]	1.73051e-05	4.45548e-05	1.864	1	1	1	4	Q15149	Q15149 [4361-4383]	Q15149 1xPhospho [T4363(0); S4365(0); T4367(0); S4374(0); S4382(100)]	Q15149 1xPhospho [S4382(100)]	Plectin OS=Homo sapiens OX=9606 GN=PLEC PE=1 SV=3	Q15149	1	2455.1	23	1.33881e+06	2		High	3	0.1352	0	1	1	1	819.038	1.84	0.0015	74.1364	5.066e-05	3.015e-07	1.864	6.14	74.94
664	FALSE	Mono-phosphorylated	High	Unambiguous	AGVLEELGPWGDSLEETGAATGSR	[R].AGVLEELGPWGDSLEETGAATGSR.[R]	1xPhospho [S13(100)]	1xPhospho [S13(100); T17(0); T21(0); S23(0)]	3.04218e-07	4.45548e-05	2.54	1	1	1	1	Q8IVF2	Q8IVF2 [353-376]	Q8IVF2 1xPhospho [S365(100); T369(0); T373(0); S375(0)]	Q8IVF2 1xPhospho [S365(100)]	Protein AHNAK2 OS=Homo sapiens OX=9606 GN=AHNAK2 PE=1 SV=2	Q8IVF2	0	2482.11	24			NoQuanValues	High	2	0.134	0	1	1	1	1241.57	11.2	0.0139	74.0768	5.066e-05	1.207e-09	2.54	5.3
670	FALSE	Multi-phosphorylated	High	Unambiguous	AGYPLRRSQSLPTTLLSPVR	[K].AGYPLRRSQSLPTTLLSPVR.[V]	2xPhospho [S8(100); S10(100)]	2xPhospho [Y3(0); S8(100); S10(100); T13(0); T14(0); S17(0)]	0.0205237	0.00012971	0.674	1	1	1	1	P28290	P28290 [730-749]	P28290 2xPhospho [Y732(0); S737(100); S739(100); T742(0); T743(0); S746(0)]	P28290 2xPhospho [S737(100); S739(100)]	Protein ITPRID2 OS=Homo sapiens OX=9606 GN=ITPRID2 PE=1 SV=3	P28290	2	2372.19	20	1.54493e+06	1		High	3	0.3113	0	1	1	1	791.402	0.89	0.0007	51.9473	9.733e-05	0.004842	0.674	4.53	51.96
673	FALSE	Mono-phosphorylated	High	Unambiguous	AHAWPSPYKDYEVK	[R].AHAWPSPYKDYEVK.[K]	1xPhospho [S6(100)]	1xPhospho [S6(100); Y8(0); Y11(0)]	2.23771e-05	4.45548e-05	1.821	1	1	1	3	Q8NFJ5	Q8NFJ5 [340-353]	Q8NFJ5 1xPhospho [S345(100); Y347(0); Y350(0)]	Q8NFJ5 1xPhospho [S345(100)]	Retinoic acid-induced protein 3 OS=Homo sapiens OX=9606 GN=GPRC5A PE=1 SV=2	Q8NFJ5	1	1770.79	14	1.61755e+06	1		High	3	0.1146	0	1	1	1	590.935	0.66	0.00039	23.7661	5.066e-05	4.286e-07	1.821	5.41	23.3
674	FALSE	Mono-phosphorylated	High	Unambiguous	AHAWPSPYKDYEVKK	[R].AHAWPSPYKDYEVKK.[E]	1xPhospho [S6(100)]	1xPhospho [S6(100); Y8(0); Y11(0)]	7.13537e-05	4.45548e-05	1.627	1	1	1	2	Q8NFJ5	Q8NFJ5 [340-354]	Q8NFJ5 1xPhospho [S345(100); Y347(0); Y350(0)]	Q8NFJ5 1xPhospho [S345(100)]	Retinoic acid-induced protein 3 OS=Homo sapiens OX=9606 GN=GPRC5A PE=1 SV=2	Q8NFJ5	2	1898.88	15	1.62988e+06	1		High	3	0.1057	0	1	1	1	633.633	0.69	0.00044	14.8348	5.066e-05	2.081e-06	1.627	4.92	14.51
676	FALSE	Mono-phosphorylated	High	Unambiguous	AHEEQDEESQDNLFSSDR	[K].AHEEQDEESQDNLFSSDR.[A]	1xPhospho [S9(100)]	1xPhospho [S9(100); S15(0); S16(0)]	3.62204e-08	4.45548e-05	2.896	1	1	1	2	Q15058	Q15058 [1284-1301]	Q15058 1xPhospho [S1292(100); S1298(0); S1299(0)]	Q15058 1xPhospho [S1292(100)]	Kinesin-like protein KIF14 OS=Homo sapiens OX=9606 GN=KIF14 PE=1 SV=1	Q15058	0	2215.84	18	3238890	1		High	3	0.4226	0	1	1	1	739.287	1.71	0.00126	15.8511	5.066e-05	6.616e-11	2.896	8.14	15.85
678	FALSE	Mono-phosphorylated	High	Unambiguous	AHFNAMFQPSSPTRRPGFSPTSHR	[R].AHFNAMFQPSSPTRRPGFSPTSHR.[L]	1xPhospho [S/T]	1xPhospho [S10(32.9); S11(32.9); T13(32.9); S19(0.1); T21(0.1); S22(1.2)]	0.000111045	4.45548e-05	1.553	1	1	1	1	Q8WUA4	Q8WUA4 [883-906]			General transcription factor 3C polypeptide 2 OS=Homo sapiens OX=9606 GN=GTF3C2 PE=1 SV=2	Q8WUA4	1	2793.28	24	1.72336e+06	1		High	4		0.0016	2	2	2	699.077	1.34	0.00094	18.5688	5.066e-05	3.83e-06	1.553	6.29	18.57
679	FALSE	Mono-phosphorylated	High	Unambiguous	AHFNAMFQPSSPTRRPGFSPTSHR	[R].AHFNAMFQPSSPTRRPGFSPTSHR.[L]	1xOxidation [M6]; 1xPhospho [T/S]	1xOxidation [M6]; 1xPhospho [S10(0); S11(0); T13(0.8); S19(0.8); T21(49.2); S22(49.2)]	0.00134798	4.45548e-05	1.135	1	1	1	1	Q8WUA4	Q8WUA4 [883-906]			General transcription factor 3C polypeptide 2 OS=Homo sapiens OX=9606 GN=GTF3C2 PE=1 SV=2	Q8WUA4	1	2809.28	24			NoQuanValues	High	5	0.0109	0	1	1	1	562.662	1.12	0.00063	12.0969	5.066e-05	0.0001157	1.135	5.49
680	FALSE	Mono-phosphorylated	High	Unambiguous	AHFNAMFQPSSPTRRPGFSPTSHR	[R].AHFNAMFQPSSPTRRPGFSPTSHR.[L]	1xDeamidated [Q8]; 1xOxidation [M6]; 1xPhospho [S/T]	1xDeamidated [Q8]; 1xOxidation [M6]; 1xPhospho [S10(33.3); S11(33.3); T13(33.3); S19(0.1); T21(0.1); S22(0.1)]	0.0978515	0.00153545	0.394	1	1	1	1	Q8WUA4	Q8WUA4 [883-906]			General transcription factor 3C polypeptide 2 OS=Homo sapiens OX=9606 GN=GTF3C2 PE=1 SV=2	Q8WUA4	1	2810.26	24			NoneMonoisotopic	High	4	0.007	0	1	1	1	703.326	7.44	0.00523	12.115	0.0008821	0.04174	0.394	4.27
681	FALSE	Mono-phosphorylated	High	Unambiguous	AHGCFQDGRSPGPPPPVGVK	[R].AHGCFQDGRSPGPPPPVGVK.[T]	1xCarbamidomethyl [C4]; 1xPhospho [S10(100)]	1xCarbamidomethyl [C4]; 1xPhospho [S10(100)]	0.000219467	4.45548e-05	1.439	1	1	1	1	Q9H1B7	Q9H1B7 [60-79]	Q9H1B7 1xPhospho [S69(100)]	Q9H1B7 1xPhospho [S69(100)]	Probable E3 ubiquitin-protein ligase IRF2BPL OS=Homo sapiens OX=9606 GN=IRF2BPL PE=1 SV=1	Q9H1B7	1	2139.98	20	3.0705e+06	1		High	3	0.5687	0	1	1	1	713.999	0.78	0.00056	10.2772	5.066e-05	9.734e-06	1.439	5.24	10.34
682	FALSE	Mono-phosphorylated	High	Unambiguous	AHGSFSHVRDADLLK	[R].AHGSFSHVRDADLLK.[K]	1xPhospho [S4(100)]	1xPhospho [S4(100); S6(0)]	0.0158046	0.00012971	0.719	1	1	2	3	Q8N3D4	Q8N3D4 [1270-1284]	Q8N3D4 1xPhospho [S1273(100); S1275(0)]	Q8N3D4 1xPhospho [S1273(100)]	EH domain-binding protein 1-like protein 1 OS=Homo sapiens OX=9606 GN=EHBP1L1 PE=1 SV=2	Q8N3D4	1	1732.82	15	3.40314e+06	3		High	4	0.075	0	1	1	1	433.96	0.71	0.00031	13.519	9.733e-05	0.00337	0.719	5.07	13.61
683	FALSE	Mono-phosphorylated	High	Unambiguous	AHGSFSHVRDADLLKK	[R].AHGSFSHVRDADLLKK.[R]	1xPhospho [S4(100)]	1xPhospho [S4(100); S6(0)]	0.0123665	0.00012971	0.761	1	1	2	2	Q8N3D4	Q8N3D4 [1270-1285]	Q8N3D4 1xPhospho [S1273(100); S1275(0)]	Q8N3D4 1xPhospho [S1273(100)]	EH domain-binding protein 1-like protein 1 OS=Homo sapiens OX=9606 GN=EHBP1L1 PE=1 SV=2	Q8N3D4	2	1860.91	16			NoQuanValues	High	4	0.1462	0	1	1	1	465.984	0.67	0.00031	9.4875	9.733e-05	0.002407	0.761	3.83
686	FALSE	Mono-phosphorylated	High	Unambiguous	AHLDHIPDYTPPLLTTISPEQESDER	[R].AHLDHIPDYTPPLLTTISPEQESDER.[K]	1xDeamidated [Q21]; 1xPhospho [S18(100)]	1xDeamidated [Q21]; 1xPhospho [Y9(0); T10(0); T15(0); T16(0); S18(100); S23(0)]	3.7056e-07	4.45548e-05	2.507	1	1	1	1	Q8N2M8	Q8N2M8 [84-109]	Q8N2M8 1xPhospho [Y92(0); T93(0); T98(0); T99(0); S101(100); S106(0)]	Q8N2M8 1xPhospho [S101(100)]	CLK4-associating serine/arginine rich protein OS=Homo sapiens OX=9606 GN=CLASRP PE=1 SV=4	Q8N2M8	0	3055.39	26	1.41645e+06	1		High	3	0.0587	0	1	1	1	1019.14	7.31	0.00745	58.5266	5.066e-05	1.577e-09	2.507	7.84	58.49
687	FALSE	Mono-phosphorylated	High	Unambiguous	AHLDHIPDYTPPLLTTISPEQESDERK	[R].AHLDHIPDYTPPLLTTISPEQESDERK.[C]	1xPhospho [S18(100)]	1xPhospho [Y9(0); T10(0); T15(0); T16(0); S18(100); S23(0)]	3.0638e-08	4.45548e-05	2.924	1	1	1	1	Q8N2M8	Q8N2M8 [84-110]	Q8N2M8 1xPhospho [Y92(0); T93(0); T98(0); T99(0); S101(100); S106(0)]	Q8N2M8 1xPhospho [S101(100)]	CLK4-associating serine/arginine rich protein OS=Homo sapiens OX=9606 GN=CLASRP PE=1 SV=4	Q8N2M8	1	3182.5	27			NoQuanValues	High	4	0.057	0	1	1	1	796.381	-0.65	-0.00052	49.8274	5.066e-05	5.233e-11	2.924	9.47
689	FALSE	Mono-phosphorylated	High	Unambiguous	AHLPLGQSNSCGSVLPPSLAAMAK	[K].AHLPLGQSNSCGSVLPPSLAAMAK.[D]	1xCarbamidomethyl [C11]; 1xPhospho [S10(100)]	1xCarbamidomethyl [C11]; 1xPhospho [S8(0); S10(100); S13(0); S18(0)]	1.37675e-09	4.45548e-05	3.443	1	1	1	3	Q86SQ0	Q86SQ0 [925-948]	Q86SQ0 1xPhospho [S932(0); S934(100); S937(0); S942(0)]	Q86SQ0 1xPhospho [S934(100)]	Pleckstrin homology-like domain family B member 2 OS=Homo sapiens OX=9606 GN=PHLDB2 PE=1 SV=2	Q86SQ0	0	2486.19	24	4423903	1		High	3	0.0162	0	1	1	1	829.404	1.65	0.00137	62.7789	5.066e-05	7.589e-13	3.443	8	62.86
690	FALSE	Mono-phosphorylated	High	Unambiguous	AHLPLGQSNSCGSVLPPSLAAMAK	[K].AHLPLGQSNSCGSVLPPSLAAMAK.[D]	1xCarbamidomethyl [C11]; 1xOxidation [M22]; 1xPhospho [S10(98.5)]	1xCarbamidomethyl [C11]; 1xOxidation [M22]; 1xPhospho [S8(0); S10(98.5); S13(1.5); S18(0)]	2.16612e-08	4.45548e-05	2.982	1	1	1	1	Q86SQ0	Q86SQ0 [925-948]	Q86SQ0 1xPhospho [S932(0); S934(98.5); S937(1.5); S942(0)]	Q86SQ0 1xPhospho [S934(98.5)]	Pleckstrin homology-like domain family B member 2 OS=Homo sapiens OX=9606 GN=PHLDB2 PE=1 SV=2	Q86SQ0	0	2502.19	24	1694987	1		High	3		0.0028	2	2	2	834.736	2.18	0.00182	48.3607	5.066e-05	3.257e-11	2.982	7.25	48.5
693	FALSE	Mono-phosphorylated	High	Unambiguous	AHQSESYLPIGCK	[K].AHQSESYLPIGCK.[L]	1xCarbamidomethyl [C12]; 1xPhospho [S4(100)]	1xCarbamidomethyl [C12]; 1xPhospho [S4(100); S6(0); Y7(0)]	0.000200651	4.45548e-05	1.454	1	1	1	2	O75815	O75815 [335-347]	O75815 1xPhospho [S338(100); S340(0); Y341(0)]	O75815 1xPhospho [S338(100)]	Breast cancer anti-estrogen resistance protein 3 OS=Homo sapiens OX=9606 GN=BCAR3 PE=1 SV=1	O75815	0	1569.68	13	3.26451e+06	1		High	3	0.1002	0	1	1	1	523.898	0.82	0.00043	18.6382	5.066e-05	8.596e-06	1.454	4.29	18.71
697	FALSE	Mono-phosphorylated	High	Unambiguous	AHSEGPESPKEEPKTPSVPSVPHELPR	[R].AHSEGPESPKEEPKTPSVPSVPHELPR.[V]	1xPhospho [S/T]	1xPhospho [S3(1.1); S8(48.9); T15(48.9); S17(1.1); S20(0)]	0.000248807	4.45548e-05	1.418	1	1	1	1	Q9C0D6	Q9C0D6 [1005-1031]			FH2 domain-containing protein 1 OS=Homo sapiens OX=9606 GN=FHDC1 PE=1 SV=2	Q9C0D6	2	2998.43	27			NoQuanValues	High	5		0.0147	2	2	2	600.493	2.34	0.0014	18.4137	5.066e-05	1.148e-05	1.418	4.7
698	FALSE	Mono-phosphorylated	High	Unambiguous	AHSEKDQPPFGDSDDSVEADKSSPGIHLER	[R].AHSEKDQPPFGDSDDSVEADKSSPGIHLER.[S]	1xPhospho [S3(100)]	1xPhospho [S3(100); S13(0); S16(0); S22(0); S23(0)]	1.57721e-13	4.45548e-05	4.961	1	1	2	3	Q14676	Q14676 [483-512]	Q14676 1xPhospho [S485(100); S495(0); S498(0); S504(0); S505(0)]	Q14676 1xPhospho [S485(100)]	Mediator of DNA damage checkpoint protein 1 OS=Homo sapiens OX=9606 GN=MDC1 PE=1 SV=3	Q14676	2	3330.45	30	1.54524e+07	3		High	5	0.3252	0	1	1	1	666.898	1.62	0.00108	20.2519	5.066e-05	6.305e-16	4.961	12.3	19.6
699	FALSE	Multi-phosphorylated	High	Unambiguous	AHSEKDQPPFGDSDDSVEADKSSPGIHLER	[R].AHSEKDQPPFGDSDDSVEADKSSPGIHLER.[S]	2xPhospho [S13(100); S16(100)]	2xPhospho [S3(0); S13(100); S16(100); S22(0); S23(0)]	4.09105e-10	4.45548e-05	3.646	1	1	2	4	Q14676	Q14676 [483-512]	Q14676 2xPhospho [S485(0); S495(100); S498(100); S504(0); S505(0)]	Q14676 2xPhospho [S495(100); S498(100)]	Mediator of DNA damage checkpoint protein 1 OS=Homo sapiens OX=9606 GN=MDC1 PE=1 SV=3	Q14676	2	3410.42	30	1.98569e+07	2		High	4	0.2426	0	1	1	1	853.362	1.16	0.00099	23.1136	5.066e-05	1.448e-13	3.646	10.84	23.12
700	FALSE	Multi-phosphorylated	High	Unambiguous	AHSEKDQPPFGDSDDSVEADKSSPGIHLER	[R].AHSEKDQPPFGDSDDSVEADKSSPGIHLER.[S]	1xDeamidated [Q7]; 2xPhospho [S13(100); S16(100)]	1xDeamidated [Q7]; 2xPhospho [S3(0); S13(100); S16(100); S22(0); S23(0)]	4.27726e-07	4.45548e-05	2.483	1	1	1	1	Q14676	Q14676 [483-512]	Q14676 2xPhospho [S485(0); S495(100); S498(100); S504(0); S505(0)]	Q14676 2xPhospho [S495(100); S498(100)]	Mediator of DNA damage checkpoint protein 1 OS=Homo sapiens OX=9606 GN=MDC1 PE=1 SV=3	Q14676	2	3411.4	30			NoQuanValues	High	3	0.2271	0	1	1	1	1137.82	8.59	0.00977	23.1636	5.066e-05	1.925e-09	2.483	6.87
701	FALSE	Multi-phosphorylated	High	Unambiguous	AHSEKDQPPFGDSDDSVEADKSSPGIHLER	[R].AHSEKDQPPFGDSDDSVEADKSSPGIHLER.[S]	3xPhospho [S13(98.1); S16(98.1); S]	3xPhospho [S3(0); S13(98.1); S16(98.1); S22(51.9); S23(51.9)]	1.17467e-06	4.45548e-05	2.314	1	1	1	2	Q14676	Q14676 [483-512]	Q14676 3xPhospho [S485(0); S495(98.1); S498(98.1); S504(51.9); S505(51.9)]	Q14676 3xPhospho [S495(98.1); S498(98.1); S]	Mediator of DNA damage checkpoint protein 1 OS=Homo sapiens OX=9606 GN=MDC1 PE=1 SV=3	Q14676	2	3490.39	30	9057473	1		High	4	0.0929	0	1	1	1	873.353	1.27	0.00111	28.11	5.066e-05	7.646e-09	2.314	10.66	28.11
702	FALSE	Multi-phosphorylated	High	Unambiguous	AHSEKDQPPFGDSDDSVEADKSSPGIHLER	[R].AHSEKDQPPFGDSDDSVEADKSSPGIHLER.[S]	1xDeamidated [Q7]; 3xPhospho [S13(100); S16(100); S22(96.5)]	1xDeamidated [Q7]; 3xPhospho [S3(0); S13(100); S16(100); S22(96.5); S23(3.5)]	0.000310363	4.45548e-05	1.381	1	1	2	2	Q14676	Q14676 [483-512]	Q14676 3xPhospho [S485(0); S495(100); S498(100); S504(96.5); S505(3.5)]	Q14676 3xPhospho [S495(100); S498(100); S504(96.5)]	Mediator of DNA damage checkpoint protein 1 OS=Homo sapiens OX=9606 GN=MDC1 PE=1 SV=3	Q14676	2	3491.37	30			NoQuanValues	High	3	0.1105	0	1	1	1	1164.47	7.83	0.00911	28.3548	5.066e-05	1.561e-05	1.381	5.88
703	FALSE	Multi-phosphorylated	High	Unambiguous	AHSEKDQPPFGDSDDSVEADKSSPGIHLER	[R].AHSEKDQPPFGDSDDSVEADKSSPGIHLER.[S]	4xPhospho [S3(100); S13(95.1); S22(95.1); S23(95.1)]	4xPhospho [S3(100); S13(95.1); S16(14.8); S22(95.1); S23(95.1)]	0.00225029	4.45548e-05	1.049	1	1	1	1	Q14676	Q14676 [483-512]	Q14676 4xPhospho [S485(100); S495(95.1); S498(14.8); S504(95.1); S505(95.1)]	Q14676 4xPhospho [S485(100); S495(95.1); S504(95.1); S505(95.1)]	Mediator of DNA damage checkpoint protein 1 OS=Homo sapiens OX=9606 GN=MDC1 PE=1 SV=3	Q14676	2	3570.35	30	1.14805e+06	1		High	4	0.1052	0	1	1	1	893.344	0.21	0.00019	34.4127	5.066e-05	0.0002337	1.049	7.13	34.54
705	FALSE	Multi-phosphorylated	High	Unambiguous	AHSPASTLPNSPGSTFER	[R].AHSPASTLPNSPGSTFER.[K]	2xPhospho [S11(100); T15(98.8)]	2xPhospho [S3(0); S6(0); T7(0); S11(100); S14(1.2); T15(98.8)]	2.96359e-05	4.45548e-05	1.774	1	1	2	2	Q9UMD9	Q9UMD9 [83-100]	Q9UMD9 2xPhospho [S85(0); S88(0); T89(0); S93(100); S96(1.2); T97(98.8)]	Q9UMD9 2xPhospho [S93(100); T97(98.8)]	Collagen alpha-1(XVII) chain OS=Homo sapiens OX=9606 GN=COL17A1 PE=1 SV=3	Q9UMD9	0	2015.83	18	1.41279e+07	2		High	3	0.1398	0	1	1	1	672.614	0.39	0.00026	26.3989	5.066e-05	6.309e-07	1.774	5.58	26.48
706	FALSE	Multi-phosphorylated	High	Unambiguous	AHSPASTLPNSPGSTFER	[R].AHSPASTLPNSPGSTFER.[K]	3xPhospho [S3(95); S11(99.9); T15(97.4)]	3xPhospho [S3(95); S6(2.5); T7(2.5); S11(99.9); S14(2.6); T15(97.4)]	0.058875	0.00096269	0.488	1	1	1	1	Q9UMD9	Q9UMD9 [83-100]	Q9UMD9 3xPhospho [S85(95); S88(2.5); T89(2.5); S93(99.9); S96(2.6); T97(97.4)]	Q9UMD9 3xPhospho [S85(95); S93(99.9); T97(97.4)]	Collagen alpha-1(XVII) chain OS=Homo sapiens OX=9606 GN=COL17A1 PE=1 SV=3	Q9UMD9	0	2095.79	18			NoQuanValues	High	3	0.0152	0	1	1	1	699.271	3.1	0.00216	29.7059	0.0005624	0.02059	0.488	4.6
708	FALSE	Multi-phosphorylated	High	Unambiguous	AHSRDSSDSADGRATPSENLVPSSAR	[R].AHSRDSSDSADGRATPSENLVPSSAR.[V]	2xPhospho [S9(91.5); T/S]	2xPhospho [S3(0.1); S6(3.5); S7(3.5); S9(91.5); T15(50.7); S17(50.7); S23(0); S24(0)]	0.209041	0.00321407	0.243	1	1	1	1	Q8N684	Q8N684 [189-214]	Q8N684 2xPhospho [S191(0.1); S194(3.5); S195(3.5); S197(91.5); T203(50.7); S205(50.7); S211(0); S212(0)]	Q8N684 2xPhospho [S197(91.5); T/S]	Cleavage and polyadenylation specificity factor subunit 7 OS=Homo sapiens OX=9606 GN=CPSF7 PE=1 SV=1	Q8N684	2	2830.18	26	951706	1		High	4		0.0201	2	2	2	708.303	4.12	0.00292	10.2132	0.001912	0.1231	0.243	3.41	9.98
709	FALSE	Mono-phosphorylated	High	Unambiguous	AHSSPASLQLGAVSPGTLTPTGVVSGPAATPTAQHLR	[R].AHSSPASLQLGAVSPGTLTPTGVVSGPAATPTAQHLR.[Q]	1xPhospho [S/T]	1xPhospho [S3(49.6); S4(49.6); S7(0.9); S14(0); T17(0); T19(0); T21(0); S25(0); T30(0); T32(0)]	6.88623e-16	4.45548e-05	5.87	1	1	2	3	P46937	P46937 [125-161]			Transcriptional coactivator YAP1 OS=Homo sapiens OX=9606 GN=YAP1 PE=1 SV=2	P46937	0	3614.83	37	22638773	2		High	4	0.0033	0	1	1	1	904.465	1.22	0.0011	54.7301	5.066e-05	6.305e-16	5.87	14.93	55.02
715	FALSE	Mono-phosphorylated	High	Unambiguous	AKADTLKLPPTFFCGVCSDTDEDNGNGEDFQSELQK	[K].AKADTLKLPPTFFCGVCSDTDEDNGNGEDFQSELQK.[V]	2xCarbamidomethyl [C14; C17]; 1xPhospho [T20(97.2)]	2xCarbamidomethyl [C14; C17]; 1xPhospho [T5(0); T11(0.1); S18(2.8); T20(97.2); S32(0)]	6.4296e-08	4.45548e-05	2.8	1	1	2	2	P49792	P49792 [2724-2759]	P49792 1xPhospho [T2728(0); T2734(0.1); S2741(2.8); T2743(97.2); S2755(0)]	P49792 1xPhospho [T2743(97.2)]	E3 SUMO-protein ligase RanBP2 OS=Homo sapiens OX=9606 GN=RANBP2 PE=1 SV=2	P49792	2	4113.77	36			NoQuanValues	High	4	0.0306	0	1	1	1	1029.2	1.82	0.00187	64.7704	5.066e-05	1.449e-10	2.8	7.52
716	FALSE	Mono-phosphorylated	High	Unambiguous	AKADTLKLPPTFFCGVCSDTDEDNGNGEDFQSELQK	[K].AKADTLKLPPTFFCGVCSDTDEDNGNGEDFQSELQK.[V]	2xCarbamidomethyl [C14; C17]; 1xDeamidated [N]; 1xPhospho [S/T]	2xCarbamidomethyl [C14; C17]; 1xDeamidated [N24; N26]; 1xPhospho [T5(0); T11(0); S18(50); T20(50); S32(0)]	6.79999e-10	4.45548e-05	3.561	1	1	2	5	P49792	P49792 [2724-2759]			E3 SUMO-protein ligase RanBP2 OS=Homo sapiens OX=9606 GN=RANBP2 PE=1 SV=2	P49792	2	4114.76	36	1339806	2		High	4	0.0125	0	1	1	1	1029.45	7.6	0.00782	65.2576	5.066e-05	2.894e-13	3.561	8.82	66.3
717	FALSE	Mono-phosphorylated	High	Unambiguous	AKADTLKLPPTFFCGVCSDTDEDNGNGEDFQSELQK	[K].AKADTLKLPPTFFCGVCSDTDEDNGNGEDFQSELQK.[V]	2xCarbamidomethyl [C14; C17]; 2xDeamidated [N24; N26]; 1xPhospho [S/T]	2xCarbamidomethyl [C14; C17]; 2xDeamidated [N24; N26]; 1xPhospho [T5(0); T11(0); S18(50); T20(50); S32(0)]	2.98811e-07	4.45548e-05	2.543	1	1	1	2	P49792	P49792 [2724-2759]			E3 SUMO-protein ligase RanBP2 OS=Homo sapiens OX=9606 GN=RANBP2 PE=1 SV=2	P49792	2	4115.74	36			NoQuanValues	High	4	0.0226	0	1	1	1	1029.7	6.14	0.00632	67.5174	5.066e-05	1.174e-09	2.543	7.97
718	FALSE	Mono-phosphorylated	High	Unambiguous	AKADTLKLPPTFFCGVCSDTDEDNGNGEDFQSELQK	[K].AKADTLKLPPTFFCGVCSDTDEDNGNGEDFQSELQK.[V]	2xCarbamidomethyl [C14; C17]; 3xDeamidated [N24; N26; Q31]; 1xPhospho [S/T]	2xCarbamidomethyl [C14; C17]; 3xDeamidated [N24; N26; Q31]; 1xPhospho [T5(0); T11(0); S18(50); T20(50); S32(0)]	4.21677e-05	4.45548e-05	1.715	1	1	1	2	P49792	P49792 [2724-2759]			E3 SUMO-protein ligase RanBP2 OS=Homo sapiens OX=9606 GN=RANBP2 PE=1 SV=2	P49792	2	4116.72	36	742976	1		High	4	0.0069	0	1	1	1	1029.95	10.38	0.01068	67.4461	5.066e-05	1.021e-06	1.715	5.83	67.53
720	FALSE	Mono-phosphorylated	High	Unambiguous	AKAGPTLTDENGDDLGLPPSPGDTSYYQDQVDDFHEAR	[R].AKAGPTLTDENGDDLGLPPSPGDTSYYQDQVDDFHEAR.[S]	1xPhospho [S20(99.9)]	1xPhospho [T6(0); T8(0); S20(99.9); T24(0.1); S25(0); Y26(0); Y27(0)]	5.87816e-08	4.45548e-05	2.815	1	1	1	1	Q9NQZ2	Q9NQZ2 [18-55]	Q9NQZ2 1xPhospho [T23(0); T25(0); S37(99.9); T41(0.1); S42(0); Y43(0); Y44(0)]	Q9NQZ2 1xPhospho [S37(99.9)]	Something about silencing protein 10 OS=Homo sapiens OX=9606 GN=UTP3 PE=1 SV=1	Q9NQZ2	1	4171.8	38			NoQuanValues	High	4	0.0185	0	1	1	1	1043.71	4.4	0.00459	55.5852	5.066e-05	1.275e-10	2.815	9.72
721	FALSE	Mono-phosphorylated	High	Unambiguous	AKAGPTLTDENGDDLGLPPSPGDTSYYQDQVDDFHEAR	[R].AKAGPTLTDENGDDLGLPPSPGDTSYYQDQVDDFHEAR.[S]	1xDeamidated [N11]; 1xPhospho [S20(99.9)]	1xDeamidated [N11]; 1xPhospho [T6(0); T8(0); S20(99.9); T24(0.1); S25(0.1); Y26(0); Y27(0)]	8.42346e-09	4.45548e-05	3.14	1	1	1	1	Q9NQZ2	Q9NQZ2 [18-55]	Q9NQZ2 1xPhospho [T23(0); T25(0); S37(99.9); T41(0.1); S42(0.1); Y43(0); Y44(0)]	Q9NQZ2 1xPhospho [S37(99.9)]	Something about silencing protein 10 OS=Homo sapiens OX=9606 GN=UTP3 PE=1 SV=1	Q9NQZ2	1	4172.79	38	1.83537e+06	1		High	4	0.0678	0	1	1	1	1043.96	3.67	0.00383	55.7985	5.066e-05	8.967e-12	3.14	8.85	55.35
722	FALSE	Mono-phosphorylated	High	Unambiguous	AKAGPTLTDENGDDLGLPPSPGDTSYYQDQVDDFHEAR	[R].AKAGPTLTDENGDDLGLPPSPGDTSYYQDQVDDFHEAR.[S]	2xDeamidated [N11; Q28]; 1xPhospho [S20(100)]	2xDeamidated [N11; Q28]; 1xPhospho [T6(0); T8(0); S20(100); T24(0); S25(0); Y26(0); Y27(0)]	3.15676e-08	4.45548e-05	2.919	1	1	1	2	Q9NQZ2	Q9NQZ2 [18-55]	Q9NQZ2 1xPhospho [T23(0); T25(0); S37(100); T41(0); S42(0); Y43(0); Y44(0)]	Q9NQZ2 1xPhospho [S37(100)]	Something about silencing protein 10 OS=Homo sapiens OX=9606 GN=UTP3 PE=1 SV=1	Q9NQZ2	1	4173.77	38	1.04977e+06	1		High	4	0.0446	0	1	1	1	1044.21	6.91	0.00721	56.0145	5.066e-05	5.463e-11	2.919	8.29	56.39
723	FALSE	Mono-phosphorylated	High	Unambiguous	AKAGPTLTDENGDDLGLPPSPGDTSYYQDQVDDFHEAR	[R].AKAGPTLTDENGDDLGLPPSPGDTSYYQDQVDDFHEAR.[S]	3xDeamidated [N11; Q28; Q30]; 1xPhospho [S20(99.6)]	3xDeamidated [N11; Q28; Q30]; 1xPhospho [T6(0); T8(0); S20(99.6); T24(0.1); S25(0.1); Y26(0.1); Y27(0.1)]	2.60138e-06	4.45548e-05	2.181	1	1	1	1	Q9NQZ2	Q9NQZ2 [18-55]	Q9NQZ2 1xPhospho [T23(0); T25(0); S37(99.6); T41(0.1); S42(0.1); Y43(0.1); Y44(0.1)]	Q9NQZ2 1xPhospho [S37(99.6)]	Something about silencing protein 10 OS=Homo sapiens OX=9606 GN=UTP3 PE=1 SV=1	Q9NQZ2	1	4174.76	38	2.46086e+06	1		High	4	0.02	0	1	1	1	1044.45	9.69	0.01011	55.8316	5.066e-05	2.262e-08	2.181	7.5	55.17
729	FALSE	Mono-phosphorylated	High	Unambiguous	AKDTSSEEVNLSHIVPCEPVPEEKPKELPEWSEK	[R].AKDTSSEEVNLSHIVPCEPVPEEKPKELPEWSEK.[V]	1xCarbamidomethyl [C17]; 1xPhospho [T/S]	1xCarbamidomethyl [C17]; 1xPhospho [T4(49.1); S5(49.1); S6(1.8); S12(0); S32(0)]	0.0798929	0.0013726	0.432	1	1	1	1	Q8N0X7	Q8N0X7 [389-422]			Spartin OS=Homo sapiens OX=9606 GN=SPART PE=1 SV=1	Q8N0X7	2	3997.88	34	813213	1		High	5	0.0068	0	1	1	1	800.382	1.29	0.00103	47.2195	0.0007911	0.03135	0.432	4.39	47.09
730	FALSE	Mono-phosphorylated	High	Unambiguous	AKDTSSEEVNLSHIVPCEPVPEEKPKELPEWSEK	[R].AKDTSSEEVNLSHIVPCEPVPEEKPKELPEWSEK.[V]	1xCarbamidomethyl [C17]; 1xDeamidated [N10]; 1xPhospho [T/S]	1xCarbamidomethyl [C17]; 1xDeamidated [N10]; 1xPhospho [T4(50); S5(50); S6(0.1); S12(0.1); S32(0)]	0.000290622	4.45548e-05	1.392	1	1	1	1	Q8N0X7	Q8N0X7 [389-422]			Spartin OS=Homo sapiens OX=9606 GN=SPART PE=1 SV=1	Q8N0X7	2	3998.86	34			NoQuanValues	High	5		0.0019	2	2	2	800.583	6.45	0.00515	47.0516	5.066e-05	1.422e-05	1.392	5.14
734	FALSE	Mono-phosphorylated	High	Unambiguous	AKENSEESGEFDDLVSALR	[K].AKENSEESGEFDDLVSALR.[S]	1xPhospho [S8(100)]	1xPhospho [S5(0); S8(100); S16(0)]	7.00857e-05	4.45548e-05	1.63	1	1	1	1	Q9Y4D1	Q9Y4D1 [1023-1041]	Q9Y4D1 1xPhospho [S1027(0); S1030(100); S1038(0)]	Q9Y4D1 1xPhospho [S1030(100)]	Disheveled-associated activator of morphogenesis 1 OS=Homo sapiens OX=9606 GN=DAAM1 PE=1 SV=2	Q9Y4D1	1	2175.94	19	578358	1		High	3	0.0619	0	1	1	1	725.987	1.13	0.00082	61.4785	5.066e-05	2.046e-06	1.63	3.88	61.32
737	FALSE	Mono-phosphorylated	High	Unambiguous	AKEVELVSE	[K].AKEVELVSE.[-]	1xPhospho [S8(100)]	1xPhospho [S8(100)]	0.0091132	0.00012971	0.813	1	1	1	2	O60832	O60832 [506-514]	O60832 1xPhospho [S513(100)]	O60832 1xPhospho [S513(100)]	H/ACA ribonucleoprotein complex subunit DKC1 OS=Homo sapiens OX=9606 GN=DKC1 PE=1 SV=3	O60832	1	1083.5	9	123637128	1		High	2	0.5128	0	1	1	1	542.253	1.17	0.00063	16.0433	9.733e-05	0.001593	0.813	3.9	16.09
738	FALSE	Mono-phosphorylated	High	Unambiguous	AKEVSELQEEGMNAINLPLSPIPFELDPEDTMLEENEVR	[K].AKEVSELQEEGMNAINLPLSPIPFELDPEDTMLEENEVR.[T]	1xPhospho [S20(100)]	1xPhospho [S5(0); S20(100); T31(0)]	1.65157e-06	4.45548e-05	2.257	1	1	1	1	Q9NVD7	Q9NVD7 [43-81]	Q9NVD7 1xPhospho [S47(0); S62(100); T73(0)]	Q9NVD7 1xPhospho [S62(100)]	Alpha-parvin OS=Homo sapiens OX=9606 GN=PARVA PE=1 SV=1	Q9NVD7	1	4506.1	39	338497	1		High	4	0.2413	0	1	1	1	1127.29	5.92	0.00667	91.3944	5.066e-05	1.217e-08	2.257	7.17	91.43
739	FALSE	Mono-phosphorylated	High	Unambiguous	AKEVSELQEEGMNAINLPLSPIPFELDPEDTMLEENEVR	[K].AKEVSELQEEGMNAINLPLSPIPFELDPEDTMLEENEVR.[T]	1xDeamidated [N16]; 1xPhospho [S20(100)]	1xDeamidated [N16]; 1xPhospho [S5(0); S20(100); T31(0)]	1.23494e-08	4.45548e-05	3.076	1	1	1	1	Q9NVD7	Q9NVD7 [43-81]	Q9NVD7 1xPhospho [S47(0); S62(100); T73(0)]	Q9NVD7 1xPhospho [S62(100)]	Alpha-parvin OS=Homo sapiens OX=9606 GN=PARVA PE=1 SV=1	Q9NVD7	1	4507.08	39			NoQuanValues	High	4		0.0039	2	2	2	1127.53	-0.39	-0.00044	91.3343	5.066e-05	1.517e-11	3.076	7.64
742	FALSE	Mono-phosphorylated	High	Unambiguous	AKFNITGACLNDSDDDSPDLDLDGNESPLALLMSNGSTKR	[K].AKFNITGACLNDSDDDSPDLDLDGNESPLALLMSNGSTKR.[V]	1xCarbamidomethyl [C9]; 3xDeamidated [N11; N25; N35]; 1xPhospho [S13(99.9)]	1xCarbamidomethyl [C9]; 3xDeamidated [N11; N25; N35]; 1xPhospho [T6(0.1); S13(99.9); S17(0); S27(0); S34(0); S37(0); T38(0)]	7.54745e-07	4.45548e-05	2.388	1	1	1	1	Q9UPP1	Q9UPP1 [577-616]	Q9UPP1 1xPhospho [T582(0.1); S589(99.9); S593(0); S603(0); S610(0); S613(0); T614(0)]	Q9UPP1 1xPhospho [S589(99.9)]	Histone lysine demethylase PHF8 OS=Homo sapiens OX=9606 GN=PHF8 PE=1 SV=3	Q9UPP1	2	4349.89	40			NoQuanValues	High	4	0.076	0	1	1	1	1088.24	10.5	0.01141	83.7456	5.066e-05	4.187e-09	2.388	7.37
754	FALSE	Mono-phosphorylated	High	Unambiguous	AKKPIKYLEESDEDDLF	[R].AKKPIKYLEESDEDDLF.[-]	1xPhospho [S11(100)]	1xPhospho [Y7(0); S11(100)]	0.00261131	4.45548e-05	1.024	1	1	1	6	P11388	P11388 [1515-1531]	P11388 1xPhospho [Y1521(0); S1525(100)]	P11388 1xPhospho [S1525(100)]	DNA topoisomerase 2-alpha OS=Homo sapiens OX=9606 GN=TOP2A PE=1 SV=3	P11388	2	2119.98	17	2.35913e+07	2		High	2	0.1527	0	1	1	1	1060.5	0.89	0.00095	42.0338	5.066e-05	0.0002867	1.024	4.52	42.19
756	FALSE	Mono-phosphorylated	High	Unambiguous	AKLEAQEMPSQLFTLGASEHSPLKTPYFDAGASCTEQEMPR	[K].AKLEAQEMPSQLFTLGASEHSPLKTPYFDAGASCTEQEMPR.[Y]	1xCarbamidomethyl [C34]; 1xPhospho [S/T/Y]	1xCarbamidomethyl [C34]; 1xPhospho [S10(48); T14(48); S18(2); S21(2); T25(0.1); Y27(0); S33(0); T35(0)]	0.00362126	4.45548e-05	0.969	1	1	1	1	Q92692	Q92692 [413-453]			Nectin-2 OS=Homo sapiens OX=9606 GN=NECTIN2 PE=1 SV=1	Q92692	2	4633.11	41			NoQuanValues	High	4		0.0051	3	3	3	1159.03	-3.36	-0.00389	67.1452	5.066e-05	0.0004496	0.969	5.87
757	FALSE	Mono-phosphorylated	High	Unambiguous	AKLEAQEMPSQLFTLGASEHSPLKTPYFDAGASCTEQEMPR	[K].AKLEAQEMPSQLFTLGASEHSPLKTPYFDAGASCTEQEMPR.[Y]	1xCarbamidomethyl [C34]; 1xDeamidated [Q6]; 1xPhospho [S/T/Y]	1xCarbamidomethyl [C34]; 1xDeamidated [Q6]; 1xPhospho [S10(1.8); T14(1.8); S18(48.2); S21(48.2); T25(0.1); Y27(0); S33(0); T35(0)]	3.165e-05	4.45548e-05	1.763	1	1	1	1	Q92692	Q92692 [413-453]			Nectin-2 OS=Homo sapiens OX=9606 GN=NECTIN2 PE=1 SV=1	Q92692	2	4634.09	41			NoQuanValues	High	4	0.025	0	1	1	1	1159.28	3.25	0.00376	67.177	5.066e-05	6.861e-07	1.763	6.8
759	FALSE	Multi-phosphorylated	High	Unambiguous	AKLSSSDEEYLDEGLLKR	[R].AKLSSSDEEYLDEGLLKR.[S]	3xPhospho [S4(100); S5(100); S6(100)]	3xPhospho [S4(100); S5(100); S6(100); Y10(0)]	1.38042e-06	4.45548e-05	2.287	1	1	1	1	A6NEL2	A6NEL2 [505-522]	A6NEL2 3xPhospho [S508(100); S509(100); S510(100); Y514(0)]	A6NEL2 3xPhospho [S508(100); S509(100); S510(100)]	Ankyrin repeat domain-containing protein SOWAHB OS=Homo sapiens OX=9606 GN=SOWAHB PE=1 SV=1	A6NEL2	2	2292.94	18	880004	1		High	3	0.2764	0	1	1	1	764.987	0.76	0.00058	53.189	5.066e-05	9.499e-09	2.287	7.49	53.1
760	FALSE	Mono-phosphorylated	High	Unambiguous	AKMPIVGLGTWKSPLGK	[K].AKMPIVGLGTWKSPLGK.[V]	1xPhospho [S13(100)]	1xPhospho [T10(0); S13(100)]	4.4699e-09	4.45548e-05	3.246	1	1	1	1	O60218	O60218 [11-27]	O60218 1xPhospho [T20(0); S23(100)]	O60218 1xPhospho [S23(100)]	Aldo-keto reductase family 1 member B10 OS=Homo sapiens OX=9606 GN=AKR1B10 PE=1 SV=2	O60218	2	1863	17	1.79918e+06	1		High	3	0.1532	0	1	1	1	621.671	0.75	0.00046	47.6914	5.066e-05	3.769e-12	3.246	7.44	47.9
761	FALSE	Mono-phosphorylated	High	Unambiguous	AKNEQEHHAGGDSQKDIMQR	[K].AKNEQEHHAGGDSQKDIMQR.[Q]	1xOxidation [M18]; 1xPhospho [S13(100)]	1xOxidation [M18]; 1xPhospho [S13(100)]	0.0625478	0.00096269	0.477	1	1	1	1	Q86SF2	Q86SF2 [91-110]	Q86SF2 1xPhospho [S103(100)]	Q86SF2 1xPhospho [S103(100)]	N-acetylgalactosaminyltransferase 7 OS=Homo sapiens OX=9606 GN=GALNT7 PE=1 SV=1	Q86SF2	2	2375.02	20			NoQuanValues	High	3	0.1942	0	1	1	1	792.345	0.55	0.00044	3.5543	0.0005624	0.02238	0.477	3.09
763	FALSE	Mono-phosphorylated	High	Unambiguous	AKNSDLLTSPDVGLLK	[R].AKNSDLLTSPDVGLLK.[L]	1xPhospho [S9(100)]	1xPhospho [S4(0); T8(0); S9(100)]	3.85966e-06	4.45548e-05	2.115	1	1	1	1	P05412	P05412 [55-70]	P05412 1xPhospho [S58(0); T62(0); S63(100)]	P05412 1xPhospho [S63(100)]	Transcription factor AP-1 OS=Homo sapiens OX=9606 GN=JUN PE=1 SV=2	P05412	1	1750.9	16	803293	1		High	3	0.1275	0	1	1	1	584.305	0.7	0.00041	48.0663	5.066e-05	3.898e-08	2.115	4.55	48.07
764	FALSE	Mono-phosphorylated	High	Unambiguous	AKNSDLLTSPDVGLLKLASPELER	[R].AKNSDLLTSPDVGLLKLASPELER.[L]	1xPhospho [S19(100)]	1xPhospho [S4(0); T8(0); S9(0); S19(100)]	1.59867e-09	4.45548e-05	3.418	1	1	1	1	P05412	P05412 [55-78]	P05412 1xPhospho [S58(0); T62(0); S63(0); S73(100)]	P05412 1xPhospho [S73(100)]	Transcription factor AP-1 OS=Homo sapiens OX=9606 GN=JUN PE=1 SV=2	P05412	2	2646.37	24	807707	1		High	4	0.4831	0	1	1	1	662.35	0.7	0.00047	67.3917	5.066e-05	9.312e-13	3.418	10.68	67.4
765	FALSE	Multi-phosphorylated	High	Unambiguous	AKNSDLLTSPDVGLLKLASPELER	[R].AKNSDLLTSPDVGLLKLASPELER.[L]	2xPhospho [S9(98.4); S19(100)]	2xPhospho [S4(0); T8(1.6); S9(98.4); S19(100)]	1.64098e-11	4.45548e-05	4.184	1	1	2	4	P05412	P05412 [55-78]	P05412 2xPhospho [S58(0); T62(1.6); S63(98.4); S73(100)]	P05412 2xPhospho [S63(98.4); S73(100)]	Transcription factor AP-1 OS=Homo sapiens OX=9606 GN=JUN PE=1 SV=2	P05412	2	2726.34	24	3947420	2		High	3	0.0266	0	1	1	1	909.453	1.42	0.00129	75.6388	5.066e-05	1.788e-15	4.184	10.52	75.45
768	FALSE	Mono-phosphorylated	High	Unambiguous	AKNWEDEDFYDSDDDTFLDR	[K].AKNWEDEDFYDSDDDTFLDR.[T]	1xDeamidated [N3]; 1xPhospho [S12(99.5)]	1xDeamidated [N3]; 1xPhospho [Y10(0.2); S12(99.5); T16(0.2)]	0.0592004	0.00096269	0.487	1	1	1	1	Q9BWU0	Q9BWU0 [455-474]	Q9BWU0 1xPhospho [Y464(0.2); S466(99.5); T470(0.2)]	Q9BWU0 1xPhospho [S466(99.5)]	Kanadaptin OS=Homo sapiens OX=9606 GN=SLC4A1AP PE=1 SV=1	Q9BWU0	1	2576.96	20	761173	1		High	2	0.0177	0	1	1	1	1289	11.8	0.01521	57.9766	0.0005624	0.02079	0.487	2.26	58.06
769	FALSE	Mono-phosphorylated	High	Unambiguous	AKNWEDEDFYDSDDDTFLDRTGLIEK	[K].AKNWEDEDFYDSDDDTFLDRTGLIEK.[K]	1xPhospho [S12(100)]	1xPhospho [Y10(0); S12(100); T16(0); T21(0)]	1.40166e-09	4.45548e-05	3.44	1	1	1	1	Q9BWU0	Q9BWU0 [455-480]	Q9BWU0 1xPhospho [Y464(0); S466(100); T470(0); T475(0)]	Q9BWU0 1xPhospho [S466(100)]	Kanadaptin OS=Homo sapiens OX=9606 GN=SLC4A1AP PE=1 SV=1	Q9BWU0	2	3217.35	26	1.58239e+06	1		High	4	0.1592	0	1	1	1	805.095	1.61	0.0013	66.1541	5.066e-05	7.746e-13	3.44	7.6	66.17
773	FALSE	Mono-phosphorylated	High	Unambiguous	AKQVVSVVQDEEVGLPFEASPESPPPASPDGVTEIR	[R].AKQVVSVVQDEEVGLPFEASPESPPPASPDGVTEIR.[G]	1xPhospho [S28(100)]	1xPhospho [S6(0); S20(0); S23(0); S28(100); T33(0)]	1.68069e-11	4.45548e-05	4.18	1	1	1	5	Q96TA1	Q96TA1 [619-654]	Q96TA1 1xPhospho [S624(0); S638(0); S641(0); S646(100); T651(0)]	Q96TA1 1xPhospho [S646(100)]	Protein Niban 2 OS=Homo sapiens OX=9606 GN=NIBAN2 PE=1 SV=3	Q96TA1	1	3840.86	36	4.25924e+07	3		High	3	0.0647	0	1	1	1	1280.96	0.98	0.00125	67.6394	5.066e-05	1.845e-15	4.18	11.13	67.78
774	FALSE	Mono-phosphorylated	High	Unambiguous	AKQVVSVVQDEEVGLPFEASPESPPPASPDGVTEIR	[R].AKQVVSVVQDEEVGLPFEASPESPPPASPDGVTEIR.[G]	1xDeamidated [Q9]; 1xPhospho [S28(100)]	1xDeamidated [Q9]; 1xPhospho [S6(0); S20(0); S23(0); S28(100); T33(0)]	2.86248e-06	4.45548e-05	2.165	1	1	1	1	Q96TA1	Q96TA1 [619-654]	Q96TA1 1xPhospho [S624(0); S638(0); S641(0); S646(100); T651(0)]	Q96TA1 1xPhospho [S646(100)]	Protein Niban 2 OS=Homo sapiens OX=9606 GN=NIBAN2 PE=1 SV=3	Q96TA1	1	3841.84	36			NoQuanValues	High	4	0.0916	0	1	1	1	961.222	6.1	0.00586	68.4465	5.066e-05	2.574e-08	2.165	8.3
775	FALSE	Multi-phosphorylated	High	Unambiguous	AKQVVSVVQDEEVGLPFEASPESPPPASPDGVTEIR	[R].AKQVVSVVQDEEVGLPFEASPESPPPASPDGVTEIR.[G]	2xPhospho [S23(100); S28(100)]	2xPhospho [S6(0); S20(0); S23(100); S28(100); T33(0)]	1.39639e-11	4.45548e-05	4.211	1	1	2	6	Q96TA1	Q96TA1 [619-654]	Q96TA1 2xPhospho [S624(0); S638(0); S641(100); S646(100); T651(0)]	Q96TA1 2xPhospho [S641(100); S646(100)]	Protein Niban 2 OS=Homo sapiens OX=9606 GN=NIBAN2 PE=1 SV=3	Q96TA1	1	3920.82	36	4.10526e+07	3		High	3	0.2246	0	1	1	1	1307.61	1.29	0.00169	75.3463	5.066e-05	1.43e-15	4.211	10.82	74.92
776	FALSE	Multi-phosphorylated	High	Unambiguous	AKQVVSVVQDEEVGLPFEASPESPPPASPDGVTEIR	[R].AKQVVSVVQDEEVGLPFEASPESPPPASPDGVTEIR.[G]	1xDeamidated [Q9]; 2xPhospho [S23(100); S28(100)]	1xDeamidated [Q9]; 2xPhospho [S6(0); S20(0); S23(100); S28(100); T33(0)]	9.8399e-09	4.45548e-05	3.114	1	1	2	4	Q96TA1	Q96TA1 [619-654]	Q96TA1 2xPhospho [S624(0); S638(0); S641(100); S646(100); T651(0)]	Q96TA1 2xPhospho [S641(100); S646(100)]	Protein Niban 2 OS=Homo sapiens OX=9606 GN=NIBAN2 PE=1 SV=3	Q96TA1	1	3921.81	36			NoQuanValues	High	3	0.0427	0	1	1	1	1307.95	4.56	0.00596	75.575	5.066e-05	1.109e-11	3.114	8.44
777	FALSE	Multi-phosphorylated	High	Unambiguous	AKQVVSVVQDEEVGLPFEASPESPPPASPDGVTEIR	[R].AKQVVSVVQDEEVGLPFEASPESPPPASPDGVTEIR.[G]	3xPhospho [S20(100); S23(100); S28(100)]	3xPhospho [S6(0); S20(100); S23(100); S28(100); T33(0)]	7.64668e-08	4.45548e-05	2.771	1	1	1	1	Q96TA1	Q96TA1 [619-654]	Q96TA1 3xPhospho [S624(0); S638(100); S641(100); S646(100); T651(0)]	Q96TA1 3xPhospho [S638(100); S641(100); S646(100)]	Protein Niban 2 OS=Homo sapiens OX=9606 GN=NIBAN2 PE=1 SV=3	Q96TA1	1	4000.79	36			NoQuanValues	High	3	0.4897	0	1	1	1	1334.27	-0.23	-0.00031	83.0258	5.066e-05	1.825e-10	2.771	6.8
778	FALSE	Multi-phosphorylated	High	Unambiguous	AKQVVSVVQDEEVGLPFEASPESPPPASPDGVTEIR	[R].AKQVVSVVQDEEVGLPFEASPESPPPASPDGVTEIR.[G]	1xDeamidated [Q9]; 3xPhospho [S20(100); S23(100); S28(100)]	1xDeamidated [Q9]; 3xPhospho [S6(0); S20(100); S23(100); S28(100); T33(0)]	1.57267e-05	4.45548e-05	1.88	1	1	1	1	Q96TA1	Q96TA1 [619-654]	Q96TA1 3xPhospho [S624(0); S638(100); S641(100); S646(100); T651(0)]	Q96TA1 3xPhospho [S638(100); S641(100); S646(100)]	Protein Niban 2 OS=Homo sapiens OX=9606 GN=NIBAN2 PE=1 SV=3	Q96TA1	1	4001.77	36	268912	1		High	3	0.0928	0	1	1	1	1334.6	4.34	0.00579	82.9015	5.066e-05	2.64e-07	1.88	6.9	83.12
779	FALSE	Mono-phosphorylated	High	Unambiguous	AKRPSSEDFVFL	[R].AKRPSSEDFVFL.[-]	1xPhospho [S]	1xPhospho [S5(50); S6(50)]	0.0219977	0.000216275	0.662	1	1	1	1	Q86TL0	Q86TL0 [463-474]			Cysteine protease ATG4D OS=Homo sapiens OX=9606 GN=ATG4D PE=1 SV=1	Q86TL0	1	1475.69	12	401264	1		High	3	0.0089	0	1	1	1	492.57	0.67	0.00033	48.6541	0.0001459	0.005322	0.662	4.47	48.76
781	FALSE	Mono-phosphorylated	High	Unambiguous	AKSESLELPQAAPPQIYHEK	[K].AKSESLELPQAAPPQIYHEK.[Q]	1xPhospho [S5(98.7)]	1xPhospho [S3(1.3); S5(98.7); Y17(0)]	1.07272e-05	4.45548e-05	1.944	1	1	1	3	Q15040	Q15040 [11-30]	Q15040 1xPhospho [S13(1.3); S15(98.7); Y27(0)]	Q15040 1xPhospho [S15(98.7)]	Josephin-1 OS=Homo sapiens OX=9606 GN=JOSD1 PE=1 SV=1	Q15040	1	2316.13	20	3.50994e+06	1		High	3	0.5626	0	1	1	1	772.713	-0.76	-0.00058	31.3993	5.066e-05	1.568e-07	1.944	7.27	31.44
782	FALSE	Mono-phosphorylated	High	Unambiguous	AKSLDGVTNDRTASQGQWGR	[K].AKSLDGVTNDRTASQGQWGR.[A]	1xPhospho [S3(100)]	1xPhospho [S3(100); T8(0); T12(0); S14(0)]	0.0104326	0.00012971	0.79	1	1	1	1	Q9UBM7	Q9UBM7 [12-31]	Q9UBM7 1xPhospho [S14(100); T19(0); T23(0); S25(0)]	Q9UBM7 1xPhospho [S14(100)]	7-dehydrocholesterol reductase OS=Homo sapiens OX=9606 GN=DHCR7 PE=1 SV=1	Q9UBM7	2	2227.03	20	1.19215e+06	1		High	3	0.3087	0	1	1	1	743.013	0.26	0.00019	10.2523	9.733e-05	0.001909	0.79	3.66	10.14
783	FALSE	Mono-phosphorylated	High	Unambiguous	AKSLESLIYMSTR	[R].AKSLESLIYMSTR.[T]	1xPhospho [S3(99.1)]	1xPhospho [S3(99.1); S6(0.9); Y9(0); S11(0); T12(0)]	0.000537687	4.45548e-05	1.289	1	1	1	3	O95171	O95171 [287-299]	O95171 1xPhospho [S289(99.1); S292(0.9); Y295(0); S297(0); T298(0)]	O95171 1xPhospho [S289(99.1)]	Sciellin OS=Homo sapiens OX=9606 GN=SCEL PE=1 SV=2	O95171	1	1578.76	13	1.24613e+06	1		High	3	0.0352	0	1	1	1	526.925	0.78	0.00041	51.8093	5.066e-05	3.289e-05	1.289	3.69	51.68
784	FALSE	Mono-phosphorylated	High	Unambiguous	AKSLESLIYMSTR	[R].AKSLESLIYMSTR.[T]	1xOxidation [M10]; 1xPhospho [S3(100)]	1xOxidation [M10]; 1xPhospho [S3(100); S6(0); Y9(0); S11(0); T12(0)]	1.19458e-05	4.45548e-05	1.926	1	1	1	3	O95171	O95171 [287-299]	O95171 1xPhospho [S289(100); S292(0); Y295(0); S297(0); T298(0)]	O95171 1xPhospho [S289(100)]	Sciellin OS=Homo sapiens OX=9606 GN=SCEL PE=1 SV=2	O95171	1	1594.75	13	1.62961e+06	2		High	2	0.357	0	1	1	1	797.882	1.87	0.00149	41.7546	5.066e-05	1.817e-07	1.926	4.37	41.66
786	FALSE	Mono-phosphorylated	High	Unambiguous	AKSPMFPALGEASSDDDLFQSAKPKPAKK	[K].AKSPMFPALGEASSDDDLFQSAKPKPAKK.[T]	1xPhospho [S]	1xPhospho [S3(0); S13(50); S14(50); S21(0)]	2.72567e-05	4.45548e-05	1.788	2	3	1	1	Q9Y4E1; Q641Q2	Q9Y4E1 [1146-1174]; Q641Q2 [1167-1195]			WASH complex subunit 2C OS=Homo sapiens OX=9606 GN=WASHC2C PE=1 SV=4;WASH complex subunit 2A OS=Homo sapiens OX=9606 GN=WASHC2A PE=1 SV=3	Q5SRD0; Q9Y4E1; Q641Q2	2	3141.53	29	1.02211e+06	1	NotUnique	High	5	0.05	0	1	1	1	629.113	1.2	0.00075	39.1929	5.066e-05	5.61e-07	1.788	8	39.13
787	FALSE	Mono-phosphorylated	High	Unambiguous	AKSPQPPVEEEDEHFDDTVVCLDTYNCDLHFK	[R].AKSPQPPVEEEDEHFDDTVVCLDTYNCDLHFK.[I]	2xCarbamidomethyl [C21; C27]; 1xPhospho [S3(100)]	2xCarbamidomethyl [C21; C27]; 1xPhospho [S3(100); T18(0); T24(0); Y25(0)]	4.6208e-12	4.45548e-05	4.396	1	1	1	101	Q00839	Q00839 [269-300]	Q00839 1xPhospho [S271(100); T286(0); T292(0); Y293(0)]	Q00839 1xPhospho [S271(100)]	Heterogeneous nuclear ribonucleoprotein U OS=Homo sapiens OX=9606 GN=HNRNPU PE=1 SV=6	Q00839	1	3914.66	32	7.60265e+08	35		High	4	0.2074	0	1	1	1	979.421	1.5	0.00147	62.6717	5.066e-05	6.305e-16	4.396	12.1	57.14
788	FALSE	Mono-phosphorylated	High	Unambiguous	AKSPQPPVEEEDEHFDDTVVCLDTYNCDLHFK	[R].AKSPQPPVEEEDEHFDDTVVCLDTYNCDLHFK.[I]	2xCarbamidomethyl [C21; C27]; 1xDeamidated [N/Q]; 1xPhospho [S3(100)]	2xCarbamidomethyl [C21; C27]; 1xDeamidated [Q5; N26]; 1xPhospho [S3(100); T18(0); T24(0); Y25(0)]	1.16018e-11	4.45548e-05	4.242	1	1	2	37	Q00839	Q00839 [269-300]	Q00839 1xPhospho [S271(100); T286(0); T292(0); Y293(0)]	Q00839 1xPhospho [S271(100)]	Heterogeneous nuclear ribonucleoprotein U OS=Homo sapiens OX=9606 GN=HNRNPU PE=1 SV=6	Q00839	1	3915.64	32	6.22347e+06	10		High	4	0.0077	0	1	1	1	979.67	4.96	0.00486	65.3816	5.066e-05	1.107e-15	4.242	10.33	64.47
789	FALSE	Mono-phosphorylated	High	Unambiguous	AKSPQPPVEEEDEHFDDTVVCLDTYNCDLHFK	[R].AKSPQPPVEEEDEHFDDTVVCLDTYNCDLHFK.[I]	2xCarbamidomethyl [C21; C27]; 2xDeamidated [Q5; N26]; 1xPhospho [S3(100)]	2xCarbamidomethyl [C21; C27]; 2xDeamidated [Q5; N26]; 1xPhospho [S3(100); T18(0); T24(0); Y25(0)]	2.06497e-08	4.45548e-05	2.99	1	1	1	3	Q00839	Q00839 [269-300]	Q00839 1xPhospho [S271(100); T286(0); T292(0); Y293(0)]	Q00839 1xPhospho [S271(100)]	Heterogeneous nuclear ribonucleoprotein U OS=Homo sapiens OX=9606 GN=HNRNPU PE=1 SV=6	Q00839	1	3916.62	32	1.77937e+06	2		High	3	0.388	0	1	1	1	1306.23	14.11	0.01842	58.2888	5.066e-05	3.058e-11	2.99	7.68	58.07
790	FALSE	Mono-phosphorylated	High	Unambiguous	AKSVEDDAEGHLIYHVGDWLQER	[R].AKSVEDDAEGHLIYHVGDWLQER.[Y]	1xDeamidated [Q21]; 1xPhospho [S3(100)]	1xDeamidated [Q21]; 1xPhospho [S3(100); Y14(0)]	1.06116e-06	4.45548e-05	2.331	1	1	1	1	P49760	P49760 [140-162]	P49760 1xPhospho [S142(100); Y153(0)]	P49760 1xPhospho [S142(100)]	Dual specificity protein kinase CLK2 OS=Homo sapiens OX=9606 GN=CLK2 PE=1 SV=1	P49760	1	2748.23	23			NoneMonoisotopic	High	4	0.4024	0	1	1	1	687.819	8.18	0.00562	52.153	5.066e-05	6.635e-09	2.331	5.89
791	FALSE	Multi-phosphorylated	High	Unambiguous	AKTQTPPVSPAPQPTEER	[R].AKTQTPPVSPAPQPTEER.[L]	2xPhospho [T5(100); S9(100)]	2xPhospho [T3(0); T5(100); S9(100); T15(0)]	3.40036e-05	4.45548e-05	1.751	1	1	1	2	Q14247	Q14247 [397-414]	Q14247 2xPhospho [T399(0); T401(100); S405(100); T411(0)]	Q14247 2xPhospho [T401(100); S405(100)]	Src substrate cortactin OS=Homo sapiens OX=9606 GN=CTTN PE=1 SV=2	Q14247	1	2093.93	18	2.34083e+07	2		High	2	0.1821	0	1	1	1	1047.47	1.18	0.00123	9.3395	5.066e-05	7.618e-07	1.751	5.93	9.33
792	FALSE	Mono-phosphorylated	High	Unambiguous	AKTQTPPVSPAPQPTEERLPSSPVYEDAASFK	[R].AKTQTPPVSPAPQPTEERLPSSPVYEDAASFK.[A]	1xPhospho [S/T/Y]	1xPhospho [T3(0); T5(0); S9(0); T15(0); S21(50); S22(50); Y25(0); S30(0)]	2.55117e-10	4.45548e-05	3.725	1	1	1	2	Q14247	Q14247 [397-428]			Src substrate cortactin OS=Homo sapiens OX=9606 GN=CTTN PE=1 SV=2	Q14247	2	3505.69	32	14306885	2		High	4	0.0011	0	1	1	1	877.178	0.19	0.00017	40.3132	5.066e-05	7.564e-14	3.725	9.12	40.41
793	FALSE	Mono-phosphorylated	High	Unambiguous	AKTQTPPVSPAPQPTEERLPSSPVYEDAASFK	[R].AKTQTPPVSPAPQPTEERLPSSPVYEDAASFK.[A]	1xDeamidated [Q13]; 1xPhospho [S/T/Y]	1xDeamidated [Q13]; 1xPhospho [T3(0); T5(0); S9(0); T15(1); S21(49.5); S22(49.5); Y25(0); S30(0)]	5.57642e-09	4.45548e-05	3.209	1	1	1	2	Q14247	Q14247 [397-428]			Src substrate cortactin OS=Homo sapiens OX=9606 GN=CTTN PE=1 SV=2	Q14247	2	3506.67	32			NoQuanValues	High	3	0.0773	0	1	1	1	1169.57	7.59	0.00888	40.3329	5.066e-05	5.108e-12	3.209	6.86
794	FALSE	Multi-phosphorylated	High	Unambiguous	AKTQTPPVSPAPQPTEERLPSSPVYEDAASFK	[R].AKTQTPPVSPAPQPTEERLPSSPVYEDAASFK.[A]	2xPhospho [T3(97.3); S/T/Y]	2xPhospho [T3(97.3); T5(2.7); S9(0); T15(0); S21(50); S22(50); Y25(0); S30(0)]	1.294e-07	4.45548e-05	2.683	1	1	3	7	Q14247	Q14247 [397-428]	Q14247 2xPhospho [T399(97.3); T401(2.7); S405(0); T411(0); S417(50); S418(50); Y421(0); S426(0)]	Q14247 2xPhospho [T399(97.3); S/T/Y]	Src substrate cortactin OS=Homo sapiens OX=9606 GN=CTTN PE=1 SV=2	Q14247	2	3585.66	32	5.50406e+08	5		High	4	0.0412	0	1	1	1	897.171	1.48	0.00132	46.1419	5.066e-05	3.752e-10	2.683	9.7	45.88
795	FALSE	Multi-phosphorylated	High	Unambiguous	AKTQTPPVSPAPQPTEERLPSSPVYEDAASFK	[R].AKTQTPPVSPAPQPTEERLPSSPVYEDAASFK.[A]	1xDeamidated [Q13]; 2xPhospho [T5(97.7); S/T/Y]	1xDeamidated [Q13]; 2xPhospho [T3(2.3); T5(97.7); S9(0); T15(0); S21(50); S22(50); Y25(0); S30(0)]	1.42922e-05	4.45548e-05	1.896	1	1	1	1	Q14247	Q14247 [397-428]	Q14247 2xPhospho [T399(2.3); T401(97.7); S405(0); T411(0); S417(50); S418(50); Y421(0); S426(0)]	Q14247 2xPhospho [T401(97.7); S/T/Y]	Src substrate cortactin OS=Homo sapiens OX=9606 GN=CTTN PE=1 SV=2	Q14247	2	3586.64	32			NoQuanValues	High	3	0.0347	0	1	1	1	1196.23	9.12	0.0109	46.493	5.066e-05	2.321e-07	1.896	8.35
796	FALSE	Multi-phosphorylated	High	Unambiguous	AKTQTPPVSPAPQPTEERLPSSPVYEDAASFK	[R].AKTQTPPVSPAPQPTEERLPSSPVYEDAASFK.[A]	3xPhospho [T3(96.4); S9(99.9); S/T/Y]	3xPhospho [T3(96.4); T5(3.7); S9(99.9); T15(0); S21(50); S22(50); Y25(0); S30(0)]	3.48265e-05	4.45548e-05	1.747	1	1	1	4	Q14247	Q14247 [397-428]	Q14247 3xPhospho [T399(96.4); T401(3.7); S405(99.9); T411(0); S417(50); S418(50); Y421(0); S426(0)]	Q14247 3xPhospho [T399(96.4); S405(99.9); S/T/Y]	Src substrate cortactin OS=Homo sapiens OX=9606 GN=CTTN PE=1 SV=2	Q14247	2	3665.62	32	386191928	2		High	3	0.1255	0	1	1	1	1222.55	3.29	0.00402	51.0671	5.066e-05	7.832e-07	1.747	7.81	51.23
797	FALSE	Multi-phosphorylated	High	Unambiguous	AKTQTPPVSPAPQPTEERLPSSPVYEDAASFK	[R].AKTQTPPVSPAPQPTEERLPSSPVYEDAASFK.[A]	1xDeamidated [Q13]; 3xPhospho [T5(97.2); S9(100); S/T/Y]	1xDeamidated [Q13]; 3xPhospho [T3(2.9); T5(97.2); S9(100); T15(0); S21(50); S22(50); Y25(0); S30(0)]	0.00032947	4.45548e-05	1.371	1	1	1	1	Q14247	Q14247 [397-428]	Q14247 3xPhospho [T399(2.9); T401(97.2); S405(100); T411(0); S417(50); S418(50); Y421(0); S426(0)]	Q14247 3xPhospho [T401(97.2); S405(100); S/T/Y]	Src substrate cortactin OS=Homo sapiens OX=9606 GN=CTTN PE=1 SV=2	Q14247	2	3666.61	32			NoQuanValues	High	3	0.2075	0	1	1	1	1222.88	6.88	0.00841	51.5821	5.066e-05	1.684e-05	1.371	6.89
801	FALSE	Mono-phosphorylated	High	Unambiguous	ALAAGADSPKTEEARPSPAPGPGTPTGTPTR	[R].ALAAGADSPKTEEARPSPAPGPGTPTGTPTR.[T]	1xPhospho [S8(97.4)]	1xPhospho [S8(97.4); T11(2.6); S17(0); T24(0); T26(0); T28(0); T30(0)]	1.52808e-06	4.45548e-05	2.27	1	1	1	2	Q4KMP7	Q4KMP7 [125-155]	Q4KMP7 1xPhospho [S132(97.4); T135(2.6); S141(0); T148(0); T150(0); T152(0); T154(0)]	Q4KMP7 1xPhospho [S132(97.4)]	TBC1 domain family member 10B OS=Homo sapiens OX=9606 GN=TBC1D10B PE=1 SV=3	Q4KMP7	1	3038.46	31	14475276	2		High	4	0.0154	0	1	1	1	760.371	1.45	0.0011	11.3702	5.066e-05	1.095e-08	2.27	7.79	11.21
802	FALSE	Mono-phosphorylated	High	Unambiguous	ALAAGADSPKTEEARPSPAPGPGTPTGTPTRTPSR	[R].ALAAGADSPKTEEARPSPAPGPGTPTGTPTRTPSR.[T]	1xPhospho [S8(96.2)]	1xPhospho [S8(96.2); T11(3.8); S17(0); T24(0); T26(0); T28(0); T30(0); T32(0); S34(0)]	0.000295878	4.45548e-05	1.389	1	1	1	1	Q4KMP7	Q4KMP7 [125-159]	Q4KMP7 1xPhospho [S132(96.2); T135(3.8); S141(0); T148(0); T150(0); T152(0); T154(0); T156(0); S158(0)]	Q4KMP7 1xPhospho [S132(96.2)]	TBC1 domain family member 10B OS=Homo sapiens OX=9606 GN=TBC1D10B PE=1 SV=3	Q4KMP7	2	3479.69	35	3.64198e+06	1		High	4	0.0426	0	1	1	1	870.679	1.01	0.00088	9.1277	5.066e-05	1.464e-05	1.389	6.1	9.08
803	FALSE	Multi-phosphorylated	High	Unambiguous	ALAAGADSPKTEEARPSPAPGPGTPTGTPTRTPSR	[R].ALAAGADSPKTEEARPSPAPGPGTPTGTPTRTPSR.[T]	2xPhospho [S17(99.9); T28(100)]	2xPhospho [S8(0); T11(0); S17(99.9); T24(0.1); T26(0); T28(100); T30(0); T32(0); S34(0)]	0.000176987	4.45548e-05	1.475	1	1	1	1	Q4KMP7	Q4KMP7 [125-159]	Q4KMP7 2xPhospho [S132(0); T135(0); S141(99.9); T148(0.1); T150(0); T152(100); T154(0); T156(0); S158(0)]	Q4KMP7 2xPhospho [S141(99.9); T152(100)]	TBC1 domain family member 10B OS=Homo sapiens OX=9606 GN=TBC1D10B PE=1 SV=3	Q4KMP7	2	3559.66	35	1.91087e+06	1		High	4	0.0826	0	1	1	1	890.671	0.91	0.00081	10.0248	5.066e-05	7.226e-06	1.475	5.57	9.97
804	FALSE	Multi-phosphorylated	High	Unambiguous	ALAAGADSPKTEEARPSPAPGPGTPTGTPTRTPSR	[R].ALAAGADSPKTEEARPSPAPGPGTPTGTPTRTPSR.[T]	3xPhospho [S8(95.6); T24(95.6); T28(100)]	3xPhospho [S8(95.6); T11(4.4); S17(4.4); T24(95.6); T26(0); T28(100); T30(0); T32(0); S34(0)]	0.00535635	4.45548e-05	0.903	1	1	1	1	Q4KMP7	Q4KMP7 [125-159]	Q4KMP7 3xPhospho [S132(95.6); T135(4.4); S141(4.4); T148(95.6); T150(0); T152(100); T154(0); T156(0); S158(0)]	Q4KMP7 3xPhospho [S132(95.6); T148(95.6); T152(100)]	TBC1 domain family member 10B OS=Homo sapiens OX=9606 GN=TBC1D10B PE=1 SV=3	Q4KMP7	2	3639.62	35	2.14423e+06	1		High	4	0.0514	0	1	1	1	910.663	1.69	0.00154	13.6156	5.066e-05	0.0007683	0.903	8.36	13.61
806	FALSE	Mono-phosphorylated	High	Unambiguous	ALAEEASEEELPSDVDLNDPYFAEEVK	[K].ALAEEASEEELPSDVDLNDPYFAEEVK.[Q]	1xPhospho [S13(100)]	1xPhospho [S7(0); S13(100); Y21(0)]	1.57793e-08	4.45548e-05	3.035	1	1	2	2	Q9H501	Q9H501 [651-677]	Q9H501 1xPhospho [S657(0); S663(100); Y671(0)]	Q9H501 1xPhospho [S663(100)]	ESF1 homolog OS=Homo sapiens OX=9606 GN=ESF1 PE=1 SV=1	Q9H501	0	3089.34	27	7.84918e+06	2		High	3	0.1989	0	1	1	1	1030.45	1.73	0.00178	72.9536	5.066e-05	2.12e-11	3.035	7.54	72.94
807	FALSE	Multi-phosphorylated	High	Unambiguous	ALAEEASEEELPSDVDLNDPYFAEEVK	[K].ALAEEASEEELPSDVDLNDPYFAEEVK.[Q]	2xPhospho [S7(100); S13(100)]	2xPhospho [S7(100); S13(100); Y21(0)]	3.82647e-09	4.45548e-05	3.272	1	1	1	2	Q9H501	Q9H501 [651-677]	Q9H501 2xPhospho [S657(100); S663(100); Y671(0)]	Q9H501 2xPhospho [S657(100); S663(100)]	ESF1 homolog OS=Homo sapiens OX=9606 GN=ESF1 PE=1 SV=1	Q9H501	0	3169.31	27	19715936	1		High	3	0.4947	0	1	1	1	1057.11	1.06	0.00112	79.7796	5.066e-05	3.064e-12	3.272	9.46	79.92
808	FALSE	Mono-phosphorylated	High	Unambiguous	ALAEEASEEELPSDVDLNDPYFAEEVKQIGINK	[K].ALAEEASEEELPSDVDLNDPYFAEEVKQIGINK.[K]	1xPhospho [S13(100)]	1xPhospho [S7(0); S13(100); Y21(0)]	1.11982e-06	4.45548e-05	2.322	1	1	1	1	Q9H501	Q9H501 [651-683]	Q9H501 1xPhospho [S657(0); S663(100); Y671(0)]	Q9H501 1xPhospho [S663(100)]	ESF1 homolog OS=Homo sapiens OX=9606 GN=ESF1 PE=1 SV=1	Q9H501	1	3742.73	33			NoQuanValues	High	3	0.1908	0	1	1	1	1248.24	-2.93	-0.00365	76.9527	5.066e-05	7.148e-09	2.322	6.92
809	FALSE	Mono-phosphorylated	High	Unambiguous	ALAEEASEEELPSDVDLNDPYFAEEVKQIGINK	[K].ALAEEASEEELPSDVDLNDPYFAEEVKQIGINK.[K]	1xDeamidated [N18]; 1xPhospho [S13(100)]	1xDeamidated [N18]; 1xPhospho [S7(0); S13(100); Y21(0)]	0.000275407	4.45548e-05	1.401	1	1	1	1	Q9H501	Q9H501 [651-683]	Q9H501 1xPhospho [S657(0); S663(100); Y671(0)]	Q9H501 1xPhospho [S663(100)]	ESF1 homolog OS=Homo sapiens OX=9606 GN=ESF1 PE=1 SV=1	Q9H501	1	3743.71	33			NoQuanValues	High	3	0.048	0	1	1	1	1248.58	7.44	0.00928	77.0244	5.066e-05	1.327e-05	1.401	4.58
810	FALSE	Multi-phosphorylated	High	Unambiguous	ALAEEASEEELPSDVDLNDPYFAEEVKQIGINK	[K].ALAEEASEEELPSDVDLNDPYFAEEVKQIGINK.[K]	2xPhospho [S7(100); S13(100)]	2xPhospho [S7(100); S13(100); Y21(0)]	2.94474e-10	4.45548e-05	3.701	1	1	1	2	Q9H501	Q9H501 [651-683]	Q9H501 2xPhospho [S657(100); S663(100); Y671(0)]	Q9H501 2xPhospho [S657(100); S663(100)]	ESF1 homolog OS=Homo sapiens OX=9606 GN=ESF1 PE=1 SV=1	Q9H501	1	3822.69	33	1.22988e+06	2		High	3	0.4046	0	1	1	1	1274.91	3.32	0.00423	81.9185	5.066e-05	9.238e-14	3.701	7.86	81.91
811	FALSE	Mono-phosphorylated	High	Unambiguous	ALAEEASEEELPSDVDLNDPYFAEEVKQIGINKK	[K].ALAEEASEEELPSDVDLNDPYFAEEVKQIGINKK.[S]	1xPhospho [S13(100)]	1xPhospho [S7(0); S13(100); Y21(0)]	2.87199e-09	4.45548e-05	3.32	1	1	1	2	Q9H501	Q9H501 [651-684]	Q9H501 1xPhospho [S657(0); S663(100); Y671(0)]	Q9H501 1xPhospho [S663(100)]	ESF1 homolog OS=Homo sapiens OX=9606 GN=ESF1 PE=1 SV=1	Q9H501	2	3870.82	34	3006768	1		High	3	0.1501	0	1	1	1	1290.95	0.42	0.00054	69.4595	5.066e-05	2.073e-12	3.32	7.86	69.44
812	FALSE	Mono-phosphorylated	High	Unambiguous	ALAEEASEEELPSDVDLNDPYFAEEVKQIGINKK	[K].ALAEEASEEELPSDVDLNDPYFAEEVKQIGINKK.[S]	1xDeamidated [N18]; 1xPhospho [S13(100)]	1xDeamidated [N18]; 1xPhospho [S7(0); S13(100); Y21(0)]	6.76995e-06	4.45548e-05	2.021	1	1	1	1	Q9H501	Q9H501 [651-684]	Q9H501 1xPhospho [S657(0); S663(100); Y671(0)]	Q9H501 1xPhospho [S663(100)]	ESF1 homolog OS=Homo sapiens OX=9606 GN=ESF1 PE=1 SV=1	Q9H501	2	3871.8	34	421995	1		High	3	0.1416	0	1	1	1	1291.28	6.94	0.00896	69.5555	5.066e-05	8.369e-08	2.021	5.51	69.45
813	FALSE	Mono-phosphorylated	High	Unambiguous	ALAEEASEEELPSDVDLNDPYFAEEVKQIGINKK	[K].ALAEEASEEELPSDVDLNDPYFAEEVKQIGINKK.[S]	2xDeamidated [N18; N32]; 1xPhospho [S7(100)]	2xDeamidated [N18; N32]; 1xPhospho [S7(100); S13(0); Y21(0)]	0.0278471	0.000300992	0.621	1	1	1	1	Q9H501	Q9H501 [651-684]	Q9H501 1xPhospho [S657(100); S663(0); Y671(0)]	Q9H501 1xPhospho [S657(100)]	ESF1 homolog OS=Homo sapiens OX=9606 GN=ESF1 PE=1 SV=1	Q9H501	2	3872.79	34			NoQuanValues	High	3	0.1197	0	1	1	1	1291.62	11.19	0.01445	69.8111	0.000193	0.007366	0.621	3.51
814	FALSE	Multi-phosphorylated	High	Unambiguous	ALAEEASEEELPSDVDLNDPYFAEEVKQIGINKK	[K].ALAEEASEEELPSDVDLNDPYFAEEVKQIGINKK.[S]	2xPhospho [S7(100); S13(100)]	2xPhospho [S7(100); S13(100); Y21(0)]	1.41696e-08	4.45548e-05	3.053	1	1	1	2	Q9H501	Q9H501 [651-684]	Q9H501 2xPhospho [S657(100); S663(100); Y671(0)]	Q9H501 2xPhospho [S657(100); S663(100)]	ESF1 homolog OS=Homo sapiens OX=9606 GN=ESF1 PE=1 SV=1	Q9H501	2	3950.79	34	1.17003e+07	2		High	4	0.5255	0	1	1	1	988.453	1.06	0.00105	73.9805	5.066e-05	1.825e-11	3.053	10.2	74.04
815	FALSE	Multi-phosphorylated	High	Unambiguous	ALAEEASEEELPSDVDLNDPYFAEEVKQIGINKK	[K].ALAEEASEEELPSDVDLNDPYFAEEVKQIGINKK.[S]	1xDeamidated [N18]; 2xPhospho [S7(100); S13(100)]	1xDeamidated [N18]; 2xPhospho [S7(100); S13(100); Y21(0)]	8.07826e-09	4.45548e-05	3.147	1	1	1	1	Q9H501	Q9H501 [651-684]	Q9H501 2xPhospho [S657(100); S663(100); Y671(0)]	Q9H501 2xPhospho [S657(100); S663(100)]	ESF1 homolog OS=Homo sapiens OX=9606 GN=ESF1 PE=1 SV=1	Q9H501	2	3951.77	34			NoQuanValues	High	4	0.0471	0	1	1	1	988.704	5.54	0.00547	73.9165	5.066e-05	8.495e-12	3.147	8.91
820	FALSE	Mono-phosphorylated	High	Unambiguous	ALAPADLMEHHSGSQGPLLTTGDLGKEK	[K].ALAPADLMEHHSGSQGPLLTTGDLGKEK.[T]	1xPhospho [S/T]	1xPhospho [S12(50); S14(50); T20(0); T21(0)]	0.213015	0.00321407	0.239	1	1	1	1	Q15648	Q15648 [940-967]			Mediator of RNA polymerase II transcription subunit 1 OS=Homo sapiens OX=9606 GN=MED1 PE=1 SV=4	Q15648	1	2953.41	28	546581	1		High	4	0.062	0	1	1	1	739.109	0.66	0.00048	42.5897	0.001912	0.1266	0.239	4.03	42.57
821	FALSE	Mono-phosphorylated	High	Unambiguous	ALAPADLMEHHSGSQGPLLTTGDLGKEK	[K].ALAPADLMEHHSGSQGPLLTTGDLGKEK.[T]	1xDeamidated [Q15]; 1xPhospho [S/T]	1xDeamidated [Q15]; 1xPhospho [S12(50); S14(50); T20(0); T21(0)]	0.0173467	0.00012971	0.703	1	1	1	1	Q15648	Q15648 [940-967]			Mediator of RNA polymerase II transcription subunit 1 OS=Homo sapiens OX=9606 GN=MED1 PE=1 SV=4	Q15648	1	2954.4	28			NoQuanValues	High	4	0.0175	0	1	1	1	739.359	6.4	0.00472	42.5131	9.733e-05	0.003828	0.703	4
823	FALSE	Mono-phosphorylated	High	Unambiguous	AIAQGIQELSAELPPEESESSRVDFGSSER	[K].AIAQGIQELSAELPPEESESSRVDFGSSER.[L]	1xPhospho [S27(93.5)]	1xPhospho [S10(0); S18(1.6); S20(1.6); S21(1.6); S27(93.5); S28(1.6)]	7.73865e-08	4.45548e-05	2.769	1	1	1	1	Q6ZUM4	Q6ZUM4 [606-635]	Q6ZUM4 1xPhospho [S615(0); S623(1.6); S625(1.6); S626(1.6); S632(93.5); S633(1.6)]	Q6ZUM4 1xPhospho [S632(93.5)]	Rho GTPase-activating protein 27 OS=Homo sapiens OX=9606 GN=ARHGAP27 PE=1 SV=3	Q6ZUM4	1	3298.51	30	2036451	1		High	3	0.0255	0	1	1	1	1100.18	2.96	0.00325	62.5684	5.066e-05	1.854e-10	2.769	9.03	62.61
826	FALSE	Mono-phosphorylated	High	Unambiguous	ALASNTSFFSGCSPIEEEAH	[R].ALASNTSFFSGCSPIEEEAH.[-]	1xCarbamidomethyl [C12]; 1xPhospho [S13(100)]	1xCarbamidomethyl [C12]; 1xPhospho [S4(0); T6(0); S7(0); S10(0); S13(100)]	1.72977e-10	4.45548e-05	3.79	1	2	1	3	O95239	O95239 [1213-1232]	O95239 1xPhospho [S1216(0); T1218(0); S1219(0); S1222(0); S1225(100)]	O95239 1xPhospho [S1225(100)]	Chromosome-associated kinesin KIF4A OS=Homo sapiens OX=9606 GN=KIF4A PE=1 SV=3	Q2VIQ3; O95239	0	2233.91	20	8773152	2		High	2	0.1356	0	1	1	1	1117.46	1.61	0.0018	53.3483	5.066e-05	4.469e-14	3.79	8.41	53.42
827	FALSE	Mono-phosphorylated	High	Unambiguous	ALASQLQDSLKDLK	[R].ALASQLQDSLKDLK.[A]	1xPhospho [S9(100)]	1xPhospho [S4(0); S9(100)]	0.000226122	4.45548e-05	1.434	1	1	1	1	P18206	P18206 [571-584]	P18206 1xPhospho [S574(0); S579(100)]	P18206 1xPhospho [S579(100)]	Vinculin OS=Homo sapiens OX=9606 GN=VCL PE=1 SV=4	P18206	1	1609.82	14			NoQuanValues	High	3	0.4429	0	1	1	1	537.279	0.91	0.00049	29.8041	5.066e-05	1.012e-05	1.434	4.2
835	FALSE	Mono-phosphorylated	High	Unambiguous	ALDEVTSSQPPPLPPPPPPAQETQEPSPILDSEETR	[R].ALDEVTSSQPPPLPPPPPPAQETQEPSPILDSEETR.[A]	1xPhospho [S27(97.9)]	1xPhospho [T6(0); S7(0); S8(0); T23(2.1); S27(97.9); S32(0); T35(0)]	2.26972e-07	4.45548e-05	2.589	1	1	1	3	Q16643	Q16643 [355-390]	Q16643 1xPhospho [T360(0); S361(0); S362(0); T377(2.1); S381(97.9); S386(0); T389(0)]	Q16643 1xPhospho [S381(97.9)]	Drebrin OS=Homo sapiens OX=9606 GN=DBN1 PE=1 SV=4	Q16643	0	3926.86	36	5.34635e+06	2		High	3	0.0193	0	1	1	1	1309.63	0.73	0.00096	61.6561	5.066e-05	8.095e-10	2.589	6.72	61.79
836	FALSE	Mono-phosphorylated	High	Unambiguous	ALDEVTSSQPPPLPPPPPPAQETQEPSPILDSEETR	[R].ALDEVTSSQPPPLPPPPPPAQETQEPSPILDSEETR.[A]	1xDeamidated [Q24]; 1xPhospho [S27(100)]	1xDeamidated [Q24]; 1xPhospho [T6(0); S7(0); S8(0); T23(0); S27(100); S32(0); T35(0)]	4.46004e-07	4.45548e-05	2.476	1	1	2	2	Q16643	Q16643 [355-390]	Q16643 1xPhospho [T360(0); S361(0); S362(0); T377(0); S381(100); S386(0); T389(0)]	Q16643 1xPhospho [S381(100)]	Drebrin OS=Homo sapiens OX=9606 GN=DBN1 PE=1 SV=4	Q16643	0	3927.84	36	1802687	1		High	3	0.0027	0	1	1	1	1309.96	6.69	0.00877	62.0285	5.066e-05	2.034e-09	2.476	7.4	61.89
837	FALSE	Mono-phosphorylated	High	Unambiguous	ALDEVTSSQPPPLPPPPPPAQETQEPSPILDSEETR	[R].ALDEVTSSQPPPLPPPPPPAQETQEPSPILDSEETR.[A]	3xDeamidated [Q9; Q21; Q24]; 1xPhospho [S27(99.9)]	3xDeamidated [Q9; Q21; Q24]; 1xPhospho [T6(0); S7(0); S8(0); T23(0.1); S27(99.9); S32(0); T35(0)]	2.94933e-06	4.45548e-05	2.16	1	1	1	1	Q16643	Q16643 [355-390]	Q16643 1xPhospho [T360(0); S361(0); S362(0); T377(0.1); S381(99.9); S386(0); T389(0)]	Q16643 1xPhospho [S381(99.9)]	Drebrin OS=Homo sapiens OX=9606 GN=DBN1 PE=1 SV=4	Q16643	0	3929.81	36			NoQuanValues	High	3	0.0965	0	1	1	1	1310.63	16.29	0.02133	61.4421	5.066e-05	2.68e-08	2.16	6.94
839	FALSE	Multi-phosphorylated	High	Unambiguous	ALDISLSSGEEDEGDEEDSTAGTTK	[K].ALDISLSSGEEDEGDEEDSTAGTTK.[Q]	2xPhospho [S5(100); S8(98)]	2xPhospho [S5(100); S7(2.1); S8(98); S19(0); T20(0); T23(0); T24(0)]	3.88711e-07	4.45548e-05	2.499	1	1	1	1	Q8IY81	Q8IY81 [329-353]	Q8IY81 2xPhospho [S333(100); S335(2.1); S336(98); S347(0); T348(0); T351(0); T352(0)]	Q8IY81 2xPhospho [S333(100); S336(98)]	pre-rRNA 2'-O-ribose RNA methyltransferase FTSJ3 OS=Homo sapiens OX=9606 GN=FTSJ3 PE=1 SV=2	Q8IY81	0	2716.03	25	1.09341e+06	1		High	3	0.0056	0	1	1	1	906.018	3.69	0.00334	51.3915	5.066e-05	1.693e-09	2.499	7.16	51.37
841	FALSE	Mono-phosphorylated	High	Unambiguous	ALDSNSLENDDLSAPGREPGHFNPESR	[K].ALDSNSLENDDLSAPGREPGHFNPESR.[E]	1xPhospho [S6(100)]	1xPhospho [S4(0); S6(100); S13(0); S26(0)]	4.57302e-08	4.45548e-05	2.857	1	1	2	2	Q32MZ4	Q32MZ4 [763-789]	Q32MZ4 1xPhospho [S766(0); S768(100); S775(0); S788(0)]	Q32MZ4 1xPhospho [S768(100)]	Leucine-rich repeat flightless-interacting protein 1 OS=Homo sapiens OX=9606 GN=LRRFIP1 PE=1 SV=2	Q32MZ4	1	3004.31	27	3.64622e+06	2		High	3	0.099	0	1	1	1	1002.11	0.16	0.00016	29.5598	5.066e-05	9.073e-11	2.857	8.59	29.58
842	FALSE	Mono-phosphorylated	High	Unambiguous	ALDSNSLENDDLSAPGREPGHFNPESR	[K].ALDSNSLENDDLSAPGREPGHFNPESR.[E]	1xDeamidated [N9]; 1xPhospho [S6(98.2)]	1xDeamidated [N9]; 1xPhospho [S4(1.8); S6(98.2); S13(0); S26(0)]	6.4225e-07	4.45548e-05	2.415	1	1	1	1	Q32MZ4	Q32MZ4 [763-789]	Q32MZ4 1xPhospho [S766(1.8); S768(98.2); S775(0); S788(0)]	Q32MZ4 1xPhospho [S768(98.2)]	Leucine-rich repeat flightless-interacting protein 1 OS=Homo sapiens OX=9606 GN=LRRFIP1 PE=1 SV=2	Q32MZ4	1	3005.29	27			NoQuanValues	High	4	0.0134	0	1	1	1	752.084	7.49	0.00562	29.475	5.066e-05	3.348e-09	2.415	7.46
843	FALSE	Mono-phosphorylated	High	Unambiguous	ALDSNSLENDDLSAPGREPGHFNPESR	[K].ALDSNSLENDDLSAPGREPGHFNPESR.[E]	3xDeamidated [N5; N9; N23]; 1xPhospho [S6(100)]	3xDeamidated [N5; N9; N23]; 1xPhospho [S4(0); S6(100); S13(0); S26(0)]	0.000420904	4.45548e-05	1.33	1	1	1	1	Q32MZ4	Q32MZ4 [763-789]	Q32MZ4 1xPhospho [S766(0); S768(100); S775(0); S788(0)]	Q32MZ4 1xPhospho [S768(100)]	Leucine-rich repeat flightless-interacting protein 1 OS=Homo sapiens OX=9606 GN=LRRFIP1 PE=1 SV=2	Q32MZ4	1	3007.26	27			NoQuanValues	High	3	0.125	0	1	1	1	1003.11	16.96	0.017	29.4528	5.066e-05	2.363e-05	1.33	4.24
848	FALSE	Mono-phosphorylated	High	Unambiguous	ALDVSASDDEIAR	[K].ALDVSASDDEIAR.[L]	1xPhospho [S7(100)]	1xPhospho [S5(0); S7(100)]	1.53551e-05	4.45548e-05	1.884	1	1	1	1	P13798	P13798 [181-193]	P13798 1xPhospho [S185(0); S187(100)]	P13798 1xPhospho [S187(100)]	Acylamino-acid-releasing enzyme OS=Homo sapiens OX=9606 GN=APEH PE=1 SV=4	P13798	0	1441.62	13	4.76077e+06	1		High	2	0.1446	0	1	1	1	721.315	1.61	0.00116	26.1463	5.066e-05	2.553e-07	1.884	4.01	26.18
849	FALSE	Multi-phosphorylated	High	Unambiguous	ALEAASLSQHPPSLCISDSEEEEEER	[R].ALEAASLSQHPPSLCISDSEEEEEER.[K]	1xCarbamidomethyl [C15]; 2xPhospho [S17(100); S19(100)]	1xCarbamidomethyl [C15]; 2xPhospho [S6(0); S8(0); S13(0.1); S17(100); S19(100)]	1.69975e-05	4.45548e-05	1.867	1	1	1	1	O43159	O43159 [46-71]	O43159 2xPhospho [S51(0); S53(0); S58(0.1); S62(100); S64(100)]	O43159 2xPhospho [S62(100); S64(100)]	Ribosomal RNA-processing protein 8 OS=Homo sapiens OX=9606 GN=RRP8 PE=1 SV=2	O43159	0	3073.24	26	5.10946e+06	1		High	3	0.197	0	1	1	1	1025.08	-2.02	-0.00207	50.0671	5.066e-05	2.945e-07	1.867	8.73	50.14
850	FALSE	Multi-phosphorylated	High	Unambiguous	ALEAASLSQHPPSLCISDSEEEEEERKK	[R].ALEAASLSQHPPSLCISDSEEEEEERKK.[K]	1xCarbamidomethyl [C15]; 2xPhospho [S17(97.6); S19(100)]	1xCarbamidomethyl [C15]; 2xPhospho [S6(0); S8(0); S13(2.4); S17(97.6); S19(100)]	2.05807e-05	4.45548e-05	1.835	1	1	1	1	O43159	O43159 [46-73]	O43159 2xPhospho [S51(0); S53(0); S58(2.4); S62(97.6); S64(100)]	O43159 2xPhospho [S62(97.6); S64(100)]	Ribosomal RNA-processing protein 8 OS=Homo sapiens OX=9606 GN=RRP8 PE=1 SV=2	O43159	2	3329.43	28	3.87752e+06	1		High	4	0.2311	0	1	1	1	833.114	1.78	0.00149	33.075	5.066e-05	3.815e-07	1.835	10.73	33.1
854	FALSE	Multi-phosphorylated	High	Unambiguous	ALEEALSIQTPPSSPPTAFGSPEGAGALLR	[K].ALEEALSIQTPPSSPPTAFGSPEGAGALLR.[K]	2xPhospho [S13(97.9); S14(97.9)]	2xPhospho [S7(0); T10(0); S13(97.9); S14(97.9); T17(4.2); S21(0)]	1.03105e-07	4.45548e-05	2.721	1	1	1	1	Q15025	Q15025 [422-451]	Q15025 2xPhospho [S428(0); T431(0); S434(97.9); S435(97.9); T438(4.2); S442(0)]	Q15025 2xPhospho [S434(97.9); S435(97.9)]	TNFAIP3-interacting protein 1 OS=Homo sapiens OX=9606 GN=TNIP1 PE=1 SV=2	Q15025	0	3124.46	30	3.00299e+06	1		High	3		0.0155	2	2	2	1042.16	1.33	0.00139	84.3043	5.066e-05	2.747e-10	2.721	8.24	84.43
856	FALSE	Mono-phosphorylated	High	Unambiguous	ALEEEEMEQVGQAEHLEEEHDPSPEEQDREWKEQHEQR	[K].ALEEEEMEQVGQAEHLEEEHDPSPEEQDREWKEQHEQR.[E]	2xDeamidated [Q9; Q12]; 1xPhospho [S23(100)]	2xDeamidated [Q9; Q12]; 1xPhospho [S23(100)]	0.0639353	0.00096269	0.473	1	1	1	1	O00461	O00461 [342-379]	O00461 1xPhospho [S364(100)]	O00461 1xPhospho [S364(100)]	Golgi integral membrane protein 4 OS=Homo sapiens OX=9606 GN=GOLIM4 PE=1 SV=1	O00461	2	4751.96	38			NoQuanValues	High	6	0.0154	0	1	1	1	792.839	8.7	0.00689	30.4647	0.0005624	0.02308	0.473	6.49
861	FALSE	Multi-phosphorylated	High	Unambiguous	ALELPLAASSIPRPRTPSPESHR	[K].ALELPLAASSIPRPRTPSPESHR.[S]	2xPhospho [T16(99.9); S18(99.9)]	2xPhospho [S9(0.1); S10(0.1); T16(99.9); S18(99.9); S21(0.1)]	1.2531e-05	4.45548e-05	1.918	1	1	1	1	Q66K74	Q66K74 [623-645]	Q66K74 2xPhospho [S631(0.1); S632(0.1); T638(99.9); S640(99.9); S643(0.1)]	Q66K74 2xPhospho [T638(99.9); S640(99.9)]	Microtubule-associated protein 1S OS=Homo sapiens OX=9606 GN=MAP1S PE=1 SV=2	Q66K74	1	2642.29	23	750065	1		High	4	0.0622	0	1	1	1	661.328	1.91	0.00126	44.9149	5.066e-05	1.941e-07	1.918	6.59	44.99
862	FALSE	Mono-phosphorylated	High	Unambiguous	ALENGDADEPSFSDPEDFVDDVSEEELLGDVLK	[R].ALENGDADEPSFSDPEDFVDDVSEEELLGDVLK.[D]	1xPhospho [S13(98.3)]	1xPhospho [S11(1.7); S13(98.3); S23(0)]	1.13027e-09	4.45548e-05	3.476	1	1	2	2	P55884	P55884 [142-174]	P55884 1xPhospho [S152(1.7); S154(98.3); S164(0)]	P55884 1xPhospho [S154(98.3)]	Eukaryotic translation initiation factor 3 subunit B OS=Homo sapiens OX=9606 GN=EIF3B PE=1 SV=3	P55884	0	3675.56	33	8.71029e+06	2		High	3	0.014	0	1	1	1	1225.86	-0.13	-0.00016	94.2892	5.066e-05	5.765e-13	3.476	9.3	94.3
863	FALSE	Mono-phosphorylated	High	Unambiguous	ALENGDADEPSFSDPEDFVDDVSEEELLGDVLK	[R].ALENGDADEPSFSDPEDFVDDVSEEELLGDVLK.[D]	1xDeamidated [N4]; 1xPhospho [S13(100)]	1xDeamidated [N4]; 1xPhospho [S11(0.1); S13(100); S23(0)]	1.7363e-08	4.45548e-05	3.019	1	1	1	1	P55884	P55884 [142-174]	P55884 1xPhospho [S152(0.1); S154(100); S164(0)]	P55884 1xPhospho [S154(100)]	Eukaryotic translation initiation factor 3 subunit B OS=Homo sapiens OX=9606 GN=EIF3B PE=1 SV=3	P55884	0	3676.55	33			NoQuanValues	High	3	0.0441	0	1	1	1	1226.19	1.26	0.00155	94.7382	5.066e-05	2.408e-11	3.019	7.03
864	FALSE	Multi-phosphorylated	High	Unambiguous	ALENGDADEPSFSDPEDFVDDVSEEELLGDVLK	[R].ALENGDADEPSFSDPEDFVDDVSEEELLGDVLK.[D]	2xPhospho [S13(100); S23(100)]	2xPhospho [S11(0.1); S13(100); S23(100)]	4.08654e-09	4.45548e-05	3.261	1	1	3	3	P55884	P55884 [142-174]	P55884 2xPhospho [S152(0.1); S154(100); S164(100)]	P55884 2xPhospho [S154(100); S164(100)]	Eukaryotic translation initiation factor 3 subunit B OS=Homo sapiens OX=9606 GN=EIF3B PE=1 SV=3	P55884	0	3755.53	33	5.30513e+06	2		High	3	0.4055	0	1	1	1	1252.52	1.79	0.00224	94.949	5.066e-05	3.348e-12	3.261	9.47	94.99
865	FALSE	Multi-phosphorylated	High	Unambiguous	ALENGDADEPSFSDPEDFVDDVSEEELLGDVLK	[R].ALENGDADEPSFSDPEDFVDDVSEEELLGDVLK.[D]	1xDeamidated [N4]; 2xPhospho [S13(100); S23(100)]	1xDeamidated [N4]; 2xPhospho [S11(0); S13(100); S23(100)]	8.04786e-11	4.45548e-05	3.918	1	1	2	2	P55884	P55884 [142-174]	P55884 2xPhospho [S152(0); S154(100); S164(100)]	P55884 2xPhospho [S154(100); S164(100)]	Eukaryotic translation initiation factor 3 subunit B OS=Homo sapiens OX=9606 GN=EIF3B PE=1 SV=3	P55884	0	3756.51	33	1.484e+06	1		High	3	0.4019	0	1	1	1	1252.85	3.15	0.00394	95.3823	5.066e-05	1.568e-14	3.918	9.38	95.34
866	FALSE	Multi-phosphorylated	High	Unambiguous	ALENGDADEPSFSDPEDFVDDVSEEELLGDVLK	[R].ALENGDADEPSFSDPEDFVDDVSEEELLGDVLK.[D]	1xDeamidated [N4]; 3xPhospho [S11(100); S13(100); S23(100)]	1xDeamidated [N4]; 3xPhospho [S11(100); S13(100); S23(100)]	0.0205237	0.00012971	0.674	1	1	1	1	P55884	P55884 [142-174]	P55884 3xPhospho [S152(100); S154(100); S164(100)]	P55884 3xPhospho [S152(100); S154(100); S164(100)]	Eukaryotic translation initiation factor 3 subunit B OS=Homo sapiens OX=9606 GN=EIF3B PE=1 SV=3	P55884	0	3836.48	33			NoQuanValues	High	3	0.4709	0	1	1	1	1279.5	4.19	0.00536	97.7935	9.733e-05	0.004846	0.674	2.23
868	FALSE	Mono-phosphorylated	High	Unambiguous	AIEQADLLQEEDESPRSVLEEMGLA	[K].AIEQADLLQEEDESPRSVLEEMGLA.[-]	1xPhospho [S17(97.4)]	1xPhospho [S14(2.6); S17(97.4)]	0.0332369	0.000468415	0.59	1	1	1	1	P61966	P61966 [134-158]	P61966 1xPhospho [S147(2.6); S150(97.4)]	P61966 1xPhospho [S150(97.4)]	AP-1 complex subunit sigma-1A OS=Homo sapiens OX=9606 GN=AP1S1 PE=1 SV=1	P61966	1	2852.29	25	217416	1		High	3	0.0655	0	1	1	1	951.434	-1	-0.00095	90.5552	0.0002867	0.009391	0.59	3.51	90.63
869	FALSE	Mono-phosphorylated	High	Unambiguous	AIEQADLLQEEDESPRSVLEEMGLA	[K].AIEQADLLQEEDESPRSVLEEMGLA.[-]	1xDeamidated [Q9]; 1xPhospho [S]	1xDeamidated [Q9]; 1xPhospho [S14(50); S17(50)]	0.192796	0.00305828	0.26	1	1	1	1	P61966	P61966 [134-158]			AP-1 complex subunit sigma-1A OS=Homo sapiens OX=9606 GN=AP1S1 PE=1 SV=1	P61966	1	2853.27	25			NoQuanValues	High	3	0.0347	0	1	1	1	951.769	6.57	0.00625	90.5859	0.001824	0.1093	0.26	3.75
870	FALSE	Multi-phosphorylated	High	Unambiguous	ALEQQEAESDSSDTEEKDDDDDDEEDVGKR	[K].ALEQQEAESDSSDTEEKDDDDDDEEDVGKR.[E]	2xPhospho [S/T]	2xPhospho [S9(66.7); S11(66.7); S12(66.7); T14(0)]	1.78503e-06	4.45548e-05	2.244	1	1	1	1	Q9BXY0	Q9BXY0 [189-218]			Protein MAK16 homolog OS=Homo sapiens OX=9606 GN=MAK16 PE=1 SV=2	Q9BXY0	2	3559.29	30			NoQuanValues	High	3	0.0415	0	1	1	1	1187.1	2.15	0.00255	9.7771	5.066e-05	1.356e-08	2.244	6.02
871	FALSE	Multi-phosphorylated	High	Unambiguous	ALEQQEAESDSSDTEEKDDDDDDEEDVGKR	[K].ALEQQEAESDSSDTEEKDDDDDDEEDVGKR.[E]	1xDeamidated [Q5]; 2xPhospho [S/T]	1xDeamidated [Q5]; 2xPhospho [S9(66.7); S11(66.7); S12(66.7); T14(0)]	4.06218e-09	4.45548e-05	3.262	1	1	1	1	Q9BXY0	Q9BXY0 [189-218]			Protein MAK16 homolog OS=Homo sapiens OX=9606 GN=MAK16 PE=1 SV=2	Q9BXY0	2	3560.28	30			NoQuanValues	High	3	0.0208	0	1	1	1	1187.44	6.98	0.00829	9.6976	5.066e-05	3.322e-12	3.262	8.67
872	FALSE	Multi-phosphorylated	High	Unambiguous	ALEQQEAESDSSDTEEKDDDDDDEEDVGKR	[K].ALEQQEAESDSSDTEEKDDDDDDEEDVGKR.[E]	2xDeamidated [Q4; Q5]; 2xPhospho [S/T]	2xDeamidated [Q4; Q5]; 2xPhospho [S9(65.2); S11(65.2); S12(65.2); T14(4.4)]	0.0112597	0.00012971	0.777	1	1	1	2	Q9BXY0	Q9BXY0 [189-218]			Protein MAK16 homolog OS=Homo sapiens OX=9606 GN=MAK16 PE=1 SV=2	Q9BXY0	2	3561.26	30			NoQuanValues	High	3	0.1078	0	1	1	1	1187.77	11.5	0.01366	9.8257	9.733e-05	0.002124	0.777	2.69
878	FALSE	Mono-phosphorylated	High	Unambiguous	ALESPERPFLAILGGAK	[K].ALESPERPFLAILGGAK.[V]	1xPhospho [S4(100)]	1xPhospho [S4(100)]	2.68921e-09	4.45548e-05	3.331	1	1	1	5	P00558	P00558 [200-216]	P00558 1xPhospho [S203(100)]	P00558 1xPhospho [S203(100)]	Phosphoglycerate kinase 1 OS=Homo sapiens OX=9606 GN=PGK1 PE=1 SV=3	P00558	0	1848.96	17	17898819	2		High	3	0.6917	0	1	1	1	616.993	1.53	0.00094	73.8332	5.066e-05	1.884e-12	3.331	6.26	73.73
880	FALSE	Mono-phosphorylated	High	Unambiguous	AIEVDSDWVEELAVEEEDSQAEDSDEDSLCNK	[R].AIEVDSDWVEELAVEEEDSQAEDSDEDSLCNK.[L]	1xCarbamidomethyl [C30]; 1xPhospho [S6(100)]	1xCarbamidomethyl [C30]; 1xPhospho [S6(100); S19(0); S24(0); S28(0)]	1.01047e-05	4.45548e-05	1.954	1	1	1	1	Q5T4S7	Q5T4S7 [1629-1660]	Q5T4S7 1xPhospho [S1634(100); S1647(0); S1652(0); S1656(0)]	Q5T4S7 1xPhospho [S1634(100)]	E3 ubiquitin-protein ligase UBR4 OS=Homo sapiens OX=9606 GN=UBR4 PE=1 SV=1	Q5T4S7	0	3735.49	32	2.92295e+06	1		High	3	0.299	0	1	1	1	1245.84	0.41	0.00051	83.6429	5.066e-05	1.449e-07	1.954	3.98	83.22
881	FALSE	Multi-phosphorylated	High	Unambiguous	AIEVDSDWVEELAVEEEDSQAEDSDEDSLCNK	[R].AIEVDSDWVEELAVEEEDSQAEDSDEDSLCNK.[L]	1xCarbamidomethyl [C30]; 1xDeamidated [Q20]; 2xPhospho [S6(100); S19(100)]	1xCarbamidomethyl [C30]; 1xDeamidated [Q20]; 2xPhospho [S6(100); S19(100); S24(0); S28(0)]	6.07932e-06	4.45548e-05	2.039	1	1	1	1	Q5T4S7	Q5T4S7 [1629-1660]	Q5T4S7 2xPhospho [S1634(100); S1647(100); S1652(0); S1656(0)]	Q5T4S7 2xPhospho [S1634(100); S1647(100)]	E3 ubiquitin-protein ligase UBR4 OS=Homo sapiens OX=9606 GN=UBR4 PE=1 SV=1	Q5T4S7	0	3816.44	32			NoQuanValues	High	3	0.3737	0	1	1	1	1272.83	11.49	0.01462	88.4302	5.066e-05	7.227e-08	2.039	4.63
882	FALSE	Mono-phosphorylated	High	Unambiguous	ALEYSNGIFDCQSPTSPFMGSLR	[K].ALEYSNGIFDCQSPTSPFMGSLR.[A]	1xCarbamidomethyl [C11]; 1xDeamidated [N6]; 1xPhospho [S13(100)]	1xCarbamidomethyl [C11]; 1xDeamidated [N6]; 1xPhospho [Y4(0); S5(0); S13(100); T15(0); S16(0); S21(0)]	3.226e-06	4.45548e-05	2.145	1	1	1	1	Q86W92	Q86W92 [25-47]	Q86W92 1xPhospho [Y28(0); S29(0); S37(100); T39(0); S40(0); S45(0)]	Q86W92 1xPhospho [S37(100)]	Liprin-beta-1 OS=Homo sapiens OX=9606 GN=PPFIBP1 PE=1 SV=2	Q86W92	0	2658.13	23			NoQuanValues	High	2	0.1167	0	1	1	1	1329.56	-3.36	-0.00446	79.6951	5.066e-05	3.049e-08	2.145	4.54
883	FALSE	Multi-phosphorylated	High	Unambiguous	ALEYSNGIFDCQSPTSPFMGSLR	[K].ALEYSNGIFDCQSPTSPFMGSLR.[A]	1xCarbamidomethyl [C11]; 2xPhospho [S13(100); S16(100)]	1xCarbamidomethyl [C11]; 2xPhospho [Y4(0); S5(0); S13(100); T15(0); S16(100); S21(0)]	2.00944e-05	4.45548e-05	1.839	1	1	1	1	Q86W92	Q86W92 [25-47]	Q86W92 2xPhospho [Y28(0); S29(0); S37(100); T39(0); S40(100); S45(0)]	Q86W92 2xPhospho [S37(100); S40(100)]	Liprin-beta-1 OS=Homo sapiens OX=9606 GN=PPFIBP1 PE=1 SV=2	Q86W92	0	2737.11	23			NoQuanValues	High	3	0.3062	0	1	1	1	913.041	-0.17	-0.00016	85.302	5.066e-05	3.704e-07	1.839	6.01
884	FALSE	Multi-phosphorylated	High	Unambiguous	ALEYSNGIFDCQSPTSPFMGSLR	[K].ALEYSNGIFDCQSPTSPFMGSLR.[A]	1xCarbamidomethyl [C11]; 1xDeamidated [N6]; 2xPhospho [S13(100); S16(100)]	1xCarbamidomethyl [C11]; 1xDeamidated [N6]; 2xPhospho [Y4(0); S5(0); S13(100); T15(0); S16(100); S21(0)]	7.36091e-06	4.45548e-05	2.007	1	1	1	2	Q86W92	Q86W92 [25-47]	Q86W92 2xPhospho [Y28(0); S29(0); S37(100); T39(0); S40(100); S45(0)]	Q86W92 2xPhospho [S37(100); S40(100)]	Liprin-beta-1 OS=Homo sapiens OX=9606 GN=PPFIBP1 PE=1 SV=2	Q86W92	0	2738.09	23	1252072	2		High	3		0.0201	2	2	2	913.375	7.18	0.00656	85.2555	5.066e-05	9.346e-08	2.007	5.35	86.93
886	FALSE	Multi-phosphorylated	High	Unambiguous	ALFKPPEDSQDDESDSDAEEEQTTK	[K].ALFKPPEDSQDDESDSDAEEEQTTK.[R]	2xPhospho [S14(100); S16(100)]	2xPhospho [S9(0); S14(100); S16(100); T23(0); T24(0)]	9.04992e-09	4.45548e-05	3.128	1	1	1	2	Q13769	Q13769 [299-323]	Q13769 2xPhospho [S307(0); S312(100); S314(100); T321(0); T322(0)]	Q13769 2xPhospho [S312(100); S314(100)]	THO complex subunit 5 homolog OS=Homo sapiens OX=9606 GN=THOC5 PE=1 SV=2	Q13769	0	2971.13	25			NoQuanValues	High	3	0.1627	0	1	1	1	991.048	0.58	0.00057	30.8419	5.066e-05	9.889e-12	3.128	9.22
887	FALSE	Multi-phosphorylated	High	Unambiguous	ALFKPPEDSQDDESDSDAEEEQTTKR	[K].ALFKPPEDSQDDESDSDAEEEQTTKR.[R]	2xPhospho [S14(100); S16(100)]	2xPhospho [S9(0); S14(100); S16(100); T23(0); T24(0)]	3.31871e-10	4.45548e-05	3.681	1	1	1	3	Q13769	Q13769 [299-324]	Q13769 2xPhospho [S307(0); S312(100); S314(100); T321(0); T322(0)]	Q13769 2xPhospho [S312(100); S314(100)]	THO complex subunit 5 homolog OS=Homo sapiens OX=9606 GN=THOC5 PE=1 SV=2	Q13769	1	3127.23	26	35906777	2		High	4	0.1922	0	1	1	1	782.564	1.82	0.00142	21.5611	5.066e-05	1.081e-13	3.681	11.34	21.64
888	FALSE	Multi-phosphorylated	High	Unambiguous	ALFKPPEDSQDDESDSDAEEEQTTKR	[K].ALFKPPEDSQDDESDSDAEEEQTTKR.[R]	3xPhospho [S9(100); S14(100); S16(100)]	3xPhospho [S9(100); S14(100); S16(100); T23(0); T24(0)]	3.4736e-08	4.45548e-05	2.903	1	1	1	5	Q13769	Q13769 [299-324]	Q13769 3xPhospho [S307(100); S312(100); S314(100); T321(0); T322(0)]	Q13769 3xPhospho [S307(100); S312(100); S314(100)]	THO complex subunit 5 homolog OS=Homo sapiens OX=9606 GN=THOC5 PE=1 SV=2	Q13769	1	3207.2	26	7.85593e+06	2		High	4	0.3154	0	1	1	1	802.555	1.08	0.00087	29.864	5.066e-05	6.213e-11	2.903	9.29	30.09
889	FALSE	Multi-phosphorylated	High	Unambiguous	ALFKPPEDSQDDESDSDAEEEQTTKR	[K].ALFKPPEDSQDDESDSDAEEEQTTKR.[R]	1xDeamidated [Q10]; 3xPhospho [S9(100); S14(100); S16(100)]	1xDeamidated [Q10]; 3xPhospho [S9(100); S14(100); S16(100); T23(0); T24(0)]	6.45381e-06	4.45548e-05	2.029	1	1	1	1	Q13769	Q13769 [299-324]	Q13769 3xPhospho [S307(100); S312(100); S314(100); T321(0); T322(0)]	Q13769 3xPhospho [S307(100); S312(100); S314(100)]	THO complex subunit 5 homolog OS=Homo sapiens OX=9606 GN=THOC5 PE=1 SV=2	Q13769	1	3208.18	26			NoQuanValues	High	3	0.1258	0	1	1	1	1070.07	6.92	0.0074	29.2656	5.066e-05	7.817e-08	2.029	6.36
891	FALSE	Multi-phosphorylated	High	Unambiguous	AIGALASSRRSSSEGLSK	[K].AIGALASSRRSSSEGLSK.[G]	2xPhospho [S11(97); S]	2xPhospho [S7(50); S8(50); S11(97); S12(1.5); S13(1.5); S17(0)]	0.000401263	4.45548e-05	1.338	1	1	1	1	Q86V48	Q86V48 [563-580]	Q86V48 2xPhospho [S569(50); S570(50); S573(97); S574(1.5); S575(1.5); S579(0)]	Q86V48 2xPhospho [S573(97); S]	Leucine zipper protein 1 OS=Homo sapiens OX=9606 GN=LUZP1 PE=1 SV=2	Q86V48	2	1936.89	18	4021155	1		High	3	0.0888	0	1	1	1	646.302	1.6	0.00103	9.6321	5.066e-05	2.214e-05	1.338	5.63	9.59
895	FALSE	Mono-phosphorylated	High	Unambiguous	ALGGEDSENEEELGDEAMMALDQSLASLFAEQK	[K].ALGGEDSENEEELGDEAMMALDQSLASLFAEQK.[L]	1xPhospho [S7(100)]	1xPhospho [S7(100); S24(0); S27(0)]	2.76163e-06	4.45548e-05	2.171	1	1	1	1	Q9BQG0	Q9BQG0 [769-801]	Q9BQG0 1xPhospho [S775(100); S792(0); S795(0)]	Q9BQG0 1xPhospho [S775(100)]	Myb-binding protein 1A OS=Homo sapiens OX=9606 GN=MYBBP1A PE=1 SV=2	Q9BQG0	0	3607.53	33			NoQuanValues	High	3	0.6017	0	1	1	1	1203.18	0.23	0.00027	96.7063	5.066e-05	2.456e-08	2.171	4.77
896	FALSE	Mono-phosphorylated	High	Unambiguous	ALGGEDSENEEELGDEAMMALDQSLASLFAEQK	[K].ALGGEDSENEEELGDEAMMALDQSLASLFAEQK.[L]	1xDeamidated [Q23]; 1xPhospho [S7(100)]	1xDeamidated [Q23]; 1xPhospho [S7(100); S24(0); S27(0)]	4.22643e-07	4.45548e-05	2.485	1	1	1	1	Q9BQG0	Q9BQG0 [769-801]	Q9BQG0 1xPhospho [S775(100); S792(0); S795(0)]	Q9BQG0 1xPhospho [S775(100)]	Myb-binding protein 1A OS=Homo sapiens OX=9606 GN=MYBBP1A PE=1 SV=2	Q9BQG0	0	3608.52	33			NoQuanValues	High	3	0.0898	0	1	1	1	1203.52	6.21	0.00747	96.68	5.066e-05	1.889e-09	2.485	5.79
897	FALSE	Mono-phosphorylated	High	Unambiguous	ALGGEDSENEEELGDEAMMALDQSLASLFAEQK	[K].ALGGEDSENEEELGDEAMMALDQSLASLFAEQK.[L]	1xOxidation [M]; 1xPhospho [S7(100)]	1xOxidation [M18; M19]; 1xPhospho [S7(100); S24(0); S27(0)]	1.42009e-10	4.45548e-05	3.823	1	1	2	3	Q9BQG0	Q9BQG0 [769-801]	Q9BQG0 1xPhospho [S775(100); S792(0); S795(0)]	Q9BQG0 1xPhospho [S775(100)]	Myb-binding protein 1A OS=Homo sapiens OX=9606 GN=MYBBP1A PE=1 SV=2	Q9BQG0	0	3623.53	33	3.38736e+06	2		High	3	0.0758	0	1	1	1	1208.52	1.16	0.0014	94.8475	5.066e-05	3.388e-14	3.823	10.69	94.91
898	FALSE	Mono-phosphorylated	High	Unambiguous	ALGGEDSENEEELGDEAMMALDQSLASLFAEQK	[K].ALGGEDSENEEELGDEAMMALDQSLASLFAEQK.[L]	1xDeamidated [Q23]; 1xOxidation [M]; 1xPhospho [S7(100)]	1xDeamidated [Q23]; 1xOxidation [M18; M19]; 1xPhospho [S7(100); S24(0); S27(0)]	8.97612e-07	4.45548e-05	2.359	1	1	2	3	Q9BQG0	Q9BQG0 [769-801]	Q9BQG0 1xPhospho [S775(100); S792(0); S795(0)]	Q9BQG0 1xPhospho [S775(100)]	Myb-binding protein 1A OS=Homo sapiens OX=9606 GN=MYBBP1A PE=1 SV=2	Q9BQG0	0	3624.51	33			NoQuanValues	High	3		0.0123	2	2	2	1208.85	6.51	0.00787	95.2438	5.066e-05	5.28e-09	2.359	6.44
899	FALSE	Mono-phosphorylated	High	Unambiguous	ALGGEDSENEEELGDEAMMALDQSLASLFAEQK	[K].ALGGEDSENEEELGDEAMMALDQSLASLFAEQK.[L]	2xOxidation [M18; M19]; 1xPhospho [S7(100)]	2xOxidation [M18; M19]; 1xPhospho [S7(100); S24(0); S27(0)]	3.22811e-12	4.45548e-05	4.456	1	1	1	1	Q9BQG0	Q9BQG0 [769-801]	Q9BQG0 1xPhospho [S775(100); S792(0); S795(0)]	Q9BQG0 1xPhospho [S775(100)]	Myb-binding protein 1A OS=Homo sapiens OX=9606 GN=MYBBP1A PE=1 SV=2	Q9BQG0	0	3639.52	33	3577770	1		High	3	0.6045	0	1	1	1	1213.85	-0.23	-0.00028	94.5895	5.066e-05	6.305e-16	4.456	10.24	94.66
900	FALSE	Mono-phosphorylated	High	Unambiguous	ALGGEDSENEEELGDEAMMALDQSLASLFAEQK	[K].ALGGEDSENEEELGDEAMMALDQSLASLFAEQK.[L]	1xDeamidated [Q23]; 2xOxidation [M18; M19]; 1xPhospho [S7(100)]	1xDeamidated [Q23]; 2xOxidation [M18; M19]; 1xPhospho [S7(100); S24(0); S27(0)]	2.01618e-08	4.45548e-05	2.994	1	1	1	1	Q9BQG0	Q9BQG0 [769-801]	Q9BQG0 1xPhospho [S775(100); S792(0); S795(0)]	Q9BQG0 1xPhospho [S775(100)]	Myb-binding protein 1A OS=Homo sapiens OX=9606 GN=MYBBP1A PE=1 SV=2	Q9BQG0	0	3640.51	33			NoQuanValues	High	3		0.0297	2	2	2	1214.18	4.29	0.00521	95.0715	5.066e-05	2.953e-11	2.994	5.88
901	FALSE	Mono-phosphorylated	High	Unambiguous	AIGGIILTASHNPGGPNGDFGIK	[K].AIGGIILTASHNPGGPNGDFGIK.[F]	1xPhospho [S10(100)]	1xPhospho [T8(0); S10(100)]	8.09611e-11	4.45548e-05	3.917	1	1	1	3	P36871	P36871 [108-130]	P36871 1xPhospho [T115(0); S117(100)]	P36871 1xPhospho [S117(100)]	Phosphoglucomutase-1 OS=Homo sapiens OX=9606 GN=PGM1 PE=1 SV=3	P36871	0	2286.13	23	2.08814e+07	2		High	2	0.0772	0	1	1	1	1143.57	1.14	0.0013	55.2919	5.066e-05	1.577e-14	3.917	8.16	55.39
902	FALSE	Mono-phosphorylated	High	Unambiguous	AIGGIILTASHNPGGPNGDFGIK	[K].AIGGIILTASHNPGGPNGDFGIK.[F]	1xDeamidated [N]; 1xPhospho [S10(100)]	1xDeamidated [N12; N17]; 1xPhospho [T8(0); S10(100)]	1.80568e-11	4.45548e-05	4.168	1	1	2	7	P36871	P36871 [108-130]	P36871 1xPhospho [T115(0); S117(100)]	P36871 1xPhospho [S117(100)]	Phosphoglucomutase-1 OS=Homo sapiens OX=9606 GN=PGM1 PE=1 SV=3	P36871	0	2287.11	23	5.54634e+07	4		High	3	0.1137	0	1	1	1	763.043	1.18	0.0009	57.9334	5.066e-05	2.03e-15	4.168	8.44	58.56
906	FALSE	Mono-phosphorylated	High	Unambiguous	ALGLTANARSPQGQLDTSESKPDSFFLEPLMPAVLKPAK	[R].ALGLTANARSPQGQLDTSESKPDSFFLEPLMPAVLKPAK.[E]	2xDeamidated [Q12; Q14]; 1xPhospho [T5(95.2)]	2xDeamidated [Q12; Q14]; 1xPhospho [T5(95.2); S10(4.7); T17(0); S18(0); S20(0); S24(0)]	0.179315	0.00298133	0.275	1	1	1	1	Q5T5Y3	Q5T5Y3 [566-604]	Q5T5Y3 1xPhospho [T570(95.2); S575(4.7); T582(0); S583(0); S585(0); S589(0)]	Q5T5Y3 1xPhospho [T570(95.2)]	Calmodulin-regulated spectrin-associated protein 1 OS=Homo sapiens OX=9606 GN=CAMSAP1 PE=1 SV=2	Q5T5Y3	1	4207.1	39			NoQuanValues	High	4	0.0944	0	1	1	1	1052.54	11.47	0.01206	77.1749	0.001735	0.09887	0.275	4.66
913	FALSE	Mono-phosphorylated	High	Unambiguous	AIGSDTSDIVHIWCPEGMK	[K].AIGSDTSDIVHIWCPEGMK.[T]	1xCarbamidomethyl [C14]; 1xPhospho [S/T]	1xCarbamidomethyl [C14]; 1xPhospho [S4(33.3); T6(33.3); S7(33.3)]	0.00047431	4.45548e-05	1.31	1	1	1	1	Q71F23	Q71F23 [226-244]			Centromere protein U OS=Homo sapiens OX=9606 GN=CENPU PE=1 SV=1	Q71F23	0	2195.95	19	656220	1		High	3	0.0183	0	1	1	1	732.656	1.69	0.00124	64.4602	5.066e-05	2.773e-05	1.31	3.83	64.26
919	FALSE	Multi-phosphorylated	High	Unambiguous	ALHSFITPPTTPQLRR	[R].ALHSFITPPTTPQLRR.[H]	2xPhospho [T7(100); T11(100)]	2xPhospho [S4(0); T7(100); T10(0); T11(100)]	0.378405	0.00908756	0.106	1	1	1	3	Q8IVT5	Q8IVT5 [264-279]	Q8IVT5 2xPhospho [S267(0); T270(100); T273(0); T274(100)]	Q8IVT5 2xPhospho [T270(100); T274(100)]	Kinase suppressor of Ras 1 OS=Homo sapiens OX=9606 GN=KSR1 PE=1 SV=3	Q8IVT5	1	1994.96	16	715015	1		High	4	0.2624	0	1	1	1	499.496	0.02	1e-05	37.5554	0.005516	0.287	0.106	4.23	37.65
920	FALSE	Multi-phosphorylated	High	Unambiguous	AIHSSDEDEDEDDEEDFEDDDEWED	[K].AIHSSDEDEDEDDEEDFEDDDEWED.[-]	2xPhospho [S4(100); S5(100)]	2xPhospho [S4(100); S5(100)]	1.78301e-05	4.45548e-05	1.859	1	1	1	1	O00401	O00401 [481-505]	O00401 2xPhospho [S484(100); S485(100)]	O00401 2xPhospho [S484(100); S485(100)]	Neural Wiskott-Aldrich syndrome protein OS=Homo sapiens OX=9606 GN=WASL PE=1 SV=2	O00401	0	3189.95	25	2333612	1		High	3	0.9176	0	1	1	1	1063.99	1.59	0.00169	62.5604	5.066e-05	3.129e-07	1.859	9.22	62.5
926	FALSE	Mono-phosphorylated	High	Unambiguous	ALKGLGSSPDLELLLR	[K].ALKGLGSSPDLELLLR.[S]	1xPhospho [S]	1xPhospho [S7(50); S8(50)]	5.36212e-06	4.45548e-05	2.06	1	1	1	3	Q9NQQ7	Q9NQQ7 [329-344]			Solute carrier family 35 member C2 OS=Homo sapiens OX=9606 GN=SLC35C2 PE=1 SV=2	Q9NQQ7	1	1761.95	16	881238	1		High	3	0.0058	0	1	1	1	587.989	1.04	0.00061	70.705	5.066e-05	6.081e-08	2.06	5.14	70.8
933	FALSE	Mono-phosphorylated	High	Unambiguous	ALLADAQLMLDHLKNSAPSKR	[K].ALLADAQLMLDHLKNSAPSKR.[E]	1xDeamidated [N15]; 1xOxidation [M9]; 1xPhospho [S16(98.4)]	1xDeamidated [N15]; 1xOxidation [M9]; 1xPhospho [S16(98.4); S19(1.6)]	0.282163	0.00537069	0.177	1	1	1	2	Q92614	Q92614 [1663-1683]	Q92614 1xPhospho [S1678(98.4); S1681(1.6)]	Q92614 1xPhospho [S1678(98.4)]	Unconventional myosin-XVIIIa OS=Homo sapiens OX=9606 GN=MYO18A PE=1 SV=3	Q92614	2	2389.19	21	5.7147e+06	2		High	4	0.0622	0	1	1	1	598.058	6.32	0.00377	46.6154	0.003254	0.1898	0.177	4.34	46.88
936	FALSE	Mono-phosphorylated	High	Unambiguous	ALLDSSENCDRLSSSPGLFGAFSVR	[R].ALLDSSENCDRLSSSPGLFGAFSVR.[G]	1xCarbamidomethyl [C9]; 1xPhospho [S15(93.5)]	1xCarbamidomethyl [C9]; 1xPhospho [S5(0); S6(0); S13(3.2); S14(3.2); S15(93.5); S23(0)]	0.00173148	4.45548e-05	1.093	1	1	1	1	Q5VT52	Q5VT52 [895-919]	Q5VT52 1xPhospho [S899(0); S900(0); S907(3.2); S908(3.2); S909(93.5); S917(0)]	Q5VT52 1xPhospho [S909(93.5)]	Regulation of nuclear pre-mRNA domain-containing protein 2 OS=Homo sapiens OX=9606 GN=RPRD2 PE=1 SV=1	Q5VT52	1	2765.26	25			NoQuanValues	High	3	0.0434	0	1	1	1	922.427	2.39	0.0022	73.3405	5.066e-05	0.0001639	1.093	5.76
948	FALSE	Mono-phosphorylated	High	Unambiguous	AILGSYDSELTPAEYSPQLTRR	[R].AILGSYDSELTPAEYSPQLTRR.[M]	1xPhospho [S16(100)]	1xPhospho [S5(0); Y6(0); S8(0); T11(0); Y15(0); S16(100); T20(0)]	3.66156e-07	4.45548e-05	2.509	1	1	1	1	Q9Y6D9	Q9Y6D9 [413-434]	Q9Y6D9 1xPhospho [S417(0); Y418(0); S420(0); T423(0); Y427(0); S428(100); T432(0)]	Q9Y6D9 1xPhospho [S428(100)]	Mitotic spindle assembly checkpoint protein MAD1 OS=Homo sapiens OX=9606 GN=MAD1L1 PE=1 SV=2	Q9Y6D9	1	2547.21	22	719198	1		High	3	0.0154	0	1	1	1	849.742	-0.19	-0.00016	51.5347	5.066e-05	1.557e-09	2.509	6.5	51.52
958	FALSE	Mono-phosphorylated	High	Unambiguous	ALLPLELQDDGSDSRK	[K].ALLPLELQDDGSDSRK.[S]	1xPhospho [S12(99.3)]	1xPhospho [S12(99.3); S14(0.8)]	0.00158341	4.45548e-05	1.108	1	1	1	1	Q15906	Q15906 [116-131]	Q15906 1xPhospho [S127(99.3); S129(0.8)]	Q15906 1xPhospho [S127(99.3)]	Vacuolar protein sorting-associated protein 72 homolog OS=Homo sapiens OX=9606 GN=VPS72 PE=1 SV=1	Q15906	1	1836.87	16	942202	1		High	3	0.0511	0	1	1	1	612.964	1.61	0.00099	46.7994	5.066e-05	0.0001451	1.108	4.5	46.8
959	FALSE	Mono-phosphorylated	High	Unambiguous	ALLPLELQDDGSDSRKSMR	[K].ALLPLELQDDGSDSRKSMR.[Q]	1xOxidation [M18]; 1xPhospho [S14(96.4)]	1xOxidation [M18]; 1xPhospho [S12(1.8); S14(96.4); S17(1.8)]	0.209041	0.00321407	0.243	1	1	1	1	Q15906	Q15906 [116-134]	Q15906 1xPhospho [S127(1.8); S129(96.4); S132(1.8)]	Q15906 1xPhospho [S129(96.4)]	Vacuolar protein sorting-associated protein 72 homolog OS=Homo sapiens OX=9606 GN=VPS72 PE=1 SV=1	Q15906	2	2227.04	19			NoQuanValues	High	3	0.0461	0	1	1	1	743.02	0.72	0.00053	35.3338	0.001912	0.1233	0.243	3.04
963	FALSE	Multi-phosphorylated	High	Unambiguous	ALLSPFSTPVR	[K].ALLSPFSTPVR.[S]	2xPhospho [S4(100); T8(98.4)]	2xPhospho [S4(100); S7(1.6); T8(98.4)]	0.00548473	4.45548e-05	0.899	1	1	1	1	Q13322	Q13322 [415-425]	Q13322 2xPhospho [S418(100); S421(1.6); T422(98.4)]	Q13322 2xPhospho [S418(100); T422(98.4)]	Growth factor receptor-bound protein 10 OS=Homo sapiens OX=9606 GN=GRB10 PE=1 SV=2	Q13322	0	1347.61	11	295091	1		High	2	0.3449	0	1	1	1	674.31	1.86	0.00125	68.2874	5.066e-05	0.0007914	0.899	3.16	68.26
964	FALSE	Mono-phosphorylated	High	Unambiguous	ALLSSSDDPPAEVDIFELLK	[R].ALLSSSDDPPAEVDIFELLK.[V]	1xPhospho [S4(98.9)]	1xPhospho [S4(98.9); S5(1.1); S6(0)]	7.19501e-07	4.45548e-05	2.396	1	1	1	1	Q66K14	Q66K14 [749-768]	Q66K14 1xPhospho [S752(98.9); S753(1.1); S754(0)]	Q66K14 1xPhospho [S752(98.9)]	TBC1 domain family member 9B OS=Homo sapiens OX=9606 GN=TBC1D9B PE=1 SV=3	Q66K14	0	2239.08	20	284495	1		High	2	0.0377	0	1	1	1	1120.04	0.89	0.00099	94.3785	5.066e-05	3.908e-09	2.396	4.78	94.3
973	FALSE	Mono-phosphorylated	High	Unambiguous	ALMDEEDMDDVVDADEYLIPQQGFFSSPSTSR	[R].ALMDEEDMDDVVDADEYLIPQQGFFSSPSTSR.[T]	1xPhospho [S/T/Y]	1xPhospho [Y17(0); S26(0); S27(49.2); S29(49.2); T30(0.8); S31(0.8)]	7.04054e-09	4.45548e-05	3.17	1	4	2	4	P00533	P00533 [1000-1031]			Epidermal growth factor receptor OS=Homo sapiens OX=9606 GN=EGFR PE=1 SV=2	P00533-9; P00533; P00533-17; P00533-33	0	3687.54	32	5.90005e+06	3		High	3	0.0152	0	1	1	1	1229.85	1.19	0.00147	90.1165	5.066e-05	7.032e-12	3.17	8.56	90.16
974	FALSE	Mono-phosphorylated	High	Unambiguous	ALMDEEDMDDVVDADEYLIPQQGFFSSPSTSR	[R].ALMDEEDMDDVVDADEYLIPQQGFFSSPSTSR.[T]	1xDeamidated [Q22]; 1xPhospho [S/T/Y]	1xDeamidated [Q22]; 1xPhospho [Y17(0); S26(20); S27(20); S29(20); T30(20); S31(20)]	0.00621041	4.45548e-05	0.878	1	4	1	2	P00533	P00533 [1000-1031]			Epidermal growth factor receptor OS=Homo sapiens OX=9606 GN=EGFR PE=1 SV=2	P00533-9; P00533; P00533-17; P00533-33	0	3688.52	32			NoneMonoisotopic	High	3	0.0034	0	1	1	1	1230.19	9.83	0.01208	90.6851	5.066e-05	0.0009395	0.878	2.96
975	FALSE	Mono-phosphorylated	High	Unambiguous	ALMDEEDMDDVVDADEYLIPQQGFFSSPSTSR	[R].ALMDEEDMDDVVDADEYLIPQQGFFSSPSTSR.[T]	1xOxidation [M3]; 1xPhospho [S27(97)]	1xOxidation [M3]; 1xPhospho [Y17(0); S26(1.5); S27(97); S29(1.5); T30(0); S31(0)]	8.03011e-09	4.45548e-05	3.148	1	4	2	2	P00533	P00533 [1000-1031]	P00533 1xPhospho [Y1016(0); S1025(1.5); S1026(97); S1028(1.5); T1029(0); S1030(0)]	P00533 1xPhospho [S1026(97)]	Epidermal growth factor receptor OS=Homo sapiens OX=9606 GN=EGFR PE=1 SV=2	P00533-9; P00533; P00533-17; P00533-33	0	3703.53	32	2.28029e+06	2		High	3	0.012	0	1	1	1	1235.19	3.48	0.0043	86.7425	5.066e-05	8.415e-12	3.148	8.32	86.75
976	FALSE	Mono-phosphorylated	High	Unambiguous	ALMDEEDMDDVVDADEYLIPQQGFFSSPSTSR	[R].ALMDEEDMDDVVDADEYLIPQQGFFSSPSTSR.[T]	1xDeamidated [Q21]; 1xOxidation [M8]; 1xPhospho [S27(95.7)]	1xDeamidated [Q21]; 1xOxidation [M8]; 1xPhospho [Y17(0); S26(2.1); S27(95.7); S29(2.1); T30(0.1); S31(0)]	3.22227e-05	4.45548e-05	1.76	1	4	1	1	P00533	P00533 [1000-1031]	P00533 1xPhospho [Y1016(0); S1025(2.1); S1026(95.7); S1028(2.1); T1029(0.1); S1030(0)]	P00533 1xPhospho [S1026(95.7)]	Epidermal growth factor receptor OS=Homo sapiens OX=9606 GN=EGFR PE=1 SV=2	P00533-9; P00533; P00533-17; P00533-33	0	3704.52	32	263142	1		High	3	0.0177	0	1	1	1	1235.53	15.64	0.01931	90.1865	5.066e-05	7.027e-07	1.76	3.95	90.15
977	FALSE	Mono-phosphorylated	High	Unambiguous	ALMDEEDMDDVVDADEYLIPQQGFFSSPSTSR	[R].ALMDEEDMDDVVDADEYLIPQQGFFSSPSTSR.[T]	2xOxidation [M3; M8]; 1xPhospho [S/T/Y]	2xOxidation [M3; M8]; 1xPhospho [Y17(0); S26(0.7); S27(49.3); S29(49.3); T30(0.7); S31(0)]	2.22345e-10	4.45548e-05	3.748	1	4	1	1	P00533	P00533 [1000-1031]			Epidermal growth factor receptor OS=Homo sapiens OX=9606 GN=EGFR PE=1 SV=2	P00533-9; P00533; P00533-17; P00533-33	0	3719.53	32	928453	1		High	3		0.0148	3	3	3	1240.52	0.93	0.00115	81.7449	5.066e-05	6.287e-14	3.748	7.98	81.81
992	FALSE	Mono-phosphorylated	High	Unambiguous	AIPELDAYEAEGLALDDEDVEELTASQREAAER	[R].AIPELDAYEAEGLALDDEDVEELTASQREAAER.[A]	1xPhospho [S26(97.7)]	1xPhospho [Y8(0); T24(2.3); S26(97.7)]	9.7337e-10	4.45548e-05	3.501	1	1	1	2	P49736	P49736 [83-115]	P49736 1xPhospho [Y90(0); T106(2.3); S108(97.7)]	P49736 1xPhospho [S108(97.7)]	DNA replication licensing factor MCM2 OS=Homo sapiens OX=9606 GN=MCM2 PE=1 SV=4	P49736	1	3698.66	33	2.57261e+06	1		High	3	0.048	0	1	1	1	1233.56	3.6	0.00443	75.617	5.066e-05	4.731e-13	3.501	9.38	75.19
993	FALSE	Mono-phosphorylated	High	Unambiguous	AIPELDAYEAEGLALDDEDVEELTASQREAAER	[R].AIPELDAYEAEGLALDDEDVEELTASQREAAER.[A]	1xDeamidated [Q27]; 1xPhospho [T/S/Y]	1xDeamidated [Q27]; 1xPhospho [Y8(0); T24(50); S26(50)]	1.00669e-07	4.45548e-05	2.725	1	1	1	2	P49736	P49736 [83-115]			DNA replication licensing factor MCM2 OS=Homo sapiens OX=9606 GN=MCM2 PE=1 SV=4	P49736	1	3699.64	33	326973	1		High	3	0.0058	0	1	1	1	1233.9	7.55	0.00931	75.7018	5.066e-05	2.655e-10	2.725	6.84	76.35
996	FALSE	Mono-phosphorylated	High	Unambiguous	ALPLPQSSTC	[R].ALPLPQSSTC.[-]	1xCarbamidomethyl [C10]; 1xPhospho [T9(97.1)]	1xCarbamidomethyl [C10]; 1xPhospho [S7(1.4); S8(1.4); T9(97.1)]	0.0143129	0.00012971	0.736	1	1	1	1	P08069	P08069 [1358-1367]	P08069 1xPhospho [S1364(1.4); S1365(1.4); T1366(97.1)]	P08069 1xPhospho [T1366(97.1)]	Insulin-like growth factor 1 receptor OS=Homo sapiens OX=9606 GN=IGF1R PE=1 SV=1	P08069	0	1153.5	10	1.34001e+06	1		High	2	0.1483	0	1	1	1	577.252	1.37	0.00079	36.3166	9.733e-05	0.002947	0.736	2.36	36.35
997	FALSE	Multi-phosphorylated	High	Unambiguous	ALPRRSTSPIIGSPPVR	[R].ALPRRSTSPIIGSPPVR.[A]	3xPhospho [S8(97.8); S13(100); S/T]	3xPhospho [S6(51.1); T7(51.1); S8(97.8); S13(100)]	0.314053	0.00624352	0.152	1	1	1	1	Q86TB9	Q86TB9 [172-188]	Q86TB9 3xPhospho [S177(51.1); T178(51.1); S179(97.8); S184(100)]	Q86TB9 3xPhospho [S179(97.8); S184(100); S/T]	Protein PAT1 homolog 1 OS=Homo sapiens OX=9606 GN=PATL1 PE=1 SV=2	Q86TB9	2	2043.95	17	1.00277e+06	1		High	3	0.0104	0	1	1	1	681.991	2.22	0.00151	29.4472	0.003786	0.221	0.152	4.83	29.23
1008	FALSE	Mono-phosphorylated	High	Unambiguous	AIQLEPAEPGQAWGRQSPR	[R].AIQLEPAEPGQAWGRQSPR.[R]	1xPhospho [S17(100)]	1xPhospho [S17(100)]	0.00501846	4.45548e-05	0.914	1	1	1	1	Q16584	Q16584 [532-550]	Q16584 1xPhospho [S548(100)]	Q16584 1xPhospho [S548(100)]	Mitogen-activated protein kinase kinase kinase 11 OS=Homo sapiens OX=9606 GN=MAP3K11 PE=1 SV=1	Q16584	1	2171.04	19	960280	1		High	3	0.3921	0	1	1	1	724.352	0.79	0.00057	32.6956	5.066e-05	0.0006989	0.914	4.82	32.73
1016	FALSE	Mono-phosphorylated	High	Unambiguous	ALRASESGI	[R].ALRASESGI.[-]	1xPhospho [S5(100)]	1xPhospho [S5(100); S7(0)]	0.00989532	0.00012971	0.799	1	1	1	1	P48960	P48960 [827-835]	P48960 1xPhospho [S831(100); S833(0)]	P48960 1xPhospho [S831(100)]	Adhesion G protein-coupled receptor E5 OS=Homo sapiens OX=9606 GN=ADGRE5 PE=1 SV=4	P48960	1	983.456	9	740513	1		High	2	0.1801	0	1	1	1	492.232	0.17	8e-05	12.9367	9.733e-05	0.001774	0.799	3.11	12.89
1018	FALSE	Mono-phosphorylated	High	Unambiguous	AIRLELQGPRGSPNAR	[R].AIRLELQGPRGSPNAR.[S]	1xPhospho [S12(100)]	1xPhospho [S12(100)]	4.53034e-05	4.45548e-05	1.703	1	1	1	8	P19338	P19338 [552-567]	P19338 1xPhospho [S563(100)]	P19338 1xPhospho [S563(100)]	Nucleolin OS=Homo sapiens OX=9606 GN=NCL PE=1 SV=3	P19338	2	1814.94	16	1.92313e+08	4		High	3	0.3692	0	1	1	1	605.651	0.78	0.00047	15.8235	5.066e-05	1.126e-06	1.703	3.25	15.24
1019	FALSE	Mono-phosphorylated	High	Unambiguous	AIRLELQGPRGSPNAR	[R].AIRLELQGPRGSPNAR.[S]	1xDeamidated [N14]; 1xPhospho [S12(100)]	1xDeamidated [N14]; 1xPhospho [S12(100)]	0.000290622	4.45548e-05	1.392	1	1	1	7	P19338	P19338 [552-567]	P19338 1xPhospho [S563(100)]	P19338 1xPhospho [S563(100)]	Nucleolin OS=Homo sapiens OX=9606 GN=NCL PE=1 SV=3	P19338	2	1815.92	16	5.89631e+07	4		High	3	0.176	0	1	1	1	605.98	1.68	0.00102	18.3927	5.066e-05	1.422e-05	1.392	3.58	18.51
1021	FALSE	Mono-phosphorylated	High	Unambiguous	ALSAAVADSLTNSPRDSPAVSLSEPATQQASLDVEKPVGVAASLSDIPK	[K].ALSAAVADSLTNSPRDSPAVSLSEPATQQASLDVEKPVGVAASLSDIPK.[A]	2xDeamidated [N12; Q28]; 1xPhospho [T/S]	2xDeamidated [N12; Q28]; 1xPhospho [S3(0); S9(2.7); T11(47.2); S13(47.2); S17(2.7); S21(0.2); S23(0); T27(0); S31(0); S43(0); S45(0)]	4.073e-06	4.45548e-05	2.106	1	1	1	1	Q14687	Q14687 [897-945]			Genetic suppressor element 1 OS=Homo sapiens OX=9606 GN=GSE1 PE=1 SV=3	Q14687	1	4942.45	49			NoneMonoisotopic	High	4		0.0211	2	2	2	1236.38	9.64	0.01191	72.1748	5.066e-05	4.177e-08	2.106	7.88
1023	FALSE	Multi-phosphorylated	High	Unambiguous	AISAPTSPTRLSHSGKR	[R].AISAPTSPTRLSHSGKR.[S]	2xPhospho [S3(100); S14(95)]	2xPhospho [S3(100); T6(0.1); S7(0.1); T9(2.4); S12(2.4); S14(95)]	0.227385	0.00402002	0.225	1	1	1	1	Q9NQG6	Q9NQG6 [53-69]	Q9NQG6 2xPhospho [S55(100); T58(0.1); S59(0.1); T61(2.4); S64(2.4); S66(95)]	Q9NQG6 2xPhospho [S55(100); S66(95)]	Mitochondrial dynamics protein MID51 OS=Homo sapiens OX=9606 GN=MIEF1 PE=1 SV=1	Q9NQG6	2	1925.9	17	1.85294e+06	1		High	3	0.1107	0	1	1	1	642.639	1.16	0.00074	8.2331	0.002362	0.139	0.225	2.89	8.35
1026	FALSE	Multi-phosphorylated	High	Unambiguous	ALSGRASPVPAPSSGLHAAVR	[R].ALSGRASPVPAPSSGLHAAVR.[L]	2xPhospho [S3(100); S7(100)]	2xPhospho [S3(100); S7(100); S13(0); S14(0)]	7.64668e-08	4.45548e-05	2.771	1	1	1	1	Q9P206	Q9P206 [856-876]	Q9P206 2xPhospho [S858(100); S862(100); S868(0); S869(0)]	Q9P206 2xPhospho [S858(100); S862(100)]	Uncharacterized protein KIAA1522 OS=Homo sapiens OX=9606 GN=KIAA1522 PE=1 SV=2	Q9P206	1	2161.03	21	7.81147e+06	1		High	3	0.4342	0	1	1	1	721.017	1.65	0.00119	22.1868	5.066e-05	1.83e-10	2.771	7.14	22.24
1029	FALSE	Mono-phosphorylated	High	Unambiguous	ALSIESLSPTDSSNGVNWR	[K].ALSIESLSPTDSSNGVNWR.[T]	1xDeamidated [N14]; 1xPhospho [S3(100)]	1xDeamidated [N14]; 1xPhospho [S3(100); S6(0); S8(0); T10(0); S12(0); S13(0)]	6.1593e-07	4.45548e-05	2.422	1	1	1	1	Q9Y3M8	Q9Y3M8 [409-427]	Q9Y3M8 1xPhospho [S411(100); S414(0); S416(0); T418(0); S420(0); S421(0)]	Q9Y3M8 1xPhospho [S411(100)]	StAR-related lipid transfer protein 13 OS=Homo sapiens OX=9606 GN=STARD13 PE=1 SV=2	Q9Y3M8	0	2113.94	19	482901	1		High	3	0.0993	0	1	1	1	705.32	0.98	0.00069	65.2111	5.066e-05	3.162e-09	2.422	5.94	65.21
1036	FALSE	Mono-phosphorylated	High	Unambiguous	ALSQTVPSSGTNGVSLPADCTGAVPAASPDTAAWR	[K].ALSQTVPSSGTNGVSLPADCTGAVPAASPDTAAWR.[S]	1xCarbamidomethyl [C20]; 1xDeamidated [N12]; 1xPhospho [S28(97.2)]	1xCarbamidomethyl [C20]; 1xDeamidated [N12]; 1xPhospho [S3(0); T5(0); S8(0); S9(0); T11(0); S15(0); T21(0); S28(97.2); T31(2.8)]	5.23543e-06	4.45548e-05	2.064	1	1	1	1	Q9H6Z4	Q9H6Z4 [184-218]	Q9H6Z4 1xPhospho [S186(0); T188(0); S191(0); S192(0); T194(0); S198(0); T204(0); S211(97.2); T214(2.8)]	Q9H6Z4 1xPhospho [S211(97.2)]	Ran-binding protein 3 OS=Homo sapiens OX=9606 GN=RANBP3 PE=1 SV=1	Q9H6Z4	0	3493.59	35	2141961	1		High	3	0.019	0	1	1	1	1165.2	0.2	0.00023	60.769	5.066e-05	5.875e-08	2.064	6.31	60.64
1037	FALSE	Mono-phosphorylated	High	Unambiguous	ALSQTVPSSGTNGVSLPADCTGAVPAASPDTAAWR	[K].ALSQTVPSSGTNGVSLPADCTGAVPAASPDTAAWR.[S]	1xCarbamidomethyl [C20]; 2xDeamidated [Q4; N12]; 1xPhospho [S28(96.5)]	1xCarbamidomethyl [C20]; 2xDeamidated [Q4; N12]; 1xPhospho [S3(0); T5(0); S8(0); S9(0); T11(0); S15(0); T21(0); S28(96.5); T31(3.5)]	0.000148826	4.45548e-05	1.504	1	1	1	2	Q9H6Z4	Q9H6Z4 [184-218]	Q9H6Z4 1xPhospho [S186(0); T188(0); S191(0); S192(0); T194(0); S198(0); T204(0); S211(96.5); T214(3.5)]	Q9H6Z4 1xPhospho [S211(96.5)]	Ran-binding protein 3 OS=Homo sapiens OX=9606 GN=RANBP3 PE=1 SV=1	Q9H6Z4	0	3494.58	35			NoQuanValues	High	3	0.0713	0	1	1	1	1165.54	6.07	0.00707	60.3943	5.066e-05	5.684e-06	1.504	6.31
1038	FALSE	Multi-phosphorylated	High	Unambiguous	ALSRQLSSGVSEIR	[R].ALSRQLSSGVSEIR.[H]	2xPhospho [S3(100); S7(98.8)]	2xPhospho [S3(100); S7(98.8); S8(1.2); S11(0)]	6.76168e-05	4.45548e-05	1.636	1	1	1	3	P04792	P04792 [76-89]	P04792 2xPhospho [S78(100); S82(98.8); S83(1.2); S86(0)]	P04792 2xPhospho [S78(100); S82(98.8)]	Heat shock protein beta-1 OS=Homo sapiens OX=9606 GN=HSPB1 PE=1 SV=2	P04792	1	1662.76	14	9.70044e+06	2		High	3	0.2463	0	1	1	1	554.926	0.63	0.00035	30.4506	5.066e-05	1.934e-06	1.636	6.7	30.2
1039	FALSE	Mono-phosphorylated	High	Unambiguous	ALSSAGPIPIRPPIVPVK	[R].ALSSAGPIPIRPPIVPVK.[T]	1xPhospho [S3(100)]	1xPhospho [S3(100); S4(0)]	0.00715662	4.45548e-05	0.854	1	1	1	1	Q765P7	Q765P7 [577-594]	Q765P7 1xPhospho [S579(100); S580(0)]	Q765P7 1xPhospho [S579(100)]	Protein MTSS 2 OS=Homo sapiens OX=9606 GN=MTSS2 PE=1 SV=1	Q765P7	0	1892.08	18			NoQuanValues	High	3	0.0647	0	1	1	1	631.365	1.47	0.00093	62.4421	5.066e-05	0.001141	0.854	2.78
1040	FALSE	Multi-phosphorylated	High	Unambiguous	ALSSAVQASPTSPGGSPSSPSSGQR	[K].ALSSAVQASPTSPGGSPSSPSSGQR.[S]	2xPhospho [S12(100); S19(100)]	2xPhospho [S3(0); S4(0); S9(0); T11(0); S12(100); S16(0.1); S18(0.1); S19(100); S21(0); S22(0)]	1.2396e-06	4.45548e-05	2.305	1	1	1	2	Q03164	Q03164 [3500-3524]	Q03164 2xPhospho [S3502(0); S3503(0); S3508(0); T3510(0); S3511(100); S3515(0.1); S3517(0.1); S3518(100); S3520(0); S3521(0)]	Q03164 2xPhospho [S3511(100); S3518(100)]	Histone-lysine N-methyltransferase 2A OS=Homo sapiens OX=9606 GN=KMT2A PE=1 SV=5	Q03164	0	2460.04	25	3.12649e+06	1		High	2	0.0547	0	1	1	1	1230.53	3.68	0.00453	20.9758	5.066e-05	8.249e-09	2.305	6.77	20.98
1042	FALSE	Mono-phosphorylated	High	Unambiguous	AISSDMFFGR	[K].AISSDMFFGR.[E]	1xPhospho [S3(100)]	1xPhospho [S3(100); S4(0)]	0.00144796	4.45548e-05	1.123	1	1	1	1	Q8N6H7	Q8N6H7 [430-439]	Q8N6H7 1xPhospho [S432(100); S433(0)]	Q8N6H7 1xPhospho [S432(100)]	ADP-ribosylation factor GTPase-activating protein 2 OS=Homo sapiens OX=9606 GN=ARFGAP2 PE=1 SV=1	Q8N6H7	0	1210.5	10	6853720	1		High	2	0.139	0	1	1	1	605.753	1.64	0.00099	53.378	5.066e-05	0.0001275	1.123	3.74	53.44
1043	FALSE	Mono-phosphorylated	High	Unambiguous	AISSDMFFGR	[K].AISSDMFFGR.[E]	1xOxidation [M6]; 1xPhospho [S3(100)]	1xOxidation [M6]; 1xPhospho [S3(100); S4(0)]	0.00158341	4.45548e-05	1.108	1	1	1	1	Q8N6H7	Q8N6H7 [430-439]	Q8N6H7 1xPhospho [S432(100); S433(0)]	Q8N6H7 1xPhospho [S432(100)]	ADP-ribosylation factor GTPase-activating protein 2 OS=Homo sapiens OX=9606 GN=ARFGAP2 PE=1 SV=1	Q8N6H7	0	1226.49	10	2.57871e+06	1		High	2	0.072	0	1	1	1	613.75	0.78	0.00048	38.1131	5.066e-05	0.0001442	1.108	3.61	38.13
1044	FALSE	Mono-phosphorylated	High	Unambiguous	AISSDMFFGREVDAEYEAR	[K].AISSDMFFGREVDAEYEAR.[S]	1xPhospho [S3(100)]	1xPhospho [S3(100); S4(0); Y16(0)]	6.37712e-06	4.45548e-05	2.031	1	1	1	1	Q8N6H7	Q8N6H7 [430-448]	Q8N6H7 1xPhospho [S432(100); S433(0); Y445(0)]	Q8N6H7 1xPhospho [S432(100)]	ADP-ribosylation factor GTPase-activating protein 2 OS=Homo sapiens OX=9606 GN=ARFGAP2 PE=1 SV=1	Q8N6H7	1	2272.96	19	2.04402e+06	1		High	3	0.0729	0	1	1	1	758.325	1.16	0.00088	58.1301	5.066e-05	7.728e-08	2.031	5.9	58.12
1045	FALSE	Mono-phosphorylated	High	Unambiguous	ALSSDSILSPAPDAR	[R].ALSSDSILSPAPDAR.[A]	1xPhospho [S3(100)]	1xPhospho [S3(100); S4(0); S6(0); S9(0)]	1.441e-07	4.45548e-05	2.665	1	1	3	5	Q8IVT2	Q8IVT2 [392-406]	Q8IVT2 1xPhospho [S394(100); S395(0); S397(0); S400(0)]	Q8IVT2 1xPhospho [S394(100)]	Mitotic interactor and substrate of PLK1 OS=Homo sapiens OX=9606 GN=MISP PE=1 SV=1	Q8IVT2	0	1579.74	15	1.98619e+07	4		High	2	0.1005	0	1	1	1	790.373	1.64	0.0013	39.9182	5.066e-05	4.361e-10	2.665	5.57	40.01
1046	FALSE	Multi-phosphorylated	High	Unambiguous	ALSSDSILSPAPDAR	[R].ALSSDSILSPAPDAR.[A]	2xPhospho [S3(98.5); S4(98.5)]	2xPhospho [S3(98.5); S4(98.5); S6(3); S9(0)]	0.00302995	4.45548e-05	0.999	1	1	1	1	Q8IVT2	Q8IVT2 [392-406]	Q8IVT2 2xPhospho [S394(98.5); S395(98.5); S397(3); S400(0)]	Q8IVT2 2xPhospho [S394(98.5); S395(98.5)]	Mitotic interactor and substrate of PLK1 OS=Homo sapiens OX=9606 GN=MISP PE=1 SV=1	Q8IVT2	0	1659.7	15	274119	1		High	3	0.0277	0	1	1	1	553.906	0.92	0.00051	49.3146	5.066e-05	0.0003527	0.999	3.25	49.28
1047	FALSE	Multi-phosphorylated	High	Unambiguous	ALSSGGSITSPPLSPALPK	[R].ALSSGGSITSPPLSPALPK.[Y]	2xPhospho [S10(100); S14(100)]	2xPhospho [S3(0); S4(0); S7(0); T9(0); S10(100); S14(100)]	4.92398e-10	4.45548e-05	3.615	1	1	1	4	Q6Y7W6	Q6Y7W6 [17-35]	Q6Y7W6 2xPhospho [S19(0); S20(0); S23(0); T25(0); S26(100); S30(100)]	Q6Y7W6 2xPhospho [S26(100); S30(100)]	GRB10-interacting GYF protein 2 OS=Homo sapiens OX=9606 GN=GIGYF2 PE=1 SV=1	Q6Y7W6	0	1939.92	19	17107730	2		High	2	0.0563	0	1	1	1	970.463	0.89	0.00086	60.0719	5.066e-05	1.859e-13	3.615	7.82	60
1048	FALSE	Mono-phosphorylated	High	Unambiguous	AISSLDLLGDFK	[R].AISSLDLLGDFK.[H]	1xPhospho [S3(100)]	1xPhospho [S3(100); S4(0)]	3.76406e-05	4.45548e-05	1.734	1	1	1	1	Q9ULL8	Q9ULL8 [1017-1028]	Q9ULL8 1xPhospho [S1019(100); S1020(0)]	Q9ULL8 1xPhospho [S1019(100)]	Protein Shroom4 OS=Homo sapiens OX=9606 GN=SHROOM4 PE=1 SV=3	Q9ULL8	0	1358.66	12	268450	1		High	2	0.1399	0	1	1	1	679.835	1.08	0.00073	81.069	5.066e-05	8.722e-07	1.734	3.86	81.03
1049	FALSE	Mono-phosphorylated	High	Unambiguous	ALSSLHGDDQDSEDEVLTIPEVK	[K].ALSSLHGDDQDSEDEVLTIPEVK.[V]	1xPhospho [S12(100)]	1xPhospho [S3(0); S4(0); S12(100); T18(0)]	2.39145e-11	4.45548e-05	4.121	1	1	1	4	P11717	P11717 [2398-2420]	P11717 1xPhospho [S2400(0); S2401(0); S2409(100); T2415(0)]	P11717 1xPhospho [S2409(100)]	Cation-independent mannose-6-phosphate receptor OS=Homo sapiens OX=9606 GN=IGF2R PE=1 SV=3	P11717	0	2577.16	23	107240392	2		High	2	0.328	0	1	1	1	1289.08	0.7	0.0009	52.367	5.066e-05	2.978e-15	4.121	7.53	52.42
1050	FALSE	Mono-phosphorylated	High	Unambiguous	ALSSLHGDDQDSEDEVLTIPEVK	[K].ALSSLHGDDQDSEDEVLTIPEVK.[V]	1xDeamidated [Q10]; 1xPhospho [S12(100)]	1xDeamidated [Q10]; 1xPhospho [S3(0); S4(0); S12(100); T18(0)]	1.03609e-06	4.45548e-05	2.335	1	1	1	1	P11717	P11717 [2398-2420]	P11717 1xPhospho [S2400(0); S2401(0); S2409(100); T2415(0)]	P11717 1xPhospho [S2409(100)]	Cation-independent mannose-6-phosphate receptor OS=Homo sapiens OX=9606 GN=IGF2R PE=1 SV=3	P11717	0	2578.14	23			NoneMonoisotopic	High	2	0.3596	0	1	1	1	1289.59	8.98	0.01157	52.7059	5.066e-05	6.417e-09	2.335	5.7
1054	FALSE	Multi-phosphorylated	High	Unambiguous	AISTPETPLTKR	[R].AISTPETPLTKR.[S]	2xPhospho [T4(100); T7(100)]	2xPhospho [S3(0); T4(100); T7(100); T10(0)]	0.0014741	4.45548e-05	1.12	1	1	1	1	Q14181	Q14181 [124-135]	Q14181 2xPhospho [S126(0); T127(100); T130(100); T133(0)]	Q14181 2xPhospho [T127(100); T130(100)]	DNA polymerase alpha subunit B OS=Homo sapiens OX=9606 GN=POLA2 PE=1 SV=2	Q14181	1	1473.67	12	6254132	1		High	3	0.4414	0	1	1	1	491.897	0.24	0.00012	12.2657	5.066e-05	0.0001306	1.12	4.69	12.39
1056	FALSE	Mono-phosphorylated	High	Unambiguous	ALSVGNIDDALQCYSEAIKLDPHNHVLYSNR	[K].ALSVGNIDDALQCYSEAIKLDPHNHVLYSNR.[S]	1xCarbamidomethyl [C13]; 1xPhospho [S3(100)]	1xCarbamidomethyl [C13]; 1xPhospho [S3(100); Y14(0); S15(0); Y28(0); S29(0)]	4.11104e-09	4.45548e-05	3.26	1	1	1	1	P31948	P31948 [14-44]	P31948 1xPhospho [S16(100); Y27(0); S28(0); Y41(0); S42(0)]	P31948 1xPhospho [S16(100)]	Stress-induced-phosphoprotein 1 OS=Homo sapiens OX=9606 GN=STIP1 PE=1 SV=1	P31948	1	3592.69	31	752243	1		High	4	0.4162	0	1	1	1	898.931	4.03	0.00362	76.2643	5.066e-05	3.372e-12	3.26	9.61	76.16
1059	FALSE	Multi-phosphorylated	High	Unambiguous	ALSYASLDKEDLLSPINQNTLQR	[K].ALSYASLDKEDLLSPINQNTLQR.[S]	2xPhospho [S3(100); S6(100)]	2xPhospho [S3(100); Y4(0); S6(100); S14(0); T20(0)]	8.56643e-08	4.45548e-05	2.752	1	1	1	1	Q6R327	Q6R327 [1383-1405]	Q6R327 2xPhospho [S1385(100); Y1386(0); S1388(100); S1396(0); T1402(0)]	Q6R327 2xPhospho [S1385(100); S1388(100)]	Rapamycin-insensitive companion of mTOR OS=Homo sapiens OX=9606 GN=RICTOR PE=1 SV=1	Q6R327	1	2749.28	23	2527837	1		High	3	0.463	0	1	1	1	917.101	0.91	0.00083	74.0627	5.066e-05	2.138e-10	2.752	9.18	74.14
1060	FALSE	Mono-phosphorylated	High	Unambiguous	ALTDDSDENEEEDAFTDQK	[K].ALTDDSDENEEEDAFTDQK.[I]	1xPhospho [S6(100)]	1xPhospho [T3(0); S6(100); T16(0)]	1.63917e-10	4.45548e-05	3.799	1	1	2	2	Q8NI35	Q8NI35 [1207-1225]	Q8NI35 1xPhospho [T1209(0); S1212(100); T1222(0)]	Q8NI35 1xPhospho [S1212(100)]	InaD-like protein OS=Homo sapiens OX=9606 GN=PATJ PE=1 SV=3	Q8NI35	0	2251.84	19	9144945	2		High	2	0.1621	0	1	1	1	1126.43	1.98	0.00223	29.5323	5.066e-05	4.12e-14	3.799	7.59	29.59
1061	FALSE	Mono-phosphorylated	High	Unambiguous	ALTDDSDENEEEDAFTDQKIR	[K].ALTDDSDENEEEDAFTDQKIR.[Q]	1xPhospho [S6(100)]	1xPhospho [T3(0); S6(100); T16(0)]	8.15365e-12	4.45548e-05	4.301	1	1	1	2	Q8NI35	Q8NI35 [1207-1227]	Q8NI35 1xPhospho [T1209(0); S1212(100); T1222(0)]	Q8NI35 1xPhospho [S1212(100)]	InaD-like protein OS=Homo sapiens OX=9606 GN=PATJ PE=1 SV=3	Q8NI35	1	2521.02	21	2.54365e+07	2		High	3	0.0981	0	1	1	1	841.014	0.66	0.00055	30.8059	5.066e-05	7.372e-16	4.301	8.87	30.89
1062	FALSE	Multi-phosphorylated	High	Unambiguous	ALTDDSDENEEEDAFTDQKIR	[K].ALTDDSDENEEEDAFTDQKIR.[Q]	2xPhospho [T3(100); S6(100)]	2xPhospho [T3(100); S6(100); T16(0)]	1.07392e-06	4.45548e-05	2.329	1	1	1	1	Q8NI35	Q8NI35 [1207-1227]	Q8NI35 2xPhospho [T1209(100); S1212(100); T1222(0)]	Q8NI35 2xPhospho [T1209(100); S1212(100)]	InaD-like protein OS=Homo sapiens OX=9606 GN=PATJ PE=1 SV=3	Q8NI35	1	2600.99	21			NoQuanValues	High	2	0.5902	0	1	1	1	1301	-0.4	-0.00052	37.8234	5.066e-05	6.74e-09	2.329	5.49
1063	FALSE	Mono-phosphorylated	High	Unambiguous	AITGASLADIMAK	[R].AITGASLADIMAK.[R]	1xPhospho [S6(100)]	1xPhospho [T3(0); S6(100)]	3.85966e-06	4.45548e-05	2.115	1	1	1	1	P83731	P83731 [81-93]	P83731 1xPhospho [T83(0); S86(100)]	P83731 1xPhospho [S86(100)]	60S ribosomal protein L24 OS=Homo sapiens OX=9606 GN=RPL24 PE=1 SV=1	P83731	0	1341.65	13	1.37894e+06	1		High	2	0.2602	0	1	1	1	671.329	1.53	0.00103	56.2994	5.066e-05	3.879e-08	2.115	4.42	56.27
1064	FALSE	Mono-phosphorylated	High	Unambiguous	AITGASLADIMAKR	[R].AITGASLADIMAKR.[N]	1xPhospho [S6(100)]	1xPhospho [T3(0); S6(100)]	0.000179115	4.45548e-05	1.473	1	1	1	1	P83731	P83731 [81-94]	P83731 1xPhospho [T83(0); S86(100)]	P83731 1xPhospho [S86(100)]	60S ribosomal protein L24 OS=Homo sapiens OX=9606 GN=RPL24 PE=1 SV=1	P83731	1	1497.75	14			NoQuanValues	High	3	0.2143	0	1	1	1	499.922	0.69	0.00034	43.9931	5.066e-05	7.332e-06	1.473	4.34
1070	FALSE	Mono-phosphorylated	High	Unambiguous	AITSLLGGGSPK	[K].AITSLLGGGSPK.[N]	1xPhospho [S10(100)]	1xPhospho [T3(0); S4(0); S10(100)]	5.48529e-05	4.45548e-05	1.671	1	1	1	1	Q6KC79	Q6KC79 [2649-2660]	Q6KC79 1xPhospho [T2651(0); S2652(0); S2658(100)]	Q6KC79 1xPhospho [S2658(100)]	Nipped-B-like protein OS=Homo sapiens OX=9606 GN=NIPBL PE=1 SV=2	Q6KC79	0	1180.6	12	805106	1		High	2	0.4444	0	1	1	1	590.803	0.94	0.00055	37.5348	5.066e-05	1.461e-06	1.671	4.32	37.56
1071	FALSE	Multi-phosphorylated	High	Unambiguous	ALTTPTHYKLTPRPATR	[K].ALTTPTHYKLTPRPATR.[V]	2xPhospho [T11(100); T/Y]	2xPhospho [T3(50); T4(50); T6(0); Y8(0); T11(100); T16(0.1)]	0.0330484	0.000468415	0.591	1	1	1	1	P52948	P52948 [543-559]	P52948 2xPhospho [T545(50); T546(50); T548(0); Y550(0); T553(100); T558(0.1)]	P52948 2xPhospho [T553(100); T/Y]	Nuclear pore complex protein Nup98-Nup96 OS=Homo sapiens OX=9606 GN=NUP98 PE=1 SV=4	P52948	1	2084.01	17	1.81756e+06	1		High	4	0.124	0	1	1	1	521.758	0.69	0.00036	14.2128	0.0002399	0.009279	0.591	3.79	14.26
1074	FALSE	Mono-phosphorylated	High	Unambiguous	ALVADEPEDLDTEDEGLISFEEER	[R].ALVADEPEDLDTEDEGLISFEEER.[A]	1xPhospho [T12(100)]	1xPhospho [T12(100); S19(0)]	5.41221e-09	4.45548e-05	3.214	1	1	1	1	Q9BZC7	Q9BZC7 [2401-2424]	Q9BZC7 1xPhospho [T2412(100); S2419(0)]	Q9BZC7 1xPhospho [T2412(100)]	ATP-binding cassette sub-family A member 2 OS=Homo sapiens OX=9606 GN=ABCA2 PE=1 SV=4	Q9BZC7	0	2801.19	24	1.14765e+06	1		High	3	0.4403	0	1	1	1	934.404	1.25	0.00117	73.9122	5.066e-05	4.894e-12	3.214	8.38	73.91
1078	FALSE	Mono-phosphorylated	High	Unambiguous	ALVEFESNPEETREPGSPPSVQR	[R].ALVEFESNPEETREPGSPPSVQR.[A]	1xPhospho [T/S]	1xPhospho [S7(0); T12(50); S17(50); S20(0)]	1.66147e-06	4.45548e-05	2.256	1	1	1	1	Q9H6F5	Q9H6F5 [31-53]			Coiled-coil domain-containing protein 86 OS=Homo sapiens OX=9606 GN=CCDC86 PE=1 SV=1	Q9H6F5	1	2635.2	23	975144	1		High	3	0.0616	0	1	1	1	879.073	0.33	0.00029	33.6605	5.066e-05	1.23e-08	2.256	6.82	33.83
1079	FALSE	Multi-phosphorylated	High	Unambiguous	ALVEFESNPEETREPGSPPSVQR	[R].ALVEFESNPEETREPGSPPSVQR.[A]	2xPhospho [S17(97.6); S20(100)]	2xPhospho [S7(0); T12(2.4); S17(97.6); S20(100)]	3.94843e-05	4.45548e-05	1.726	1	1	1	1	Q9H6F5	Q9H6F5 [31-53]	Q9H6F5 2xPhospho [S37(0); T42(2.4); S47(97.6); S50(100)]	Q9H6F5 2xPhospho [S47(97.6); S50(100)]	Coiled-coil domain-containing protein 86 OS=Homo sapiens OX=9606 GN=CCDC86 PE=1 SV=1	Q9H6F5	1	2715.17	23	831789	1		High	3	0.0061	0	1	1	1	905.73	1.75	0.00159	40.2312	5.066e-05	9.28e-07	1.726	6.51	40.22
1082	FALSE	Mono-phosphorylated	High	Unambiguous	ALVLDCHYPEDEVGQEDEAESDIFSIR	[K].ALVLDCHYPEDEVGQEDEAESDIFSIR.[E]	1xCarbamidomethyl [C6]; 1xPhospho [S21(100)]	1xCarbamidomethyl [C6]; 1xPhospho [Y8(0); S21(100); S25(0)]	4.88383e-08	4.45548e-05	2.846	1	1	1	1	Q07021	Q07021 [181-207]	Q07021 1xPhospho [Y188(0); S201(100); S205(0)]	Q07021 1xPhospho [S201(100)]	Complement component 1 Q subcomponent-binding protein, mitochondrial OS=Homo sapiens OX=9606 GN=C1QBP PE=1 SV=1	Q07021	0	3216.37	27	2974235	1		High	3	0.0578	0	1	1	1	1072.8	0.51	0.00055	70.4138	5.066e-05	9.897e-11	2.846	10.03	70.47
1086	FALSE	Mono-phosphorylated	High	Unambiguous	ALVPEMEDEDEEDDSEDAINEFDFLGSGEDGEGAPDPR	[K].ALVPEMEDEDEEDDSEDAINEFDFLGSGEDGEGAPDPR.[R]	1xPhospho [S15(100)]	1xPhospho [S15(100); S27(0)]	0.000172807	4.45548e-05	1.479	1	1	1	1	Q9NRL3	Q9NRL3 [298-335]	Q9NRL3 1xPhospho [S312(100); S324(0)]	Q9NRL3 1xPhospho [S312(100)]	Striatin-4 OS=Homo sapiens OX=9606 GN=STRN4 PE=1 SV=2	Q9NRL3	0	4220.64	38	597013	1		High	3	0.276	0	1	1	1	1407.55	0.74	0.00104	85.654	5.066e-05	6.975e-06	1.479	3.08	85.56
1093	FALSE	Mono-phosphorylated	High	Unambiguous	ALVVPEPEPDSDSNQER	[K].ALVVPEPEPDSDSNQER.[K]	1xPhospho [S13(100)]	1xPhospho [S11(0); S13(100)]	1.14008e-06	4.45548e-05	2.319	1	1	1	2	Q5VTR2	Q5VTR2 [126-142]	Q5VTR2 1xPhospho [S136(0); S138(100)]	Q5VTR2 1xPhospho [S138(100)]	E3 ubiquitin-protein ligase BRE1A OS=Homo sapiens OX=9606 GN=RNF20 PE=1 SV=2	Q5VTR2	0	1961.85	17	9951488	2		High	3	0.0697	0	1	1	1	654.622	1.08	0.00071	30.2443	5.066e-05	7.342e-09	2.319	6.6	30.33
1099	FALSE	Mono-phosphorylated	High	Unambiguous	AMADELSEKQVYDAHTK	[K].AMADELSEKQVYDAHTK.[E]	1xPhospho [S7(100)]	1xPhospho [S7(100); Y12(0); T16(0)]	4.48678e-07	4.45548e-05	2.475	1	1	1	3	Q03135	Q03135 [31-47]	Q03135 1xPhospho [S37(100); Y42(0); T46(0)]	Q03135 1xPhospho [S37(100)]	Caveolin-1 OS=Homo sapiens OX=9606 GN=CAV1 PE=1 SV=4	Q03135	1	2015.88	17	76175118	2		High	3	0.2236	0	1	1	1	672.632	1.38	0.00092	12.9977	5.066e-05	2.058e-09	2.475	5.77	13.1
1100	FALSE	Mono-phosphorylated	High	Unambiguous	AMADELSEKQVYDAHTK	[K].AMADELSEKQVYDAHTK.[E]	1xOxidation [M2]; 1xPhospho [S7(100)]	1xOxidation [M2]; 1xPhospho [S7(100); Y12(0); T16(0)]	3.45671e-09	4.45548e-05	3.289	1	1	1	4	Q03135	Q03135 [31-47]	Q03135 1xPhospho [S37(100); Y42(0); T46(0)]	Q03135 1xPhospho [S37(100)]	Caveolin-1 OS=Homo sapiens OX=9606 GN=CAV1 PE=1 SV=4	Q03135	1	2031.87	17	6.03607e+07	4		High	2	0.2386	0	1	1	1	1016.44	2.01	0.00204	8.6119	5.066e-05	2.673e-12	3.289	7.25	8.6
1103	FALSE	Multi-phosphorylated	High	Unambiguous	AMDNHSDSEEELAAFCPQLDDSTVAR	[R].AMDNHSDSEEELAAFCPQLDDSTVAR.[E]	1xCarbamidomethyl [C16]; 2xPhospho [S6(100); S8(100)]	1xCarbamidomethyl [C16]; 2xPhospho [S6(100); S8(100); S22(0); T23(0)]	2.98015e-10	4.45548e-05	3.699	1	1	1	3	Q86VR2	Q86VR2 [253-278]	Q86VR2 2xPhospho [S258(100); S260(100); S274(0); T275(0)]	Q86VR2 2xPhospho [S258(100); S260(100)]	Reticulophagy regulator 3 OS=Homo sapiens OX=9606 GN=RETREG3 PE=1 SV=1	Q86VR2	0	3068.17	26	2.3293e+07	2		High	3	0.6903	0	1	1	1	1023.4	2.1	0.00214	61.9801	5.066e-05	9.332e-14	3.699	9.04	62.23
1104	FALSE	Multi-phosphorylated	High	Unambiguous	AMDNHSDSEEELAAFCPQLDDSTVAR	[R].AMDNHSDSEEELAAFCPQLDDSTVAR.[E]	1xCarbamidomethyl [C16]; 1xDeamidated [N4]; 2xPhospho [S6(100); S8(100)]	1xCarbamidomethyl [C16]; 1xDeamidated [N4]; 2xPhospho [S6(100); S8(100); S22(0); T23(0)]	0.00044681	4.45548e-05	1.32	1	1	1	1	Q86VR2	Q86VR2 [253-278]	Q86VR2 2xPhospho [S258(100); S260(100); S274(0); T275(0)]	Q86VR2 2xPhospho [S258(100); S260(100)]	Reticulophagy regulator 3 OS=Homo sapiens OX=9606 GN=RETREG3 PE=1 SV=1	Q86VR2	0	3069.15	26	473139	1		High	3	0.0788	0	1	1	1	1023.73	6.27	0.00641	63.4289	5.066e-05	2.556e-05	1.32	3.68	63.77
1105	FALSE	Multi-phosphorylated	High	Unambiguous	AMDNHSDSEEELAAFCPQLDDSTVAR	[R].AMDNHSDSEEELAAFCPQLDDSTVAR.[E]	1xCarbamidomethyl [C16]; 1xOxidation [M2]; 2xPhospho [S6(100); S8(100)]	1xCarbamidomethyl [C16]; 1xOxidation [M2]; 2xPhospho [S6(100); S8(100); S22(0); T23(0)]	2.00638e-09	4.45548e-05	3.38	1	1	1	2	Q86VR2	Q86VR2 [253-278]	Q86VR2 2xPhospho [S258(100); S260(100); S274(0); T275(0)]	Q86VR2 2xPhospho [S258(100); S260(100)]	Reticulophagy regulator 3 OS=Homo sapiens OX=9606 GN=RETREG3 PE=1 SV=1	Q86VR2	0	3084.16	26	11599534	1		High	3	0.7678	0	1	1	1	1028.73	1.93	0.00199	59.7951	5.066e-05	1.267e-12	3.38	8.57	59.89
1106	FALSE	Multi-phosphorylated	High	Unambiguous	AMDNHSDSEEELAAFCPQLDDSTVAR	[R].AMDNHSDSEEELAAFCPQLDDSTVAR.[E]	1xCarbamidomethyl [C16]; 1xDeamidated [N4]; 1xOxidation [M2]; 2xPhospho [S6(100); S8(100)]	1xCarbamidomethyl [C16]; 1xDeamidated [N4]; 1xOxidation [M2]; 2xPhospho [S6(100); S8(100); S22(0); T23(0)]	0.00146533	4.45548e-05	1.121	1	1	1	1	Q86VR2	Q86VR2 [253-278]	Q86VR2 2xPhospho [S258(100); S260(100); S274(0); T275(0)]	Q86VR2 2xPhospho [S258(100); S260(100)]	Reticulophagy regulator 3 OS=Homo sapiens OX=9606 GN=RETREG3 PE=1 SV=1	Q86VR2	0	3085.15	26	358100	1		High	3	0.3314	0	1	1	1	1029.06	6.92	0.00711	61.2542	5.066e-05	0.0001302	1.121	5.22	61.22
1107	FALSE	Mono-phosphorylated	High	Unambiguous	AMEGNSSDQEQSPEDEDEGPAEEVPTQMPEQNPTHALPESPR	[R].AMEGNSSDQEQSPEDEDEGPAEEVPTQMPEQNPTHALPESPR.[L]	1xPhospho [S7(93.6)]	1xPhospho [S6(3.2); S7(93.6); S12(3.2); T26(0); T34(0); S40(0)]	4.92398e-10	4.45548e-05	3.615	1	1	1	1	Q86Y91	Q86Y91 [441-482]	Q86Y91 1xPhospho [S446(3.2); S447(93.6); S452(3.2); T466(0); T474(0); S480(0)]	Q86Y91 1xPhospho [S447(93.6)]	Kinesin-like protein KIF18B OS=Homo sapiens OX=9606 GN=KIF18B PE=1 SV=4	Q86Y91	0	4669.91	42	1821898	1		High	4	0.0073	0	1	1	1	1168.23	0.27	0.00031	42.8632	5.066e-05	1.861e-13	3.615	8.25	42.9
1108	FALSE	Mono-phosphorylated	High	Unambiguous	AMEGNSSDQEQSPEDEDEGPAEEVPTQMPEQNPTHALPESPR	[R].AMEGNSSDQEQSPEDEDEGPAEEVPTQMPEQNPTHALPESPR.[L]	1xDeamidated [Q27]; 1xPhospho [S7(94.2)]	1xDeamidated [Q27]; 1xPhospho [S6(2.9); S7(94.2); S12(2.9); T26(0); T34(0); S40(0)]	6.02706e-09	4.45548e-05	3.196	1	1	1	1	Q86Y91	Q86Y91 [441-482]	Q86Y91 1xPhospho [S446(2.9); S447(94.2); S452(2.9); T466(0); T474(0); S480(0)]	Q86Y91 1xPhospho [S447(94.2)]	Kinesin-like protein KIF18B OS=Homo sapiens OX=9606 GN=KIF18B PE=1 SV=4	Q86Y91	0	4670.89	42			NoQuanValues	High	4	0.0039	0	1	1	1	1168.49	5.46	0.00638	42.763	5.066e-05	5.711e-12	3.196	7.71
1109	FALSE	Mono-phosphorylated	High	Unambiguous	AMEGNSSDQEQSPEDEDEGPAEEVPTQMPEQNPTHALPESPR	[R].AMEGNSSDQEQSPEDEDEGPAEEVPTQMPEQNPTHALPESPR.[L]	3xDeamidated [Q9; Q11; Q27]; 1xPhospho [S/T]	3xDeamidated [Q9; Q11; Q27]; 1xPhospho [S6(33.3); S7(33.3); S12(33.3); T26(0); T34(0); S40(0)]	0.00628429	4.45548e-05	0.876	1	1	1	1	Q86Y91	Q86Y91 [441-482]			Kinesin-like protein KIF18B OS=Homo sapiens OX=9606 GN=KIF18B PE=1 SV=4	Q86Y91	0	4672.86	42			NoQuanValues	High	4	0.0027	0	1	1	1	1168.99	13.56	0.01584	42.9874	5.066e-05	0.0009518	0.876	3.73
1110	FALSE	Mono-phosphorylated	High	Unambiguous	AMEGNSSDQEQSPEDEDEGPAEEVPTQMPEQNPTHALPESPR	[R].AMEGNSSDQEQSPEDEDEGPAEEVPTQMPEQNPTHALPESPR.[L]	1xDeamidated [Q9]; 1xPhospho [S7]; 1xOxidation [M2]	1xDeamidated [Q9]; 1xPhospho [S7]; 1xOxidation [M2]	7.95574e-06	4.45548e-05	1.994	1	1	1	1	Q86Y91	Q86Y91 [441-482]	Q86Y91 1xPhospho [S447]	Q86Y91 1xPhospho [S447]	Kinesin-like protein KIF18B OS=Homo sapiens OX=9606 GN=KIF18B PE=1 SV=4	Q86Y91	0	4686.89	42			NoQuanValues	High	4		0.0187	6	6	6	1172.48	4.24	0.00497	41.3958	5.066e-05	1.046e-07	1.994	6.3
1123	FALSE	Mono-phosphorylated	High	Unambiguous	AMKPPGGESSNLFGSPEEATPSSRPNR	[R].AMKPPGGESSNLFGSPEEATPSSRPNR.[M]	1xPhospho [S15(98.1)]	1xPhospho [S9(0); S10(1.9); S15(98.1); T20(0); S22(0); S23(0)]	0.00105554	4.45548e-05	1.176	1	1	1	2	Q9H910	Q9H910 [16-42]	Q9H910 1xPhospho [S24(0); S25(1.9); S30(98.1); T35(0); S37(0); S38(0)]	Q9H910 1xPhospho [S30(98.1)]	Jupiter microtubule associated homolog 2 OS=Homo sapiens OX=9606 GN=JPT2 PE=1 SV=1	Q9H910	0	2880.3	27	12206868	2		High	4	0.0997	0	1	1	1	720.831	0.86	0.00062	22.4088	5.066e-05	8.285e-05	1.176	6.02	22.47
1124	FALSE	Mono-phosphorylated	High	Unambiguous	AMKPPGGESSNLFGSPEEATPSSRPNR	[R].AMKPPGGESSNLFGSPEEATPSSRPNR.[M]	1xOxidation [M2]; 1xPhospho [S15(100)]	1xOxidation [M2]; 1xPhospho [S9(0); S10(0); S15(100); T20(0); S22(0); S23(0)]	1.17727e-08	4.45548e-05	3.084	1	1	1	2	Q9H910	Q9H910 [16-42]	Q9H910 1xPhospho [S24(0); S25(0); S30(100); T35(0); S37(0); S38(0)]	Q9H910 1xPhospho [S30(100)]	Jupiter microtubule associated homolog 2 OS=Homo sapiens OX=9606 GN=JPT2 PE=1 SV=1	Q9H910	0	2896.29	27	7.80315e+06	2		High	4	0.0958	0	1	1	1	724.83	2.1	0.00152	16.1044	5.066e-05	1.42e-11	3.084	10.33	16.18
1125	FALSE	Mono-phosphorylated	High	Unambiguous	AMKPPGGESSNLFGSPEEATPSSRPNR	[R].AMKPPGGESSNLFGSPEEATPSSRPNR.[M]	1xDeamidated [N11]; 1xOxidation [M2]; 1xPhospho [S15(99.9)]	1xDeamidated [N11]; 1xOxidation [M2]; 1xPhospho [S9(0); S10(0); S15(99.9); T20(0); S22(0); S23(0)]	0.00144796	4.45548e-05	1.123	1	1	1	1	Q9H910	Q9H910 [16-42]	Q9H910 1xPhospho [S24(0); S25(0); S30(99.9); T35(0); S37(0); S38(0)]	Q9H910 1xPhospho [S30(99.9)]	Jupiter microtubule associated homolog 2 OS=Homo sapiens OX=9606 GN=JPT2 PE=1 SV=1	Q9H910	0	2897.28	27			NoneMonoisotopic	High	3	0.0981	0	1	1	1	966.438	7.62	0.00736	16.3742	5.066e-05	0.0001282	1.123	4.79
1126	FALSE	Mono-phosphorylated	High	Unambiguous	AMLDQLMGTSRDGDTTR	[R].AMLDQLMGTSRDGDTTR.[Q]	1xPhospho [T/S]	1xPhospho [T9(50); S10(50); T15(0); T16(0)]	4.90224e-06	4.45548e-05	2.075	1	1	2	3	Q9Y383	Q9Y383 [9-25]			Putative RNA-binding protein Luc7-like 2 OS=Homo sapiens OX=9606 GN=LUC7L2 PE=1 SV=2	Q9Y383	1	1947.83	17	1.47944e+07	2		High	2	0.0047	0	1	1	1	974.419	0.5	0.00049	37.211	5.066e-05	5.396e-08	2.075	4.3	37.23
1127	FALSE	Mono-phosphorylated	High	Unambiguous	AMLDQLMGTSRDGDTTR	[R].AMLDQLMGTSRDGDTTR.[Q]	1xOxidation [M]; 1xPhospho [S10(98.8)]	1xOxidation [M2; M7]; 1xPhospho [T9(0); S10(98.8); T15(1.2); T16(0)]	2.84214e-05	4.45548e-05	1.781	1	1	3	4	Q9Y383	Q9Y383 [9-25]	Q9Y383 1xPhospho [T17(0); S18(98.8); T23(1.2); T24(0)]	Q9Y383 1xPhospho [S18(98.8)]	Putative RNA-binding protein Luc7-like 2 OS=Homo sapiens OX=9606 GN=LUC7L2 PE=1 SV=2	Q9Y383	1	1963.82	17	1.54391e+07	4		High	3	0.0553	0	1	1	1	655.281	1.34	0.00088	21.9018	5.066e-05	5.948e-07	1.781	5.61	19.75
1128	FALSE	Mono-phosphorylated	High	Unambiguous	AMLDQLMGTSRDGDTTR	[R].AMLDQLMGTSRDGDTTR.[Q]	2xOxidation [M2; M7]; 1xPhospho [S10(98.3)]	2xOxidation [M2; M7]; 1xPhospho [T9(1.7); S10(98.3); T15(0); T16(0)]	0.000173843	4.45548e-05	1.478	1	1	1	1	Q9Y383	Q9Y383 [9-25]	Q9Y383 1xPhospho [T17(1.7); S18(98.3); T23(0); T24(0)]	Q9Y383 1xPhospho [S18(98.3)]	Putative RNA-binding protein Luc7-like 2 OS=Homo sapiens OX=9606 GN=LUC7L2 PE=1 SV=2	Q9Y383	1	1979.82	17			NoQuanValues	High	3	0.0393	0	1	1	1	660.612	1.46	0.00096	10.592	5.066e-05	7.069e-06	1.478	4.84
1135	FALSE	Mono-phosphorylated	High	Unambiguous	AMSEVTSLHEDDWR	[R].AMSEVTSLHEDDWR.[S]	1xPhospho [S7(100)]	1xPhospho [S3(0); T6(0); S7(100)]	2.74821e-07	4.45548e-05	2.557	1	1	2	4	Q86X29	Q86X29 [430-443]	Q86X29 1xPhospho [S432(0); T435(0); S436(100)]	Q86X29 1xPhospho [S436(100)]	Lipolysis-stimulated lipoprotein receptor OS=Homo sapiens OX=9606 GN=LSR PE=1 SV=4	Q86X29	0	1755.7	14	2.12167e+07	3		High	2	0.0632	0	1	1	1	878.357	1.46	0.00128	29.7031	5.066e-05	1.05e-09	2.557	5.38	29.75
1136	FALSE	Mono-phosphorylated	High	Unambiguous	AMSEVTSLHEDDWR	[R].AMSEVTSLHEDDWR.[S]	1xOxidation [M2]; 1xPhospho [S7(100)]	1xOxidation [M2]; 1xPhospho [S3(0); T6(0); S7(100)]	1.78701e-07	4.45548e-05	2.629	1	1	1	2	Q86X29	Q86X29 [430-443]	Q86X29 1xPhospho [S432(0); T435(0); S436(100)]	Q86X29 1xPhospho [S436(100)]	Lipolysis-stimulated lipoprotein receptor OS=Homo sapiens OX=9606 GN=LSR PE=1 SV=4	Q86X29	0	1771.7	14	1.40386e+07	2		High	2	0.07	0	1	1	1	886.354	1.22	0.00108	21.5339	5.066e-05	5.814e-10	2.629	5.43	21.55
1137	FALSE	Multi-phosphorylated	High	Unambiguous	AMSEVTSLHEDDWR	[R].AMSEVTSLHEDDWR.[S]	2xPhospho [S3(100); S7(100)]	2xPhospho [S3(100); T6(0); S7(100)]	3.78663e-05	4.45548e-05	1.733	1	1	1	1	Q86X29	Q86X29 [430-443]	Q86X29 2xPhospho [S432(100); T435(0); S436(100)]	Q86X29 2xPhospho [S432(100); S436(100)]	Lipolysis-stimulated lipoprotein receptor OS=Homo sapiens OX=9606 GN=LSR PE=1 SV=4	Q86X29	0	1835.67	14	1.04664e+06	1		High	2	0.1409	0	1	1	1	918.34	0.99	0.00091	44.0405	5.066e-05	8.768e-07	1.733	4.47	44.08
1138	FALSE	Multi-phosphorylated	High	Unambiguous	AMSEVTSLHEDDWR	[R].AMSEVTSLHEDDWR.[S]	1xOxidation [M2]; 2xPhospho [T6(98.1); S7(100)]	1xOxidation [M2]; 2xPhospho [S3(2); T6(98.1); S7(100)]	0.00459152	4.45548e-05	0.929	1	1	1	1	Q86X29	Q86X29 [430-443]	Q86X29 2xPhospho [S432(2); T435(98.1); S436(100)]	Q86X29 2xPhospho [T435(98.1); S436(100)]	Lipolysis-stimulated lipoprotein receptor OS=Homo sapiens OX=9606 GN=LSR PE=1 SV=4	Q86X29	0	1851.67	14	489583	1		High	3	0.0353	0	1	1	1	617.893	-0.24	-0.00015	30.7233	5.066e-05	0.0006222	0.929	3.68	30.7
1142	FALSE	Multi-phosphorylated	High	Unambiguous	AMSTTSISSPQPGKLRSPFLQK	[R].AMSTTSISSPQPGKLRSPFLQK.[Q]	2xPhospho [S9(98.3); S17(100)]	2xPhospho [S3(0); T4(0); T5(0); S6(0); S8(1.7); S9(98.3); S17(100)]	1.16767e-06	4.45548e-05	2.315	1	1	1	1	Q9UJU6	Q9UJU6 [267-288]	Q9UJU6 2xPhospho [S269(0); T270(0); T271(0); S272(0); S274(1.7); S275(98.3); S283(100)]	Q9UJU6 2xPhospho [S275(98.3); S283(100)]	Drebrin-like protein OS=Homo sapiens OX=9606 GN=DBNL PE=1 SV=1	Q9UJU6	2	2521.19	22	2.22902e+06	1		High	3	0.2209	0	1	1	1	841.07	0.88	0.00074	34.4099	5.066e-05	7.556e-09	2.315	7.38	34.46
1151	FALSE	Mono-phosphorylated	High	Unambiguous	ANEAGGQVGPEAPRPPETSPEMR	[R].ANEAGGQVGPEAPRPPETSPEMR.[S]	1xPhospho [T/S]	1xPhospho [T18(50); S19(50)]	1.47914e-09	4.45548e-05	3.431	1	1	1	4	Q8N3D4	Q8N3D4 [267-289]			EH domain-binding protein 1-like protein 1 OS=Homo sapiens OX=9606 GN=EHBP1L1 PE=1 SV=2	Q8N3D4	0	2457.09	23	12014115	1		High	3	0.0103	0	1	1	1	819.702	2.37	0.00194	17.9892	5.066e-05	8.345e-13	3.431	7.78	17.8
1152	FALSE	Mono-phosphorylated	High	Unambiguous	ANEAGGQVGPEAPRPPETSPEMR	[R].ANEAGGQVGPEAPRPPETSPEMR.[S]	1xOxidation [M22]; 1xPhospho [T/S]	1xOxidation [M22]; 1xPhospho [T18(50); S19(50)]	1.66515e-08	4.45548e-05	3.026	1	1	1	1	Q8N3D4	Q8N3D4 [267-289]			EH domain-binding protein 1-like protein 1 OS=Homo sapiens OX=9606 GN=EHBP1L1 PE=1 SV=2	Q8N3D4	0	2473.08	23	9848482	1		High	3	0.0111	0	1	1	1	825.033	0.98	0.00081	12.059	5.066e-05	2.274e-11	3.026	8.12	12.13
1155	FALSE	Mono-phosphorylated	High	Unambiguous	ANFDEENAYFEDEEEDSSNVDLPYIPAENSPTR	[R].ANFDEENAYFEDEEEDSSNVDLPYIPAENSPTR.[Q]	1xPhospho [S30(97.9)]	1xPhospho [Y9(0); S17(0); S18(0); Y24(0); S30(97.9); T32(2.1)]	1.50992e-06	4.45548e-05	2.272	1	1	1	2	Q86XP3	Q86XP3 [67-99]	Q86XP3 1xPhospho [Y75(0); S83(0); S84(0); Y90(0); S96(97.9); T98(2.1)]	Q86XP3 1xPhospho [S96(97.9)]	ATP-dependent RNA helicase DDX42 OS=Homo sapiens OX=9606 GN=DDX42 PE=1 SV=1	Q86XP3	0	3886.58	33	3498285	1		High	3	0.0211	0	1	1	1	1296.2	2.12	0.00274	74.1582	5.066e-05	1.074e-08	2.272	7.12	73.85
1156	FALSE	Mono-phosphorylated	High	Unambiguous	ANFDEENAYFEDEEEDSSNVDLPYIPAENSPTR	[R].ANFDEENAYFEDEEEDSSNVDLPYIPAENSPTR.[Q]	1xDeamidated [N19]; 1xPhospho [S30(98.2)]	1xDeamidated [N19]; 1xPhospho [Y9(0); S17(0); S18(0); Y24(0); S30(98.2); T32(1.8)]	1.66331e-07	4.45548e-05	2.641	1	1	1	3	Q86XP3	Q86XP3 [67-99]	Q86XP3 1xPhospho [Y75(0); S83(0); S84(0); Y90(0); S96(98.2); T98(1.8)]	Q86XP3 1xPhospho [S96(98.2)]	ATP-dependent RNA helicase DDX42 OS=Homo sapiens OX=9606 GN=DDX42 PE=1 SV=1	Q86XP3	0	3887.56	33	614655	1		High	3	0.0247	0	1	1	1	1296.53	5.69	0.00738	74.706	5.066e-05	5.312e-10	2.641	6.49	74.58
1157	FALSE	Mono-phosphorylated	High	Unambiguous	ANFDEENAYFEDEEEDSSNVDLPYIPAENSPTR	[R].ANFDEENAYFEDEEEDSSNVDLPYIPAENSPTR.[Q]	3xDeamidated [N2; N7; N19]; 1xPhospho [S30(97.1)]	3xDeamidated [N2; N7; N19]; 1xPhospho [Y9(0); S17(0); S18(0); Y24(0); S30(97.1); T32(3)]	0.00100036	4.45548e-05	1.185	1	1	1	1	Q86XP3	Q86XP3 [67-99]	Q86XP3 1xPhospho [Y75(0); S83(0); S84(0); Y90(0); S96(97.1); T98(3)]	Q86XP3 1xPhospho [S96(97.1)]	ATP-dependent RNA helicase DDX42 OS=Homo sapiens OX=9606 GN=DDX42 PE=1 SV=1	Q86XP3	0	3889.53	33			NoQuanValues	High	3	0.0737	0	1	1	1	1297.2	14.16	0.01836	73.6504	5.066e-05	7.687e-05	1.185	4.75
1158	FALSE	Mono-phosphorylated	High	Unambiguous	ANFPLGPGPEGPMAAMSAMEPHHVNGSLGSGDMDGLPK	[R].ANFPLGPGPEGPMAAMSAMEPHHVNGSLGSGDMDGLPK.[S]	1xDeamidated [N2]; 2xOxidation [M16; M19]; 1xPhospho [S30(95)]	1xDeamidated [N2]; 2xOxidation [M16; M19]; 1xPhospho [S17(0); S27(5); S30(95)]	0.307495	0.00600568	0.157	1	1	1	1	Q9BWG4	Q9BWG4 [303-340]	Q9BWG4 1xPhospho [S319(0); S329(5); S332(95)]	Q9BWG4 1xPhospho [S332(95)]	Single-stranded DNA-binding protein 4 OS=Homo sapiens OX=9606 GN=SSBP4 PE=1 SV=1	Q9BWG4	0	3886.66	38			NoQuanValues	High	3	0.0742	0	1	1	1	1296.22	-1.48	-0.00191	86.7264	0.003653	0.2146	0.157	2.29
1169	FALSE	Mono-phosphorylated	High	Unambiguous	ANIVDQSHLHDSSQKGVIDLAALGITGR	[K].ANIVDQSHLHDSSQKGVIDLAALGITGR.[Q]	1xPhospho [S/T]	1xPhospho [S7(33.3); S12(33.3); S13(33.3); T26(0)]	0.000227478	4.45548e-05	1.433	1	1	1	1	Q99570	Q99570 [802-829]			Phosphoinositide 3-kinase regulatory subunit 4 OS=Homo sapiens OX=9606 GN=PIK3R4 PE=1 SV=3	Q99570	1	2995.5	28	1.38986e+06	1		High	4	0.0022	0	1	1	1	749.629	-1.48	-0.00111	56.436	5.066e-05	1.022e-05	1.433	4.6	55.92
1170	FALSE	Mono-phosphorylated	High	Unambiguous	ANIVDQSHLHDSSQKGVIDLAALGITGR	[K].ANIVDQSHLHDSSQKGVIDLAALGITGR.[Q]	1xDeamidated [Q14]; 1xPhospho [S/T]	1xDeamidated [Q14]; 1xPhospho [S7(1.1); S12(49.5); S13(49.5); T26(0)]	1.8837e-06	4.45548e-05	2.235	1	1	1	2	Q99570	Q99570 [802-829]			Phosphoinositide 3-kinase regulatory subunit 4 OS=Homo sapiens OX=9606 GN=PIK3R4 PE=1 SV=3	Q99570	1	2996.48	28			NoQuanValues	High	4	0.0183	0	1	1	1	749.881	5.89	0.00441	56.243	5.066e-05	1.461e-08	2.235	6.56
1176	FALSE	Mono-phosphorylated	High	Unambiguous	ANRDQDSSDDERALEDWVSSETSALPRPR	[R].ANRDQDSSDDERALEDWVSSETSALPRPR.[W]	1xPhospho [S/T]	1xPhospho [S7(50); S8(50); S19(0); S20(0); T22(0); S23(0)]	8.97612e-07	4.45548e-05	2.359	1	1	1	4	Q5TAQ9	Q5TAQ9 [123-151]			DDB1- and CUL4-associated factor 8 OS=Homo sapiens OX=9606 GN=DCAF8 PE=1 SV=1	Q5TAQ9	2	3382.49	29	11261355	1		High	4	0.002	0	1	1	1	846.379	0.12	0.0001	64.0859	5.066e-05	5.307e-09	2.359	4.94	64.25
1177	FALSE	Multi-phosphorylated	High	Unambiguous	ANRDQDSSDDERALEDWVSSETSALPRPR	[R].ANRDQDSSDDERALEDWVSSETSALPRPR.[W]	2xDeamidated [N2; Q5]; 2xPhospho [S7(99.9); S8(99.9)]	2xDeamidated [N2; Q5]; 2xPhospho [S7(99.9); S8(99.9); S19(0.1); S20(0.1); T22(0); S23(0)]	0.109265	0.00169713	0.373	1	1	1	1	Q5TAQ9	Q5TAQ9 [123-151]	Q5TAQ9 2xPhospho [S129(99.9); S130(99.9); S141(0.1); S142(0.1); T144(0); S145(0)]	Q5TAQ9 2xPhospho [S129(99.9); S130(99.9)]	DDB1- and CUL4-associated factor 8 OS=Homo sapiens OX=9606 GN=DCAF8 PE=1 SV=1	Q5TAQ9	2	3464.43	29			NoneMonoisotopic	High	4		0.0485	2	2	2	866.873	11.8	0.01022	69.4119	0.000972	0.04879	0.373	2.55
1180	FALSE	Mono-phosphorylated	High	Unambiguous	ANSALTPPKPESGLTLQESNTPGLR	[R].ANSALTPPKPESGLTLQESNTPGLR.[Q]	1xDeamidated [N2]; 1xPhospho [S12(86.9)]	1xDeamidated [N2]; 1xPhospho [S3(3.3); T6(3.3); S12(86.9); T15(3.3); S19(3.3); T21(0)]	0.0028381	4.45548e-05	1.01	1	1	1	1	Q9BW04	Q9BW04 [451-475]	Q9BW04 1xPhospho [S453(3.3); T456(3.3); S462(86.9); T465(3.3); S469(3.3); T471(0)]	Q9BW04 1xPhospho [S462(86.9)]	Specifically androgen-regulated gene protein OS=Homo sapiens OX=9606 GN=SARG PE=1 SV=2	Q9BW04	0	2659.3	25	535092	1		High	3	0.0357	0	1	1	1	887.111	8.19	0.00726	41.922	5.066e-05	0.0003223	1.01	3.92	42.2
1182	FALSE	Mono-phosphorylated	High	Unambiguous	ANSFVGTAQYVSPELLTEK	[R].ANSFVGTAQYVSPELLTEK.[S]	1xDeamidated [N2]; 1xPhospho [S3(100)]	1xDeamidated [N2]; 1xPhospho [S3(100); T7(0); Y10(0); S12(0); T17(0)]	4.98501e-05	4.45548e-05	1.687	1	2	1	1	O15530	O15530 [239-257]	O15530 1xPhospho [S241(100); T245(0); Y248(0); S250(0); T255(0)]	O15530 1xPhospho [S241(100)]	3-phosphoinositide-dependent protein kinase 1 OS=Homo sapiens OX=9606 GN=PDPK1 PE=1 SV=1	O15530; Q6A1A2	0	2134.99	19	452141	1		High	3	0.1034	0	1	1	1	712.337	1.35	0.00096	68.0063	5.066e-05	1.283e-06	1.687	4.35	68
1183	FALSE	Multi-phosphorylated	High	Unambiguous	ANSGGVDLDSSGEFASIEK	[R].ANSGGVDLDSSGEFASIEK.[M]	2xPhospho [S10(100); S11(100)]	2xPhospho [S3(0); S10(100); S11(100); S16(0)]	4.30766e-08	4.45548e-05	2.867	1	1	1	1	Q92766	Q92766 [1165-1183]	Q92766 2xPhospho [S1167(0); S1174(100); S1175(100); S1180(0)]	Q92766 2xPhospho [S1174(100); S1175(100)]	Ras-responsive element-binding protein 1 OS=Homo sapiens OX=9606 GN=RREB1 PE=1 SV=3	Q92766	0	2042.8	19	984578	1		High	2	0.181	0	1	1	1	1021.91	3.45	0.00352	56.5432	5.066e-05	8.341e-11	2.867	7.35	56.6
1184	FALSE	Multi-phosphorylated	High	Unambiguous	ANSKSEGSPVLPHEPAK	[R].ANSKSEGSPVLPHEPAK.[V]	2xPhospho [S5(99); S]	2xPhospho [S3(50.5); S5(99); S8(50.5)]	5.99982e-05	4.45548e-05	1.656	1	1	1	1	Q9UKE5	Q9UKE5 [762-778]	Q9UKE5 2xPhospho [S764(50.5); S766(99); S769(50.5)]	Q9UKE5 2xPhospho [S766(99); S]	TRAF2 and NCK-interacting protein kinase OS=Homo sapiens OX=9606 GN=TNIK PE=1 SV=1	Q9UKE5	1	1907.83	17	5443797	1		High	3		0.0361	2	2	2	636.616	1.18	0.00075	8.7908	5.066e-05	1.645e-06	1.656	6.4	8.78
1186	FALSE	Mono-phosphorylated	High	Unambiguous	ANSNLVLQADRSLIDR	[K].ANSNLVLQADRSLIDR.[T]	1xPhospho [S12(100)]	1xPhospho [S3(0); S12(100)]	9.28174e-05	4.45548e-05	1.583	1	1	1	1	O75643	O75643 [15-30]	O75643 1xPhospho [S17(0); S26(100)]	O75643 1xPhospho [S26(100)]	U5 small nuclear ribonucleoprotein 200 kDa helicase OS=Homo sapiens OX=9606 GN=SNRNP200 PE=1 SV=2	O75643	1	1864.93	16	653496	1		High	3	0.4632	0	1	1	1	622.315	1.3	0.00081	38.3934	5.066e-05	3.004e-06	1.583	6.39	38.38
1189	FALSE	Multi-phosphorylated	High	Unambiguous	ANSTSDSVFTETPSPVLK	[R].ANSTSDSVFTETPSPVLK.[N]	2xPhospho [S14(100); S/T]	2xPhospho [S3(49.2); T4(49.2); S5(0.8); S7(0.8); T10(0); T12(0); S14(100)]	1.55398e-05	4.45548e-05	1.882	1	1	1	1	Q9UKI2	Q9UKI2 [87-104]	Q9UKI2 2xPhospho [S89(49.2); T90(49.2); S91(0.8); S93(0.8); T96(0); T98(0); S100(100)]	Q9UKI2 2xPhospho [S100(100); S/T]	Cdc42 effector protein 3 OS=Homo sapiens OX=9606 GN=CDC42EP3 PE=1 SV=1	Q9UKI2	0	2039.86	18			NoQuanValues	High	3	0.0151	0	1	1	1	680.626	1.51	0.00103	59.8533	5.066e-05	2.608e-07	1.882	5.3
1199	FALSE	Multi-phosphorylated	High	Unambiguous	APAGQEEPGTPPSSPLSAEQLDR	[K].APAGQEEPGTPPSSPLSAEQLDR.[I]	2xPhospho [T10(100); S14(100)]	2xPhospho [T10(100); S13(0); S14(100); S17(0)]	0.000312223	4.45548e-05	1.38	1	1	1	1	P13051	P13051 [51-73]	P13051 2xPhospho [T60(100); S63(0); S64(100); S67(0)]	P13051 2xPhospho [T60(100); S64(100)]	Uracil-DNA glycosylase OS=Homo sapiens OX=9606 GN=UNG PE=1 SV=2	P13051	0	2494.05	23	1.30135e+06	1		High	3	0.0484	0	1	1	1	832.024	1.65	0.00137	41.3626	5.066e-05	1.576e-05	1.38	5.78	41.24
1204	FALSE	Mono-phosphorylated	High	Unambiguous	APAPLGTVADSLRASDGQLQAK	[K].APAPLGTVADSLRASDGQLQAK.[A]	1xPhospho [S15(100)]	1xPhospho [T7(0); S11(0); S15(100)]	3.34752e-07	4.45548e-05	2.524	1	1	1	2	Q9BRG2	Q9BRG2 [187-208]	Q9BRG2 1xPhospho [T193(0); S197(0); S201(100)]	Q9BRG2 1xPhospho [S201(100)]	SH2 domain-containing protein 3A OS=Homo sapiens OX=9606 GN=SH2D3A PE=1 SV=1	Q9BRG2	1	2246.12	22			NoQuanValues	High	3	0.0523	0	1	1	1	749.379	1.6	0.0012	42.3975	5.066e-05	1.376e-09	2.524	7.65
1209	FALSE	Mono-phosphorylated	High	Unambiguous	APEGDDFLSLHAESDGEGALQVDLGEPAPAPPAADSR	[R].APEGDDFLSLHAESDGEGALQVDLGEPAPAPPAADSR.[W]	1xPhospho [S14(100)]	1xPhospho [S9(0); S14(100); S36(0)]	3.98376e-13	4.45548e-05	4.806	1	1	3	8	Q9H7N4	Q9H7N4 [440-476]	Q9H7N4 1xPhospho [S448(0); S453(100); S475(0)]	Q9H7N4 1xPhospho [S453(100)]	Splicing factor, arginine/serine-rich 19 OS=Homo sapiens OX=9606 GN=SCAF1 PE=1 SV=3	Q9H7N4	0	3781.69	37	6.0647e+06	2		High	3	0.0287	0	1	1	1	1261.23	-0.03	-4e-05	71.3159	5.066e-05	6.305e-16	4.806	9.77	71.55
1210	FALSE	Mono-phosphorylated	High	Unambiguous	APEGDDFLSLHAESDGEGALQVDLGEPAPAPPAADSR	[R].APEGDDFLSLHAESDGEGALQVDLGEPAPAPPAADSR.[W]	1xDeamidated [Q21]; 1xPhospho [S14(98.5)]	1xDeamidated [Q21]; 1xPhospho [S9(1.5); S14(98.5); S36(0)]	6.66135e-13	4.45548e-05	4.72	1	1	3	5	Q9H7N4	Q9H7N4 [440-476]	Q9H7N4 1xPhospho [S448(1.5); S453(98.5); S475(0)]	Q9H7N4 1xPhospho [S453(98.5)]	Splicing factor, arginine/serine-rich 19 OS=Homo sapiens OX=9606 GN=SCAF1 PE=1 SV=3	Q9H7N4	0	3782.67	37			NoQuanValues	High	3	0.0194	0	1	1	1	1261.57	7.42	0.00936	71.2925	5.066e-05	6.305e-16	4.72	9.28
1211	FALSE	Mono-phosphorylated	High	Unambiguous	APEPEEEIEEVEESEDEGEDPALDSLSQAIAFQQAK	[K].APEPEEEIEEVEESEDEGEDPALDSLSQAIAFQQAK.[I]	1xPhospho [S14(100)]	1xPhospho [S14(100); S25(0); S27(0)]	1.60648e-08	4.45548e-05	3.032	1	1	1	1	Q8TBF4	Q8TBF4 [142-177]	Q8TBF4 1xPhospho [S155(100); S166(0); S168(0)]	Q8TBF4 1xPhospho [S155(100)]	Zinc finger CCHC-type and RNA-binding motif-containing protein 1 OS=Homo sapiens OX=9606 GN=ZCRB1 PE=1 SV=2	Q8TBF4	0	4038.74	36	2.40443e+06	1		High	3	0.1873	0	1	1	1	1346.92	1.52	0.00204	84.3621	5.066e-05	2.176e-11	3.032	8.22	84.25
1212	FALSE	Mono-phosphorylated	High	Unambiguous	APESDTGDEDQDQERDTVFLKDNHLAIER	[R].APESDTGDEDQDQERDTVFLKDNHLAIER.[K]	1xPhospho [S4(100)]	1xPhospho [S4(100); T6(0); T17(0)]	2.62277e-08	4.45548e-05	2.95	1	1	1	1	Q9H4G0	Q9H4G0 [575-603]	Q9H4G0 1xPhospho [S578(100); T580(0); T591(0)]	Q9H4G0 1xPhospho [S578(100)]	Band 4.1-like protein 1 OS=Homo sapiens OX=9606 GN=EPB41L1 PE=1 SV=2	Q9H4G0	2	3423.5	29	7735880	1		High	4	0.0914	0	1	1	1	856.63	0.78	0.00066	32.914	5.066e-05	4.229e-11	2.95	9.3	32.94
1213	FALSE	Multi-phosphorylated	High	Unambiguous	APESDTGDEDQDQERDTVFLKDNHLAIER	[R].APESDTGDEDQDQERDTVFLKDNHLAIER.[K]	2xPhospho [S4(100); T6(100)]	2xPhospho [S4(100); T6(100); T17(0)]	5.7609e-06	4.45548e-05	2.048	1	1	1	1	Q9H4G0	Q9H4G0 [575-603]	Q9H4G0 2xPhospho [S578(100); T580(100); T591(0)]	Q9H4G0 2xPhospho [S578(100); T580(100)]	Band 4.1-like protein 1 OS=Homo sapiens OX=9606 GN=EPB41L1 PE=1 SV=2	Q9H4G0	2	3503.46	29	5363858	1		High	4	0.3588	0	1	1	1	876.623	1.8	0.00157	39.2781	5.066e-05	6.695e-08	2.048	7.47	39.2
1217	FALSE	Mono-phosphorylated	High	Unambiguous	APGEDPMDYKCGSPSDSSTTEEMEVAVSK	[R].APGEDPMDYKCGSPSDSSTTEEMEVAVSK.[A]	1xCarbamidomethyl [C11]; 1xPhospho [S13(100)]	1xCarbamidomethyl [C11]; 1xPhospho [Y9(0); S13(100); S15(0); S17(0); S18(0); T19(0); T20(0); S28(0)]	2.68921e-09	4.45548e-05	3.331	1	1	1	1	P31751	P31751 [114-142]	P31751 1xPhospho [Y122(0); S126(100); S128(0); S130(0); S131(0); T132(0); T133(0); S141(0)]	P31751 1xPhospho [S126(100)]	RAC-beta serine/threonine-protein kinase OS=Homo sapiens OX=9606 GN=AKT2 PE=1 SV=2	P31751	1	3184.27	29	1.72652e+06	1		High	3	0.0825	0	1	1	1	1062.1	2	0.00212	38.9159	5.066e-05	1.89e-12	3.331	9.45	38.95
1223	FALSE	Multi-phosphorylated	High	Unambiguous	APGLITPGSPPPAQQNQYVHISSSPQNTGR	[R].APGLITPGSPPPAQQNQYVHISSSPQNTGR.[T]	2xPhospho [S9(100); S/T/Y]	2xPhospho [T6(0); S9(100); Y18(0); S22(33.3); S23(33.3); S24(33.3); T28(0)]	1.79574e-06	4.45548e-05	2.243	1	1	1	1	P54253	P54253 [230-259]	P54253 2xPhospho [T235(0); S238(100); Y247(0); S251(33.3); S252(33.3); S253(33.3); T257(0)]	P54253 2xPhospho [S238(100); S/T/Y]	Ataxin-1 OS=Homo sapiens OX=9606 GN=ATXN1 PE=1 SV=2	P54253	0	3259.49	30	1.92716e+06	1		High	3		0.008	2	2	2	1087.17	0.36	0.00039	45.8377	5.066e-05	1.366e-08	2.243	7.4	45.79
1224	FALSE	Multi-phosphorylated	High	Unambiguous	APGLITPGSPPPAQQNQYVHISSSPQNTGR	[R].APGLITPGSPPPAQQNQYVHISSSPQNTGR.[T]	1xDeamidated [Q14]; 2xPhospho [S9(100); T28(96.9)]	1xDeamidated [Q14]; 2xPhospho [T6(0); S9(100); Y18(0); S22(0.1); S23(0.1); S24(2.9); T28(96.9)]	0.000280388	4.45548e-05	1.398	1	1	1	1	P54253	P54253 [230-259]	P54253 2xPhospho [T235(0); S238(100); Y247(0); S251(0.1); S252(0.1); S253(2.9); T257(96.9)]	P54253 2xPhospho [S238(100); T257(96.9)]	Ataxin-1 OS=Homo sapiens OX=9606 GN=ATXN1 PE=1 SV=2	P54253	0	3260.48	30			NoQuanValues	High	3	0.0128	0	1	1	1	1087.51	8	0.00869	45.9693	5.066e-05	1.351e-05	1.398	6.27
1227	FALSE	Mono-phosphorylated	High	Unambiguous	APGPRDTDDDEEEPDPYGFIVQTAEIAEIAR	[R].APGPRDTDDDEEEPDPYGFIVQTAEIAEIAR.[L]	1xPhospho [T7(100)]	1xPhospho [T7(100); Y17(0); T23(0)]	1.98163e-14	4.45548e-05	5.308	1	1	1	1	Q9Y4F5	Q9Y4F5 [1298-1328]	Q9Y4F5 1xPhospho [T1304(100); Y1314(0); T1320(0)]	Q9Y4F5 1xPhospho [T1304(100)]	Centrosomal protein of 170 kDa protein B OS=Homo sapiens OX=9606 GN=CEP170B PE=1 SV=4	Q9Y4F5	1	3496.54	31	851008	1		High	3	0.4401	0	1	1	1	1166.19	1.47	0.00172	88.9739	5.066e-05	6.305e-16	5.308	9.77	88.98
1232	FALSE	Mono-phosphorylated	High	Unambiguous	APGSPRGQHEPSKPPPAGETVTGGFGAK	[R].APGSPRGQHEPSKPPPAGETVTGGFGAK.[K]	1xPhospho [S4(100)]	1xPhospho [S4(100); S12(0); T20(0); T22(0)]	2.69515e-11	4.45548e-05	4.101	1	1	1	3	Q9H6F5	Q9H6F5 [185-212]	Q9H6F5 1xPhospho [S188(100); S196(0); T204(0); T206(0)]	Q9H6F5 1xPhospho [S188(100)]	Coiled-coil domain-containing protein 86 OS=Homo sapiens OX=9606 GN=CCDC86 PE=1 SV=1	Q9H6F5	1	2794.33	28	1.74432e+07	2		High	4	0.1257	0	1	1	1	699.339	0.74	0.00052	8.5467	5.066e-05	3.51e-15	4.101	10.5	8.5
1236	FALSE	Mono-phosphorylated	High	Unambiguous	APKISIPDVDLDLKGPK	[K].APKISIPDVDLDLKGPK.[V]	1xPhospho [S5(100)]	1xPhospho [S5(100)]	3.92339e-10	4.45548e-05	3.653	1	1	1	2	Q09666	Q09666 [4846-4862]	Q09666 1xPhospho [S4850(100)]	Q09666 1xPhospho [S4850(100)]	Neuroblast differentiation-associated protein AHNAK OS=Homo sapiens OX=9606 GN=AHNAK PE=1 SV=2	Q09666	2	1886	17	2.91369e+06	2		High	3	0.7329	0	1	1	1	629.34	1.68	0.00106	51.488	5.066e-05	1.365e-13	3.653	8.76	51.58
1237	FALSE	Mono-phosphorylated	High	Unambiguous	APKISMPDIDLNLKGPK	[K].APKISMPDIDLNLKGPK.[VM]	1xPhospho [S5(100)]	1xPhospho [S5(100)]	1.07225e-10	4.45548e-05	3.87	1	1	1	2	Q09666	Q09666 [2704-2720]; [3088-3104]; [3216-3232]; [3540-3556]; [3742-3758]; [3870-3886]; [4718-4734]	Q09666 1xPhospho [S2708(100)]; 1xPhospho [S3092(100)]; 1xPhospho [S3220(100)]; 1xPhospho [S3544(100)]; 1xPhospho [S3746(100)]; 1xPhospho [S3874(100)]; 1xPhospho [S4722(100)]	Q09666 1xPhospho [S2708(100)]; 1xPhospho [S3092(100)]; 1xPhospho [S3220(100)]; 1xPhospho [S3544(100)]; 1xPhospho [S3746(100)]; 1xPhospho [S3874(100)]; 1xPhospho [S4722(100)]	Neuroblast differentiation-associated protein AHNAK OS=Homo sapiens OX=9606 GN=AHNAK PE=1 SV=2	Q09666	2	1916.99	17	4065168	1		High	3	0.1304	0	1	1	1	639.669	0.98	0.00062	49.6683	5.066e-05	2.32e-14	3.87	9.43	49.66
1238	FALSE	Mono-phosphorylated	High	Unambiguous	APKISMPDIDLNLKGPK	[K].APKISMPDIDLNLKGPK.[VM]	1xOxidation [M6]; 1xPhospho [S5(100)]	1xOxidation [M6]; 1xPhospho [S5(100)]	4.91312e-08	4.45548e-05	2.845	1	1	1	2	Q09666	Q09666 [2704-2720]; [3088-3104]; [3216-3232]; [3540-3556]; [3742-3758]; [3870-3886]; [4718-4734]	Q09666 1xPhospho [S2708(100)]; 1xPhospho [S3092(100)]; 1xPhospho [S3220(100)]; 1xPhospho [S3544(100)]; 1xPhospho [S3746(100)]; 1xPhospho [S3874(100)]; 1xPhospho [S4722(100)]	Q09666 1xPhospho [S2708(100)]; 1xPhospho [S3092(100)]; 1xPhospho [S3220(100)]; 1xPhospho [S3544(100)]; 1xPhospho [S3746(100)]; 1xPhospho [S3874(100)]; 1xPhospho [S4722(100)]	Neuroblast differentiation-associated protein AHNAK OS=Homo sapiens OX=9606 GN=AHNAK PE=1 SV=2	Q09666	2	1932.99	17	1.00262e+06	1		High	3	0.1696	0	1	1	1	645.001	1.29	0.00083	32.645	5.066e-05	9.981e-11	2.845	6.84	32.7
1239	FALSE	Mono-phosphorylated	High	Unambiguous	APKMSLPDVDLDLKGPK	[R].APKMSLPDVDLDLKGPK.[M]	1xPhospho [S5(100)]	1xPhospho [S5(100)]	8.64638e-11	4.45548e-05	3.906	1	1	1	2	Q09666	Q09666 [1064-1080]	Q09666 1xPhospho [S1068(100)]	Q09666 1xPhospho [S1068(100)]	Neuroblast differentiation-associated protein AHNAK OS=Homo sapiens OX=9606 GN=AHNAK PE=1 SV=2	Q09666	2	1903.96	17	5.49923e+06	2		High	3	0.0832	0	1	1	1	635.326	1.28	0.00081	47.1722	5.066e-05	1.724e-14	3.906	9.73	47.26
1241	FALSE	Mono-phosphorylated	High	Unambiguous	APLKPYPVSPSDK	[K].APLKPYPVSPSDK.[V]	1xPhospho [S9(100)]	1xPhospho [Y6(0); S9(100); S11(0)]	2.52478e-06	4.45548e-05	2.186	1	1	1	1	P41252	P41252 [1039-1051]	P41252 1xPhospho [Y1044(0); S1047(100); S1049(0)]	P41252 1xPhospho [S1047(100)]	Isoleucine--tRNA ligase, cytoplasmic OS=Homo sapiens OX=9606 GN=IARS1 PE=1 SV=2	P41252	0	1478.73	13	820617	1		High	3	0.096	0	1	1	1	493.582	0.68	0.00033	12.6373	5.066e-05	2.173e-08	2.186	5.21	12.6
1242	FALSE	Mono-phosphorylated	High	Unambiguous	APLKPYPVSPSDKVLIQEK	[K].APLKPYPVSPSDKVLIQEK.[T]	1xPhospho [S9(100)]	1xPhospho [Y6(0); S9(100); S11(0)]	2.11494e-08	4.45548e-05	2.986	1	1	1	3	P41252	P41252 [1039-1057]	P41252 1xPhospho [Y1044(0); S1047(100); S1049(0)]	P41252 1xPhospho [S1047(100)]	Isoleucine--tRNA ligase, cytoplasmic OS=Homo sapiens OX=9606 GN=IARS1 PE=1 SV=2	P41252	1	2189.16	19	4.99072e+07	2		High	3	0.107	0	1	1	1	730.393	1.32	0.00097	31.0185	5.066e-05	3.161e-11	2.986	7.1	31.17
1243	FALSE	Mono-phosphorylated	High	Unambiguous	APLKPYPVSPSDKVLIQEK	[K].APLKPYPVSPSDKVLIQEK.[T]	1xDeamidated [Q17]; 1xPhospho [S9(100)]	1xDeamidated [Q17]; 1xPhospho [Y6(0); S9(100); S11(0)]	9.91246e-05	4.45548e-05	1.572	1	1	1	1	P41252	P41252 [1039-1057]	P41252 1xPhospho [Y1044(0); S1047(100); S1049(0)]	P41252 1xPhospho [S1047(100)]	Isoleucine--tRNA ligase, cytoplasmic OS=Homo sapiens OX=9606 GN=IARS1 PE=1 SV=2	P41252	1	2190.15	19			NoneMonoisotopic	High	4	0.1328	0	1	1	1	548.297	9.87	0.0054	31.3284	5.066e-05	3.266e-06	1.572	6.55
1245	FALSE	Mono-phosphorylated	High	Unambiguous	APLPAAAEAQLESDDDVLLVAAYEAER	[K].APLPAAAEAQLESDDDVLLVAAYEAER.[Q]	1xPhospho [S13(100)]	1xPhospho [S13(100); Y23(0)]	5.67107e-08	4.45548e-05	2.821	1	1	1	1	Q8IYD8	Q8IYD8 [40-66]	Q8IYD8 1xPhospho [S52(100); Y62(0)]	Q8IYD8 1xPhospho [S52(100)]	Fanconi anemia group M protein OS=Homo sapiens OX=9606 GN=FANCM PE=1 SV=2	Q8IYD8	0	2907.37	27	137712	1		High	3	0.4226	0	1	1	1	969.794	0.52	0.00051	88.473	5.066e-05	1.22e-10	2.821	5.23	88.41
1254	FALSE	Mono-phosphorylated	High	Unambiguous	APPGAPGPGPGSGAPGSQEEEEEPGLVEGDPGDGAIEDPELEAIK	[R].APPGAPGPGPGSGAPGSQEEEEEPGLVEGDPGDGAIEDPELEAIK.[A]	1xPhospho [S17(99.9)]	1xPhospho [S12(0.1); S17(99.9)]	1.66883e-10	4.45548e-05	3.796	1	1	1	3	Q86U42	Q86U42 [79-123]	Q86U42 1xPhospho [S90(0.1); S95(99.9)]	Q86U42 1xPhospho [S95(99.9)]	Polyadenylate-binding protein 2 OS=Homo sapiens OX=9606 GN=PABPN1 PE=1 SV=3	Q86U42	0	4385.95	45	1.34385e+07	2		High	3	0.0615	0	1	1	1	1462.66	1.11	0.00162	68.133	5.066e-05	4.234e-14	3.796	8.13	68.15
1255	FALSE	Mono-phosphorylated	High	Unambiguous	APPGAPGPGPGSGAPGSQEEEEEPGLVEGDPGDGAIEDPELEAIK	[R].APPGAPGPGPGSGAPGSQEEEEEPGLVEGDPGDGAIEDPELEAIK.[A]	1xDeamidated [Q18]; 1xPhospho [S17(100)]	1xDeamidated [Q18]; 1xPhospho [S12(0.1); S17(100)]	2.19702e-10	4.45548e-05	3.75	1	1	1	1	Q86U42	Q86U42 [79-123]	Q86U42 1xPhospho [S90(0.1); S95(100)]	Q86U42 1xPhospho [S95(100)]	Polyadenylate-binding protein 2 OS=Homo sapiens OX=9606 GN=PABPN1 PE=1 SV=3	Q86U42	0	4386.93	45			NoQuanValues	High	3	0.0565	0	1	1	1	1462.99	7.11	0.0104	68.0327	5.066e-05	6.185e-14	3.75	8.32
1256	FALSE	Mono-phosphorylated	High	Unambiguous	APPGAPGPGPGSGAPGSQEEEEEPGLVEGDPGDGAIEDPELEAIKAR	[R].APPGAPGPGPGSGAPGSQEEEEEPGLVEGDPGDGAIEDPELEAIKAR.[V]	1xPhospho [S17(100)]	1xPhospho [S12(0); S17(100)]	3.17073e-12	4.45548e-05	4.459	1	1	1	1	Q86U42	Q86U42 [79-125]	Q86U42 1xPhospho [S90(0); S95(100)]	Q86U42 1xPhospho [S95(100)]	Polyadenylate-binding protein 2 OS=Homo sapiens OX=9606 GN=PABPN1 PE=1 SV=3	Q86U42	1	4613.08	47	4631730	1		High	4	0.0402	0	1	1	1	1154.03	2.27	0.00262	60.5862	5.066e-05	6.305e-16	4.459	10.7	60.63
1257	FALSE	Mono-phosphorylated	High	Unambiguous	APPGAPGPGPGSGAPGSQEEEEEPGLVEGDPGDGAIEDPELEAIKAR	[R].APPGAPGPGPGSGAPGSQEEEEEPGLVEGDPGDGAIEDPELEAIKAR.[V]	1xDeamidated [Q18]; 1xPhospho [S17(100)]	1xDeamidated [Q18]; 1xPhospho [S12(0); S17(100)]	4.56797e-07	4.45548e-05	2.472	1	1	1	2	Q86U42	Q86U42 [79-125]	Q86U42 1xPhospho [S90(0); S95(100)]	Q86U42 1xPhospho [S95(100)]	Polyadenylate-binding protein 2 OS=Homo sapiens OX=9606 GN=PABPN1 PE=1 SV=3	Q86U42	1	4614.07	47			NoQuanValues	High	4	0.0776	0	1	1	1	1154.28	6.9	0.00796	60.4397	5.066e-05	2.102e-09	2.472	8.5
1268	FALSE	Multi-phosphorylated	High	Unambiguous	APSASPLALHASR	[R].APSASPLALHASR.[L]	2xPhospho [S3(100); S5(100)]	2xPhospho [S3(100); S5(100); S12(0)]	9.08408e-07	4.45548e-05	2.357	1	1	1	3	Q8N3F8	Q8N3F8 [482-494]	Q8N3F8 2xPhospho [S484(100); S486(100); S493(0)]	Q8N3F8 2xPhospho [S484(100); S486(100)]	MICAL-like protein 1 OS=Homo sapiens OX=9606 GN=MICALL1 PE=1 SV=2	Q8N3F8	0	1437.63	13	6.8605e+06	2		High	3	0.7217	0	1	1	1	479.882	1.3	0.00062	19.4495	5.066e-05	5.393e-09	2.357	5.21	19.7
1271	FALSE	Mono-phosphorylated	High	Unambiguous	APSDSSLGTPSDGRPELR	[R].APSDSSLGTPSDGRPELR.[G]	1xPhospho [S3(100)]	1xPhospho [S3(100); S5(0); S6(0); T9(0); S11(0)]	0.00869396	0.00012971	0.821	1	1	1	1	Q15642	Q15642 [294-311]	Q15642 1xPhospho [S296(100); S298(0); S299(0); T302(0); S304(0)]	Q15642 1xPhospho [S296(100)]	Cdc42-interacting protein 4 OS=Homo sapiens OX=9606 GN=TRIP10 PE=1 SV=3	Q15642	0	1921.87	18	3.14942e+06	1		High	2	0.0265	0	1	1	1	961.437	1.1	0.00105	15.0385	9.733e-05	0.001492	0.821	3.02	15.05
1272	FALSE	Multi-phosphorylated	High	Unambiguous	APSDSSLGTPSDGRPELR	[R].APSDSSLGTPSDGRPELR.[G]	2xPhospho [S3(100); S/T]	2xPhospho [S3(100); S5(50); S6(50); T9(0); S11(0)]	0.00595853	4.45548e-05	0.885	1	1	2	3	Q15642	Q15642 [294-311]	Q15642 2xPhospho [S296(100); S298(50); S299(50); T302(0); S304(0)]	Q15642 2xPhospho [S296(100); S/T]	Cdc42-interacting protein 4 OS=Homo sapiens OX=9606 GN=TRIP10 PE=1 SV=3	Q15642	0	2001.83	18	5.92629e+06	1		High	3	0.0996	0	1	1	1	667.95	1.46	0.00098	19.9905	5.066e-05	0.0008881	0.885	4.62	19.94
1273	FALSE	Mono-phosphorylated	High	Unambiguous	APSDSSLGTPSDGRPELRGPGR	[R].APSDSSLGTPSDGRPELRGPGR.[S]	1xPhospho [S3(100)]	1xPhospho [S3(100); S5(0); S6(0); T9(0); S11(0)]	0.000178048	4.45548e-05	1.474	1	1	1	1	Q15642	Q15642 [294-315]	Q15642 1xPhospho [S296(100); S298(0); S299(0); T302(0); S304(0)]	Q15642 1xPhospho [S296(100)]	Cdc42-interacting protein 4 OS=Homo sapiens OX=9606 GN=TRIP10 PE=1 SV=3	Q15642	1	2289.06	22	5.57564e+06	1		High	3	0.1145	0	1	1	1	763.693	1.33	0.00102	12.7196	5.066e-05	7.31e-06	1.474	5.24	12.77
1274	FALSE	Multi-phosphorylated	High	Unambiguous	APSDSSLGTPSDGRPELRGPGR	[R].APSDSSLGTPSDGRPELRGPGR.[S]	2xPhospho [S3(100); T/S]	2xPhospho [S3(100); S5(2.1); S6(2.1); T9(47.9); S11(47.9)]	0.0615255	0.00096269	0.48	1	1	1	1	Q15642	Q15642 [294-315]	Q15642 2xPhospho [S296(100); S298(2.1); S299(2.1); T302(47.9); S304(47.9)]	Q15642 2xPhospho [S296(100); T/S]	Cdc42-interacting protein 4 OS=Homo sapiens OX=9606 GN=TRIP10 PE=1 SV=3	Q15642	1	2369.03	22	2.34424e+06	1		High	3		0.0134	2	2	2	790.352	5.01	0.00396	16.1363	0.0005624	0.02185	0.48	2.95	16.18
1276	FALSE	Mono-phosphorylated	High	Unambiguous	APSEIDPRENPDLACLQSIIFDEERSPEEQAK	[R].APSEIDPRENPDLACLQSIIFDEERSPEEQAK.[T]	1xCarbamidomethyl [C15]; 1xPhospho [S3(100)]	1xCarbamidomethyl [C15]; 1xPhospho [S3(100); S18(0); S26(0)]	3.50215e-10	4.45548e-05	3.672	1	1	1	1	O95801	O95801 [49-80]	O95801 1xPhospho [S51(100); S66(0); S74(0)]	O95801 1xPhospho [S51(100)]	Tetratricopeptide repeat protein 4 OS=Homo sapiens OX=9606 GN=TTC4 PE=1 SV=3	O95801	2	3763.72	32	8.11208e+06	1		High	4	0.4014	0	1	1	1	941.681	-3.95	-0.00372	76.1931	5.066e-05	1.166e-13	3.672	10.34	76.32
1278	FALSE	Mono-phosphorylated	High	Unambiguous	APSKVTDALPEPEPPGAMAASEDEEEEEEALEAMQSR	[K].APSKVTDALPEPEPPGAMAASEDEEEEEEALEAMQSR.[L]	1xPhospho [S21(100)]	1xPhospho [S3(0); T6(0); S21(100); S36(0)]	2.66018e-10	4.45548e-05	3.718	1	1	1	3	Q9Y3E7	Q9Y3E7 [180-216]	Q9Y3E7 1xPhospho [S182(0); T185(0); S200(100); S215(0)]	Q9Y3E7 1xPhospho [S200(100)]	Charged multivesicular body protein 3 OS=Homo sapiens OX=9606 GN=CHMP3 PE=1 SV=3	Q9Y3E7	1	4020.72	37	26543946	2		High	3	0.3417	0	1	1	1	1340.92	1.93	0.00259	67.6849	5.066e-05	8.02e-14	3.718	9.19	67.83
1279	FALSE	Mono-phosphorylated	High	Unambiguous	APSKVTDALPEPEPPGAMAASEDEEEEEEALEAMQSR	[K].APSKVTDALPEPEPPGAMAASEDEEEEEEALEAMQSR.[L]	1xOxidation [M]; 1xPhospho [S21(100)]	1xOxidation [M18; M34]; 1xPhospho [S3(0); T6(0); S21(100); S36(0)]	3.28289e-11	4.45548e-05	4.068	1	1	2	5	Q9Y3E7	Q9Y3E7 [180-216]	Q9Y3E7 1xPhospho [S182(0); T185(0); S200(100); S215(0)]	Q9Y3E7 1xPhospho [S200(100)]	Charged multivesicular body protein 3 OS=Homo sapiens OX=9606 GN=CHMP3 PE=1 SV=3	Q9Y3E7	1	4036.72	37	2.41988e+07	4		High	3	0.3296	0	1	1	1	1346.25	0.4	0.00054	54.2573	5.066e-05	4.599e-15	4.068	8.01	63.55
1280	FALSE	Mono-phosphorylated	High	Unambiguous	APSKVTDALPEPEPPGAMAASEDEEEEEEALEAMQSR	[K].APSKVTDALPEPEPPGAMAASEDEEEEEEALEAMQSR.[L]	1xDeamidated [Q35]; 1xOxidation [M]; 1xPhospho [S21(100)]	1xDeamidated [Q35]; 1xOxidation [M18; M34]; 1xPhospho [S3(0); T6(0); S21(100); S36(0)]	2.36672e-07	4.45548e-05	2.582	1	1	2	2	Q9Y3E7	Q9Y3E7 [180-216]	Q9Y3E7 1xPhospho [S182(0); T185(0); S200(100); S215(0)]	Q9Y3E7 1xPhospho [S200(100)]	Charged multivesicular body protein 3 OS=Homo sapiens OX=9606 GN=CHMP3 PE=1 SV=3	Q9Y3E7	1	4037.7	37			NoQuanValues	High	3	0.25	0	1	1	1	1346.58	4.57	0.00615	54.1201	5.066e-05	8.544e-10	2.582	6.36
1281	FALSE	Mono-phosphorylated	High	Unambiguous	APSKVTDALPEPEPPGAMAASEDEEEEEEALEAMQSR	[K].APSKVTDALPEPEPPGAMAASEDEEEEEEALEAMQSR.[L]	2xOxidation [M18; M34]; 1xPhospho [S21(100)]	2xOxidation [M18; M34]; 1xPhospho [S3(0); T6(0); S21(100); S36(0)]	1.24841e-07	4.45548e-05	2.689	1	1	1	1	Q9Y3E7	Q9Y3E7 [180-216]	Q9Y3E7 1xPhospho [S182(0); T185(0); S200(100); S215(0)]	Q9Y3E7 1xPhospho [S200(100)]	Charged multivesicular body protein 3 OS=Homo sapiens OX=9606 GN=CHMP3 PE=1 SV=3	Q9Y3E7	1	4052.71	37	4.90521e+06	1		High	4	0.2406	0	1	1	1	1013.93	-0.44	-0.00045	50.0019	5.066e-05	3.585e-10	2.689	8.23	50.02
1282	FALSE	Mono-phosphorylated	High	Unambiguous	APSKVTDALPEPEPPGAMAASEDEEEEEEALEAMQSR	[K].APSKVTDALPEPEPPGAMAASEDEEEEEEALEAMQSR.[L]	1xDeamidated [Q35]; 2xOxidation [M18; M34]; 1xPhospho [S21(100)]	1xDeamidated [Q35]; 2xOxidation [M18; M34]; 1xPhospho [S3(0); T6(0); S21(100); S36(0)]	1.54646e-06	4.45548e-05	2.268	1	1	1	2	Q9Y3E7	Q9Y3E7 [180-216]	Q9Y3E7 1xPhospho [S182(0); T185(0); S200(100); S215(0)]	Q9Y3E7 1xPhospho [S200(100)]	Charged multivesicular body protein 3 OS=Homo sapiens OX=9606 GN=CHMP3 PE=1 SV=3	Q9Y3E7	1	4053.7	37			NoQuanValues	High	4	0.2005	0	1	1	1	1014.19	5.49	0.00556	49.9465	5.066e-05	1.113e-08	2.268	7.63
1283	FALSE	Multi-phosphorylated	High	Unambiguous	APSIHGGSGGRGVSVSSAR	[R].APSIHGGSGGRGVSVSSAR.[F]	2xPhospho [S3(100); S8(94.4)]	2xPhospho [S3(100); S8(94.4); S14(1.9); S16(1.9); S17(1.9)]	0.0865899	0.0013726	0.417	1	1	1	1	P08727	P08727 [33-51]	P08727 2xPhospho [S35(100); S40(94.4); S46(1.9); S48(1.9); S49(1.9)]	P08727 2xPhospho [S35(100); S40(94.4)]	Keratin, type I cytoskeletal 19 OS=Homo sapiens OX=9606 GN=KRT19 PE=1 SV=4	P08727	1	1898.83	19	409274	1		High	3	0.4356	0	1	1	1	633.615	1.14	0.00072	7.5123	0.0007911	0.03518	0.417	1.63	7.99
1287	FALSE	Multi-phosphorylated	High	Unambiguous	APSPSGLMSPSRLPGSR	[R].APSPSGLMSPSRLPGSR.[E]	1xOxidation [M8]; 2xPhospho [S3(100); S9(95.6)]	1xOxidation [M8]; 2xPhospho [S3(100); S5(0); S9(95.6); S11(2.2); S16(2.2)]	0.405415	0.00994048	0.088	1	1	1	1	Q9P1Y5	Q9P1Y5 [1072-1088]	Q9P1Y5 2xPhospho [S1074(100); S1076(0); S1080(95.6); S1082(2.2); S1087(2.2)]	Q9P1Y5 2xPhospho [S1074(100); S1080(95.6)]	Calmodulin-regulated spectrin-associated protein 3 OS=Homo sapiens OX=9606 GN=CAMSAP3 PE=1 SV=2	Q9P1Y5	1	1872.81	17	400940	1		High	3	0.087	0	1	1	1	624.942	1.85	0.00115	22.1056	0.006039	0.316	0.088	2.53	22.05
1289	FALSE	Multi-phosphorylated	High	Unambiguous	APSPTSSAGEEGTKKPEPLSPASYHQPEGVAR	[R].APSPTSSAGEEGTKKPEPLSPASYHQPEGVAR.[I]	2xPhospho [S3(83.2); S20(100)]	2xPhospho [S3(83.2); T5(4.2); S6(4.2); S7(4.2); T13(4.2); S20(100); S23(0); Y24(0)]	0.0223819	0.000216275	0.659	1	1	1	1	O94964	O94964 [1301-1332]	O94964 2xPhospho [S1303(83.2); T1305(4.2); S1306(4.2); S1307(4.2); T1313(4.2); S1320(100); S1323(0); Y1324(0)]	O94964 2xPhospho [S1303(83.2); S1320(100)]	Protein SOGA1 OS=Homo sapiens OX=9606 GN=SOGA1 PE=1 SV=2	O94964	1	3422.53	32	902477	1		High	4	0.0624	0	1	1	1	856.386	-2.41	-0.00207	17.748	0.0001459	0.005466	0.659	4.49	17.69
1292	FALSE	Mono-phosphorylated	High	Unambiguous	APSRQDVYGPQPQVR	[R].APSRQDVYGPQPQVR.[V]	1xPhospho [S3(100)]	1xPhospho [S3(100); Y8(0)]	4.64547e-06	4.45548e-05	2.084	1	1	1	1	O60716	O60716 [250-264]	O60716 1xPhospho [S252(100); Y257(0)]	O60716 1xPhospho [S252(100)]	Catenin delta-1 OS=Homo sapiens OX=9606 GN=CTNND1 PE=1 SV=1	O60716	1	1777.84	15	20065050	1		High	3	0.2923	0	1	1	1	593.285	1.47	0.00087	9.4531	5.066e-05	4.999e-08	2.084	5.85	9.49
1293	FALSE	Mono-phosphorylated	High	Unambiguous	APSVASSWQPWTPVPQAGEK	[K].APSVASSWQPWTPVPQAGEK.[L]	1xPhospho [S3(99.9)]	1xPhospho [S3(99.9); S6(0.1); S7(0.1); T12(0)]	2.79163e-05	4.45548e-05	1.784	1	1	1	1	Q9HB19	Q9HB19 [347-366]	Q9HB19 1xPhospho [S349(99.9); S352(0.1); S353(0.1); T358(0)]	Q9HB19 1xPhospho [S349(99.9)]	Pleckstrin homology domain-containing family A member 2 OS=Homo sapiens OX=9606 GN=PLEKHA2 PE=1 SV=2	Q9HB19	0	2203.02	20	586119	1		High	3	0.0897	0	1	1	1	735.014	2.38	0.00174	61.5936	5.066e-05	5.818e-07	1.784	5.24	61.54
1294	FALSE	Mono-phosphorylated	High	Unambiguous	APSVRSLSLSLADSGHLPDVHGFNSYGSHR	[R].APSVRSLSLSLADSGHLPDVHGFNSYGSHR.[T]	1xPhospho [S/Y]	1xPhospho [S3(48.5); S6(1.6); S8(1.6); S10(48.5); S14(0); S25(0); Y26(0); S28(0)]	4.93712e-07	4.45548e-05	2.459	1	1	1	1	Q9Y446	Q9Y446 [278-307]			Plakophilin-3 OS=Homo sapiens OX=9606 GN=PKP3 PE=1 SV=1	Q9Y446	1	3243.53	30	495267	1		High	5	0.019	0	1	1	1	649.514	1.89	0.00123	53.2743	5.066e-05	2.346e-09	2.459	7.36	53.15
1298	FALSE	Mono-phosphorylated	High	Unambiguous	APTKESSEEEYDSGVEEEGWPR	[R].APTKESSEEEYDSGVEEEGWPR.[Q]	1xPhospho [S13(100)]	1xPhospho [T3(0); S6(0); S7(0); Y11(0); S13(100)]	1.97816e-07	4.45548e-05	2.612	1	1	1	1	O76031	O76031 [605-626]	O76031 1xPhospho [T607(0); S610(0); S611(0); Y615(0); S617(100)]	O76031 1xPhospho [S617(100)]	ATP-dependent Clp protease ATP-binding subunit clpX-like, mitochondrial OS=Homo sapiens OX=9606 GN=CLPX PE=1 SV=2	O76031	1	2591.05	22	1220830	1		High	3	0.173	0	1	1	1	864.355	2.36	0.00204	25.0852	5.066e-05	6.713e-10	2.612	6.88	25.1
1299	FALSE	Mono-phosphorylated	High	Unambiguous	APTKPPRTPSFELPDASERPPTYCELVPR	[K].APTKPPRTPSFELPDASERPPTYCELVPR.[V]	1xCarbamidomethyl [C24]; 1xPhospho [S10(100)]	1xCarbamidomethyl [C24]; 1xPhospho [T3(0); T8(0); S10(100); S17(0); T22(0); Y23(0)]	4.1467e-06	4.45548e-05	2.103	1	1	1	1	Q9BRG2	Q9BRG2 [209-237]	Q9BRG2 1xPhospho [T211(0); T216(0); S218(100); S225(0); T230(0); Y231(0)]	Q9BRG2 1xPhospho [S218(100)]	SH2 domain-containing protein 3A OS=Homo sapiens OX=9606 GN=SH2D3A PE=1 SV=1	Q9BRG2	1	3388.64	29	4319331	1		High	4	0.0575	0	1	1	1	847.915	0	0	48.1592	5.066e-05	4.276e-08	2.103	7.48	48.14
1303	FALSE	Mono-phosphorylated	High	Unambiguous	APTQTPTQTIILNSDDETLATLHTALQSSHGVLGPER	[R].APTQTPTQTIILNSDDETLATLHTALQSSHGVLGPER.[L]	1xPhospho [S14(100)]	1xPhospho [T3(0); T5(0); T7(0); T9(0); S14(100); T18(0); T21(0); T24(0); S28(0); S29(0)]	5.84691e-14	4.45548e-05	5.127	1	1	1	1	Q9H4Z2	Q9H4Z2 [1140-1176]	Q9H4Z2 1xPhospho [T1142(0); T1144(0); T1146(0); T1148(0); S1153(100); T1157(0); T1160(0); T1163(0); S1167(0); S1168(0)]	Q9H4Z2 1xPhospho [S1153(100)]	Zinc finger protein 335 OS=Homo sapiens OX=9606 GN=ZNF335 PE=1 SV=1	Q9H4Z2	0	3992.96	37	1.41522e+06	1		High	4	0.045	0	1	1	1	998.997	1.65	0.00165	71.4976	5.066e-05	6.305e-16	5.127	14.44	71.54
1304	FALSE	Mono-phosphorylated	High	Unambiguous	APTQTPTQTIILNSDDETLATLHTALQSSHGVLGPER	[R].APTQTPTQTIILNSDDETLATLHTALQSSHGVLGPER.[L]	1xDeamidated [Q27]; 1xPhospho [S14(100)]	1xDeamidated [Q27]; 1xPhospho [T3(0); T5(0); T7(0); T9(0); S14(100); T18(0); T21(0); T24(0); S28(0); S29(0)]	1.59618e-13	4.45548e-05	4.959	1	1	1	1	Q9H4Z2	Q9H4Z2 [1140-1176]	Q9H4Z2 1xPhospho [T1142(0); T1144(0); T1146(0); T1148(0); S1153(100); T1157(0); T1160(0); T1163(0); S1167(0); S1168(0)]	Q9H4Z2 1xPhospho [S1153(100)]	Zinc finger protein 335 OS=Homo sapiens OX=9606 GN=ZNF335 PE=1 SV=1	Q9H4Z2	0	3993.94	37			NoQuanValues	High	4		0.0327	2	2	2	999.248	6.57	0.00656	71.4766	5.066e-05	6.305e-16	4.959	12.72
1305	FALSE	Mono-phosphorylated	High	Unambiguous	APTTVEDRVGDSTPVSEKPVSAAVDANASESP	[K].APTTVEDRVGDSTPVSEKPVSAAVDANASESP.[-]	1xPhospho [S31(100)]	1xPhospho [T3(0); T4(0); S12(0); T13(0); S16(0); S21(0); S29(0); S31(100)]	5.58875e-11	4.45548e-05	3.979	1	1	1	5	Q9H8Y8	Q9H8Y8 [421-452]	Q9H8Y8 1xPhospho [T423(0); T424(0); S432(0); T433(0); S436(0); S441(0); S449(0); S451(100)]	Q9H8Y8 1xPhospho [S451(100)]	Golgi reassembly-stacking protein 2 OS=Homo sapiens OX=9606 GN=GORASP2 PE=1 SV=3	Q9H8Y8	1	3263.5	32	5.82188e+07	3		High	4	0.0605	0	1	1	1	816.631	1.69	0.00138	32.7148	5.066e-05	9.49e-15	3.979	13.88	32.8
1306	FALSE	Mono-phosphorylated	High	Unambiguous	APTTVEDRVGDSTPVSEKPVSAAVDANASESP	[K].APTTVEDRVGDSTPVSEKPVSAAVDANASESP.[-]	1xDeamidated [N27]; 1xPhospho [S31(100)]	1xDeamidated [N27]; 1xPhospho [T3(0); T4(0); S12(0); T13(0); S16(0); S21(0); S29(0); S31(100)]	6.54595e-08	4.45548e-05	2.797	1	1	2	3	Q9H8Y8	Q9H8Y8 [421-452]	Q9H8Y8 1xPhospho [T423(0); T424(0); S432(0); T433(0); S436(0); S441(0); S449(0); S451(100)]	Q9H8Y8 1xPhospho [S451(100)]	Golgi reassembly-stacking protein 2 OS=Homo sapiens OX=9606 GN=GORASP2 PE=1 SV=3	Q9H8Y8	1	3264.48	32			NoQuanValues	High	3	0.0567	0	1	1	1	1088.84	6.35	0.00691	33.4029	5.066e-05	1.482e-10	2.797	7.76
1307	FALSE	Multi-phosphorylated	High	Unambiguous	APTTVEDRVGDSTPVSEKPVSAAVDANASESP	[K].APTTVEDRVGDSTPVSEKPVSAAVDANASESP.[-]	2xPhospho [S31(100); S/T]	2xPhospho [T3(0); T4(0); S12(50); T13(50); S16(0); S21(0); S29(0); S31(100)]	1.66515e-08	4.45548e-05	3.026	1	1	2	2	Q9H8Y8	Q9H8Y8 [421-452]	Q9H8Y8 2xPhospho [T423(0); T424(0); S432(50); T433(50); S436(0); S441(0); S449(0); S451(100)]	Q9H8Y8 2xPhospho [S451(100); S/T]	Golgi reassembly-stacking protein 2 OS=Homo sapiens OX=9606 GN=GORASP2 PE=1 SV=3	Q9H8Y8	1	3343.46	32	12254476	1		High	3	0.2464	0	1	1	1	1115.16	1.23	0.00137	36.1586	5.066e-05	2.283e-11	3.026	13.11	36.23
1308	FALSE	Multi-phosphorylated	High	Unambiguous	APTTVEDRVGDSTPVSEKPVSAAVDANASESP	[K].APTTVEDRVGDSTPVSEKPVSAAVDANASESP.[-]	1xDeamidated [N27]; 2xPhospho [T13(97.5); S31(100)]	1xDeamidated [N27]; 2xPhospho [T3(0); T4(0); S12(2.5); T13(97.5); S16(0); S21(0); S29(0); S31(100)]	2.62964e-05	4.45548e-05	1.794	1	1	1	1	Q9H8Y8	Q9H8Y8 [421-452]	Q9H8Y8 2xPhospho [T423(0); T424(0); S432(2.5); T433(97.5); S436(0); S441(0); S449(0); S451(100)]	Q9H8Y8 2xPhospho [T433(97.5); S451(100)]	Golgi reassembly-stacking protein 2 OS=Homo sapiens OX=9606 GN=GORASP2 PE=1 SV=3	Q9H8Y8	1	3344.45	32			NoQuanValues	High	3	0.0192	0	1	1	1	1115.49	6.81	0.00759	36.652	5.066e-05	5.358e-07	1.794	7.81
1310	FALSE	Mono-phosphorylated	High	Unambiguous	APVPEPGLDLSLSPRPDSPQPR	[R].APVPEPGLDLSLSPRPDSPQPR.[H]	1xPhospho [S18(100)]	1xPhospho [S11(0); S13(0); S18(100)]	8.66946e-08	4.45548e-05	2.75	1	1	1	1	Q8TAP8	Q8TAP8 [35-56]	Q8TAP8 1xPhospho [S45(0); S47(0); S52(100)]	Q8TAP8 1xPhospho [S52(100)]	Protein phosphatase 1 regulatory subunit 35 OS=Homo sapiens OX=9606 GN=PPP1R35 PE=1 SV=1	Q8TAP8	0	2405.19	22	7654556	1		High	3	0.0676	0	1	1	1	802.401	0.92	0.00073	49.5551	5.066e-05	2.178e-10	2.75	5.62	49.57
1311	FALSE	Mono-phosphorylated	High	Unambiguous	APVPSTCSSTFPEELSPPSHQAK	[K].APVPSTCSSTFPEELSPPSHQAK.[R]	1xCarbamidomethyl [C7]; 1xPhospho [S16(100)]	1xCarbamidomethyl [C7]; 1xPhospho [S5(0); T6(0); S8(0); S9(0); T10(0); S16(100); S19(0)]	3.20678e-06	4.45548e-05	2.146	1	1	1	1	Q14980	Q14980 [154-176]	Q14980 1xPhospho [S158(0); T159(0); S161(0); S162(0); T163(0); S169(100); S172(0)]	Q14980 1xPhospho [S169(100)]	Nuclear mitotic apparatus protein 1 OS=Homo sapiens OX=9606 GN=NUMA1 PE=1 SV=2	Q14980	0	2534.13	23	1.00501e+06	1		High	3	0.1284	0	1	1	1	845.381	0.59	0.0005	30.9432	5.066e-05	3.009e-08	2.146	6.62	30.89
1312	FALSE	Multi-phosphorylated	High	Unambiguous	APVSSTESVIQSNTPTPPPSQPLNETAEEESR	[K].APVSSTESVIQSNTPTPPPSQPLNETAEEESR.[I]	2xPhospho [T14(100); T16(100)]	2xPhospho [S4(0); S5(0); T6(0); S8(0); S12(0); T14(100); T16(100); S20(0); T26(0); S31(0)]	2.85802e-10	4.45548e-05	3.706	1	1	1	2	Q9HC35	Q9HC35 [884-915]	Q9HC35 2xPhospho [S887(0); S888(0); T889(0); S891(0); S895(0); T897(100); T899(100); S903(0); T909(0); S914(0)]	Q9HC35 2xPhospho [T897(100); T899(100)]	Echinoderm microtubule-associated protein-like 4 OS=Homo sapiens OX=9606 GN=EML4 PE=1 SV=3	Q9HC35	0	3539.55	32	2.65792e+06	2		High	3	0.1544	0	1	1	1	1180.52	2.59	0.00305	44.6701	5.066e-05	8.837e-14	3.706	9.52	44.8
1313	FALSE	Mono-phosphorylated	High	Unambiguous	APVTFDDITVYLLQEEWVLLSQQQK	[K].APVTFDDITVYLLQEEWVLLSQQQK.[E]	3xDeamidated [Q14; Q22; Q23]; 1xPhospho [T9(99.9)]	3xDeamidated [Q14; Q22; Q23]; 1xPhospho [T4(0.1); T9(99.9); Y11(0); S21(0)]	0.293382	0.00545014	0.168	1	1	1	1	O60290	O60290 [9-33]	O60290 1xPhospho [T12(0.1); T17(99.9); Y19(0); S29(0)]	O60290 1xPhospho [T17(99.9)]	Zinc finger protein 862 OS=Homo sapiens OX=9606 GN=ZNF862 PE=2 SV=2	O60290	0	3046.46	25	2824810	1		High	4		0.0154	2	2	2	762.376	8	0.00609	9.3381	0.003342	0.2005	0.168	4.47	9.35
1324	FALSE	Mono-phosphorylated	High	Unambiguous	AQATIPLLGYVVDEMPRSADLPHSFK	[R].AQATIPLLGYVVDEMPRSADLPHSFK.[L]	1xPhospho [S18(100)]	1xPhospho [T4(0); Y10(0); S18(100); S24(0)]	1.83228e-08	4.45548e-05	3.01	1	1	1	1	Q96M96	Q96M96 [685-710]	Q96M96 1xPhospho [T688(0); Y694(0); S702(100); S708(0)]	Q96M96 1xPhospho [S702(100)]	FYVE, RhoGEF and PH domain-containing protein 4 OS=Homo sapiens OX=9606 GN=FGD4 PE=1 SV=2	Q96M96	1	2935.44	26	445765	1		High	4	0.1188	0	1	1	1	734.618	2.8	0.00206	82.485	5.066e-05	2.602e-11	3.01	6.82	82.7
1325	FALSE	Mono-phosphorylated	High	Unambiguous	AQCITKESDEELENDDDDDLGINVTIFPEDY	[R].AQCITKESDEELENDDDDDLGINVTIFPEDY.[-]	1xCarbamidomethyl [C3]; 1xPhospho [S8(95.1)]	1xCarbamidomethyl [C3]; 1xPhospho [T5(4.9); S8(95.1); T25(0); Y31(0)]	0.205125	0.00313703	0.247	1	1	1	1	Q6IPR3	Q6IPR3 [229-259]	Q6IPR3 1xPhospho [T233(4.9); S236(95.1); T253(0); Y259(0)]	Q6IPR3 1xPhospho [S236(95.1)]	tRNA wybutosine-synthesizing protein 3 homolog OS=Homo sapiens OX=9606 GN=TYW3 PE=1 SV=2	Q6IPR3	1	3682.51	31	407350	1		High	3		0.0149	3	3	4	1228.18	0.9	0.0011	84.7835	0.001868	0.1196	0.247	1.98	84.89
1326	FALSE	Mono-phosphorylated	High	Unambiguous	AQDEIPALSVSRPQTGLSFLGPEPEDLEDLYSR	[K].AQDEIPALSVSRPQTGLSFLGPEPEDLEDLYSR.[Y]	1xPhospho [T/S/Y]	1xPhospho [S9(0); S11(0); T15(50); S18(50); Y31(0); S32(0)]	2.44122e-08	4.45548e-05	2.962	1	1	1	1	P43686	P43686 [11-43]			26S proteasome regulatory subunit 6B OS=Homo sapiens OX=9606 GN=PSMC4 PE=1 SV=2	P43686	0	3709.76	33	1183787	1		High	3		0.0203	2	2	2	1237.27	4.73	0.00586	85.1763	5.066e-05	3.85e-11	2.962	7.73	85.12
1330	FALSE	Mono-phosphorylated	High	Unambiguous	AQDTISRGSDDSVPVISFK	[K].AQDTISRGSDDSVPVISFK.[D]	1xPhospho [S/T]	1xPhospho [T4(0); S6(49.7); S9(49.7); S12(0.7); S17(0)]	1.72019e-05	4.45548e-05	1.865	1	1	1	1	Q96S38	Q96S38 [656-674]			Ribosomal protein S6 kinase delta-1 OS=Homo sapiens OX=9606 GN=RPS6KC1 PE=1 SV=2	Q96S38	1	2101.98	19			NoQuanValues	High	3	0.0176	0	1	1	1	701.332	0.57	0.0004	41.5048	5.066e-05	2.981e-07	1.865	4.55
1331	FALSE	Multi-phosphorylated	High	Unambiguous	AQEALLQLSQVLSLMETVKQGVDQK	[R].AQEALLQLSQVLSLMETVKQGVDQK.[L]	2xDeamidated [Q20; Q24]; 2xPhospho [S9(100); S13(100)]	2xDeamidated [Q20; Q24]; 2xPhospho [S9(100); S13(100); T17(0)]	0.330152	0.00703502	0.14	1	1	1	1	O60664	O60664 [265-289]	O60664 2xPhospho [S273(100); S277(100); T281(0)]	O60664 2xPhospho [S273(100); S277(100)]	Perilipin-3 OS=Homo sapiens OX=9606 GN=PLIN3 PE=1 SV=3	O60664	1	2918.39	25	1811867	1		High	4	0.0087	0	1	1	3	730.353	0.81	0.00059	13.466	0.00432	0.2373	0.14	4.61	13.73
1332	FALSE	Mono-phosphorylated	High	Unambiguous	AQEDDLKWVEENVPSSVTDVALPALLDSDEER	[K].AQEDDLKWVEENVPSSVTDVALPALLDSDEER.[M]	1xPhospho [S28(100)]	1xPhospho [S15(0); S16(0); T18(0); S28(100)]	2.55681e-12	4.45548e-05	4.495	1	1	1	2	Q8NBN3	Q8NBN3 [513-544]	Q8NBN3 1xPhospho [S527(0); S528(0); T530(0); S540(100)]	Q8NBN3 1xPhospho [S540(100)]	Transmembrane protein 87A OS=Homo sapiens OX=9606 GN=TMEM87A PE=1 SV=3	Q8NBN3	1	3649.68	32	8.80377e+06	2		High	3	0.3587	0	1	1	1	1217.23	1.64	0.002	87.1582	5.066e-05	6.305e-16	4.495	10.23	87.25
1344	FALSE	Mono-phosphorylated	High	Unambiguous	AQKLPDLSPVENK	[K].AQKLPDLSPVENK.[E]	1xPhospho [S8(100)]	1xPhospho [S8(100)]	0.000836378	4.45548e-05	1.215	1	1	1	1	Q9Y520	Q9Y520 [2098-2110]	Q9Y520 1xPhospho [S2105(100)]	Q9Y520 1xPhospho [S2105(100)]	Protein PRRC2C OS=Homo sapiens OX=9606 GN=PRRC2C PE=1 SV=4	Q9Y520	1	1518.76	13			NoQuanValues	High	3	0.5036	0	1	1	1	506.924	0.26	0.00013	21.509	5.066e-05	6.037e-05	1.215	4.11
1345	FALSE	Mono-phosphorylated	High	Unambiguous	AQKLPDLSPVENKEHKPGPIGK	[K].AQKLPDLSPVENKEHKPGPIGK.[E]	1xPhospho [S8(100)]	1xPhospho [S8(100)]	2.32465e-07	4.45548e-05	2.585	1	1	1	4	Q9Y520	Q9Y520 [2098-2119]	Q9Y520 1xPhospho [S2105(100)]	Q9Y520 1xPhospho [S2105(100)]	Protein PRRC2C OS=Homo sapiens OX=9606 GN=PRRC2C PE=1 SV=4	Q9Y520	2	2462.28	22	26446613	2		High	5	0.531	0	1	1	1	493.262	0.41	0.0002	13.8102	5.066e-05	8.378e-10	2.585	10.32	13.97
1369	FALSE	Mono-phosphorylated	High	Unambiguous	AQPFGFIDSDTDAEEERIPATPVVIPMK	[R].AQPFGFIDSDTDAEEERIPATPVVIPMK.[K]	1xPhospho [S/T]	1xPhospho [S9(50); T11(50); T21(0)]	3.56159e-09	4.45548e-05	3.284	1	1	1	1	Q14676	Q14676 [321-348]			Mediator of DNA damage checkpoint protein 1 OS=Homo sapiens OX=9606 GN=MDC1 PE=1 SV=3	Q14676	1	3153.49	28	2.09985e+06	1		High	3	0.0063	0	1	1	1	1051.84	1.92	0.00202	78.209	5.066e-05	2.779e-12	3.284	6.31	78.29
1370	FALSE	Mono-phosphorylated	High	Unambiguous	AQPFGFIDSDTDAEEERIPATPVVIPMK	[R].AQPFGFIDSDTDAEEERIPATPVVIPMK.[K]	1xDeamidated [Q2]; 1xPhospho [S/T]	1xDeamidated [Q2]; 1xPhospho [S9(50); T11(50); T21(0)]	1.78503e-06	4.45548e-05	2.244	1	1	1	1	Q14676	Q14676 [321-348]			Mediator of DNA damage checkpoint protein 1 OS=Homo sapiens OX=9606 GN=MDC1 PE=1 SV=3	Q14676	1	3154.47	28			NoneMonoisotopic	High	3	0.0199	0	1	1	1	1052.17	6.56	0.0069	78.1812	5.066e-05	1.353e-08	2.244	5.54
1371	FALSE	Mono-phosphorylated	High	Unambiguous	AQPFGFIDSDTDAEEERIPATPVVIPMK	[R].AQPFGFIDSDTDAEEERIPATPVVIPMK.[K]	1xDeamidated [Q2]; 1xOxidation [M27]; 1xPhospho [S/T]	1xDeamidated [Q2]; 1xOxidation [M27]; 1xPhospho [S9(50); T11(50); T21(0.1)]	0.0428661	0.000550382	0.545	1	1	1	1	Q14676	Q14676 [321-348]			Mediator of DNA damage checkpoint protein 1 OS=Homo sapiens OX=9606 GN=MDC1 PE=1 SV=3	Q14676	1	3170.46	28			NoneMonoisotopic	High	4	0.0356	0	1	1	1	793.377	6.64	0.00527	71.9623	0.000332	0.01333	0.545	2.81
1372	FALSE	Mono-phosphorylated	High	Unambiguous	AQPFGFIDSDTDAEEERIPATPVVIPMKK	[R].AQPFGFIDSDTDAEEERIPATPVVIPMKK.[R]	1xPhospho [S/T]	1xPhospho [S9(50); T11(50); T21(0)]	9.8072e-06	4.45548e-05	1.959	1	1	1	1	Q14676	Q14676 [321-349]			Mediator of DNA damage checkpoint protein 1 OS=Homo sapiens OX=9606 GN=MDC1 PE=1 SV=3	Q14676	2	3281.58	29	1.47201e+06	1		High	4	0.0144	0	1	1	1	821.153	2.61	0.00214	68.1762	5.066e-05	1.385e-07	1.959	5.54	68.49
1376	FALSE	Multi-phosphorylated	High	Unambiguous	AQPSDNAPAKGNKSPSPPDGSPAATPEIR	[K].AQPSDNAPAKGNKSPSPPDGSPAATPEIR.[V]	2xPhospho [S14(100); S16(100)]	2xPhospho [S4(0); S14(100); S16(100); S21(0); T25(0)]	1.23821e-05	4.45548e-05	1.92	1	1	1	1	O00499	O00499 [283-311]	O00499 2xPhospho [S286(0); S296(100); S298(100); S303(0); T307(0)]	O00499 2xPhospho [S296(100); S298(100)]	Myc box-dependent-interacting protein 1 OS=Homo sapiens OX=9606 GN=BIN1 PE=1 SV=1	O00499	2	3017.34	29	7.8702e+06	1		High	3	0.1583	0	1	1	1	1006.45	0.94	0.00095	12.7084	5.066e-05	1.914e-07	1.92	9.35	12.4
1377	FALSE	Multi-phosphorylated	High	Unambiguous	AQPSDNAPAKGNKSPSPPDGSPAATPEIR	[K].AQPSDNAPAKGNKSPSPPDGSPAATPEIR.[V]	3xPhospho [S14(100); S16(100); S21(100)]	3xPhospho [S4(0); S14(100); S16(100); S21(100); T25(0)]	0.007199	4.45548e-05	0.853	1	1	1	1	O00499	O00499 [283-311]	O00499 3xPhospho [S286(0); S296(100); S298(100); S303(100); T307(0)]	O00499 3xPhospho [S296(100); S298(100); S303(100)]	Myc box-dependent-interacting protein 1 OS=Homo sapiens OX=9606 GN=BIN1 PE=1 SV=1	O00499	2	3097.31	29	1844187	1		High	4	0.2999	0	1	1	1	775.083	0.96	0.00075	15.9376	5.066e-05	0.00115	0.853	6.77	15.89
1378	FALSE	Mono-phosphorylated	High	Unambiguous	AQPSSPLEGQAEGVETTGSQEAPGGGHSPSPPDQQPIYFR	[R].AQPSSPLEGQAEGVETTGSQEAPGGGHSPSPPDQQPIYFR.[E]	3xDeamidated [Q10; Q20; Q34]; 1xPhospho [S5(97.2)]	3xDeamidated [Q10; Q20; Q34]; 1xPhospho [S4(2.8); S5(97.2); T16(0); T17(0); S19(0); S28(0); S30(0); Y38(0)]	1.28342e-05	4.45548e-05	1.914	1	1	1	1	Q2TAZ0	Q2TAZ0 [1626-1665]	Q2TAZ0 1xPhospho [S1629(2.8); S1630(97.2); T1641(0); T1642(0); S1644(0); S1653(0); S1655(0); Y1663(0)]	Q2TAZ0 1xPhospho [S1630(97.2)]	Autophagy-related protein 2 homolog A OS=Homo sapiens OX=9606 GN=ATG2A PE=1 SV=3	Q2TAZ0	0	4173.82	40			NoQuanValues	High	3	0.0313	0	1	1	1	1391.96	14.53	0.02022	43.5575	5.066e-05	2.008e-07	1.914	6.08
1380	FALSE	Multi-phosphorylated	High	Unambiguous	AQPSSSEDELDNVFFKK	[K].AQPSSSEDELDNVFFKK.[E]	2xPhospho [S5(98.5); S6(100)]	2xPhospho [S4(1.5); S5(98.5); S6(100)]	1.30032e-06	4.45548e-05	2.297	1	1	1	1	Q5T5U3	Q5T5U3 [1428-1444]	Q5T5U3 2xPhospho [S1431(1.5); S1432(98.5); S1433(100)]	Q5T5U3 2xPhospho [S1432(98.5); S1433(100)]	Rho GTPase-activating protein 21 OS=Homo sapiens OX=9606 GN=ARHGAP21 PE=1 SV=2	Q5T5U3	1	2100.86	17	1.00967e+06	1		High	3	0.1531	0	1	1	1	700.958	0.82	0.00058	58.9029	5.066e-05	8.756e-09	2.297	5.03	58.9
1383	FALSE	Mono-phosphorylated	High	Unambiguous	AQQRAESPESSAIESTQSTPQK	[R].AQQRAESPESSAIESTQSTPQK.[G]	1xPhospho [T19(96.2)]	1xPhospho [S7(3.2); S10(0.1); S11(0.1); S15(0.1); T16(0.1); S18(0.1); T19(96.2)]	0.0820708	0.0013726	0.427	1	1	1	1	Q9NTI5	Q9NTI5 [1352-1373]	Q9NTI5 1xPhospho [S1358(3.2); S1361(0.1); S1362(0.1); S1366(0.1); T1367(0.1); S1369(0.1); T1370(96.2)]	Q9NTI5 1xPhospho [T1370(96.2)]	Sister chromatid cohesion protein PDS5 homolog B OS=Homo sapiens OX=9606 GN=PDS5B PE=1 SV=1	Q9NTI5	1	2440.1	22			NoQuanValues	High	2	0.1457	0	1	1	1	1220.58	18.67	0.02278	4.1173	0.0007911	0.03259	0.427	1.99
1387	FALSE	Multi-phosphorylated	High	Unambiguous	AQSGSDSSPEPKAPAPR	[R].AQSGSDSSPEPKAPAPR.[A]	4xPhospho [S3(100); S5(100); S7(100); S8(100)]	4xPhospho [S3(100); S5(100); S7(100); S8(100)]	0.02317	0.000300992	0.653	1	1	1	1	Q9UQ35	Q9UQ35 [1614-1630]	Q9UQ35 4xPhospho [S1616(100); S1618(100); S1620(100); S1621(100)]	Q9UQ35 4xPhospho [S1616(100); S1618(100); S1620(100); S1621(100)]	Serine/arginine repetitive matrix protein 2 OS=Homo sapiens OX=9606 GN=SRRM2 PE=1 SV=2	Q9UQ35	1	2001.68	17	1.59683e+06	1		High	3	0.351	0	1	1	1	667.899	1.72	0.00115	17.8858	0.000193	0.005702	0.653	4.16	18.12
1392	FALSE	Multi-phosphorylated	High	Unambiguous	AQSLVISPPAPSPRKTPVASDQR	[K].AQSLVISPPAPSPRKTPVASDQR.[R]	3xPhospho [S7(100); S12(100); T16(96.6)]	3xPhospho [S3(0); S7(100); S12(100); T16(96.6); S20(3.4)]	0.00443102	4.45548e-05	0.935	1	1	2	2	P46013	P46013 [573-595]	P46013 3xPhospho [S575(0); S579(100); S584(100); T588(96.6); S592(3.4)]	P46013 3xPhospho [S579(100); S584(100); T588(96.6)]	Proliferation marker protein Ki-67 OS=Homo sapiens OX=9606 GN=MKI67 PE=1 SV=2	P46013	2	2642.21	23	1.27491e+06	2		High	3	0.3114	0	1	1	1	881.41	0.44	0.00039	32.0194	5.066e-05	0.0005937	0.935	7.13	32.15
1394	FALSE	Mono-phosphorylated	High	Unambiguous	AQSNGSGNGSDSEMDTSSLER	[K].AQSNGSGNGSDSEMDTSSLER.[G]	1xPhospho [S10(100)]	1xPhospho [S3(0); S6(0); S10(100); S12(0); T16(0); S17(0); S18(0)]	1.53146e-08	4.45548e-05	3.04	1	1	1	1	Q9NRY4	Q9NRY4 [1125-1145]	Q9NRY4 1xPhospho [S1127(0); S1130(0); S1134(100); S1136(0); T1140(0); S1141(0); S1142(0)]	Q9NRY4 1xPhospho [S1134(100)]	Rho GTPase-activating protein 35 OS=Homo sapiens OX=9606 GN=ARHGAP35 PE=1 SV=3	Q9NRY4	0	2208.83	21			NoQuanValues	High	2	0.0495	0	1	1	1	1104.92	1.36	0.0015	13.6868	5.066e-05	2.036e-11	3.04	5.86
1395	FALSE	Mono-phosphorylated	High	Unambiguous	AQSNGSGNGSDSEMDTSSLER	[K].AQSNGSGNGSDSEMDTSSLER.[G]	1xDeamidated [N4]; 1xPhospho [S10(100)]	1xDeamidated [N4]; 1xPhospho [S3(0); S6(0); S10(100); S12(0); T16(0); S17(0); S18(0)]	6.90777e-08	4.45548e-05	2.788	1	1	1	1	Q9NRY4	Q9NRY4 [1125-1145]	Q9NRY4 1xPhospho [S1127(0); S1130(0); S1134(100); S1136(0); T1140(0); S1141(0); S1142(0)]	Q9NRY4 1xPhospho [S1134(100)]	Rho GTPase-activating protein 35 OS=Homo sapiens OX=9606 GN=ARHGAP35 PE=1 SV=3	Q9NRY4	0	2209.82	21			NoQuanValues	High	2	0.0758	0	1	1	1	1105.42	3.29	0.00364	16.5683	5.066e-05	1.599e-10	2.788	6.07
1396	FALSE	Mono-phosphorylated	High	Unambiguous	AQSNGSGNGSDSEMDTSSLER	[K].AQSNGSGNGSDSEMDTSSLER.[G]	2xDeamidated [N4; N8]; 1xOxidation [M14]; 1xPhospho [S3(90.4)]	2xDeamidated [N4; N8]; 1xOxidation [M14]; 1xPhospho [S3(90.4); S6(2.4); S10(2.4); S12(2.4); T16(2.4); S17(0.1); S18(0)]	0.00585371	4.45548e-05	0.888	1	1	1	1	Q9NRY4	Q9NRY4 [1125-1145]	Q9NRY4 1xPhospho [S1127(90.4); S1130(2.4); S1134(2.4); S1136(2.4); T1140(2.4); S1141(0.1); S1142(0)]	Q9NRY4 1xPhospho [S1127(90.4)]	Rho GTPase-activating protein 35 OS=Homo sapiens OX=9606 GN=ARHGAP35 PE=1 SV=3	Q9NRY4	0	2226.8	21			NoQuanValues	High	2	0.0105	0	1	1	1	1113.91	8.34	0.00929	9.0694	5.066e-05	0.0008667	0.888	1.91
1398	FALSE	Mono-phosphorylated	High	Unambiguous	AQSQPESDKDHERPLPALSWAR	[R].AQSQPESDKDHERPLPALSWAR.[G]	1xPhospho [S3(100)]	1xPhospho [S3(100); S7(0); S19(0)]	2.64845e-06	4.45548e-05	2.178	1	1	1	1	Q9BZ71	Q9BZ71 [944-965]	Q9BZ71 1xPhospho [S946(100); S950(0); S962(0)]	Q9BZ71 1xPhospho [S946(100)]	Membrane-associated phosphatidylinositol transfer protein 3 OS=Homo sapiens OX=9606 GN=PITPNM3 PE=1 SV=2	Q9BZ71	1	2598.21	22	1.05262e+06	1		High	4	0.286	0	1	1	1	650.308	0.64	0.00042	25.2621	5.066e-05	2.321e-08	2.178	5.28	25.4
1400	FALSE	Mono-phosphorylated	High	Unambiguous	AQSYDIQAWKK	[R].AQSYDIQAWKK.[Q]	1xPhospho [S3(100)]	1xPhospho [S3(100); Y4(0)]	0.000778566	4.45548e-05	1.227	1	1	1	1	Q8WWQ0	Q8WWQ0 [1313-1323]	Q8WWQ0 1xPhospho [S1315(100); Y1316(0)]	Q8WWQ0 1xPhospho [S1315(100)]	PH-interacting protein OS=Homo sapiens OX=9606 GN=PHIP PE=1 SV=2	Q8WWQ0	1	1417.65	11	1.2042e+06	1		High	3	0.1041	0	1	1	1	473.222	1.21	0.00057	17.8469	5.066e-05	5.471e-05	1.227	3.65	17.83
1401	FALSE	Mono-phosphorylated	High	Unambiguous	AQSYPDNHQEFSDYDNPIFEK	[R].AQSYPDNHQEFSDYDNPIFEK.[F]	1xPhospho [S3(100)]	1xPhospho [S3(100); Y4(0); S12(0); Y14(0)]	2.57616e-08	4.45548e-05	2.953	1	1	1	2	Q9Y2U5	Q9Y2U5 [237-257]	Q9Y2U5 1xPhospho [S239(100); Y240(0); S248(0); Y250(0)]	Q9Y2U5 1xPhospho [S239(100)]	Mitogen-activated protein kinase kinase kinase 2 OS=Homo sapiens OX=9606 GN=MAP3K2 PE=1 SV=2	Q9Y2U5	0	2624.06	21	10579086	1		High	3	0.0587	0	1	1	1	875.36	1.42	0.00124	44.6878	5.066e-05	4.144e-11	2.953	7.5	44.72
1402	FALSE	Mono-phosphorylated	High	Unambiguous	AQSYPDNHQEFSDYDNPIFEK	[R].AQSYPDNHQEFSDYDNPIFEK.[F]	1xDeamidated [N7]; 1xPhospho [S3(100)]	1xDeamidated [N7]; 1xPhospho [S3(100); Y4(0); S12(0); Y14(0)]	0.0284921	0.000384903	0.617	1	1	1	1	Q9Y2U5	Q9Y2U5 [237-257]	Q9Y2U5 1xPhospho [S239(100); Y240(0); S248(0); Y250(0)]	Q9Y2U5 1xPhospho [S239(100)]	Mitogen-activated protein kinase kinase kinase 2 OS=Homo sapiens OX=9606 GN=MAP3K2 PE=1 SV=2	Q9Y2U5	0	2625.05	21			NoneMonoisotopic	High	2		0.0403	4	4	4	1313.04	8.88	0.01166	44.9828	0.0002399	0.007598	0.617	2.38
1404	FALSE	Multi-phosphorylated	High	Unambiguous	AQTLPTSVVTITSESSPGKR	[R].AQTLPTSVVTITSESSPGKR.[E]	2xPhospho [T3(100); S/T]	2xPhospho [T3(100); T6(0); S7(0); T10(0); T12(0); S13(1); S15(49.5); S16(49.5)]	1.36248e-05	4.45548e-05	1.904	1	1	1	1	Q01082	Q01082 [2326-2345]	Q01082 2xPhospho [T2328(100); T2331(0); S2332(0); T2335(0); T2337(0); S2338(1); S2340(49.5); S2341(49.5)]	Q01082 2xPhospho [T2328(100); S/T]	Spectrin beta chain, non-erythrocytic 1 OS=Homo sapiens OX=9606 GN=SPTBN1 PE=1 SV=2	Q01082	1	2219.04	20			NoQuanValues	High	3	0.1871	0	1	1	1	740.353	3.76	0.00278	43.6225	5.066e-05	2.172e-07	1.904	6.04
1405	FALSE	Multi-phosphorylated	High	Unambiguous	AQTPPGPSLSGSKSPCPQEK	[K].AQTPPGPSLSGSKSPCPQEK.[S]	1xCarbamidomethyl [C16]; 2xPhospho [T3(100); S14(100)]	1xCarbamidomethyl [C16]; 2xPhospho [T3(100); S8(0); S10(0); S12(0); S14(100)]	3.4529e-08	4.45548e-05	2.904	1	1	1	3	Q9UQ35	Q9UQ35 [1001-1020]	Q9UQ35 2xPhospho [T1003(100); S1008(0); S1010(0); S1012(0); S1014(100)]	Q9UQ35 2xPhospho [T1003(100); S1014(100)]	Serine/arginine repetitive matrix protein 2 OS=Homo sapiens OX=9606 GN=SRRM2 PE=1 SV=2	Q9UQ35	1	2212.93	20	8.27127e+07	2		High	3	0.4925	0	1	1	1	738.317	1.46	0.00108	11.5739	5.066e-05	6.156e-11	2.904	7.33	11.76
1407	FALSE	Mono-phosphorylated	High	Unambiguous	AQVKATNESEDEIPQLVPIGK	[K].AQVKATNESEDEIPQLVPIGK.[K]	1xPhospho [T/S]	1xPhospho [T6(50); S9(50)]	2.28586e-08	4.45548e-05	2.973	1	1	1	1	O76021	O76021 [353-373]			Ribosomal L1 domain-containing protein 1 OS=Homo sapiens OX=9606 GN=RSL1D1 PE=1 SV=3	O76021	1	2346.16	21	7.58837e+06	1		High	3	0.0157	0	1	1	1	782.726	1.43	0.00112	46.7895	5.066e-05	3.527e-11	2.973	6.99	46.91
1408	FALSE	Mono-phosphorylated	High	Unambiguous	AQVKATNESEDEIPQLVPIGKK	[K].AQVKATNESEDEIPQLVPIGKK.[T]	1xPhospho [S9(98.3)]	1xPhospho [T6(1.7); S9(98.3)]	4.09261e-05	4.45548e-05	1.72	1	1	1	1	O76021	O76021 [353-374]	O76021 1xPhospho [T358(1.7); S361(98.3)]	O76021 1xPhospho [S361(98.3)]	Ribosomal L1 domain-containing protein 1 OS=Homo sapiens OX=9606 GN=RSL1D1 PE=1 SV=3	O76021	2	2474.25	22	889049	1		High	4	0.0431	0	1	1	1	619.319	0.59	0.00036	34.5824	5.066e-05	9.781e-07	1.72	5.11	34.58
1410	FALSE	Mono-phosphorylated	High	Unambiguous	AQVLATIHGHAGAFPAAGDAGEGAPGGGSSPER	[R].AQVLATIHGHAGAFPAAGDAGEGAPGGGSSPER.[V]	1xPhospho [S/T]	1xPhospho [T6(0); S29(50); S30(50)]	3.50829e-17	4.45548e-05	6.368	1	1	2	3	Q86WR7	Q86WR7 [283-315]			Proline and serine-rich protein 2 OS=Homo sapiens OX=9606 GN=PROSER2 PE=1 SV=2	Q86WR7	0	3093.42	33	1.6763e+07	2		High	3		0.0007	2	2	2	1031.81	1.55	0.0016	28.338	5.066e-05	6.305e-16	6.368	13.61	28.43
1411	FALSE	Mono-phosphorylated	High	Unambiguous	AQVLATIHGHAGAFPAAGDAGEGAPGGGSSPERVAR	[R].AQVLATIHGHAGAFPAAGDAGEGAPGGGSSPERVAR.[G]	1xPhospho [S/T]	1xPhospho [T6(0); S29(50); S30(50)]	4.05584e-13	4.45548e-05	4.803	1	1	1	2	Q86WR7	Q86WR7 [283-318]			Proline and serine-rich protein 2 OS=Homo sapiens OX=9606 GN=PROSER2 PE=1 SV=2	Q86WR7	1	3419.62	36	5.50129e+06	1		High	4	0.0051	0	1	1	1	855.664	2.46	0.0021	26.8429	5.066e-05	6.305e-16	4.803	15.65	26.95
1412	FALSE	Mono-phosphorylated	High	Unambiguous	AQVLATIHGHAGAFPAAGDAGEGAPGGGSSPERVAR	[R].AQVLATIHGHAGAFPAAGDAGEGAPGGGSSPERVAR.[G]	1xDeamidated [Q2]; 1xPhospho [S/T]	1xDeamidated [Q2]; 1xPhospho [T6(0); S29(50); S30(50)]	0.0391726	0.000550382	0.561	1	1	1	2	Q86WR7	Q86WR7 [283-318]			Proline and serine-rich protein 2 OS=Homo sapiens OX=9606 GN=PROSER2 PE=1 SV=2	Q86WR7	1	3420.61	36			NoQuanValues	High	3	0.4695	0	1	1	1	1140.88	6.16	0.00702	27.2165	0.000332	0.01178	0.561	3.77
1422	FALSE	Mono-phosphorylated	High	Unambiguous	AQYEDIANRSRAEAESMYQIK	[K].AQYEDIANRSRAEAESMYQIK.[Y]	1xPhospho [S10(96.9)]	1xPhospho [Y3(0); S10(96.9); S16(3.1); Y18(0)]	0.0653514	0.00096269	0.469	1	1	1	1	P05787	P05787 [265-285]	P05787 1xPhospho [Y267(0); S274(96.9); S280(3.1); Y282(0)]	P05787 1xPhospho [S274(96.9)]	Keratin, type II cytoskeletal 8 OS=Homo sapiens OX=9606 GN=KRT8 PE=1 SV=7	P05787	2	2553.14	21	2.30285e+06	1		High	3	0.0934	0	1	1	1	851.721	1.7	0.00145	24.1826	0.0005624	0.02375	0.469	4.82	23.95
1423	FALSE	Mono-phosphorylated	High	Unambiguous	AQYEDIANRSRAEAESMYQIK	[K].AQYEDIANRSRAEAESMYQIK.[Y]	1xOxidation [M17]; 1xPhospho [S/Y]	1xOxidation [M17]; 1xPhospho [Y3(0.1); S10(48.9); S16(2.1); Y18(48.9)]	0.131596	0.00201684	0.337	1	1	1	1	P05787	P05787 [265-285]			Keratin, type II cytoskeletal 8 OS=Homo sapiens OX=9606 GN=KRT8 PE=1 SV=7	P05787	2	2569.14	21			NoQuanValues	High	3	0.1397	0	1	1	1	857.055	4.64	0.00398	16.8616	0.00115	0.06333	0.337	4.08
1428	FALSE	Mono-phosphorylated	High	Unambiguous	ARDSDEENDPDDEDAVVNAVGCLGPFSGFLAPELQK	[K].ARDSDEENDPDDEDAVVNAVGCLGPFSGFLAPELQK.[Y]	1xCarbamidomethyl [C22]; 1xPhospho [S4(100)]	1xCarbamidomethyl [C22]; 1xPhospho [S4(100); S27(0)]	1.75251e-11	4.45548e-05	4.173	1	1	1	2	Q9Y2I9	Q9Y2I9 [552-587]	Q9Y2I9 1xPhospho [S555(100); S578(0)]	Q9Y2I9 1xPhospho [S555(100)]	TBC1 domain family member 30 OS=Homo sapiens OX=9606 GN=TBC1D30 PE=1 SV=2	Q9Y2I9	1	3956.72	36	1.68198e+06	2		High	3	0.748	0	1	1	1	1319.58	2.15	0.00283	90.5711	5.066e-05	1.951e-15	4.173	8.81	90.56
1429	FALSE	Mono-phosphorylated	High	Unambiguous	ARDSDEENDPDDEDAVVNAVGCLGPFSGFLAPELQK	[K].ARDSDEENDPDDEDAVVNAVGCLGPFSGFLAPELQK.[Y]	1xCarbamidomethyl [C22]; 2xDeamidated [N8; N18]; 1xPhospho [S4(100)]	1xCarbamidomethyl [C22]; 2xDeamidated [N8; N18]; 1xPhospho [S4(100); S27(0)]	0.0376536	0.000550382	0.568	1	1	1	1	Q9Y2I9	Q9Y2I9 [552-587]	Q9Y2I9 1xPhospho [S555(100); S578(0)]	Q9Y2I9 1xPhospho [S555(100)]	TBC1 domain family member 30 OS=Homo sapiens OX=9606 GN=TBC1D30 PE=1 SV=2	Q9Y2I9	1	3958.68	36			NoQuanValues	High	4	0.2518	0	1	1	1	990.437	10.76	0.01065	90.781	0.000332	0.01109	0.568	2.82
1430	FALSE	Mono-phosphorylated	High	Unambiguous	AREEASNESGFWSADETSTASSFWTGEETSVR	[R].AREEASNESGFWSADETSTASSFWTGEETSVR.[S]	1xPhospho [S13(97.9)]	1xPhospho [S6(0); S9(0); S13(97.9); T17(2.1); S18(0); T19(0); S21(0); S22(0); T25(0); T29(0); S30(0)]	0.00124742	4.45548e-05	1.148	1	1	1	1	Q96D09	Q96D09 [214-245]	Q96D09 1xPhospho [S219(0); S222(0); S226(97.9); T230(2.1); S231(0); T232(0); S234(0); S235(0); T238(0); T242(0); S243(0)]	Q96D09 1xPhospho [S226(97.9)]	G-protein coupled receptor-associated sorting protein 2 OS=Homo sapiens OX=9606 GN=GPRASP2 PE=1 SV=1	Q96D09	1	3591.48	32			NoQuanValues	High	3	0.0291	0	1	1	1	1197.83	0.28	0.00034	64.7097	5.066e-05	0.0001041	1.148	3.44
1437	FALSE	Mono-phosphorylated	High	Unambiguous	ARGDSEALDEES	[R].ARGDSEALDEES.[-]	1xPhospho [S5(100)]	1xPhospho [S5(100); S12(0)]	0.016948	0.00012971	0.707	1	1	1	1	Q7Z4V5	Q7Z4V5 [660-671]	Q7Z4V5 1xPhospho [S664(100); S671(0)]	Q7Z4V5 1xPhospho [S664(100)]	Hepatoma-derived growth factor-related protein 2 OS=Homo sapiens OX=9606 GN=HDGFL2 PE=1 SV=1	Q7Z4V5	1	1358.51	12	5.15979e+06	1		High	2	0.5945	0	1	1	1	679.759	0.65	0.00044	8.5512	9.733e-05	0.003728	0.707	3.65	8.52
1438	FALSE	Multi-phosphorylated	High	Unambiguous	ARGPEEEEIGSPEPMAAPASASQKLSPLQK	[R].ARGPEEEEIGSPEPMAAPASASQKLSPLQK.[L]	2xDeamidated [Q23; Q29]; 2xPhospho [S11(100); S26(89.6)]	2xDeamidated [Q23; Q29]; 2xPhospho [S11(100); S20(5.2); S22(5.2); S26(89.6)]	0.368165	0.00853663	0.113	1	1	1	1	Q14807	Q14807 [402-431]	Q14807 2xPhospho [S412(100); S421(5.2); S423(5.2); S427(89.6)]	Q14807 2xPhospho [S412(100); S427(89.6)]	Kinesin-like protein KIF22 OS=Homo sapiens OX=9606 GN=KIF22 PE=1 SV=5	Q14807	2	3267.45	30			NoQuanValues	High	4	0.2369	0	1	1	1	817.63	13.37	0.01092	36.6464	0.005206	0.2762	0.113	6.12
1443	FALSE	Mono-phosphorylated	High	Unambiguous	ARHDSPDLAPNVTYSLPR	[R].ARHDSPDLAPNVTYSLPR.[T]	1xPhospho [S5(100)]	1xPhospho [S5(100); T13(0); Y14(0); S15(0)]	3.45671e-09	4.45548e-05	3.289	1	1	1	3	Q9BRD0	Q9BRD0 [267-284]	Q9BRD0 1xPhospho [S271(100); T279(0); Y280(0); S281(0)]	Q9BRD0 1xPhospho [S271(100)]	BUD13 homolog OS=Homo sapiens OX=9606 GN=BUD13 PE=1 SV=1	Q9BRD0	1	2088.99	18	1.59814e+07	2		High	3	0.6084	0	1	1	1	697.001	1.28	0.00089	29.7842	5.066e-05	2.664e-12	3.289	6.64	29.99
1445	FALSE	Mono-phosphorylated	High	Unambiguous	ARLGDASDTEAADGERGSLGNPEPVGRPAAEQAK	[R].ARLGDASDTEAADGERGSLGNPEPVGRPAAEQAK.[K]	1xPhospho [S/T]	1xPhospho [S7(50); T9(50); S18(0)]	6.9668e-05	4.45548e-05	1.631	1	1	1	1	Q9Y4F5	Q9Y4F5 [1129-1162]			Centrosomal protein of 170 kDa protein B OS=Homo sapiens OX=9606 GN=CEP170B PE=1 SV=4	Q9Y4F5	2	3472.61	34	2.08502e+06	1		High	4	0.0404	0	1	1	1	868.908	0.75	0.00065	14.2612	5.066e-05	2.024e-06	1.631	6.19	14.27
1446	FALSE	Mono-phosphorylated	High	Unambiguous	ARLGEASDSELADADKASVASEVSTTSSTSKPPTGR	[R].ARLGEASDSELADADKASVASEVSTTSSTSKPPTGR.[R]	1xPhospho [S/T]	1xPhospho [S7(50); S9(50); S18(0); S21(0); S24(0); T25(0); T26(0); S27(0); S28(0); T29(0); S30(0); T34(0)]	3.57735e-13	4.45548e-05	4.824	1	1	1	1	Q5SW79	Q5SW79 [1106-1141]			Centrosomal protein of 170 kDa OS=Homo sapiens OX=9606 GN=CEP170 PE=1 SV=1	Q5SW79	2	3658.71	36	2.54586e+06	1		High	4	0.0298	0	1	1	1	915.431	-1.08	-0.00099	25.7383	5.066e-05	6.305e-16	4.824	13.1	25.77
1449	FALSE	Mono-phosphorylated	High	Unambiguous	ARLSYSDKNLIDSMDQSAFAGFSFVNPK	[K].ARLSYSDKNLIDSMDQSAFAGFSFVNPK.[F]	1xPhospho [S4(100)]	1xPhospho [S4(100); Y5(0); S6(0); S13(0); S17(0); S23(0)]	6.60704e-11	4.45548e-05	3.951	1	1	1	3	Q05655	Q05655 [642-669]	Q05655 1xPhospho [S645(100); Y646(0); S647(0); S654(0); S658(0); S664(0)]	Q05655 1xPhospho [S645(100)]	Protein kinase C delta type OS=Homo sapiens OX=9606 GN=PRKCD PE=1 SV=2	Q05655	2	3188.48	28	536087	1		High	4	0.021	0	1	1	1	797.876	1.88	0.0015	79.666	5.066e-05	1.191e-14	3.951	8.09	79.33
1450	FALSE	Mono-phosphorylated	High	Unambiguous	ARLSYSDKNLIDSMDQSAFAGFSFVNPK	[K].ARLSYSDKNLIDSMDQSAFAGFSFVNPK.[F]	1xDeamidated [Q16]; 1xPhospho [S4(100)]	1xDeamidated [Q16]; 1xPhospho [S4(100); Y5(0); S6(0); S13(0); S17(0); S23(0)]	7.00631e-10	4.45548e-05	3.556	1	1	2	2	Q05655	Q05655 [642-669]	Q05655 1xPhospho [S645(100); Y646(0); S647(0); S654(0); S658(0); S664(0)]	Q05655 1xPhospho [S645(100)]	Protein kinase C delta type OS=Homo sapiens OX=9606 GN=PRKCD PE=1 SV=2	Q05655	2	3189.46	28	924808	1		High	4	0.0184	0	1	1	1	798.126	7.27	0.0058	79.226	5.066e-05	3.002e-13	3.556	7.61	79.47
1451	FALSE	Mono-phosphorylated	High	Unambiguous	ARLSYSDKNLIDSMDQSAFAGFSFVNPK	[K].ARLSYSDKNLIDSMDQSAFAGFSFVNPK.[F]	1xOxidation [M14]; 1xPhospho [S4(100)]	1xOxidation [M14]; 1xPhospho [S4(100); Y5(0); S6(0); S13(0); S17(0); S23(0)]	1.02331e-11	4.45548e-05	4.263	1	1	2	3	Q05655	Q05655 [642-669]	Q05655 1xPhospho [S645(100); Y646(0); S647(0); S654(0); S658(0); S664(0)]	Q05655 1xPhospho [S645(100)]	Protein kinase C delta type OS=Homo sapiens OX=9606 GN=PRKCD PE=1 SV=2	Q05655	2	3204.47	28	2.00097e+06	2		High	3	0.0151	0	1	1	1	1068.83	2.34	0.0025	64.9328	5.066e-05	9.468e-16	4.263	10.62	64.87
1452	FALSE	Multi-phosphorylated	High	Unambiguous	ARLSYSDKNLIDSMDQSAFAGFSFVNPK	[K].ARLSYSDKNLIDSMDQSAFAGFSFVNPK.[F]	2xPhospho [S4(99.9); S23(100)]	2xPhospho [S4(99.9); Y5(0); S6(0.1); S13(0); S17(0); S23(100)]	0.000331444	4.45548e-05	1.37	1	1	1	1	Q05655	Q05655 [642-669]	Q05655 2xPhospho [S645(99.9); Y646(0); S647(0.1); S654(0); S658(0); S664(100)]	Q05655 2xPhospho [S645(99.9); S664(100)]	Protein kinase C delta type OS=Homo sapiens OX=9606 GN=PRKCD PE=1 SV=2	Q05655	2	3268.44	28	348577	1		High	3	0.3863	0	1	1	1	1090.15	1.21	0.00132	82.8232	5.066e-05	1.697e-05	1.37	6.42	83.01
1453	FALSE	Multi-phosphorylated	High	Unambiguous	ARLSYSDKNLIDSMDQSAFAGFSFVNPK	[K].ARLSYSDKNLIDSMDQSAFAGFSFVNPK.[F]	1xDeamidated [Q16]; 2xPhospho [S4(97.2); S23(100)]	1xDeamidated [Q16]; 2xPhospho [S4(97.2); Y5(0.1); S6(2.7); S13(0.1); S17(0); S23(100)]	0.000345598	4.45548e-05	1.363	1	1	1	1	Q05655	Q05655 [642-669]	Q05655 2xPhospho [S645(97.2); Y646(0.1); S647(2.7); S654(0.1); S658(0); S664(100)]	Q05655 2xPhospho [S645(97.2); S664(100)]	Protein kinase C delta type OS=Homo sapiens OX=9606 GN=PRKCD PE=1 SV=2	Q05655	2	3269.43	28			NoQuanValues	High	4	0.0455	0	1	1	1	818.119	8.28	0.00677	83.1838	5.066e-05	1.803e-05	1.363	5.94
1455	FALSE	Multi-phosphorylated	High	Unambiguous	ARNSGTQSDGEEKQPGLVMER	[R].ARNSGTQSDGEEKQPGLVMER.[A]	1xOxidation [M19]; 2xPhospho [S/T]	1xOxidation [M19]; 2xPhospho [S4(66.7); T6(66.7); S8(66.7)]	0.355227	0.00798063	0.122	1	1	1	1	Q6P1M3	Q6P1M3 [958-978]			LLGL scribble cell polarity complex component 2 OS=Homo sapiens OX=9606 GN=LLGL2 PE=1 SV=2	Q6P1M3	2	2465.02	21			NoQuanValues	High	3	0.086	0	1	1	1	822.344	0.06	5e-05	4.1579	0.004895	0.262	0.122	2.79
1462	FALSE	Mono-phosphorylated	High	Unambiguous	ARQPLSEASNQQPLSGGEEK	[R].ARQPLSEASNQQPLSGGEEK.[S]	1xPhospho [S15(100)]	1xPhospho [S6(0); S9(0); S15(100)]	1.30665e-05	4.45548e-05	1.911	1	1	1	1	Q9NQW6	Q9NQW6 [40-59]	Q9NQW6 1xPhospho [S45(0); S48(0); S54(100)]	Q9NQW6 1xPhospho [S54(100)]	Anillin OS=Homo sapiens OX=9606 GN=ANLN PE=1 SV=2	Q9NQW6	1	2206.01	20			NoQuanValues	High	3	0.4717	0	1	1	1	736.01	0.53	0.00039	9.4387	5.066e-05	2.058e-07	1.911	6.36
1465	FALSE	Mono-phosphorylated	High	Unambiguous	ARSEQFINLR	[R].ARSEQFINLR.[E]	1xPhospho [S3(100)]	1xPhospho [S3(100)]	0.0123665	0.00012971	0.761	1	1	1	1	P07384	P07384 [472-481]	P07384 1xPhospho [S474(100)]	P07384 1xPhospho [S474(100)]	Calpain-1 catalytic subunit OS=Homo sapiens OX=9606 GN=CAPN1 PE=1 SV=1	P07384	1	1313.64	10			NoQuanValues	High	3	0.4424	0	1	1	1	438.551	0.95	0.00042	19.936	9.733e-05	0.002423	0.761	2.69
1467	FALSE	Mono-phosphorylated	High	Unambiguous	ARSMDSSDLSDGAVTLQEYLELK	[R].ARSMDSSDLSDGAVTLQEYLELK.[K]	1xOxidation [M4]; 1xPhospho [S/T/Y]	1xOxidation [M4]; 1xPhospho [S3(49.6); S6(49.6); S7(0.8); S10(0); T15(0); Y19(0)]	1.79574e-06	4.45548e-05	2.243	1	1	1	1	Q9Y2X7	Q9Y2X7 [408-430]			ARF GTPase-activating protein GIT1 OS=Homo sapiens OX=9606 GN=GIT1 PE=1 SV=2	Q9Y2X7	1	2624.18	23	372569	1		High	3	0.0017	0	1	1	1	875.401	3.19	0.00279	72.0247	5.066e-05	1.366e-08	2.243	5.83	72.11
1468	FALSE	Mono-phosphorylated	High	Unambiguous	ARSMDSSDLSDGAVTLQEYLELKK	[R].ARSMDSSDLSDGAVTLQEYLELKK.[A]	1xPhospho [S3(100)]	1xPhospho [S3(100); S6(0); S7(0); S10(0); T15(0); Y19(0)]	1.20521e-13	4.45548e-05	5.006	1	1	1	3	Q9Y2X7	Q9Y2X7 [408-431]	Q9Y2X7 1xPhospho [S410(100); S413(0); S414(0); S417(0); T422(0); Y426(0)]	Q9Y2X7 1xPhospho [S410(100)]	ARF GTPase-activating protein GIT1 OS=Homo sapiens OX=9606 GN=GIT1 PE=1 SV=2	Q9Y2X7	2	2736.28	24	5.68569e+06	2		High	3	0.0483	0	1	1	1	912.766	1.54	0.0014	62.0689	5.066e-05	6.305e-16	5.006	11.81	62.18
1469	FALSE	Mono-phosphorylated	High	Unambiguous	ARSMDSSDLSDGAVTLQEYLELKK	[R].ARSMDSSDLSDGAVTLQEYLELKK.[A]	1xOxidation [M4]; 1xPhospho [S3(100)]	1xOxidation [M4]; 1xPhospho [S3(100); S6(0); S7(0); S10(0); T15(0); Y19(0)]	2.14275e-09	4.45548e-05	3.369	1	1	1	1	Q9Y2X7	Q9Y2X7 [408-431]	Q9Y2X7 1xPhospho [S410(100); S413(0); S414(0); S417(0); T422(0); Y426(0)]	Q9Y2X7 1xPhospho [S410(100)]	ARF GTPase-activating protein GIT1 OS=Homo sapiens OX=9606 GN=GIT1 PE=1 SV=2	Q9Y2X7	2	2752.27	24	1.1377e+06	1		High	4	0.0821	0	1	1	1	688.825	1.37	0.00095	58.0984	5.066e-05	1.38e-12	3.369	8.4	58.21
1470	FALSE	Multi-phosphorylated	High	Unambiguous	ARSMDSSDLSDGAVTLQEYLELKK	[R].ARSMDSSDLSDGAVTLQEYLELKK.[A]	2xPhospho [S3(100); S/T/Y]	2xPhospho [S3(100); S6(50); S7(50); S10(0); T15(0); Y19(0)]	1.43876e-11	4.45548e-05	4.206	1	1	1	1	Q9Y2X7	Q9Y2X7 [408-431]	Q9Y2X7 2xPhospho [S410(100); S413(50); S414(50); S417(0); T422(0); Y426(0)]	Q9Y2X7 2xPhospho [S410(100); S/T/Y]	ARF GTPase-activating protein GIT1 OS=Homo sapiens OX=9606 GN=GIT1 PE=1 SV=2	Q9Y2X7	2	2816.25	24	847130	1		High	3	0.0596	0	1	1	1	939.422	1.64	0.00154	69.1609	5.066e-05	1.484e-15	4.206	11.07	69.18
1471	FALSE	Multi-phosphorylated	High	Unambiguous	ARSMDSSDLSDGAVTLQEYLELKK	[R].ARSMDSSDLSDGAVTLQEYLELKK.[A]	1xDeamidated [Q17]; 2xPhospho [S3(100); S/T/Y]	1xDeamidated [Q17]; 2xPhospho [S3(100); S6(50); S7(50); S10(0); T15(0); Y19(0)]	2.53596e-10	4.45548e-05	3.726	1	1	1	1	Q9Y2X7	Q9Y2X7 [408-431]	Q9Y2X7 2xPhospho [S410(100); S413(50); S414(50); S417(0); T422(0); Y426(0)]	Q9Y2X7 2xPhospho [S410(100); S/T/Y]	ARF GTPase-activating protein GIT1 OS=Homo sapiens OX=9606 GN=GIT1 PE=1 SV=2	Q9Y2X7	2	2817.23	24			NoQuanValues	High	3	0.0692	0	1	1	1	939.756	7.94	0.00745	69.1364	5.066e-05	7.503e-14	3.726	9.83
1472	FALSE	Mono-phosphorylated	High	Unambiguous	ARSNENLDKIDMSLDDIIK	[K].ARSNENLDKIDMSLDDIIK.[L]	1xPhospho [S3(100)]	1xPhospho [S3(100); S13(0)]	1.24841e-07	4.45548e-05	2.689	1	1	1	2	Q96QD9	Q96QD9 [21-39]	Q96QD9 1xPhospho [S23(100); S33(0)]	Q96QD9 1xPhospho [S23(100)]	UAP56-interacting factor OS=Homo sapiens OX=9606 GN=FYTTD1 PE=1 SV=3	Q96QD9	2	2270.07	19	1.38704e+06	1		High	3	0.5423	0	1	1	1	757.365	2.61	0.00197	59.1442	5.066e-05	3.587e-10	2.689	6.38	58.81
1473	FALSE	Mono-phosphorylated	High	Unambiguous	ARSNENLDKIDMSLDDIIK	[K].ARSNENLDKIDMSLDDIIK.[L]	1xDeamidated [N6]; 1xOxidation [M12]; 1xPhospho [S3(100)]	1xDeamidated [N6]; 1xOxidation [M12]; 1xPhospho [S3(100); S13(0)]	0.00202157	4.45548e-05	1.067	1	1	1	2	Q96QD9	Q96QD9 [21-39]	Q96QD9 1xPhospho [S23(100); S33(0)]	Q96QD9 1xPhospho [S23(100)]	UAP56-interacting factor OS=Homo sapiens OX=9606 GN=FYTTD1 PE=1 SV=3	Q96QD9	2	2287.05	19			NoQuanValues	High	3	0.0993	0	1	1	1	763.031	11.99	0.00914	54.8583	5.066e-05	0.0002016	1.067	4.03
1474	FALSE	Mono-phosphorylated	High	Unambiguous	ARSPREEIL	[K].ARSPREEIL.[-]	1xPhospho [S3(100)]	1xPhospho [S3(100)]	0.058875	0.00096269	0.488	1	1	1	1	Q8IZA0	Q8IZA0 [1041-1049]	Q8IZA0 1xPhospho [S1043(100)]	Q8IZA0 1xPhospho [S1043(100)]	Dyslexia-associated protein KIAA0319-like protein OS=Homo sapiens OX=9606 GN=KIAA0319L PE=1 SV=2	Q8IZA0	2	1150.56	9	5727247	1		High	2	0.6113	0	1	1	1	575.785	1.02	0.00059	11.0756	0.0005624	0.02052	0.488	2.65	11.16
1477	FALSE	Mono-phosphorylated	High	Unambiguous	ARSVDALDDLTPPSTAESGSR	[R].ARSVDALDDLTPPSTAESGSR.[S]	1xPhospho [S3(100)]	1xPhospho [S3(100); T11(0); S14(0); T15(0); S18(0); S20(0)]	1.22487e-06	4.45548e-05	2.307	1	1	1	2	Q86X29	Q86X29 [491-511]	Q86X29 1xPhospho [S493(100); T501(0); S504(0); T505(0); S508(0); S510(0)]	Q86X29 1xPhospho [S493(100)]	Lipolysis-stimulated lipoprotein receptor OS=Homo sapiens OX=9606 GN=LSR PE=1 SV=4	Q86X29	1	2225.01	21	4.71149e+06	1		High	3	0.3921	0	1	1	1	742.342	1.04	0.00077	32.697	5.066e-05	8.115e-09	2.307	6.07	32.9
1478	FALSE	Multi-phosphorylated	High	Unambiguous	ARSVDALDDLTPPSTAESGSRSPTSNGGR	[R].ARSVDALDDLTPPSTAESGSRSPTSNGGR.[S]	2xPhospho [S3(100); S22(98.4)]	2xPhospho [S3(100); T11(0); S14(0); T15(0); S18(0); S20(1.6); S22(98.4); T24(0); S25(0)]	8.10876e-07	4.45548e-05	2.376	1	1	2	3	Q86X29	Q86X29 [491-519]	Q86X29 2xPhospho [S493(100); T501(0); S504(0); T505(0); S508(0); S510(1.6); S512(98.4); T514(0); S515(0)]	Q86X29 2xPhospho [S493(100); S512(98.4)]	Lipolysis-stimulated lipoprotein receptor OS=Homo sapiens OX=9606 GN=LSR PE=1 SV=4	Q86X29	2	3061.33	29	15069761	2		High	3	0.2881	0	1	1	1	1021.12	7.44	0.00759	31.705	5.066e-05	4.6e-09	2.376	7.74	31.46
1479	FALSE	Multi-phosphorylated	High	Unambiguous	ARSVDALDDLTPPSTAESGSRSPTSNGGR	[R].ARSVDALDDLTPPSTAESGSRSPTSNGGR.[S]	1xDeamidated [N26]; 2xPhospho [S3(100); S22(100)]	1xDeamidated [N26]; 2xPhospho [S3(100); T11(0); S14(0); T15(0); S18(0); S20(0); S22(100); T24(0); S25(0)]	5.90688e-07	4.45548e-05	2.429	1	1	3	5	Q86X29	Q86X29 [491-519]	Q86X29 2xPhospho [S493(100); T501(0); S504(0); T505(0); S508(0); S510(0); S512(100); T514(0); S515(0)]	Q86X29 2xPhospho [S493(100); S512(100)]	Lipolysis-stimulated lipoprotein receptor OS=Homo sapiens OX=9606 GN=LSR PE=1 SV=4	Q86X29	2	3062.31	29	20110781	4		High	3	0.2539	0	1	1	1	1021.44	1.28	0.0013	34.6101	5.066e-05	2.99e-09	2.429	7.13	34.82
1481	FALSE	Mono-phosphorylated	High	Unambiguous	ARTDEVPAGGSRSEAEDEDDEDYVPYVPLR	[R].ARTDEVPAGGSRSEAEDEDDEDYVPYVPLR.[Q]	1xPhospho [S13(98.3)]	1xPhospho [T3(0); S11(1.7); S13(98.3); Y23(0); Y26(0)]	4.01391e-09	4.45548e-05	3.264	1	1	1	3	Q9UJV9	Q9UJV9 [11-40]	Q9UJV9 1xPhospho [T13(0); S21(1.7); S23(98.3); Y33(0); Y36(0)]	Q9UJV9 1xPhospho [S23(98.3)]	Probable ATP-dependent RNA helicase DDX41 OS=Homo sapiens OX=9606 GN=DDX41 PE=1 SV=2	Q9UJV9	2	3417.48	30	1.97482e+07	2		High	4	0.0041	0	1	1	1	855.125	1.01	0.00086	44.2919	5.066e-05	3.273e-12	3.264	7.36	44.15
1482	FALSE	Multi-phosphorylated	High	Unambiguous	ARTDEVPAGGSRSEAEDEDDEDYVPYVPLR	[R].ARTDEVPAGGSRSEAEDEDDEDYVPYVPLR.[Q]	2xPhospho [S11(100); S13(100)]	2xPhospho [T3(0); S11(100); S13(100); Y23(0); Y26(0)]	2.65725e-09	4.45548e-05	3.333	1	1	1	4	Q9UJV9	Q9UJV9 [11-40]	Q9UJV9 2xPhospho [T13(0); S21(100); S23(100); Y33(0); Y36(0)]	Q9UJV9 2xPhospho [S21(100); S23(100)]	Probable ATP-dependent RNA helicase DDX41 OS=Homo sapiens OX=9606 GN=DDX41 PE=1 SV=2	Q9UJV9	2	3497.44	30	2.11522e+07	2		High	3	0.254	0	1	1	1	1166.49	0.03	3e-05	52.5712	5.066e-05	1.86e-12	3.333	10.75	52.68
1485	FALSE	Mono-phosphorylated	High	Unambiguous	ARVDHGAEIITQSPGR	[K].ARVDHGAEIITQSPGR.[S]	1xPhospho [S13(100)]	1xPhospho [T11(0); S13(100)]	4.20124e-07	4.45548e-05	2.486	1	1	1	1	P11137	P11137 [1770-1785]	P11137 1xPhospho [T1780(0); S1782(100)]	P11137 1xPhospho [S1782(100)]	Microtubule-associated protein 2 OS=Homo sapiens OX=9606 GN=MAP2 PE=1 SV=4	P11137	1	1786.86	16	1.01449e+06	1		High	3	0.0687	0	1	1	1	596.292	0.82	0.00049	8.1984	5.066e-05	1.872e-09	2.486	5.68	8.21
1486	FALSE	Multi-phosphorylated	High	Unambiguous	ARVDHGAEIITQSPGRSSVASPR	[K].ARVDHGAEIITQSPGRSSVASPR.[R]	2xPhospho [S13(97.8); S/T]	2xPhospho [T11(2.2); S13(97.8); S17(1.1); S18(49.4); S21(49.4)]	5.69243e-06	4.45548e-05	2.05	1	1	2	2	P11137	P11137 [1770-1792]	P11137 2xPhospho [T1780(2.2); S1782(97.8); S1786(1.1); S1787(49.4); S1790(49.4)]	P11137 2xPhospho [S1782(97.8); S/T]	Microtubule-associated protein 2 OS=Homo sapiens OX=9606 GN=MAP2 PE=1 SV=4	P11137	2	2551.18	23	6.25444e+06	2		High	4		0.0155	2	2	2	638.552	1.58	0.00101	11.7961	5.066e-05	6.613e-08	2.05	8.27	11.69
1487	FALSE	Multi-phosphorylated	High	Unambiguous	ARVDHGAEIITQSPGRSSVASPR	[K].ARVDHGAEIITQSPGRSSVASPR.[R]	3xPhospho [S13(100); S17(100); S21(100)]	3xPhospho [T11(0); S13(100); S17(100); S18(0); S21(100)]	6.84299e-05	4.45548e-05	1.634	1	1	3	3	P11137	P11137 [1770-1792]	P11137 3xPhospho [T1780(0); S1782(100); S1786(100); S1787(0); S1790(100)]	P11137 3xPhospho [S1782(100); S1786(100); S1790(100)]	Microtubule-associated protein 2 OS=Homo sapiens OX=9606 GN=MAP2 PE=1 SV=4	P11137	2	2631.15	23	4571038	2		High	3	0.0285	0	1	1	1	877.722	1.67	0.00147	16.1562	5.066e-05	1.978e-06	1.634	6.32	16.26
1488	FALSE	Multi-phosphorylated	High	Unambiguous	ARVDHGAEIITQSPGRSSVASPR	[K].ARVDHGAEIITQSPGRSSVASPR.[R]	1xDeamidated [Q12]; 3xPhospho [S13(99.9); S17(99.9); S21(100)]	1xDeamidated [Q12]; 3xPhospho [T11(0.1); S13(99.9); S17(99.9); S18(0.1); S21(100)]	0.0182776	0.00012971	0.694	1	1	1	1	P11137	P11137 [1770-1792]	P11137 3xPhospho [T1780(0.1); S1782(99.9); S1786(99.9); S1787(0.1); S1790(100)]	P11137 3xPhospho [S1782(99.9); S1786(99.9); S1790(100)]	Microtubule-associated protein 2 OS=Homo sapiens OX=9606 GN=MAP2 PE=1 SV=4	P11137	2	2632.13	23			NoneMonoisotopic	High	3	0.0366	0	1	1	1	878.057	9.18	0.00806	16.4406	9.733e-05	0.004131	0.694	4.64
1489	FALSE	Mono-phosphorylated	High	Unambiguous	ARVGGSDEEASGIPSR	[K].ARVGGSDEEASGIPSR.[T]	1xPhospho [S6(100)]	1xPhospho [S6(100); S11(0); S15(0)]	1.04113e-05	4.45548e-05	1.949	1	1	1	1	Q9NQ55	Q9NQ55 [354-369]	Q9NQ55 1xPhospho [S359(100); S364(0); S368(0)]	Q9NQ55 1xPhospho [S359(100)]	Suppressor of SWI4 1 homolog OS=Homo sapiens OX=9606 GN=PPAN PE=2 SV=1	Q9NQ55	1	1667.74	16	5.17027e+06	1		High	3	0.396	0	1	1	1	556.585	0.35	0.00019	4.1431	5.066e-05	1.502e-07	1.949	6.01	4.09
1494	FALSE	Mono-phosphorylated	High	Unambiguous	ASAGHAVSIAQDDAGADDWETDPDFVNDVSEKEQR	[K].ASAGHAVSIAQDDAGADDWETDPDFVNDVSEKEQR.[W]	1xPhospho [S8(100)]	1xPhospho [S2(0); S8(100); T21(0); S30(0)]	6.09004e-13	4.45548e-05	4.735	1	1	1	1	Q14247	Q14247 [4-38]	Q14247 1xPhospho [S5(0); S11(100); T24(0); S33(0)]	Q14247 1xPhospho [S11(100)]	Src substrate cortactin OS=Homo sapiens OX=9606 GN=CTTN PE=1 SV=2	Q14247	1	3825.61	35			NoQuanValues	High	3	0.0924	0	1	1	1	1275.88	2.89	0.00368	50.2686	5.066e-05	6.305e-16	4.735	10.06
1495	FALSE	Mono-phosphorylated	High	Unambiguous	ASAGHAVSIAQDDAGADDWETDPDFVNDVSEKEQR	[K].ASAGHAVSIAQDDAGADDWETDPDFVNDVSEKEQR.[W]	1xDeamidated [Q11]; 1xPhospho [S8(100)]	1xDeamidated [Q11]; 1xPhospho [S2(0); S8(100); T21(0); S30(0)]	1.79492e-11	4.45548e-05	4.169	1	1	1	1	Q14247	Q14247 [4-38]	Q14247 1xPhospho [S5(0); S11(100); T24(0); S33(0)]	Q14247 1xPhospho [S11(100)]	Src substrate cortactin OS=Homo sapiens OX=9606 GN=CTTN PE=1 SV=2	Q14247	1	3826.6	35			NoQuanValues	High	3	0.0308	0	1	1	1	1276.21	4.89	0.00624	50.3301	5.066e-05	2.01e-15	4.169	7.78
1497	FALSE	Mono-phosphorylated	High	Unambiguous	ASALLFSSDEEDQWNIPASQTHLASDSR	[K].ASALLFSSDEEDQWNIPASQTHLASDSR.[S]	1xPhospho [S8(98.6)]	1xPhospho [S2(0); S7(1.4); S8(98.6); S19(0); T21(0); S25(0); S27(0)]	6.95368e-14	4.45548e-05	5.098	2	2	2	2	Q9Y4E1; Q641Q2	Q9Y4E1 [613-640]; Q641Q2 [613-640]	Q9Y4E1 1xPhospho [S614(0); S619(1.4); S620(98.6); S631(0); T633(0); S637(0); S639(0)]; Q641Q2 1xPhospho [S614(0); S619(1.4); S620(98.6); S631(0); T633(0); S637(0); S639(0)]	Q9Y4E1 1xPhospho [S620(98.6)]; Q641Q2 1xPhospho [S620(98.6)]	WASH complex subunit 2C OS=Homo sapiens OX=9606 GN=WASHC2C PE=1 SV=4;WASH complex subunit 2A OS=Homo sapiens OX=9606 GN=WASHC2A PE=1 SV=3	Q9Y4E1; Q641Q2	0	3155.4	28	11187324	1	NotUnique	High	3	0.013	0	1	1	1	1052.47	1.17	0.00123	66.012	5.066e-05	6.305e-16	5.098	10.78	66.11
1498	FALSE	Multi-phosphorylated	High	Unambiguous	ASALLFSSDEEDQWNIPASQTHLASDSR	[K].ASALLFSSDEEDQWNIPASQTHLASDSR.[S]	2xPhospho [S7(100); S8(100)]	2xPhospho [S2(0); S7(100); S8(100); S19(0); T21(0); S25(0); S27(0)]	1.81651e-11	4.45548e-05	4.167	2	2	1	1	Q9Y4E1; Q641Q2	Q9Y4E1 [613-640]; Q641Q2 [613-640]	Q9Y4E1 2xPhospho [S614(0); S619(100); S620(100); S631(0); T633(0); S637(0); S639(0)]; Q641Q2 2xPhospho [S614(0); S619(100); S620(100); S631(0); T633(0); S637(0); S639(0)]	Q9Y4E1 2xPhospho [S619(100); S620(100)]; Q641Q2 2xPhospho [S619(100); S620(100)]	WASH complex subunit 2C OS=Homo sapiens OX=9606 GN=WASHC2C PE=1 SV=4;WASH complex subunit 2A OS=Homo sapiens OX=9606 GN=WASHC2A PE=1 SV=3	Q9Y4E1; Q641Q2	0	3235.36	28	9473620	1	NotUnique	High	3	0.1192	0	1	1	1	1079.13	0.87	0.00093	73.9045	5.066e-05	2.045e-15	4.167	9.56	74.01
1504	FALSE	Multi-phosphorylated	High	Unambiguous	ASASGSGAQVGGPISSGSSASSVTVTR	[K].ASASGSGAQVGGPISSGSSASSVTVTR.[S]	2xPhospho [S19(100); S22(99.9)]	2xPhospho [S2(0); S4(0); S6(0); S15(0); S16(0); S18(0); S19(100); S21(0.1); S22(99.9); T24(0.1); T26(0)]	1.67513e-08	4.45548e-05	3.025	1	1	1	1	P02545	P02545 [598-624]	P02545 2xPhospho [S599(0); S601(0); S603(0); S612(0); S613(0); S615(0); S616(100); S618(0.1); S619(99.9); T621(0.1); T623(0)]	P02545 2xPhospho [S616(100); S619(99.9)]	Prelamin-A/C OS=Homo sapiens OX=9606 GN=LMNA PE=1 SV=1	P02545	0	2525.09	27	1.55609e+06	1		High	3		0.0149	2	2	2	842.369	0.12	0.0001	29.332	5.066e-05	2.306e-11	3.025	9.28	29.25
1506	FALSE	Mono-phosphorylated	High	Unambiguous	ASASRPQPAPADGADPPPAEEPEARPDGEGSPGKARPGTAR	[R].ASASRPQPAPADGADPPPAEEPEARPDGEGSPGKARPGTAR.[R]	1xDeamidated [Q7]; 1xPhospho [T39(95.7)]	1xDeamidated [Q7]; 1xPhospho [S2(0); S4(0); S31(4.3); T39(95.7)]	0.000179115	4.45548e-05	1.473	1	1	1	1	P11274	P11274 [92-132]	P11274 1xPhospho [S93(0); S95(0); S122(4.3); T130(95.7)]	P11274 1xPhospho [T130(95.7)]	Breakpoint cluster region protein OS=Homo sapiens OX=9606 GN=BCR PE=1 SV=2	P11274	1	4098.89	41			NoQuanValues	High	5	0.0126	0	1	1	1	820.588	5.38	0.00441	3.9332	5.066e-05	7.361e-06	1.473	9.51
1507	FALSE	Mono-phosphorylated	High	Unambiguous	ASAVSELSPRER	[R].ASAVSELSPRER.[S]	1xPhospho [S8(100)]	1xPhospho [S2(0); S5(0); S8(100)]	0.00032169	4.45548e-05	1.375	1	1	1	2	Q9Y2W1	Q9Y2W1 [236-247]	Q9Y2W1 1xPhospho [S237(0); S240(0); S243(100)]	Q9Y2W1 1xPhospho [S243(100)]	Thyroid hormone receptor-associated protein 3 OS=Homo sapiens OX=9606 GN=THRAP3 PE=1 SV=2	Q9Y2W1	1	1381.65	12	4.13871e+06	2		High	2	0.2637	0	1	1	1	691.328	1.24	0.00086	8.1913	5.066e-05	1.633e-05	1.375	2.92	8.23
1508	FALSE	Multi-phosphorylated	High	Unambiguous	ASAVSELSPRERSPALK	[R].ASAVSELSPRERSPALK.[S]	2xPhospho [S8(100); S13(100)]	2xPhospho [S2(0); S5(0); S8(100); S13(100)]	0.000751174	4.45548e-05	1.233	1	1	2	2	Q9Y2W1	Q9Y2W1 [236-252]	Q9Y2W1 2xPhospho [S237(0); S240(0); S243(100); S248(100)]	Q9Y2W1 2xPhospho [S243(100); S248(100)]	Thyroid hormone receptor-associated protein 3 OS=Homo sapiens OX=9606 GN=THRAP3 PE=1 SV=2	Q9Y2W1	2	1957.91	17	21060454	1		High	3	0.3152	0	1	1	1	653.311	1.84	0.0012	14.439	5.066e-05	5.213e-05	1.233	5.87	14.53
1513	FALSE	Mono-phosphorylated	High	Unambiguous	ASDGSFSLPLKPVISQPIHDSKSPGASNLK	[R].ASDGSFSLPLKPVISQPIHDSKSPGASNLK.[I]	1xPhospho [S23(93.4)]	1xPhospho [S2(0); S5(0); S7(0); S15(0); S21(3.3); S23(93.4); S27(3.3)]	3.57108e-06	4.45548e-05	2.128	1	1	1	1	Q00653	Q00653 [200-229]	Q00653 1xPhospho [S201(0); S204(0); S206(0); S214(0); S220(3.3); S222(93.4); S226(3.3)]	Q00653 1xPhospho [S222(93.4)]	Nuclear factor NF-kappa-B p100 subunit OS=Homo sapiens OX=9606 GN=NFKB2 PE=1 SV=4	Q00653	1	3157.59	30	3.06871e+06	1		High	4	0.0288	0	1	1	1	790.153	-0.7	-0.00055	44.1582	5.066e-05	3.505e-08	2.128	9.04	44.14
1514	FALSE	Mono-phosphorylated	High	Unambiguous	ASDGSFSLPLKPVISQPIHDSKSPGASNLK	[R].ASDGSFSLPLKPVISQPIHDSKSPGASNLK.[I]	1xDeamidated [Q16]; 1xPhospho [S27(92.2)]	1xDeamidated [Q16]; 1xPhospho [S2(0); S5(0); S7(0); S15(0.2); S21(3.8); S23(3.8); S27(92.2)]	9.02994e-07	4.45548e-05	2.358	1	1	1	1	Q00653	Q00653 [200-229]	Q00653 1xPhospho [S201(0); S204(0); S206(0); S214(0.2); S220(3.8); S222(3.8); S226(92.2)]	Q00653 1xPhospho [S226(92.2)]	Nuclear factor NF-kappa-B p100 subunit OS=Homo sapiens OX=9606 GN=NFKB2 PE=1 SV=4	Q00653	1	3158.58	30			NoneMonoisotopic	High	4		0.0036	2	2	2	790.404	5.21	0.00412	44.2772	5.066e-05	5.353e-09	2.358	8.2
1518	FALSE	Mono-phosphorylated	High	Unambiguous	ASEAASPLPDSPGDKLVIVK	[K].ASEAASPLPDSPGDKLVIVK.[F]	1xPhospho [S11(100)]	1xPhospho [S2(0); S6(0); S11(100)]	1.01273e-07	4.45548e-05	2.724	1	1	1	2	Q68CZ2	Q68CZ2 [1144-1163]	Q68CZ2 1xPhospho [S1145(0); S1149(0); S1154(100)]	Q68CZ2 1xPhospho [S1154(100)]	Tensin-3 OS=Homo sapiens OX=9606 GN=TNS3 PE=1 SV=2	Q68CZ2	1	2074.05	20	9.3709e+06	2		High	3	0.4315	0	1	1	1	692.021	1.42	0.00098	42.6041	5.066e-05	2.69e-10	2.724	7.74	42.62
1519	FALSE	Mono-phosphorylated	High	Unambiguous	ASEDDIKKMPLDLSPLATPIIR	[K].ASEDDIKKMPLDLSPLATPIIR.[S]	1xPhospho [S14(100)]	1xPhospho [S2(0); S14(100); T18(0)]	1.38195e-07	4.45548e-05	2.672	1	1	1	1	P15336	P15336 [99-120]	P15336 1xPhospho [S100(0); S112(100); T116(0)]	P15336 1xPhospho [S112(100)]	Cyclic AMP-dependent transcription factor ATF-2 OS=Homo sapiens OX=9606 GN=ATF2 PE=1 SV=4	P15336	2	2503.29	22	3.69591e+06	1		High	3	0.1741	0	1	1	1	835.103	3.15	0.00262	71.1365	5.066e-05	4.104e-10	2.672	8.56	71.23
1520	FALSE	Mono-phosphorylated	High	Unambiguous	ASEDDIKKMPLDLSPLATPIIR	[K].ASEDDIKKMPLDLSPLATPIIR.[S]	1xOxidation [M9]; 1xPhospho [S14(100)]	1xOxidation [M9]; 1xPhospho [S2(0); S14(100); T18(0)]	1.05484e-06	4.45548e-05	2.332	1	1	2	2	P15336	P15336 [99-120]	P15336 1xPhospho [S100(0); S112(100); T116(0)]	P15336 1xPhospho [S112(100)]	Cyclic AMP-dependent transcription factor ATF-2 OS=Homo sapiens OX=9606 GN=ATF2 PE=1 SV=4	P15336	2	2519.28	22	1.93976e+06	2		High	3	0.2109	0	1	1	1	840.432	-0.48	-0.0004	60.4923	5.066e-05	6.58e-09	2.332	6.97	60.57
1523	FALSE	Mono-phosphorylated	High	Unambiguous	ASELGHSLNENVLKPAQEK	[K].ASELGHSLNENVLKPAQEK.[V]	3xDeamidated [N9; N11; Q17]; 1xPhospho [S]	3xDeamidated [N9; N11; Q17]; 1xPhospho [S2(50); S7(50)]	0.270046	0.00497367	0.187	1	1	1	1	Q8N6T3	Q8N6T3 [240-258]			ADP-ribosylation factor GTPase-activating protein 1 OS=Homo sapiens OX=9606 GN=ARFGAP1 PE=1 SV=2	Q8N6T3	0	2146.99	19			NoneMonoisotopic	High	3	0.021	0	1	1	2	716.33	-7.45	-0.00533	19.7957	0.002942	0.1774	0.187	3.34
1526	FALSE	Mono-phosphorylated	High	Unambiguous	ASFDHSPDSLPLR	[K].ASFDHSPDSLPLR.[S]	1xPhospho [S6(100)]	1xPhospho [S2(0); S6(100); S9(0)]	2.61988e-07	4.45548e-05	2.565	1	1	1	1	Q8NB78	Q8NB78 [12-24]	Q8NB78 1xPhospho [S13(0); S17(100); S20(0)]	Q8NB78 1xPhospho [S17(100)]	Lysine-specific histone demethylase 1B OS=Homo sapiens OX=9606 GN=KDM1B PE=1 SV=3	Q8NB78	0	1521.67	13	3.028e+06	1		High	3	0.189	0	1	1	1	507.896	0.78	0.00039	25.1258	5.066e-05	9.836e-10	2.565	6.56	25.21
1527	FALSE	Multi-phosphorylated	High	Unambiguous	ASFFAASDENHRPLSAASNSDQLEDQALAQMKPYSSSK	[R].ASFFAASDENHRPLSAASNSDQLEDQALAQMKPYSSSK.[D]	1xDeamidated [Q22]; 2xPhospho [S15(99.9); S18(96.5)]	1xDeamidated [Q22]; 2xPhospho [S2(0); S7(0.1); S15(99.9); S18(96.5); S20(3.6); Y34(0); S35(0); S36(0); S37(0)]	1.08275e-08	4.45548e-05	3.098	1	1	1	1	O43166	O43166 [1694-1731]	O43166 2xPhospho [S1695(0); S1700(0.1); S1708(99.9); S1711(96.5); S1713(3.6); Y1727(0); S1728(0); S1729(0); S1730(0)]	O43166 2xPhospho [S1708(99.9); S1711(96.5)]	Signal-induced proliferation-associated 1-like protein 1 OS=Homo sapiens OX=9606 GN=SIPA1L1 PE=1 SV=4	O43166	0	4259.83	38			NoQuanValues	High	4		0.01	2	2	2	1065.72	5.35	0.0057	58.5789	5.066e-05	1.265e-11	3.098	13.93
1539	FALSE	Mono-phosphorylated	High	Unambiguous	ASGQAFELILSPR	[R].ASGQAFELILSPR.[S]	1xPhospho [S11(100)]	1xPhospho [S2(0); S11(100)]	6.12259e-07	4.45548e-05	2.423	1	1	2	5	P16949	P16949 [15-27]	P16949 1xPhospho [S16(0); S25(100)]	P16949 1xPhospho [S25(100)]	Stathmin OS=Homo sapiens OX=9606 GN=STMN1 PE=1 SV=3	P16949	0	1468.72	13	8.79877e+06	4		High	2	0.6367	0	1	1	1	734.864	1.38	0.00102	61.1022	5.066e-05	3.132e-09	2.423	5.67	61.17
1540	FALSE	Multi-phosphorylated	High	Unambiguous	ASGQAFELILSPR	[R].ASGQAFELILSPR.[S]	2xPhospho [S2(100); S11(100)]	2xPhospho [S2(100); S11(100)]	4.9553e-05	4.45548e-05	1.688	1	1	1	1	P16949	P16949 [15-27]	P16949 2xPhospho [S16(100); S25(100)]	P16949 2xPhospho [S16(100); S25(100)]	Stathmin OS=Homo sapiens OX=9606 GN=STMN1 PE=1 SV=3	P16949	0	1548.69	13	1.12188e+06	1		High	2	0.7509	0	1	1	1	774.848	1.22	0.00094	74.7186	5.066e-05	1.27e-06	1.688	5.3	74.88
1543	FALSE	Mono-phosphorylated	High	Unambiguous	ASHQQNGDAGGDAKVELSPGPPKPAGR	[R].ASHQQNGDAGGDAKVELSPGPPKPAGR.[E]	1xDeamidated [N6]; 1xPhospho [S18(100)]	1xDeamidated [N6]; 1xPhospho [S2(0); S18(100)]	9.06247e-05	4.45548e-05	1.587	1	1	1	1	Q8IZ73	Q8IZ73 [51-77]	Q8IZ73 1xPhospho [S52(0); S68(100)]	Q8IZ73 1xPhospho [S68(100)]	RNA pseudouridylate synthase domain-containing protein 2 OS=Homo sapiens OX=9606 GN=RPUSD2 PE=1 SV=2	Q8IZ73	1	2722.26	27	892192	1		High	3	0.0452	0	1	1	1	908.092	0.82	0.00074	4.3065	5.066e-05	2.895e-06	1.587	5.53	4.21
1544	FALSE	Mono-phosphorylated	High	Unambiguous	ASHQQNGDAGGDAKVELSPGPPKPAGR	[R].ASHQQNGDAGGDAKVELSPGPPKPAGR.[E]	2xDeamidated [Q4; N6]; 1xPhospho [S18(100)]	2xDeamidated [Q4; N6]; 1xPhospho [S2(0); S18(100)]	6.00707e-06	4.45548e-05	2.041	1	1	1	1	Q8IZ73	Q8IZ73 [51-77]	Q8IZ73 1xPhospho [S52(0); S68(100)]	Q8IZ73 1xPhospho [S68(100)]	RNA pseudouridylate synthase domain-containing protein 2 OS=Homo sapiens OX=9606 GN=RPUSD2 PE=1 SV=2	Q8IZ73	1	2723.24	27			NoQuanValues	High	3	0.0791	0	1	1	1	908.426	7.74	0.00703	4.2775	5.066e-05	7.118e-08	2.041	6.07
1545	FALSE	Mono-phosphorylated	High	Unambiguous	ASHWSRSPPRPPR	[K].ASHWSRSPPRPPR.[E]	1xPhospho [S]	1xPhospho [S2(0); S5(50); S7(50)]	0.00983733	0.00012971	0.8	2	2	1	1	Q9UQ88; P21127	Q9UQ88 [216-228]; P21127 [228-240]			Cyclin-dependent kinase 11A OS=Homo sapiens OX=9606 GN=CDK11A PE=1 SV=4;Cyclin-dependent kinase 11B OS=Homo sapiens OX=9606 GN=CDK11B PE=1 SV=4	Q9UQ88; P21127	1	1610.77	13			NoQuanValues	High	4	0.1022	0	1	1	1	403.448	0.64	0.00026	3.8376	9.733e-05	0.00177	0.8	4.11
1546	FALSE	Mono-phosphorylated	High	Unambiguous	ASKEEERPSSEDEIALHFEPPNAPLNR	[K].ASKEEERPSSEDEIALHFEPPNAPLNR.[K]	1xPhospho [S]	1xPhospho [S2(0); S9(50); S10(50)]	1.28342e-05	4.45548e-05	1.914	1	1	1	1	P41182	P41182 [299-325]			B-cell lymphoma 6 protein OS=Homo sapiens OX=9606 GN=BCL6 PE=1 SV=1	P41182	1	3142.45	27	399891	1		High	4	0.0296	0	1	1	1	786.371	4.8	0.00377	37.9002	5.066e-05	2.01e-07	1.914	6.08	37.76
1555	FALSE	Mono-phosphorylated	High	Unambiguous	ASLGSLEGEAEAEASSPK	[K].ASLGSLEGEAEAEASSPK.[G]	1xPhospho [S]	1xPhospho [S2(50); S5(50); S15(0); S16(0)]	2.12292e-06	4.45548e-05	2.215	1	1	2	2	Q09666	Q09666 [5748-5765]			Neuroblast differentiation-associated protein AHNAK OS=Homo sapiens OX=9606 GN=AHNAK PE=1 SV=2	Q09666	0	1812.79	18	6.18058e+06	2		High	3	0.009	0	1	1	1	604.935	0.6	0.00036	49.5191	5.066e-05	1.718e-08	2.215	6.66	49.55
1556	FALSE	Multi-phosphorylated	High	Unambiguous	ASLGSLEGEAEAEASSPK	[K].ASLGSLEGEAEAEASSPK.[G]	2xPhospho [S2(100); S5(100)]	2xPhospho [S2(100); S5(100); S15(0); S16(0)]	3.83666e-06	4.45548e-05	2.116	1	1	3	4	Q09666	Q09666 [5748-5765]	Q09666 2xPhospho [S5749(100); S5752(100); S5762(0); S5763(0)]	Q09666 2xPhospho [S5749(100); S5752(100)]	Neuroblast differentiation-associated protein AHNAK OS=Homo sapiens OX=9606 GN=AHNAK PE=1 SV=2	Q09666	0	1892.76	18	4.63233e+06	4		High	3	0.5023	0	1	1	1	631.591	1.66	0.00105	56.0879	5.066e-05	3.855e-08	2.116	6.39	56.12
1557	FALSE	Mono-phosphorylated	High	Unambiguous	ASLGSLEGEAEAEASSPKGK	[K].ASLGSLEGEAEAEASSPKGK.[F]	1xPhospho [S]	1xPhospho [S2(0); S5(0); S15(50); S16(50)]	7.91716e-07	4.45548e-05	2.38	1	1	1	1	Q09666	Q09666 [5748-5767]			Neuroblast differentiation-associated protein AHNAK OS=Homo sapiens OX=9606 GN=AHNAK PE=1 SV=2	Q09666	1	1997.91	20	579140	1		High	3	0.0242	0	1	1	1	666.642	1.97	0.00131	26.2259	5.066e-05	4.46e-09	2.38	6.21	26.16
1558	FALSE	Multi-phosphorylated	High	Unambiguous	ASLGSLEGEAEAEASSPKGK	[K].ASLGSLEGEAEAEASSPKGK.[F]	2xPhospho [S5(100); S16(100)]	2xPhospho [S2(0); S5(100); S15(0); S16(100)]	1.11684e-09	4.45548e-05	3.478	1	1	2	4	Q09666	Q09666 [5748-5767]	Q09666 2xPhospho [S5749(0); S5752(100); S5762(0); S5763(100)]	Q09666 2xPhospho [S5752(100); S5763(100)]	Neuroblast differentiation-associated protein AHNAK OS=Homo sapiens OX=9606 GN=AHNAK PE=1 SV=2	Q09666	1	2077.87	20	1.20674e+08	2		High	3	0.4179	0	1	1	1	693.297	1.29	0.0009	42.0008	5.066e-05	5.687e-13	3.478	10.84	42.2
1560	FALSE	Mono-phosphorylated	High	Unambiguous	ASLLDQALPNDVLFSSTYPSLPK	[R].ASLLDQALPNDVLFSSTYPSLPK.[S]	1xPhospho [S2(100)]	1xPhospho [S2(100); S15(0); S16(0); T17(0); Y18(0); S20(0)]	0.0283296	0.000300992	0.618	1	1	1	1	O43166	O43166 [1602-1624]	O43166 1xPhospho [S1603(100); S1616(0); S1617(0); T1618(0); Y1619(0); S1621(0)]	O43166 1xPhospho [S1603(100)]	Signal-induced proliferation-associated 1-like protein 1 OS=Homo sapiens OX=9606 GN=SIPA1L1 PE=1 SV=4	O43166	0	2556.26	23	151882	1		High	3	0.065	0	1	1	1	852.76	1.13	0.00097	87.2989	0.000193	0.007548	0.618	2	87.22
1563	FALSE	Mono-phosphorylated	High	Unambiguous	ASLLTDEEDVDMALDQR	[K].ASLLTDEEDVDMALDQR.[F]	1xPhospho [S/T]	1xPhospho [S2(50); T5(50)]	6.60999e-06	4.45548e-05	2.025	1	1	1	1	P52948	P52948 [996-1012]			Nuclear pore complex protein Nup98-Nup96 OS=Homo sapiens OX=9606 GN=NUP98 PE=1 SV=4	P52948	0	2000.85	17	252652	1		High	3	0.0314	0	1	1	1	667.624	3.11	0.00207	74.8132	5.066e-05	8.106e-08	2.025	4.78	74.82
1564	FALSE	Mono-phosphorylated	High	Unambiguous	ASLLTDEEDVDMALDQR	[K].ASLLTDEEDVDMALDQR.[F]	1xOxidation [M12]; 1xPhospho [S/T]	1xOxidation [M12]; 1xPhospho [S2(50); T5(50)]	0.00183779	4.45548e-05	1.083	1	1	1	1	P52948	P52948 [996-1012]			Nuclear pore complex protein Nup98-Nup96 OS=Homo sapiens OX=9606 GN=NUP98 PE=1 SV=4	P52948	0	2016.85	17			NoQuanValues	High	3	0.0717	0	1	1	1	672.954	1.04	0.0007	71.7384	5.066e-05	0.000177	1.083	2.37
1565	FALSE	Mono-phosphorylated	High	Unambiguous	ASLLTDEEDVDMALDQR	[K].ASLLTDEEDVDMALDQR.[F]	1xDeamidated [Q16]; 1xOxidation [M12]; 1xPhospho [T5(98.3)]	1xDeamidated [Q16]; 1xOxidation [M12]; 1xPhospho [S2(1.7); T5(98.3)]	0.134993	0.00201684	0.332	1	1	1	1	P52948	P52948 [996-1012]	P52948 1xPhospho [S997(1.7); T1000(98.3)]	P52948 1xPhospho [T1000(98.3)]	Nuclear pore complex protein Nup98-Nup96 OS=Homo sapiens OX=9606 GN=NUP98 PE=1 SV=4	P52948	0	2017.83	17	197658	1		High	3	0.1223	0	1	1	1	673.289	10.47	0.00704	71.0782	0.00115	0.06568	0.332	2.29	71.04
1571	FALSE	Mono-phosphorylated	High	Unambiguous	ASLSDIGFGKLETYVK	[R].ASLSDIGFGKLETYVK.[L]	1xPhospho [S2(100)]	1xPhospho [S2(100); S4(0); T13(0); Y14(0)]	0.00010523	4.45548e-05	1.562	1	1	1	1	Q07002	Q07002 [131-146]	Q07002 1xPhospho [S132(100); S134(0); T143(0); Y144(0)]	Q07002 1xPhospho [S132(100)]	Cyclin-dependent kinase 18 OS=Homo sapiens OX=9606 GN=CDK18 PE=1 SV=4	Q07002	1	1807.89	16	249525	1		High	3	0.1289	0	1	1	1	603.302	1.64	0.00099	65.2443	5.066e-05	3.553e-06	1.562	3.57	65.21
1572	FALSE	Mono-phosphorylated	High	Unambiguous	ASLSDLTDLEDIEGLTVR	[R].ASLSDLTDLEDIEGLTVR.[Q]	1xPhospho [S2(98.9)]	1xPhospho [S2(98.9); S4(1.2); T7(0); T16(0)]	6.36937e-05	4.45548e-05	1.646	1	1	1	1	Q8WZ73	Q8WZ73 [239-256]	Q8WZ73 1xPhospho [S240(98.9); S242(1.2); T245(0); T254(0)]	Q8WZ73 1xPhospho [S240(98.9)]	E3 ubiquitin-protein ligase rififylin OS=Homo sapiens OX=9606 GN=RFFL PE=1 SV=1	Q8WZ73	0	2026.96	18	525406	1		High	3	0.0291	0	1	1	1	676.325	1.39	0.00094	86.0246	5.066e-05	1.786e-06	1.646	5.16	86.08
1579	FALSE	Mono-phosphorylated	High	Unambiguous	ASISSSSSLSPSDASTSSFPTSSDGLSPFSETFIPDSSK	[K].ASISSSSSLSPSDASTSSFPTSSDGLSPFSETFIPDSSK.[G]	1xPhospho [S/T]	1xPhospho [S2(0); S4(0); S5(0); S6(0); S7(0); S8(0); S10(0); S12(0); S15(24.3); T16(24.3); S17(24.3); S18(24.3); T21(1); S22(1); S23(1); S27(0); S30(0); T32(0); S37(0); S38(0)]	0.0370199	0.000468415	0.571	1	1	1	1	Q2NL68	Q2NL68 [211-249]			Proline and serine-rich protein 3 OS=Homo sapiens OX=9606 GN=PROSER3 PE=1 SV=1	Q2NL68	0	3964.74	39			NoQuanValues	High	3		0.0476	2	2	2	1322.24	-8.85	-0.0117	79.6256	0.0002867	0.01087	0.571	2.8
1582	FALSE	Mono-phosphorylated	High	Unambiguous	ASLVALPEQTASEEETPPPLLTK	[K].ASLVALPEQTASEEETPPPLLTK.[E]	1xPhospho [S12(100)]	1xPhospho [S2(0); T10(0); S12(100); T16(0); T22(0)]	5.26682e-06	4.45548e-05	2.063	1	1	1	1	Q9UKV3	Q9UKV3 [399-421]	Q9UKV3 1xPhospho [S400(0); T408(0); S410(100); T414(0); T420(0)]	Q9UKV3 1xPhospho [S410(100)]	Apoptotic chromatin condensation inducer in the nucleus OS=Homo sapiens OX=9606 GN=ACIN1 PE=1 SV=2	Q9UKV3	0	2501.24	23	1.06112e+06	1		High	3	0.0857	0	1	1	1	834.42	1.55	0.0013	68.4171	5.066e-05	5.956e-08	2.063	6.3	68.36
1583	FALSE	Multi-phosphorylated	High	Unambiguous	ASLVALPEQTASEEETPPPLLTK	[K].ASLVALPEQTASEEETPPPLLTK.[E]	2xPhospho [S12(100); T22(100)]	2xPhospho [S2(0); T10(0); S12(100); T16(0); T22(100)]	0.000751174	4.45548e-05	1.233	1	1	1	1	Q9UKV3	Q9UKV3 [399-421]	Q9UKV3 2xPhospho [S400(0); T408(0); S410(100); T414(0); T420(100)]	Q9UKV3 2xPhospho [S410(100); T420(100)]	Apoptotic chromatin condensation inducer in the nucleus OS=Homo sapiens OX=9606 GN=ACIN1 PE=1 SV=2	Q9UKV3	0	2581.21	23	591800	1		High	2	0.0369	0	1	1	1	1291.11	1.97	0.00255	76.4218	5.066e-05	5.203e-05	1.233	4.07	76.55
1584	FALSE	Multi-phosphorylated	High	Unambiguous	ASLVALPEQTASEEETPPPLLTK	[K].ASLVALPEQTASEEETPPPLLTK.[E]	1xDeamidated [Q9]; 2xPhospho [S12(100); T22(100)]	1xDeamidated [Q9]; 2xPhospho [S2(0); T10(0); S12(100); T16(0); T22(100)]	0.000948051	4.45548e-05	1.194	1	1	1	1	Q9UKV3	Q9UKV3 [399-421]	Q9UKV3 2xPhospho [S400(0); T408(0); S410(100); T414(0); T420(100)]	Q9UKV3 2xPhospho [S410(100); T420(100)]	Apoptotic chromatin condensation inducer in the nucleus OS=Homo sapiens OX=9606 GN=ACIN1 PE=1 SV=2	Q9UKV3	0	2582.19	23			NoneMonoisotopic	High	2	0.1377	0	1	1	1	1291.61	9.68	0.01249	76.3145	5.066e-05	7.194e-05	1.194	3.34
1586	FALSE	Mono-phosphorylated	High	Unambiguous	ASMSEFLESEDGEVEQQR	[K].ASMSEFLESEDGEVEQQR.[T]	1xOxidation [M3]; 1xPhospho [S9(100)]	1xOxidation [M3]; 1xPhospho [S2(0); S4(0); S9(100)]	1.49528e-08	4.45548e-05	3.044	1	1	1	2	Q15022	Q15022 [538-555]	Q15022 1xPhospho [S539(0); S541(0); S546(100)]	Q15022 1xPhospho [S546(100)]	Polycomb protein SUZ12 OS=Homo sapiens OX=9606 GN=SUZ12 PE=1 SV=3	Q15022	0	2166.85	18	1.60599e+06	2		High	2	0.2979	0	1	1	1	1083.93	1.7	0.00184	28.879	5.066e-05	1.97e-11	3.044	6.31	28.89
1591	FALSE	Mono-phosphorylated	High	Unambiguous	ASPAPGSGHPEGPGAHLDMNSLDR	[R].ASPAPGSGHPEGPGAHLDMNSLDR.[A]	1xPhospho [S2(100)]	1xPhospho [S2(100); S7(0); S21(0)]	1.29686e-09	4.45548e-05	3.453	1	1	1	4	O94826	O94826 [90-113]	O94826 1xPhospho [S91(100); S96(0); S110(0)]	O94826 1xPhospho [S91(100)]	Mitochondrial import receptor subunit TOM70 OS=Homo sapiens OX=9606 GN=TOMM70 PE=1 SV=1	O94826	0	2450.06	24	23159952	2		High	4	0.212	0	1	1	1	613.27	1.64	0.001	21.0911	5.066e-05	6.974e-13	3.453	6.98	21.32
1592	FALSE	Mono-phosphorylated	High	Unambiguous	ASPAPGSGHPEGPGAHLDMNSLDR	[R].ASPAPGSGHPEGPGAHLDMNSLDR.[A]	1xOxidation [M19]; 1xPhospho [S2(100)]	1xOxidation [M19]; 1xPhospho [S2(100); S7(0); S21(0)]	9.05991e-10	4.45548e-05	3.513	1	1	1	3	O94826	O94826 [90-113]	O94826 1xPhospho [S91(100); S96(0); S110(0)]	O94826 1xPhospho [S91(100)]	Mitochondrial import receptor subunit TOM70 OS=Homo sapiens OX=9606 GN=TOMM70 PE=1 SV=1	O94826	0	2466.05	24	7328869	1		High	3	0.2117	0	1	1	1	822.688	-0.09	-8e-05	11.3115	5.066e-05	4.273e-13	3.513	5.62	11.34
1594	FALSE	Mono-phosphorylated	High	Unambiguous	ASPGTPLSPGSLR	[R].ASPGTPLSPGSLR.[S]	1xPhospho [S11(100)]	1xPhospho [S2(0); T5(0); S8(0); S11(100)]	0.000841385	4.45548e-05	1.214	1	1	1	1	Q96BD0	Q96BD0 [33-45]	Q96BD0 1xPhospho [S34(0); T37(0); S40(0); S43(100)]	Q96BD0 1xPhospho [S43(100)]	Solute carrier organic anion transporter family member 4A1 OS=Homo sapiens OX=9606 GN=SLCO4A1 PE=1 SV=2	Q96BD0	0	1319.64	13	1.74554e+06	1		High	2	0.1069	0	1	1	1	660.323	1.69	0.00112	24.3792	5.066e-05	6.068e-05	1.214	4.49	24.36
1596	FALSE	Multi-phosphorylated	High	Unambiguous	ASPLSSDSPVKTPIKVK	[R].ASPLSSDSPVKTPIKVK.[V]	2xPhospho [S8(96.4); T12(100)]	2xPhospho [S2(0); S5(1.8); S6(1.8); S8(96.4); T12(100)]	0.00327337	4.45548e-05	0.986	1	1	1	1	Q9Y426	Q9Y426 [434-450]	Q9Y426 2xPhospho [S435(0); S438(1.8); S439(1.8); S441(96.4); T445(100)]	Q9Y426 2xPhospho [S441(96.4); T445(100)]	C2 domain-containing protein 2 OS=Homo sapiens OX=9606 GN=C2CD2 PE=1 SV=2	Q9Y426	2	1913.94	17	1.03372e+06	1		High	3	0.2767	0	1	1	1	638.652	1.13	0.00072	19.4085	5.066e-05	0.0003895	0.986	3.47	19.39
1597	FALSE	Mono-phosphorylated	High	Unambiguous	ASPITNDGEDEFVPSDGLDKDEYTFSPGK	[K].ASPITNDGEDEFVPSDGLDKDEYTFSPGK.[S]	1xPhospho [S15(100)]	1xPhospho [S2(0); T5(0); S15(100); Y23(0); T24(0); S26(0)]	2.2562e-07	4.45548e-05	2.59	1	1	1	1	Q02880	Q02880 [1399-1427]	Q02880 1xPhospho [S1400(0); T1403(0); S1413(100); Y1421(0); T1422(0); S1424(0)]	Q02880 1xPhospho [S1413(100)]	DNA topoisomerase 2-beta OS=Homo sapiens OX=9606 GN=TOP2B PE=1 SV=3	Q02880	1	3210.37	29	8148025	1		High	3	0.1749	0	1	1	1	1070.8	8.5	0.0091	57.5827	5.066e-05	8.017e-10	2.59	7.72	57.67
1598	FALSE	Multi-phosphorylated	High	Unambiguous	ASPITNDGEDEFVPSDGLDKDEYTFSPGK	[K].ASPITNDGEDEFVPSDGLDKDEYTFSPGK.[S]	2xPhospho [S2(100); S15(100)]	2xPhospho [S2(100); T5(0); S15(100); Y23(0); T24(0); S26(0)]	0.00355731	4.45548e-05	0.972	1	1	1	1	Q02880	Q02880 [1399-1427]	Q02880 2xPhospho [S1400(100); T1403(0); S1413(100); Y1421(0); T1422(0); S1424(0)]	Q02880 2xPhospho [S1400(100); S1413(100)]	DNA topoisomerase 2-beta OS=Homo sapiens OX=9606 GN=TOP2B PE=1 SV=3	Q02880	1	3290.33	29	1377348	1		High	3		0.0177	2	2	2	1097.45	0.46	0.0005	64.1637	5.066e-05	0.0004361	0.972	5.56	64.11
1602	FALSE	Mono-phosphorylated	High	Unambiguous	ASPPPQGPLPGPPGALHR	[R].ASPPPQGPLPGPPGALHR.[W]	1xPhospho [S2(100)]	1xPhospho [S2(100)]	6.60194e-05	4.45548e-05	1.64	1	1	1	1	Q96G74	Q96G74 [63-80]	Q96G74 1xPhospho [S64(100)]	Q96G74 1xPhospho [S64(100)]	OTU domain-containing protein 5 OS=Homo sapiens OX=9606 GN=OTUD5 PE=1 SV=1	Q96G74	0	1825.91	18	2.17703e+06	1		High	3	0.582	0	1	1	1	609.304	-7.14	-0.00434	25.4877	5.066e-05	1.875e-06	1.64	5.43	25.22
1604	FALSE	Multi-phosphorylated	High	Unambiguous	ASPSKPASAPASRSGSKSTQTVAK	[R].ASPSKPASAPASRSGSKSTQTVAK.[T]	3xPhospho [S/T]	3xPhospho [S2(0); S4(0); S8(0); S12(0); S14(4.7); S16(73.8); S18(73.8); T19(73.8); T21(73.8)]	0.146376	0.00209401	0.316	1	1	1	1	P27816	P27816 [786-809]			Microtubule-associated protein 4 OS=Homo sapiens OX=9606 GN=MAP4 PE=1 SV=3	P27816	2	2541.11	24	1.79743e+06	1		High	3		0.0054	2	2	2	847.714	4.86	0.00411	24.1226	0.00124	0.07358	0.316	3.65	24.23
1605	FALSE	Mono-phosphorylated	High	Unambiguous	ASPSSPGRQDSDEDDGPQRVEEVDQGR	[K].ASPSSPGRQDSDEDDGPQRVEEVDQGR.[G]	1xPhospho [S]	1xPhospho [S2(33); S4(33); S5(33); S11(1.1)]	0.00198576	4.45548e-05	1.07	1	1	1	2	O95049	O95049 [102-128]			Tight junction protein ZO-3 OS=Homo sapiens OX=9606 GN=TJP3 PE=1 SV=3	O95049	2	2993.25	27	3611689	2		High	4	0.1225	0	1	1	1	749.069	1.52	0.00114	9.3464	5.066e-05	0.0001969	1.07	4.49	9.27
1608	FALSE	Mono-phosphorylated	High	Unambiguous	ASQGLLSSIENSESDSSEAKEEGSR	[R].ASQGLLSSIENSESDSSEAKEEGSR.[K]	1xPhospho [S14(100)]	1xPhospho [S2(0); S7(0); S8(0); S12(0); S14(100); S16(0); S17(0); S24(0)]	5.61606e-10	4.45548e-05	3.593	1	1	1	1	Q5UIP0	Q5UIP0 [1541-1565]	Q5UIP0 1xPhospho [S1542(0); S1547(0); S1548(0); S1552(0); S1554(100); S1556(0); S1557(0); S1564(0)]	Q5UIP0 1xPhospho [S1554(100)]	Telomere-associated protein RIF1 OS=Homo sapiens OX=9606 GN=RIF1 PE=1 SV=2	Q5UIP0	1	2677.15	25	2.32026e+06	1		High	3	0.0366	0	1	1	1	893.055	1.06	0.00094	30.7683	5.066e-05	2.215e-13	3.593	10.12	30.79
1609	FALSE	Multi-phosphorylated	High	Unambiguous	ASQSRPNSSALETLGGEK	[K].ASQSRPNSSALETLGGEK.[L]	2xPhospho [S4(100); S8(98.8)]	2xPhospho [S2(0); S4(100); S8(98.8); S9(1.2); T13(0)]	3.4081e-07	4.45548e-05	2.521	1	1	1	1	O94804	O94804 [447-464]	O94804 2xPhospho [S448(0); S450(100); S454(98.8); S455(1.2); T459(0)]	O94804 2xPhospho [S450(100); S454(98.8)]	Serine/threonine-protein kinase 10 OS=Homo sapiens OX=9606 GN=STK10 PE=1 SV=1	O94804	0	1991.85	18	11594850	1		High	3	0.1752	0	1	1	1	664.621	1	0.00066	22.4217	5.066e-05	1.412e-09	2.521	8.56	22.54
1610	FALSE	Multi-phosphorylated	High	Unambiguous	ASQSRPNSSALETLGGEKLANGSLEPPAQAAPGPSKR	[K].ASQSRPNSSALETLGGEKLANGSLEPPAQAAPGPSKR.[D]	1xDeamidated [N21]; 2xPhospho [S2(93.9); T13(85)]	1xDeamidated [N21]; 2xPhospho [S2(93.9); S4(5.8); S8(5.2); S9(5.2); T13(85); S23(4.9); S35(0)]	0.0025499	4.45548e-05	1.028	1	1	1	1	O94804	O94804 [447-483]	O94804 2xPhospho [S448(93.9); S450(5.8); S454(5.2); S455(5.2); T459(85); S469(4.9); S481(0)]	O94804 2xPhospho [S448(93.9); T459(85)]	Serine/threonine-protein kinase 10 OS=Homo sapiens OX=9606 GN=STK10 PE=1 SV=1	O94804	2	3834.81	37	611643	1		High	4	0.0433	0	1	1	1	959.463	6.34	0.00608	39.6972	5.066e-05	0.0002783	1.028	6.47	39.66
1614	FALSE	Mono-phosphorylated	High	Unambiguous	ASRRSDSASSEPVGIYQGFEK	[R].ASRRSDSASSEPVGIYQGFEK.[K]	1xPhospho [S2(100)]	1xPhospho [S2(100); S5(0); S7(0); S9(0); S10(0); Y16(0)]	1.94426e-13	4.45548e-05	4.926	1	1	1	1	Q05655	Q05655 [298-318]	Q05655 1xPhospho [S299(100); S302(0); S304(0); S306(0); S307(0); Y313(0)]	Q05655 1xPhospho [S299(100)]	Protein kinase C delta type OS=Homo sapiens OX=9606 GN=PRKCD PE=1 SV=2	Q05655	2	2351.07	21	2.96618e+06	1		High	3	0.0072	0	1	1	1	784.362	1.7	0.00133	21.1854	5.066e-05	6.305e-16	4.926	8.38	21.19
1615	FALSE	Mono-phosphorylated	High	Unambiguous	ASRVPSSDEEVVEEPQSR	[R].ASRVPSSDEEVVEEPQSR.[R]	1xPhospho [S]	1xPhospho [S2(0); S6(50); S7(50); S17(0)]	1.85636e-09	4.45548e-05	3.393	1	1	1	1	Q9C0C2	Q9C0C2 [1615-1632]			182 kDa tankyrase-1-binding protein OS=Homo sapiens OX=9606 GN=TNKS1BP1 PE=1 SV=4	Q9C0C2	1	2080.92	18	8682716	1		High	3	0.0028	0	1	1	1	694.311	0.22	0.00015	11.1135	5.066e-05	1.139e-12	3.393	7.04	11.18
1616	FALSE	Multi-phosphorylated	High	Unambiguous	ASRVPSSDEEVVEEPQSR	[R].ASRVPSSDEEVVEEPQSR.[R]	2xPhospho [S6(99); S7(99)]	2xPhospho [S2(2.1); S6(99); S7(99); S17(0)]	2.71555e-07	4.45548e-05	2.559	1	1	2	5	Q9C0C2	Q9C0C2 [1615-1632]	Q9C0C2 2xPhospho [S1616(2.1); S1620(99); S1621(99); S1631(0)]	Q9C0C2 2xPhospho [S1620(99); S1621(99)]	182 kDa tankyrase-1-binding protein OS=Homo sapiens OX=9606 GN=TNKS1BP1 PE=1 SV=4	Q9C0C2	1	2160.88	18	230714152	2		High	3	0.0895	0	1	1	1	720.967	1.24	0.0009	17.0186	5.066e-05	1.034e-09	2.559	7.26	17.25
1617	FALSE	Multi-phosphorylated	High	Unambiguous	ASRVPSSDEEVVEEPQSRR	[R].ASRVPSSDEEVVEEPQSRR.[T]	2xPhospho [S6(100); S7(100)]	2xPhospho [S2(0); S6(100); S7(100); S17(0)]	5.49799e-07	4.45548e-05	2.441	1	1	1	2	Q9C0C2	Q9C0C2 [1615-1633]	Q9C0C2 2xPhospho [S1616(0); S1620(100); S1621(100); S1631(0)]	Q9C0C2 2xPhospho [S1620(100); S1621(100)]	182 kDa tankyrase-1-binding protein OS=Homo sapiens OX=9606 GN=TNKS1BP1 PE=1 SV=4	Q9C0C2	2	2316.99	19	6.11372e+07	2		High	3	0.2445	0	1	1	1	773.001	0.99	0.00076	11.2497	5.066e-05	2.712e-09	2.441	5.93	11.34
1619	FALSE	Mono-phosphorylated	High	Unambiguous	ASRYSIPDLAVDVEQVIGLEK	[K].ASRYSIPDLAVDVEQVIGLEK.[V]	1xPhospho [S5(100)]	1xPhospho [S2(0); Y4(0); S5(100)]	1.55917e-08	4.45548e-05	3.037	1	1	1	1	Q9Y4G8	Q9Y4G8 [497-517]	Q9Y4G8 1xPhospho [S498(0); Y500(0); S501(100)]	Q9Y4G8 1xPhospho [S501(100)]	Rap guanine nucleotide exchange factor 2 OS=Homo sapiens OX=9606 GN=RAPGEF2 PE=1 SV=1	Q9Y4G8	1	2382.2	21	290876	1		High	3	0.008	0	1	1	1	794.738	1.82	0.00144	88.8787	5.066e-05	2.089e-11	3.037	6.25	88.95
1620	FALSE	Mono-phosphorylated	High	Unambiguous	ASSDGEGTMSRPASVDGSPVSPSTNR	[R].ASSDGEGTMSRPASVDGSPVSPSTNR.[T]	1xPhospho [S/T]	1xPhospho [S2(50); S3(50); T8(0); S10(0); S14(0); S18(0); S21(0); S23(0); T24(0)]	9.45751e-11	4.45548e-05	3.891	1	1	1	1	P35568	P35568 [328-353]			Insulin receptor substrate 1 OS=Homo sapiens OX=9606 GN=IRS1 PE=1 SV=1	P35568	0	2629.12	26	4529237	1		High	3	0.0436	0	1	1	1	877.046	1.63	0.00143	14.8334	5.066e-05	1.947e-14	3.891	7.8	14.89
1621	FALSE	Multi-phosphorylated	High	Unambiguous	ASSDGEGTMSRPASVDGSPVSPSTNR	[R].ASSDGEGTMSRPASVDGSPVSPSTNR.[T]	2xPhospho [S3(97.8); S/T]	2xPhospho [S2(2.2); S3(97.8); T8(0); S10(0); S14(0); S18(0); S21(49.5); S23(1.1); T24(49.5)]	1.31448e-05	4.45548e-05	1.91	1	1	1	1	P35568	P35568 [328-353]	P35568 2xPhospho [S329(2.2); S330(97.8); T335(0); S337(0); S341(0); S345(0); S348(49.5); S350(1.1); T351(49.5)]	P35568 2xPhospho [S330(97.8); S/T]	Insulin receptor substrate 1 OS=Homo sapiens OX=9606 GN=IRS1 PE=1 SV=1	P35568	0	2709.09	26	3.29375e+06	1		High	3		0.0058	2	2	2	903.701	1.13	0.00102	19.0708	5.066e-05	2.07e-07	1.91	8.53	19.15
1622	FALSE	Multi-phosphorylated	High	Unambiguous	ASSDGEGTMSRPASVDGSPVSPSTNR	[R].ASSDGEGTMSRPASVDGSPVSPSTNR.[T]	1xOxidation [M9]; 2xPhospho [S3(97.9); S/T]	1xOxidation [M9]; 2xPhospho [S2(2.1); S3(97.9); T8(0); S10(0); S14(0); S18(0); S21(49.5); S23(1); T24(49.5)]	2.36139e-05	4.45548e-05	1.812	1	1	1	1	P35568	P35568 [328-353]	P35568 2xPhospho [S329(2.1); S330(97.9); T335(0); S337(0); S341(0); S345(0); S348(49.5); S350(1); T351(49.5)]	P35568 2xPhospho [S330(97.9); S/T]	Insulin receptor substrate 1 OS=Homo sapiens OX=9606 GN=IRS1 PE=1 SV=1	P35568	0	2725.08	26	1.71491e+06	1		High	3	0.0041	0	1	1	1	909.033	1.02	0.00092	12.5703	5.066e-05	4.597e-07	1.812	7.33	12.47
1623	FALSE	Mono-phosphorylated	High	Unambiguous	ASSDGPAGEEPVAGQEALTLGLWSGPLPR	[R].ASSDGPAGEEPVAGQEALTLGLWSGPLPR.[V]	1xPhospho [S/T]	1xPhospho [S2(50); S3(50); T19(0); S24(0)]	1.0763e-08	4.45548e-05	3.099	1	1	1	1	Q99575	Q99575 [926-954]			Ribonucleases P/MRP protein subunit POP1 OS=Homo sapiens OX=9606 GN=POP1 PE=1 SV=2	Q99575	0	2942.39	29			NoQuanValues	High	3	0.038	0	1	1	1	981.471	2.18	0.00214	85.519	5.066e-05	1.257e-11	3.099	6.84
1624	FALSE	Mono-phosphorylated	High	Unambiguous	ASSFADMMGILK	[K].ASSFADMMGILK.[D]	1xPhospho [S3(100)]	1xPhospho [S2(0); S3(100)]	8.04141e-05	4.45548e-05	1.607	1	1	1	2	Q9H019	Q9H019 [236-247]	Q9H019 1xPhospho [S237(0); S238(100)]	Q9H019 1xPhospho [S238(100)]	Mitochondrial fission regulator 1-like OS=Homo sapiens OX=9606 GN=MTFR1L PE=1 SV=2	Q9H019	0	1350.58	12	1.92321e+06	1		High	2	0.1627	0	1	1	1	675.796	1.33	0.0009	73.3785	5.066e-05	2.451e-06	1.607	3.75	73.52
1625	FALSE	Mono-phosphorylated	High	Unambiguous	ASSFADMMGILK	[K].ASSFADMMGILK.[D]	1xOxidation [M8]; 1xPhospho [S3(100)]	1xOxidation [M8]; 1xPhospho [S2(0); S3(100)]	3.20306e-05	4.45548e-05	1.761	1	1	1	1	Q9H019	Q9H019 [236-247]	Q9H019 1xPhospho [S237(0); S238(100)]	Q9H019 1xPhospho [S238(100)]	Mitochondrial fission regulator 1-like OS=Homo sapiens OX=9606 GN=MTFR1L PE=1 SV=2	Q9H019	0	1366.58	12	1.07224e+06	1		High	2	0.048	0	1	1	1	683.793	0.75	0.00051	52.7927	5.066e-05	6.994e-07	1.761	3.75	52.83
1626	FALSE	Mono-phosphorylated	High	Unambiguous	ASSFADMMGILKDFHR	[K].ASSFADMMGILKDFHR.[M]	1xPhospho [S3(100)]	1xPhospho [S2(0); S3(100)]	2.18976e-07	4.45548e-05	2.595	1	1	1	3	Q9H019	Q9H019 [236-251]	Q9H019 1xPhospho [S237(0); S238(100)]	Q9H019 1xPhospho [S238(100)]	Mitochondrial fission regulator 1-like OS=Homo sapiens OX=9606 GN=MTFR1L PE=1 SV=2	Q9H019	1	1905.84	16	3.04354e+06	1		High	3	0.0832	0	1	1	1	635.952	1.19	0.00075	72.925	5.066e-05	7.7e-10	2.595	6.61	72.81
1627	FALSE	Mono-phosphorylated	High	Unambiguous	ASSFADMMGILKDFHR	[K].ASSFADMMGILKDFHR.[M]	1xOxidation [M]; 1xPhospho [S3(100)]	1xOxidation [M7; M8]; 1xPhospho [S2(0); S3(100)]	2.03592e-06	4.45548e-05	2.222	1	1	2	2	Q9H019	Q9H019 [236-251]	Q9H019 1xPhospho [S237(0); S238(100)]	Q9H019 1xPhospho [S238(100)]	Mitochondrial fission regulator 1-like OS=Homo sapiens OX=9606 GN=MTFR1L PE=1 SV=2	Q9H019	1	1921.83	16	867255	1		High	3	0.0913	0	1	1	1	641.283	0.93	0.0006	57.7332	5.066e-05	1.626e-08	2.222	4.38	57.83
1628	FALSE	Multi-phosphorylated	High	Unambiguous	ASSFSGISILTRGDSIGSSK	[K].ASSFSGISILTRGDSIGSSK.[G]	2xPhospho [S3(100); S15(98.3)]	2xPhospho [S2(0); S3(100); S5(0); S8(0); T11(1.7); S15(98.3); S18(0); S19(0)]	0.00229084	4.45548e-05	1.046	1	1	1	1	Q9Y2K5	Q9Y2K5 [347-366]	Q9Y2K5 2xPhospho [S348(0); S349(100); S351(0); S354(0); T357(1.7); S361(98.3); S364(0); S365(0)]	Q9Y2K5 2xPhospho [S349(100); S361(98.3)]	R3H domain-containing protein 2 OS=Homo sapiens OX=9606 GN=R3HDM2 PE=1 SV=3	Q9Y2K5	1	2129.95	20	1.02292e+06	1		High	3	0.0417	0	1	1	1	710.657	2.01	0.00142	61.0255	5.066e-05	0.0002403	1.046	5.27	61.07
1632	FALSE	Mono-phosphorylated	High	Unambiguous	ASSLDLNKVFQPSVPATK	[R].ASSLDLNKVFQPSVPATK.[S]	1xPhospho [S3(100)]	1xPhospho [S2(0); S3(100); S13(0); T17(0)]	2.60138e-06	4.45548e-05	2.181	1	1	1	1	Q8NFH8	Q8NFH8 [491-508]	Q8NFH8 1xPhospho [S492(0); S493(100); S503(0); T507(0)]	Q8NFH8 1xPhospho [S493(100)]	RalBP1-associated Eps domain-containing protein 2 OS=Homo sapiens OX=9606 GN=REPS2 PE=1 SV=2	Q8NFH8	1	1982	18	572703	1		High	3	0.0253	0	1	1	1	661.338	0.67	0.00044	51.646	5.066e-05	2.258e-08	2.181	5.53	51.65
1633	FALSE	Mono-phosphorylated	High	Unambiguous	ASSLEDLVLK	[R].ASSLEDLVLK.[E]	1xPhospho [S3(100)]	1xPhospho [S2(0); S3(100)]	0.000127408	4.45548e-05	1.53	1	1	1	2	Q15477	Q15477 [254-263]	Q15477 1xPhospho [S255(0); S256(100)]	Q15477 1xPhospho [S256(100)]	Helicase SKI2W OS=Homo sapiens OX=9606 GN=SKIV2L PE=1 SV=3	Q15477	0	1154.57	10	15657256	1		High	2	0.1929	0	1	1	1	577.789	1.09	0.00063	50.3887	5.066e-05	4.629e-06	1.53	3.68	50.5
1634	FALSE	Mono-phosphorylated	High	Unambiguous	ASSLEDLVLKEASTAVSTPEAPEPPSQEQWAIPVDATSPVGDFYR	[R].ASSLEDLVLKEASTAVSTPEAPEPPSQEQWAIPVDATSPVGDFYR.[L]	1xPhospho [S3(97.4)]	1xPhospho [S2(2.6); S3(97.4); S13(0); T14(0); S17(0); T18(0); S26(0); T37(0); S38(0); Y44(0)]	4.20124e-07	4.45548e-05	2.486	1	1	1	1	Q15477	Q15477 [254-298]	Q15477 1xPhospho [S255(2.6); S256(97.4); S266(0); T267(0); S270(0); T271(0); S279(0); T290(0); S291(0); Y297(0)]	Q15477 1xPhospho [S256(97.4)]	Helicase SKI2W OS=Homo sapiens OX=9606 GN=SKIV2L PE=1 SV=3	Q15477	1	4865.31	45	529245	1		High	4	0.0289	0	1	1	1	1217.09	2.74	0.00333	90.463	5.066e-05	1.875e-09	2.486	7.96	90.47
1635	FALSE	Mono-phosphorylated	High	Unambiguous	ASSLEDLVLKEASTAVSTPEAPEPPSQEQWAIPVDATSPVGDFYR	[R].ASSLEDLVLKEASTAVSTPEAPEPPSQEQWAIPVDATSPVGDFYR.[L]	1xDeamidated [Q]; 1xPhospho [S3(97.8)]	1xDeamidated [Q27; Q29]; 1xPhospho [S2(2.1); S3(97.8); S13(0.1); T14(0); S17(0); T18(0); S26(0); T37(0); S38(0); Y44(0)]	7.78504e-08	4.45548e-05	2.768	1	1	2	2	Q15477	Q15477 [254-298]	Q15477 1xPhospho [S255(2.1); S256(97.8); S266(0.1); T267(0); S270(0); T271(0); S279(0); T290(0); S291(0); Y297(0)]	Q15477 1xPhospho [S256(97.8)]	Helicase SKI2W OS=Homo sapiens OX=9606 GN=SKIV2L PE=1 SV=3	Q15477	1	4866.29	45			NoQuanValues	High	4	0.0467	0	1	1	1	1217.33	5.12	0.00623	90.6138	5.066e-05	1.879e-10	2.768	5.35
1636	FALSE	Mono-phosphorylated	High	Unambiguous	ASSLEDLVLKEASTAVSTPEAPEPPSQEQWAIPVDATSPVGDFYR	[R].ASSLEDLVLKEASTAVSTPEAPEPPSQEQWAIPVDATSPVGDFYR.[L]	2xDeamidated [Q27; Q29]; 1xPhospho [S3(97.2)]	2xDeamidated [Q27; Q29]; 1xPhospho [S2(2.8); S3(97.2); S13(0); T14(0); S17(0); T18(0); S26(0); T37(0); S38(0); Y44(0)]	8.79312e-10	4.45548e-05	3.518	1	1	1	1	Q15477	Q15477 [254-298]	Q15477 1xPhospho [S255(2.8); S256(97.2); S266(0); T267(0); S270(0); T271(0); S279(0); T290(0); S291(0); Y297(0)]	Q15477 1xPhospho [S256(97.2)]	Helicase SKI2W OS=Homo sapiens OX=9606 GN=SKIV2L PE=1 SV=3	Q15477	1	4867.28	45			NoQuanValues	High	4	0.0234	0	1	1	1	1217.59	11.82	0.01438	90.3848	5.066e-05	4.095e-13	3.518	8.53
1637	FALSE	Mono-phosphorylated	High	Unambiguous	ASSLGEIDESSELRVLDIPGQDSETVFDIQNDR	[R].ASSLGEIDESSELRVLDIPGQDSETVFDIQNDR.[N]	2xDeamidated [Q21; Q30]; 1xPhospho [S3(97.5)]	2xDeamidated [Q21; Q30]; 1xPhospho [S2(2.6); S3(97.5); S10(0); S11(0); S23(0); T25(0)]	0.0005035	4.45548e-05	1.3	1	1	1	1	Q16513	Q16513 [581-613]	Q16513 1xPhospho [S582(2.6); S583(97.5); S590(0); S591(0); S603(0); T605(0)]	Q16513 1xPhospho [S583(97.5)]	Serine/threonine-protein kinase N2 OS=Homo sapiens OX=9606 GN=PKN2 PE=1 SV=1	Q16513	1	3716.67	33			NoneMonoisotopic	High	3	0.0051	0	1	1	1	1239.58	14.92	0.01849	81.1565	5.066e-05	3.013e-05	1.3	3.9
1638	FALSE	Mono-phosphorylated	High	Unambiguous	ASSLGEIDESSELRVLDIPGQDSETVFDIQNDRNSILPK	[R].ASSLGEIDESSELRVLDIPGQDSETVFDIQNDRNSILPK.[S]	1xPhospho [S/T]	1xPhospho [S2(50); S3(50); S10(0); S11(0); S23(0); T25(0); S35(0)]	0.02317	0.000300992	0.653	1	1	1	1	Q16513	Q16513 [581-619]			Serine/threonine-protein kinase N2 OS=Homo sapiens OX=9606 GN=PKN2 PE=1 SV=1	Q16513	2	4367.09	39	1.52491e+06	1		High	4	0.0377	0	1	1	1	1092.53	0.63	0.00068	81.062	0.000193	0.005713	0.653	4.24	80.86
1639	FALSE	Mono-phosphorylated	High	Unambiguous	ASSLGEIDESSELRVLDIPGQDSETVFDIQNDRNSILPK	[R].ASSLGEIDESSELRVLDIPGQDSETVFDIQNDRNSILPK.[S]	1xDeamidated [Q21]; 1xPhospho [S3(96.8)]	1xDeamidated [Q21]; 1xPhospho [S2(3.2); S3(96.8); S10(0); S11(0); S23(0); T25(0); S35(0)]	2.11494e-08	4.45548e-05	2.986	1	1	1	1	Q16513	Q16513 [581-619]	Q16513 1xPhospho [S582(3.2); S583(96.8); S590(0); S591(0); S603(0); T605(0); S615(0)]	Q16513 1xPhospho [S583(96.8)]	Serine/threonine-protein kinase N2 OS=Homo sapiens OX=9606 GN=PKN2 PE=1 SV=1	Q16513	2	4368.08	39			NoQuanValues	High	4	0.0154	0	1	1	1	1092.78	5.51	0.00602	80.7905	5.066e-05	3.171e-11	2.986	8.44
1640	FALSE	Multi-phosphorylated	High	Unambiguous	ASSLPGSLQR	[K].ASSLPGSLQR.[S]	2xPhospho [S3(100); S7(100)]	2xPhospho [S2(0); S3(100); S7(100)]	0.00310287	4.45548e-05	0.995	1	1	1	1	O75122	O75122 [358-367]	O75122 2xPhospho [S359(0); S360(100); S364(100)]	O75122 2xPhospho [S360(100); S364(100)]	CLIP-associating protein 2 OS=Homo sapiens OX=9606 GN=CLASP2 PE=1 SV=3	O75122	0	1175.49	10	1.78808e+06	1		High	2	0.5978	0	1	1	1	588.247	1.06	0.00062	19.3991	5.066e-05	0.0003644	0.995	2.76	19.33
1641	FALSE	Multi-phosphorylated	High	Unambiguous	ASSPCHSPRVCPATVIK	[R].ASSPCHSPRVCPATVIK.[S]	2xCarbamidomethyl [C5; C11]; 2xPhospho [S7(100); S/T]	2xCarbamidomethyl [C5; C11]; 2xPhospho [S2(50); S3(50); S7(100); T14(0)]	0.104784	0.00169713	0.381	1	1	1	1	Q86Y91	Q86Y91 [680-696]	Q86Y91 2xPhospho [S681(50); S682(50); S686(100); T693(0)]	Q86Y91 2xPhospho [S686(100); S/T]	Kinesin-like protein KIF18B OS=Homo sapiens OX=9606 GN=KIF18B PE=1 SV=4	Q86Y91	1	2026.86	17	963045	1		High	3	0.2365	0	1	1	1	676.294	1.64	0.00111	14.4132	0.000972	0.04576	0.381	4.06	14.4
1642	FALSE	Multi-phosphorylated	High	Unambiguous	ASSPGYIDSPTYSR	[R].ASSPGYIDSPTYSR.[Q]	2xPhospho [S3(100); S9(98.9)]	2xPhospho [S2(0); S3(100); Y6(0); S9(98.9); T11(1.1); Y12(0); S13(0)]	3.63146e-05	4.45548e-05	1.74	1	1	1	1	O94929	O94929 [371-384]	O94929 2xPhospho [S372(0); S373(100); Y376(0); S379(98.9); T381(1.1); Y382(0); S383(0)]	O94929 2xPhospho [S373(100); S379(98.9)]	Actin-binding LIM protein 3 OS=Homo sapiens OX=9606 GN=ABLIM3 PE=1 SV=3	O94929	0	1660.63	14	1340997	1		High	2	0.3733	0	1	1	1	830.819	1.19	0.00099	24.6201	5.066e-05	8.272e-07	1.74	4.5	24.66
1643	FALSE	Mono-phosphorylated	High	Unambiguous	ASSPPDRIDIFGR	[R].ASSPPDRIDIFGR.[T]	1xPhospho [S3(98.7)]	1xPhospho [S2(1.3); S3(98.7)]	0.00105554	4.45548e-05	1.176	1	1	1	3	Q9NWB6	Q9NWB6 [75-87]	Q9NWB6 1xPhospho [S76(1.3); S77(98.7)]	Q9NWB6 1xPhospho [S77(98.7)]	Arginine and glutamate-rich protein 1 OS=Homo sapiens OX=9606 GN=ARGLU1 PE=1 SV=1	Q9NWB6	1	1510.7	13	27249206	1		High	3	0.0632	0	1	1	1	504.241	2.71	0.00137	36.9652	5.066e-05	8.275e-05	1.176	2.53	37.27
1644	FALSE	Multi-phosphorylated	High	Unambiguous	ASSPTKTSPTTPEASATNSPCTSKPATPAPSEKGEGIR	[R].ASSPTKTSPTTPEASATNSPCTSKPATPAPSEKGEGIR.[T]	1xCarbamidomethyl [C21]; 1xDeamidated [N18]; 3xPhospho [T/S]	1xCarbamidomethyl [C21]; 1xDeamidated [N18]; 3xPhospho [S2(28.6); S3(28.6); T5(28.6); T7(28.6); S8(28.6); T10(28.6); T11(28.6); S15(3.5); T17(43); S19(43); T22(3.5); S23(3.5); T27(3.5); S31(0)]	0.00351529	4.45548e-05	0.974	1	1	1	1	Q12873	Q12873 [1531-1568]			Chromodomain-helicase-DNA-binding protein 3 OS=Homo sapiens OX=9606 GN=CHD3 PE=1 SV=3	Q12873	2	4039.73	38	922142	1		High	4	0.024	0	1	1	1	1010.69	4.92	0.00497	11.6679	5.066e-05	0.0004314	0.974	4.58	11.57
1645	FALSE	Multi-phosphorylated	High	Unambiguous	ASSPVEELLTMEDEGNSDMLVVTTK	[R].ASSPVEELLTMEDEGNSDMLVVTTK.[A]	1xDeamidated [N16]; 2xPhospho [T10(99.7); S17(100)]	1xDeamidated [N16]; 2xPhospho [S2(0.2); S3(0.2); T10(99.7); S17(100); T23(0); T24(0)]	0.139876	0.00201684	0.325	1	1	1	1	Q86VP1	Q86VP1 [122-146]	Q86VP1 2xPhospho [S123(0.2); S124(0.2); T131(99.7); S138(100); T144(0); T145(0)]	Q86VP1 2xPhospho [T131(99.7); S138(100)]	Tax1-binding protein 1 OS=Homo sapiens OX=9606 GN=TAX1BP1 PE=1 SV=2	Q86VP1	0	2856.19	25			NoQuanValues	High	3		0.0393	2	2	2	952.741	7.54	0.00718	90.516	0.00115	0.06891	0.325	2.2
1647	FALSE	Multi-phosphorylated	High	Unambiguous	ASSRRGSDASDFDISEIQSVCSDVETVPQTHRPTPR	[R].ASSRRGSDASDFDISEIQSVCSDVETVPQTHRPTPR.[A]	1xCarbamidomethyl [C21]; 2xPhospho [S7(98.3); S/T]	1xCarbamidomethyl [C21]; 2xPhospho [S2(50.8); S3(50.8); S7(98.3); S10(0); S15(0); S19(0); S22(0); T26(0); T30(0); T34(0)]	5.73294e-07	4.45548e-05	2.434	1	1	1	1	Q03001	Q03001 [7504-7539]	Q03001 2xPhospho [S7505(50.8); S7506(50.8); S7510(98.3); S7513(0); S7518(0); S7522(0); S7525(0); T7529(0); T7533(0); T7537(0)]	Q03001 2xPhospho [S7510(98.3); S/T]	Dystonin OS=Homo sapiens OX=9606 GN=DST PE=1 SV=4	Q03001	2	4147.82	36	1.85654e+06	1		High	4	0.0247	0	1	1	1	1037.71	2.68	0.00278	48.3636	5.066e-05	2.874e-09	2.434	8.51	48.33
1648	FALSE	Multi-phosphorylated	High	Unambiguous	ASSRRGSDASDFDISEIQSVCSDVETVPQTHRPTPR	[R].ASSRRGSDASDFDISEIQSVCSDVETVPQTHRPTPR.[A]	1xCarbamidomethyl [C21]; 1xDeamidated [Q29]; 2xPhospho [S7(98.5); S/T]	1xCarbamidomethyl [C21]; 1xDeamidated [Q29]; 2xPhospho [S2(50.8); S3(50.8); S7(98.5); S10(0); S15(0); S19(0); S22(0); T26(0); T30(0); T34(0)]	1.35589e-06	4.45548e-05	2.29	1	1	1	1	Q03001	Q03001 [7504-7539]	Q03001 2xPhospho [S7505(50.8); S7506(50.8); S7510(98.5); S7513(0); S7518(0); S7522(0); S7525(0); T7529(0); T7533(0); T7537(0)]	Q03001 2xPhospho [S7510(98.5); S/T]	Dystonin OS=Homo sapiens OX=9606 GN=DST PE=1 SV=4	Q03001	2	4148.8	36			NoQuanValues	High	4		0.0283	3	3	3	1037.96	6.89	0.00715	48.2471	5.066e-05	9.316e-09	2.29	7.89
1650	FALSE	Multi-phosphorylated	High	Unambiguous	ASSSPEPPAVAELSDSGQQEPEDGGPAPGEASQGSDSEGGAQGLASASR	[K].ASSSPEPPAVAELSDSGQQEPEDGGPAPGEASQGSDSEGGAQGLASASR.[D]	2xPhospho [S35(96.4); S]	2xPhospho [S2(1.9); S3(49.1); S4(49.1); S14(0); S16(0); S32(0); S35(96.4); S37(3.6); S46(0); S48(0)]	6.27075e-07	4.45548e-05	2.419	1	1	1	1	Q9C0C9	Q9C0C9 [1165-1213]	Q9C0C9 2xPhospho [S1166(1.9); S1167(49.1); S1168(49.1); S1178(0); S1180(0); S1196(0); S1199(96.4); S1201(3.6); S1210(0); S1212(0)]	Q9C0C9 2xPhospho [S1199(96.4); S]	(E3-independent) E2 ubiquitin-conjugating enzyme OS=Homo sapiens OX=9606 GN=UBE2O PE=1 SV=3	Q9C0C9	0	4768.96	49	2417887	1		High	4	0.1309	0	1	1	1	1193	2.29	0.00273	55.5072	5.066e-05	3.254e-09	2.419	9.93	55.55
1651	FALSE	Multi-phosphorylated	High	Unambiguous	ASSSPEPPAVAELSDSGQQEPEDGGPAPGEASQGSDSEGGAQGLASASR	[K].ASSSPEPPAVAELSDSGQQEPEDGGPAPGEASQGSDSEGGAQGLASASR.[D]	1xDeamidated [Q]; 2xPhospho [S35(91.1); S]	1xDeamidated [Q18; Q19]; 2xPhospho [S2(33.3); S3(33.3); S4(33.3); S14(0); S16(0); S32(4.4); S35(91.1); S37(4.4); S46(0); S48(0)]	5.02646e-07	4.45548e-05	2.456	1	1	2	2	Q9C0C9	Q9C0C9 [1165-1213]	Q9C0C9 2xPhospho [S1166(33.3); S1167(33.3); S1168(33.3); S1178(0); S1180(0); S1196(4.4); S1199(91.1); S1201(4.4); S1210(0); S1212(0)]	Q9C0C9 2xPhospho [S1199(91.1); S]	(E3-independent) E2 ubiquitin-conjugating enzyme OS=Homo sapiens OX=9606 GN=UBE2O PE=1 SV=3	Q9C0C9	0	4769.95	49			NoQuanValues	High	4	0.1145	0	1	1	1	1193.25	8.09	0.00965	55.3901	5.066e-05	2.4e-09	2.456	8.56
[truncated: 9,166 more rows]
