# Supplementary material for: Metal Ion-Enhanced ZIC-cHILIC StageTip for N-Glycoproteomic and Phosphoproteomic Profiling in EGFR-Mutated Lung Cancer Cells
Source: Mol Cell Proteomics. 2025 Mar 26;24(6):100957. doi: 10.1016/j.mcpro.2025.100957 (PMC12289526; doi:10.1016/j.mcpro.2025.100957)
Supplement: Table S4 [file mmc4.xlsx]

## Sheet: 工作表1
Table S4. Summary of identified glycopeptides by top cHILIC StageTip from tandem tip
Replicate number	Confidence	PSM Ambiguity	Annotated Sequence	Modifications	Qvality PEP	Qvality q-value	# Protein Groups	# Proteins	# Isoforms	# PSMs	Master Protein Accessions	Positions in Master Proteins	Modifications in Master Proteins	# Missed Cleavages	Theo. MH+ [Da]	Sequence Length	Contaminant	Marked as	Abundances (Grouped) CV [%]	Abundances	Quan Info	Found in Sample	Glycan Composition	Off by X	Position in Protein	Confidence (by Search Engine): A3 PMI-Byonic	|Log Prob| (by Search Engine): A3 PMI-Byonic	Byonic Score (by Search Engine): A3 PMI-Byonic	Delta Byonic Score (by Search Engine): A3 PMI-Byonic	Delta Mod Score (by Search Engine): A3 PMI-Byonic	PEP 2D (by Search Engine): A3 PMI-Byonic	q-Value 2D (by Search Engine): A3 PMI-Byonic	FDR 2D (by Search Engine): A3 PMI-Byonic	Peptide Group FDR 2D (by Search Engine): A3 PMI-Byonic	PEP 1D (by Search Engine): A3 PMI-Byonic	q-Value 1D (by Search Engine): A3 PMI-Byonic	FDR 1D (by Search Engine): A3 PMI-Byonic	Peptide Group FDR 1D (by Search Engine): A3 PMI-Byonic	Top Apex RT [min]
Rep_1	High	Unambiguous	[K].NITIVTGAPR.[H]	1xHexNAc(5)Hex(6)NeuAc(2) [N1]	8.53182e-05	2.944e-08	1	1	1	6	P26006	P26006 [265-274]		0	3611.51	10	FALSE	Glycoprotein	63.23	6.20311e+06		High	HexNAc(5)Hex(6)NeuAc(2)	0	265	High	6.29	447.3	238.8	238.8	5.17268e-07	2.81703e-08	0	0	3.25642e-05	3.44005e-05	3.26037e-05	5.83873e-05	32.93
Rep_1	High	Unambiguous	[K].NITIVTGAPR.[H]	1xHexNAc(5)Hex(6)NeuAc(3) [N1]	0.000122145	2.944e-08	1	1	1	3	P26006	P26006 [265-274]		0	3902.61	10	FALSE	Glycoprotein	3.53	18282524		High	HexNAc(5)Hex(6)NeuAc(3)	0	265	High	5.8	410.7	232.9	232.9	1.59417e-06	8.41067e-08	0	0	0.000100353	8.22402e-05	8.17687e-05	0.00027571	44.06
Rep_1	High	Unambiguous	[R].NLTQPEVIIQPSSR.[H]	1xHexNAc(2)Hex(8) [N1]	1.12803e-05	2.944e-08	1	1	1	3	Q8N0Z9	Q8N0Z9 [347-360]		0	3284.44	14	FALSE	Glycoprotein			No Quan Values	High	HexNAc(2)Hex(8)	0	347	High	9.5	596	385.6	385.6	3.14983e-10	1.77175e-11	0	0	2.75586e-09	1.17983e-10	0	0
Rep_1	High	Unambiguous	[K].NITSWK.[E]	1xHexNAc(2)Hex(6) [N1]	0.000116632	2.944e-08	1	1	1	3	Q7LGA3	Q7LGA3 [127-132]		0	2126.87	6	FALSE	Glycoprotein			No Quan Values	High	HexNAc(2)Hex(6)	0	127	High	5.86	547.5	121.6	121.6	1.38034e-06	7.23869e-08	0	0	8.68933e-05	7.24945e-05	7.21307e-05	0.000277762
Rep_1	High	Unambiguous	[K].NLTVCPDGALFEQK.[G]	1xCarbamidomethyl [C5]; 1xHexNAc(6)Hex(6)Fuc(1)NeuAc(2) [N1]	7.8275e-05	2.944e-08	1	1	1	1	P54709	P54709 [124-137]		0	4510.82	14	FALSE	Glycoprotein	73.66	29944576		High	HexNAc(6)Hex(6)Fuc(1)NeuAc(2)	1	124	High	6.41	516.6	276.8	83.5	3.93229e-07	2.15366e-08	0	0	2.47556e-05	3.44005e-05	3.31067e-05	5.91891e-05	46.62
Rep_1	High	Unambiguous	[R].NLTVLTPEGEAGLSWPVGLPAPFTPHSR.[F]	1xHexNAc(2)Hex(10) [N1]	1.17072e-06	2.944e-08	1	1	1	1	Q9P2E5	Q9P2E5 [342-369]		0	4970.22	28	FALSE	Glycoprotein	18.63	13863909		Peak Found	HexNAc(2)Hex(10)	1	342	High	14.8	794	604.6	604.6	1.60248e-15	1.34446e-16	0	0	1.00886e-13	8.32533e-15	0	0	70.72
Rep_1	High	Unambiguous	[K].NITVVAGTDLVLPCHLSSNLAHAR.[W]	1xCarbamidomethyl [C14]; 1xHexNAc(2)Hex(6) [N1]	1.98734e-07	2.944e-08	1	1	1	4	Q9C0C4	Q9C0C4 [564-587]		0	3936.83	24	FALSE	Glycoprotein	22.07	23000122		High	HexNAc(2)Hex(6)	0	564	High	20.9	1052.5	718.5	718.5	1.27243e-21	1.29867e-22	0	0	8.01074e-20	8.24438e-21	0	0	47.35
Rep_1	High	Unambiguous	[K].NITIVTGAPR.[H]	1xHexNAc(4)Hex(5)Fuc(1)NeuAc(2) [N1]	3.11217e-06	2.944e-08	1	1	1	51	P26006	P26006 [265-274]		0	3392.44	10	FALSE	Glycoprotein	5.89	1159336570		High	HexNAc(4)Hex(5)Fuc(1)NeuAc(2)	0	265	High	12.23	655.1	437.4	437.4	5.9098e-13	4.19589e-14	0	0	3.72059e-11	2.58549e-12	0	0	33.73
Rep_1	High	Unambiguous	[K].NITVVAGTDLVLPCHLSSNLAHAR.[W]	1xCarbamidomethyl [C14]; 1xHexNAc(2)Hex(7) [N1]	6.74414e-07	2.944e-08	1	1	1	3	Q9C0C4	Q9C0C4 [564-587]		0	4098.88	24	FALSE	Glycoprotein		3.10609e+06		Peak Found	HexNAc(2)Hex(7)	0	564	High	16.47	869.6	615.9	537.6	3.36972e-17	3.66022e-18	0	0	2.12145e-15	2.29748e-16	0	0	47.14
Rep_1	High	Unambiguous	[K].NITVVAGTDLVLPCHLSSNLAHAR.[W]	1xCarbamidomethyl [C14]; 1xHexNAc(2)Hex(9) [N1]	2.5758e-07	2.944e-08	1	1	1	2	Q9C0C4	Q9C0C4 [564-587]		0	4422.98	24	FALSE	Glycoprotein	46.61	18251560		High	HexNAc(2)Hex(9)	0	564	High	19.87	1002.7	775	555.6	1.35932e-20	1.55292e-21	0	0	8.55778e-19	9.87425e-20	0	0	46.54
Rep_1	High	Unambiguous	[K].NITVVAGTDLVLPCHLSSNLAHAR.[W]	1xCarbamidomethyl [C14]; 1xDeamidated [N19]; 1xHexNAc(2)Hex(9) [N1]	2.99581e-05	2.944e-08	1	1	1	2	Q9C0C4	Q9C0C4 [564-587]		0	4423.97	24	FALSE	Glycoprotein			No Quan Values	High	HexNAc(2)Hex(9)	1	564	High	7.82	538.7	307	12.1	1.50886e-08	7.62213e-10	0	0	9.49921e-07	4.55509e-08	0	0
Rep_1	High	Unambiguous	[K].NITVVAGTDLVLPCHLSSNLAHAR.[W]	1xCarbamidomethyl [C14]; 1xHexNAc(7)Hex(4)Fuc(2) [N1]	4.97524e-05	2.944e-08	1	1	1	1	Q9C0C4	Q9C0C4 [564-587]		0	4920.23	24	FALSE	Glycoprotein			Not Reliable	High	HexNAc(7)Hex(4)Fuc(2)	1	564	High	7.05	477.4	312.7	312.7	8.908e-08	4.88773e-09	0	0	5.60811e-06	2.41505e-05	2.40729e-05	6.43087e-05
Rep_1	High	Unambiguous	[K].NMSFVNDLTVTQDGR.[K]	1xHexNAc(1) [N1]	2.51285e-06	2.944e-08	1	1	1	2	Q9HDC9	Q9HDC9 [196-210]		0	1899.88	15	FALSE	Glycoprotein	1.14	9228505		Peak Found	HexNAc(1)	0	196	High	12.75	691	592.3	592.3	1.78073e-13	1.34146e-14	0	0	1.12108e-11	8.16498e-13	0	0	39.09
Rep_1	High	Unambiguous	[K].NMSFVNDLTVTQDGR.[K]	1xHexNAc(2)Hex(5) [N1]	1.80265e-06	2.944e-08	1	1	1	5	Q9HDC9	Q9HDC9 [196-210]		0	2913.22	15	FALSE	Glycoprotein	57.14	100005356		High	HexNAc(2)Hex(5)	0	196	High	13.6	784.2	550.6	455.1	2.49959e-14	2.33784e-15	0	0	1.57365e-12	1.46096e-13	0	0	39.03
Rep_1	High	Unambiguous	[K].NMSFVNDLTVTQDGR.[K]	1xHexNAc(2)Hex(6) [N1]	8.82959e-07	2.944e-08	1	1	1	33	Q9HDC9	Q9HDC9 [196-210]		0	3075.27	15	FALSE	Glycoprotein	8.07	1961598782		High	HexNAc(2)Hex(6)	0	196	High	15.63	810.4	434.6	434.6	2.34096e-16	2.3857e-17	0	0	1.47378e-14	1.48992e-15	0	0	38.89
Rep_1	High	Unambiguous	[K].NMSFVNDLTVTQDGR.[K]	1xOxidation [M2]; 1xHexNAc(2)Hex(6) [N1]	1.23995e-06	2.944e-08	1	1	1	9	Q9HDC9	Q9HDC9 [196-210]		0	3091.27	15	FALSE	Glycoprotein	5.07	226230288		High	HexNAc(2)Hex(6)	0	196	High	14.63	782.5	565.8	565.8	2.34096e-15	2.18831e-16	0	0	1.47378e-13	1.36775e-14	0	0	30.37
Rep_1	High	Unambiguous	[K].NITVVAGTDLVLPCHLSSNLAHAR.[W]	1xCarbamidomethyl [C14]; 1xHexNAc(2)Hex(8) [N1]	6.60056e-08	2.944e-08	1	1	1	4	Q9C0C4	Q9C0C4 [564-587]		0	4260.93	24	FALSE	Glycoprotein	43	88301616		High	HexNAc(2)Hex(8)	0	564	High	25.9	1320.9	935.5	697.7	1.27245e-26	1.50005e-27	0	0	8.01086e-25	9.59913e-26	0	0	48.02
Rep_1	High	Unambiguous	[K].NITIVTGAPR.[H]	1xHexNAc(4)Hex(5)Fuc(2)NeuAc(1) [N1]	2.92075e-05	2.944e-08	1	1	1	16	P26006	P26006 [265-274]		0	3247.4	10	FALSE	Glycoprotein	33.56	202152066		High	HexNAc(4)Hex(5)Fuc(2)NeuAc(1)	0	265	High	7.86	503.4	309.4	309.4	1.37546e-08	6.93188e-10	0	0	8.65936e-07	4.14051e-08	0	0	25.37
Rep_1	High	Unambiguous	[K].NITIVTGAPR.[H]	1xHexNAc(4)Hex(5)NeuAc(2) [N1]	4.26213e-06	2.944e-08	1	1	1	60	P26006	P26006 [265-274]		0	3246.38	10	FALSE	Glycoprotein	6.53	1.39412e+09		High	HexNAc(4)Hex(5)NeuAc(2)	0	265	High	11.5	634.8	389.5	389.5	3.16044e-12	2.18364e-13	0	0	1.98969e-10	1.34014e-11	0	0	34.32
Rep_1	High	Unambiguous	[K].NITIVTGAPR.[H]	1xHexNAc(4)Hex(5)Fuc(1)NeuAc(1) [N1]	2.5222e-05	2.944e-08	1	1	1	26	P26006	P26006 [265-274]		0	3101.34	10	FALSE	Glycoprotein	13.25	907614364		High	HexNAc(4)Hex(5)Fuc(1)NeuAc(1)	0	265	High	8.1	529.7	364.6	364.6	7.99321e-09	3.90917e-10	0	0	5.03222e-07	2.33959e-08	0	0	25.21
Rep_1	High	Unambiguous	[R].NLTHLESLHLEDNALK.[V]	1xHexNAc(2)Hex(8) [N1]	1.1738e-05	2.944e-08	1	1	1	1	Q13641	Q13641 [256-271]		0	3549.55	16	FALSE	Glycoprotein	14.79	56581004		Peak Found	HexNAc(2)Hex(8)	0	256	High	9.43	646	242.8	242.8	3.73725e-10	2.07757e-11	0	0	2.35283e-08	1.29911e-09	0	0	32.83
Rep_1	High	Unambiguous	[R].NLTHLESLHLEDNALK.[V]	1xHexNAc(6)Hex(7)Fuc(1)NeuAc(1) [N1]	8.76518e-05	2.944e-08	1	1	1	2	Q13641	Q13641 [256-271]		0	4636.97	16	FALSE	Glycoprotein	44.51	45359080		Peak Found	HexNAc(6)Hex(7)Fuc(1)NeuAc(1)	0	256	High	6.25	434.9	246.8	50.4	5.63417e-07	3.06684e-08	0	0	3.54693e-05	3.44005e-05	3.24542e-05	5.8126e-05	38.08
Rep_1	High	Unambiguous	[R].NITLAYTLEADRDR.[R]	1xHexNAc(2)Hex(7) [N1]	1.94044e-05	2.944e-08	1	1	1	4	P26006	P26006 [511-524]		1	3191.37	14	FALSE	Glycoprotein	10.74	76181752		Peak Found	HexNAc(2)Hex(7)	0	511	High	8.53	573.6	324.3	324.3	2.92835e-09	1.40451e-10	0	0	1.84358e-07	8.60286e-09	0	0	29.67
Rep_1	High	Unambiguous	[R].NITLAYTLEADRDR.[R]	1xHexNAc(2)Hex(8) [N1]	9.65463e-05	2.944e-08	1	1	1	3	P26006	P26006 [511-524]		1	3353.43	14	FALSE	Glycoprotein	25.32	69459000		High	HexNAc(2)Hex(8)	0	511	High	6.12	469.8	183.6	183.6	7.64125e-07	4.12021e-08	0	0	4.81041e-05	6.39952e-05	6.38244e-05	0.000228964	29.33
Rep_1	High	Unambiguous	[R].NITLAYTLEADRDR.[R]	1xHexNAc(2)Hex(9) [N1]	4.11709e-06	2.944e-08	1	1	1	17	P26006	P26006 [511-524]		1	3515.48	14	FALSE	Glycoprotein	12.03	508348944		High	HexNAc(2)Hex(9)	0	511	High	11.58	631.8	382.2	382.2	2.64056e-12	1.91846e-13	0	0	1.6624e-10	1.17248e-11	0	0	29.33
Rep_1	High	Unambiguous	[R].NITLAYTLEADRDR.[R]	1xHexNAc(2)Hex(10) [N1]	2.69313e-06	2.944e-08	1	1	1	9	P26006	P26006 [511-524]		1	3677.53	14	FALSE	Glycoprotein	15.69	316781059		High	HexNAc(2)Hex(10)	0	511	High	12.58	651.5	415.9	415.9	2.64056e-13	2.22772e-14	0	0	1.6624e-11	1.37206e-12	0	0	29.26
Rep_1	High	Unambiguous	[R].NITLAYTLEADRDR.[R]	1xHexNAc(4)Hex(5)Fuc(1)NeuAc(1) [N1]	7.54131e-05	2.944e-08	1	1	1	12	P26006	P26006 [511-524]		1	3710.58	14	FALSE	Glycoprotein	40.82	274499896		High	HexNAc(4)Hex(5)Fuc(1)NeuAc(1)	0	511	High	6.46	448.6	204.9	204.9	3.49038e-07	1.92858e-08	0	0	2.19736e-05	3.44005e-05	3.3313e-05	5.95415e-05	35.85
Rep_1	High	Unambiguous	[K].NLTLMATTSQLPK.[L]	1xHexNAc(2)Hex(8) [N1]	5.85249e-05	2.944e-08	1	1	1	4	P11117	P11117 [267-279]		0	3120.35	13	FALSE	Glycoprotein	35.7	38676944		Peak Found	HexNAc(2)Hex(8)	0	267	High	6.82	421.8	277.8	268.5	1.53092e-07	8.46982e-09	0	0	9.63801e-06	2.41505e-05	2.33081e-05	6.2282e-05	34.89
Rep_1	High	Unambiguous	[K].NITIVTGAPR.[H]	1xHexNAc(1) [N1]	1.96467e-06	2.944e-08	1	1	1	10	P26006	P26006 [265-274]		0	1244.68	10	FALSE	Glycoprotein	76.48	36329825		High	HexNAc(1)	0	265	High	13.38	714.4	493	493	4.20813e-14	3.60461e-15	0	0	2.64928e-12	2.25159e-13	0	0	19.17
Rep_1	High	Unambiguous	[K].NITIVTGAPR.[H]	1xHexNAc(2)Hex(4) [N1]	2.92668e-06	2.944e-08	1	1	1	10	P26006	P26006 [265-274]		0	2095.98	10	FALSE	Glycoprotein	46.71	31684042		High	HexNAc(2)Hex(4)	0	265	High	12.38	696.7	443.1	443.1	4.20813e-13	3.25014e-14	0	0	2.64928e-11	2.00616e-12	0	0	19.07
Rep_1	High	Unambiguous	[K].NITIVTGAPR.[H]	1xHexNAc(2)Hex(5) [N1]	2.92668e-06	2.944e-08	1	1	1	18	P26006	P26006 [265-274]		0	2258.03	10	FALSE	Glycoprotein	36.74	4.19268e+08		High	HexNAc(2)Hex(5)	0	265	High	12.38	669.4	445.2	445.2	4.20813e-13	3.25465e-14	0	0	2.64928e-11	2.00906e-12	0	0	19.28
Rep_1	High	Unambiguous	[K].NITIVTGAPR.[H]	1xHexNAc(2)Hex(6) [N1]	2.64884e-06	2.944e-08	1	1	1	20	P26006	P26006 [265-274]		0	2420.08	10	FALSE	Glycoprotein	21.44	525687364		High	HexNAc(2)Hex(6)	0	265	High	12.62	669.7	424.3	424.3	2.4041e-13	1.95376e-14	0	0	1.51353e-11	1.20083e-12	0	0	19.29
Rep_1	High	Unambiguous	[K].NITIVTGAPR.[H]	1xHexNAc(2)Hex(7) [N1]	2.81672e-05	2.944e-08	1	1	1	10	P26006	P26006 [265-274]		0	2582.13	10	FALSE	Glycoprotein	26.28	211122265		High	HexNAc(2)Hex(7)	0	265	High	7.92	503.7	295.3	295.3	1.20424e-08	6.0988e-10	0	0	7.58143e-07	3.64174e-08	0	0	19.05
Rep_1	High	Unambiguous	[K].NITIVTGAPR.[H]	1xHexNAc(2)Hex(8) [N1]	2.96171e-06	2.944e-08	1	1	1	17	P26006	P26006 [265-274]		0	2744.19	10	FALSE	Glycoprotein	20.53	4.74471e+08		High	HexNAc(2)Hex(8)	0	265	High	12.35	686.2	414.4	414.4	4.49549e-13	3.55113e-14	0	0	2.83019e-11	2.1935e-12	0	0	18.86
Rep_1	High	Unambiguous	[K].NITIVTGAPR.[H]	1xHexNAc(3)Hex(5)NeuAc(1) [N1]	7.88015e-06	2.944e-08	1	1	1	16	P26006	P26006 [265-274]		0	2752.2	10	FALSE	Glycoprotein	6.74	247212088		High	HexNAc(3)Hex(5)NeuAc(1)	0	265	High	10.2	603.7	360.6	360.6	6.36184e-11	2.96978e-12	0	0	4.00517e-09	1.78897e-10	0	0	26.32
Rep_1	High	Unambiguous	[K].NITIVTGAPR.[H]	1xHexNAc(3)Hex(5)Fuc(1)NeuAc(1) [N1]	3.97889e-05	2.944e-08	1	1	1	3	P26006	P26006 [265-274]		0	2898.26	10	FALSE	Glycoprotein	33.42	32774878		High	HexNAc(3)Hex(5)Fuc(1)NeuAc(1)	0	265	High	7.38	481.6	301.1	301.1	4.14334e-08	2.23849e-09	0	0	2.60848e-06	1.36603e-07	0	0	26.4
Rep_1	High	Unambiguous	[K].NITIVTGAPR.[H]	1xHexNAc(2)Hex(9) [N1]	2.64884e-06	2.944e-08	1	1	1	12	P26006	P26006 [265-274]		0	2906.24	10	FALSE	Glycoprotein	14.7	980607286		High	HexNAc(2)Hex(9)	0	265	High	12.62	691.5	413.9	413.9	2.4041e-13	1.99446e-14	0	0	1.51353e-11	1.22697e-12	0	0	18.54
Rep_1	High	Unambiguous	[K].NITIVTGAPR.[H]	1xHexNAc(3)Hex(6)NeuAc(1) [N1]	1.40707e-05	2.944e-08	1	1	1	21	P26006	P26006 [265-274]		0	2914.26	10	FALSE	Glycoprotein	5.4	4.40788e+08		High	HexNAc(3)Hex(6)NeuAc(1)	0	265	High	9.1	592.2	307.1	307.1	8.02109e-10	4.33556e-11	0	0	5.04978e-08	2.72484e-09	0	0	25.84
Rep_1	High	Unambiguous	[K].NITIVTGAPR.[H]	1xHexNAc(4)Hex(5)NeuAc(1) [N1]	1.64985e-05	2.944e-08	1	1	1	40	P26006	P26006 [265-274]		0	2955.28	10	FALSE	Glycoprotein	12.06	500646741		High	HexNAc(4)Hex(5)NeuAc(1)	0	265	High	8.81	592.7	320.2	320.2	1.53723e-09	7.49965e-11	0	0	9.67783e-08	4.66357e-09	0	0	26.11
Rep_1	High	Unambiguous	[K].NITIVTGAPR.[H]	1xHexNAc(2)Hex(10) [N1]	4.37913e-06	2.944e-08	1	1	1	12	P26006	P26006 [265-274]		0	3068.29	10	FALSE	Glycoprotein	46.37	928190304		High	HexNAc(2)Hex(10)	0	265	High	11.44	652.5	368.1	368.1	3.63451e-12	2.57697e-13	0	0	2.28815e-10	1.58772e-11	0	0	18.48
Rep_1	High	Unambiguous	[K].NMSFVNDLTVTQDGR.[K]	1xHexNAc(2)Hex(7) [N1]	6.42101e-07	2.944e-08	1	1	1	34	Q9HDC9	Q9HDC9 [196-210]		0	3237.32	15	FALSE	Glycoprotein	2.98	1056663414		High	HexNAc(2)Hex(7)	0	196	High	16.63	882.6	735.6	542.1	2.34096e-17	2.56046e-18	0	0	1.47378e-15	1.60087e-16	0	0	38.77
Rep_1	High	Unambiguous	[K].NMSFVNDLTVTQDGR.[K]	1xDeamidated [N6]; 1xHexNAc(2)Hex(7) [N1]	4.68839e-05	2.944e-08	1	1	1	12	Q9HDC9	Q9HDC9 [196-210]		0	3238.31	15	FALSE	Glycoprotein	40.56	4.81045e+07		High	HexNAc(2)Hex(7)	0	196	High	7.14	488.4	322.2	142.8	7.2859e-08	3.96259e-09	0	0	4.58691e-06	1.24702e-05	1.21858e-05	6.49984e-05	40.84
Rep_1	High	Unambiguous	[K].NMSFVNDLTVTQDGR.[K]	1xOxidation [M2]; 1xHexNAc(2)Hex(7) [N1]	9.66216e-07	2.944e-08	1	1	1	12	Q9HDC9	Q9HDC9 [196-210]		0	3253.32	15	FALSE	Glycoprotein	3.82	131921895		High	HexNAc(2)Hex(7)	0	196	High	15.36	826.8	634.1	634.1	4.37743e-16	4.24388e-17	0	0	2.75586e-14	2.65974e-15	0	0	30.51
Rep_1	High	Unambiguous	[K].NMSFVNDLTVTQDGR.[K]	1xHexNAc(2)Hex(8) [N1]	6.42101e-07	2.944e-08	1	1	1	42	Q9HDC9	Q9HDC9 [196-210]		0	3399.38	15	FALSE	Glycoprotein	10.94	2.654e+09		High	HexNAc(2)Hex(8)	0	196	High	16.63	851.9	635.9	519.7	2.34096e-17	2.52081e-18	0	0	1.47378e-15	1.57575e-16	0	0	38.44
Rep_1	High	Unambiguous	[K].NMSFVNDLTVTQDGRK.[I]	1xDeamidated [N6]; 1xOxidation [M2]; 1xHexNAc(2)Hex(7) [N1]	8.78349e-05	2.944e-08	1	1	1	14	Q9HDC9	Q9HDC9 [196-211]		1	3382.4	16	FALSE	Glycoprotein	32.22	105714392		Peak Found	HexNAc(2)Hex(7)	0	196	High	6.25	409.7	313.8	202.5	5.67151e-07	3.08843e-08	0	0	3.57044e-05	3.44005e-05	3.24419e-05	5.80923e-05	26.88
Rep_1	High	Unambiguous	[K].NMSFVNDLTVTQDGRK.[I]	1xHexNAc(2)Hex(8) [N1]	9.41692e-07	2.944e-08	1	1	1	45	Q9HDC9	Q9HDC9 [196-211]		1	3527.47	16	FALSE	Glycoprotein	13.68	2981171733		High	HexNAc(2)Hex(8)	0	196	High	15.44	806.9	615.3	412.4	3.66563e-16	3.75128e-17	0	0	2.30774e-14	2.36043e-15	0	0	30.42
Rep_1	High	Unambiguous	[K].NMSFVNDLTVTQDGRK.[I]	1xDeamidated [N6]; 1xHexNAc(2)Hex(8) [N1]	1.61644e-06	2.944e-08	1	1	1	18	Q9HDC9	Q9HDC9 [196-211]		1	3528.46	16	FALSE	Glycoprotein	75.41	137388264		High	HexNAc(2)Hex(8)	0	196	High	13.89	751.6	547.7	274.8	1.276e-14	9.48462e-16	0	0	8.03321e-13	5.81195e-14	0	0	29.73
Rep_1	High	Unambiguous	[K].NMSFVNDLTVTQDGRK.[I]	1xOxidation [M2]; 1xHexNAc(2)Hex(8) [N1]	1.73254e-06	2.944e-08	1	1	1	34	Q9HDC9	Q9HDC9 [196-211]		1	3543.47	16	FALSE	Glycoprotein	14.72	4.66652e+08		High	HexNAc(2)Hex(8)	0	196	High	13.71	720.4	578.6	578.6	1.9603e-14	1.84877e-15	0	0	1.23413e-12	1.14712e-13	0	0	22.33
Rep_1	High	Unambiguous	[K].NMSFVNDLTVTQDGRK.[I]	1xDeamidated [N6]; 1xOxidation [M2]; 1xHexNAc(2)Hex(8) [N1]	6.76056e-05	2.944e-08	1	1	1	41	Q9HDC9	Q9HDC9 [196-211]		1	3544.45	16	FALSE	Glycoprotein	35.26	48847525		High	HexNAc(2)Hex(8)	0	196	High	6.61	439.2	310.3	207.1	2.45379e-07	1.37494e-08	0	0	1.54479e-05	3.44005e-05	3.39862e-05	6.0698e-05	23.62
Rep_1	High	Unambiguous	[K].NMSFVNDLTVTQDGRK.[I]	1xHexNAc(2)Hex(9) [N1]	1.73254e-06	2.944e-08	1	1	1	2	Q9HDC9	Q9HDC9 [196-211]		1	3689.53	16	FALSE	Glycoprotein	30.03	26312610		Peak Found	HexNAc(2)Hex(9)	0	196	High	13.71	715.3	559.7	382.5	1.9603e-14	1.86307e-15	0	0	1.23413e-12	1.1566e-13	0	0	30.39
Rep_1	High	Unambiguous	[K].NMSFVNDLTVTQDGRK.[I]	1xDeamidated [N6]; 1xHexNAc(2)Hex(9) [N1]	2.65916e-05	2.944e-08	1	1	1	3	Q9HDC9	Q9HDC9 [196-211]		1	3690.51	16	FALSE	Glycoprotein	79.45	43253552		Peak Found	HexNAc(2)Hex(9)	0	196	High	8.01	537.6	324.6	189.8	9.73524e-09	4.88511e-10	0	0	6.12894e-07	2.93531e-08	0	0	31.13
Rep_1	High	Unambiguous	[K].NMSFVNDLTVTQDGRK.[I]	1xHexNAc(6)Hex(4)NeuAc(2) [N1]	5.69585e-05	2.944e-08	1	1	1	1	Q9HDC9	Q9HDC9 [196-211]		1	4273.77	16	FALSE	Glycoprotein	7.79	31467916		High	HexNAc(6)Hex(4)NeuAc(2)	-1	196	High	6.85	507.7	368.5	268.9	1.39963e-07	7.79544e-09	0	0	8.81148e-06	2.41505e-05	2.34239e-05	6.25939e-05	31.35
Rep_1	High	Unambiguous	[K].NMTFDLPSDATVVLNR.[S]	1xHexNAc(2)Hex(5) [N1]	0.00012048	2.944e-08	1	1	1	1	P11279	P11279 [62-77]		0	3009.31	16	FALSE	Glycoprotein		6866174		High	HexNAc(2)Hex(5)	0	62	High	5.82	406.3	253.4	50.9	1.52737e-06	8.02197e-08	0	0	9.61481e-05	8.22402e-05	8.19731e-05	0.00027635	54.2
Rep_1	High	Unambiguous	[K].NMTFDLPSDATVVLNR.[S]	1xHexNAc(2)Hex(9) [N]	1.30383e-06	2.944e-08	1	1	2	4	P11279	P11279 [62-77]		0	3657.52	16	FALSE	Glycoprotein	33.33	15049444		High	HexNAc(2)Hex(9)	0	62	High	14.49	762.9	612.4	9.9	3.24972e-15	3.08467e-16	0	0	2.0459e-13	1.94203e-14	0	0	53.59
Rep_1	High	Unambiguous	[K].NMTFDLPSDATVVLNR.[S]	1xDeamidated [N1]; 1xHexNAc(2)Hex(9) [N15]	8.21453e-05	2.944e-08	1	1	1	1	P11279	P11279 [62-77]		0	3658.51	16	FALSE	Glycoprotein			Not Reliable	High	HexNAc(2)Hex(9)	0	62	High	6.34	444.8	261.7	189.9	4.58618e-07	2.50826e-08	0	0	2.88721e-05	3.44005e-05	3.28242e-05	5.86751e-05
Rep_1	High	Unambiguous	[K].NMTFDLPSDATVVLNR.[S]	1xHexNAc(4)Hex(5)Fuc(2) [N15]	1.48969e-05	2.944e-08	1	1	1	5	P11279	P11279 [62-77]		0	3707.59	16	FALSE	Glycoprotein	22.9	19467202		Peak Found	HexNAc(4)Hex(5)Fuc(2)	0	62	High	8.99	593.4	312.1	211.8	1.01494e-09	5.27771e-11	0	0	6.38966e-08	3.31709e-09	0	0	51.98
Rep_1	High	Unambiguous	[K].NMTFDLPSDATVVLNR.[S]	1xHexNAc(4)Hex(6)Fuc(2) [N15]	1.18514e-06	2.944e-08	1	1	1	5	P11279	P11279 [62-77]		0	3869.64	16	FALSE	Glycoprotein	10.85	154443104		High	HexNAc(4)Hex(6)Fuc(2)	0	62	High	14.76	774	524	209.7	1.73789e-15	1.49623e-16	0	0	1.09411e-13	9.28538e-15	0	0	51.88
Rep_1	High	Unambiguous	[K].NMTFDLPSDATVVLNR.[S]	1xOxidation [M2]; 1xHexNAc(4)Hex(6)Fuc(2) [N15]	5.12326e-06	2.944e-08	1	1	1	2	P11279	P11279 [62-77]		0	3885.63	16	FALSE	Glycoprotein	68.55	30673856		High	HexNAc(4)Hex(6)Fuc(2)	0	62	High	11.09	637.5	440.4	180.7	8.05596e-12	4.67768e-13	0	0	5.07173e-10	2.86065e-11	0	0	45.29
Rep_1	High	Unambiguous	[K].NMTFDLPSDATVVLNR.[S]	1xHexNAc(4)Hex(7)NeuAc(1) [N15]	3.25318e-06	2.944e-08	1	1	1	2	P11279	P11279 [62-77]		0	4030.67	16	FALSE	Glycoprotein	31.69	28616010		High	HexNAc(4)Hex(7)NeuAc(1)	1	62	High	12.12	688.7	449.5	10.1	7.53106e-13	4.98649e-14	0	0	4.74127e-11	3.0591e-12	0	0	51.68
Rep_1	High	Unambiguous	[K].NMSFVNDLTVTQDGRK.[I]	1xOxidation [M2]; 1xHexNAc(2)Hex(7) [N1]	1.73254e-06	2.944e-08	1	1	1	29	Q9HDC9	Q9HDC9 [196-211]		1	3381.41	16	FALSE	Glycoprotein	10.08	242113191		High	HexNAc(2)Hex(7)	0	196	High	13.71	735.7	558	558	1.9603e-14	1.85778e-15	0	0	1.23413e-12	1.15288e-13	0	0	22.82
Rep_1	High	Unambiguous	[K].NMSFVNDLTVTQDGRK.[I]	1xDeamidated [N6]; 1xHexNAc(2)Hex(7) [N1]	6.86937e-05	2.944e-08	1	1	1	8	Q9HDC9	Q9HDC9 [196-211]		1	3366.4	16	FALSE	Glycoprotein	59.82	127798056		High	HexNAc(2)Hex(7)	0	196	High	6.59	414.5	270.3	174.8	2.5841e-07	1.44842e-08	0	0	1.62683e-05	3.44005e-05	3.38761e-05	6.04705e-05	31.32
Rep_1	High	Unambiguous	[K].NMSFVNDLTVTQDGRK.[I]	1xDeamidated [N6]; 1xOxidation [M2]; 1xHexNAc(2)Hex(6) [N1]	5.42555e-05	2.944e-08	1	1	1	29	Q9HDC9	Q9HDC9 [196-211]		1	3220.35	16	FALSE	Glycoprotein	13.07	4.85909e+07		High	HexNAc(2)Hex(6)	0	196	High	6.92	446.3	359.5	167.7	1.19093e-07	6.55911e-09	0	0	7.4976e-06	2.41505e-05	2.36608e-05	6.31792e-05	25
Rep_1	High	Unambiguous	[K].NMSFVNDLTVTQDGR.[K]	1xDeamidated [N6]; 1xHexNAc(2)Hex(8) [N1]	6.13201e-05	2.944e-08	1	1	1	4	Q9HDC9	Q9HDC9 [196-210]		0	3400.36	15	FALSE	Glycoprotein	81.26	15471075		High	HexNAc(2)Hex(8)	0	196	High	6.75	455	283.4	141.9	1.78489e-07	9.9719e-09	0	0	1.12369e-05	2.41505e-05	2.30846e-05	6.17322e-05	40.57
Rep_1	High	Unambiguous	[K].NMSFVNDLTVTQDGR.[K]	1xOxidation [M2]; 1xHexNAc(2)Hex(8) [N1]	1.16188e-06	2.944e-08	1	1	1	27	Q9HDC9	Q9HDC9 [196-210]		0	3415.37	15	FALSE	Glycoprotein	26.1	3.79153e+08		High	HexNAc(2)Hex(8)	0	196	High	14.82	802.3	625.6	625.6	1.52377e-15	1.29932e-16	0	0	9.59311e-14	8.03411e-15	0	0	29.91
Rep_1	High	Unambiguous	[K].NMSFVNDLTVTQDGR.[K]	1xHexNAc(2)Hex(9) [N1]	9.57003e-07	2.944e-08	1	1	1	5	Q9HDC9	Q9HDC9 [196-210]		0	3561.43	15	FALSE	Glycoprotein	20.22	56911064		High	HexNAc(2)Hex(9)	0	196	High	15.39	805	609.7	479.7	4.09761e-16	3.96208e-17	0	0	2.5797e-14	2.47759e-15	0	0	38.55
Rep_1	High	Unambiguous	[K].NMSFVNDLTVTQDGR.[K]	1xDeamidated [N6]; 1xHexNAc(2)Hex(10) [N1]	5.59538e-05	2.944e-08	1	1	1	1	Q9HDC9	Q9HDC9 [196-210]		0	3724.47	15	FALSE	Glycoprotein	28.12	7.87661e+06		Peak Found	HexNAc(2)Hex(10)	0	196	High	6.88	506.7	273.2	192.9	1.31945e-07	7.34022e-09	0	0	8.30671e-06	2.41505e-05	2.3507e-05	6.28417e-05	38.85
Rep_1	High	Unambiguous	[K].NMSFVNDLTVTQDGR.[K]	1xHexNAc(5)Hex(6)Fuc(1)NeuAc(1) [N1]; 1xOxidation [M2]; 1xHexNAc(5)Hex(5)Fuc(2)NeuAc(1) [N1]	9.0481e-05	2.944e-08	1	1	2	4	Q9HDC9	Q9HDC9 [196-210]		0	4121.66	15	FALSE	Glycoprotein	1.17	3.45401e+07		High	HexNAc(5)Hex(6)Fuc(1)NeuAc(1)	1	196	High	6.21	464	271.7	16.1	6.22908e-07	3.3812e-08	0	0	3.92144e-05	3.44005e-05	3.22765e-05	5.77667e-05	30.43
Rep_1	High	Unambiguous	[K].NMSFVNDLTVTQDGR.[K]	1xHexNAc(9)Hex(4)Fuc(1) [N1]	7.66657e-05	2.944e-08	1	1	1	3	Q9HDC9	Q9HDC9 [196-210]		0	4318.78	15	FALSE	Glycoprotein			No Quan Values	High	HexNAc(9)Hex(4)Fuc(1)	0	196	High	6.43	480.1	279.5	127.3	3.67952e-07	2.01447e-08	0	0	2.31644e-05	3.44005e-05	3.32303e-05	5.94389e-05
Rep_1	High	Unambiguous	[K].NMSFVNDLTVTQDGRK.[I]	1xHexNAc(1) [N1]	9.41692e-07	2.944e-08	1	1	1	5	Q9HDC9	Q9HDC9 [196-211]		1	2027.97	16	FALSE	Glycoprotein	34.11	4501409		Peak Found	HexNAc(1)	0	196	High	15.44	808.7	687.9	687.9	3.66563e-16	3.77536e-17	0	0	2.30774e-14	2.3766e-15	0	0	30.27
Rep_1	High	Unambiguous	[K].NMSFVNDLTVTQDGRK.[I]	1xHexNAc(2)Hex(1) [N1]	1.31479e-06	2.944e-08	1	1	1	1	Q9HDC9	Q9HDC9 [196-211]		1	2393.1	16	FALSE	Glycoprotein	28.07	13051691		Peak Found	HexNAc(2)Hex(1)	0	196	High	14.46	798.9	650.3	402.4	3.43131e-15	3.35464e-16	0	0	2.16022e-13	2.11499e-14	0	0	31.03
Rep_1	High	Unambiguous	[K].NMSFVNDLTVTQDGRK.[I]	1xHexNAc(2)Hex(3) [N1]	9.32756e-07	2.944e-08	1	1	1	1	Q9HDC9	Q9HDC9 [196-211]		1	2717.21	16	FALSE	Glycoprotein	11.26	28068014		Peak Found	HexNAc(2)Hex(3)	0	196	High	15.46	801.4	593	427.9	3.43131e-16	3.55047e-17	0	0	2.16022e-14	2.23218e-15	0	0	31.1
Rep_1	High	Unambiguous	[K].NMSFVNDLTVTQDGRK.[I]	1xHexNAc(2)Hex(4) [N1]	6.2703e-07	2.944e-08	1	1	1	14	Q9HDC9	Q9HDC9 [196-211]		1	2879.26	16	FALSE	Glycoprotein	34.74	157590013		High	HexNAc(2)Hex(4)	0	196	High	16.71	868.8	651.3	487.5	1.9603e-17	2.24216e-18	0	0	1.23413e-15	1.40693e-16	0	0	30.89
Rep_1	High	Unambiguous	[K].NMSFVNDLTVTQDGRK.[I]	1xHexNAc(2)Hex(5) [N1]	8.60939e-07	2.944e-08	1	1	1	9	Q9HDC9	Q9HDC9 [196-211]		1	3041.31	16	FALSE	Glycoprotein	28.73	137347950		High	HexNAc(2)Hex(5)	0	196	High	15.71	812.2	612.5	429.1	1.9603e-16	2.10583e-17	0	0	1.23413e-14	1.31736e-15	0	0	31.41
Rep_1	High	Unambiguous	[K].NMSFVNDLTVTQDGRK.[I]	1xDeamidated [N6]; 1xHexNAc(2)Hex(5) [N1]	5.48091e-05	2.944e-08	1	1	1	2	Q9HDC9	Q9HDC9 [196-211]		1	3042.3	16	FALSE	Glycoprotein	65.52	138722032		Peak Found	HexNAc(2)Hex(5)	0	196	High	6.91	512.1	284.2	196.4	1.23187e-07	6.81774e-09	0	0	7.75532e-06	2.41505e-05	2.36063e-05	6.30716e-05	31.75
Rep_1	High	Unambiguous	[K].NMSFVNDLTVTQDGRK.[I]	1xHexNAc(2)Hex(6) [N1]	9.41692e-07	2.944e-08	1	1	1	50	Q9HDC9	Q9HDC9 [196-211]		1	3203.37	16	FALSE	Glycoprotein	37.03	2703509060		High	HexNAc(2)Hex(6)	0	196	High	15.44	815.8	653.7	397.2	3.66563e-16	3.76545e-17	0	0	2.30774e-14	2.36942e-15	0	0	30.78
Rep_1	High	Unambiguous	[K].NMSFVNDLTVTQDGRK.[I]	1xDeamidated [N6]; 1xHexNAc(2)Hex(6) [N1]	6.82155e-07	2.944e-08	1	1	1	13	Q9HDC9	Q9HDC9 [196-211]		1	3204.35	16	FALSE	Glycoprotein	48.78	34698284		High	HexNAc(2)Hex(6)	0	196	High	16.44	851.4	630.2	362.4	3.66563e-17	3.87005e-18	0	0	2.30774e-15	2.43342e-16	0	0	29.16
Rep_1	High	Unambiguous	[K].NMSFVNDLTVTQDGRK.[I]	1xOxidation [M2]; 1xHexNAc(2)Hex(6) [N1]	1.20695e-06	2.944e-08	1	1	1	50	Q9HDC9	Q9HDC9 [196-211]		1	3219.36	16	FALSE	Glycoprotein	19.87	588756091		High	HexNAc(2)Hex(6)	0	196	High	14.71	754	558.1	558.1	1.9603e-15	1.95823e-16	0	0	1.23413e-13	1.22278e-14	0	0	22.9
Rep_1	High	Unambiguous	[K].NMSFVNDLTVTQDGRK.[I]	1xHexNAc(2)Hex(7) [N1]	8.60939e-07	2.944e-08	1	1	1	27	Q9HDC9	Q9HDC9 [196-211]		1	3365.42	16	FALSE	Glycoprotein	16.84	1357276570		High	HexNAc(2)Hex(7)	0	196	High	15.71	819.9	634.2	417.5	1.9603e-16	2.11791e-17	0	0	1.23413e-14	1.32554e-15	0	0	30.65
Rep_1	High	Unambiguous	[R].NLTEVVPQLLDQLR.[T]	1xHexNAc(2)Hex(8) [N1]	1.76566e-05	2.944e-08	1	1	1	1	Q16363	Q16363 [787-800]		0	3340.5	14	FALSE	Glycoprotein	13.86	24511184		Peak Found	HexNAc(2)Hex(8)	0	787	High	8.7	571.5	347.7	347.7	2.01716e-09	9.62718e-11	0	0	1.26993e-07	5.92588e-09	0	0	65.4
Rep_1	High	Unambiguous	[R].NLTEVPTDLPAYVR.[N]	1xHexNAc(4)Hex(5)Fuc(3)NeuAc(1) [N1]	6.76091e-05	2.944e-08	1	1	1	4	Q13641	Q13641 [81-94]		0	3939.69	14	FALSE	Glycoprotein	25.68	6805016		Peak Found	HexNAc(4)Hex(5)Fuc(3)NeuAc(1)	0	81	High	6.61	564.8	208.2	208.2	2.45421e-07	1.37519e-08	0	0	1.54506e-05	3.44005e-05	3.39859e-05	6.06943e-05	56.07
Rep_1	High	Unambiguous	[R].NISDISENLKR.[Y]	1xHexNAc(2)Hex(7) [N1]	2.54949e-05	2.944e-08	1	1	1	3	Q6P179	Q6P179 [714-724]		1	2829.21	11	FALSE	Glycoprotein	5.2	143157408		High	HexNAc(2)Hex(7)	0	714	High	8.08	672.8	95.7	95.7	8.3217e-09	4.07262e-10	0	0	5.23902e-07	2.43215e-08	0	0	17.18
Rep_1	High	Unambiguous	[R].NISDISENLKR.[Y]	1xHexNAc(2)Hex(8) [N1]	0.000109175	2.944e-08	1	1	1	3	Q6P179	Q6P179 [714-724]		1	2991.27	11	FALSE	Glycoprotein	12.5	341539184		High	HexNAc(2)Hex(8)	0	714	High	5.95	562.7	119.1	119.1	1.1231e-06	5.96159e-08	0	0	7.0701e-05	6.39952e-05	6.25059e-05	0.000224757	16.93
Rep_1	High	Unambiguous	[R].NISDYLVK.[T]	1xHexNAc(2)Hex(9) [N1]	2.25479e-05	2.944e-08	1	1	1	5	O95477	O95477 [1504-1511]		0	2816.15	8	FALSE	Glycoprotein	21.04	116270720		High	HexNAc(2)Hex(9)	0	1504	High	8.28	659.7	169.8	169.8	5.23246e-09	2.50832e-10	0	0	3.29416e-07	1.50424e-08	0	0	24.4
Rep_1	High	Unambiguous	[R].NISDYLVK.[T]	1xHexNAc(2)Hex(10) [N1]	0.000116632	2.944e-08	1	1	1	2	O95477	O95477 [1504-1511]		0	2978.2	8	FALSE	Glycoprotein	22.91	9961723		Peak Found	HexNAc(2)Hex(10)	0	1504	High	5.86	551.1	128.6	128.6	1.38034e-06	7.23998e-08	0	0	8.68933e-05	7.24945e-05	7.213e-05	0.000277747	25.73
Rep_1	High	Unambiguous	[K].NLSFHNDDLYVQWENPQNFISR.[C]	1xHexNAc(2)Hex(6) [N1]	4.86338e-07	2.944e-08	1	1	1	3	P78552	P78552 [235-256]		0	4114.76	22	FALSE	Glycoprotein			No Quan Values	High	HexNAc(2)Hex(6)	1	235	High	17.55	905	632.2	95.6	2.78707e-18	3.09116e-19	0	0	1.75463e-16	1.93489e-17	0	0
Rep_1	High	Unambiguous	[K].NLSFHNDDLYVQWENPQNFISR.[C]	1xHexNAc(2)Hex(7) [N1]	2.46127e-06	2.944e-08	1	1	1	4	P78552	P78552 [235-256]		0	4276.81	22	FALSE	Glycoprotein	74.87	31153386		High	HexNAc(2)Hex(7)	0	235	High	12.8	696	479.9	112.4	1.58101e-13	1.1495e-14	0	0	9.95341e-12	6.9777e-13	0	0	58.89
Rep_1	High	Unambiguous	[R].NLSFMAR.[F]	1xHexNAc(2)Hex(8) [N1]	6.58181e-05	2.944e-08	1	1	1	7	Q9Y6A1	Q9Y6A1 [539-545]		0	2541.01	7	FALSE	Glycoprotein	28.52	70730916		High	HexNAc(2)Hex(8)	0	539	High	6.65	545.8	260.3	260.3	2.24924e-07	1.25195e-08	0	0	1.96791e-06	1.02033e-07	0	0	18.84
Rep_1	High	Unambiguous	[R].NISFMVK.[R]	1xHexNAc(2)Hex(5) [N1]	5.82272e-05	2.944e-08	1	1	1	1	O14672	O14672 [267-273]		0	2054.87	7	FALSE	Glycoprotein	17.43	112362688		Peak Found	HexNAc(2)Hex(5)	0	267	High	6.82	530.9	251	251	1.50537e-07	8.31728e-09	0	0	9.47716e-06	2.41505e-05	2.33321e-05	6.23364e-05	23.58
Rep_1	High	Unambiguous	[R].NISFMVK.[R]	1xHexNAc(2)Hex(6) [N1]	2.29049e-05	2.944e-08	1	1	1	9	O14672	O14672 [267-273]		0	2216.92	7	FALSE	Glycoprotein	36.54	171050896		High	HexNAc(2)Hex(6)	0	267	High	8.26	580.9	267	267	5.55539e-09	2.68158e-10	0	0	3.49746e-07	1.60835e-08	0	0	22.9
Rep_1	High	Unambiguous	[R].NISFMVK.[R]	1xHexNAc(2)Hex(7) [N1]	1.17437e-05	2.944e-08	1	1	1	7	O14672	O14672 [267-273]		0	2378.98	7	FALSE	Glycoprotein	27.84	138434676		High	HexNAc(2)Hex(7)	0	267	High	9.43	626.6	291.3	291.3	3.74498e-10	2.08141e-11	0	0	2.3577e-08	1.30161e-09	0	0	22.81
Rep_1	High	Unambiguous	[R].NISFMVK.[R]	1xHexNAc(2)Hex(8) [N1]	2.29049e-05	2.944e-08	1	1	1	7	O14672	O14672 [267-273]		0	2541.03	7	FALSE	Glycoprotein	15.66	75551188		High	HexNAc(2)Hex(8)	0	267	High	8.26	585.4	265	265	5.55539e-09	2.68086e-10	0	0	3.49746e-07	1.60788e-08	0	0	22.35
Rep_1	High	Unambiguous	[R].NISFMVK.[R]	1xOxidation [M5]; 1xHexNAc(2)Hex(8) [N1]	0.000123861	2.944e-08	1	1	1	4	O14672	O14672 [267-273]		0	2557.03	7	FALSE	Glycoprotein	93.4	1.65774e+07		High	HexNAc(2)Hex(8)	0	267	High	5.78	480.8	172.3	172.3	1.66501e-06	8.76189e-08	0	0	0.000104812	8.22402e-05	8.15869e-05	0.000275164	19.06
Rep_1	High	Unambiguous	[R].NISFMVK.[R]	1xHexNAc(2)Hex(9) [N1]	1.28865e-05	2.944e-08	1	1	1	5	O14672	O14672 [267-273]		0	2703.08	7	FALSE	Glycoprotein	38.19	25156186		High	HexNAc(2)Hex(9)	0	267	High	9.26	618.9	265.6	265.6	5.55539e-10	3.16827e-11	0	0	3.49746e-08	1.99335e-09	0	0	22.32
Rep_1	High	Unambiguous	[R].NISFMVK.[R]	1xHexNAc(2)Hex(10) [N1]	4.48974e-05	2.944e-08	1	1	1	4	O14672	O14672 [267-273]		0	2865.14	7	FALSE	Glycoprotein	41.2	17761512		High	HexNAc(2)Hex(10)	0	267	High	7.2	571.9	244	244	6.28594e-08	3.39395e-09	0	0	3.95737e-06	1.24702e-05	1.22963e-05	6.55179e-05	22.45
Rep_1	High	Unambiguous	[R].NLSFSASGTQLSLR.[W]	1xHexNAc(4)Hex(5)Fuc(2)NeuAc(1) [N1]	8.79219e-05	2.944e-08	1	1	1	3	P21709	P21709 [338-351]		0	3686.57	14	FALSE	Glycoprotein;Kinase	10.58	18308170		High	HexNAc(4)Hex(5)Fuc(2)NeuAc(1)	0	338	High	6.24	480.7	199.5	199.5	5.68926e-07	3.09232e-08	0	0	3.58162e-05	3.44005e-05	3.24394e-05	5.80855e-05	43.96
Rep_1	High	Unambiguous	[R].NISGHIYNQNVSQK.[D]	1xHexNAc(2)Hex(6) [N]	4.41016e-07	2.944e-08	1	1	2	3	Q9P0T7	Q9P0T7 [38-51]		0	2980.28	14	FALSE	Glycoprotein	5.01			High	HexNAc(2)Hex(6)	0	38	High	17.89	989	582.2	31.6	1.28135e-18	1.23468e-19	0	0	1.12108e-17	1.29426e-18	0	0	10.07
Rep_1	High	Unambiguous	[R].NISGVVLADHSGAFHNK.[Y]	1xHexNAc(1) [N1]	4.65831e-07	2.944e-08	1	1	1	7	Q92542	Q92542 [435-451]		0	1968.98	17	FALSE	Glycoprotein	56.5	7.25037e+06		High	HexNAc(1)	0	435	High	17.7	953.2	777	777	1.98296e-18	2.29525e-19	0	0	1.2484e-16	1.4432e-17	0	0	20.57
Rep_1	High	Unambiguous	[R].NISGVVLADHSGAFHNK.[Y]	1xHexNAc(2)Hex(1) [N1]	5.13703e-07	2.944e-08	1	1	1	3	Q92542	Q92542 [435-451]		0	2334.11	17	FALSE	Glycoprotein				High	HexNAc(2)Hex(1)	0	435	High	17.37	902.6	679.3	679.3	4.27777e-18	4.32051e-19	0	0	2.69312e-16	2.69032e-17	0	0	24.64
Rep_1	High	Unambiguous	[R].NLSDLLEK.[V]	1xHexNAc(2)Hex(8) [N1]	6.70216e-05	2.944e-08	1	1	1	4	Q7Z4H8	Q7Z4H8 [419-426]		0	2634.09	8	FALSE	Glycoprotein	94.38	60248507		High	HexNAc(2)Hex(8)	0	419	High	6.62	612.5	102.7	102.7	2.38569e-07	1.33354e-08	0	0	1.50192e-05	3.44005e-05	3.40418e-05	6.07903e-05	15.24
Rep_1	High	Unambiguous	[R].NINSSCRPGPGAWLR.[V]	1xCarbamidomethyl [C6]; 1xHexNAc(2)Hex(6) [N3]	2.51285e-06	2.944e-08	1	1	1	15	O95479	O95479 [155-169]		0	3063.31	15	FALSE	Glycoprotein	42.62	1211992704		High	HexNAc(2)Hex(6)	0	155	High	12.75	683.7	410.5	410.5	1.78073e-13	1.31953e-14	0	0	1.12108e-11	8.02139e-13	0	0	23.62
Rep_1	High	Unambiguous	[R].NINSSCRPGPGAWLR.[V]	1xCarbamidomethyl [C6]; 1xHexNAc(4)Hex(3)Fuc(1) [N3]	5.62855e-05	2.944e-08	1	1	1	5	O95479	O95479 [155-169]		0	3129.37	15	FALSE	Glycoprotein	64.82	61594808		High	HexNAc(4)Hex(3)Fuc(1)	0	155	High	6.87	462.9	257.7	257.7	1.34559e-07	7.51015e-09	0	0	8.47126e-06	2.41505e-05	2.3475e-05	6.27431e-05	24.74
Rep_1	High	Unambiguous	[R].NINSSCRPGPGAWLR.[V]	1xCarbamidomethyl [C6]; 1xHexNAc(2)Hex(7) [N3]	3.8192e-06	2.944e-08	1	1	1	5	O95479	O95479 [155-169]		0	3225.36	15	FALSE	Glycoprotein	36.81	127971544		High	HexNAc(2)Hex(7)	0	155	High	11.75	622.7	478.5	478.5	1.78073e-12	1.19652e-13	0	0	1.12108e-10	7.17659e-12	0	0	23.47
Rep_1	High	Unambiguous	[R].NINSSCRPGPGAWLR.[V]	1xCarbamidomethyl [C6]; 1xHexNAc(2)Hex(8) [N3]	2.77363e-06	2.944e-08	1	1	1	6	O95479	O95479 [155-169]		0	3387.41	15	FALSE	Glycoprotein	27.23	269048808		High	HexNAc(2)Hex(8)	0	155	High	12.51	657.4	442.8	442.8	3.11699e-13	2.466e-14	0	0	1.96234e-11	1.5182e-12	0	0	23.29
Rep_1	High	Unambiguous	[R].NINSSCRPGPGAWLR.[V]	1xCarbamidomethyl [C6]; 1xHexNAc(2)Hex(9) [N3]	2.00737e-05	2.944e-08	1	1	1	3	O95479	O95479 [155-169]		0	3549.47	15	FALSE	Glycoprotein	26.21	78481260		High	HexNAc(2)Hex(9)	0	155	High	8.48	551.2	303.5	303.5	3.34297e-09	1.59259e-10	0	0	2.10461e-07	9.62486e-09	0	0	23.2
Rep_1	High	Unambiguous	[K].NLNVTSLGFR.[S]	1xHexNAc(4)Hex(5)Fuc(1)NeuAc(2) [N3]	7.76505e-05	2.944e-08	1	1	1	5	P21860	P21860 [435-444]		0	3471.44	10	FALSE	Glycoprotein;Kinase	33.25	2.54399e+07		High	HexNAc(4)Hex(5)Fuc(1)NeuAc(2)	0	435	High	6.42	452	246.2	246.2	3.83288e-07	2.09196e-08	0	0	2.41298e-05	3.44005e-05	3.31591e-05	5.92663e-05	52.42
Rep_1	High	Unambiguous	[R].NIQNNVSCYLEGK.[Q]	1xCarbamidomethyl [C8]; 1xHexNAc(2)Hex(6) [N5]	2.98852e-05	2.944e-08	1	1	1	3	Q99650	Q99650 [172-184]		0	2917.2	13	FALSE	Glycoprotein	19.17	44663212		Peak Found	HexNAc(2)Hex(6)	0	172	High	7.83	551.3	377.3	377.3	1.49552e-08	7.54173e-10	0	0	9.41525e-07	4.50581e-08	0	0	30.95
Rep_1	High	Unambiguous	[R].NIQNNVSCYLEGK.[Q]	1xCarbamidomethyl [C8]; 1xHexNAc(2)Hex(7) [N5]	3.0313e-05	2.944e-08	1	1	1	5	Q99650	Q99650 [172-184]		0	3079.26	13	FALSE	Glycoprotein	32.46	32427872		High	HexNAc(2)Hex(7)	0	172	High	7.8	495.9	322	322	1.57489e-08	7.96474e-10	0	0	9.91493e-07	4.76092e-08	0	0	30.3
Rep_1	High	Unambiguous	[R].NIQNNVSCYLEGK.[Q]	1xCarbamidomethyl [C8]; 1xHexNAc(2)Hex(8) [N5]	1.38141e-06	2.944e-08	1	1	1	5	Q99650	Q99650 [172-184]		0	3241.31	13	FALSE	Glycoprotein	16.76	97622064		High	HexNAc(2)Hex(8)	0	172	High	14.33	797.7	572.1	572.1	4.72103e-15	4.23339e-16	0	0	2.97218e-13	2.66319e-14	0	0	30.47
Rep_1	High	Unambiguous	[R].NIQNNVSCYLEGK.[Q]	1xCarbamidomethyl [C8]; 1xHexNAc(2)Hex(9) [N5]	6.99731e-07	2.944e-08	1	1	1	2	Q99650	Q99650 [172-184]		0	3403.36	13	FALSE	Glycoprotein	30.28	73222528		High	HexNAc(2)Hex(9)	0	172	High	16.35	893.1	557.6	557.6	4.41925e-17	4.41531e-18	0	0	2.78219e-15	2.76802e-16	0	0	30.96
Rep_1	High	Unambiguous	[R].NIQNNVSCYLEGK.[Q]	1xCarbamidomethyl [C8]; 1xHexNAc(2)Hex(10) [N5]	3.3157e-05	2.944e-08	1	1	1	1	Q99650	Q99650 [172-184]		0	3565.41	13	FALSE	Glycoprotein	61.64	8872904		Peak Found	HexNAc(2)Hex(10)	0	172	High	7.66	481.1	297.9	297.9	2.1764e-08	1.13846e-09	0	0	1.37018e-06	6.83022e-08	0	0	30.88
Rep_1	High	Unambiguous	[R].NLQVYNATSNSLTVK.[W]	1xHexNAc(2)Hex(8) [N6]	4.02318e-06	2.944e-08	1	1	1	4	Q99715	Q99715 [1758-1772]		0	3354.45	15	FALSE	Glycoprotein	26.74	28321202		Peak Found	HexNAc(2)Hex(8)	0	1758	High	11.63	641.6	396.9	396.9	2.34096e-12	1.6479e-13	0	0	1.47378e-10	1.00265e-11	0	0	30.06
Rep_1	High	Unambiguous	[R].NLQVYNATSNSLTVK.[W]	1xHexNAc(2)Hex(9) [N6]	4.28391e-07	2.944e-08	1	1	1	4	Q99715	Q99715 [1758-1772]		0	3516.5	15	FALSE	Glycoprotein	16.67	62196468		High	HexNAc(2)Hex(9)	0	1758	High	17.99	973.7	678.1	678.1	1.01445e-18	9.99058e-20	0	0	6.38656e-17	6.27313e-18	0	0	29.54
Rep_1	High	Unambiguous	[R].NIRPNIILVLTDDQDVELGSMQVMNK.[T]	1xHexNAc(2)Hex(8) [N25]	2.96609e-05	2.944e-08	1	1	1	3	Q8IWU5	Q8IWU5 [41-66]		0	4658.11	26	FALSE	Glycoprotein	43.8	37818400		High	HexNAc(2)Hex(8)	1	41	High	7.84	571.3	237.2	101.1	1.45505e-08	7.35508e-10	0	0	9.16044e-07	4.40059e-08	0	0	68.95
Rep_1	High	Unambiguous	[R].NLSAPVTLNLR.[D]	1xHexNAc(2)Hex(6) [N1]	8.87371e-05	2.944e-08	1	1	1	4	O00754	O00754 [930-940]		0	2576.17	11	FALSE	Glycoprotein	54.86	55939200		High	HexNAc(2)Hex(6)	0	930	High	6.23	421.5	222.1	222.1	5.85777e-07	3.19116e-08	0	0	3.6877e-05	3.44005e-05	3.2381e-05	5.79542e-05	35.67
Rep_1	High	Unambiguous	[R].NLSAPVTLNLR.[D]	1xHexNAc(2)Hex(6)Phospho(1) [N1]	3.33145e-05	2.944e-08	1	1	1	5	O00754	O00754 [930-940]		0	2656.14	11	FALSE	Glycoprotein	8.33	44385484		High	HexNAc(2)Hex(6)Phospho(1)	0	930	High	7.65	501.4	291.8	291.8	2.21365e-08	1.15749e-09	0	0	1.39363e-06	6.94854e-08	0	0	45.07
Rep_1	High	Unambiguous	[R].NLSASVIAVTIQGGAHHLDLR.[A]	1xHexNAc(2)Hex(7) [N1]	8.24269e-05	2.944e-08	1	1	1	1	Q9UHL4	Q9UHL4 [428-448]		0	3712.72	21	FALSE	Glycoprotein	58.79	28489152		High	HexNAc(2)Hex(7)	0	428	High	6.33	401.9	263.9	263.9	4.63637e-07	2.54294e-08	0	0	2.9188e-05	3.44005e-05	3.27955e-05	5.86441e-05	47.09
Rep_1	High	Unambiguous	[R].NLSDLLEK.[V]	1xHexNAc(2)Hex(6)Phospho(1) [N1]	3.11543e-05	2.944e-08	1	1	1	10	Q7Z4H8	Q7Z4H8 [419-426]		0	2389.95	8	FALSE	Glycoprotein	28.43	5.43617e+07		High	HexNAc(2)Hex(6)Phospho(1)	0	419	High	7.76	651.2	87.6	87.6	1.73923e-08	8.98871e-10	0	0	1.09495e-06	5.39468e-08	0	0	39.31
Rep_1	High	Unambiguous	[R].NMTLFSDLVAEK.[F]	1xHexNAc(2)Hex(8) [N1]	1.32407e-06	2.944e-08	1	1	1	14	P12110	P12110 [785-796]		0	3070.27	12	FALSE	Glycoprotein	15.97	2.86871e+08		High	HexNAc(2)Hex(8)	0	785	High	14.44	786.9	537.9	497.1	3.59122e-15	3.42255e-16	0	0	2.2609e-13	2.15889e-14	0	0	48.3
Rep_1	High	Unambiguous	[R].NISGVVLADHSGAFHNK.[Y]	1xHexNAc(2)Hex(6) [N1]	6.96634e-07	2.944e-08	1	1	1	16	Q92542	Q92542 [435-451]		0	3144.37	17	FALSE	Glycoprotein	68.5	346822518		High	HexNAc(2)Hex(6)	0	435	High	16.37	851.1	534.3	534.3	4.27777e-17	4.25382e-18	0	0	2.69312e-15	2.66576e-16	0	0	20.88
Rep_1	High	Unambiguous	[K].NISSHTNIVFSNGELDPWSGGGVTK.[D]	1xDeamidated [N12]; 1xHexNAc(2)Hex(7) [N1]	3.93922e-07	2.944e-08	1	1	2	5	P42785	P42785 [415-439]		0	4157.78	25	FALSE	Glycoprotein	76.07	60848562		High	HexNAc(2)Hex(7)	1	415	High	18.29	984.2	811.8	177.7	5.12873e-19	4.98763e-20	0	0	3.22886e-17	3.11899e-18	0	0	50.71
Rep_1	High	Unambiguous	[K].NISSHTNIVFSNGELDPWSGGGVTK.[D]	1xHexNAc(2)Hex(8) [N1]	1.47681e-07	2.944e-08	1	1	1	14	P42785	P42785 [415-439]		0	4318.85	25	FALSE	Glycoprotein	21.12	182442678		High	HexNAc(2)Hex(8)	1	415	High	22.14	1139.7	795.7	173.8	7.26938e-23	6.95458e-24	0	0	4.57653e-21	4.36474e-22	0	0	46.98
Rep_1	High	Unambiguous	[K].NISSHTNIVFSNGELDPWSGGGVTK.[D]	1xDeamidated [N]; 1xHexNAc(2)Hex(8) [N1]	2.291e-07	2.944e-08	1	1	2	9	P42785	P42785 [415-439]		0	4319.83	25	FALSE	Glycoprotein	45.99	36691769		High	HexNAc(2)Hex(8)	1	415	High	20.32	1082.4	834	11.3	4.73178e-21	4.33354e-22	0	0	2.97895e-19	2.71035e-20	0	0	48.93
Rep_1	High	Unambiguous	[K].NISSHTNIVFSNGELDPWSGGGVTK.[D]	1xDeamidated [N12]; 1xHexNAc(6)Hex(3) [N1]	5.08532e-06	2.944e-08	1	1	1	1	P42785	P42785 [415-439]		0	4321.89	25	FALSE	Glycoprotein		17203014		High	HexNAc(6)Hex(3)	1	415	High	11.11	645	457.2	25.6	7.76197e-12	4.51657e-13	0	0	4.88665e-10	2.76379e-11	0	0	48.01
Rep_1	High	Unambiguous	[K].NISSHTNIVFSNGELDPWSGGGVTK.[D]	1xHexNAc(2)Hex(9) [N1]	2.31137e-07	2.944e-08	1	1	1	11	P42785	P42785 [415-439]		0	4480.9	25	FALSE	Glycoprotein	8.12	89437666		High	HexNAc(2)Hex(9)	0	415	High	20.29	1072.7	830.2	123.5	5.12873e-21	4.71765e-22	0	0	3.22886e-19	2.95128e-20	0	0	46.78
Rep_1	High	Unambiguous	[K].NISSHTNIVFSNGELDPWSGGGVTK.[D]	1xDeamidated [N12]; 1xHexNAc(2)Hex(9) [N1]	1.63295e-06	2.944e-08	1	1	1	10	P42785	P42785 [415-439]		0	4481.89	25	FALSE	Glycoprotein	48.67	8390344		High	HexNAc(2)Hex(9)	1	415	High	13.87	742.3	532	184.1	1.35932e-14	1.108e-15	0	0	8.55778e-13	6.84394e-14	0	0	49.25
Rep_1	High	Unambiguous	[K].NISSHTNIVFSNGELDPWSGGGVTK.[D]	1xDeamidated [N]; 1xHexNAc(6)Hex(4) [N1]	0.000121086	2.944e-08	1	1	2	4	P42785	P42785 [415-439]		0	4483.94	25	FALSE	Glycoprotein	56.13	19972742		High	HexNAc(6)Hex(4)	0	415	High	5.81	419.7	256.2	72.4	1.55148e-06	8.16091e-08	0	0	9.76662e-05	8.22402e-05	8.18925e-05	0.000276106	49.08
Rep_1	High	Unambiguous	[R].NLTALR.[I]	1xHexNAc(2)Hex(5) [N1]	0.000114302	2.944e-08	1	1	1	13	Q13753	Q13753 [342-347]		0	1903.84	6	FALSE	Glycoprotein	29.29	532932966		High	HexNAc(2)Hex(5)	0	342	High	5.89	529.3	151.6	151.6	1.29611e-06	6.81172e-08	0	0	8.15914e-05	7.24945e-05	7.23746e-05	0.00027852	10.87
Rep_1	High	Unambiguous	[R].NLTALR.[I]	1xHexNAc(2)Hex(6) [N1]	0.000126291	2.944e-08	1	1	1	13	Q13753	Q13753 [342-347]		0	2065.89	6	FALSE	Glycoprotein	16.95	496939910		High	HexNAc(2)Hex(6)	0	342	High	5.75	504.4	148.7	148.7	1.769e-06	9.29933e-08	0	0	0.000111357	8.22402e-05	8.13215e-05	0.000274348	10.5
Rep_1	High	Unambiguous	[R].NLTALR.[I]	1xHexNAc(2)Hex(8) [N1]	0.000150246	2.944e-08	1	1	1	13	Q13753	Q13753 [342-347]		0	2390	6	FALSE	Glycoprotein	23.69	336960264		High	HexNAc(2)Hex(8)	0	342	High	5.52	488.2	147	147	3.04456e-06	1.55585e-07	0	0	0.000191638	9.07954e-05	8.90023e-05	0.000267108	10.21
Rep_1	High	Unambiguous	[R].NLTALR.[I]	1xHexNAc(2)Hex(9) [N1]	0.000150246	2.944e-08	1	1	1	9	Q13753	Q13753 [342-347]		0	2552.05	6	FALSE	Glycoprotein	14.23	3.61597e+08		High	HexNAc(2)Hex(9)	0	342	High	5.52	499.7	143.5	143.5	3.04456e-06	1.55694e-07	0	0	0.000191638	9.07954e-05	8.89988e-05	0.00026708	4.41
Rep_1	High	Unambiguous	[K].NLTEKPPHIEVYETAEDRDK.[N]	1xHexNAc(2)Hex(6) [N1]	4.92229e-06	2.944e-08	1	1	1	4	O94923	O94923 [225-244]		1	3762.65	20	FALSE	Glycoprotein	135	80049618		High	HexNAc(2)Hex(6)	0	225	High	11.18	729.7	355.1	355.1	6.59099e-12	4.04605e-13	0	0	4.14944e-10	2.47799e-11	0	0	20.31
Rep_1	High	Unambiguous	[K].NLTEKPPHIEVYETAEDRDK.[N]	1xHexNAc(3)Hex(6)NeuAc(1) [N1]	1.948e-06	2.944e-08	1	1	1	5	O94923	O94923 [225-244]		1	4256.82	20	FALSE	Glycoprotein	76.1	208612142		High	HexNAc(3)Hex(6)NeuAc(1)	0	225	High	13.4	789.7	449.5	449.5	3.9982e-14	3.45109e-15	0	0	2.51712e-12	2.16089e-13	0	0	23.78
Rep_1	High	Unambiguous	[K].NLTEKPPHIEVYETAEDRDK.[N]	1xHexNAc(3)Hex(6)Fuc(1)NeuAc(1) [N1]	1.37339e-05	2.944e-08	1	1	1	1	O94923	O94923 [225-244]		1	4402.88	20	FALSE	Glycoprotein	23.4	22128126		High	HexNAc(3)Hex(6)Fuc(1)NeuAc(1)	0	225	High	9.14	621.1	303.6	303.6	7.25316e-10	3.92667e-11	0	0	4.56632e-08	2.46713e-09	0	0	24.93
Rep_1	High	Unambiguous	[R].NLTEVPTDLPAYVR.[N]	1xHexNAc(2)Hex(9) [N1]	8.82959e-07	2.944e-08	1	1	1	7	Q13641	Q13641 [81-94]		0	3452.47	14	FALSE	Glycoprotein	17.81	60597304		High	HexNAc(2)Hex(9)	0	81	High	15.63	831.7	492.6	492.6	2.34096e-16	2.41239e-17	0	0	1.47378e-14	1.50748e-15	0	0	43.22
Rep_1	High	Unambiguous	[R].NLTEVPTDLPAYVR.[N]	1xHexNAc(2)Hex(10) [N1]	1.45637e-06	2.944e-08	1	1	1	4	Q13641	Q13641 [81-94]		0	3614.52	14	FALSE	Glycoprotein	11.37	41475503		High	HexNAc(2)Hex(10)	0	81	High	14.18	804.5	361.9	361.9	6.61778e-15	5.3125e-16	0	0	4.16631e-13	3.33382e-14	0	0	44.06
Rep_1	High	Unambiguous	[R].NLTEVPTDLPAYVR.[N]	1xHexNAc(4)Hex(5)Fuc(1)NeuAc(1) [N1]	1.83794e-05	2.944e-08	1	1	1	6	Q13641	Q13641 [81-94]		0	3647.57	14	FALSE	Glycoprotein	39.06	49468430		High	HexNAc(4)Hex(5)Fuc(1)NeuAc(1)	0	81	High	8.63	610.7	228.6	228.6	2.36519e-09	1.12085e-10	0	0	1.48904e-07	6.85874e-09	0	0	49.66
Rep_1	High	Unambiguous	[R].NLTEVPTDLPAYVR.[N]	1xHexNAc(4)Hex(5)Fuc(2)NeuAc(1) [N1]	9.87509e-05	2.944e-08	1	1	1	3	Q13641	Q13641 [81-94]		0	3793.63	14	FALSE	Glycoprotein	34.59	42025054		High	HexNAc(4)Hex(5)Fuc(2)NeuAc(1)	0	81	High	6.09	425.9	203.7	203.7	8.20271e-07	4.41285e-08	0	0	5.16386e-05	6.39952e-05	6.35647e-05	0.00022818	49.79
Rep_1	High	Unambiguous	[R].NLTEVPTDLPAYVR.[N]	1xHexNAc(4)Hex(5)Fuc(1)NeuAc(2) [N1]	1.05279e-05	2.944e-08	1	1	1	9	Q13641	Q13641 [81-94]		0	3938.67	14	FALSE	Glycoprotein	10.83	83633126		High	HexNAc(4)Hex(5)Fuc(1)NeuAc(2)	0	81	High	9.63	622.3	279.1	70.4	2.3342e-10	1.32536e-11	0	0	1.46952e-08	8.17127e-10	0	0	57.25
Rep_1	High	Unambiguous	[K].NISSHTNIVFSNGELDPWSGGGVTK.[D]	1xHexNAc(2)Hex(7) [N1]	4.93978e-07	2.944e-08	1	1	1	5	P42785	P42785 [415-439]		0	4156.8	25	FALSE	Glycoprotein	31.63	67283322		High	HexNAc(2)Hex(7)	0	415	High	17.5	933.3	727.2	37.2	3.15016e-18	3.40316e-19	0	0	1.98322e-16	2.13188e-17	0	0	47.18
Rep_1	High	Unambiguous	[R].NISGVVLADHSGAFHNK.[Y]	1xHexNAc(2)Hex(5) [N1]	5.13703e-07	2.944e-08	1	1	1	5	Q92542	Q92542 [435-451]		0	2982.32	17	FALSE	Glycoprotein	91.34	14175960		High	HexNAc(2)Hex(5)	0	435	High	17.37	927.5	576.1	576.1	4.27777e-18	4.32855e-19	0	0	2.69312e-16	2.6954e-17	0	0	20.53
Rep_1	High	Unambiguous	[R].NISQVLEKK.[R]	1xHexNAc(2)Hex(8) [N1]	2.19792e-05	2.944e-08	1	1	1	3	O14672	O14672 [439-447]		1	2761.2	9	FALSE	Glycoprotein	17.68	90024168		High	HexNAc(2)Hex(8)	0	439	High	8.32	636.5	174.1	174.1	4.7454e-09	2.26746e-10	0	0	2.98753e-07	1.3542e-08	0	0	11.34
Rep_1	High	Unambiguous	[R].NISGVVLADHSGAFHNK.[Y]	1xHexNAc(2)Hex(7) [N1]	4.78991e-07	2.944e-08	1	1	1	25	Q92542	Q92542 [435-451]		0	3306.43	17	FALSE	Glycoprotein	57.37	817321733		High	HexNAc(2)Hex(7)	0	435	High	17.61	917.6	656.6	656.6	2.47201e-18	2.79717e-19	0	0	1.55629e-16	1.74954e-17	0	0	20.58
Rep_1	High	Unambiguous	[R].NISGVVLADHSGAFHNK.[Y]	1xHexNAc(2)Hex(8) [N1]	4.19755e-07	2.944e-08	1	1	1	40	Q92542	Q92542 [435-451]		0	3468.48	17	FALSE	Glycoprotein	36.64	3019865030		High	HexNAc(2)Hex(8)	0	435	High	18.07	967.4	519	519	8.60503e-19	7.99554e-20	0	0	5.41741e-17	4.99859e-18	0	0	20.36
Rep_1	High	Unambiguous	[R].NISGVVLADHSGAFHNK.[Y]	1xHexNAc(2)Hex(9) [N1]	4.19755e-07	2.944e-08	1	1	1	19	Q92542	Q92542 [435-451]		0	3630.53	17	FALSE	Glycoprotein	31.53	7.00371e+08		High	HexNAc(2)Hex(9)	0	435	High	18.07	976	505.4	505.4	8.60503e-19	8.00216e-20	0	0	5.41741e-17	5.00276e-18	0	0	20.34
Rep_1	High	Unambiguous	[R].NLSHLPTFSSPAIESHIHR.[I]	1xHexNAc(3)Hex(6)NeuAc(1) [N1]	7.80648e-07	2.944e-08	1	1	1	7	Q3T906	Q3T906 [376-394]		0	4015.75	19	FALSE	Glycoprotein	77.05	138131284		High	HexNAc(3)Hex(6)NeuAc(1)	0	376	High	16.01	840.6	422.3	422.3	9.77373e-17	9.00767e-18	0	0	6.15317e-15	5.54607e-16	0	0	35.81
Rep_1	High	Unambiguous	[R].NLSLDIGTEVFAPGPGSGIQK.[Q]	1xHexNAc(4)Hex(5)Fuc(1)NeuAc(2) [N1]	2.01839e-05	2.944e-08	1	1	1	14	Q99519	Q99519 [186-206]		0	4450.93	21	FALSE	Glycoprotein	31.13	6.50945e+07		High	HexNAc(4)Hex(5)Fuc(1)NeuAc(2)	0	186	High	8.47	553.1	464.2	2	3.41489e-09	1.63445e-10	0	0	2.98777e-08	1.66862e-09	0	0	68.52
Rep_1	High	Unambiguous	[K].NISQDLEK.[Q]	1xHexNAc(2)Hex(6) [N1]	3.07225e-05	2.944e-08	1	1	1	5	P11047	P11047 [1241-1248]		0	2324.96	8	FALSE	Glycoprotein			No Quan Values	High	HexNAc(2)Hex(6)	0	1241	High	7.78	650.1	72.9	72.9	1.65351e-08	8.43919e-10	0	0	1.04099e-06	5.05785e-08	0	0
Rep_1	High	Unambiguous	[R].NISQVLEK.[K]	1xHexNAc(1) [N1]	6.66041e-06	2.944e-08	1	1	1	2	O14672	O14672 [439-446]		0	1133.6	8	FALSE	Glycoprotein	12.14	20338334		Peak Found	HexNAc(1)	0	439	High	10.54	668.9	339.5	339.5	2.89501e-11	1.35943e-12	0	0	1.82259e-09	7.95884e-11	0	0	15.16
Rep_1	High	Unambiguous	[R].NISQVLEK.[K]	1xHexNAc(2)Hex(3) [N1]	2.34748e-06	2.944e-08	1	1	1	14	O14672	O14672 [439-446]		0	1822.84	8	FALSE	Glycoprotein	40.7	2.89848e+07		High	HexNAc(2)Hex(3)	0	439	High	12.92	764.2	346.1	346.1	1.20294e-13	8.37638e-15	0	0	7.57326e-12	5.10188e-13	0	0	15.21
Rep_1	High	Unambiguous	[R].NISQVLEK.[K]	1xHexNAc(2)Hex(4) [N1]	3.71962e-06	2.944e-08	1	1	1	10	O14672	O14672 [439-446]		0	1984.9	8	FALSE	Glycoprotein	21.53	32927879		High	HexNAc(2)Hex(4)	0	439	High	11.81	712.2	325	325	1.54819e-12	1.03626e-13	0	0	9.74684e-11	6.20058e-12	0	0	15.16
Rep_1	High	Unambiguous	[R].NISQVLEK.[K]	1xHexNAc(2)Hex(5) [N1]	2.58773e-06	2.944e-08	1	1	1	48	O14672	O14672 [439-446]		0	2146.95	8	FALSE	Glycoprotein	45.91	2.74785e+08		High	HexNAc(2)Hex(5)	0	439	High	12.68	780.1	358.2	358.2	2.10562e-13	1.71196e-14	0	0	1.32562e-11	1.05207e-12	0	0	16.21
Rep_1	High	Unambiguous	[R].NISQVLEK.[K]	1xHexNAc(2)Hex(6) [N1]	2.34748e-06	2.944e-08	1	1	1	54	O14672	O14672 [439-446]		0	2309	8	FALSE	Glycoprotein	13.19	1.06526e+09		High	HexNAc(2)Hex(6)	0	439	High	12.92	786.3	347.2	347.2	1.20294e-13	8.37347e-15	0	0	7.57326e-12	5.10001e-13	0	0	15.66
Rep_1	High	Unambiguous	[R].NISQVLEK.[K]	1xHexNAc(2)Hex(7) [N1]	2.34748e-06	2.944e-08	1	1	1	58	O14672	O14672 [439-446]		0	2471.05	8	FALSE	Glycoprotein	39.61	1.70388e+09		High	HexNAc(2)Hex(7)	0	439	High	12.92	776.8	346.9	346.9	1.20294e-13	8.3793e-15	0	0	7.57326e-12	5.10375e-13	0	0	15.29
Rep_1	High	Unambiguous	[R].NISQVLEK.[K]	1xHexNAc(2)Hex(8) [N1]	2.21122e-06	2.944e-08	1	1	1	37	O14672	O14672 [439-446]		0	2633.11	8	FALSE	Glycoprotein	65.63	3.07462e+09		High	HexNAc(2)Hex(8)	0	439	High	13.07	804.4	359.1	359.1	8.48705e-14	6.21212e-15	0	0	5.34313e-12	3.83487e-13	0	0	15.06
Rep_1	High	Unambiguous	[R].NISQVLEK.[K]	1xHexNAc(2)Hex(9) [N1]	3.22454e-06	2.944e-08	1	1	1	7	O14672	O14672 [439-446]		0	2795.16	8	FALSE	Glycoprotein	28.25	278915736		High	HexNAc(2)Hex(9)	0	439	High	12.14	756.5	331.5	331.5	7.17665e-13	4.79285e-14	0	0	4.51815e-11	2.93957e-12	0	0	15
Rep_1	High	Unambiguous	[R].NISQVLEK.[K]	1xHexNAc(2)Hex(10) [N1]	5.72298e-06	2.944e-08	1	1	1	3	O14672	O14672 [439-446]		0	2957.21	8	FALSE	Glycoprotein	26.15	29293932		Peak Found	HexNAc(2)Hex(10)	0	439	High	10.86	722.1	297.5	297.5	1.39264e-11	7.56331e-13	0	0	8.76756e-10	4.43593e-11	0	0	15.03
Rep_1	High	Unambiguous	[R].NISQVLEKK.[R]	1xHexNAc(2)Hex(6) [N1]	1.99465e-05	2.944e-08	1	1	1	3	O14672	O14672 [439-447]		1	2437.1	9	FALSE	Glycoprotein			No Quan Values	High	HexNAc(2)Hex(6)	0	439	High	8.49	612.9	246.4	246.4	3.26113e-09	1.55636e-10	0	0	2.05308e-07	9.44807e-09	0	0
Rep_1	High	Unambiguous	[R].NISQVLEKK.[R]	1xHexNAc(2)Hex(7) [N1]	3.79828e-05	2.944e-08	1	1	1	3	O14672	O14672 [439-447]		1	2599.15	9	FALSE	Glycoprotein	71.05	9095229		Peak Found	HexNAc(2)Hex(7)	0	439	High	7.45	604.2	112.5	112.5	3.52252e-08	1.90155e-09	0	0	2.21764e-06	1.1522e-07	0	0	11.26
Rep_1	High	Unambiguous	[K].NISSHTNIVFSNGELDPWSGGGVTK.[D]	1xHexNAc(2)Hex(6) [N1]	4.11118e-07	2.944e-08	1	1	1	2	P42785	P42785 [415-439]		0	3994.74	25	FALSE	Glycoprotein	96.02	34649068		High	HexNAc(2)Hex(6)	0	415	High	18.14	939.2	623.7	623.7	7.26938e-19	6.77176e-20	0	0	4.57653e-17	4.22503e-18	0	0	47.29
Rep_1	High	Unambiguous	[R].NMTLFSDLVAEK.[F]	1xHexNAc(2)Hex(9) [N1]	1.80561e-06	2.944e-08	1	1	1	12	P12110	P12110 [785-796]		0	3232.32	12	FALSE	Glycoprotein	36.54	402011568		High	HexNAc(2)Hex(9)	0	785	High	13.6	740.9	509.1	476.6	2.52471e-14	2.41501e-15	0	0	1.58946e-12	1.51063e-13	0	0	48.11
Rep_1	High	Unambiguous	[R].NMTLFSDLVAEK.[F]	1xHexNAc(2)Hex(10) [N1]	7.44297e-05	2.944e-08	1	1	1	6	P12110	P12110 [785-796]		0	3394.37	12	FALSE	Glycoprotein	15.27	25359080		High	HexNAc(2)Hex(10)	0	785	High	6.48	430.7	235.9	192.8	3.34649e-07	1.85285e-08	0	0	2.10678e-05	3.44005e-05	3.33912e-05	5.97086e-05	48.18
Rep_1	High	Unambiguous	[R].NPCTSEQNCTSPFSYK.[N]	2xCarbamidomethyl [C3; C9]; 1xHexNAc(5)Hex(6)Fuc(1)NeuAc(2) [N8]	0.000135415	2.944e-08	1	1	1	8	P05556	P05556 [205-220]		0	4635.75	16	FALSE	Glycoprotein	74.98	17837077		High	HexNAc(5)Hex(6)Fuc(1)NeuAc(2)	0	205	High	5.66	382.9	192.9	9.2	2.19911e-06	1.14285e-07	0	0	0.000138428	9.07954e-05	9.04668e-05	0.00027171	31.67
Rep_1	High	Unambiguous	[R].NPCTSEQNCTSPFSYK.[N]	2xCarbamidomethyl [C3; C9]; 1xDeamidated [N1]; 1xHexNAc(5)Hex(6)Fuc(3)NeuAc(1) [N8]	0.000143772	2.944e-08	1	1	1	3	P05556	P05556 [205-220]		0	4637.76	16	FALSE	Glycoprotein	14.01	9.58718e+06		High	HexNAc(5)Hex(6)Fuc(3)NeuAc(1)	0	205	High	5.58	425	185	9.2	2.65188e-06	1.35519e-07	0	0	0.000166924	9.07954e-05	8.96441e-05	0.000269339	34.09
Rep_1	High	Unambiguous	[K].NPSTNVSVVVFDSTKDVEDAHSGLLK.[G]	1xHexNAc(2)Hex(9) [N5]	1.6384e-07	2.944e-08	1	1	1	2	Q3T906	Q3T906 [175-200]		1	4623.02	26	FALSE	Glycoprotein	54.32	13954396		High	HexNAc(2)Hex(9)	0	175	High	21.7	1134.6	763.9	400	2.01567e-22	2.32539e-23	0	0	1.26899e-20	1.44454e-21	0	0	46.22
Rep_1	High	Unambiguous	[K].NPVGLIGAENATGETDPSHSK.[F]	1xHexNAc(2)Hex(5) [N10]	5.71858e-07	2.944e-08	1	1	1	6	P43251	P43251 [340-360]		0	3310.43	21	FALSE	Glycoprotein	33.66	32311360		Peak Found	HexNAc(2)Hex(5)	0	340	High	17.01	859.8	639	639	9.77373e-18	9.42941e-19	0	0	6.15317e-16	5.84985e-17	0	0	22.59
Rep_1	High	Unambiguous	[K].NPVGLIGAENATGETDPSHSK.[F]	1xHexNAc(3)Hex(3)Fuc(1) [N10]	2.2652e-06	2.944e-08	1	1	1	3	P43251	P43251 [340-360]		0	3335.46	21	FALSE	Glycoprotein				High	HexNAc(3)Hex(3)Fuc(1)	0	340	High	13.01	662.7	418.6	418.6	9.77373e-14	7.10193e-15	0	0	6.15317e-12	4.35244e-13	0	0	23.14
Rep_1	High	Unambiguous	[K].NPVGLIGAENATGETDPSHSK.[F]	1xHexNAc(2)Hex(6) [N10]	4.26419e-07	2.944e-08	1	1	1	8	P43251	P43251 [340-360]		0	3472.49	21	FALSE	Glycoprotein	23.47	581399041		High	HexNAc(2)Hex(6)	0	340	High	18.01	940	772.9	772.9	9.77373e-19	9.47734e-20	0	0	6.15317e-17	5.95438e-18	0	0	22.49
Rep_1	High	Unambiguous	[K].NPVGLIGAENATGETDPSHSK.[F]	1xDeamidated [N1]; 1xHexNAc(2)Hex(6) [N10]	1.7232e-05	2.944e-08	1	1	1	4	P43251	P43251 [340-360]		0	3473.47	21	FALSE	Glycoprotein	62.72	6719670		High	HexNAc(2)Hex(6)	0	340	High	8.74	464.4	390.3	390.3	1.83053e-09	8.74274e-11	0	0	1.15244e-07	5.39177e-09	0	0	22.88
Rep_1	High	Unambiguous	[K].NPVGLIGAENATGETDPSHSK.[F]	1xDeamidated [N1]; 1xHexNAc(4)Hex(3)Fuc(1) [N10]	5.70624e-05	2.944e-08	1	1	1	3	P43251	P43251 [340-360]		0	3539.53	21	FALSE	Glycoprotein				High	HexNAc(4)Hex(3)Fuc(1)	0	340	High	6.85	433.4	295	295	1.4081e-07	7.86237e-09	0	0	8.86476e-06	2.41505e-05	2.3411e-05	6.25626e-05	25.27
Rep_1	High	Unambiguous	[K].NPVGLIGAENATGETDPSHSK.[F]	1xHexNAc(2)Hex(7) [N10]	4.26419e-07	2.944e-08	1	1	1	8	P43251	P43251 [340-360]		0	3634.54	21	FALSE	Glycoprotein	7.86	117239432		High	HexNAc(2)Hex(7)	0	340	High	18.01	926.7	719	719	9.77373e-19	9.35949e-20	0	0	6.15317e-17	5.88017e-18	0	0	22.16
Rep_1	High	Unambiguous	[K].NPVGLIGAENATGETDPSHSK.[F]	1xDeamidated [N1]; 1xHexNAc(2)Hex(7) [N10]	2.80702e-05	2.944e-08	1	1	1	3	P43251	P43251 [340-360]		0	3635.52	21	FALSE	Glycoprotein		52056090		High	HexNAc(2)Hex(7)	0	340	High	7.92	519.5	360.1	360.1	1.18907e-08	5.98815e-10	0	0	7.4859e-07	3.57866e-08	0	0	21.55
Rep_1	High	Unambiguous	[K].NPVGLIGAENATGETDPSHSK.[F]	1xHexNAc(2)Hex(8) [N10]	4.26419e-07	2.944e-08	1	1	1	11	P43251	P43251 [340-360]		0	3796.59	21	FALSE	Glycoprotein	14.64	2.40507e+08		High	HexNAc(2)Hex(8)	0	340	High	18.01	920.2	757.5	757.5	9.77373e-19	9.32998e-20	0	0	6.15317e-17	5.86158e-18	0	0	21.6
Rep_1	High	Unambiguous	[K].NPVGLIGAENATGETDPSHSK.[F]	1xDeamidated [N1]; 1xHexNAc(2)Hex(9) [N10]	4.66389e-05	2.944e-08	1	1	1	1	P43251	P43251 [340-360]		0	3959.63	21	FALSE	Glycoprotein			No Quan Values	High	HexNAc(2)Hex(9)	0	340	High	7.15	426.4	322.9	322.9	7.15722e-08	3.86273e-09	0	0	4.5059e-06	1.24702e-05	1.22035e-05	6.5083e-05
Rep_1	High	Unambiguous	[K].NPVGLIGAENATGETDPSHSK.[F]	1xHexNAc(2)Hex(10) [N10]	4.5715e-06	2.944e-08	1	1	1	2	P43251	P43251 [340-360]		0	4120.7	21	FALSE	Glycoprotein			No Quan Values	High	HexNAc(2)Hex(10)	1	340	High	11.34	634.9	497.4	383.9	4.53061e-12	3.08828e-13	0	0	2.8523e-10	1.89993e-11	0	0
Rep_1	High	Unambiguous	[R].NQNESVSEIGGK.[I]	1xHexNAc(2)Hex(8) [N3]	1.79955e-05	2.944e-08	1	1	1	2	Q68CR1	Q68CR1 [525-536]		0	2964.18	12	FALSE	Glycoprotein	19.51	7910775		Peak Found	HexNAc(2)Hex(8)	0	525	High	8.66	579.4	340.6	340.6	2.17549e-09	1.04653e-10	0	0	1.36961e-07	6.41538e-09	0	0	8.06
Rep_1	High	Unambiguous	[K].NQNGTFKDWANANVSR.[Q]	1xHexNAc(2)Hex(7) [N3]	2.69261e-06	2.944e-08	1	1	1	3	Q9NUN5	Q9NUN5 [76-91]		1	3362.39	16	FALSE	Glycoprotein	63.32	17954302		Peak Found	HexNAc(2)Hex(7)	0	76	High	12.58	739.2	553.1	80.3	2.63765e-13	2.21611e-14	0	0	2.30774e-12	2.10336e-13	0	0	19.19
Rep_1	High	Unambiguous	[K].NQSIGLIQPFATNGK.[L]	1xHexNAc(2)Hex(7) [N1]	2.63644e-06	2.944e-08	1	1	1	6	Q9UIQ6	Q9UIQ6 [145-159]		0	3128.38	15	FALSE	Glycoprotein	11.87	5.64268e+07		High	HexNAc(2)Hex(7)	0	145	High	12.63	693.1	446.8	446.8	2.34096e-13	1.86638e-14	0	0	1.47378e-11	1.14335e-12	0	0	37.27
Rep_1	High	Unambiguous	[K].NQSIGLIQPFATNGK.[L]	1xHexNAc(2)Hex(8) [N1]	6.98824e-07	2.944e-08	1	1	1	8	Q9UIQ6	Q9UIQ6 [145-159]		0	3290.43	15	FALSE	Glycoprotein	26.56	119736800		High	HexNAc(2)Hex(8)	0	145	High	16.36	862.1	517.9	517.9	4.37743e-17	4.35341e-18	0	0	2.75586e-15	2.72748e-16	0	0	37
Rep_1	High	Unambiguous	[K].NQSIGLIQPFATNGK.[L]	1xDeamidated [N/Q]; 1xHexNAc(2)Hex(8) [N1]	1.7834e-06	2.944e-08	1	1	2	11	Q9UIQ6	Q9UIQ6 [145-159]		0	3291.41	15	FALSE	Glycoprotein	16.83	71262928		High	HexNAc(2)Hex(8)	0	145	High	13.63	701.7	439.3	151.4	2.34096e-14	2.07834e-15	0	0	1.47378e-12	1.29155e-13	0	0	40.41
Rep_1	High	Unambiguous	[R].NPCTSEQNCTSPFSYK.[N]	2xCarbamidomethyl [C3; C9]; 1xDeamidated [Q7]; 1xHexNAc(6)Hex(6)Fuc(2) [N8]	7.69415e-05	2.944e-08	1	1	1	2	P05556	P05556 [205-220]		0	4403.68	16	FALSE	Glycoprotein	4.38	5502356		Peak Found	HexNAc(6)Hex(6)Fuc(2)	0	205	High	6.43	440.3	282.6	80.7	3.72206e-07	2.04344e-08	0	0	2.34321e-05	3.44005e-05	3.32024e-05	5.93859e-05	16.9
Rep_1	High	Unambiguous	[K].NQSIGLIQPFATNGK.[L]	1xHexNAc(2)Hex(9) [N1]	3.33038e-05	2.944e-08	1	1	1	2	Q9UIQ6	Q9UIQ6 [145-159]		0	3452.48	15	FALSE	Glycoprotein		14279385		High	HexNAc(2)Hex(9)	0	145	High	7.66	581.4	226.7	226.7	2.21109e-08	1.15617e-09	0	0	1.39201e-06	6.93989e-08	0	0	37.6
Rep_1	High	Unambiguous	[R].NPCTSEQNCTSPFSYK.[N]	2xCarbamidomethyl [C3; C9]; 1xDeamidated [Q7]; 1xHexNAc(6)Hex(6)NeuAc(1) [N8]	0.000134283	2.944e-08	1	1	1	1	P05556	P05556 [205-220]		0	4402.66	16	FALSE	Glycoprotein	4.38	5502356		High	HexNAc(6)Hex(6)NeuAc(1)	1	205	High	5.67	453.6	259.6	36.9	2.14219e-06	1.11051e-07	0	0	0.000134846	9.07954e-05	9.06043e-05	0.000272005	16.9
Rep_1	High	Unambiguous	[R].NPCTSEQNCTSPFSYK.[N]	2xCarbamidomethyl [C3; C9]; 1xHexNAc(5)Hex(6)Fuc(1)NeuAc(1) [N8]	1.78601e-05	2.944e-08	1	1	1	17	P05556	P05556 [205-220]		0	4344.66	16	FALSE	Glycoprotein	76.92	108738192		High	HexNAc(5)Hex(6)Fuc(1)NeuAc(1)	1	205	High	8.68	549.6	346.2	59.9	2.11129e-09	1.00799e-10	0	0	1.32919e-07	6.19018e-09	0	0	27.19
Rep_1	High	Unambiguous	[R].NPCTSEQNCTSPFSYK.[N]	2xCarbamidomethyl [C3; C9]; 1xHexNAc(3)Hex(5)NeuAc(1) [N8]	2.4071e-05	2.944e-08	1	1	1	1	P05556	P05556 [205-220]		0	3630.39	16	FALSE	Glycoprotein			No Quan Values	High	HexNAc(3)Hex(5)NeuAc(1)	0	205	High	8.17	538.3	349.4	349.4	6.70599e-09	3.23511e-10	0	0	4.22184e-07	1.94171e-08	0	0
Rep_1	High	Unambiguous	[R].NPCTSEQNCTSPFSYK.[N]	2xCarbamidomethyl [C3; C9]; 1xHexNAc(4)Hex(5)Fuc(1) [N8]	9.25472e-07	2.944e-08	1	1	1	7	P05556	P05556 [205-220]		0	3688.43	16	FALSE	Glycoprotein	50.56	47708200		High	HexNAc(4)Hex(5)Fuc(1)	0	205	High	15.49	821.4	639.1	639.1	3.24972e-16	3.3227e-17	0	0	2.0459e-14	2.08421e-15	0	0	19.9
Rep_1	High	Unambiguous	[R].NPCTSEQNCTSPFSYK.[N]	2xCarbamidomethyl [C3; C9]; 1xDeamidated [Q7]; 1xHexNAc(4)Hex(5)Fuc(1) [N8]	3.83708e-05	2.944e-08	1	1	1	3	P05556	P05556 [205-220]		0	3689.41	16	FALSE	Glycoprotein			No Quan Values	High	HexNAc(4)Hex(5)Fuc(1)	0	205	High	7.44	499.5	343.7	25.7	3.65018e-08	1.97176e-09	0	0	2.29801e-06	1.19598e-07	0	0
Rep_1	High	Unambiguous	[R].NPCTSEQNCTSPFSYK.[N]	2xCarbamidomethyl [C3; C9]; 1xHexNAc(3)Hex(5)Fuc(1)NeuAc(1) [N8]	3.72706e-07	2.944e-08	1	1	1	7	P05556	P05556 [205-220]		0	3776.45	16	FALSE	Glycoprotein	4.99	68688034		High	HexNAc(3)Hex(5)Fuc(1)NeuAc(1)	0	205	High	18.49	954.5	682.5	682.5	3.24972e-19	3.53905e-20	0	0	2.0459e-17	2.20362e-18	0	0	25.44
Rep_1	High	Unambiguous	[R].NPCTSEQNCTSPFSYK.[N]	2xCarbamidomethyl [C3; C9]; 1xDeamidated [Q7]; 1xHexNAc(3)Hex(5)Fuc(1)NeuAc(1) [N8]	5.49436e-06	2.944e-08	1	1	1	1	P05556	P05556 [205-220]		0	3777.43	16	FALSE	Glycoprotein			No Quan Values	High	HexNAc(3)Hex(5)Fuc(1)NeuAc(1)	0	205	High	10.94	618.7	409.3	75	1.1399e-11	6.22674e-13	0	0	7.17636e-10	3.67125e-11	0	0
Rep_1	High	Unambiguous	[R].NPCTSEQNCTSPFSYK.[N]	2xCarbamidomethyl [C3; C9]; 1xHexNAc(2)Hex(9) [N8]	2.64807e-07	2.944e-08	1	1	1	5	P05556	P05556 [205-220]		0	3784.42	16	FALSE	Glycoprotein	71.37	357789568		High	HexNAc(2)Hex(9)	0	205	High	19.76	1004.9	853.4	853.4	1.73789e-20	1.94135e-21	0	0	1.09411e-18	1.23694e-19	0	0	17
Rep_1	High	Unambiguous	[R].NPCTSEQNCTSPFSYK.[N]	2xCarbamidomethyl [C3; C9]; 1xDeamidated [N/Q]; 1xHexNAc(2)Hex(9) [N8]	6.80272e-05	2.944e-08	1	1	2	3	P05556	P05556 [205-220]		0	3785.41	16	FALSE	Glycoprotein			No Quan Values	High	HexNAc(2)Hex(9)	0	205	High	6.6	427.7	286.2	32.4	2.50378e-07	1.40136e-08	0	0	1.57626e-05	3.44005e-05	3.39478e-05	6.06171e-05
Rep_1	High	Unambiguous	[R].NPCTSEQNCTSPFSYK.[N]	2xCarbamidomethyl [C3; C9]; 1xHexNAc(3)Hex(6)NeuAc(1) [N8]	8.44511e-05	2.944e-08	1	1	1	2	P05556	P05556 [205-220]		0	3792.44	16	FALSE	Glycoprotein	5.88	19614930		Peak Found	HexNAc(3)Hex(6)NeuAc(1)	0	205	High	6.3	410.9	236.5	236.5	5.00779e-07	2.7313e-08	0	0	3.15261e-05	3.44005e-05	3.2663e-05	5.84795e-05	25.37
Rep_1	High	Unambiguous	[R].NPCTSEQNCTSPFSYK.[N]	2xCarbamidomethyl [C3; C9]; 1xHexNAc(2)Hex(10) [N8]	3.45781e-07	2.944e-08	1	1	1	6	P05556	P05556 [205-220]		0	3946.48	16	FALSE	Glycoprotein	52.22	186498608		High	HexNAc(2)Hex(10)	0	205	High	18.76	969	773.9	773.9	1.73789e-19	1.97298e-20	0	0	1.09411e-17	1.23687e-18	0	0	16.86
Rep_1	High	Unambiguous	[R].NPCTSEQNCTSPFSYK.[N]	2xCarbamidomethyl [C3; C9]; 1xDeamidated [Q7]; 1xHexNAc(2)Hex(10) [N8]	8.95664e-06	2.944e-08	1	1	1	3	P05556	P05556 [205-220]		0	3947.46	16	FALSE	Glycoprotein			No Quan Values	High	HexNAc(2)Hex(10)	0	205	High	9.94	587.3	437.2	53.3	1.1399e-10	6.24048e-12	0	0	7.17636e-09	3.83565e-10	0	0
Rep_1	High	Unambiguous	[R].NPCTSEQNCTSPFSYK.[N]	2xCarbamidomethyl [C3; C9]; 1xHexNAc(4)Hex(5)Fuc(1)NeuAc(1) [N8]	3.45781e-07	2.944e-08	1	1	1	20	P05556	P05556 [205-220]		0	3979.52	16	FALSE	Glycoprotein	9.74	436889467		High	HexNAc(4)Hex(5)Fuc(1)NeuAc(1)	0	205	High	18.76	960.5	767.9	767.9	1.73789e-19	1.85518e-20	0	0	1.09411e-17	1.16276e-18	0	0	25.1
Rep_1	High	Unambiguous	[R].NPCTSEQNCTSPFSYK.[N]	2xCarbamidomethyl [C3; C9]; 1xDeamidated [N/Q]; 1xHexNAc(4)Hex(5)Fuc(3) [N8]	2.48529e-05	2.944e-08	1	1	2	6	P05556	P05556 [205-220]		0	3981.53	16	FALSE	Glycoprotein			No Quan Values	High	HexNAc(4)Hex(5)Fuc(3)	0	205	High	8.12	513.9	308.3	51.8	7.56346e-09	3.68718e-10	0	0	4.76167e-07	2.20884e-08	0	0
Rep_1	High	Unambiguous	[R].NPCTSEQNCTSPFSYK.[N]	2xCarbamidomethyl [C3; C9]; 1xHexNAc(4)Hex(5)NeuAc(2) [N8]	2.0711e-05	2.944e-08	1	1	1	4	P05556	P05556 [205-220]		0	4124.56	16	FALSE	Glycoprotein	38.95	73848124		High	HexNAc(4)Hex(5)NeuAc(2)	1	205	High	8.42	589.1	302.3	2.6	3.77424e-09	1.80675e-10	0	0	2.37612e-07	1.08855e-08	0	0	24.67
Rep_1	High	Unambiguous	[R].NPCTSEQNCTSPFSYK.[N]	2xCarbamidomethyl [C3; C9]; 1xHexNAc(4)Hex(5)Fuc(2)NeuAc(1) [N8]	8.46359e-07	2.944e-08	1	1	1	10	P05556	P05556 [205-220]		0	4125.58	16	FALSE	Glycoprotein	9.6	100469877		High	HexNAc(4)Hex(5)Fuc(2)NeuAc(1)	0	205	High	15.76	805	393.5	19.2	1.73789e-16	1.61753e-17	0	0	1.09411e-14	1.0021e-15	0	0	24.67
Rep_1	High	Unambiguous	[R].NPCTSEQNCTSPFSYK.[N]	2xCarbamidomethyl [C3; C9]; 1xDeamidated [N/Q]; 1xHexNAc(4)Hex(5)Fuc(2)NeuAc(1) [N8]	8.49234e-06	2.944e-08	1	1	2	3	P05556	P05556 [205-220]		0	4126.57	16	FALSE	Glycoprotein	48.62	96061616		High	HexNAc(4)Hex(5)Fuc(2)NeuAc(1)	-1	205	High	10.05	662.3	289.2	0.9	8.95989e-11	4.51483e-12	0	0	5.64081e-09	2.75447e-10	0	0	24.78
Rep_1	High	Unambiguous	[R].NPCTSEQNCTSPFSYK.[N]	2xCarbamidomethyl [C3; C9]; 1xHexNAc(4)Hex(5)Fuc(1)NeuAc(2) [N8]	1.699e-06	2.944e-08	1	1	1	21	P05556	P05556 [205-220]		0	4270.62	16	FALSE	Glycoprotein	20.43	96789232		High	HexNAc(4)Hex(5)Fuc(1)NeuAc(2)	0	205	High	13.76	717.7	480	9.2	1.73789e-14	1.36129e-15	0	0	1.09411e-12	8.38525e-14	0	0	32.45
Rep_1	High	Unambiguous	[R].NPCTSEQNCTSPFSYK.[N]	2xCarbamidomethyl [C3; C9]; 1xHexNAc(4)Hex(5)Fuc(3)NeuAc(1) [N8]	1.08365e-05	2.944e-08	1	1	1	2	P05556	P05556 [205-220]		0	4271.64	16	FALSE	Glycoprotein			No Quan Values	High	HexNAc(4)Hex(5)Fuc(3)NeuAc(1)	1	205	High	9.58	608.8	358.8	50.3	2.64733e-10	1.50072e-11	0	0	1.66666e-08	9.28464e-10	0	0
Rep_1	High	Unambiguous	[R].NPCTSEQNCTSPFSYK.[N]	2xCarbamidomethyl [C3; C9]; 1xHexNAc(5)Hex(6)Fuc(3) [N8]	0.000122906	2.944e-08	1	1	1	5	P05556	P05556 [205-220]		0	4345.68	16	FALSE	Glycoprotein	27.66	13074195		High	HexNAc(5)Hex(6)Fuc(3)	1	205	High	5.79	426.8	227	76.9	1.62533e-06	8.54662e-08	0	0	0.000102314	8.22402e-05	8.16977e-05	0.000275543	24.88
Rep_1	High	Unambiguous	[R].NPCTSEQNCTSPFSYK.[N]	2xCarbamidomethyl [C3; C9]; 1xHexNAc(2)Hex(8) [N8]	2.82197e-07	2.944e-08	1	1	1	13	P05556	P05556 [205-220]		0	3622.37	16	FALSE	Glycoprotein	11.34	412393336		High	HexNAc(2)Hex(8)	0	205	High	19.52	1013.5	822.8	822.8	3.04199e-20	3.18495e-21	0	0	1.91512e-18	2.02091e-19	0	0	19.08
Rep_1	High	Unambiguous	[K].NQSIGLIQPFATNGK.[L]	1xDeamidated [N13]; 1xHexNAc(2)Hex(9) [N1]	0.000123962	2.944e-08	1	1	1	1	Q9UIQ6	Q9UIQ6 [145-159]		0	3453.47	15	FALSE	Glycoprotein			No Quan Values	High	HexNAc(2)Hex(9)	0	145	High	5.78	417.2	218.7	116.8	1.6693e-06	8.79584e-08	0	0	0.000105082	8.22402e-05	8.15677e-05	0.000275118
Rep_1	High	Unambiguous	[R].NQSLSLLYK.[V]	1xHexNAc(2)Hex(9) [N1]	8.77967e-06	2.944e-08	1	1	1	3	Q06481	Q06481 [541-549]		0	2930.23	9	FALSE				No Quan Values	High	HexNAc(2)Hex(9)	0	541	High	9.98	589.6	414	414	1.04181e-10	5.60477e-12	0	0	6.55882e-09	3.45158e-10	0	0
Rep_1	High	Unambiguous	[R].NQTHYALQASLK.[L]	1xHexNAc(2)Hex(7) [N1]	5.02313e-07	2.944e-08	1	1	1	4	Q6P179	Q6P179 [294-305]		0	2914.25	12	FALSE	Glycoprotein	12.98	143377472		High	HexNAc(2)Hex(7)	0	294	High	17.44	908.8	539.6	539.6	3.59122e-18	3.83124e-19	0	0	2.2609e-16	2.39195e-17	0	0	13.02
Rep_1	High	Unambiguous	[R].NQTHYALQASLK.[L]	1xDeamidated [Q2]; 1xHexNAc(2)Hex(7) [N1]	1.79421e-05	2.944e-08	1	1	1	3	Q6P179	Q6P179 [294-305]		0	2915.23	12	FALSE	Glycoprotein			No Quan Values	High	HexNAc(2)Hex(7)	0	294	High	8.67	508.6	400.2	51.6	2.15e-09	1.03073e-10	0	0	1.35356e-07	6.32553e-09	0	0
Rep_1	High	Unambiguous	[R].NQTLAGEYFHK.[A]	1xHexNAc(2)Hex(9) [N1]	4.73697e-06	2.944e-08	1	1	1	4	Q68CR1	Q68CR1 [818-828]		0	3172.27	11	FALSE	Glycoprotein	98.83	16014335		Peak Found	HexNAc(2)Hex(9)	0	818	High	11.27	650.8	378.2	378.2	5.42919e-12	3.47714e-13	0	0	3.41802e-10	2.12787e-11	0	0	14.77
Rep_1	High	Unambiguous	[R].NQTNTFFGSPPAATEATHVVSTIPESLQ.[-]	1xHexNAc(2)Hex(8) [N1]	8.76076e-05	2.944e-08	1	1	1	5	P18850	P18850 [643-670]		0	4647.01	28	FALSE	Glycoprotein	45.35	65046810		High	HexNAc(2)Hex(8)	0	643	High	6.25	437.6	222.1	111.7	5.62518e-07	3.06408e-08	0	0	3.54128e-05	3.44005e-05	3.24559e-05	5.81294e-05	61.6
Rep_1	High	Unambiguous	[K].NRDLLGSGYTETYTAANGSEVTEQPR.[G]	1xHexNAc(2)Hex(10) [N17]	1.64392e-06	2.944e-08	1	1	1	4	P78325	P78325 [75-100]		1	4856.02	26	FALSE	Glycoprotein	13.8	14176697		High	HexNAc(2)Hex(10)	1	75	High	13.85	720.2	562.6	345.7	1.41707e-14	1.13186e-15	0	0	8.92133e-13	6.97814e-14	0	0	32.46
Rep_1	High	Unambiguous	[K].NRVPDSCCINVTVGCGINFNEK.[A]	3xCarbamidomethyl [C7; C8; C15]; 1xHexNAc(2)Hex(8) [N10]	1.67044e-05	2.944e-08	1	1	1	7	P08962	P08962 [163-184]		1	4255.75	22	FALSE	Glycoprotein	19.39	75265885		High	HexNAc(2)Hex(8)	0	163	High	8.79	594	362.2	282.4	1.6159e-09	7.878e-11	0	0	1.01731e-07	4.87926e-09	0	0	37.77
Rep_1	High	Unambiguous	[K].NSGLYTCQANNSASGHSR.[T]	1xCarbamidomethyl [C7]; 1xHexNAc(2)Hex(2)Fuc(1) [N10]	8.1434e-07	2.944e-08	1	1	1	2	P06731	P06731 [471-488]		0	2800.16	18	FALSE		1.41	12370183		High	HexNAc(2)Hex(2)Fuc(1)	0	471	High	15.88	814.3	627.3	627.3	1.32198e-16	1.18631e-17	0	0	8.3227e-15	7.27003e-16	0	0	7.55
Rep_1	High	Unambiguous	[K].NSKYYNYTLSINGK.[A]	1xDeamidated [N12]; 1xHexNAc(2)Hex(3)Fuc(1) [N6]	4.07258e-05	2.944e-08	1	1	1	1	P15586	P15586 [178-191]		1	2704.19	14	FALSE	Glycoprotein	28.67	18773078		High	HexNAc(2)Hex(3)Fuc(1)	0	178	High	7.35	524.8	295.9	295.9	4.49241e-08	2.41173e-09	0	0	2.82824e-06	1.47596e-07	0	0	25.47
Rep_1	High	Unambiguous	[R].NSMAPAKDDSSLPEYSAFNTSVHAAIR.[H]	1xHexNAc(2)Hex(7) [N19]	3.03094e-05	2.944e-08	1	1	1	2	P15848	P15848 [408-434]		1	4419.89	27	FALSE	Glycoprotein	14.66	8981888		High	HexNAc(2)Hex(7)	1	408	High	7.8	557.9	292.3	238.7	1.57423e-08	7.94754e-10	0	0	9.91073e-07	4.75212e-08	0	0	37.47
Rep_1	High	Unambiguous	[R].NSMAPAKDDSSLPEYSAFNTSVHAAIR.[H]	1xHexNAc(2)Hex(10) [N19]	9.65865e-06	2.944e-08	1	1	1	1	P15848	P15848 [408-434]		1	4906.05	27	FALSE	Glycoprotein	55.41	4237692		Peak Found	HexNAc(2)Hex(10)	1	408	High	9.8	625.9	310.2	310.2	1.59712e-10	8.74799e-12	0	0	1.00549e-08	5.33819e-10	0	0	39.3
Rep_1	High	Unambiguous	[R].NSSHSPLR.[T]	1xHexNAc(2)Hex(8) [N1]	3.35527e-05	2.944e-08	1	1	1	6	Q92854	Q92854 [191-198]		0	2600.04	8	FALSE	Glycoprotein	27.06	129468003		High	HexNAc(2)Hex(8)	0	191	High	7.64	585.3	223.6	223.6	2.27077e-08	1.19385e-09	0	0	1.42959e-06	7.16691e-08	0	0	3.91
Rep_1	High	Unambiguous	[R].NSSWIFFCEEETR.[I]	1xCarbamidomethyl [C8]; 1xHexNAc(2)Hex(6) [N1]	0.000129723	2.944e-08	1	1	1	2	Q6Y288	Q6Y288 [124-136]		0	3083.21	13	FALSE	Glycoprotein	32.6	51322384		High	HexNAc(2)Hex(6)	0	124	High	5.72	407.1	211.1	211.1	1.9233e-06	1.00558e-07	0	0	0.000121069	8.22402e-05	8.09766e-05	0.000273284	45.78
Rep_1	High	Unambiguous	[R].NSSWIFFCEEETR.[I]	1xCarbamidomethyl [C8]; 1xHexNAc(2)Hex(8) [N1]	1.57713e-06	2.944e-08	1	1	1	11	Q6Y288	Q6Y288 [124-136]		0	3407.31	13	FALSE	Glycoprotein	11.07	181674738		High	HexNAc(2)Hex(8)	0	124	High	13.96	755.3	501.7	501.7	1.09407e-14	8.33224e-16	0	0	6.88788e-13	5.13988e-14	0	0	45.17
Rep_1	High	Unambiguous	[R].NSSWIFFCEEETR.[I]	1xCarbamidomethyl [C8]; 1xHexNAc(2)Hex(9) [N1]	4.54928e-06	2.944e-08	1	1	1	7	Q6Y288	Q6Y288 [124-136]		0	3569.37	13	FALSE	Glycoprotein	30.33	42982483		High	HexNAc(2)Hex(9)	0	124	High	11.35	618.8	413.5	413.5	4.41925e-12	3.0236e-13	0	0	2.78219e-10	1.85654e-11	0	0	45.65
Rep_1	High	Unambiguous	[K].NSTKQEILAALEK.[G]	1xHexNAc(2)Hex(6)Phospho(1) [N1]	8.60285e-06	2.944e-08	1	1	1	2	P07602	P07602 [426-438]		1	2903.24	13	FALSE	Glycoprotein	20.13	70462720		Peak Found	HexNAc(2)Hex(6)Phospho(1)	0	426	High	10.02	614.3	304.8	304.8	9.50158e-11	4.92494e-12	0	0	5.98184e-09	3.02256e-10	0	0	37.68
Rep_1	High	Unambiguous	[R].NQTHYALQASLK.[L]	1xDeamidated [Q2]; 1xHexNAc(2)Hex(6) [N1]	5.89771e-05	2.944e-08	1	1	1	3	Q6P179	Q6P179 [294-305]		0	2753.18	12	FALSE	Glycoprotein			Not Reliable	High	HexNAc(2)Hex(6)	0	294	High	6.8	475	307.1	44.7	1.57029e-07	8.67776e-09	0	0	9.88584e-06	2.41505e-05	2.32742e-05	6.21929e-05
Rep_1	High	Unambiguous	[R].NQSLSLLYK.[V]	1xHexNAc(2)Hex(8) [N1]	1.35695e-06	2.944e-08	1	1	1	6	Q06481	Q06481 [541-549]		0	2768.18	9	FALSE		46.24	60130544		High	HexNAc(2)Hex(8)	0	541	High	14.38	771.6	585.4	585.4	4.20813e-15	3.83592e-16	0	0	2.64928e-13	2.41788e-14	0	0	24.17
Rep_1	High	Unambiguous	[R].NQTHYALQASLK.[L]	1xHexNAc(2)Hex(6) [N1]	4.63957e-07	2.944e-08	1	1	1	7	Q6P179	Q6P179 [294-305]		0	2752.19	12	FALSE	Glycoprotein	15.08	428511200		High	HexNAc(2)Hex(6)	0	294	High	17.72	920.4	557.5	557.5	1.92051e-18	2.17961e-19	0	0	1.20908e-16	1.37201e-17	0	0	13.34
Rep_1	High	Unambiguous	[R].NQSLVQDMDSMVR.[L]	1xHexNAc(2)Hex(4) [N1]	0.000111544	2.944e-08	1	1	1	2	Q8NHP8	Q8NHP8 [465-477]		0	2577.07	13	FALSE	Glycoprotein		12970150		Peak Found	HexNAc(2)Hex(4)	0	465	High	5.92	443.5	219.9	219.9	1.20098e-06	6.30169e-08	0	0	7.56036e-05	6.39952e-05	6.22962e-05	0.000223939	39.74
Rep_1	High	Unambiguous	[R].NQSLVQDMDSMVR.[L]	1xHexNAc(2)Hex(5) [N1]	8.64122e-06	2.944e-08	1	1	1	5	Q8NHP8	Q8NHP8 [465-477]		0	2739.12	13	FALSE	Glycoprotein	28.61	30732504		High	HexNAc(2)Hex(5)	0	465	High	10.01	630.1	291.7	291.7	9.69515e-11	5.06582e-12	0	0	6.1037e-09	3.10447e-10	0	0	38.74
Rep_1	High	Unambiguous	[R].NQSLVQDMDSMVR.[L]	1xHexNAc(2)Hex(6) [N1]	4.42102e-06	2.944e-08	1	1	1	3	Q8NHP8	Q8NHP8 [465-477]		0	2901.17	13	FALSE	Glycoprotein	73.37	69637493		High	HexNAc(2)Hex(6)	0	465	High	11.42	660.6	375.2	375.2	3.81686e-12	2.67417e-13	0	0	2.40295e-10	1.64826e-11	0	0	38.3
Rep_1	High	Unambiguous	[R].NQSLVQDMDSMVR.[L]	1xHexNAc(2)Hex(7) [N1]	4.08181e-06	2.944e-08	1	1	1	11	Q8NHP8	Q8NHP8 [465-477]		0	3063.23	13	FALSE	Glycoprotein	6.98	124154776		High	HexNAc(2)Hex(7)	0	465	High	11.6	611.1	414	414	2.52471e-12	1.83366e-13	0	0	1.58946e-10	1.12502e-11	0	0	37.94
Rep_1	High	Unambiguous	[R].NQSLVQDMDSMVR.[L]	1xHexNAc(2)Hex(8) [N1]	2.09526e-05	2.944e-08	1	1	1	4	Q8NHP8	Q8NHP8 [465-477]		0	3225.28	13	FALSE	Glycoprotein	9.91	51641804		High	HexNAc(2)Hex(8)	0	465	High	8.4	550.7	329.9	329.9	3.94748e-09	1.89925e-10	0	0	2.48518e-07	1.14442e-08	0	0	37.72
Rep_1	High	Unambiguous	[K].NQSVPLSCCR.[E]	2xCarbamidomethyl [C8; C9]; 1xHexNAc(2)Hex(5) [N1]	2.78047e-06	2.944e-08	1	1	1	8	O60637	O60637 [167-176]		0	2436.97	10	FALSE	Glycoprotein	17.33	4.25715e+07		High	HexNAc(2)Hex(5)	0	167	High	12.5	677.1	445.9	445.9	3.16044e-13	2.54062e-14	0	0	1.98969e-11	1.56657e-12	0	0	9.93
Rep_1	High	Unambiguous	[K].NQSVPLSCCR.[E]	2xCarbamidomethyl [C8; C9]; 1xHexNAc(2)Hex(6) [N1]	1.87356e-06	2.944e-08	1	1	1	9	O60637	O60637 [167-176]		0	2599.03	10	FALSE	Glycoprotein	33.41			High	HexNAc(2)Hex(6)	0	167	High	13.5	712.5	476.6	476.6	3.16044e-14	2.81414e-15	0	0	1.98969e-12	1.7637e-13	0	0	10.2
Rep_1	High	Unambiguous	[K].NQSVPLSCCR.[E]	2xCarbamidomethyl [C8; C9]; 1xHexNAc(3)Hex(4)Fuc(1) [N1]	6.78463e-06	2.944e-08	1	1	1	9	O60637	O60637 [167-176]		0	2624.06	10	FALSE	Glycoprotein	21.74	77552408		High	HexNAc(3)Hex(4)Fuc(1)	0	167	High	10.5	595.4	411.4	411.4	3.16044e-11	1.46185e-12	0	0	1.98969e-09	8.64913e-11	0	0	10.98
Rep_1	High	Unambiguous	[K].NQSVPLSCCR.[E]	2xCarbamidomethyl [C8; C9]; 1xHexNAc(3)Hex(5)Fuc(1) [N1]	9.16076e-06	2.944e-08	1	1	1	8	O60637	O60637 [167-176]		0	2786.11	10	FALSE	Glycoprotein	78.18	72357856		High	HexNAc(3)Hex(5)Fuc(1)	0	167	High	9.9	571.5	395.7	395.7	1.2613e-10	6.88497e-12	0	0	7.94069e-09	4.19541e-10	0	0	10.74
Rep_1	High	Unambiguous	[K].NQSVPLSCCR.[E]	2xCarbamidomethyl [C8; C9]; 1xHexNAc(2)Hex(8) [N1]	9.16076e-06	2.944e-08	1	1	1	3	O60637	O60637 [167-176]		0	2923.13	10	FALSE	Glycoprotein		11772705		Peak Found	HexNAc(2)Hex(8)	0	167	High	9.9	568.9	390.4	390.4	1.2613e-10	6.89089e-12	0	0	7.94069e-09	4.19927e-10	0	0	9.98
Rep_1	High	Unambiguous	[K].NQSVPLSCCR.[E]	2xCarbamidomethyl [C8; C9]; 1xHexNAc(3)Hex(6)Fuc(1) [N1]	1.03947e-05	2.944e-08	1	1	1	5	O60637	O60637 [167-176]		0	2948.16	10	FALSE	Glycoprotein	93.08	1.14925e+06		Peak Found	HexNAc(3)Hex(6)Fuc(1)	0	167	High	9.66	578.6	406.2	406.2	2.20778e-10	1.22826e-11	0	0	1.38994e-08	7.56454e-10	0	0	10.5
Rep_1	High	Unambiguous	[K].NQSVPLSCCR.[E]	2xCarbamidomethyl [C8; C9]; 1xHexNAc(3)Hex(6)Fuc(1)NeuAc(1) [N1]	2.68407e-05	2.944e-08	1	1	1	4	O60637	O60637 [167-176]		0	3239.26	10	FALSE	Glycoprotein	137.67	1489500416		Peak Found	HexNAc(3)Hex(6)Fuc(1)NeuAc(1)	0	167	High	8	529.9	314.7	314.7	1.00779e-08	5.02839e-10	0	0	6.34469e-07	3.02208e-08	0	0	15.53
Rep_1	High	Unambiguous	[R].NINSSCRPGPGAWLR.[V]	1xCarbamidomethyl [C6]; 1xHexNAc(4)Hex(3) [N3]	1.75627e-05	2.944e-08	1	1	1	7	O95479	O95479 [155-169]		0	2983.31	15	FALSE	Glycoprotein	53.99	158924500		High	HexNAc(4)Hex(3)	0	155	High	8.7	562.8	336.8	336.8	1.97481e-09	9.43224e-11	0	0	1.24327e-07	5.80393e-09	0	0	25.12
Rep_1	High	Unambiguous	[R].NPCTSEQNCTSPFSYK.[N]	2xCarbamidomethyl [C3; C9]; 1xDeamidated [N/Q]; 1xHexNAc(3)Hex(6) [N8]	0.000150291	2.944e-08	1	1	2	2	P05556	P05556 [205-220]		0	3502.33	16	FALSE	Glycoprotein	2.82	10674694		Peak Found	HexNAc(3)Hex(6)	0	205	High	5.52	413.5	230.9	6.8	3.04743e-06	1.5605e-07	0	0	0.000191818	9.07954e-05	8.89847e-05	0.000267037	17.28
Rep_1	High	Unambiguous	[K].NNHTASILDR.[M]	1xHexNAc(4)Hex(5)Fuc(1)NeuAc(2) [N2]	2.06891e-05	2.944e-08	1	1	1	13	P08962	P08962 [129-138]		0	3491.41	10	FALSE	Glycoprotein	38.3	3.41851e+07		High	HexNAc(4)Hex(5)Fuc(1)NeuAc(2)	0	129	High	8.42	547.7	337.5	337.5	3.75889e-09	1.79488e-10	0	0	2.36646e-07	1.08143e-08	0	0	16.99
Rep_1	High	Unambiguous	[K].NNHTASILDR.[M]	1xHexNAc(4)Hex(5)Fuc(3)NeuAc(1) [N2]	6.57438e-05	2.944e-08	1	1	1	2	P08962	P08962 [129-138]		0	3492.43	10	FALSE	Glycoprotein		13493280		Peak Found	HexNAc(4)Hex(5)Fuc(3)NeuAc(1)	0	129	High	6.65	473.3	310.7	209.9	2.24101e-07	1.24638e-08	0	0	1.41083e-05	3.44005e-05	3.41744e-05	6.09905e-05	17.81
Rep_1	High	Unambiguous	[R].NNLDFSISISNITPADAGTYYCVK.[F]	1xCarbamidomethyl [C22]; 1xHexNAc(2)Hex(8) [N11]	9.90029e-06	2.944e-08	1	1	1	6	O00241	O00241 [99-122]		0	4365.85	24	FALSE	Glycoprotein	60.62	5.04996e+06		High	HexNAc(2)Hex(8)	0	99	High	9.75	611.8	263	235.7	1.78181e-10	9.98625e-12	0	0	1.12176e-08	6.16278e-10	0	0	61.89
Rep_1	High	Unambiguous	[R].NNISLVK.[F]	1xHexNAc(2)Hex(7) [N2]	9.59123e-06	2.944e-08	1	1	1	6	Q9UHN6	Q9UHN6 [913-919]		0	2328	7	FALSE	Glycoprotein				High	HexNAc(2)Hex(7)	0	913	High	9.81	641.4	335.8	335.8	1.54819e-10	8.52232e-12	0	0	9.74684e-09	5.20508e-10	0	0	10.6
Rep_1	High	Unambiguous	[R].NNISLVK.[F]	1xDeamidated [N1]; 1xHexNAc(2)Hex(9) [N2]	2.0276e-05	2.944e-08	1	1	1	3	Q9UHN6	Q9UHN6 [913-919]		0	2653.09	7	FALSE	Glycoprotein	83.07	31284824		High	HexNAc(2)Hex(9)	0	913	High	8.46	598.5	314.6	314.6	3.47598e-09	1.65812e-10	0	0	2.18834e-07	9.96856e-09	0	0	11.66
Rep_1	High	Unambiguous	[R].NNLTVIDMIGVEGFGAR.[E]	1xHexNAc(2)Hex(9) [N2]	4.23079e-06	2.944e-08	1	1	1	4	A2VDJ0	A2VDJ0 [708-724]		0	3670.56	17	FALSE	Glycoprotein	82.65			High	HexNAc(2)Hex(9)	0	708	High	11.52	601.1	451.9	319	3.04199e-12	2.11411e-13	0	0	1.91512e-10	1.29634e-11	0	0	60.8
Rep_1	High	Unambiguous	[R].NNLTVMDAVMVQGQGTTENLR.[V]	1xHexNAc(2)Hex(9) [N2]	3.59413e-07	2.944e-08	1	1	1	2	Q92545	Q92545 [958-978]		0	4155.75	21	FALSE	Glycoprotein	42.83	16149095		Peak Found	HexNAc(2)Hex(9)	0	958	High	18.62	974.8	774.7	232.2	2.4026e-19	2.75394e-20	0	0	1.51258e-17	1.72339e-18	0	0	45.88
Rep_1	High	Unambiguous	[R].NNLTVMDAVMVQGQGTTENLR.[V]	1xDeamidated [Q12]; 1xHexNAc(2)Hex(9) [N2]	4.18695e-05	2.944e-08	1	1	1	1	Q92545	Q92545 [958-978]		0	4156.73	21	FALSE	Glycoprotein			Not Reliable	High	HexNAc(2)Hex(9)	1	958	High	7.31	496.1	334.3	3.9	4.94457e-08	2.64265e-09	0	0	3.11291e-06	1.61424e-07	0	0
Rep_1	High	Unambiguous	[R].NNLTVMDAVMVQGQGTTENLR.[V]	2xDeamidated [N1; Q12]; 1xHexNAc(6)Hex(4) [N2]	5.43477e-05	2.944e-08	1	1	1	1	Q92545	Q92545 [958-978]		0	4159.77	21	FALSE	Glycoprotein	12.42	9777318		High	HexNAc(6)Hex(4)	1	958	High	6.92	474.7	306.1	64.6	1.19769e-07	6.63332e-09	0	0	7.54014e-06	2.41505e-05	2.36446e-05	6.31512e-05	44.52
Rep_1	High	Unambiguous	[R].NNLTVMDAVMVQGQGTTENLR.[V]	1xHexNAc(4)Hex(7)Fuc(1)NeuAc(2)Na(1) [N2]	1.66267e-05	2.944e-08	1	1	1	7	Q92545	Q92545 [958-978]		0	4988.03	21	FALSE	Glycoprotein	55.09	23883510		High	HexNAc(4)Hex(7)Fuc(1)NeuAc(2)Na(1)	0	958	High	8.8	532.4	382	232.3	1.58591e-09	7.72927e-11	0	0	9.98428e-08	4.79371e-09	0	0	45.8
Rep_1	High	Unambiguous	[K].NNQLALTLIDTNR.[S]	1xHexNAc(2)Hex(8) [N12]	4.08181e-06	2.944e-08	1	1	1	2	P04626	P04626 [176-188]		0	3188.38	13	FALSE	Glycoprotein;Kinase	43.89	22862410		Peak Found	HexNAc(2)Hex(8)	0	176	High	11.6	629.3	381.7	381.7	2.52471e-12	1.82074e-13	0	0	1.58946e-10	1.11637e-11	0	0	38.95
Rep_1	High	Unambiguous	[K].NNQLALTLIDTNR.[S]	1xHexNAc(2)Hex(9) [N12]	2.99394e-05	2.944e-08	1	1	1	2	P04626	P04626 [176-188]		0	3350.44	13	FALSE	Glycoprotein;Kinase	35.42	8753898		Peak Found	HexNAc(2)Hex(9)	0	176	High	7.82	524.7	319.5	319.5	1.50543e-08	7.60563e-10	0	0	9.47764e-07	4.54544e-08	0	0	38.07
Rep_1	High	Unambiguous	[R].NNFTYLCQIELHGEGK.[M]	1xCarbamidomethyl [C7]; 1xDeamidated [N1]; 1xHexNAc(2)Hex(9) [N2]	4.72385e-05	2.944e-08	1	1	1	2	Q99650	Q99650 [360-375]		0	3788.52	16	FALSE	Glycoprotein	42.61	6.01245e+06		Peak Found	HexNAc(2)Hex(9)	0	360	High	7.13	490.4	294.7	27.1	7.47477e-08	4.06438e-09	0	0	4.70581e-06	1.24702e-05	1.21681e-05	6.49224e-05	36.97
Rep_1	High	Unambiguous	[R].NNGTITWENLAAVLPFGGTFDLVQLK.[G]	1xDeamidated [N9]; 1xHexNAc(3)Hex(4)NeuAc(1)Fuc(1) [N2]	4.86726e-05	2.944e-08	1	1	1	1	P21589	P21589 [402-427]		0	4514.06	26	FALSE	Glycoprotein	34.41	1.97963e+06		High	HexNAc(3)Hex(4)NeuAc(1)Fuc(1)	1	402	High	7.08	455	346.8	19.3	8.27196e-08	4.5583e-09	0	0	5.20769e-06	1.24702e-05	1.20862e-05	6.45411e-05	94.09
Rep_1	High	Unambiguous	[R].NNGTITWENLAAVLPFGGTFDLVQLK.[G]	1xHexNAc(4)Hex(5)Fuc(1)NeuAc(1) [N2]	4.84539e-07	2.944e-08	1	1	1	6	P21589	P21589 [402-427]		0	4878.21	26	FALSE	Glycoprotein	45.81	115939784		High	HexNAc(4)Hex(5)Fuc(1)NeuAc(1)	1	402	High	17.57	921.3	804.5	51.2	2.70696e-18	3.01888e-19	0	0	1.7042e-16	1.88816e-17	0	0	94.22
Rep_1	High	Unambiguous	[R].NNGTLYAYIFLHHAGVLPWHDGK.[Q]	1xHexNAc(1) [N2]	2.88085e-07	2.944e-08	1	1	1	5	Q96KA5	Q96KA5 [100-122]		0	2826.4	23	FALSE	Glycoprotein		3565974		High	HexNAc(1)	0	100	High	19.44	1007.4	966	966	3.64285e-20	3.77848e-21	0	0	2.2934e-18	2.38419e-19	0	0	70.7
Rep_1	High	Unambiguous	[R].NNGTLYAYIFLHHAGVLPWHDGK.[Q]	1xDeamidated [N1]; 1xHexNAc(2)Hex(3) [N2]	2.39932e-06	2.944e-08	1	1	1	1	Q96KA5	Q96KA5 [100-122]		0	3516.62	23	FALSE	Glycoprotein			No Quan Values	High	HexNAc(2)Hex(3)	0	100	High	12.86	739.9	543	543	1.36505e-13	1.0274e-14	0	0	8.59384e-12	6.29107e-13	0	0
Rep_1	High	Unambiguous	[R].NNGTLYAYIFLHHAGVLPWHDGK.[Q]	1xHexNAc(2)Hex(6) [N2]	8.04005e-08	2.944e-08	1	1	1	27	Q96KA5	Q96KA5 [100-122]		0	4001.8	23	FALSE	Glycoprotein	50.6	5950247		Peak Found	HexNAc(2)Hex(6)	0	100	High	24.92	1253.3	901.9	301.7	1.20265e-25	1.30986e-26	0	0	7.57142e-24	8.0988e-25	0	0	70.64
Rep_1	High	Unambiguous	[R].NNGTLYAYIFLHHAGVLPWHDGK.[Q]	1xHexNAc(2)Hex(7) [N2]	6.5686e-08	2.944e-08	1	1	1	48	Q96KA5	Q96KA5 [100-122]		0	4163.85	23	FALSE	Glycoprotein	126.36	360056126		High	HexNAc(2)Hex(7)	0	100	High	25.92	1331.8	1036.6	327.9	1.20266e-26	1.40674e-27	0	0	7.57152e-25	8.80681e-26	0	0	69.16
Rep_1	High	Unambiguous	[R].NNGTLYAYIFLHHAGVLPWHDGK.[Q]	1xDeamidated [N1]; 1xHexNAc(2)Hex(7) [N2]	1.61446e-06	2.944e-08	1	1	1	7	Q96KA5	Q96KA5 [100-122]		0	4164.83	23	FALSE	Glycoprotein	98.31	9663607		High	HexNAc(2)Hex(7)	1	100	High	13.9	750	530	530	1.26628e-14	9.3727e-16	0	0	7.97202e-13	5.73323e-14	0	0	64.5
Rep_1	High	Unambiguous	[R].NNGTLYAYIFLHHAGVLPWHDGK.[Q]	1xHexNAc(2)Hex(8) [N2]	1.342e-07	2.944e-08	1	1	1	121	Q96KA5	Q96KA5 [100-122]		0	4325.9	23	FALSE	Glycoprotein	94.08	3.93925e+09		High	HexNAc(2)Hex(8)	0	100	High	22.55	1154.1	861.2	345	2.78707e-23	2.56682e-24	0	0	1.75463e-21	1.61365e-22	0	0	68.91
Rep_1	High	Unambiguous	[R].NNGTLYAYIFLHHAGVLPWHDGK.[Q]	1xDeamidated [N1]; 1xHexNAc(2)Hex(8) [N2]	1.34176e-06	2.944e-08	1	1	1	15	Q96KA5	Q96KA5 [100-122]		0	4326.89	23	FALSE	Glycoprotein	75.67	4.94391e+07		Peak Found	HexNAc(2)Hex(8)	0	100	High	14.41	775.4	449.9	48.7	3.91326e-15	3.6444e-16	0	0	2.46364e-13	2.29766e-14	0	0	69.53
Rep_1	High	Unambiguous	[R].NNGTLYAYIFLHHAGVLPWHDGK.[Q]	1xHexNAc(2)Hex(9) [N2]	1.60118e-06	2.944e-08	1	1	1	12	Q96KA5	Q96KA5 [100-122]		0	4487.95	23	FALSE	Glycoprotein	21.55	4.66281e+07		High	HexNAc(2)Hex(9)	0	100	High	13.92	733.8	519.2	210.9	1.20265e-14	8.86297e-16	0	0	7.57141e-13	5.44685e-14	0	0	69.22
Rep_1	High	Unambiguous	[K].NNHTASILDR.[M]	1xHexNAc(2)Hex(5) [N2]	1.24499e-06	2.944e-08	1	1	1	9	P08962	P08962 [129-138]		0	2357	10	FALSE	Glycoprotein	29.58	43663440		High	HexNAc(2)Hex(5)	0	129	High	14.62	773.1	406.2	406.2	2.4041e-15	2.36705e-16	0	0	1.51353e-13	1.486e-14	0	0	8.93
Rep_1	High	Unambiguous	[K].NNHTASILDR.[M]	1xHexNAc(2)Hex(6) [N2]	1.91739e-06	2.944e-08	1	1	1	3	P08962	P08962 [129-138]		0	2519.05	10	FALSE	Glycoprotein	15.6	12144337		Peak Found	HexNAc(2)Hex(6)	0	129	High	13.44	773.1	375.3	375.3	3.63451e-14	3.29668e-15	0	0	2.28815e-12	2.06816e-13	0	0	8.61
Rep_1	High	Unambiguous	[K].NNHTASILDR.[M]	1xHexNAc(3)Hex(4)NeuAc(1)Fuc(1) [N2]; 1xHexNAc(3)Hex(4)Fuc(1)NeuAc(1) [N2]	4.50593e-06	2.944e-08	1	1	2	4	P08962	P08962 [129-138]		0	2835.18	10	FALSE	Glycoprotein	50.98	13218314		Peak Found	HexNAc(3)Hex(4)NeuAc(1)Fuc(1)	0	129	High	11.38	606.7	394.1	394.1	4.20813e-12	2.88797e-13	0	0	2.64928e-10	1.77456e-11	0	0	11.98
Rep_1	High	Unambiguous	[R].NPCTSEQNCTSPFSYK.[N]	2xCarbamidomethyl [C3; C9]; 1xHexNAc(3)Hex(4)Fuc(1)NeuAc(1) [N8]; 1xHexNAc(3)Hex(4)NeuAc(1)Fuc(1) [N8]	8.46359e-07	2.944e-08	1	1	2	10	P05556	P05556 [205-220]		0	3614.39	16	FALSE	Glycoprotein	6.79	41884161		High	HexNAc(3)Hex(4)NeuAc(1)Fuc(1)	0	205	High	15.76	822.3	584.4	584.4	1.73789e-16	1.61828e-17	0	0	1.09411e-14	1.00258e-15	0	0	26.1
Rep_1	High	Unambiguous	[R].NNSNNFDLNR.[N]	1xHexNAc(3)Hex(6)NeuAc(1) [N1]	6.02021e-05	2.944e-08	1	1	1	26	O75976	O75976 [626-635]		0	3080.2	10	FALSE	Glycoprotein	16.58	4.83072e+08		High	HexNAc(3)Hex(6)NeuAc(1)	0	626	High	6.77	516.2	223.9	223.9	1.68024e-07	9.32337e-09	0	0	1.0578e-05	2.41505e-05	2.31795e-05	6.1931e-05	16.13
Rep_1	High	Unambiguous	[R].NNVITLNITGK.[A]	1xHexNAc(1) [N7]	5.69672e-05	2.944e-08	1	1	1	5	P16278	P16278 [458-468]		0	1389.76	11	FALSE	Glycoprotein	44.69	2146257		High	HexNAc(1)	0	458	High	6.85	380.4	308.4	308.4	1.40034e-07	7.8088e-09	0	0	8.81593e-06	2.41505e-05	2.34211e-05	6.259e-05	36.17
Rep_1	High	Unambiguous	[R].NNVITLNITGK.[A]	1xHexNAc(2)Hex(5) [N7]	1.2032e-06	2.944e-08	1	1	1	10	P16278	P16278 [458-468]		0	2403.1	11	FALSE	Glycoprotein	18.19	58840682		Peak Found	HexNAc(2)Hex(5)	0	458	High	14.72	780.1	565.1	565.1	1.92051e-15	1.83912e-16	0	0	1.20908e-13	1.1469e-14	0	0	31.09
Rep_1	High	Unambiguous	[R].NNVITLNITGK.[A]	1xHexNAc(2)Hex(6) [N7]	9.38911e-07	2.944e-08	1	1	1	13	P16278	P16278 [458-468]		0	2565.15	11	FALSE	Glycoprotein	3.89	80265252		High	HexNAc(2)Hex(6)	0	458	High	15.44	801.3	603.8	603.8	3.59122e-16	3.59442e-17	0	0	2.2609e-14	2.26358e-15	0	0	30.82
Rep_1	High	Unambiguous	[R].NNVITLNITGK.[A]	1xHexNAc(2)Hex(6)Phospho(1) [N7]	1.32407e-06	2.944e-08	1	1	1	5	P16278	P16278 [458-468]		0	2645.12	11	FALSE	Glycoprotein	10.56	253088608		High	HexNAc(2)Hex(6)Phospho(1)	0	458	High	14.44	798.2	572.9	572.9	3.59122e-15	3.42029e-16	0	0	2.2609e-13	2.15745e-14	0	0	40.57
Rep_1	High	Unambiguous	[R].NNVITLNITGK.[A]	1xHexNAc(2)Hex(7) [N7]	1.89277e-06	2.944e-08	1	1	1	8	P16278	P16278 [458-468]		0	2727.21	11	FALSE	Glycoprotein	9.51	83731258		High	HexNAc(2)Hex(7)	0	458	High	13.47	734.7	482.1	482.1	3.36166e-14	3.01263e-15	0	0	2.11637e-12	1.88871e-13	0	0	30.56
Rep_1	High	Unambiguous	[R].NNVITLNITGK.[A]	1xHexNAc(2)Hex(8) [N7]	1.72677e-06	2.944e-08	1	1	1	4	P16278	P16278 [458-468]		0	2889.26	11	FALSE	Glycoprotein	48.56	51982128		High	HexNAc(2)Hex(8)	0	458	High	13.72	708	417.5	417.5	1.92051e-14	1.72783e-15	0	0	1.20908e-12	1.06883e-13	0	0	31.09
Rep_1	High	Unambiguous	[R].NNVITLNITGK.[A]	1xHexNAc(2)Hex(9) [N7]	2.84462e-06	2.944e-08	1	1	1	4	P16278	P16278 [458-468]		0	3051.31	11	FALSE	Glycoprotein	9.87	73361928		Peak Found	HexNAc(2)Hex(9)	0	458	High	12.44	685.1	469.4	469.4	3.59122e-13	2.91573e-14	0	0	2.2609e-11	1.80067e-12	0	0	30.78
Rep_1	High	Unambiguous	[R].NNVITLNITGK.[A]	1xHexNAc(4)Hex(5)Fuc(1)NeuAc(2) [N7]	1.5942e-06	2.944e-08	1	1	1	7	P16278	P16278 [458-468]		0	3537.51	11	FALSE	Glycoprotein	21.5	2.9326e+07		High	HexNAc(4)Hex(5)Fuc(1)NeuAc(2)	0	458	High	13.93	764.6	461.7	82.6	1.17033e-14	8.7545e-16	0	0	7.36796e-13	5.37763e-14	0	0	46.83
Rep_1	High	Unambiguous	[R].NPCTSEQNCTSPFSYK.[N]	2xCarbamidomethyl [C3; C9]; 1xHexNAc(2)Hex(5) [N8]	8.46359e-07	2.944e-08	1	1	1	5	P05556	P05556 [205-220]		0	3136.21	16	FALSE	Glycoprotein	38.04	107251756		High	HexNAc(2)Hex(5)	0	205	High	15.76	847.5	649.6	649.6	1.73789e-16	1.60257e-17	0	0	1.09411e-14	9.92586e-16	0	0	19.58
Rep_1	High	Unambiguous	[R].NPCTSEQNCTSPFSYK.[N]	2xCarbamidomethyl [C3; C9]; 1xDeamidated [Q7]; 1xHexNAc(2)Hex(5) [N8]	5.50494e-05	2.944e-08	1	1	1	1	P05556	P05556 [205-220]		0	3137.2	16	FALSE	Glycoprotein			Not Reliable	High	HexNAc(2)Hex(5)	0	205	High	6.9	471.8	295.4	0	1.24993e-07	6.94893e-09	0	0	7.869e-06	2.41505e-05	2.35802e-05	6.30001e-05
Rep_1	High	Unambiguous	[R].NPCTSEQNCTSPFSYK.[N]	2xCarbamidomethyl [C3; C9]; 1xHexNAc(2)Hex(6) [N8]	4.58163e-07	2.944e-08	1	1	1	5	P05556	P05556 [205-220]		0	3298.27	16	FALSE	Glycoprotein	1.84	114192280		High	HexNAc(2)Hex(6)	0	205	High	17.76	911.5	716.6	716.6	1.73789e-18	1.85739e-19	0	0	1.09411e-16	1.16204e-17	0	0	19.31
Rep_1	High	Unambiguous	[R].NPCTSEQNCTSPFSYK.[N]	2xCarbamidomethyl [C3; C9]; 1xDeamidated [N/Q]; 1xHexNAc(2)Hex(6) [N8]	2.60352e-05	2.944e-08	1	1	2	2	P05556	P05556 [205-220]		0	3299.25	16	FALSE	Glycoprotein			No Quan Values	High	HexNAc(2)Hex(6)	0	205	High	8.05	573.3	379.1	35.6	8.99893e-09	4.48028e-10	0	0	5.66538e-07	2.67801e-08	0	0
Rep_1	High	Unambiguous	[R].NPCTSEQNCTSPFSYK.[N]	2xCarbamidomethyl [C3; C9]; 1xHexNAc(2)Hex(7) [N8]	2.82197e-07	2.944e-08	1	1	1	10	P05556	P05556 [205-220]		0	3460.32	16	FALSE	Glycoprotein	20.85	309514144		High	HexNAc(2)Hex(7)	0	205	High	19.52	1040	828.6	828.6	3.04199e-20	3.24142e-21	0	0	1.91512e-18	2.05626e-19	0	0	19.32
Rep_1	High	Unambiguous	[R].NPCTSEQNCTSPFSYK.[N]	2xCarbamidomethyl [C3; C9]; 1xDeamidated [N/Q]; 1xHexNAc(2)Hex(7) [N8]	5.41142e-06	2.944e-08	1	1	2	6	P05556	P05556 [205-220]		0	3461.3	16	FALSE	Glycoprotein			No Quan Values	High	HexNAc(2)Hex(7)	0	205	High	10.98	649.3	446.9	54.7	1.05742e-11	5.88316e-13	0	0	6.6571e-10	3.499e-11	0	0
Rep_1	High	Unambiguous	[K].NNTTFLECAPK.[S]	1xCarbamidomethyl [C8]; 1xHexNAc(2)Hex(9) [N]	0.000123748	2.944e-08	1	1	2	4	Q99985	Q99985 [585-595]		0	3159.24	11	FALSE	Glycoprotein				High	HexNAc(2)Hex(9)	0	585	High	5.78	366	216.1	110.7	1.66032e-06	8.71726e-08	0	0	0.000104517	8.22402e-05	8.16102e-05	0.000275255	16.32
Rep_1	High	Unambiguous	[R].NNSNNFDLNR.[N]	1xHexNAc(3)Hex(5)NeuAc(1) [N1]	5.53174e-05	2.944e-08	1	1	1	15	O75976	O75976 [626-635]		0	2918.14	10	FALSE	Glycoprotein	35.33	4.19151e+08		High	HexNAc(3)Hex(5)NeuAc(1)	0	626	High	6.9	506.4	219	219	1.27027e-07	7.06182e-09	0	0	7.99705e-06	2.41505e-05	2.35577e-05	6.29644e-05	16.44
Rep_1	High	Unambiguous	[K].NNTTFLECAPK.[S]	1xCarbamidomethyl [C8]; 1xHexNAc(2)Hex(8) [N]	1.72677e-06	2.944e-08	1	1	2	8	Q99985	Q99985 [585-595]		0	2997.19	11	FALSE	Glycoprotein	79.65	236096062		High	HexNAc(2)Hex(8)	0	585	High	13.72	734.5	552.7	33.1	1.92051e-14	1.63969e-15	0	0	1.20908e-12	1.01112e-13	0	0	18.68
Rep_1	High	Unambiguous	[K].NNTTFLECAPK.[S]	1xCarbamidomethyl [C8]; 1xHexNAc(2)Hex(6) [N]	2.20385e-06	2.944e-08	1	1	2	6	Q99985	Q99985 [585-595]		0	2673.09	11	FALSE	Glycoprotein	67.4	87478231		High	HexNAc(2)Hex(6)	0	585	High	13.08	735.2	546.7	45.1	8.32246e-14	5.86184e-15	0	0	5.2395e-12	3.63453e-13	0	0	18.84
Rep_1	High	Unambiguous	[R].NNSNNFDLNR.[N]	1xHexNAc(4)Hex(5)NeuAc(2) [N1]	0.000127233	2.944e-08	1	1	1	11	O75976	O75976 [626-635]		0	3412.32	10	FALSE	Glycoprotein	46.12	79072481		High	HexNAc(4)Hex(5)NeuAc(2)	0	626	High	5.74	453.3	204.1	204.1	1.81048e-06	9.5325e-08	0	0	0.000113968	8.22402e-05	8.12174e-05	0.000273928	25.65
Rep_1	High	Unambiguous	[R].NNTFLSLR.[D]	1xHexNAc(1) [N1]	9.49093e-05	2.944e-08	1	1	1	2	P13726	P13726 [169-176]		0	1167.6	8	FALSE	Glycoprotein	48.51	3758166		Peak Found	HexNAc(1)	0	169	High	6.14	480.2	198.7	198.7	7.24122e-07	3.91533e-08	0	0	4.55859e-05	5.34554e-05	5.33424e-05	0.000172137	32.37
Rep_1	High	Unambiguous	[R].NNTFLSLR.[D]	1xHexNAc(1)Fuc(1) [N1]	0.00013055	2.944e-08	1	1	1	4	P13726	P13726 [169-176]		0	1313.66	8	FALSE	Glycoprotein	16.11	11778709		High	HexNAc(1)Fuc(1)	0	169	High	5.71	432.9	192.5	192.5	1.96178e-06	1.02806e-07	0	0	0.000123491	8.22402e-05	8.08775e-05	0.000273015	32.29
Rep_1	High	Unambiguous	[R].NNTFLSLR.[D]	1xHexNAc(2)Hex(8) [N1]	1.03205e-05	2.944e-08	1	1	1	13	P13726	P13726 [169-176]		0	2667.1	8	FALSE	Glycoprotein	28.37	350155880		High	HexNAc(2)Hex(8)	0	169	High	9.67	610.6	288.5	288.5	2.1395e-10	1.19387e-11	0	0	1.34695e-08	7.32507e-10	0	0	23.9
Rep_1	High	Unambiguous	[R].NNTFLSLR.[D]	1xHexNAc(2)Hex(9) [N1]	2.97684e-05	2.944e-08	1	1	1	10	P13726	P13726 [169-176]		0	2829.16	8	FALSE	Glycoprotein	10.6	160798158		High	HexNAc(2)Hex(9)	0	169	High	7.83	586.9	248.1	248.1	1.47438e-08	7.44958e-10	0	0	9.28212e-07	4.44401e-08	0	0	23.98
Rep_1	High	Unambiguous	[R].NNTFLSLR.[D]	1xHexNAc(2)Hex(10) [N1]	0.00012259	2.944e-08	1	1	1	5	P13726	P13726 [169-176]		0	2991.21	8	FALSE	Glycoprotein	28.96	55934708		High	HexNAc(2)Hex(10)	0	169	High	5.79	475	195.3	195.3	1.61235e-06	8.47911e-08	0	0	0.000101497	8.22402e-05	8.17327e-05	0.000275634	23.72
Rep_1	High	Unambiguous	[R].NNTFLSLR.[D]	1xHexNAc(4)Hex(5)Fuc(1)NeuAc(1) [N1]	7.90188e-05	2.944e-08	1	1	1	21	P13726	P13726 [169-176]		0	3024.26	8	FALSE	Glycoprotein	8.94	722142694		High	HexNAc(4)Hex(5)Fuc(1)NeuAc(1)	0	169	High	6.39	523.9	191.1	191.1	4.05283e-07	2.21302e-08	0	0	2.55144e-05	3.44005e-05	3.30579e-05	5.90982e-05	32.37
Rep_1	High	Unambiguous	[R].NNTFLSLR.[D]	1xHexNAc(4)Hex(5)Fuc(2)NeuAc(1) [N1]	6.49763e-05	2.944e-08	1	1	1	24	P13726	P13726 [169-176]		0	3170.31	8	FALSE	Glycoprotein	10.97	1886901324		High	HexNAc(4)Hex(5)Fuc(2)NeuAc(1)	0	169	High	6.67	527.5	205.2	205.2	2.15695e-07	1.19068e-08	0	0	1.35792e-05	3.44005e-05	3.42673e-05	6.11135e-05	31.95
Rep_1	High	Unambiguous	[R].NNTFLSLR.[D]	1xHexNAc(4)Hex(5)Fuc(1)NeuAc(2) [N1]	8.47607e-05	2.944e-08	1	1	1	24	P13726	P13726 [169-176]		0	3315.35	8	FALSE	Glycoprotein	4.83	2309752726		High	HexNAc(4)Hex(5)Fuc(1)NeuAc(2)	0	169	High	6.3	499.3	216.8	216.8	5.06627e-07	2.7651e-08	0	0	3.18943e-05	3.44005e-05	3.26396e-05	5.84488e-05	42.47
Rep_1	High	Unambiguous	[R].NNTFLSLR.[D]	1xHexNAc(4)Hex(5)Fuc(3)NeuAc(1) [N1]	0.000146028	2.944e-08	1	1	1	9	P13726	P13726 [169-176]		0	3316.37	8	FALSE	Glycoprotein	4.26	220940144		High	HexNAc(4)Hex(5)Fuc(3)NeuAc(1)	0	169	High	5.56	461.3	164.3	164.3	2.78439e-06	1.41881e-07	0	0	0.000175264	9.07954e-05	8.94294e-05	0.0002685	32.52
Rep_1	High	Unambiguous	[R].NNTIVNELVR.[V]	1xHexNAc(2)Hex(3)Fuc(1) [N1]	9.18445e-06	2.944e-08	1	1	1	12	P10253	P10253 [882-891]		0	2210.02	10	FALSE	Glycoprotein		77752905		High	HexNAc(2)Hex(3)Fuc(1)	0	882	High	9.89	609.3	353.4	353.4	1.27599e-10	7.10286e-12	0	0	8.03314e-09	4.33626e-10	0	0	28.64
Rep_1	High	Unambiguous	[R].NNTIVNELVR.[V]	1xHexNAc(2)Hex(6)Phospho(1) [N1]	3.083e-05	2.944e-08	1	1	1	6	P10253	P10253 [882-891]		0	2630.08	10	FALSE	Glycoprotein	14.73	30735118		High	HexNAc(2)Hex(6)Phospho(1)	0	882	High	7.78	569.2	268.8	268.8	1.67458e-08	8.60394e-10	0	0	1.05425e-06	5.16355e-08	0	0	37.23
Rep_1	High	Unambiguous	[R].NNTIVNELVR.[V]	1xHexNAc(2)Hex(7) [N1]	4.60319e-05	2.944e-08	1	1	1	6	P10253	P10253 [882-891]		0	2712.17	10	FALSE	Glycoprotein	58	65156448		High	HexNAc(2)Hex(7)	0	882	High	7.16	478.5	269.8	269.8	6.84497e-08	3.69776e-09	0	0	4.30931e-06	1.24702e-05	1.22356e-05	6.52273e-05	27.78
Rep_1	High	Unambiguous	[R].NNTIVNELVR.[V]	1xHexNAc(2)Hex(8) [N1]	8.28849e-06	2.944e-08	1	1	1	9	P10253	P10253 [882-891]		0	2874.22	10	FALSE	Glycoprotein	40.71	158879214		High	HexNAc(2)Hex(8)	0	882	High	10.1	608.6	319.9	319.9	8.02109e-11	4.02034e-12	0	0	5.04978e-09	2.46464e-10	0	0	27.03
Rep_1	High	Unambiguous	[R].NNTIVNELVR.[V]	1xHexNAc(2)Hex(9) [N1]	1.54218e-05	2.944e-08	1	1	1	9	P10253	P10253 [882-891]		0	3036.28	10	FALSE	Glycoprotein	14.32	176923430		High	HexNAc(2)Hex(9)	0	882	High	8.93	583.7	322.5	322.5	1.16935e-09	5.98472e-11	0	0	7.36177e-08	3.77065e-09	0	0	27.45
Rep_1	High	Unambiguous	[K].NNTTFLECAPK.[S]	1xCarbamidomethyl [C8]; 1xHexNAc(2)Hex(5) [N]	1.13322e-05	2.944e-08	1	1	2	2	Q99985	Q99985 [585-595]		0	2511.03	11	FALSE	Glycoprotein				High	HexNAc(2)Hex(5)	0	585	High	9.49	528.5	398.1	9.6	3.21289e-10	1.79291e-11	0	0	2.02272e-08	1.11981e-09	0	0	16.49
Rep_1	High	Unambiguous	[K].NNTTFLECAPK.[S]	1xCarbamidomethyl [C8]; 1xHexNAc(2)Hex(7) [N]	3.31351e-06	2.944e-08	1	1	2	8	Q99985	Q99985 [585-595]		0	2835.14	11	FALSE	Glycoprotein	50.8	91338190		High	HexNAc(2)Hex(7)	0	585	High	12.08	658.9	498.3	43.1	8.32246e-13	5.35325e-14	0	0	5.2395e-11	3.27725e-12	0	0	18.89
Rep_1	High	Unambiguous	[K].NSTKQEILAALEK.[G]	1xHexNAc(2)Hex(8) [N1]	9.89389e-06	2.944e-08	1	1	1	4	P07602	P07602 [426-438]		1	3147.38	13	FALSE	Glycoprotein	24.61	52210840		Peak Found	HexNAc(2)Hex(8)	0	426	High	9.75	603.9	304.7	304.7	1.77673e-10	9.96174e-12	0	0	1.11856e-08	6.15036e-10	0	0	28.96
Rep_1	High	Unambiguous	[R].NINSSCRPGPGAWLR.[V]	1xCarbamidomethyl [C6]; 1xHexNAc(2)Hex(5) [N3]	8.09258e-06	2.944e-08	1	1	1	4	O95479	O95479 [155-169]		0	2901.26	15	FALSE	Glycoprotein	95.09	186657920		High	HexNAc(2)Hex(5)	0	155	High	10.14	631.7	360	360	7.18948e-11	3.4958e-12	0	0	4.52622e-09	2.12466e-10	0	0	24.58
Rep_1	High	Unambiguous	[K].NLNNSQSDVVSFR.[L]	1xHexNAc(2)Hex(10) [N3]	7.44297e-05	2.944e-08	1	1	1	1	P08648	P08648 [771-783]		0	3506.41	13	FALSE	Glycoprotein	53.28	33216876		Peak Found	HexNAc(2)Hex(10)	0	771	High	6.48	428.4	238.4	238.4	3.34649e-07	1.85252e-08	0	0	2.10678e-05	3.44005e-05	3.33916e-05	5.97122e-05	19.9
Rep_1	High	Unambiguous	[R].NCSAAPQPEPAAGLASYPELR.[L]	1xCarbamidomethyl [C2]; 1xDeamidated [Q7]; 1xHexNAc(2)Hex(7) [N1]	7.56801e-07	2.944e-08	1	1	1	9	O75718	O75718 [87-107]		0	3740.56	21	FALSE	Glycoprotein				High	HexNAc(2)Hex(7)	0	87	High	16.11	859.2	753.3	753.3	7.81774e-17	6.74555e-18	0	0	4.92175e-15	4.16834e-16	0	0	40.53
Rep_1	High	Unambiguous	[R].NCSAAPQPEPAAGLASYPELR.[L]	1xCarbamidomethyl [C2]; 1xHexNAc(2)Hex(8) [N1]	1.63251e-07	2.944e-08	1	1	1	15	O75718	O75718 [87-107]		0	3901.63	21	FALSE	Glycoprotein	13.32	1.08283e+09		High	HexNAc(2)Hex(8)	0	87	High	21.71	1135	986.9	986.9	1.94635e-22	2.27258e-23	0	0	1.22535e-20	1.416e-21	0	0	37.42
Rep_1	High	Unambiguous	[R].NCSAAPQPEPAAGLASYPELR.[L]	1xCarbamidomethyl [C2]; 1xDeamidated [Q7]; 1xHexNAc(2)Hex(8) [N1]	1.21949e-05	2.944e-08	1	1	1	7	O75718	O75718 [87-107]		0	3902.62	21	FALSE	Glycoprotein			No Quan Values	High	HexNAc(2)Hex(8)	0	87	High	9.36	550.9	495	495	4.3988e-10	2.4804e-11	0	0	2.76932e-08	1.56112e-09	0	0
Rep_1	High	Unambiguous	[R].NCSAAPQPEPAAGLASYPELR.[L]	1xCarbamidomethyl [C2]; 1xDeamidated [Q7]; 1xHexNAc(3)Hex(4)Fuc(1)NeuAc(1)Na(1) [N1]	0.000121905	2.944e-08	1	1	1	3	O75718	O75718 [87-107]		0	3916.62	21	FALSE	Glycoprotein	56.35	34996420		High	HexNAc(3)Hex(4)Fuc(1)NeuAc(1)Na(1)	0	87	High	5.8	402.7	253.8	253.8	1.5844e-06	8.35319e-08	0	0	9.97381e-05	8.22402e-05	8.17962e-05	0.000275816	37.47
Rep_1	High	Unambiguous	[R].NCSAAPQPEPAAGLASYPELR.[L]	1xCarbamidomethyl [C2]; 1xHexNAc(2)Hex(9) [N1]	1.6683e-07	2.944e-08	1	1	1	9	O75718	O75718 [87-107]		0	4063.68	21	FALSE	Glycoprotein	8.12	174944464		High	HexNAc(2)Hex(9)	0	87	High	21.62	1124.1	943.4	337.5	2.4026e-22	2.53708e-23	0	0	1.51258e-20	1.58297e-21	0	0	37.72
Rep_1	High	Unambiguous	[R].NCSAAPQPEPAAGLASYPELR.[L]	1xCarbamidomethyl [C2]; 1xDeamidated [Q7]; 1xHexNAc(4)Hex(4)Fuc(1)NeuAc(1)Na(1) [N1]	1.3268e-06	2.944e-08	1	1	1	1	O75718	O75718 [87-107]		0	4119.7	21	FALSE	Glycoprotein	43.68	5964813		Peak Found	HexNAc(4)Hex(4)Fuc(1)NeuAc(1)Na(1)	1	87	High	14.44	792.4	627.8	627.8	3.63953e-15	3.50578e-16	0	0	2.29131e-13	2.21324e-14	0	0	35.97
Rep_1	High	Unambiguous	[R].NCSAAPQPEPAAGLASYPELR.[L]	1xCarbamidomethyl [C2]; 1xHexNAc(2)Hex(10) [N1]	8.86244e-07	2.944e-08	1	1	1	1	O75718	O75718 [87-107]		0	4225.74	21	FALSE	Glycoprotein	18.49	7.18567e+06		High	HexNAc(2)Hex(10)	1	87	High	15.62	842.5	700.5	136.4	2.4026e-16	2.48504e-17	0	0	1.51258e-14	1.55548e-15	0	0	37.6
Rep_1	High	Unambiguous	[R].NCSAAPQPEPAAGLASYPELR.[L]	1xCarbamidomethyl [C2]; 1xDeamidated [Q7]; 1xHexNAc(2)Hex(10) [N1]	1.49841e-06	2.944e-08	1	1	1	1	O75718	O75718 [87-107]		0	4226.72	21	FALSE	Glycoprotein			No Quan Values	High	HexNAc(2)Hex(10)	1	87	High	14.1	791.9	650.4	2.4	7.92664e-15	6.01362e-16	0	0	4.99031e-13	3.74959e-14	0	0
Rep_1	High	Unambiguous	[R].NCSAAPQPEPAAGLASYPELR.[L]	1xCarbamidomethyl [C2]; 1xHexNAc(2)Hex(7) [N1]	9.98449e-08	2.944e-08	1	1	1	20	O75718	O75718 [87-107]		0	3739.58	21	FALSE	Glycoprotein	6.53	466470500		High	HexNAc(2)Hex(7)	0	87	High	23.89	1201.8	1087.2	1087.2	1.28486e-24	1.31621e-25	0	0	8.08899e-23	8.17559e-24	0	0	37.36
Rep_1	High	Unambiguous	[K].NCSPWLSCEELR.[T]	2xCarbamidomethyl [C2; C8]; 1xHexNAc(2)Hex(8) [N1]	4.99406e-05	2.944e-08	1	1	1	4	Q9H5K3	Q9H5K3 [67-78]		0	3253.25	12	FALSE	Glycoprotein;Kinase	14.15			High	HexNAc(2)Hex(8)	0	67	High	7.04	523.4	339.8	339.8	9.02201e-08	4.96404e-09	0	0	7.89357e-07	3.81703e-08	0	0	31.21
Rep_1	High	Unambiguous	[K].NCTNISCSDSLSYASEDALK.[T]	2xCarbamidomethyl [C2; C7]; 1xHexNAc(2)Hex(8) [N4]	5.67709e-07	2.944e-08	1	1	1	2	P54849	P54849 [43-62]		0	3937.54	20	FALSE	Glycoprotein	15.19	29900640		Peak Found	HexNAc(2)Hex(8)	0	43	High	17.03	932.6	662.9	108	9.24537e-18	8.25623e-19	0	0	8.08899e-17	7.85449e-18	0	0	32.49
Rep_1	High	Unambiguous	[K].NCTSISGDLHILPVAFR.[G]	1xCarbamidomethyl [C2]; 1xHexNAc(2)Hex(4) [N1]	2.56776e-07	2.944e-08	1	1	1	2	P00533	P00533 [361-377]		0	2954.34	17	FALSE	Glycoprotein;Kinase			No Quan Values	High	HexNAc(2)Hex(4)	0	361	High	19.88	1012.8	771.5	771.5	1.32198e-20	1.43427e-21	0	0	8.3227e-19	9.11084e-20	0	0
Rep_1	High	Unambiguous	[K].NCTSISGDLHILPVAFR.[G]	1xCarbamidomethyl [C2]; 1xHexNAc(2)Hex(5) [N1]	1.99547e-07	2.944e-08	1	1	1	7	P00533	P00533 [361-377]		0	3116.4	17	FALSE	Glycoprotein;Kinase	25.83	4.37472e+07		High	HexNAc(2)Hex(5)	0	361	High	20.88	1064.1	839.4	839.4	1.32198e-21	1.45196e-22	0	0	8.3227e-20	9.22967e-21	0	0	51.02
Rep_1	High	Unambiguous	[K].NCTSISGDLHILPVAFR.[G]	1xCarbamidomethyl [C2]; 1xHexNAc(2)Hex(6) [N1]	3.34747e-07	2.944e-08	1	1	1	13	P00533	P00533 [361-377]		0	3278.45	17	FALSE	Glycoprotein;Kinase	51.45	200677590		High	HexNAc(2)Hex(6)	0	361	High	18.88	999.6	744.2	744.2	1.32198e-19	1.46529e-20	0	0	8.3227e-18	9.05533e-19	0	0	50.73
Rep_1	High	Unambiguous	[K].NCTSISGDLHILPVAFR.[G]	1xCarbamidomethyl [C2]; 1xHexNAc(2)Hex(7) [N1]	2.46954e-07	2.944e-08	1	1	1	27	P00533	P00533 [361-377]		0	3440.5	17	FALSE	Glycoprotein;Kinase	35.33	1018352488		High	HexNAc(2)Hex(7)	0	361	High	20.03	1052.1	926.1	926.1	9.32691e-21	8.84486e-22	0	0	5.87187e-19	5.56572e-20	0	0	50.42
Rep_1	High	Unambiguous	[R].NCSAAPQPEPAAGLASYPELR.[L]	1xCarbamidomethyl [C2]; 1xDeamidated [Q7]; 1xHexNAc(5)Hex(5)NeuAc(1)Na(1) [N1]	1.02846e-05	2.944e-08	1	1	1	1	O75718	O75718 [87-107]		0	4338.77	21	FALSE	Glycoprotein	38.61	100606736		Peak Found	HexNAc(5)Hex(5)NeuAc(1)Na(1)	1	87	High	9.68	695.8	196.6	196.6	2.1071e-10	1.17973e-11	0	0	1.32655e-08	7.27677e-10	0	0	37.65
Rep_1	High	Unambiguous	[R].NCSAAPQPEPAAGLASYPELR.[L]	1xCarbamidomethyl [C2]; 1xDeamidated [Q7]; 1xHexNAc(2)Hex(6) [N1]	7.58256e-07	2.944e-08	1	1	1	15	O75718	O75718 [87-107]		0	3578.51	21	FALSE	Glycoprotein	23.01	1.68275e+07		High	HexNAc(2)Hex(6)	0	87	High	16.1	890.7	764	764	7.92664e-17	6.78263e-18	0	0	4.99031e-15	4.19189e-16	0	0	37.54
Rep_1	High	Unambiguous	[R].NCSAAPQPEPAAGLASYPELR.[L]	1xCarbamidomethyl [C2]; 1xHexNAc(2)Hex(6) [N1]	9.98449e-08	2.944e-08	1	1	1	21	O75718	O75718 [87-107]		0	3577.53	21	FALSE	Glycoprotein	5.13	647211728		High	HexNAc(2)Hex(6)	0	87	High	23.89	1200.3	1079	1079	1.28486e-24	1.31197e-25	0	0	8.08899e-23	8.14914e-24	0	0	37.53
Rep_1	High	Unambiguous	[K].NATYGYVLDDPDPDDGFNYK.[Q]	1xDeamidated [N18]; 1xHexNAc(2)Hex(5) [N1]	8.71186e-05	2.944e-08	1	1	1	1	O43852	O43852 [131-150]		0	3496.38	20	FALSE	Glycoprotein			No Quan Values	High	HexNAc(2)Hex(5)	0	131	High	6.26	445.2	275	275	5.52644e-07	3.00896e-08	0	0	3.47912e-05	3.44005e-05	3.249e-05	5.81869e-05
Rep_1	High	Unambiguous	[K].NATYGYVLDDPDPDDGFNYK.[Q]	1xHexNAc(2)Hex(6) [N1]	1.56458e-07	2.944e-08	1	1	1	15	O43852	O43852 [131-150]		0	3657.45	20	FALSE	Glycoprotein	7.81	256322973		High	HexNAc(2)Hex(6)	0	131	High	21.89	1128.5	889.2	889.2	1.28486e-22	1.36549e-23	0	0	8.08899e-21	8.54714e-22	0	0	45.45
Rep_1	High	Unambiguous	[K].NATYGYVLDDPDPDDGFNYK.[Q]	1xHexNAc(4)Hex(3)Fuc(1) [N1]	5.92822e-07	2.944e-08	1	1	1	3	O43852	O43852 [131-150]		0	3723.51	20	FALSE	Glycoprotein	13.08	110437280		High	HexNAc(4)Hex(3)Fuc(1)	0	131	High	16.89	884.7	706.7	706.7	1.28486e-17	1.22674e-18	0	0	8.08899e-16	7.56493e-17	0	0	45.64
Rep_1	High	Unambiguous	[K].NATYGYVLDDPDPDDGFNYK.[Q]	1xHexNAc(2)Hex(6)Phospho(1) [N1]	3.9925e-06	2.944e-08	1	1	1	5	O43852	O43852 [131-150]		0	3737.42	20	FALSE	Glycoprotein	28.25	1.65173e+07		High	HexNAc(2)Hex(6)Phospho(1)	0	131	High	11.65	636	428.9	428.9	2.24901e-12	1.55505e-13	0	0	1.4159e-10	9.42882e-12	0	0	53.03
Rep_1	High	Unambiguous	[K].NATYGYVLDDPDPDDGFNYK.[Q]	1xHexNAc(2)Hex(7) [N1]	4.41166e-07	2.944e-08	1	1	1	4	O43852	O43852 [131-150]		0	3819.51	20	FALSE	Glycoprotein	21.22	36326640		High	HexNAc(2)Hex(7)	0	131	High	17.89	926.7	720.8	720.8	1.28486e-18	1.24783e-19	0	0	8.08899e-17	7.75388e-18	0	0	45.86
Rep_1	High	Unambiguous	[K].NATYGYVLDDPDPDDGFNYK.[Q]	1xDeamidated [N18]; 1xHexNAc(2)Hex(7) [N1]	8.66064e-05	2.944e-08	1	1	1	3	O43852	O43852 [131-150]		0	3820.49	20	FALSE	Glycoprotein			No Quan Values	High	HexNAc(2)Hex(7)	0	131	High	6.27	444.6	252.9	252.9	5.42425e-07	2.94715e-08	0	0	3.41478e-05	3.44005e-05	3.2526e-05	5.82513e-05
Rep_1	High	Unambiguous	[K].NATYGYVLDDPDPDDGFNYK.[Q]	1xHexNAc(3)Hex(4)NeuAc(1)Na(1) [N1]	6.56072e-05	2.944e-08	1	1	1	5	O43852	O43852 [131-150]		0	3849.5	20	FALSE	Glycoprotein	9.31	140473556		High	HexNAc(3)Hex(4)NeuAc(1)Na(1)	0	131	High	6.65	475.1	275.3	275.3	2.22589e-07	1.23739e-08	0	0	1.40132e-05	3.44005e-05	3.4188e-05	6.10054e-05	44.22
Rep_1	High	Unambiguous	[K].NATYGYVLDDPDPDDGFNYK.[Q]	1xHexNAc(5)Hex(3)Fuc(1) [N1]	1.61824e-06	2.944e-08	1	1	1	6	O43852	O43852 [131-150]		0	3926.59	20	FALSE	Glycoprotein	25.34	139366532		High	HexNAc(5)Hex(3)Fuc(1)	0	131	High	13.89	750	621.5	621.5	1.28486e-14	9.69118e-16	0	0	8.08899e-13	5.93921e-14	0	0	45.64
Rep_1	High	Unambiguous	[K].NATYGYVLDDPDPDDGFNYK.[Q]	1xHexNAc(3)Hex(5)NeuAc(1)Na(1) [N1]	6.04498e-05	2.944e-08	1	1	1	5	O43852	O43852 [131-150]		0	4011.56	20	FALSE	Glycoprotein	7.02	103581672		High	HexNAc(3)Hex(5)NeuAc(1)Na(1)	0	131	High	6.77	435.5	220.2	220.2	1.70306e-07	9.48481e-09	0	0	1.07217e-05	2.41505e-05	2.31548e-05	6.1885e-05	44.59
Rep_1	High	Unambiguous	[K].NCSAACPGLQLSNNPVK.[G]	2xCarbamidomethyl [C2; C6]; 1xHexNAc(2)Hex(8) [N1]	9.16723e-07	2.944e-08	1	1	1	4	P05107	P05107 [642-658]		0	3532.44	17	FALSE		25.94	29050058		High	HexNAc(2)Hex(8)	0	642	High	15.52	808.1	653.3	653.3	3.04199e-16	3.08255e-17	0	0	1.91512e-14	1.93013e-15	0	0	24.3
Rep_1	High	Unambiguous	[R].NCSAAPQPEPAAGLASYPELR.[L]	1xCarbamidomethyl [C2]; 1xHexNAc(1) [N1]	2.12787e-07	2.944e-08	1	1	1	7	O75718	O75718 [87-107]		0	2402.13	21	FALSE	Glycoprotein	28.42	2.37608e+07		High	HexNAc(1)	0	87	High	20.62	1059.7	995.5	995.5	2.4026e-21	2.57798e-22	0	0	1.51258e-19	1.62298e-20	0	0	37.06
Rep_1	High	Unambiguous	[R].NCSAAPQPEPAAGLASYPELR.[L]	1xCarbamidomethyl [C2]; 1xHexNAc(2) [N1]	2.74706e-07	2.944e-08	1	1	1	3	O75718	O75718 [87-107]		0	2605.21	21	FALSE	Glycoprotein	40.89	9665819		High	HexNAc(2)	0	87	High	19.62	1028.6	938	938	2.4026e-20	2.72848e-21	0	0	1.51258e-18	1.72777e-19	0	0	37.62
Rep_1	High	Unambiguous	[R].NCSAAPQPEPAAGLASYPELR.[L]	1xCarbamidomethyl [C2]; 1xHexNAc(2)Hex(1) [N1]	1.9894e-07	2.944e-08	1	1	1	1	O75718	O75718 [87-107]		0	2767.26	21	FALSE	Glycoprotein	27.6	8480190		Peak Found	HexNAc(2)Hex(1)	0	87	High	20.89	1063	958.3	958.3	1.28486e-21	1.35341e-22	0	0	8.08899e-20	8.61263e-21	0	0	37.8
Rep_1	High	Unambiguous	[R].NCSAAPQPEPAAGLASYPELR.[L]	1xCarbamidomethyl [C2]; 1xHexNAc(2)Hex(4) [N1]	3.12766e-05	2.944e-08	1	1	1	2	O75718	O75718 [87-107]		0	3253.42	21	FALSE	Glycoprotein	41.92	6.84571e+06		High	HexNAc(2)Hex(4)	0	87	High	7.75	483.1	343.2	343.2	1.76402e-08	9.11302e-10	0	0	1.11056e-06	5.47093e-08	0	0	38.18
Rep_1	High	Unambiguous	[R].NCSAAPQPEPAAGLASYPELR.[L]	1xCarbamidomethyl [C2]; 1xHexNAc(2)Hex(5) [N1]	3.04904e-07	2.944e-08	1	1	1	4	O75718	O75718 [87-107]		0	3415.47	21	FALSE	Glycoprotein	6.13	2.11332e+07		High	HexNAc(2)Hex(5)	0	87	High	19.23	1028.3	771.6	771.6	5.95596e-20	5.41413e-21	0	0	3.74965e-18	3.3508e-19	0	0	37.78
Rep_1	High	Unambiguous	[R].NCSAAPQPEPAAGLASYPELR.[L]	1xCarbamidomethyl [C2]; 1xDeamidated [Q7]; 1xHexNAc(2)Hex(5) [N1]	9.18548e-06	2.944e-08	1	1	1	4	O75718	O75718 [87-107]		0	3416.46	21	FALSE	Glycoprotein	53.32	25630842		High	HexNAc(2)Hex(5)	0	87	High	9.89	599	482.3	482.3	1.27663e-10	7.11482e-12	0	0	8.03717e-09	4.34406e-10	0	0	38.44
Rep_1	High	Unambiguous	[K].NCTSISGDLHILPVAFR.[G]	1xCarbamidomethyl [C2]; 1xHexNAc(2)Hex(8) [N1]	1.99547e-07	2.944e-08	1	1	1	32	P00533	P00533 [361-377]		0	3602.56	17	FALSE	Glycoprotein;Kinase	30.61	1.66056e+09		High	HexNAc(2)Hex(8)	0	361	High	20.88	1052.6	911.8	911.8	1.32198e-21	1.4499e-22	0	0	8.3227e-20	9.21678e-21	0	0	50.25
Rep_1	High	Unambiguous	[K].NCTSISGDLHILPVAFR.[G]	1xCarbamidomethyl [C2]; 1xHexNAc(5)Hex(5) [N1]	3.786e-06	2.944e-08	1	1	1	1	P00533	P00533 [361-377]		0	3725.64	17	FALSE	Glycoprotein;Kinase	54.41	4948291		Peak Found	HexNAc(5)Hex(5)	0	361	High	11.77	691.4	516.6	516.6	1.7004e-12	1.11263e-13	0	0	1.07051e-10	6.64021e-12	0	0	50.93
Rep_1	High	Unambiguous	[K].NCTSISGDLHILPVAFR.[G]	1xCarbamidomethyl [C2]; 1xHexNAc(2)Hex(9) [N1]	1.99547e-07	2.944e-08	1	1	1	19	P00533	P00533 [361-377]		0	3764.61	17	FALSE	Glycoprotein;Kinase	17.97	581342526		High	HexNAc(2)Hex(9)	0	361	High	20.88	1058.4	942.5	942.5	1.32198e-21	1.43755e-22	0	0	8.3227e-20	9.13939e-21	0	0	50.22
Rep_1	High	Unambiguous	[R].NDAGSYECEIQNPASANR.[S]	1xCarbamidomethyl [C8]; 1xHexNAc(3)Hex(6)NeuAc(1) [N17]	4.58163e-07	2.944e-08	1	1	1	13	P40199	P40199 [208-225]		0	3868.5	18	FALSE		31.47	275240244		High	HexNAc(3)Hex(6)NeuAc(1)	0	208	High	17.76	903.7	520.4	520.4	1.73789e-18	1.75955e-19	0	0	1.09411e-16	1.10032e-17	0	0	25.62
Rep_1	High	Unambiguous	[R].NDAGSYECEIQNPASANR.[S]	1xCarbamidomethyl [C8]; 1xHexNAc(4)Hex(5)NeuAc(1) [N17]	1.699e-06	2.944e-08	1	1	1	4	P40199	P40199 [208-225]		0	3909.52	18	FALSE		37.44	70103322		High	HexNAc(4)Hex(5)NeuAc(1)	0	208	High	13.76	705.8	513.6	513.6	1.73789e-14	1.35095e-15	0	0	1.09411e-12	8.31917e-14	0	0	28.43
Rep_1	High	Unambiguous	[R].NDAGSYECEIQNPASANR.[S]	1xCarbamidomethyl [C8]; 1xHexNAc(4)Hex(5)Fuc(2) [N17]	9.10315e-06	2.944e-08	1	1	1	3	P40199	P40199 [208-225]		0	3910.54	18	FALSE		61.09	19848802		High	HexNAc(4)Hex(5)Fuc(2)	0	208	High	9.91	597.6	401.1	184.7	1.22612e-10	6.64001e-12	0	0	7.7192e-09	4.03693e-10	0	0	28.42
Rep_1	High	Unambiguous	[R].NDAGSYECEIQNPASANR.[S]	1xCarbamidomethyl [C8]; 1xHexNAc(7)Hex(4) [N17]	3.42447e-07	2.944e-08	1	1	1	4	P40199	P40199 [208-225]		0	4065.61	18	FALSE		66.52	72758800		High	HexNAc(7)Hex(4)	0	208	High	18.8	1025.6	426.2	426.2	1.60181e-19	1.69847e-20	0	0	1.00844e-17	1.06129e-18	0	0	21.12
Rep_1	High	Unambiguous	[R].NDAGSYECEIQNPASANR.[S]	1xCarbamidomethyl [C8]; 1xHexNAc(4)Hex(5)NeuAc(2) [N17]	4.93397e-05	2.944e-08	1	1	1	2	P40199	P40199 [208-225]		0	4200.62	18	FALSE		4.86	2.95253e+07		High	HexNAc(4)Hex(5)NeuAc(2)	1	208	High	7.06	467.3	279.2	13.2	8.66118e-08	4.76486e-09	0	0	5.45272e-06	2.41505e-05	2.4106e-05	6.43998e-05	33.68
Rep_1	High	Unambiguous	[R].NDAGSYECEIQNPASANR.[S]	1xCarbamidomethyl [C8]; 1xHexNAc(5)Hex(6)NeuAc(1) [N17]	9.90403e-05	2.944e-08	1	1	1	3	P40199	P40199 [208-225]		0	4274.66	18	FALSE		5.52	67975186		High	HexNAc(5)Hex(6)NeuAc(1)	0	208	High	6.08	392.3	220.8	68.2	8.27846e-07	4.45321e-08	0	0	5.21154e-05	6.39952e-05	6.35304e-05	0.000228102	27.69
Rep_1	High	Unambiguous	[R].NDAGSYECEIQNPASANR.[S]	1xCarbamidomethyl [C8]; 1xHexNAc(5)Hex(6)NeuAc(2) [N17]	3.81079e-05	2.944e-08	1	1	1	3	P40199	P40199 [208-225]		0	4565.75	18	FALSE		90.77	11315338		High	HexNAc(5)Hex(6)NeuAc(2)	0	208	High	7.45	474.1	284.2	10.4	3.56338e-08	1.9191e-09	0	0	2.24337e-06	1.16348e-07	0	0	30.01
Rep_1	High	Unambiguous	[R].NDQLPSNFTPVFYSQLQK.[N]	1xHexNAc(2)Hex(9) [N7]	8.46359e-07	2.944e-08	1	1	1	1	Q99102	Q99102 [4884-4901]		0	3990.69	18	FALSE				No Quan Values	High	HexNAc(2)Hex(9)	0	4884	High	15.76	809.8	665.3	665.3	1.73789e-16	1.59433e-17	0	0	1.09411e-14	9.87344e-16	0	0
Rep_1	High	Unambiguous	[R].NDVVFQPISGEDVRDVTALNVSTLK.[A]	1xHexNAc(2)Hex(6) [N20]	3.47599e-06	2.944e-08	1	1	1	5	Q99102	Q99102 [5273-5297]		1	4094.89	25	FALSE		42.2	6.81138e+06		Peak Found	HexNAc(2)Hex(6)	1	5273	High	11.97	639.6	431.2	208.7	1.07794e-12	6.99304e-14	0	0	6.78632e-11	4.20818e-12	0	0	56.88
Rep_1	High	Unambiguous	[R].NDVVFQPISGEDVRDVTALNVSTLK.[A]	1xHexNAc(4)Hex(5)Fuc(1)NeuAc(1) [N20]	9.53957e-06	2.944e-08	1	1	1	10	Q99102	Q99102 [5273-5297]		1	4776.15	25	FALSE		32.24	49827160		High	HexNAc(4)Hex(5)Fuc(1)NeuAc(1)	1	5273	High	9.82	628.4	379.5	53.3	1.51146e-10	8.40898e-12	0	0	9.51559e-09	5.14487e-10	0	0	61.02
Rep_1	High	Unambiguous	[K].NELMLNSSLMR.[I]	1xHexNAc(2)Hex(9) [N6]	5.08255e-05	2.944e-08	1	1	1	3	O00468	O00468 [130-140]		0	3172.28	11	FALSE					High	HexNAc(2)Hex(9)	0	130	High	7.02	476.5	272.5	241.4	9.57135e-08	5.22205e-09	0	0	6.02572e-06	2.41505e-05	2.39811e-05	6.40656e-05	34.61
Rep_1	High	Unambiguous	[R].NESDKAPWPLSLPGCPHR.[C]	1xCarbamidomethyl [C15]; 1xHexNAc(2)Hex(6) [N1]	4.65157e-07	2.944e-08	1	1	1	6	P11117	P11117 [331-348]		1	3439.47	18	FALSE	Glycoprotein	40.46	70452184		High	HexNAc(2)Hex(6)	0	331	High	17.71	902.6	575	575	1.9603e-18	2.24557e-19	0	0	1.23413e-16	1.41355e-17	0	0	34.85
Rep_1	High	Unambiguous	[R].NESDKAPWPLSLPGCPHR.[C]	1xCarbamidomethyl [C15]; 1xHexNAc(2)Hex(7) [N1]	1.20695e-06	2.944e-08	1	1	1	4	P11117	P11117 [331-348]		1	3601.53	18	FALSE	Glycoprotein	18.58	45763280		Peak Found	HexNAc(2)Hex(7)	0	331	High	14.71	775.7	380.5	380.5	1.9603e-15	1.99839e-16	0	0	1.23413e-13	1.25124e-14	0	0	34.66
Rep_1	High	Unambiguous	[K].NETIWYLK.[Y]	1xHexNAc(2)Hex(6) [N1]	5.46884e-06	2.944e-08	1	1	1	10	O15342	O15342 [70-77]		0	2445.03	8	FALSE		22.25	107797728		High	HexNAc(2)Hex(6)	0	70	High	10.95	738.9	328	328	1.11402e-11	6.10502e-13	0	0	9.74684e-11	6.19261e-12	0	0	30.99
Rep_1	High	Unambiguous	[K].NFIINMTCR.[F]	1xCarbamidomethyl [C8]; 1xHexNAc(2)Hex(8) [N5]	2.08505e-05	2.944e-08	1	1	1	7	Q9BRN9	Q9BRN9 [118-126]		0	2871.14	9	FALSE	Glycoprotein	12.28	102142820		High	HexNAc(2)Hex(8)	0	118	High	8.41	568.3	354.2	334.4	3.87367e-09	1.86697e-10	0	0	2.43872e-07	1.12565e-08	0	0	32.17
Rep_1	High	Unambiguous	[K].NFIINMTCR.[F]	1xCarbamidomethyl [C8]; 1xHexNAc(2)Hex(9) [N5]	3.88847e-05	2.944e-08	1	1	1	6	Q9BRN9	Q9BRN9 [118-126]		0	3033.19	9	FALSE	Glycoprotein	42.17	35571216		High	HexNAc(2)Hex(9)	0	118	High	7.42	549.8	244.1	244.1	3.82413e-08	2.06182e-09	0	0	2.40752e-06	1.25077e-07	0	0	32.73
Rep_1	High	Unambiguous	[R].NFSGPDKDVFFDDR.[S]	1xHexNAc(2)Hex(6) [N1]	2.53278e-06	2.944e-08	1	1	1	8	Q8IWF2	Q8IWF2 [502-515]		1	3037.22	14	FALSE	Glycoprotein	27.15	132301824		High	HexNAc(2)Hex(6)	0	502	High	12.73	737.6	440	440	1.86298e-13	1.44536e-14	0	0	1.17286e-11	8.85064e-13	0	0	31.98
Rep_1	High	Unambiguous	[R].NDAGSYECEIQNPASANR.[S]	1xCarbamidomethyl [C8]; 1xDeamidated [Q11]; 1xHexNAc(2)Hex(9) [N17]	5.72193e-05	2.944e-08	1	1	1	1	P40199	P40199 [208-225]		0	3861.46	18	FALSE				No Quan Values	High	HexNAc(2)Hex(9)	0	208	High	6.85	464	305.1	33.8	1.42096e-07	7.93134e-09	0	0	8.94578e-06	2.41505e-05	2.33987e-05	6.25352e-05
Rep_1	High	Unambiguous	[K].NATYGYVLDDPDPDDGFNYK.[Q]	1xHexNAc(2)Hex(5) [N1]	3.33622e-07	2.944e-08	1	1	1	3	O43852	O43852 [131-150]		0	3495.4	20	FALSE	Glycoprotein	17.42	56581452		High	HexNAc(2)Hex(5)	0	131	High	18.89	953.3	747.7	747.7	1.28486e-19	1.31409e-20	0	0	8.08899e-18	8.13177e-19	0	0	45.71
Rep_1	High	Unambiguous	[R].NDAGSYECEIQNPASANR.[S]	1xCarbamidomethyl [C8]; 1xHexNAc(2)Hex(9) [N17]	4.95943e-07	2.944e-08	1	1	1	6	P40199	P40199 [208-225]		0	3860.48	18	FALSE		33.01	83050072		High	HexNAc(2)Hex(9)	0	208	High	17.49	916.5	721.4	721.4	3.24972e-18	3.48634e-19	0	0	2.0459e-16	2.18689e-17	0	0	19.57
Rep_1	High	Unambiguous	[R].NDAGSYECEIQNPASANR.[S]	1xCarbamidomethyl [C8]; 1xHexNAc(2)Hex(8) [N17]	2.64807e-07	2.944e-08	1	1	1	5	P40199	P40199 [208-225]		0	3698.43	18	FALSE		10.24	54633064		High	HexNAc(2)Hex(8)	0	208	High	19.76	1003.3	826.5	826.5	1.73789e-20	2.03739e-21	0	0	1.09411e-18	1.29702e-19	0	0	20.73
Rep_1	High	Unambiguous	[K].NCTSISGDLHILPVAFR.[G]	1xCarbamidomethyl [C2]; 1xHexNAc(2)Hex(10) [N1]	3.34747e-07	2.944e-08	1	1	1	6	P00533	P00533 [361-377]		0	3926.66	17	FALSE	Glycoprotein;Kinase	50.72	110056628		High	HexNAc(2)Hex(10)	0	361	High	18.88	977.7	839.1	839.1	1.32198e-19	1.39919e-20	0	0	8.3227e-18	8.6382e-19	0	0	50
Rep_1	High	Unambiguous	[K].NCTSISGDLHILPVAFR.[G]	1xCarbamidomethyl [C2]; 1xHexNAc(4)Hex(8) [N1]	4.18112e-05	2.944e-08	1	1	1	2	P00533	P00533 [361-377]		0	4008.71	17	FALSE	Glycoprotein;Kinase	17.32	106419448		Peak Found	HexNAc(4)Hex(8)	1	361	High	7.31	479.8	371	0.9	4.92077e-08	2.63428e-09	0	0	3.09792e-06	1.60946e-07	0	0	49.91
Rep_1	High	Unambiguous	[R].NCTTLQGLAPGTAYLVTVTAAFR.[S]	1xCarbamidomethyl [C2]; 1xHexNAc(2)Hex(8) [N1]	5.37585e-07	2.944e-08	1	1	1	3	Q6PCB0	Q6PCB0 [386-408]		0	4127.84	23	FALSE	Glycoprotein	58.97	2969015		High	HexNAc(2)Hex(8)	0	386	High	17.22	920.7	778.5	145.8	6.08382e-18	5.57031e-19	0	0	5.32288e-17	4.87501e-18	0	0	73.53
Rep_1	High	Unambiguous	[R].NCTTLQGLAPGTAYLVTVTAAFR.[S]	1xCarbamidomethyl [C2]; 1xDeamidated [Q6]; 1xHexNAc(6)Hex(3) [N1]	9.78548e-05	2.944e-08	1	1	1	1	Q6PCB0	Q6PCB0 [386-408]		0	4130.87	23	FALSE	Glycoprotein			No Quan Values	High	HexNAc(6)Hex(3)	1	386	High	6.1	446.4	317	317	7.97132e-07	4.30464e-08	0	0	6.97429e-06	2.41505e-05	2.37617e-05	6.34397e-05
Rep_1	High	Unambiguous	[R].NDAGSYECEIQNPASANR.[S]	1xCarbamidomethyl [C8]; 1xHexNAc(2)Hex(2) [N17]	4.59608e-05	2.944e-08	1	1	1	2	P40199	P40199 [208-225]		0	2726.11	18	FALSE		69.06	83687936		Peak Found	HexNAc(2)Hex(2)	0	208	High	7.17	499.3	262.3	262.3	6.80906e-08	3.65456e-09	0	0	4.28671e-06	1.24702e-05	1.22438e-05	6.52656e-05	21.68
Rep_1	High	Unambiguous	[R].NDAGSYECEIQNPASANR.[S]	1xCarbamidomethyl [C8]; 1xHexNAc(2)Hex(3) [N17]	4.58163e-07	2.944e-08	1	1	1	10	P40199	P40199 [208-225]		0	2888.16	18	FALSE		21.67	323954752		High	HexNAc(2)Hex(3)	0	208	High	17.76	901.2	637.3	637.3	1.73789e-18	1.81285e-19	0	0	1.09411e-16	1.13394e-17	0	0	21.93
Rep_1	High	Unambiguous	[R].NDAGSYECEIQNPASANR.[S]	1xCarbamidomethyl [C8]; 1xDeamidated [Q11]; 1xHexNAc(2)Hex(3) [N17]	8.94733e-06	2.944e-08	1	1	1	2	P40199	P40199 [208-225]		0	2889.15	18	FALSE		31.33	30910564		High	HexNAc(2)Hex(3)	0	208	High	9.95	591.6	409.2	34	1.13457e-10	6.19212e-12	0	0	7.1428e-09	3.80413e-10	0	0	21.89
Rep_1	High	Unambiguous	[R].NDAGSYECEIQNPASANR.[S]	1xCarbamidomethyl [C8]; 1xHexNAc(2)Hex(4) [N17]	6.71112e-07	2.944e-08	1	1	1	4	P40199	P40199 [208-225]		0	3050.22	18	FALSE		71.68	2.41923e+08		Peak Found	HexNAc(2)Hex(4)	0	208	High	16.49	879.8	669.7	669.7	3.24972e-17	3.50599e-18	0	0	2.0459e-15	2.19873e-16	0	0	21.52
Rep_1	High	Unambiguous	[R].NDAGSYECEIQNPASANR.[S]	1xCarbamidomethyl [C8]; 1xHexNAc(2)Hex(5) [N17]	3.45781e-07	2.944e-08	1	1	1	15	P40199	P40199 [208-225]		0	3212.27	18	FALSE		64.01	913270144		High	HexNAc(2)Hex(5)	0	208	High	18.76	953.9	788	788	1.73789e-19	1.98835e-20	0	0	1.09411e-17	1.24654e-18	0	0	21.23
Rep_1	High	Unambiguous	[R].NDAGSYECEIQNPASANR.[S]	1xCarbamidomethyl [C8]; 1xDeamidated [N/Q]; 1xHexNAc(2)Hex(5) [N17]	1.42252e-05	2.944e-08	1	1	2	3	P40199	P40199 [208-225]		0	3213.25	18	FALSE		17.31	23111248		Peak Found	HexNAc(2)Hex(5)	0	208	High	9.08	550.2	400.4	5.3	8.39224e-10	4.58959e-11	0	0	5.28344e-08	2.88112e-09	0	0	26.6
Rep_1	High	Unambiguous	[R].NDAGSYECEIQNPASANR.[S]	1xCarbamidomethyl [C8]; 1xHexNAc(2)Hex(6) [N17]	2.19879e-07	2.944e-08	1	1	1	13	P40199	P40199 [208-225]		0	3374.32	18	FALSE		60.73	1.09419e+09		High	HexNAc(2)Hex(6)	0	208	High	20.49	1061.6	829	829	3.24972e-21	3.15099e-22	0	0	2.0459e-19	1.97066e-20	0	0	21.38
Rep_1	High	Unambiguous	[R].NDAGSYECEIQNPASANR.[S]	1xCarbamidomethyl [C8]; 1xDeamidated [N/Q]; 1xHexNAc(2)Hex(6) [N17]	1.18514e-06	2.944e-08	1	1	2	4	P40199	P40199 [208-225]		0	3375.31	18	FALSE		122.56	9446063		Peak Found	HexNAc(2)Hex(6)	0	208	High	14.76	785.9	533.6	468.4	1.73789e-15	1.49083e-16	0	0	1.09411e-13	9.2509e-15	0	0	26.31
Rep_1	High	Unambiguous	[R].NDAGSYECEIQNPASANR.[S]	1xCarbamidomethyl [C8]; 1xHexNAc(2)Hex(7) [N17]	1.8822e-06	2.944e-08	1	1	1	4	P40199	P40199 [208-225]		0	3536.37	18	FALSE		61.39	36320772		High	HexNAc(2)Hex(7)	0	208	High	13.49	737.1	520.8	520.8	3.24972e-14	2.87909e-15	0	0	2.0459e-12	1.80301e-13	0	0	21.22
Rep_1	High	Unambiguous	[R].NDAGSYECEIQNPASANR.[S]	1xCarbamidomethyl [C8]; 1xHexNAc(3)Hex(4)NeuAc(1) [N17]	1.29066e-06	2.944e-08	1	1	1	7	P40199	P40199 [208-225]		0	3544.39	18	FALSE		15.02	36795091		High	HexNAc(3)Hex(4)NeuAc(1)	0	208	High	14.52	775.7	557.1	557.1	3.04199e-15	2.8521e-16	0	0	1.91512e-13	1.79537e-14	0	0	26.33
Rep_1	High	Unambiguous	[R].NDAGSYECEIQNPASANR.[S]	1xCarbamidomethyl [C8]; 1xHexNAc(3)Hex(6) [N17]	5.98912e-06	2.944e-08	1	1	1	4	P40199	P40199 [208-225]		0	3577.4	18	FALSE		44.54	37559016		High	HexNAc(3)Hex(6)	0	208	High	10.76	586	438.7	438.7	1.73789e-11	8.70827e-13	0	0	1.09411e-09	5.06646e-11	0	0	20.25
Rep_1	High	Unambiguous	[R].NDAGSYECEIQNPASANR.[S]	1xCarbamidomethyl [C8]; 1xHexNAc(3)Hex(5)NeuAc(1) [N17]	4.58163e-07	2.944e-08	1	1	1	10	P40199	P40199 [208-225]		0	3706.44	18	FALSE		33.23	127300638		High	HexNAc(3)Hex(5)NeuAc(1)	0	208	High	17.76	904	730.8	730.8	1.73789e-18	1.85499e-19	0	0	1.09411e-16	1.16053e-17	0	0	25.84
Rep_1	High	Unambiguous	[K].NATYGYVLDDPDPDDGFNYK.[Q]	1xHexNAc(2)Hex(3)Fuc(1) [N1]	3.58576e-05	2.944e-08	1	1	1	1	O43852	O43852 [131-150]		0	3317.35	20	FALSE	Glycoprotein	8.88	7245469		High	HexNAc(2)Hex(3)Fuc(1)	0	131	High	7.54	494	271.4	271.4	2.87597e-08	1.55059e-09	0	0	1.8106e-06	9.34079e-08	0	0	45.69
Rep_1	High	Unambiguous	[R].NATVVWMKDNIR.[L]	1xHexNAc(4)Hex(5)Fuc(1)NeuAc(2) [N1]	0.000132314	2.944e-08	1	1	1	6	Q13740	Q13740 [361-372]		1	3797.58	12	FALSE	Glycoprotein	30.5	129071926		High	HexNAc(4)Hex(5)Fuc(1)NeuAc(2)	0	361	High	5.69	483.2	154.3	76.6	2.04569e-06	1.06448e-07	0	0	0.000128772	8.22402e-05	8.07274e-05	0.000272569	35.83
Rep_1	High	Unambiguous	[R].NATVVWMKDNIR.[L]	1xHexNAc(2)Hex(9) [N1]	2.93874e-06	2.944e-08	1	1	1	2	Q13740	Q13740 [361-372]		1	3311.39	12	FALSE	Glycoprotein	10.46	34306040		Peak Found	HexNAc(2)Hex(9)	0	361	High	12.37	737.7	366.9	366.9	4.30535e-13	3.37438e-14	0	0	2.71049e-11	2.08536e-12	0	0	22.44
Rep_1	High	Unambiguous	[R].NAAEIVQYGVKNNTTFLECAPK.[S]	1xCarbamidomethyl [C19]; 1xHexNAc(4)Hex(5)Fuc(1)NeuAc(1) [N]	1.12835e-06	2.944e-08	1	1	2	3	Q99985	Q99985 [574-595]		1	4526.96	22	FALSE	Glycoprotein	50.04	34651400		High	HexNAc(4)Hex(5)Fuc(1)NeuAc(1)	0	574	High	14.9	752.6	523.1	4.2	1.25374e-15	1.00257e-16	0	0	7.89305e-14	6.14702e-15	0	0	46.01
Rep_1	High	Unambiguous	[K].NAIKEGDNITLK.[C]	1xHexNAc(2)Hex(8) [N8]	2.02106e-06	2.944e-08	1	1	1	4	Q13740	Q13740 [258-269]		1	3018.3	12	FALSE	Glycoprotein	44.97	90034008		Peak Found	HexNAc(2)Hex(8)	0	258	High	13.3	732.3	405	405	4.98484e-14	4.24513e-15	0	0	3.13827e-12	2.66332e-13	0	0	12.42
Rep_1	High	Unambiguous	[K].NAIKEGDNITLK.[C]	1xHexNAc(2)Hex(9) [N8]	1.27766e-06	2.944e-08	1	1	1	9	Q13740	Q13740 [258-269]		1	3180.36	12	FALSE	Glycoprotein	85.22	2.29115e+06		High	HexNAc(2)Hex(9)	0	258	High	14.55	775.6	453.1	453.1	2.84783e-15	2.77227e-16	0	0	1.79289e-13	1.74581e-14	0	0	12.34
Rep_1	High	Unambiguous	[K].NAIKEGDNITLK.[C]	1xHexNAc(4)Hex(5)Fuc(3)NeuAc(1) [N8]	0.00011689	2.944e-08	1	1	1	1	Q13740	Q13740 [258-269]		1	3667.57	12	FALSE	Glycoprotein			No Quan Values	High	HexNAc(4)Hex(5)Fuc(3)NeuAc(1)	0	258	High	5.86	493.8	219.3	219.3	1.38986e-06	7.28787e-08	0	0	8.74927e-05	7.24945e-05	7.21025e-05	0.000277608
Rep_1	High	Unambiguous	[K].NAIKEGDNITLK.[C]	1xHexNAc(5)Hex(6)Fuc(1)NeuAc(2) [N8]	4.83656e-05	2.944e-08	1	1	1	16	Q13740	Q13740 [258-269]		1	4031.68	12	FALSE	Glycoprotein	16.64	117108816		High	HexNAc(5)Hex(6)Fuc(1)NeuAc(2)	0	258	High	7.09	511.9	230.4	9.2	8.09676e-08	4.43199e-09	0	0	5.09739e-06	1.24702e-05	1.21062e-05	6.46037e-05	22.22
Rep_1	High	Unambiguous	[K].NAIKEGDNITLK.[C]	1xHexNAc(5)Hex(6)Fuc(3)NeuAc(1) [N8]	7.71429e-05	2.944e-08	1	1	1	2	Q13740	Q13740 [258-269]		1	4032.7	12	FALSE	Glycoprotein			No Quan Values	High	HexNAc(5)Hex(6)Fuc(3)NeuAc(1)	1	258	High	6.43	516.1	225.3	87.5	3.75331e-07	2.05168e-08	0	0	2.36289e-05	3.44005e-05	3.31943e-05	5.93648e-05
Rep_1	High	Unambiguous	[K].NAIKEGDNITLK.[C]	1xHexNAc(5)Hex(6)Fuc(1)NeuAc(3) [N8]	1.21336e-05	2.944e-08	1	1	1	11	Q13740	Q13740 [258-269]		1	4322.78	12	FALSE	Glycoprotein	9.81	2.52396e+08		High	HexNAc(5)Hex(6)Fuc(1)NeuAc(3)	1	258	High	9.37	616.4	246.1	9.2	4.30543e-10	2.4123e-11	0	0	2.71053e-08	1.51392e-09	0	0	29.47
Rep_1	High	Unambiguous	[K].NAIKEGDNITLK.[C]	1xHexNAc(5)Hex(6)Fuc(3)NeuAc(2) [N8]	0.000120229	2.944e-08	1	1	1	3	Q13740	Q13740 [258-269]		1	4323.8	12	FALSE	Glycoprotein			No Quan Values	High	HexNAc(5)Hex(6)Fuc(3)NeuAc(2)	1	258	High	5.82	510.1	184.1	18.4	1.51748e-06	7.98089e-08	0	0	9.55255e-05	8.22402e-05	8.19958e-05	0.000276457
Rep_1	High	Unambiguous	[K].NAIKEGDNITLK.[C]	1xHexNAc(6)Hex(7)Fuc(1)NeuAc(4) [N8]	0.000142907	2.944e-08	1	1	1	6	Q13740	Q13740 [258-269]		1	4979.01	12	FALSE	Glycoprotein	15.55	199870539		High	HexNAc(6)Hex(7)Fuc(1)NeuAc(4)	0	258	High	5.58	464.6	148.2	9.2	2.60221e-06	1.33e-07	0	0	0.000163799	9.07954e-05	8.97406e-05	0.0002696	37.98
Rep_1	High	Unambiguous	[R].NALLLLADDGGFESGAYNNSAIATPHLDALAR.[R]	1xHexNAc(2)Hex(6)Phospho(1) [N18]	1.63273e-06	2.944e-08	1	1	1	4	P51688	P51688 [24-55]		0	4729.08	32	FALSE	Glycoprotein	43.24	16521228		Peak Found	HexNAc(2)Hex(6)Phospho(1)	0	24	High	13.87	707.4	507	108.6	1.35818e-14	1.10331e-15	0	0	8.55059e-13	6.80904e-14	0	0	73.63
Rep_1	High	Unambiguous	[K].NALNLTFHAQNVGEGGAYEAELR.[V]	1xDeamidated [N/Q]; 1xHexNAc(2)Hex(6) [N4]	1.34464e-06	2.944e-08	1	1	2	2	P08648	P08648 [672-694]		0	3853.67	23	FALSE	Glycoprotein			No Quan Values	High	HexNAc(2)Hex(6)	0	672	High	14.4	752.6	566.2	90	3.96777e-15	3.65673e-16	0	0	2.49796e-13	2.30549e-14	0	0
Rep_1	High	Unambiguous	[K].NALNLTFHAQNVGEGGAYEAELR.[V]	1xHexNAc(2)Hex(7) [N4]	1.54366e-07	2.944e-08	1	1	1	12	P08648	P08648 [672-694]		0	4014.73	23	FALSE	Glycoprotein	39.4	4.2478e+07		High	HexNAc(2)Hex(7)	0	672	High	21.95	1132.9	890.4	362	1.12577e-22	1.1727e-23	0	0	7.08742e-21	7.27528e-22	0	0	43.61
Rep_1	High	Unambiguous	[K].NALNLTFHAQNVGEGGAYEAELR.[V]	1xDeamidated [Q10]; 1xHexNAc(2)Hex(7) [N4]	6.89536e-07	2.944e-08	1	1	1	1	P08648	P08648 [672-694]		0	4015.72	23	FALSE	Glycoprotein			No Quan Values	High	HexNAc(2)Hex(7)	1	672	High	16.4	867.3	633.9	9.4	3.96777e-17	3.97304e-18	0	0	2.49796e-15	2.49155e-16	0	0
Rep_1	High	Unambiguous	[K].NALNLTFHAQNVGEGGAYEAELR.[V]	1xHexNAc(2)Hex(8) [N4]	1.45872e-07	2.944e-08	1	1	1	7	P08648	P08648 [672-694]		0	4176.79	23	FALSE	Glycoprotein	17.59	72843752		High	HexNAc(2)Hex(8)	0	672	High	22.19	1147.1	910.2	253.3	6.43151e-23	5.79131e-24	0	0	4.04904e-21	3.49706e-22	0	0	42.84
Rep_1	High	Unambiguous	[K].MYSEGSDIVPQSNETALHYFKK.[A]	1xHexNAc(2)Hex(9) [N13]	4.25126e-07	2.944e-08	1	1	1	7	Q9UBV2	Q9UBV2 [419-440]		1	4408.84	22	FALSE	Glycoprotein	25.46	213942264		High	HexNAc(2)Hex(9)	0	419	High	18.02	910.8	598.7	296.5	9.53698e-19	8.62188e-20	0	0	6.00412e-17	5.39311e-18	0	0	33.79
Rep_1	High	Unambiguous	[K].MYATIYELKEDKSYNVTSVLFR.[K]	1xHexNAc(4)Hex(5)Fuc(2)NeuAc(1) [N15]	8.49195e-07	2.944e-08	1	1	1	6	P80188	P80188 [71-92]		2	4876.14	22	FALSE	Glycoprotein	48.02	137202220		High	HexNAc(4)Hex(5)Fuc(2)NeuAc(1)	0	71	High	15.75	832.1	468	46.4	1.77933e-16	1.67717e-17	0	0	1.1202e-14	1.04005e-15	0	0	58.24
Rep_1	High	Unambiguous	[K].MYATIYELKEDKSYNVTSVLFR.[K]	1xHexNAc(4)Hex(5)Fuc(4) [N15]	1.08954e-05	2.944e-08	1	1	1	2	P80188	P80188 [71-92]		2	4877.16	22	FALSE	Glycoprotein	95.06	36352520		High	HexNAc(4)Hex(5)Fuc(4)	1	71	High	9.57	648.2	340.2	340.2	2.71046e-10	1.52867e-11	0	0	1.7064e-08	9.45919e-10	0	0	57.38
Rep_1	High	Unambiguous	[K].MYMEFPQLYNNSVVCSFLPEVIYK.[M]	1xCarbamidomethyl [C15]; 1xHexNAc(2)Hex(6) [N10]	4.49186e-06	2.944e-08	1	1	1	4	Q9NZC3	Q9NZC3 [189-212]		0	4349.88	24	FALSE	Glycoprotein		6.55317e+06		Peak Found	HexNAc(2)Hex(6)	1	189	High	11.38	612.6	513.7	79.6	4.14121e-12	2.82025e-13	0	0	2.60715e-10	1.7308e-11	0	0	86.14
Rep_1	High	Unambiguous	[K].MYMEFPQLYNNSVVCSFLPEVIYK.[M]	1xCarbamidomethyl [C15]; 1xHexNAc(2)Hex(7) [N10]	6.19336e-07	2.944e-08	1	1	1	14	Q9NZC3	Q9NZC3 [189-212]		0	4511.94	24	FALSE	Glycoprotein	83.61	41764094		High	HexNAc(2)Hex(7)	0	189	High	16.75	856.9	685.5	158.4	1.78697e-17	1.90505e-18	0	0	1.12501e-15	1.19157e-16	0	0	85.82
Rep_1	High	Unambiguous	[K].MYMEFPQLYNNSVVCSFLPEVIYK.[M]	1xCarbamidomethyl [C15]; 1xDeamidated [N11]; 1xHexNAc(2)Hex(7) [N10]	3.14135e-06	2.944e-08	1	1	1	6	Q9NZC3	Q9NZC3 [189-212]		0	4512.92	24	FALSE	Glycoprotein	81.31	39839757		High	HexNAc(2)Hex(7)	1	189	High	12.21	679.4	526.2	31	6.22042e-13	4.3856e-14	0	0	3.91614e-11	2.69426e-12	0	0	85.99
Rep_1	High	Unambiguous	[K].MYMEFPQLYNNSVVCSFLPEVIYK.[M]	1xCarbamidomethyl [C15]; 1xHexNAc(2)Hex(8) [N10]	9.015e-07	2.944e-08	1	1	1	16	Q9NZC3	Q9NZC3 [189-212]		0	4673.99	24	FALSE	Glycoprotein	58.45	98241068		High	HexNAc(2)Hex(8)	0	189	High	15.57	801.1	619.5	128.2	2.70696e-16	2.88305e-17	0	0	1.7042e-14	1.80717e-15	0	0	86.05
Rep_1	High	Unambiguous	[K].MYMEFPQLYNNSVVCSFLPEVIYK.[M]	1xCarbamidomethyl [C15]; 1xDeamidated [N/Q]; 1xHexNAc(2)Hex(8) [N10]	3.14135e-06	2.944e-08	1	1	2	4	Q9NZC3	Q9NZC3 [189-212]		0	4674.97	24	FALSE	Glycoprotein	66.52	73763640		Peak Found	HexNAc(2)Hex(8)	1	189	High	12.21	693	562.8	9.2	6.22042e-13	4.39084e-14	0	0	3.91614e-11	2.69762e-12	0	0	86.05
Rep_1	High	Unambiguous	[K].MYMEFPQLYNNSVVCSFLPEVIYK.[M]	1xCarbamidomethyl [C15]; 1xOxidation [M1]; 1xHexNAc(2)Hex(8) [N10]	9.71817e-05	2.944e-08	1	1	1	4	Q9NZC3	Q9NZC3 [189-212]		0	4689.98	24	FALSE	Glycoprotein	21.92	10175638		High	HexNAc(2)Hex(8)	1	189	High	6.11	402.2	236.2	29	7.80035e-07	4.18949e-08	0	0	4.91057e-05	6.39952e-05	6.37613e-05	0.000228715	83.05
Rep_1	High	Unambiguous	[K].MYMEFPQLYNNSVVCSFLPEVIYK.[M]	1xCarbamidomethyl [C15]; 1xDeamidated [N/Q]; 1xOxidation [M1]; 1xHexNAc(2)Hex(8) [N10]	1.28875e-05	2.944e-08	1	1	2	2	Q9NZC3	Q9NZC3 [189-212]		0	4690.97	24	FALSE	Glycoprotein			No Quan Values	High	HexNAc(2)Hex(8)	1	189	High	9.26	520.9	395	5.8	5.55727e-10	3.17144e-11	0	0	3.49864e-08	1.99541e-09	0	0
Rep_1	High	Unambiguous	[K].MYMEFPQLYNNSVVCSFLPEVIYK.[M]	1xCarbamidomethyl [C15]; 1xOxidation [M]; 1xHexNAc(6)Hex(3) [N10]	7.70892e-05	2.944e-08	1	1	2	3	Q9NZC3	Q9NZC3 [189-212]		0	4692.04	24	FALSE	Glycoprotein			No Quan Values	High	HexNAc(6)Hex(3)	-1	189	High	6.43	528.2	222.9	3.7	3.74499e-07	2.04943e-08	0	0	2.35765e-05	3.44005e-05	3.31965e-05	5.93718e-05
Rep_1	High	Unambiguous	[K].MYSEGSDIVPQSNETALHYFK.[K]	1xHexNAc(2)Hex(6) [N13]	5.71858e-07	2.944e-08	1	1	1	12	Q9UBV2	Q9UBV2 [419-439]		0	3794.59	21	FALSE	Glycoprotein	12.47	1.25844e+08		High	HexNAc(2)Hex(6)	0	419	High	17.01	856.1	700	559.9	9.77373e-18	9.37826e-19	0	0	6.15317e-16	5.81745e-17	0	0	39.48
Rep_1	High	Unambiguous	[K].MYSEGSDIVPQSNETALHYFK.[K]	1xOxidation [M1]; 1xHexNAc(2)Hex(6) [N13]	4.13073e-05	2.944e-08	1	1	1	2	Q9UBV2	Q9UBV2 [419-439]		0	3810.58	21	FALSE	Glycoprotein	21.06	27706254		Peak Found	HexNAc(2)Hex(6)	0	419	High	7.33	466.5	322.2	322.2	4.71862e-08	2.53073e-09	0	0	2.97066e-06	1.54487e-07	0	0	38.97
Rep_1	High	Unambiguous	[K].MYSEGSDIVPQSNETALHYFK.[K]	1xHexNAc(2)Hex(7) [N13]	8.44479e-07	2.944e-08	1	1	1	7	Q9UBV2	Q9UBV2 [419-439]		0	3956.64	21	FALSE	Glycoprotein	39.54	133950352		High	HexNAc(2)Hex(7)	0	419	High	15.77	820.6	660.4	571.5	1.71079e-16	1.53034e-17	0	0	1.07705e-14	9.45684e-16	0	0	39.28
Rep_1	High	Unambiguous	[K].MYSEGSDIVPQSNETALHYFK.[K]	1xHexNAc(2)Hex(8) [N13]	7.80648e-07	2.944e-08	1	1	1	3	Q9UBV2	Q9UBV2 [419-439]		0	4118.69	21	FALSE	Glycoprotein	30.38	32538239		Peak Found	HexNAc(2)Hex(8)	0	419	High	16.01	804.4	577.7	162.1	9.77373e-17	8.65406e-18	0	0	6.15317e-15	5.31539e-16	0	0	39.2
Rep_1	High	Unambiguous	[K].MYSEGSDIVPQSNETALHYFK.[K]	1xHexNAc(2)Hex(9) [N13]	7.80648e-07	2.944e-08	1	1	1	7	Q9UBV2	Q9UBV2 [419-439]		0	4280.75	21	FALSE	Glycoprotein	25.77	61554298		High	HexNAc(2)Hex(9)	0	419	High	16.01	811.7	574.7	151.3	9.77373e-17	8.5776e-18	0	0	6.15317e-15	5.26674e-16	0	0	39.13
Rep_1	High	Unambiguous	[K].MYSEGSDIVPQSNETALHYFKK.[A]	1xHexNAc(2)Hex(6) [N13]	1.35316e-06	2.944e-08	1	1	1	5	Q9UBV2	Q9UBV2 [419-440]		1	3922.68	22	FALSE	Glycoprotein	95.13	8599827		High	HexNAc(2)Hex(6)	0	419	High	14.38	766.9	531.7	495.1	4.13281e-15	3.78398e-16	0	0	2.60186e-13	2.3824e-14	0	0	34.25
Rep_1	High	Unambiguous	[K].MYSEGSDIVPQSNETALHYFKK.[A]	1xDeamidated [Q11]; 1xHexNAc(2)Hex(6) [N13]	3.35955e-05	2.944e-08	1	1	1	3	Q9UBV2	Q9UBV2 [419-440]		1	3923.67	22	FALSE	Glycoprotein		14183723		High	HexNAc(2)Hex(6)	0	419	High	7.64	550.8	341.7	341.7	2.28116e-08	1.20086e-09	0	0	1.43613e-06	7.21481e-08	0	0	33.82
Rep_1	High	Unambiguous	[K].MYSEGSDIVPQSNETALHYFKK.[A]	1xHexNAc(2)Hex(7) [N13]	4.25126e-07	2.944e-08	1	1	1	10	Q9UBV2	Q9UBV2 [419-440]		1	4084.74	22	FALSE	Glycoprotein	38.13	162316782		High	HexNAc(2)Hex(7)	0	419	High	18.02	910	540	272.2	9.53698e-19	8.68754e-20	0	0	6.00412e-17	5.44368e-18	0	0	33.75
Rep_1	High	Unambiguous	[K].MYSEGSDIVPQSNETALHYFKK.[A]	1xOxidation [M1]; 1xHexNAc(2)Hex(7) [N13]	2.42218e-06	2.944e-08	1	1	1	5	Q9UBV2	Q9UBV2 [419-440]		1	4100.73	22	FALSE	Glycoprotein	24.45	3.03017e+07		Peak Found	HexNAc(2)Hex(7)	1	419	High	12.84	705.8	373.3	298	1.4418e-13	1.05261e-14	0	0	9.07702e-12	6.39759e-13	0	0	31.82
Rep_1	High	Unambiguous	[K].MYSEGSDIVPQSNETALHYFKK.[A]	1xHexNAc(2)Hex(8) [N13]	9.58189e-07	2.944e-08	1	1	1	4	Q9UBV2	Q9UBV2 [419-440]		1	4246.79	22	FALSE	Glycoprotein	6.32	3.79036e+06		Peak Found	HexNAc(2)Hex(8)	0	419	High	15.38	805.2	513.4	325.9	4.13281e-16	3.99711e-17	0	0	2.60186e-14	2.50086e-15	0	0	37.38
Rep_1	High	Unambiguous	[R].NFSSCSAEDFEK.[L]	1xCarbamidomethyl [C5]; 1xHexNAc(1) [N1]	2.54629e-06	2.944e-08	1	1	1	3	Q13443	Q13443 [381-392]		0	1623.65	12	FALSE	Glycoprotein	75.18	2.38509e+06		Peak Found	HexNAc(1)	0	381	High	12.72	698.1	585.4	585.4	1.92051e-13	1.50068e-14	0	0	1.20908e-11	9.17241e-13	0	0	18.14
Rep_1	High	Unambiguous	[K].NASEIEVPFVTR.[N]	1xHexNAc(2)Hex(9) [N1]	5.28336e-05	2.944e-08	1	1	1	6	P07093	P07093 [118-129]		0	3226.34	12	FALSE	Glycoprotein	21.65	85101707		High	HexNAc(2)Hex(9)	0	118	High	6.96	478.6	250.6	250.6	1.08991e-07	6.02527e-09	0	0	6.8616e-06	2.41505e-05	2.37829e-05	6.35082e-05	40.42
Rep_1	High	Unambiguous	[R].NATLVNEADKLR.[A]	1xHexNAc(2)Hex(9) [N1]	1.84167e-06	2.944e-08	1	1	1	5	P15144	P15144 [818-829]		1	3208.36	12	FALSE	Glycoprotein	82.9	39752528		High	HexNAc(2)Hex(9)	0	818	High	13.55	728.5	442.6	442.6	2.84783e-14	2.6114e-15	0	0	1.79289e-12	1.63731e-13	0	0	16.3
Rep_1	High	Unambiguous	[R].NATVVWMK.[D]	1xHexNAc(2)Hex(5) [N1]	3.45405e-06	2.944e-08	1	1	1	4	Q13740	Q13740 [361-368]		0	2164.92	8	FALSE	Glycoprotein	55.32	13742034		High	HexNAc(2)Hex(5)	0	361	High	11.98	678.4	393.3	374.7	1.04183e-12	6.84251e-14	0	0	6.55895e-11	4.12644e-12	0	0	17.94
Rep_1	High	Unambiguous	[R].NATVVWMK.[D]	1xHexNAc(2)Hex(6) [N1]	3.45405e-06	2.944e-08	1	1	1	9	Q13740	Q13740 [361-368]		0	2326.97	8	FALSE	Glycoprotein	26.26	20724588		High	HexNAc(2)Hex(6)	0	361	High	11.98	699.4	401.6	370.7	1.04183e-12	6.84037e-14	0	0	6.55895e-11	4.12506e-12	0	0	17.9
Rep_1	High	Unambiguous	[R].NATVVWMK.[D]	1xHexNAc(2)Hex(8) [N1]	2.05915e-06	2.944e-08	1	1	1	14	Q13740	Q13740 [361-368]		0	2651.08	8	FALSE	Glycoprotein	7.3	211836158		High	HexNAc(2)Hex(8)	0	361	High	13.25	709	416.5	384.1	5.57148e-14	4.48444e-15	0	0	3.50759e-12	2.79587e-13	0	0	18.57
Rep_1	High	Unambiguous	[R].NATVVWMK.[D]	1xHexNAc(2)Hex(9) [N1]	2.05915e-06	2.944e-08	1	1	1	12	Q13740	Q13740 [361-368]		0	2813.13	8	FALSE	Glycoprotein	18.9	299514448		High	HexNAc(2)Hex(9)	0	361	High	13.25	714.5	457.8	371.7	5.57148e-14	4.48584e-15	0	0	3.50759e-12	2.79677e-13	0	0	18.66
Rep_1	High	Unambiguous	[R].NATVVWMK.[D]	1xOxidation [M7]; 1xHexNAc(2)Hex(9) [N1]	6.05919e-05	2.944e-08	1	1	1	21	Q13740	Q13740 [361-368]		0	2829.13	8	FALSE	Glycoprotein	26.79	18789250		High	HexNAc(2)Hex(9)	0	361	High	6.77	447.8	285.4	285.4	1.71626e-07	9.57618e-09	0	0	1.08048e-05	2.41505e-05	2.31409e-05	6.18544e-05	11.5
Rep_1	High	Unambiguous	[R].NATVVWMK.[D]	1xHexNAc(4)Hex(5)Fuc(2)NeuAc(1) [N1]	8.8991e-06	2.944e-08	1	1	1	13	Q13740	Q13740 [361-368]		0	3154.29	8	FALSE	Glycoprotein	63.07	473746400		High	HexNAc(4)Hex(5)Fuc(2)NeuAc(1)	0	361	High	9.96	601.4	362.6	362.6	1.10729e-10	6.04556e-12	0	0	6.97105e-09	3.74318e-10	0	0	26.59
Rep_1	High	Unambiguous	[R].NATVVWMK.[D]	1xHexNAc(4)Hex(5)Fuc(1)NeuAc(2) [N1]	4.26564e-06	2.944e-08	1	1	1	43	Q13740	Q13740 [361-368]		0	3299.33	8	FALSE	Glycoprotein	9.68	1160531644		High	HexNAc(4)Hex(5)Fuc(1)NeuAc(2)	0	361	High	11.5	653.1	394.6	394.6	3.17395e-12	2.20142e-13	0	0	1.9982e-10	1.35125e-11	0	0	36.96
Rep_1	High	Unambiguous	[R].NATVVWMK.[D]	1xHexNAc(4)Hex(5)Fuc(3)NeuAc(1) [N1]	7.76461e-06	2.944e-08	1	1	1	8	Q13740	Q13740 [361-368]		0	3300.35	8	FALSE	Glycoprotein	22.4	88242706		High	HexNAc(4)Hex(5)Fuc(3)NeuAc(1)	0	361	High	10.23	658.1	364.9	364.9	5.9426e-11	2.83034e-12	0	0	3.74124e-09	1.70399e-10	0	0	26.69
Rep_1	High	Unambiguous	[R].NATVVWMK.[D]	1xHexNAc(4)Hex(6)NeuAc(2) [N1]; 1xOxidation [M7]; 1xHexNAc(4)Hex(5)Fuc(1)NeuAc(2) [N1]	5.2371e-05	2.944e-08	1	1	2	27	Q13740	Q13740 [361-368]		0	3315.32	8	FALSE	Glycoprotein	41.49	3.69469e+08		High	HexNAc(4)Hex(5)Fuc(1)NeuAc(2)	0	361	High	6.98	520.2	257.2	192.8	1.05831e-07	5.83419e-09	0	0	6.66267e-06	2.41505e-05	2.38294e-05	6.36456e-05	26.09
Rep_1	High	Unambiguous	[R].NATVVWMK.[D]	1xHexNAc(5)Hex(6)Fuc(1)NeuAc(3) [N1]	1.02037e-05	2.944e-08	1	1	1	10	Q13740	Q13740 [361-368]		0	3955.56	8	FALSE	Glycoprotein	25.24	39937067		High	HexNAc(5)Hex(6)Fuc(1)NeuAc(3)	0	361	High	9.69	600.7	339.3	339.3	2.03526e-10	1.13736e-11	0	0	1.28133e-08	7.0437e-10	0	0	47.89
Rep_1	High	Unambiguous	[R].NATVVWMK.[D]	1xHexNAc(5)Hex(6)Fuc(3)NeuAc(2) [N1]	5.27282e-05	2.944e-08	1	1	1	8	Q13740	Q13740 [361-368]		0	3956.58	8	FALSE	Glycoprotein	38.34	9244068		High	HexNAc(5)Hex(6)Fuc(3)NeuAc(2)	0	361	High	6.97	534.9	303.8	303.8	1.08265e-07	5.99252e-09	0	0	6.81592e-06	2.41505e-05	2.3792e-05	6.35486e-05	45.86
Rep_1	High	Unambiguous	[R].NATVVWMKDNIR.[L]	1xHexNAc(2)Hex(8) [N1]	9.84661e-07	2.944e-08	1	1	1	4	Q13740	Q13740 [361-372]		1	3149.33	12	FALSE	Glycoprotein	33.4	93565928		High	HexNAc(2)Hex(8)	0	361	High	15.3	810.5	479.4	479.4	4.98484e-16	4.72237e-17	0	0	3.13827e-14	2.95947e-15	0	0	22.52
Rep_1	High	Unambiguous	[K].NATLAEQAKLPATEKPVLLSK.[D]	1xHexNAc(2)Hex(9) [N1]	8.93155e-07	2.944e-08	1	1	1	1	Q9Y4L1	Q9Y4L1 [869-889]		1	4086.91	21	FALSE	Glycoprotein	62.66	48732492		High	HexNAc(2)Hex(9)	1	869	High	15.6	815.3	698.4	173.9	2.53685e-16	2.72803e-17	0	0	1.59711e-14	1.70669e-15	0	0	29.76
Rep_1	High	Unambiguous	[K].NASEIEVPFVTR.[N]	1xHexNAc(2)Hex(8) [N1]	0.000113659	2.944e-08	1	1	1	5	P07093	P07093 [118-129]		0	3064.29	12	FALSE	Glycoprotein	14.36	52722396		High	HexNAc(2)Hex(8)	0	118	High	5.9	414.8	238.7	238.7	1.27348e-06	6.64627e-08	0	0	8.01672e-05	7.24945e-05	7.24735e-05	0.000279049	40.36
Rep_1	High	Unambiguous	[K].NATLAEQAKLPATEKPVLLSK.[D]	1xDeamidated [Q7]; 1xHexNAc(2)Hex(7) [N1]	2.739e-05	2.944e-08	1	1	1	2	Q9Y4L1	Q9Y4L1 [869-889]		1	3763.79	21	FALSE	Glycoprotein	29.75	26282726		High	HexNAc(2)Hex(7)	0	869	High	7.96	547.1	345	345	1.08622e-08	5.44362e-10	0	0	6.83844e-07	3.25697e-08	0	0	29.3
Rep_1	High	Unambiguous	[K].NASEIEVPFVTR.[N]	1xHexNAc(4)Hex(5)Fuc(1)NeuAc(2) [N1]	5.68436e-05	2.944e-08	1	1	1	11	P07093	P07093 [118-129]		0	3712.54	12	FALSE	Glycoprotein	22.45	31080491		High	HexNAc(4)Hex(5)Fuc(1)NeuAc(2)	0	118	High	6.86	524.1	203.4	203.4	1.3903e-07	7.75257e-09	0	0	8.75275e-06	2.41505e-05	2.34316e-05	6.26213e-05	56.44
Rep_1	High	Unambiguous	[R].NASGDELVR.[C]	1xHexNAc(4)Hex(5)Fuc(1)NeuAc(2) [N1]	8.55887e-05	2.944e-08	1	1	1	26	Q16787	Q16787 [2162-2170]		0	3311.3	9	FALSE		41.4	487497082		High	HexNAc(4)Hex(5)Fuc(1)NeuAc(2)	0	2162	High	6.28	464.3	187.3	187.3	5.22484e-07	2.85185e-08	0	0	3.28926e-05	3.44005e-05	3.25843e-05	5.83635e-05	17.09
Rep_1	High	Unambiguous	[R].NASHLVCSACFGPCAR.[C]	3xCarbamidomethyl [C7; C10; C14]; 1xHexNAc(2)Hex(5) [N1]	1.23776e-06	2.944e-08	1	1	1	4	Q96HD1	Q96HD1 [205-220]		0	3023.21	16	FALSE	Glycoprotein		18964174		Peak Found	HexNAc(2)Hex(5)	0	205	High	14.64	789.2	567.7	567.7	2.31399e-15	2.18065e-16	0	0	1.4568e-13	1.36336e-14	0	0	19.72
Rep_1	High	Unambiguous	[R].NASHLVCSACFGPCAR.[C]	3xCarbamidomethyl [C7; C10; C14]; 1xHexNAc(2)Hex(6) [N1]	8.1434e-07	2.944e-08	1	1	1	7	Q96HD1	Q96HD1 [205-220]		0	3185.26	16	FALSE	Glycoprotein	33.19	55118128		High	HexNAc(2)Hex(6)	0	205	High	15.88	802.7	505.3	505.3	1.32198e-16	1.20336e-17	0	0	8.3227e-15	7.37867e-16	0	0	19.44
Rep_1	High	Unambiguous	[K].NASNMEYR.[I]	1xHexNAc(2)Hex(6) [N1]	7.52592e-05	2.944e-08	1	1	1	5	Q9Y639	Q9Y639 [197-204]		0	2362.9	8	FALSE	Glycoprotein	41.76			High	HexNAc(2)Hex(6)	0	197	High	6.46	476.9	232.5	232.5	3.4676e-07	1.91074e-08	0	0	2.18302e-05	3.44005e-05	3.33315e-05	5.95877e-05	7.36
Rep_1	High	Unambiguous	[K].NATALYHVEAFK.[T]	1xHexNAc(2)Hex(6) [N1]	4.35348e-05	2.944e-08	1	1	1	3	Q9UNW1	Q9UNW1 [242-253]		0	2742.18	12	FALSE	Glycoprotein	1.7	27995400		Peak Found	HexNAc(2)Hex(6)	0	242	High	7.25	537.9	213.4	213.4	5.65571e-08	3.08243e-09	0	0	3.56061e-06	1.24702e-05	1.23634e-05	6.59152e-05	24.11
Rep_1	High	Unambiguous	[R].NATASLWSGPGLEDR.[G]	1xHexNAc(2)Hex(8) [N1]	5.56729e-06	2.944e-08	1	1	1	7	Q13751	Q13751 [604-618]		0	3276.34	15	FALSE	Glycoprotein	23.08	157285456		High	HexNAc(2)Hex(8)	0	604	High	10.91	679.4	331	331	1.21639e-11	6.6037e-13	0	0	7.65795e-10	3.85814e-11	0	0	33.57
Rep_1	High	Unambiguous	[R].NATASLWSGPGLEDR.[G]	1xHexNAc(4)Hex(5)Fuc(1) [N1]	6.92913e-05	2.944e-08	1	1	1	3	Q13751	Q13751 [604-618]		0	3342.4	15	FALSE	Glycoprotein	3.65			High	HexNAc(4)Hex(5)Fuc(1)	0	604	High	6.58	456.2	246.4	246.4	2.65754e-07	1.47841e-08	0	0	1.67306e-05	3.44005e-05	3.38356e-05	6.03901e-05	34.04
Rep_1	High	Unambiguous	[R].NATASLWSGPGLEDR.[G]	1xHexNAc(2)Hex(9) [N1]	1.7834e-06	2.944e-08	1	1	1	7	Q13751	Q13751 [604-618]		0	3438.39	15	FALSE	Glycoprotein	8.52	106173728		Peak Found	HexNAc(2)Hex(9)	0	604	High	13.63	746.2	519.4	519.4	2.34096e-14	2.09406e-15	0	0	1.47378e-12	1.30159e-13	0	0	33.43
Rep_1	High	Unambiguous	[R].NATASLWSGPGLEDR.[G]	1xHexNAc(2)Hex(10) [N1]	1.23995e-06	2.944e-08	1	1	1	3	Q13751	Q13751 [604-618]		0	3600.45	15	FALSE	Glycoprotein	6.24	71703904		Peak Found	HexNAc(2)Hex(10)	0	604	High	14.63	793.3	553.1	553.1	2.34096e-15	2.22759e-16	0	0	1.47378e-13	1.39326e-14	0	0	34.15
Rep_1	High	Unambiguous	[R].NATASLWSGPGLEDR.[G]	1xHexNAc(4)Hex(5)Fuc(1)NeuAc(1) [N1]	6.94893e-06	2.944e-08	1	1	1	10	Q13751	Q13751 [604-618]		0	3633.5	15	FALSE	Glycoprotein	11.12	157841884		High	HexNAc(4)Hex(5)Fuc(1)NeuAc(1)	0	604	High	10.45	639.5	378.9	378.9	3.53906e-11	1.59879e-12	0	0	2.22806e-09	9.47512e-11	0	0	40.36
Rep_1	High	Unambiguous	[R].NATASLWSGPGLEDR.[G]	1xHexNAc(4)Hex(5)Fuc(1)NeuAc(2) [N1]	3.58399e-05	2.944e-08	1	1	1	4	Q13751	Q13751 [604-618]		0	3924.59	15	FALSE	Glycoprotein	24.81	83987088		High	HexNAc(4)Hex(5)Fuc(1)NeuAc(2)	0	604	High	7.54	549.4	231.2	74	2.87094e-08	1.54825e-09	0	0	1.80743e-06	9.32975e-08	0	0	49.44
Rep_1	High	Unambiguous	[K].NATEAAWR.[A]	1xHexNAc(2)Hex(5) [N1]	5.04631e-05	2.944e-08	1	1	1	3	P20933	P20933 [38-45]		0	2134.87	8	FALSE	Glycoprotein				High	HexNAc(2)Hex(5)	0	38	High	7.03	564.5	300.2	300.2	9.34391e-08	5.112e-09	0	0	8.17521e-07	3.93104e-08	0	0	9.69
Rep_1	High	Unambiguous	[K].NATEAAWR.[A]	1xHexNAc(2)Hex(6) [N1]	8.84242e-05	2.944e-08	1	1	1	3	P20933	P20933 [38-45]		0	2296.92	8	FALSE	Glycoprotein				High	HexNAc(2)Hex(6)	0	38	High	6.24	530	258.1	258.1	5.79273e-07	3.15359e-08	0	0	5.06819e-06	1.24702e-05	1.2109e-05	6.4612e-05	8.88
Rep_1	High	Unambiguous	[K].NATLAEQAK.[L]	1xHexNAc(2)Hex(5) [N1]	6.98826e-06	2.944e-08	1	1	1	3	Q9Y4L1	Q9Y4L1 [869-877]		0	2161.92	9	FALSE	Glycoprotein	21.87	247790		Peak Found	HexNAc(2)Hex(5)	0	869	High	10.44	602.9	362.7	362.7	3.63451e-11	1.6577e-12	0	0	2.28815e-09	9.83923e-11	0	0	7.58
Rep_1	High	Unambiguous	[K].NATLAEQAK.[L]	1xHexNAc(2)Hex(6) [N1]	2.96171e-06	2.944e-08	1	1	1	5	Q9Y4L1	Q9Y4L1 [869-877]		0	2323.98	9	FALSE	Glycoprotein	63.68	2.95913e+07		High	HexNAc(2)Hex(6)	0	869	High	12.35	683.6	392.9	392.9	4.49549e-13	3.55018e-14	0	0	2.83019e-11	2.19289e-12	0	0	7.06
Rep_1	High	Unambiguous	[K].NATLAEQAK.[L]	1xHexNAc(2)Hex(8) [N1]	1.24499e-06	2.944e-08	1	1	1	10	Q9Y4L1	Q9Y4L1 [869-877]		0	2648.08	9	FALSE	Glycoprotein	31.83	2.70672e+08		High	HexNAc(2)Hex(8)	0	869	High	14.62	758.9	443.3	443.3	2.4041e-15	2.34515e-16	0	0	1.51353e-13	1.47156e-14	0	0	7.02
Rep_1	High	Unambiguous	[K].NATLAEQAKLPATEKPVLLSK.[D]	1xHexNAc(2)Hex(6) [N1]	4.47158e-05	2.944e-08	1	1	1	2	Q9Y4L1	Q9Y4L1 [869-889]		1	3600.75	21	FALSE	Glycoprotein	37.88	28530410		Peak Found	HexNAc(2)Hex(6)	0	869	High	7.21	451.2	262.3	262.3	6.19934e-08	3.35008e-09	0	0	3.90286e-06	1.24702e-05	1.23047e-05	6.55523e-05	29.47
Rep_1	High	Unambiguous	[K].NATLAEQAKLPATEKPVLLSK.[D]	1xHexNAc(2)Hex(8) [N1]	4.8461e-07	2.944e-08	1	1	1	13	Q9Y4L1	Q9Y4L1 [869-889]		1	3924.86	21	FALSE	Glycoprotein	35.02	347308024		High	HexNAc(2)Hex(8)	0	869	High	17.57	946.8	777.1	777.1	2.71009e-18	3.06086e-19	0	0	1.70617e-16	1.91465e-17	0	0	29.13
Rep_1	High	Unambiguous	[R].NFSSCSAEDFEK.[L]	1xCarbamidomethyl [C5]; 1xHexNAc(2)Hex(4) [N1]	3.28536e-05	2.944e-08	1	1	1	3	Q13443	Q13443 [381-392]		0	2474.94	12	FALSE	Glycoprotein	66.93	1486951		High	HexNAc(2)Hex(4)	0	381	High	7.68	473	298.7	298.7	2.10588e-08	1.09496e-09	0	0	1.32578e-06	6.56744e-08	0	0	15.1
Rep_1	High	Unambiguous	[R].NFSSCSAEDFEK.[L]	1xCarbamidomethyl [C5]; 1xHexNAc(2)Hex(5) [N1]	2.47183e-05	2.944e-08	1	1	1	8	Q13443	Q13443 [381-392]		0	2636.99	12	FALSE	Glycoprotein	44.54	1.46553e+07		High	HexNAc(2)Hex(5)	0	381	High	8.13	526.2	356	356	7.41069e-09	3.62278e-10	0	0	4.66549e-07	2.16784e-08	0	0	18.74
Rep_1	High	Unambiguous	[R].NHTYNTYIGQGYIIPGMDQGLQGACMGER.[R]	1xCarbamidomethyl [C25]; 1xHexNAc(2)Hex(6) [N1]	1.51158e-07	2.944e-08	1	1	1	30	Q96AY3	Q96AY3 [310-338]		0	4622.94	29	FALSE	Glycoprotein	27.71	1175998794		High	HexNAc(2)Hex(6)	0	310	High	22.04	1139.5	1016.5	106.1	9.15214e-23	9.20928e-24	0	0	5.76184e-21	5.66265e-22	0	0	52.69
Rep_1	High	Unambiguous	[R].NHTYNTYIGQGYIIPGMDQGLQGACMGER.[R]	1xCarbamidomethyl [C25]; 1xDeamidated [N/Q]; 1xHexNAc(2)Hex(6) [N1]	7.44566e-07	2.944e-08	1	1	2	11	Q96AY3	Q96AY3 [310-338]		0	4623.92	29	FALSE	Glycoprotein	72.67	1.16465e+07		High	HexNAc(2)Hex(6)	1	310	High	16.16	895.8	719.9	144.2	6.94848e-17	6.07138e-18	0	0	4.3745e-15	3.74814e-16	0	0	55
Rep_1	High	Unambiguous	[R].NHTYNTYIGQGYIIPGMDQGLQGACMGER.[R]	1xCarbamidomethyl [C25]; 1xOxidation [M]; 1xHexNAc(2)Hex(6) [N1]	4.22965e-07	2.944e-08	1	1	2	21	Q96AY3	Q96AY3 [310-338]		0	4638.93	29	FALSE	Glycoprotein	22.44	1.6869e+08		High	HexNAc(2)Hex(6)	1	310	High	18.04	919.1	761.8	97.5	9.15214e-19	8.29701e-20	0	0	5.76184e-17	5.17959e-18	0	0	48.76
Rep_1	High	Unambiguous	[R].NHTYNTYIGQGYIIPGMDQGLQGACMGER.[R]	1xCarbamidomethyl [C25]; 1xDeamidated [N/Q]; 1xOxidation [M]; 1xHexNAc(2)Hex(6) [N1]	8.733e-05	2.944e-08	1	1	3	7	Q96AY3	Q96AY3 [310-338]		0	4639.92	29	FALSE	Glycoprotein	59.66	98126762		High	HexNAc(2)Hex(6)	1	310	High	6.25	332.3	286.1	18.5	5.56901e-07	3.04159e-08	0	0	3.50592e-05	3.44005e-05	3.24689e-05	5.81463e-05	52.95
Rep_1	High	Unambiguous	[R].NHTYNTYIGQGYIIPGMDQGLQGACMGER.[R]	1xCarbamidomethyl [C25]; 1xOxidation [M]; 1xHexNAc(3)Hex(5) [N1]	3.50445e-06	2.944e-08	1	1	2	12	Q96AY3	Q96AY3 [310-338]		0	4679.96	29	FALSE	Glycoprotein	96.77	3.45435e+08		High	HexNAc(3)Hex(5)	1	310	High	11.95	637.4	386.4	79.8	1.12624e-12	7.28954e-14	0	0	7.09036e-11	4.3672e-12	0	0	44.67
Rep_1	High	Unambiguous	[R].NHTYNTYIGQGYIIPGMDQGLQGACMGER.[R]	1xCarbamidomethyl [C25]; 1xDeamidated [Q]; 1xOxidation [M17]; 1xHexNAc(3)Hex(5) [N1]	4.50175e-06	2.944e-08	1	1	2	4	Q96AY3	Q96AY3 [310-338]		0	4680.94	29	FALSE	Glycoprotein				High	HexNAc(3)Hex(5)	1	310	High	11.38	608.2	438.3	31.4	4.18813e-12	2.85084e-13	0	0	2.63669e-10	1.75106e-11	0	0	52.34
Rep_1	High	Unambiguous	[R].NHTYNTYIGQGYIIPGMDQGLQGACMGER.[R]	1xCarbamidomethyl [C25]; 1xHexNAc(2)Hex(7) [N1]	1.13303e-07	2.944e-08	1	1	1	20	Q96AY3	Q96AY3 [310-338]		0	4784.99	29	FALSE	Glycoprotein	27.14	611123364		High	HexNAc(2)Hex(7)	0	310	High	23.31	1189.8	1045.9	27.8	4.89438e-24	4.13176e-25	0	0	3.08132e-22	2.57506e-23	0	0	52.33
Rep_1	High	Unambiguous	[R].NHTYNTYIGQGYIIPGMDQGLQGACMGER.[R]	1xCarbamidomethyl [C25]; 1xDeamidated [Q10]; 1xHexNAc(2)Hex(7) [N1]	4.22965e-07	2.944e-08	1	1	1	10	Q96AY3	Q96AY3 [310-338]		0	4785.97	29	FALSE	Glycoprotein	51.21	18030904		High	HexNAc(2)Hex(7)	1	310	High	18.04	935	725.4	155.3	9.15214e-19	8.31107e-20	0	0	5.76184e-17	5.18845e-18	0	0	52.59
Rep_1	High	Unambiguous	[R].NHTYNTYIGQGYIIPGMDQGLQGACMGER.[R]	1xCarbamidomethyl [C25]; 1xOxidation [M]; 1xHexNAc(2)Hex(7) [N1]	3.31046e-07	2.944e-08	1	1	2	6	Q96AY3	Q96AY3 [310-338]		0	4800.98	29	FALSE	Glycoprotein	22.91	5.99807e+07		High	HexNAc(2)Hex(7)	0	310	High	18.92	976.5	828.9	121.1	1.20314e-19	1.19056e-20	0	0	7.57455e-18	7.35879e-19	0	0	48.37
Rep_1	High	Unambiguous	[R].NHTYNTYIGQGYIIPGMDQGLQGACMGER.[R]	1xCarbamidomethyl [C25]; 1xDeamidated [Q10]; 1xOxidation [M]; 1xHexNAc(2)Hex(7) [N1]	5.00577e-05	2.944e-08	1	1	2	6	Q96AY3	Q96AY3 [310-338]		0	4801.97	29	FALSE	Glycoprotein	37.05	75045758		High	HexNAc(2)Hex(7)	1	310	High	7.04	408.8	346.9	63	9.09361e-08	4.99366e-09	0	0	5.72496e-06	2.41505e-05	2.40431e-05	6.42137e-05	44.56
Rep_1	High	Unambiguous	[R].NHTYNTYIGQGYIIPGMDQGLQGACMGER.[R]	1xCarbamidomethyl [C25]; 1xOxidation [M17]; 1xHexNAc(3)Hex(6) [N1]	4.87757e-05	2.944e-08	1	1	1	2	Q96AY3	Q96AY3 [310-338]		0	4842.01	29	FALSE	Glycoprotein	36.65	26528930		High	HexNAc(3)Hex(6)	1	310	High	7.08	525.7	205.1	80.7	8.33127e-08	4.59283e-09	0	0	5.24503e-06	1.24702e-05	1.20801e-05	6.4512e-05	38.77
Rep_1	High	Unambiguous	[R].NHTYNTYIGQGYIIPGMDQGLQGACMGER.[R]	1xCarbamidomethyl [C25]; 1xHexNAc(2)Hex(8) [N1]	1.54373e-07	2.944e-08	1	1	1	16	Q96AY3	Q96AY3 [310-338]		0	4947.04	29	FALSE	Glycoprotein	30.81	3.81673e+08		High	HexNAc(2)Hex(8)	0	310	High	21.95	1101.6	1007.7	163.9	1.12624e-22	1.1797e-23	0	0	7.09036e-21	7.31924e-22	0	0	52.12
Rep_1	High	Unambiguous	[R].NHTYNTYIGQGYIIPGMDQGLQGACMGER.[R]	1xCarbamidomethyl [C25]; 1xHexNAc(6)Hex(3) [N1]	3.00683e-07	2.944e-08	1	1	1	9	Q96AY3	Q96AY3 [310-338]		0	4949.1	29	FALSE	Glycoprotein	21.84	32439958		High	HexNAc(6)Hex(3)	1	310	High	19.28	1001.8	690.1	8	5.28093e-20	5.04365e-21	0	0	3.32468e-18	3.1145e-19	0	0	53.28
Rep_1	High	Unambiguous	[R].NHTYNTYIGQGYIIPGMDQGLQGACMGER.[R]	1xCarbamidomethyl [C25]; 1xDeamidated [N/Q]; 1xHexNAc(6)Hex(3) [N1]	3.11028e-06	2.944e-08	1	1	2	3	Q96AY3	Q96AY3 [310-338]		0	4950.08	29	FALSE	Glycoprotein				High	HexNAc(6)Hex(3)	1	310	High	12.23	690.5	557.4	109	5.8901e-13	4.18592e-14	0	0	3.70819e-11	2.58069e-12	0	0	52.35
Rep_1	High	Unambiguous	[R].NHTYNTYIGQGYIIPGMDQGLQGACMGER.[R]	1xCarbamidomethyl [C25]; 1xOxidation [M]; 1xHexNAc(2)Hex(8) [N1]	4.05001e-07	2.944e-08	1	1	2	5	Q96AY3	Q96AY3 [310-338]		0	4963.04	29	FALSE	Glycoprotein	91.9	84535571		High	HexNAc(2)Hex(8)	0	310	High	18.19	906.4	765.3	136.5	6.43417e-19	6.05017e-20	0	0	4.05071e-17	3.7892e-18	0	0	47.84
Rep_1	High	Unambiguous	[R].NHTYNTYIGQGYIIPGMDQGLQGACMGER.[R]	1xCarbamidomethyl [C25]; 1xDeamidated [N/Q]; 1xOxidation [M]; 1xHexNAc(2)Hex(8) [N1]	2.80091e-05	2.944e-08	1	1	2	5	Q96AY3	Q96AY3 [310-338]		0	4964.02	29	FALSE	Glycoprotein	71.29	4.18544e+06		High	HexNAc(2)Hex(8)	1	310	High	7.93	511	352.2	9.6	1.17954e-08	5.9429e-10	0	0	7.42592e-07	3.54986e-08	0	0	46.58
Rep_1	High	Unambiguous	[R].NHTYNTYIGQGYIIPGMDQGLQGACMGER.[R]	1xCarbamidomethyl [C25]; 1xOxidation [M]; 1xHexNAc(6)Hex(3) [N1]	4.97338e-06	2.944e-08	1	1	2	2	Q96AY3	Q96AY3 [310-338]		0	4965.09	29	FALSE	Glycoprotein	115.65	31267338		High	HexNAc(6)Hex(3)	0	310	High	11.16	621.3	528.6	13.8	6.94234e-12	4.2043e-13	0	0	4.37064e-10	2.57229e-11	0	0	45.94
Rep_1	High	Unambiguous	[R].NHTYNTYIGQGYIIPGMDQGLQGACMGER.[R]	1xCarbamidomethyl [C25]; 1xDeamidated [Q10]; 1xOxidation [M]; 1xHexNAc(2)Hex(5) [N1]	2.92819e-06	2.944e-08	1	1	2	2	Q96AY3	Q96AY3 [310-338]		0	4477.86	29	FALSE	Glycoprotein			No Quan Values	High	HexNAc(2)Hex(5)	1	310	High	12.37	659.8	472.9	99.1	4.22024e-13	3.30148e-14	0	0	2.6569e-11	2.03913e-12	0	0
Rep_1	High	Unambiguous	[R].NHTYNTYIGQGYIIPGMDQGLQGACMGER.[R]	1xCarbamidomethyl [C25]; 1xDeamidated [N/Q]; 1xHexNAc(2)Hex(5) [N1]	2.83692e-07	2.944e-08	1	1	2	4	Q96AY3	Q96AY3 [310-338]		0	4461.87	29	FALSE	Glycoprotein	67.16	21096384		Peak Found	HexNAc(2)Hex(5)	1	310	High	19.5	1015.3	851.2	171.4	3.18584e-20	3.41853e-21	0	0	2.00569e-18	2.16504e-19	0	0	56.25
Rep_1	High	Unambiguous	[R].NHSCSEGQISIFR.[Y]	1xCarbamidomethyl [C4]; 1xHexNAc(2)Hex(7) [N1]	2.89861e-05	2.944e-08	1	1	1	8	O75882	O75882 [731-743]		0	3075.24	13	FALSE	Glycoprotein	19.5	7.01705e+07		High	HexNAc(2)Hex(7)	0	731	High	7.87	579	271.2	271.2	1.33773e-08	6.7711e-10	0	0	8.42186e-07	4.04347e-08	0	0	18.32
Rep_1	High	Unambiguous	[R].NHSCSEGQISIFR.[Y]	1xCarbamidomethyl [C4]; 1xHexNAc(2)Hex(8) [N1]	1.72677e-06	2.944e-08	1	1	1	10	O75882	O75882 [731-743]		0	3237.29	13	FALSE	Glycoprotein	6.91	207012940		High	HexNAc(2)Hex(8)	0	731	High	13.72	724.6	380.8	380.8	1.92051e-14	1.6593e-15	0	0	1.20908e-12	1.02366e-13	0	0	18.13
Rep_1	High	Unambiguous	[R].NHSCSEGQISIFR.[Y]	1xCarbamidomethyl [C4]; 1xHexNAc(2)Hex(9) [N1]	1.31065e-06	2.944e-08	1	1	1	14	O75882	O75882 [731-743]		0	3399.34	13	FALSE	Glycoprotein	5.25	163391536		High	HexNAc(2)Hex(9)	0	731	High	14.47	754.1	435.6	435.6	3.36166e-15	3.22351e-16	0	0	2.11637e-13	2.03229e-14	0	0	17.36
Rep_1	High	Unambiguous	[R].NHSCSEGQISIFR.[Y]	1xCarbamidomethyl [C4]; 1xHexNAc(2)Hex(10) [N1]	1.10697e-05	2.944e-08	1	1	1	8	O75882	O75882 [731-743]		0	3561.39	13	FALSE	Glycoprotein	24.48	43471436		High	HexNAc(2)Hex(10)	0	731	High	9.54	615	245	245	2.90348e-10	1.62572e-11	0	0	1.82792e-08	1.0106e-09	0	0	17.18
Rep_1	High	Unambiguous	[R].NHSIFLADINQER.[G]	1xHexNAc(2)Hex(5) [N1]	1.2032e-06	2.944e-08	1	1	1	3	P50897	P50897 [197-209]		0	2773.2	13	FALSE	Glycoprotein	71.05	85747496		Peak Found	HexNAc(2)Hex(5)	0	197	High	14.72	786.6	446.4	446.4	1.92051e-15	1.83654e-16	0	0	1.20908e-13	1.14526e-14	0	0	26.45
Rep_1	High	Unambiguous	[R].NHSIFLADINQER.[G]	1xHexNAc(2)Hex(6) [N1]	1.2032e-06	2.944e-08	1	1	1	10	P50897	P50897 [197-209]		0	2935.26	13	FALSE	Glycoprotein	99.23	6.69656e+06		High	HexNAc(2)Hex(6)	0	197	High	14.72	777.9	500	500	1.92051e-15	1.91279e-16	0	0	1.20908e-13	1.19384e-14	0	0	26.11
Rep_1	High	Unambiguous	[R].NHSIFLADINQER.[G]	1xHexNAc(3)Hex(4)Fuc(1) [N1]	4.11863e-05	2.944e-08	1	1	1	1	P50897	P50897 [197-209]		0	2960.29	13	FALSE	Glycoprotein	50.17	36226468		Peak Found	HexNAc(3)Hex(4)Fuc(1)	0	197	High	7.33	511.5	262.9	262.9	4.67095e-08	2.4977e-09	0	0	2.94064e-06	1.52699e-07	0	0	26.74
Rep_1	High	Unambiguous	[R].NHSIFLADINQER.[G]	1xHexNAc(2)Hex(6)Phospho(1) [N1]	1.2032e-06	2.944e-08	1	1	1	24	P50897	P50897 [197-209]		0	3015.22	13	FALSE	Glycoprotein	11.52	1275468824		High	HexNAc(2)Hex(6)Phospho(1)	0	197	High	14.72	754.7	482.8	482.8	1.92051e-15	1.80107e-16	0	0	1.20908e-13	1.12225e-14	0	0	34.13
Rep_1	High	Unambiguous	[R].NHSIFLADINQER.[G]	1xHexNAc(2)Hex(7) [N1]	5.15676e-06	2.944e-08	1	1	1	3	P50897	P50897 [197-209]		0	3097.31	13	FALSE	Glycoprotein		10504803		Peak Found	HexNAc(2)Hex(7)	0	197	High	11.08	629.5	398.7	398.7	8.32246e-12	4.80007e-13	0	0	5.2395e-10	2.93233e-11	0	0	28.76
Rep_1	High	Unambiguous	[R].NHSIFLADINQER.[G]	1xHexNAc(2)Hex(8) [N1]	1.52622e-06	2.944e-08	1	1	1	10	P50897	P50897 [197-209]		0	3259.36	13	FALSE	Glycoprotein	19.67	97027404		High	HexNAc(2)Hex(8)	0	197	High	14.05	753.3	474.4	474.4	8.90252e-15	6.83357e-16	0	0	5.60469e-13	4.23385e-14	0	0	25.65
Rep_1	High	Unambiguous	[R].NHSIFLADINQER.[G]	1xHexNAc(2)Hex(9) [N1]	8.58433e-07	2.944e-08	1	1	1	14	P50897	P50897 [197-209]		0	3421.42	13	FALSE	Glycoprotein	32.05	141463192		High	HexNAc(2)Hex(9)	0	197	High	15.72	828.7	545.8	545.8	1.92051e-16	1.92047e-17	0	0	1.20908e-14	1.19856e-15	0	0	25.55
Rep_1	High	Unambiguous	[R].NHSIFLADINQER.[G]	1xHexNAc(2)Hex(10) [N1]	8.58433e-07	2.944e-08	1	1	1	8	P50897	P50897 [197-209]		0	3583.47	13	FALSE	Glycoprotein	39.12	218139504		High	HexNAc(2)Hex(10)	0	197	High	15.72	833.5	553.5	553.5	1.92051e-16	1.91966e-17	0	0	1.20908e-14	1.19805e-15	0	0	27.17
Rep_1	High	Unambiguous	[R].NHSSYLGYSVAAISTGESTHFVAGAPR.[A]	1xHexNAc(2)Hex(8) [N1]	1.5562e-07	2.944e-08	1	1	1	10	P17301	P17301 [432-458]		0	4481.92	27	FALSE		47.93	168695672		High	HexNAc(2)Hex(8)	0	432	High	21.91	1112.4	840.3	840.3	1.21898e-22	1.26491e-23	0	0	7.67427e-21	7.90085e-22	0	0	41.76
Rep_1	High	Unambiguous	[R].NHTYNTYIGQGYIIPGMDQGLQGACMGER.[R]	1xCarbamidomethyl [C25]; 1xHexNAc(2)Hex(3)Fuc(1) [N1]	3.31046e-07	2.944e-08	1	1	1	5	Q96AY3	Q96AY3 [310-338]		0	4282.84	29	FALSE	Glycoprotein		40443507		High	HexNAc(2)Hex(3)Fuc(1)	0	310	High	18.92	980.8	756.3	82.4	1.20314e-19	1.18826e-20	0	0	7.57455e-18	7.34429e-19	0	0	53.34
Rep_1	High	Unambiguous	[R].NHTYNTYIGQGYIIPGMDQGLQGACMGER.[R]	1xCarbamidomethyl [C25]; 1xHexNAc(2)Hex(5) [N1]	1.41931e-07	2.944e-08	1	1	1	15	Q96AY3	Q96AY3 [310-338]		0	4460.88	29	FALSE	Glycoprotein	42.39	2.75475e+08		High	HexNAc(2)Hex(5)	0	310	High	22.31	1127.6	971.7	90	4.89438e-23	4.36712e-24	0	0	3.08132e-21	2.68834e-22	0	0	52.98
Rep_1	High	Unambiguous	[R].NHTYNTYIGQGYIIPGMDQGLQGACMGER.[R]	1xCarbamidomethyl [C25]; 1xOxidation [M26]; 1xHexNAc(2)Hex(5) [N1]	3.54787e-06	2.944e-08	1	1	1	4	Q96AY3	Q96AY3 [310-338]		0	4476.88	29	FALSE	Glycoprotein	33.16	32365292		High	HexNAc(2)Hex(5)	1	310	High	11.92	616.6	435.8	86.5	1.20314e-12	7.63419e-14	0	0	7.57455e-11	4.56641e-12	0	0	48.47
Rep_1	High	Unambiguous	[K].NHSALITSVVPGDYDGDSQMDVLLTYLPK.[N]	1xDeamidated [Q19]; 1xHexNAc(6)Hex(3) [N1]	4.62143e-06	2.944e-08	1	1	1	1	Q8TB96	Q8TB96 [95-123]		0	4854.17	29	FALSE	Glycoprotein			No Quan Values	High	HexNAc(6)Hex(3)	1	95	High	11.32	622.2	509.7	509.7	4.78882e-12	3.24022e-13	0	0	3.01486e-10	1.99278e-11	0	0
Rep_1	High	Unambiguous	[K].NHYMLYKNFTALIPGTTVEILDGDSK.[N]	1xHexNAc(2)Hex(8) [N8]	3.86131e-06	2.944e-08	1	1	1	4	P18084	P18084 [340-365]		1	4643.06	26	FALSE	Glycoprotein	105.13	8.96239e+06		Peak Found	HexNAc(2)Hex(8)	1	340	High	11.72	611.5	539.8	300.6	1.88683e-12	1.31542e-13	0	0	1.18787e-10	7.94519e-12	0	0	79.63
Rep_1	High	Unambiguous	[K].NLDHGVLVVGYGFEGANSNNSK.[Y]	1xHexNAc(2)Hex(9) [N19]	5.82579e-07	2.944e-08	1	1	1	3	O60911	O60911 [274-295]		0	4155.74	22	FALSE	Glycoprotein	11.43	9257947		High	HexNAc(2)Hex(9)	0	274	High	16.95	883	671.8	394.5	1.12577e-17	1.03527e-18	0	0	7.08742e-16	6.3817e-17	0	0	38.6
Rep_1	High	Unambiguous	[K].NLDHGVLVVGYGFEGANSNNSK.[Y]	1xHexNAc(2)Hex(10) [N19]	2.14987e-05	2.944e-08	1	1	1	1	O60911	O60911 [274-295]		0	4317.79	22	FALSE	Glycoprotein	30.18	5987401		Peak Found	HexNAc(2)Hex(10)	1	274	High	8.36	518.3	323.3	130.1	4.35924e-09	2.08369e-10	0	0	2.74441e-07	1.25403e-08	0	0	38.57
Rep_1	High	Unambiguous	[K].NIEGQMTPYYPVGMGNGTPCSLK.[Q]	1xCarbamidomethyl [C20]; 1xHexNAc(2)Hex(6) [N16]	1.10118e-06	2.944e-08	1	1	1	1	Q96DZ1	Q96DZ1 [180-202]		0	3892.62	23	FALSE	Glycoprotein			No Quan Values	High	HexNAc(2)Hex(6)	0	180	High	14.97	801.8	579.6	279.9	1.06491e-15	8.7526e-17	0	0	9.31716e-15	8.61895e-16	0	0
Rep_1	High	Unambiguous	[K].NIEGQMTPYYPVGMGNGTPCSLK.[Q]	1xCarbamidomethyl [C20]; 1xDeamidated [Q5]; 1xHexNAc(2)Hex(6) [N16]	7.01548e-06	2.944e-08	1	1	1	2	Q96DZ1	Q96DZ1 [180-202]		0	3893.61	23	FALSE	Glycoprotein	15.41	20331536		High	HexNAc(2)Hex(6)	0	180	High	10.43	620.9	412	109.4	3.70171e-11	1.70249e-12	0	0	3.23871e-10	2.06868e-11	0	0	45.14
Rep_1	High	Unambiguous	[K].NIEGQMTPYYPVGMGNGTPCSLK.[Q]	1xCarbamidomethyl [C20]; 1xHexNAc(2)Hex(8) [N16]	5.41916e-06	2.944e-08	1	1	1	4	Q96DZ1	Q96DZ1 [180-202]		0	4216.73	23	FALSE	Glycoprotein			No Quan Values	High	HexNAc(2)Hex(8)	1	180	High	10.97	620.8	479.7	201.5	1.06491e-11	5.90578e-13	0	0	9.31716e-11	6.01097e-12	0	0
Rep_1	High	Unambiguous	[R].NLEKNSTKQEILAALEK.[G]	1xHexNAc(2)Hex(5) [N5]	2.1316e-06	2.944e-08	1	1	1	6	P07602	P07602 [422-438]		2	3145.49	17	FALSE	Glycoprotein	43.43	52713976		High	HexNAc(2)Hex(5)	0	422	High	13.17	749.6	434.8	434.8	6.83902e-14	5.18501e-15	0	0	4.30559e-12	3.23288e-13	0	0	31.68
Rep_1	High	Unambiguous	[R].NLEKNSTKQEILAALEK.[G]	1xDeamidated [N/Q]; 1xHexNAc(2)Hex(5) [N5]	9.11195e-05	2.944e-08	1	1	2	2	P07602	P07602 [422-438]		2	3146.47	17	FALSE	Glycoprotein			No Quan Values	High	HexNAc(2)Hex(5)	0	422	High	6.2	428.5	305.2	32.5	6.36888e-07	3.47439e-08	0	0	4.00944e-05	3.44005e-05	3.22241e-05	5.76901e-05
Rep_1	High	Unambiguous	[R].NLEKNSTKQEILAALEK.[G]	1xHexNAc(2)Hex(5)Fuc(1) [N5]	5.57089e-06	2.944e-08	1	1	1	5	P07602	P07602 [422-438]		2	3291.55	17	FALSE	Glycoprotein	103.26	82381216		High	HexNAc(2)Hex(5)Fuc(1)	0	422	High	10.91	658.9	300.8	300.8	1.22025e-11	6.61879e-13	0	0	7.68226e-10	3.86937e-11	0	0	31.6
Rep_1	High	Unambiguous	[R].NLEKNSTKQEILAALEK.[G]	1xHexNAc(2)Hex(6) [N5]	2.1316e-06	2.944e-08	1	1	1	6	P07602	P07602 [422-438]		2	3307.54	17	FALSE	Glycoprotein	36.04	106059712		High	HexNAc(2)Hex(6)	0	422	High	13.17	731.8	424.9	424.9	6.83902e-14	5.18672e-15	0	0	4.30559e-12	3.23397e-13	0	0	32.18
Rep_1	High	Unambiguous	[R].NLEKNSTKQEILAALEK.[G]	1xHexNAc(2)Hex(6)Phospho(1) [N5]	8.01789e-07	2.944e-08	1	1	1	24	P07602	P07602 [422-438]		2	3387.51	17	FALSE	Glycoprotein	15.85	342889282		High	HexNAc(2)Hex(6)Phospho(1)	0	422	High	15.93	863.4	620	620	1.18348e-16	1.0159e-17	0	0	7.45074e-15	6.2394e-16	0	0	37.14
Rep_1	High	Unambiguous	[R].NLEKNSTKQEILAALEK.[G]	1xHexNAc(2)Hex(7) [N5]	6.3625e-05	2.944e-08	1	1	1	7	P07602	P07602 [422-438]		2	3469.59	17	FALSE	Glycoprotein	56.71	101081157		High	HexNAc(2)Hex(7)	0	422	High	6.7	525.6	201.3	201.3	2.01404e-07	1.1168e-08	0	0	1.26795e-05	3.44005e-05	3.43997e-05	6.13459e-05	30.61
Rep_1	High	Unambiguous	[R].NLEKNSTKQEILAALEK.[G]	1xHexNAc(2)Hex(8) [N5]	1.22938e-06	2.944e-08	1	1	1	12	P07602	P07602 [422-438]		2	3631.65	17	FALSE	Glycoprotein	27.15	4.01395e+08		High	HexNAc(2)Hex(8)	0	422	High	14.66	822.8	617.6	617.6	2.21302e-15	2.06188e-16	0	0	1.39323e-13	1.28774e-14	0	0	30.02
Rep_1	High	Unambiguous	[R].NLEKNSTKQEILAALEK.[G]	1xHexNAc(2)Hex(9) [N5]	4.4786e-05	2.944e-08	1	1	1	6	P07602	P07602 [422-438]		2	3793.7	17	FALSE	Glycoprotein	23.88	128551406		High	HexNAc(2)Hex(9)	0	422	High	7.21	500.8	355.3	355.3	6.23274e-08	3.36326e-09	0	0	3.92388e-06	1.24702e-05	1.23019e-05	6.55351e-05	33.16
Rep_1	High	Unambiguous	[R].NILPNITTTYLK.[S]	1xHexNAc(2)Hex(7) [N5]	8.64757e-05	2.944e-08	1	1	1	3	Q99571	Q99571 [204-215]		0	2931.32	12	FALSE	Glycoprotein	4.71	26328760		Peak Found	HexNAc(2)Hex(7)	0	204	High	6.27	421.8	271.6	271.6	5.39837e-07	2.93225e-08	0	0	3.3985e-05	3.44005e-05	3.25337e-05	5.82683e-05	47.16
Rep_1	High	Unambiguous	[R].NILPNITTTYLK.[S]	1xHexNAc(2)Hex(8) [N5]	2.54629e-06	2.944e-08	1	1	1	9	Q99571	Q99571 [204-215]		0	3093.38	12	FALSE	Glycoprotein	5.38	205427049		High	HexNAc(2)Hex(8)	0	204	High	12.72	688.3	503.5	503.5	1.92051e-13	1.52925e-14	0	0	1.20908e-11	9.35872e-13	0	0	46.97
Rep_1	High	Unambiguous	[R].NILPNITTTYLK.[S]	1xHexNAc(2)Hex(9) [N5]	0.00012135	2.944e-08	1	1	1	5	Q99571	Q99571 [204-215]		0	3255.43	12	FALSE	Glycoprotein	12.62	58553610		High	HexNAc(2)Hex(9)	0	204	High	5.81	426.4	247.8	247.8	1.56205e-06	8.22163e-08	0	0	9.83315e-05	8.22402e-05	8.18615e-05	0.000275984	46.7
Rep_1	High	Unambiguous	[K].NLNNSQSDVVSFR.[L]	1xHexNAc(2)Hex(8) [N3]	2.67184e-06	2.944e-08	1	1	1	4	P08648	P08648 [771-783]		0	3182.3	13	FALSE	Glycoprotein				High	HexNAc(2)Hex(8)	0	771	High	12.6	691.5	465.4	465.4	2.52471e-13	2.13943e-14	0	0	1.58946e-11	1.31797e-12	0	0	21.34
Rep_1	High	Unambiguous	[K].NLDHGVLVVGYGFEGANSNNSK.[Y]	1xDeamidated [N]; 1xHexNAc(2)Hex(8) [N19]	0.00013951	2.944e-08	1	1	2	2	O60911	O60911 [274-295]		0	3994.67	22	FALSE	Glycoprotein	22.51	17552092		High	HexNAc(2)Hex(8)	0	274	High	5.62	412.8	247.1	0	2.41361e-06	1.23848e-07	0	0	0.000151929	9.07954e-05	9.00793e-05	0.000270548	37.69
Rep_1	High	Unambiguous	[K].NHYMLYKNFTALIPGTTVEILDGDSK.[N]	1xHexNAc(2)Hex(7) [N8]	1.08427e-05	2.944e-08	1	1	1	4	P18084	P18084 [340-365]		1	4481.01	26	FALSE	Glycoprotein		1.51089e+06		Peak Found	HexNAc(2)Hex(7)	1	340	High	9.58	562.6	390.7	272.1	2.654e-10	1.50349e-11	0	0	1.67086e-08	9.29497e-10	0	0	79.25
Rep_1	High	Unambiguous	[K].NLDHGVLVVGYGFEGANSNNSK.[Y]	1xHexNAc(2)Hex(8) [N19]	1.60118e-06	2.944e-08	1	1	1	2	O60911	O60911 [274-295]		0	3993.69	22	FALSE	Glycoprotein	31.11	21838978		Peak Found	HexNAc(2)Hex(8)	0	274	High	13.92	727.4	526.1	526.1	1.20265e-14	8.90198e-16	0	0	7.57141e-13	5.47178e-14	0	0	38.85
Rep_1	High	Unambiguous	[R].NKGCSSSTSVLLTLDNNVVNGSSPAIR.[T]	1xCarbamidomethyl [C4]; 1xHexNAc(2)Hex(8) [N20]	1.09615e-06	2.944e-08	1	1	1	7	P07996	P07996 [229-255]		1	4492.99	27	FALSE	Glycoprotein	65.53	86527453		High	HexNAc(2)Hex(8)	0	229	High	14.99	789.9	620.9	245.6	1.03267e-15	8.64614e-17	0	0	6.50127e-14	5.32618e-15	0	0	46.95
Rep_1	High	Unambiguous	[R].NKGCSSSTSVLLTLDNNVVNGSSPAIR.[T]	1xCarbamidomethyl [C4]; 1xHexNAc(4)Hex(5)Fuc(1) [N20]	8.61804e-06	2.944e-08	1	1	1	3	P07996	P07996 [229-255]		1	4559.04	27	FALSE	Glycoprotein	44	19503770		High	HexNAc(4)Hex(5)Fuc(1)	0	229	High	10.02	596.6	443.2	139.5	9.57784e-11	4.97525e-12	0	0	6.02985e-09	3.04344e-10	0	0	45.19
Rep_1	High	Unambiguous	[R].NKGCSSSTSVLLTLDNNVVNGSSPAIR.[T]	1xCarbamidomethyl [C4]; 1xHexNAc(2)Hex(9) [N20]	8.93245e-07	2.944e-08	1	1	1	5	P07996	P07996 [229-255]		1	4655.04	27	FALSE	Glycoprotein	14.84	37285200		High	HexNAc(2)Hex(9)	0	229	High	15.6	819.6	589.9	205.8	2.53852e-16	2.75329e-17	0	0	1.59815e-14	1.72274e-15	0	0	44.98
Rep_1	High	Unambiguous	[R].NKGCSSSTSVLLTLDNNVVNGSSPAIR.[T]	1xCarbamidomethyl [C4]; 1xHexNAc(2)Hex(10) [N20]	2.10183e-06	2.944e-08	1	1	1	2	P07996	P07996 [229-255]		1	4817.09	27	FALSE	Glycoprotein	14.95	17769944		High	HexNAc(2)Hex(10)	1	229	High	13.2	726.5	403.8	213.8	6.29291e-14	4.9131e-15	0	0	3.96178e-12	3.06234e-13	0	0	46.39
Rep_1	High	Unambiguous	[R].NKGCSSSTSVLLTLDNNVVNGSSPAIR.[T]	1xCarbamidomethyl [C4]; 1xHexNAc(4)Hex(5)Fuc(1)NeuAc(1) [N20]	8.84847e-07	2.944e-08	1	1	1	10	P07996	P07996 [229-255]		1	4850.14	27	FALSE	Glycoprotein	15.91	154332458		High	HexNAc(4)Hex(5)Fuc(1)NeuAc(1)	0	229	High	15.62	813.4	618.4	54.2	2.37625e-16	2.46465e-17	0	0	1.496e-14	1.5413e-15	0	0	49.98
Rep_1	High	Unambiguous	[R].NKGCSSSTSVLLTLDNNVVNGSSPAIR.[T]	1xCarbamidomethyl [C4]; 1xHexNAc(4)Hex(5)Fuc(3) [N20]	1.54405e-06	2.944e-08	1	1	1	3	P07996	P07996 [229-255]		1	4851.16	27	FALSE	Glycoprotein				High	HexNAc(4)Hex(5)Fuc(3)	1	229	High	14.02	781.8	670.7	175.2	9.57784e-15	7.45741e-16	0	0	6.02985e-13	4.59109e-14	0	0	52.37
Rep_1	High	Unambiguous	[K].NKYHVLHINTTK.[N]	1xHexNAc(2)Hex(6) [N9]	2.82871e-05	2.944e-08	1	1	1	7	Q7LGA3	Q7LGA3 [100-111]		1	2846.28	12	FALSE	Glycoprotein	103.09	27012337		Peak Found	HexNAc(2)Hex(6)	0	100	High	7.91	580.3	345.6	345.6	1.22317e-08	6.22124e-10	0	0	7.7006e-07	3.71929e-08	0	0	9.98
Rep_1	High	Unambiguous	[K].NLASSCTLDSALNAASYYNFTVLK.[V]	1xCarbamidomethyl [C6]; 1xHexNAc(2)Hex(9) [N19]	0.000105961	2.944e-08	1	1	1	2	Q6NUS6	Q6NUS6 [261-284]		0	4487.9	24	FALSE	Glycoprotein	1.18	4.0983e+06		High	HexNAc(2)Hex(9)	1	261	High	5.99	371.8	228.8	92.6	1.02291e-06	5.42482e-08	0	0	6.43947e-05	6.39952e-05	6.28233e-05	0.000225797	66.93
Rep_1	High	Unambiguous	[K].NIDCMSGPCPFGEVQLQPSTSLLPTLNR.[T]	2xCarbamidomethyl [C4; C9]; 1xHexNAc(2)Hex(6) [N27]	1.67684e-06	2.944e-08	1	1	1	8	Q9H5V8	Q9H5V8 [96-123]		0	4509.97	28	FALSE	Glycoprotein	28.52	123285827		High	HexNAc(2)Hex(6)	0	96	High	13.8	713.8	500.5	132.1	1.60248e-14	1.24349e-15	0	0	1.00886e-12	7.66944e-14	0	0	67.07
Rep_1	High	Unambiguous	[K].NIDCMSGPCPFGEVQLQPSTSLLPTLNR.[T]	2xCarbamidomethyl [C4; C9]; 1xHexNAc(2)Hex(7) [N27]	8.44559e-07	2.944e-08	1	1	1	15	Q9H5V8	Q9H5V8 [96-123]		0	4672.02	28	FALSE	Glycoprotein	25.15	3.35964e+08		High	HexNAc(2)Hex(7)	0	96	High	15.77	827.6	610.8	132.7	1.71191e-16	1.56221e-17	0	0	1.07776e-14	9.65966e-16	0	0	66.78
Rep_1	High	Unambiguous	[K].NIDCMSGPCPFGEVQLQPSTSLLPTLNR.[T]	2xCarbamidomethyl [C4; C9]; 1xDeamidated [Q15]; 1xOxidation [M5]; 1xHexNAc(2)Hex(7) [N27]	2.87545e-05	2.944e-08	1	1	1	2	Q9H5V8	Q9H5V8 [96-123]		0	4689	28	FALSE	Glycoprotein		9413489		High	HexNAc(2)Hex(7)	1	96	High	7.89	517	298.4	57.8	1.29899e-08	6.58532e-10	0	0	8.17798e-07	3.93523e-08	0	0	62.83
Rep_1	High	Unambiguous	[K].NIDCMSGPCPFGEVQLQPSTSLLPTLNR.[T]	2xCarbamidomethyl [C4; C9]; 1xHexNAc(2)Hex(8) [N27]	7.28975e-07	2.944e-08	1	1	1	25	Q9H5V8	Q9H5V8 [96-123]		0	4834.08	28	FALSE	Glycoprotein	12.13	1.05286e+09		High	HexNAc(2)Hex(8)	0	96	High	16.22	896.6	750.1	149.3	5.95915e-17	5.42372e-18	0	0	3.75165e-15	3.37667e-16	0	0	66.46
Rep_1	High	Unambiguous	[K].NIDCMSGPCPFGEVQLQPSTSLLPTLNR.[T]	2xCarbamidomethyl [C4; C9]; 1xDeamidated [Q]; 1xHexNAc(2)Hex(8) [N27]	5.97057e-06	2.944e-08	1	1	2	6	Q9H5V8	Q9H5V8 [96-123]		0	4835.06	28	FALSE	Glycoprotein	30.12	6.31842e+07		High	HexNAc(2)Hex(8)	1	96	High	10.77	598	476.7	4.9	1.71191e-11	8.57841e-13	0	0	1.07776e-09	5.00352e-11	0	0	67.24
Rep_1	High	Unambiguous	[K].NIDCMSGPCPFGEVQLQPSTSLLPTLNR.[T]	2xCarbamidomethyl [C4; C9]; 1xOxidation [M5]; 1xHexNAc(2)Hex(8) [N27]	1.533e-06	2.944e-08	1	1	1	27	Q9H5V8	Q9H5V8 [96-123]		0	4850.07	28	FALSE	Glycoprotein	9.7	2.76881e+08		High	HexNAc(2)Hex(8)	0	96	High	14.04	705	523.6	135.7	9.15497e-15	6.95061e-16	0	0	5.76363e-13	4.30154e-14	0	0	63.17
Rep_1	High	Unambiguous	[K].NIDCMSGPCPFGEVQLQPSTSLLPTLNR.[T]	2xCarbamidomethyl [C4; C9]; 1xHexNAc(2)Hex(9) [N27]	2.68453e-06	2.944e-08	1	1	1	7	Q9H5V8	Q9H5V8 [96-123]		0	4996.13	28	FALSE	Glycoprotein	17.14	34468068		Peak Found	HexNAc(2)Hex(9)	0	96	High	12.59	650.2	544.9	97.6	2.59326e-13	2.20338e-14	0	0	1.63262e-11	1.35717e-12	0	0	67.12
Rep_1	High	Unambiguous	[K].NLDHGVLVVGYGFEGANSNNSK.[Y]	1xHexNAc(2)Hex(6)Phospho(1) [N19]	3.64795e-05	2.944e-08	1	1	1	1	O60911	O60911 [274-295]		0	3749.55	22	FALSE	Glycoprotein			No Quan Values	High	HexNAc(2)Hex(6)Phospho(1)	0	274	High	7.51	479.7	297.3	297.3	3.05608e-08	1.64652e-09	0	0	1.92399e-06	9.92212e-08	0	0
Rep_1	High	Unambiguous	[K].NHSALITSVVPGDYDGDSQMDVLLTYLPK.[N]	1xHexNAc(6)Hex(3) [N1]	2.99569e-06	2.944e-08	1	1	1	2	Q8TB96	Q8TB96 [95-123]		0	4853.19	29	FALSE	Glycoprotein			No Quan Values	High	HexNAc(6)Hex(3)	0	95	High	12.32	689.2	552.7	59.3	4.78882e-13	3.76064e-14	0	0	3.01486e-11	2.32444e-12	0	0
Rep_1	High	Unambiguous	[K].NGVNGTGENGRK.[C]	1xDeamidated [N]; 1xHexNAc(2)Hex(9) [N4]	9.06472e-05	2.944e-08	1	1	2	4	P05556	P05556 [403-414]		1	3068.21	12	FALSE	Glycoprotein	80.17	1.22062e+07		High	HexNAc(2)Hex(9)	0	403	High	6.2	412.4	288.9	288.9	6.26532e-07	3.40251e-08	0	0	3.94425e-05	3.44005e-05	3.2264e-05	5.77467e-05	3.9
Rep_1	High	Unambiguous	[K].NFTALIPGTTVEILDGDSK.[N]	1xHexNAc(2)Hex(9) [N1]	8.11087e-07	2.944e-08	1	1	1	4	P18084	P18084 [347-365]		0	3855.67	19	FALSE	Glycoprotein	30.88	54139388		High	HexNAc(2)Hex(9)	0	347	High	15.89	811.5	426.2	426.2	1.28486e-16	1.14699e-17	0	0	8.08899e-15	7.0456e-16	0	0	61.77
Rep_1	High	Unambiguous	[K].NFTALIPGTTVEILDGDSK.[N]	1xHexNAc(2)Hex(10) [N1]	5.92822e-07	2.944e-08	1	1	1	4	P18084	P18084 [347-365]		0	4017.72	19	FALSE	Glycoprotein	4.9	55643960		High	HexNAc(2)Hex(10)	0	347	High	16.89	852	427.5	427.5	1.28486e-17	1.23692e-18	0	0	8.08899e-16	7.62951e-17	0	0	61.66
Rep_1	High	Unambiguous	[K].NFTALIPGTTVEILDGDSK.[N]	1xHexNAc(6)Hex(7)Fuc(2)NeuAc(1) [N1]	1.79425e-06	2.944e-08	1	1	1	2	P18084	P18084 [347-365]		0	4927.09	19	FALSE	Glycoprotein	69.32	14325894		High	HexNAc(6)Hex(7)Fuc(2)NeuAc(1)	0	347	High	13.61	778.3	529.4	30.4	2.42933e-14	2.26257e-15	0	0	1.52941e-12	1.41123e-13	0	0	61.89
Rep_1	High	Unambiguous	[K].NFTMNEK.[L]	1xHexNAc(2)Hex(4) [N1]	5.97684e-05	2.944e-08	1	1	1	6	Q92820	Q92820 [203-209]		0	1937.77	7	FALSE	Glycoprotein	27.25	1.54205e+07		High	HexNAc(2)Hex(4)	0	203	High	6.78	520.8	212.5	212.5	1.64075e-07	9.10539e-09	0	0	1.03295e-05	2.41505e-05	2.32086e-05	6.20193e-05	9.57
Rep_1	High	Unambiguous	[K].NFTMNEK.[L]	1xHexNAc(2)Hex(5) [N1]	2.10254e-05	2.944e-08	1	1	1	6	Q92820	Q92820 [203-209]		0	2099.82	7	FALSE	Glycoprotein			No Quan Values	High	HexNAc(2)Hex(5)	0	203	High	8.4	598.2	280.8	280.8	4.00072e-09	1.93775e-10	0	0	2.5187e-07	1.16826e-08	0	0
Rep_1	High	Unambiguous	[K].NFTMNEK.[L]	1xHexNAc(2)Hex(6) [N1]	1.28865e-05	2.944e-08	1	1	1	4	Q92820	Q92820 [203-209]		0	2261.87	7	FALSE	Glycoprotein				High	HexNAc(2)Hex(6)	0	203	High	9.26	603.7	277.1	277.1	5.55539e-10	3.16431e-11	0	0	3.49746e-08	1.99077e-09	0	0	9.07
Rep_1	High	Unambiguous	[K].NFTSVHLSYVELK.[H]	1xHexNAc(2)Hex(9) [N1]	1.1128e-05	2.944e-08	1	1	1	3	Q9UHN6	Q9UHN6 [525-537]		0	3401.44	13	FALSE	Glycoprotein	19.83	2.68639e+07		Peak Found	HexNAc(2)Hex(9)	0	525	High	9.53	623.4	300.7	300.7	2.97026e-10	1.67945e-11	0	0	1.86996e-08	1.04448e-09	0	0	36.08
Rep_1	High	Unambiguous	[K].NFTSVHLSYVELK.[H]	1xHexNAc(3)Hex(6)Fuc(1)NeuAc(1) [N1]	6.69646e-06	2.944e-08	1	1	1	2	Q9UHN6	Q9UHN6 [525-537]		0	3555.51	13	FALSE	Glycoprotein	35.33	10933832		Peak Found	HexNAc(3)Hex(6)Fuc(1)NeuAc(1)	0	525	High	10.53	654.7	316.8	316.8	2.97026e-11	1.3929e-12	0	0	1.86996e-09	8.20974e-11	0	0	41.91
Rep_1	High	Unambiguous	[K].NFTSVHLSYVELK.[H]	1xHexNAc(2)Hex(10) [N1]	3.35493e-06	2.944e-08	1	1	1	4	Q9UHN6	Q9UHN6 [525-537]		0	3563.49	13	FALSE	Glycoprotein	84.15	37275788		High	HexNAc(2)Hex(10)	0	525	High	12.05	675.9	452.2	452.2	8.90252e-13	5.80744e-14	0	0	5.60469e-11	3.52351e-12	0	0	34.28
Rep_1	High	Unambiguous	[K].NFTSVHLSYVELK.[H]	1xHexNAc(4)Hex(5)Fuc(1)NeuAc(1) [N1]	1.06162e-06	2.944e-08	1	1	1	3	Q9UHN6	Q9UHN6 [525-537]		0	3596.54	13	FALSE	Glycoprotein	15.46	33243886		High	HexNAc(4)Hex(5)Fuc(1)NeuAc(1)	0	525	High	15.08	840.3	418.7	418.7	8.32246e-16	6.54975e-17	0	0	5.2395e-14	4.07069e-15	0	0	41.68
Rep_1	High	Unambiguous	[R].NFTVACQHR.[S]	1xCarbamidomethyl [C6]; 1xHexNAc(2)Hex(9) [N1]	0.000148827	2.944e-08	1	1	1	2	P08581	P08581 [785-793]		0	2997.17	9	FALSE	Glycoprotein;Kinase	147.01	754462		Peak Found	HexNAc(2)Hex(9)	0	785	High	5.53	433.9	204	204	2.95521e-06	1.50351e-07	0	0	0.000186014	9.07954e-05	8.91628e-05	0.000267652	7.41
Rep_1	High	Unambiguous	[K].NGDAYGFYNNSVK.[T]	1xHexNAc(2)Hex(7) [N9]	0.000144499	2.944e-08	1	1	1	2	Q6P4A8	Q6P4A8 [63-75]		0	2989.17	13	FALSE	Glycoprotein				High	HexNAc(2)Hex(7)	0	63	High	5.57	338.3	209.5	209.5	2.69406e-06	1.37308e-07	0	0	0.000169579	9.07954e-05	8.95834e-05	0.000269078	18.01
Rep_1	High	Unambiguous	[K].NGGICTDLVANYSCECPGEFMGR.[N]	3xCarbamidomethyl [C5; C14; C16]; 1xHexNAc(4)Hex(5)Fuc(1)NeuAc(1) [N11]	3.06711e-05	2.944e-08	1	1	1	1	O43854	O43854 [130-152]		0	4666.81	23	FALSE	Glycoprotein			No Quan Values	High	HexNAc(4)Hex(5)Fuc(1)NeuAc(1)	1	130	High	7.78	589.3	377	48.2	1.64349e-08	8.36739e-10	0	0	5.28251e-08	2.87959e-09	0	0
Rep_1	High	Unambiguous	[K].NGIYNITVLASDQGGR.[T]	1xHexNAc(2)Hex(6) [N5]	8.46359e-07	2.944e-08	1	1	1	4	Q02487	Q02487 [542-557]		0	3056.33	16	FALSE	Glycoprotein	36.21	15256456		High	HexNAc(2)Hex(6)	0	542	High	15.76	803	514.1	514.1	1.73789e-16	1.63545e-17	0	0	1.09411e-14	1.0135e-15	0	0	39.13
Rep_1	High	Unambiguous	[K].NGIYNITVLASDQGGR.[T]	1xHexNAc(2)Hex(7) [N5]	6.17044e-07	2.944e-08	1	1	1	9	Q02487	Q02487 [542-557]		0	3218.38	16	FALSE	Glycoprotein	16.85	41121944		High	HexNAc(2)Hex(7)	0	542	High	16.76	883	570.3	570.3	1.73789e-17	1.68925e-18	0	0	1.09411e-15	1.05121e-16	0	0	39.65
Rep_1	High	Unambiguous	[K].NGIYNITVLASDQGGR.[T]	1xDeamidated [N1]; 1xHexNAc(2)Hex(7) [N5]	9.16723e-07	2.944e-08	1	1	1	7	Q02487	Q02487 [542-557]		0	3219.37	16	FALSE	Glycoprotein	77.16	25693860		High	HexNAc(2)Hex(7)	0	542	High	15.52	833.1	635.9	635.9	3.04199e-16	3.13062e-17	0	0	1.91512e-14	1.96066e-15	0	0	47.85
Rep_1	High	Unambiguous	[K].NFTALIPGTTVEILDGDSK.[N]	1xHexNAc(2)Hex(8) [N1]	1.1325e-06	2.944e-08	1	1	1	4	P18084	P18084 [347-365]		0	3693.61	19	FALSE	Glycoprotein	28.37	79944514		High	HexNAc(2)Hex(8)	0	347	High	14.89	787.3	430.3	430.3	1.28486e-15	1.03886e-16	0	0	8.08899e-14	6.37857e-15	0	0	61.39
Rep_1	High	Unambiguous	[K].NFTALIPGTTVEILDGDSK.[N]	1xHexNAc(2)Hex(7) [N1]	1.1325e-06	2.944e-08	1	1	1	8	P18084	P18084 [347-365]		0	3531.56	19	FALSE	Glycoprotein	65.36	93854675		High	HexNAc(2)Hex(7)	0	347	High	14.89	761.6	597.8	597.8	1.28486e-15	1.06376e-16	0	0	8.08899e-14	6.5463e-15	0	0	61.56
Rep_1	High	Unambiguous	[R].NFSSCSAEDFEK.[L]	1xCarbamidomethyl [C5]; 1xHexNAc(2)Hex(6) [N1]	2.8038e-05	2.944e-08	1	1	1	13	Q13443	Q13443 [381-392]		0	2799.04	12	FALSE	Glycoprotein	54.07	9.28481e+07		High	HexNAc(2)Hex(6)	0	381	High	7.93	466.8	348.1	348.1	1.18403e-08	5.95309e-10	0	0	7.45423e-07	3.55466e-08	0	0	18.32
Rep_1	High	Unambiguous	[R].NFSSCSAEDFEK.[L]	1xCarbamidomethyl [C5]; 1xHexNAc(2)Hex(7) [N1]	6.47197e-06	2.944e-08	1	1	1	21	Q13443	Q13443 [381-392]		0	2961.1	12	FALSE	Glycoprotein	1.78	4.17027e+08		High	HexNAc(2)Hex(7)	0	381	High	10.6	594.6	421.9	421.9	2.52471e-11	1.20925e-12	0	0	1.58946e-09	7.05485e-11	0	0	18.38
Rep_1	High	Unambiguous	[R].NFSSCSAEDFEK.[L]	1xCarbamidomethyl [C5]; 1xHexNAc(2)Hex(8) [N1]	2.84462e-06	2.944e-08	1	1	1	21	Q13443	Q13443 [381-392]		0	3123.15	12	FALSE	Glycoprotein	8.58	897102152		High	HexNAc(2)Hex(8)	0	381	High	12.44	684.8	556.9	556.9	3.59122e-13	2.87857e-14	0	0	2.2609e-11	1.7758e-12	0	0	18.2
Rep_1	High	Unambiguous	[R].NFSSCSAEDFEK.[L]	1xCarbamidomethyl [C5]; 1xHexNAc(2)Hex(9) [N1]	8.07367e-05	2.944e-08	1	1	1	8	Q13443	Q13443 [381-392]		0	3285.2	12	FALSE	Glycoprotein	26.14	8.85337e+07		High	HexNAc(2)Hex(9)	0	381	High	6.36	428.8	255.5	255.5	4.34052e-07	2.37378e-08	0	0	2.73255e-05	3.44005e-05	3.29258e-05	5.88685e-05	18.19
Rep_1	High	Unambiguous	[R].NFSSCSAEDFEK.[L]	1xCarbamidomethyl [C5]; 1xHexNAc(2)Hex(10) [N1]	0.000111595	2.944e-08	1	1	1	4	Q13443	Q13443 [381-392]		0	3447.26	12	FALSE	Glycoprotein	112.45	7.48981e+06		High	HexNAc(2)Hex(10)	0	381	High	5.92	382.1	239.3	239.3	1.20268e-06	6.31641e-08	0	0	7.57104e-05	6.39952e-05	6.22872e-05	0.000223876	14.5
Rep_1	High	Unambiguous	[R].NFSSCSAEDFEKLTLNK.[G]	1xCarbamidomethyl [C5]; 1xHexNAc(2)Hex(5) [N1]	9.41692e-07	2.944e-08	1	1	1	3	Q13443	Q13443 [381-397]		1	3206.35	17	FALSE	Glycoprotein	36.49	21459482		High	HexNAc(2)Hex(5)	0	381	High	15.44	805.5	553.6	553.6	3.66563e-16	3.7527e-17	0	0	2.30774e-14	2.36133e-15	0	0	36.99
Rep_1	High	Unambiguous	[R].NFSSCSAEDFEKLTLNK.[G]	1xCarbamidomethyl [C5]; 1xHexNAc(2)Hex(6) [N1]	6.2703e-07	2.944e-08	1	1	1	10	Q13443	Q13443 [381-397]		1	3368.4	17	FALSE	Glycoprotein	34.99	175679392		High	HexNAc(2)Hex(6)	0	381	High	16.71	875.2	606.9	606.9	1.9603e-17	2.24622e-18	0	0	1.23413e-15	1.4095e-16	0	0	37.21
Rep_1	High	Unambiguous	[R].NFSSCSAEDFEKLTLNK.[G]	1xCarbamidomethyl [C5]; 1xHexNAc(2)Hex(7) [N1]	6.2703e-07	2.944e-08	1	1	1	13	Q13443	Q13443 [381-397]		1	3530.45	17	FALSE	Glycoprotein	18.56	463179280		High	HexNAc(2)Hex(7)	0	381	High	16.71	852.9	610.5	610.5	1.9603e-17	2.21472e-18	0	0	1.23413e-15	1.38957e-16	0	0	37.33
Rep_1	High	Unambiguous	[R].NFSSCSAEDFEKLTLNK.[G]	1xCarbamidomethyl [C5]; 1xHexNAc(2)Hex(8) [N1]	6.2703e-07	2.944e-08	1	1	1	11	Q13443	Q13443 [381-397]		1	3692.5	17	FALSE	Glycoprotein	10.32	1056131328		High	HexNAc(2)Hex(8)	0	381	High	16.71	850.3	621.9	621.9	1.9603e-17	2.24723e-18	0	0	1.23413e-15	1.41014e-16	0	0	37
Rep_1	High	Unambiguous	[R].NFSSCSAEDFEKLTLNK.[G]	1xCarbamidomethyl [C5]; 1xHexNAc(2)Hex(9) [N1]	9.41692e-07	2.944e-08	1	1	1	7	Q13443	Q13443 [381-397]		1	3854.56	17	FALSE	Glycoprotein	31.47	85438888		High	HexNAc(2)Hex(9)	0	381	High	15.44	802.5	546	546	3.66563e-16	3.76828e-17	0	0	2.30774e-14	2.37122e-15	0	0	38.17
Rep_1	High	Unambiguous	[R].NFSSCSAEDFEKLTLNK.[G]	1xCarbamidomethyl [C5]; 1xHexNAc(2)Hex(10) [N1]	1.31479e-06	2.944e-08	1	1	1	3	Q13443	Q13443 [381-397]		1	4016.61	17	FALSE	Glycoprotein	36.18	13312341		High	HexNAc(2)Hex(10)	0	381	High	14.46	756.5	508.8	386.2	3.43131e-15	3.34604e-16	0	0	2.16022e-13	2.10884e-14	0	0	36.94
Rep_1	High	Unambiguous	[R].NFTAADWGQSR.[D]	1xHexNAc(1) [N1]	2.20385e-06	2.944e-08	1	1	1	2	P12109	P12109 [212-222]		0	1455.65	11	FALSE	Glycoprotein	35.61	4910438		High	HexNAc(1)	0	212	High	13.08	724.4	453.3	453.3	8.32246e-14	5.85356e-15	0	0	5.2395e-12	3.62923e-13	0	0	21.08
Rep_1	High	Unambiguous	[R].NFTAADWGQSR.[D]	1xHexNAc(2)Hex(4) [N1]	4.11863e-05	2.944e-08	1	1	1	4	P12109	P12109 [212-222]		0	2306.94	11	FALSE	Glycoprotein			No Quan Values	High	HexNAc(2)Hex(4)	0	212	High	7.33	514.4	265.5	265.5	4.67095e-08	2.49611e-09	0	0	2.94064e-06	1.52594e-07	0	0
Rep_1	High	Unambiguous	[R].NFTAADWGQSR.[D]	1xHexNAc(2)Hex(5) [N1]	7.61455e-06	2.944e-08	1	1	1	7	P12109	P12109 [212-222]		0	2468.99	11	FALSE	Glycoprotein	23.42	21420226		High	HexNAc(2)Hex(5)	0	212	High	10.27	642.8	362.5	362.5	5.42919e-11	2.59847e-12	0	0	3.41802e-09	1.55594e-10	0	0	20.47
Rep_1	High	Unambiguous	[R].NFTAADWGQSR.[D]	1xHexNAc(2)Hex(6) [N1]	1.2032e-06	2.944e-08	1	1	1	18	P12109	P12109 [212-222]		0	2631.05	11	FALSE	Glycoprotein	21.13	481470952		High	HexNAc(2)Hex(6)	0	212	High	14.72	757.7	439	439	1.92051e-15	1.78361e-16	0	0	1.20908e-13	1.11112e-14	0	0	21.26
Rep_1	High	Unambiguous	[R].NFTAADWGQSR.[D]	1xHexNAc(2)Hex(7) [N1]	1.72677e-06	2.944e-08	1	1	1	14	P12109	P12109 [212-222]		0	2793.1	11	FALSE	Glycoprotein	14.73	2.22314e+08		High	HexNAc(2)Hex(7)	0	212	High	13.72	707.3	399.8	399.8	1.92051e-14	1.64181e-15	0	0	1.20908e-12	1.01248e-13	0	0	20.98
Rep_1	High	Unambiguous	[R].NFTAADWGQSR.[D]	1xHexNAc(2)Hex(8) [N1]	2.67184e-06	2.944e-08	1	1	1	13	P12109	P12109 [212-222]		0	2955.15	11	FALSE	Glycoprotein	22.1	865229464		High	HexNAc(2)Hex(8)	0	212	High	12.6	678.8	398.1	398.1	2.52471e-13	2.14277e-14	0	0	1.58946e-11	1.32011e-12	0	0	20.84
Rep_1	High	Unambiguous	[R].NFTAADWGQSR.[D]	1xHexNAc(2)Hex(9) [N1]	1.00633e-05	2.944e-08	1	1	1	7	P12109	P12109 [212-222]		0	3117.2	11	FALSE	Glycoprotein	13.1	103286251		High	HexNAc(2)Hex(9)	0	212	High	9.72	600.5	262.5	262.5	1.91496e-10	1.09287e-11	0	0	1.20559e-08	6.75558e-10	0	0	20.27
Rep_1	High	Unambiguous	[R].NFTAADWGQSR.[D]	1xHexNAc(4)Hex(5)Fuc(1)NeuAc(2) [N1]	0.000129923	2.944e-08	1	1	1	5	P12109	P12109 [212-222]		0	3603.4	11	FALSE	Glycoprotein	46.05	19341836		High	HexNAc(4)Hex(5)Fuc(1)NeuAc(2)	0	212	High	5.71	408.2	187.5	70.4	1.93257e-06	1.00895e-07	0	0	0.000121653	8.22402e-05	8.0961e-05	0.000273224	38.86
Rep_1	High	Unambiguous	[K].NFTALIPGTTVEILDGDSK.[N]	1xHexNAc(2)Hex(5) [N1]	1.61824e-06	2.944e-08	1	1	1	5	P18084	P18084 [347-365]		0	3207.46	19	FALSE	Glycoprotein	35.66	60822656		High	HexNAc(2)Hex(5)	0	347	High	13.89	725.4	422.9	422.9	1.28486e-14	1.00432e-15	0	0	8.08899e-13	6.17618e-14	0	0	62.05
Rep_1	High	Unambiguous	[K].NFTALIPGTTVEILDGDSK.[N]	1xHexNAc(2)Hex(6) [N1]	1.77177e-06	2.944e-08	1	1	1	6	P18084	P18084 [347-365]		0	3369.51	19	FALSE	Glycoprotein	30.69	149575963		High	HexNAc(2)Hex(6)	0	347	High	13.65	718.4	449.4	449.4	2.24901e-14	1.95198e-15	0	0	1.4159e-12	1.21402e-13	0	0	61.8
Rep_1	High	Unambiguous	[K].NFTALIPGTTVEILDGDSK.[N]	1xHexNAc(3)Hex(4)NeuAc(1) [N1]	0.000120489	2.944e-08	1	1	1	1	P18084	P18084 [347-365]		0	3539.58	19	FALSE	Glycoprotein	68.9	11332319		Peak Found	HexNAc(3)Hex(4)NeuAc(1)	0	347	High	5.82	385.9	248.3	248.3	1.52775e-06	8.02339e-08	0	0	9.61724e-05	8.22402e-05	8.19723e-05	0.000276335	69.13
Rep_1	High	Unambiguous	[K].NHSALITSVVPGDYDGDSQMDVLLTYLPK.[N]	1xHexNAc(2)Hex(8) [N1]	4.05001e-07	2.944e-08	1	1	1	4	Q8TB96	Q8TB96 [95-123]		0	4851.13	29	FALSE	Glycoprotein	59.85	50672192		High	HexNAc(2)Hex(8)	0	95	High	18.19	915	745.3	175	6.43417e-19	6.03999e-20	0	0	4.05071e-17	3.78279e-18	0	0	76.13
Rep_1	High	Unambiguous	[K].NGIYNITVLASDQGGR.[T]	1xHexNAc(3)Hex(6)NeuAc(1) [N5]	1.23897e-05	2.944e-08	1	1	1	2	Q02487	Q02487 [542-557]		0	3550.51	16	FALSE	Glycoprotein	27.15	8.07205e+06		Peak Found	HexNAc(3)Hex(6)NeuAc(1)	0	542	High	9.33	533.9	397.4	397.4	4.70493e-10	2.63764e-11	0	0	2.96205e-08	1.65531e-09	0	0	46.79
Rep_1	High	Unambiguous	[K].NGSAGQLSQSAHLALQLPYNVLGLGR.[S]	1xHexNAc(2)Hex(8) [N1]	2.65641e-07	2.944e-08	1	1	1	2	Q8TB96	Q8TB96 [482-507]		0	4367	26	FALSE	Glycoprotein	53.69	17203372		Peak Found	HexNAc(2)Hex(8)	0	482	High	19.75	1021.7	750.3	218.3	1.78697e-20	2.16996e-21	0	0	1.12501e-18	1.37996e-19	0	0	67.18
Rep_1	High	Unambiguous	[R].NGSSIVDLSPLIHR.[T]	1xHexNAc(2)Hex(5) [N1]	1.86929e-06	2.944e-08	1	1	1	2	P11717	P11717 [1656-1669]		0	2724.25	14	FALSE	Glycoprotein	73.54	42898132		High	HexNAc(2)Hex(5)	0	1656	High	13.51	746.3	482.6	482.6	3.11699e-14	2.78784e-15	0	0	1.96234e-12	1.74535e-13	0	0	40.24
Rep_1	High	Unambiguous	[R].NGSSIVDLSPLIHR.[T]	1xHexNAc(2)Hex(6) [N1]	3.46784e-07	2.944e-08	1	1	1	8	P11717	P11717 [1656-1669]		0	2886.3	14	FALSE	Glycoprotein	37.59	97371384		High	HexNAc(2)Hex(6)	0	1656	High	18.75	988.6	718.3	718.3	1.78073e-19	2.09228e-20	0	0	1.12108e-17	1.31291e-18	0	0	40.07
Rep_1	High	Unambiguous	[R].NGSSIVDLSPLIHR.[T]	1xHexNAc(2)Hex(7) [N1]	1.86929e-06	2.944e-08	1	1	1	8	P11717	P11717 [1656-1669]		0	3048.35	14	FALSE	Glycoprotein	47.24	126923026		High	HexNAc(2)Hex(7)	0	1656	High	13.51	737.3	475.7	475.7	3.11699e-14	2.74634e-15	0	0	1.96234e-12	1.71835e-13	0	0	39.79
Rep_1	High	Unambiguous	[R].NGSSIVDLSPLIHR.[T]	1xHexNAc(2)Hex(8) [N1]	6.19048e-07	2.944e-08	1	1	1	7	P11717	P11717 [1656-1669]		0	3210.4	14	FALSE	Glycoprotein	28.87	236107304		High	HexNAc(2)Hex(8)	0	1656	High	16.75	882.7	563.9	563.9	1.78073e-17	1.82387e-18	0	0	1.12108e-15	1.13592e-16	0	0	39.09
Rep_1	High	Unambiguous	[R].NGSSIVDLSPLIHR.[T]	1xHexNAc(3)Hex(5)Fuc(1)NeuAc(1) [N1]	1.28486e-05	2.944e-08	1	1	1	7	P11717	P11717 [1656-1669]		0	3364.48	14	FALSE	Glycoprotein	9.91	127483228		High	HexNAc(3)Hex(5)Fuc(1)NeuAc(1)	0	1656	High	9.26	622.9	210.8	210.8	5.48687e-10	3.12012e-11	0	0	3.45432e-08	1.96457e-09	0	0	47.07
Rep_1	High	Unambiguous	[R].NGSSIVDLSPLIHR.[T]	1xHexNAc(2)Hex(9) [N1]	4.59567e-07	2.944e-08	1	1	1	6	P11717	P11717 [1656-1669]		0	3372.46	14	FALSE	Glycoprotein	19.59	119410109		High	HexNAc(2)Hex(9)	0	1656	High	17.75	935.2	623.1	623.1	1.78073e-18	1.94936e-19	0	0	1.12108e-16	1.22006e-17	0	0	39.51
Rep_1	High	Unambiguous	[R].NGSSIVDLSPLIHR.[T]	1xHexNAc(3)Hex(6)Fuc(1)NeuAc(1) [N1]	0.000136197	2.944e-08	1	1	1	2	P11717	P11717 [1656-1669]		0	3526.53	14	FALSE	Glycoprotein	46.47	11381705		Peak Found	HexNAc(3)Hex(6)Fuc(1)NeuAc(1)	0	1656	High	5.65	472.4	137.9	137.9	2.239e-06	1.15909e-07	0	0	0.000140939	9.07954e-05	9.0395e-05	0.000271444	46.76
Rep_1	High	Unambiguous	[R].NGSSIVDLSPLIHR.[T]	1xHexNAc(2)Hex(10) [N1]	4.59567e-07	2.944e-08	1	1	1	10	P11717	P11717 [1656-1669]		0	3534.51	14	FALSE	Glycoprotein	37.39	209058296		High	HexNAc(2)Hex(10)	0	1656	High	17.75	922.1	585.9	585.9	1.78073e-18	1.9591e-19	0	0	1.12108e-16	1.22621e-17	0	0	39.39
Rep_1	High	Unambiguous	[R].NGSSIVDLSPLIHR.[T]	1xHexNAc(4)Hex(5)Fuc(1)NeuAc(2) [N1]	4.25892e-05	2.944e-08	1	1	1	23	P11717	P11717 [1656-1669]		0	3858.65	14	FALSE	Glycoprotein	30.62	335858234		High	HexNAc(4)Hex(5)Fuc(1)NeuAc(2)	0	1656	High	7.28	532.8	212.9	86.5	5.24407e-08	2.81311e-09	0	0	3.30146e-06	1.24702e-05	1.24321e-05	6.62691e-05	53.36
Rep_1	High	Unambiguous	[R].NGTHFDIDKDPLVTMKPGTGTLIINIMSEGK.[A]	1xHexNAc(2)Hex(7) [N1]	1.87206e-06	2.944e-08	1	1	1	9	Q92823	Q92823 [83-113]		1	4883.24	31	FALSE	Glycoprotein	91.02	1.00284e+08		High	HexNAc(2)Hex(7)	0	83	High	13.5	733.2	387	285.1	3.14507e-14	2.79193e-15	0	0	1.98002e-12	1.74848e-13	0	0	66.8
Rep_1	High	Unambiguous	[K].NGTHHCAGSLLTSR.[W]	1xCarbamidomethyl [C6]; 1xHexNAc(2)Hex(8) [N1]	8.97798e-06	2.944e-08	1	1	1	2	Q9GZN4	Q9GZN4 [70-83]		0	3213.3	14	FALSE	Glycoprotein	31.95	6.31391e+06		Peak Found	HexNAc(2)Hex(8)	0	70	High	9.94	672.1	324.5	324.5	1.15216e-10	6.28931e-12	0	0	1.00805e-09	4.78879e-11	0	0	9.48
Rep_1	High	Unambiguous	[R].NGTLVAFR.[G]	1xHexNAc(2)Hex(5) [N1]	4.0604e-05	2.944e-08	1	1	1	7	Q92954	Q92954 [1159-1166]		0	2093.91	8	FALSE		42.17	9.42931e+07		High	HexNAc(2)Hex(5)	0	1159	High	7.35	565.4	320.8	320.8	4.44596e-08	2.38783e-09	0	0	3.88988e-07	1.7602e-08	0	0	18.82
Rep_1	High	Unambiguous	[R].NGTLVAFR.[G]	1xHexNAc(2)Hex(6) [N1]	2.89853e-05	2.944e-08	1	1	1	7	Q92954	Q92954 [1159-1166]		0	2255.96	8	FALSE		28.52	59561200		High	HexNAc(2)Hex(6)	0	1159	High	7.87	585	319.2	319.2	1.33758e-08	6.76782e-10	0	0	1.17028e-07	5.49191e-09	0	0	18.9
Rep_1	High	Unambiguous	[K].NGTNDGDYVFLTGEDSYLNFTK.[I]	1xHexNAc(2)Hex(8) [N19]	1.15678e-06	2.944e-08	1	1	1	3	Q14108	Q14108 [206-227]		0	4172.69	22	FALSE	Glycoprotein	8.73	11368624		High	HexNAc(2)Hex(8)	1	206	High	14.83	767.9	601	138.3	1.47994e-15	1.28211e-16	0	0	9.31716e-14	7.9243e-15	0	0	60.21
Rep_1	High	Unambiguous	[K].NGTNDGDYVFLTGEDSYLNFTK.[I]	1xHexNAc(2)Hex(9) [N19]	1.67319e-06	2.944e-08	1	1	1	4	Q14108	Q14108 [206-227]		0	4334.74	22	FALSE	Glycoprotein	7.97	6.97238e+06		High	HexNAc(2)Hex(9)	1	206	High	13.8	708.1	553	131.2	1.58101e-14	1.22399e-15	0	0	9.95341e-13	7.55062e-14	0	0	60.26
Rep_1	High	Unambiguous	[K].NGTNDGDYVFLTGEDSYLNFTK.[I]	1xHexNAc(6)Hex(4) [N19]	6.20039e-05	2.944e-08	1	1	1	1	Q14108	Q14108 [206-227]		0	4336.79	22	FALSE	Glycoprotein			No Quan Values	High	HexNAc(6)Hex(4)	0	206	High	6.73	437.5	303.3	91.9	1.85097e-07	1.04057e-08	0	0	1.16529e-05	2.41505e-05	2.30282e-05	6.15726e-05
Rep_1	High	Unambiguous	[K].NGTSFDIHYGSGSLSGYLSQDTVSVPCQSASSASALGGVK.[V]	1xCarbamidomethyl [C27]; 1xHexNAc(2)Hex(3) [N1]	7.42974e-07	2.944e-08	1	1	1	6	P07339	P07339 [134-173]		0	4884.18	40	FALSE	Glycoprotein	39.71	22760102		Peak Found	HexNAc(2)Hex(3)	0	134	High	16.16	846	699	46.1	6.84157e-17	6.02552e-18	0	0	4.3072e-15	3.73771e-16	0	0	56.56
Rep_1	High	Unambiguous	[R].NGSQSMYCIPCEGPCPK.[V]	3xCarbamidomethyl [C8; C11; C15]; 1xDeamidated [Q4]; 1xHexNAc(2)Hex(9) [N1]	2.93949e-05	2.944e-08	1	1	1	2	P08069	P08069 [314-330]		0	3850.42	17	FALSE	Glycoprotein;Kinase			No Quan Values	High	HexNAc(2)Hex(9)	0	314	High	7.85	571	319.7	242.4	1.40799e-08	7.10541e-10	0	0	8.86417e-07	4.24791e-08	0	0
Rep_1	High	Unambiguous	[K].NGSAGQLSQSAHLALQLPYNVLGLGR.[S]	1xHexNAc(2)Hex(7) [N1]	2.34385e-05	2.944e-08	1	1	1	3	Q8TB96	Q8TB96 [482-507]		0	4204.95	26	FALSE	Glycoprotein	48.99	10123277		High	HexNAc(2)Hex(7)	1	482	High	8.22	505.1	337.1	53	6.06321e-09	2.89463e-10	0	0	3.81717e-07	1.7241e-08	0	0	67.1
Rep_1	High	Unambiguous	[K].NGSAGQLSQSAHLALQLPYNVLGLGR.[S]	1xHexNAc(2)Hex(9) [N1]	1.20846e-07	2.944e-08	1	1	1	11	Q8TB96	Q8TB96 [482-507]		0	4529.06	26	FALSE	Glycoprotein	25.83	9.54251e+07		Peak Found	HexNAc(2)Hex(9)	0	482	High	23.02	1176.9	997.4	215.4	9.55637e-24	8.74484e-25	0	0	6.01633e-22	5.52264e-23	0	0	66.99
Rep_1	High	Unambiguous	[K].NGSDVPVENLYPSK.[Y]	1xHexNAc(2)Hex(8) [N1]	3.64411e-05	2.944e-08	1	1	1	3	P37088	P37088 [397-410]		0	3221.32	14	FALSE		7.77	24480188		Peak Found	HexNAc(2)Hex(8)	0	397	High	7.52	502.2	260.3	260.3	3.04479e-08	1.64332e-09	0	0	1.91688e-06	9.90343e-08	0	0	27.51
Rep_1	High	Unambiguous	[K].NGSDVPVENLYPSK.[Y]	1xHexNAc(2)Hex(10) [N1]	1.6156e-05	2.944e-08	1	1	1	5	P37088	P37088 [397-410]		0	3545.43	14	FALSE					High	HexNAc(2)Hex(10)	0	397	High	8.85	578.8	372.6	372.6	1.41241e-09	6.93414e-11	0	0	8.89197e-08	4.31464e-09	0	0	27.05
Rep_1	High	Unambiguous	[K].NGSGAVFPVAGADVQTLR.[E]	1xHexNAc(2)Hex(8) [N1]	1.18514e-06	2.944e-08	1	1	1	6	O00391	O00391 [130-147]		0	3461.49	18	FALSE	Glycoprotein	48.22	60345828		High	HexNAc(2)Hex(8)	0	130	High	14.76	794.9	611.2	611.2	1.73789e-15	1.51724e-16	0	0	1.09411e-13	9.41926e-15	0	0	39.37
Rep_1	High	Unambiguous	[K].NGSGAVFPVAGADVQTLR.[E]	1xHexNAc(2)Hex(9) [N1]	8.46359e-07	2.944e-08	1	1	1	4	O00391	O00391 [130-147]		0	3623.55	18	FALSE	Glycoprotein	12.97	37757448		High	HexNAc(2)Hex(9)	0	130	High	15.76	843.8	685	685	1.73789e-16	1.62575e-17	0	0	1.09411e-14	1.00733e-15	0	0	39.88
Rep_1	High	Unambiguous	[K].NGSGAVFPVAGADVQTLR.[E]	1xHexNAc(2)Hex(10) [N1]	1.04607e-06	2.944e-08	1	1	1	2	O00391	O00391 [130-147]		0	3785.6	18	FALSE	Glycoprotein			No Quan Values	High	HexNAc(2)Hex(10)	0	130	High	15.12	822.2	720.4	720.4	7.53106e-16	6.11592e-17	0	0	4.74127e-14	3.82124e-15	0	0
Rep_1	High	Unambiguous	[K].NGSGAVFPVAGADVQTLR.[E]	1xHexNAc(4)Hex(5)Fuc(1)NeuAc(2) [N1]	2.6917e-06	2.944e-08	1	1	1	14	O00391	O00391 [130-147]		0	4109.74	18	FALSE	Glycoprotein	11.79	4.82454e+07		High	HexNAc(4)Hex(5)Fuc(1)NeuAc(2)	0	130	High	12.58	674.4	496	18.1	2.6326e-13	2.208e-14	0	0	1.65739e-11	1.36051e-12	0	0	54.1
Rep_1	High	Unambiguous	[R].NGSGNWLADQIR.[R]	1xHexNAc(3)Hex(6)NeuAc(1) [N1]	0.000108846	2.944e-08	1	1	1	12	Q9UL01	Q9UL01 [336-347]		0	3203.3	12	FALSE	Glycoprotein	21.03	98801949		High	HexNAc(3)Hex(6)NeuAc(1)	0	336	High	5.95	538.5	300.5	300.5	1.11253e-06	5.90039e-08	0	0	3.57592e-06	1.24702e-05	1.23596e-05	6.59065e-05	38.73
Rep_1	High	Unambiguous	[K].NGSLFAFR.[G]	1xHexNAc(2)Hex(5) [N1]	2.32537e-05	2.944e-08	1	1	1	5	P04004	P04004 [169-176]		0	2127.9	8	FALSE	Glycoprotein	47.34	69509256		Peak Found	HexNAc(2)Hex(5)	0	169	High	8.23	570.9	371	371	5.884e-09	2.81723e-10	0	0	3.70434e-07	1.67987e-08	0	0	29.98
Rep_1	High	Unambiguous	[K].NGSLFAFR.[G]	1xHexNAc(2)Hex(6) [N1]	2.01023e-05	2.944e-08	1	1	1	9	P04004	P04004 [169-176]		0	2289.95	8	FALSE	Glycoprotein	11.04	70638304		High	HexNAc(2)Hex(6)	0	169	High	8.47	570.3	362.5	362.5	3.36152e-09	1.61033e-10	0	0	2.11629e-07	9.709e-09	0	0	29.54
Rep_1	High	Unambiguous	[K].NGSLFAFR.[G]	1xHexNAc(3)Hex(6)NeuAc(1) [N1]	2.71113e-05	2.944e-08	1	1	1	23	P04004	P04004 [169-176]		0	2784.12	8	FALSE	Glycoprotein	4.27	461227402		High	HexNAc(3)Hex(6)NeuAc(1)	0	169	High	7.98	546.8	316.1	316.1	1.04593e-08	5.18553e-10	0	0	6.58481e-07	3.11536e-08	0	0	38.39
Rep_1	High	Unambiguous	[R].NGSQAFVHWQEPR.[A]	1xHexNAc(2)Hex(7) [N1]	3.77233e-07	2.944e-08	1	1	1	4	P30530	P30530 [345-357]		0	3096.27	13	FALSE		15.09	50909887		High	HexNAc(2)Hex(7)	0	345	High	18.44	985.1	733	733	3.59122e-19	3.86665e-20	0	0	2.2609e-17	2.41681e-18	0	0	20.78
Rep_1	High	Unambiguous	[R].NGSQAFVHWQEPR.[A]	1xDeamidated [Q4]; 1xHexNAc(2)Hex(7) [N1]	9.15813e-06	2.944e-08	1	1	1	4	P30530	P30530 [345-357]		0	3097.25	13	FALSE				No Quan Values	High	HexNAc(2)Hex(7)	0	345	High	9.9	581.3	410	136.9	1.25968e-10	6.88102e-12	0	0	7.93048e-09	4.19283e-10	0	0
Rep_1	High	Unambiguous	[R].NGSQAFVHWQEPR.[A]	1xHexNAc(2)Hex(8) [N1]	2.67815e-07	2.944e-08	1	1	1	12	P30530	P30530 [345-357]		0	3258.32	13	FALSE		14.94	404783424		High	HexNAc(2)Hex(8)	0	345	High	19.72	1047	808.3	808.3	1.92051e-20	2.34638e-21	0	0	1.20908e-18	1.49516e-19	0	0	20.69
Rep_1	High	Unambiguous	[R].NGSQAFVHWQEPR.[A]	1xDeamidated [Q4]; 1xHexNAc(2)Hex(8) [N1]	1.36581e-05	2.944e-08	1	1	1	3	P30530	P30530 [345-357]		0	3259.31	13	FALSE		1.98	4.3711e+06		Peak Found	HexNAc(2)Hex(8)	0	345	High	9.15	557.9	386.6	112	7.08783e-10	3.85259e-11	0	0	4.46223e-08	2.43016e-09	0	0	22.53
Rep_1	High	Unambiguous	[R].NGSQAFVHWQEPR.[A]	1xHexNAc(2)Hex(9) [N1]	4.63957e-07	2.944e-08	1	1	1	5	P30530	P30530 [345-357]		0	3420.37	13	FALSE		49.59	106928288		High	HexNAc(2)Hex(9)	0	345	High	17.72	935	685	685	1.92051e-18	2.16411e-19	0	0	1.20908e-16	1.36224e-17	0	0	20.63
Rep_1	High	Unambiguous	[R].NGSQAFVHWQEPR.[A]	1xHexNAc(2)Hex(10) [N1]	4.98091e-07	2.944e-08	1	1	1	6	P30530	P30530 [345-357]		0	3582.43	13	FALSE		37.83	39465076		High	HexNAc(2)Hex(10)	0	345	High	17.47	942.4	722.5	722.5	3.36166e-18	3.67827e-19	0	0	2.11637e-16	2.30796e-17	0	0	20.91
Rep_1	High	Unambiguous	[R].NGSQAFVHWQEPR.[A]	1xHexNAc(4)Hex(5)Fuc(1)NeuAc(1) [N1]	3.8743e-06	2.944e-08	1	1	1	4	P30530	P30530 [345-357]		0	3615.47	13	FALSE		28.73	49154976		High	HexNAc(4)Hex(5)Fuc(1)NeuAc(1)	0	345	High	11.72	637.2	404.7	404.7	1.92051e-12	1.32772e-13	0	0	1.20908e-10	8.01023e-12	0	0	27.32
Rep_1	High	Unambiguous	[R].NGSQAFVHWQEPR.[A]	1xHexNAc(4)Hex(5)Fuc(2)NeuAc(1) [N1]	8.62173e-05	2.944e-08	1	1	1	2	P30530	P30530 [345-357]		0	3761.53	13	FALSE		40.92	5447319		Peak Found	HexNAc(4)Hex(5)Fuc(2)NeuAc(1)	0	345	High	6.27	448	273.4	273.4	5.3474e-07	2.90847e-08	0	0	3.36641e-05	3.44005e-05	3.25496e-05	5.83158e-05	27.87
Rep_1	High	Unambiguous	[K].MYATIYELKEDKSYNVTSVLFR.[K]	1xHexNAc(4)Hex(5)Fuc(1)NeuAc(1) [N15]	8.49195e-07	2.944e-08	1	1	1	6	P80188	P80188 [71-92]		2	4730.08	22	FALSE	Glycoprotein	5.98	106748232		High	HexNAc(4)Hex(5)Fuc(1)NeuAc(1)	0	71	High	15.75	800.6	450.2	47.7	1.77933e-16	1.68478e-17	0	0	1.1202e-14	1.04489e-15	0	0	58.47
Rep_1	High	Unambiguous	[R].QNKLDSFGPINPTLNTTYSFLTTFFK.[E]	1xHexNAc(2)Hex(8) [N15]	1.58028e-07	2.944e-08	1	1	1	28	P07686	P07686 [313-338]		1	4697.11	26	FALSE		39.55	77908066		High	HexNAc(2)Hex(8)	0	313	High	21.85	1136.3	809.5	217.2	1.41707e-22	1.62223e-23	0	0	8.92133e-21	1.01578e-21	0	0	88.6
Rep_1	High	Unambiguous	[R].QNKLDSFGPINPTLNTTYSFLTTFFK.[E]	1xDeamidated [N/Q]; 1xHexNAc(2)Hex(8) [N15]	3.67287e-05	2.944e-08	1	1	2	3	P07686	P07686 [313-338]		1	4698.09	26	FALSE				No Quan Values	High	HexNAc(2)Hex(8)	1	313	High	7.5	481.2	371.4	9.2	3.13037e-08	1.69538e-09	0	0	1.97076e-06	1.02439e-07	0	0
Rep_1	High	Unambiguous	[R].QNKLDSFGPINPTLNTTYSFLTTFFK.[E]	1xHexNAc(2)Hex(9) [N15]	4.11985e-06	2.944e-08	1	1	1	7	P07686	P07686 [313-338]		1	4859.16	26	FALSE		47.17	3.48631e+07		High	HexNAc(2)Hex(9)	0	313	High	11.58	602.2	463	136.1	2.64982e-12	1.94735e-13	0	0	1.66822e-10	1.1918e-11	0	0	88.56
Rep_1	High	Unambiguous	[K].QNISVTLR.[T]	1xHexNAc(1) [N2]	7.13008e-05	2.944e-08	1	1	1	11	Q9H5V8	Q9H5V8 [511-518]		0	1133.62	8	FALSE	Glycoprotein	7.57	2.54174e+07		High	HexNAc(1)	0	511	High	6.54	472.5	287.2	287.2	2.9146e-07	1.60177e-08	0	0	1.83489e-05	3.44005e-05	3.3678e-05	6.01504e-05	16.27
Rep_1	High	Unambiguous	[K].QNISVTLR.[T]	1xHexNAc(2)Hex(1) [N2]	5.99095e-05	2.944e-08	1	1	1	3	Q9H5V8	Q9H5V8 [511-518]		0	1498.75	8	FALSE	Glycoprotein	88.54	1.62325e+07		High	HexNAc(2)Hex(1)	0	511	High	6.78	624.8	61.3	61.3	1.65353e-07	9.17109e-09	0	0	1.04099e-05	2.41505e-05	2.32013e-05	6.20001e-05	4.9
Rep_1	High	Unambiguous	[K].QNISVTLR.[T]	1xHexNAc(2)Hex(5) [N2]	9.33124e-05	2.944e-08	1	1	1	17	Q9H5V8	Q9H5V8 [511-518]		0	2146.96	8	FALSE	Glycoprotein	55.96	271417727		High	HexNAc(2)Hex(5)	0	511	High	6.16	516.1	223.6	223.6	6.86462e-07	3.7102e-08	0	0	4.32152e-05	4.28293e-05	4.28004e-05	0.000115002	16.21
Rep_1	High	Unambiguous	[K].QNISVTLR.[T]	1xHexNAc(2)Hex(6) [N2]	3.90489e-05	2.944e-08	1	1	1	24	Q9H5V8	Q9H5V8 [511-518]		0	2309.01	8	FALSE	Glycoprotein	56.8	6.00579e+07		High	HexNAc(2)Hex(6)	0	511	High	7.41	567.2	265.2	265.2	3.88082e-08	2.09362e-09	0	0	2.44321e-06	1.26911e-07	0	0	16.56
Rep_1	High	Unambiguous	[K].QNISVTLR.[T]	1xHexNAc(2)Hex(7) [N2]	4.43556e-05	2.944e-08	1	1	1	52	Q9H5V8	Q9H5V8 [511-518]		0	2471.07	8	FALSE	Glycoprotein	42.65	1.37822e+09		High	HexNAc(2)Hex(7)	0	511	High	7.22	643.5	129.1	129.1	6.03004e-08	3.2711e-09	0	0	3.79627e-06	1.24702e-05	1.23218e-05	6.56599e-05	16.35
Rep_1	High	Unambiguous	[K].QNISVTLR.[T]	1xHexNAc(2)Hex(8) [N2]	4.39544e-05	2.944e-08	1	1	1	37	Q9H5V8	Q9H5V8 [511-518]		0	2633.12	8	FALSE	Glycoprotein	64.67	2.99333e+09		High	HexNAc(2)Hex(8)	0	511	High	7.23	556.8	263.8	263.8	5.84512e-08	3.17703e-09	0	0	3.67986e-06	1.24702e-05	1.23417e-05	6.58285e-05	16.1
Rep_1	High	Unambiguous	[R].QNKLDSFGPINPTLNTTYSFLTTFFK.[E]	1xHexNAc(2)Hex(7)Fuc(1) [N15]	4.46232e-05	2.944e-08	1	1	1	5	P07686	P07686 [313-338]		1	4681.11	26	FALSE		21.51	5973206		High	HexNAc(2)Hex(7)Fuc(1)	0	313	High	7.21	494.3	333.9	43	6.15553e-08	3.33905e-09	0	0	3.87528e-06	1.24702e-05	1.23069e-05	6.55652e-05	93.31
Rep_1	High	Unambiguous	[K].QNNGAFNETLFR.[N]	1xDeamidated [N3]; 1xHexNAc(1) [N7]	5.56106e-06	2.944e-08	1	1	1	2	P02786	P02786 [721-732]		0	1614.74	12	FALSE	Glycoprotein	45.08	7454208		High	HexNAc(1)	0	721	High	10.92	645	465.2	99.8	1.20971e-11	6.5801e-13	0	0	7.61586e-10	3.84139e-11	0	0	33.9
Rep_1	High	Unambiguous	[K].QNNGAFNETLFR.[N]	1xHexNAc(2)Hex(5) [N7]	1.38141e-06	2.944e-08	1	1	1	9	P02786	P02786 [721-732]		0	2627.1	12	FALSE	Glycoprotein	21.29	3.06212e+07		High	HexNAc(2)Hex(5)	0	721	High	14.33	750.8	517.4	517.4	4.72103e-15	4.23922e-16	0	0	2.97218e-13	2.6669e-14	0	0	30.66
Rep_1	High	Unambiguous	[K].QNNGAFNETLFR.[N]	1xHexNAc(2)Hex(6) [N7]	8.92551e-07	2.944e-08	1	1	1	9	P02786	P02786 [721-732]		0	2789.15	12	FALSE	Glycoprotein	9.55	78235328		High	HexNAc(2)Hex(6)	0	721	High	15.6	822.2	494.6	494.6	2.52471e-16	2.66239e-17	0	0	1.58946e-14	1.66499e-15	0	0	30.54
Rep_1	High	Unambiguous	[K].QNNGAFNETLFR.[N]	1xDeamidated [N3]; 1xHexNAc(2)Hex(6) [N7]	1.79955e-05	2.944e-08	1	1	1	3	P02786	P02786 [721-732]		0	2790.14	12	FALSE	Glycoprotein	12.11	11275749		High	HexNAc(2)Hex(6)	0	721	High	8.66	560.4	347.2	69.1	2.17549e-09	1.04536e-10	0	0	1.36961e-07	6.40771e-09	0	0	33.72
Rep_1	High	Unambiguous	[K].QNNGAFNETLFR.[N]	1xHexNAc(2)Hex(7) [N7]	7.06071e-07	2.944e-08	1	1	1	16	P02786	P02786 [721-732]		0	2951.2	12	FALSE	Glycoprotein	5.12	681278984		High	HexNAc(2)Hex(7)	0	721	High	16.33	857.6	585.6	585.6	4.72103e-17	4.6684e-18	0	0	2.97218e-15	2.9225e-16	0	0	30.14
Rep_1	High	Unambiguous	[K].QNNGAFNETLFR.[N]	1xDeamidated [N]; 1xHexNAc(2)Hex(7) [N7]	1.80561e-06	2.944e-08	1	1	2	20	P02786	P02786 [721-732]		0	2952.19	12	FALSE	Glycoprotein	14.07	321625832		High	HexNAc(2)Hex(7)	0	721	High	13.6	736.5	453.5	87.4	2.52471e-14	2.35916e-15	0	0	1.58946e-12	1.47414e-13	0	0	33.35
Rep_1	High	Unambiguous	[K].QNNGAFNETLFR.[N]	1xHexNAc(2)Hex(8) [N7]	8.92551e-07	2.944e-08	1	1	1	32	P02786	P02786 [721-732]		0	3113.26	12	FALSE	Glycoprotein	12.01	3.04533e+09		High	HexNAc(2)Hex(8)	0	721	High	15.6	809	522.7	522.7	2.52471e-16	2.67958e-17	0	0	1.58946e-14	1.67591e-15	0	0	30.08
Rep_1	High	Unambiguous	[K].QNNGAFNETLFR.[N]	1xDeamidated [N/Q]; 1xHexNAc(2)Hex(8) [N7]	1.80561e-06	2.944e-08	1	1	3	47	P02786	P02786 [721-732]		0	3114.24	12	FALSE	Glycoprotein	9.84	1477580916		High	HexNAc(2)Hex(8)	0	721	High	13.6	709.1	447.7	84.7	2.52471e-14	2.35849e-15	0	0	1.58946e-12	1.47371e-13	0	0	33.2
Rep_1	High	Unambiguous	[K].QNNGAFNETLFR.[N]	1xHexNAc(1) [N7]	2.54629e-06	2.944e-08	1	1	1	3	P02786	P02786 [721-732]		0	1613.76	12	FALSE	Glycoprotein	25.41	20295346		High	HexNAc(1)	0	721	High	12.72	682.7	553.7	553.7	1.92051e-13	1.50728e-14	0	0	1.20908e-11	9.21481e-13	0	0	30.35
Rep_1	High	Unambiguous	[R].QNKLDSFGPINPTLNTTYSFLTTFFK.[E]	1xHexNAc(2)Hex(7) [N15]	2.6948e-06	2.944e-08	1	1	1	6	P07686	P07686 [313-338]		1	4535.05	26	FALSE		69.9	6230962		High	HexNAc(2)Hex(7)	0	313	High	12.58	687.2	571.5	111.7	2.64982e-13	2.25267e-14	0	0	1.66822e-11	1.38658e-12	0	0	89.27
Rep_1	High	Unambiguous	[R].QNGSLSKIEEYEPVHSLEELQR.[K]	1xHexNAc(4)Hex(5)Fuc(2)NeuAc(1) [N2]	0.000108302	2.944e-08	1	1	1	2	Q9UHN6	Q9UHN6 [1091-1112]		1	4791.08	22	FALSE	Glycoprotein	64.47	9484153		High	HexNAc(4)Hex(5)Fuc(2)NeuAc(1)	0	1091	High	5.96	549.8	125.6	22.4	1.09525e-06	5.79071e-08	0	0	6.89483e-05	6.39952e-05	6.26109e-05	0.000225124	49.07
Rep_1	High	Unambiguous	[R].QMACTPISCPGELCPQDNGTACGSR.[C]	4xCarbamidomethyl [C4; C9; C14; C22]; 1xHexNAc(2)Hex(9) [N18]	2.59409e-07	2.944e-08	1	1	1	8	Q13751	Q13751 [793-817]		0	4631.77	25	FALSE	Glycoprotein	24.61	75304944		High	HexNAc(2)Hex(9)	0	793	High	19.84	1046.3	697.5	310.6	1.44763e-20	1.63011e-21	0	0	9.11373e-19	1.03776e-19	0	0	30.21
Rep_1	High	Unambiguous	[R].QMACTPISCPGELCPQDNGTACGSR.[C]	4xCarbamidomethyl [C4; C9; C14; C22]; 1xOxidation [M2]; 1xHexNAc(2)Hex(9) [N18]	9.015e-07	2.944e-08	1	1	1	4	Q13751	Q13751 [793-817]		0	4647.77	25	FALSE	Glycoprotein	77.8	55837704		High	HexNAc(2)Hex(9)	1	793	High	15.57	842.3	611.1	305.3	2.70696e-16	2.86694e-17	0	0	1.7042e-14	1.79693e-15	0	0	26.21
Rep_1	High	Unambiguous	[R].QMACTPISCPGELCPQDNGTACGSR.[C]	4xCarbamidomethyl [C4; C9; C14; C22]; 1xHexNAc(2)Hex(10) [N18]	6.9996e-07	2.944e-08	1	1	1	4	Q13751	Q13751 [793-817]		0	4793.82	25	FALSE	Glycoprotein	26.35	33017341		High	HexNAc(2)Hex(10)	1	793	High	16.35	899.2	614.6	258.8	4.42985e-17	4.46031e-18	0	0	2.78887e-15	2.79787e-16	0	0	30.15
Rep_1	High	Unambiguous	[R].QMACTPISCPGELCPQDNGTACGSR.[C]	4xCarbamidomethyl [C4; C9; C14; C22]; 1xHexNAc(6)Hex(5) [N18]	8.76136e-06	2.944e-08	1	1	1	1	Q13751	Q13751 [793-817]		0	4795.88	25	FALSE	Glycoprotein			No Quan Values	High	HexNAc(6)Hex(5)	0	793	High	9.99	597.7	419.2	164.8	1.03202e-10	5.57513e-12	0	0	6.49724e-09	3.43443e-10	0	0
Rep_1	High	Unambiguous	[R].QMACTPISCPGELCPQDNGTACGSR.[C]	4xCarbamidomethyl [C4; C9; C14; C22]; 1xHexNAc(4)Hex(4)NeuAc(2) [N18]	4.18834e-05	2.944e-08	1	1	1	6	Q13751	Q13751 [793-817]		0	4809.86	25	FALSE	Glycoprotein	38.02	2.73305e+07		High	HexNAc(4)Hex(4)NeuAc(2)	0	793	High	7.31	498.8	348.3	17.2	4.95027e-08	2.64489e-09	0	0	3.11649e-06	1.61645e-07	0	0	46.46
Rep_1	High	Unambiguous	[R].QMACTPISCPGELCPQDNGTACGSR.[C]	4xCarbamidomethyl [C4; C9; C14; C22]; 1xHexNAc(4)Hex(5)Fuc(1)NeuAc(1) [N18]; 1xOxidation [M2]; 1xHexNAc(4)Hex(4)Fuc(2)NeuAc(1) [N18]	2.59409e-07	2.944e-08	1	1	2	24	Q13751	Q13751 [793-817]		0	4826.87	25	FALSE	Glycoprotein	4.3	360753048		High	HexNAc(4)Hex(5)Fuc(1)NeuAc(1)	0	793	High	19.84	1023	891	56	1.44763e-20	1.63353e-21	0	0	9.11373e-19	1.0399e-19	0	0	34.64
Rep_1	High	Unambiguous	[R].QMACTPISCPGELCPQDNGTACGSR.[C]	4xCarbamidomethyl [C4; C9; C14; C22]; 1xDeamidated [Q16]; 1xHexNAc(4)Hex(5)Fuc(1)NeuAc(1) [N18]	4.80155e-06	2.944e-08	1	1	1	1	Q13751	Q13751 [793-817]		0	4827.86	25	FALSE	Glycoprotein	20.57	13394373		High	HexNAc(4)Hex(5)Fuc(1)NeuAc(1)	1	793	High	11.24	649.2	500.9	5.6	5.81458e-12	3.65414e-13	0	0	3.66064e-10	2.24033e-11	0	0	35.53
Rep_1	High	Unambiguous	[R].QMACTPISCPGELCPQDNGTACGSR.[C]	4xCarbamidomethyl [C4; C9; C14; C22]; 1xHexNAc(4)Hex(5)Fuc(3) [N18]	5.9525e-07	2.944e-08	1	1	1	5	Q13751	Q13751 [793-817]		0	4827.89	25	FALSE	Glycoprotein				High	HexNAc(4)Hex(5)Fuc(3)	1	793	High	16.88	942.6	799.4	241.6	1.32522e-17	1.36777e-18	0	0	8.34308e-16	8.46494e-17	0	0	35.77
Rep_1	High	Unambiguous	[R].QMACTPISCPGELCPQDNGTACGSR.[C]	4xCarbamidomethyl [C4; C9; C14; C22]; 1xOxidation [M2]; 1xHexNAc(4)Hex(5)Fuc(1)NeuAc(1) [N18]	9.015e-07	2.944e-08	1	1	1	9	Q13751	Q13751 [793-817]		0	4842.87	25	FALSE	Glycoprotein	15.31	76986687		High	HexNAc(4)Hex(5)Fuc(1)NeuAc(1)	0	793	High	15.57	800.8	629.4	50.3	2.70696e-16	2.86802e-17	0	0	1.7042e-14	1.79762e-15	0	0	34.1
Rep_1	High	Unambiguous	[R].QMACTPISCPGELCPQDNGTACGSR.[C]	4xCarbamidomethyl [C4; C9; C14; C22]; 1xHexNAc(4)Hex(5)NeuAc(2) [N18]	1.54004e-06	2.944e-08	1	1	1	1	Q13751	Q13751 [793-817]		0	4971.91	25	FALSE	Glycoprotein	46.35	14022624		Peak Found	HexNAc(4)Hex(5)NeuAc(2)	1	793	High	14.03	773.9	518.5	7.1	9.4229e-15	7.08644e-16	0	0	5.9323e-13	4.36875e-14	0	0	37.86
Rep_1	High	Unambiguous	[K].QMNMSPPPGNAGPVIMSIEEK.[M]	1xDeamidated [N10]; 1xHexNAc(5)Hex(4)Fuc(1)NeuAc(2) [N3]	0.000123219	2.944e-08	1	1	1	2	Q86U42	Q86U42 [146-166]		0	4619.9	21	FALSE		13.6	35037024		Peak Found	HexNAc(5)Hex(4)Fuc(1)NeuAc(2)	0	146	High	5.79	438	246.2	5.7	1.63827e-06	8.60709e-08	0	0	0.000103129	8.22402e-05	8.16635e-05	0.000275437	55.46
Rep_1	High	Unambiguous	[K].QNNGAFNETLFR.[N]	1xHexNAc(2)Hex(9) [N7]	9.76887e-07	2.944e-08	1	1	1	16	P02786	P02786 [721-732]		0	3275.31	12	FALSE	Glycoprotein	2.82	9.02017e+08		High	HexNAc(2)Hex(9)	0	721	High	15.33	805.8	516.9	516.9	4.72103e-16	4.54188e-17	0	0	2.97218e-14	2.84021e-15	0	0	30.57
Rep_1	High	Unambiguous	[K].QNNGAFNETLFR.[N]	1xDeamidated [N/Q]; 1xHexNAc(2)Hex(9) [N7]	1.38141e-06	2.944e-08	1	1	2	15	P02786	P02786 [721-732]		0	3276.29	12	FALSE	Glycoprotein	15.93	632393010		High	HexNAc(2)Hex(9)	0	721	High	14.33	763.2	487.8	128.4	4.72103e-15	4.21735e-16	0	0	2.97218e-13	2.65299e-14	0	0	33.3
Rep_1	High	Unambiguous	[K].QNNGAFNETLFR.[N]	1xHexNAc(2)Hex(10) [N7]	1.57713e-06	2.944e-08	1	1	1	4	P02786	P02786 [721-732]		0	3437.36	12	FALSE	Glycoprotein	2.72	95671160		Peak Found	HexNAc(2)Hex(10)	0	721	High	13.96	761.2	460.6	460.6	1.09407e-14	8.329e-16	0	0	6.88788e-13	5.13782e-14	0	0	30.4
Rep_1	High	Unambiguous	[K].QNNGAFNETLFR.[N]	1xDeamidated [N/Q]; 1xHexNAc(2)Hex(10) [N7]	8.73739e-06	2.944e-08	1	1	2	7	P02786	P02786 [721-732]		0	3438.35	12	FALSE	Glycoprotein	17.19	33234954		High	HexNAc(2)Hex(10)	0	721	High	9.99	612.1	359.6	38.2	1.01932e-10	5.51974e-12	0	0	6.41726e-09	3.39728e-10	0	0	33.43
Rep_1	High	Unambiguous	[R].QNPSTTVGNLASVVSILSNISSLSLASHFR.[V]	1xHexNAc(2)Hex(6) [N19]	1.55413e-07	2.944e-08	1	1	1	5	Q5T601	Q5T601 [336-365]		0	4478.12	30	FALSE	Glycoprotein	74.15	6677603		Peak Found	HexNAc(2)Hex(6)	1	336	High	21.92	1139.7	921.9	252.6	1.20314e-22	1.24752e-23	0	0	7.57455e-21	7.776e-22	0	0	92.66
Rep_1	High	Unambiguous	[R].QNPSTTVGNLASVVSILSNISSLSLASHFR.[V]	1xHexNAc(2)Hex(6)Fuc(1) [N19]	3.59941e-06	2.944e-08	1	1	1	4	Q5T601	Q5T601 [336-365]		0	4624.18	30	FALSE	Glycoprotein	85.83	2.15049e+07		High	HexNAc(2)Hex(6)Fuc(1)	-1	336	High	11.89	662.2	535.6	535.6	1.29968e-12	8.76122e-14	0	0	8.1823e-11	5.20198e-12	0	0	94.12
Rep_1	High	Unambiguous	[R].QNPSTTVGNLASVVSILSNISSLSLASHFR.[V]	1xHexNAc(2)Hex(7) [N19]	1.22789e-07	2.944e-08	1	1	1	16	Q5T601	Q5T601 [336-365]		0	4640.17	30	FALSE	Glycoprotein	72.93	108648277		High	HexNAc(2)Hex(7)	1	336	High	22.95	1174.1	988.2	220.4	1.12624e-23	1.04688e-24	0	0	7.09036e-22	6.55118e-23	0	0	92.36
Rep_1	High	Unambiguous	[R].QNPSTTVGNLASVVSILSNISSLSLASHFR.[V]	1xDeamidated [N9]; 1xHexNAc(2)Hex(7) [N19]	4.4429e-06	2.944e-08	1	1	1	4	Q5T601	Q5T601 [336-365]		0	4641.16	30	FALSE	Glycoprotein	46.78	2.6192e+06		Peak Found	HexNAc(2)Hex(7)	1	336	High	11.41	642.6	518.2	179.2	3.91488e-12	2.70552e-13	0	0	2.46466e-10	1.66478e-11	0	0	93.25
Rep_1	High	Unambiguous	[R].QNPSTTVGNLASVVSILSNISSLSLASHFR.[V]	1xHexNAc(2)Hex(7)Fuc(1) [N19]	2.37512e-05	2.944e-08	1	1	1	1	Q5T601	Q5T601 [336-365]		0	4786.23	30	FALSE	Glycoprotein			No Quan Values	High	HexNAc(2)Hex(7)Fuc(1)	-1	336	High	8.2	562.7	361.5	361.5	6.37541e-09	3.05171e-10	0	0	4.01371e-07	1.82036e-08	0	0
Rep_1	High	Unambiguous	[R].QNPSTTVGNLASVVSILSNISSLSLASHFR.[V]	1xHexNAc(2)Hex(8) [N19]	1.16317e-07	2.944e-08	1	1	1	21	Q5T601	Q5T601 [336-365]		0	4802.22	30	FALSE	Glycoprotein	71.11	343901148		High	HexNAc(2)Hex(8)	0	336	High	23.19	1171.7	908.1	254.6	6.43417e-24	5.15259e-25	0	0	4.05071e-22	3.19342e-23	0	0	92.08
Rep_1	High	Unambiguous	[R].QNPSTTVGNLASVVSILSNISSLSLASHFR.[V]	1xHexNAc(2)Hex(8)Fuc(1) [N19]	8.19522e-05	2.944e-08	1	1	1	2	Q5T601	Q5T601 [336-365]		0	4948.28	30	FALSE	Glycoprotein	36.13	3.41291e+06		High	HexNAc(2)Hex(8)Fuc(1)	0	336	High	6.34	405.8	271.7	37	4.55199e-07	2.49648e-08	0	0	2.86568e-05	3.44005e-05	3.28332e-05	5.86958e-05	94.19
Rep_1	High	Unambiguous	[R].QNPSTTVGNLASVVSILSNISSLSLASHFR.[V]	1xHexNAc(2)Hex(9) [N19]	1.07392e-07	2.944e-08	1	1	1	9	Q5T601	Q5T601 [336-365]		0	4964.28	30	FALSE	Glycoprotein	54.22	1.28815e+08		High	HexNAc(2)Hex(9)	0	336	High	23.55	1234.4	1042.4	260.5	2.78822e-24	2.62984e-25	0	0	1.75536e-22	1.65727e-23	0	0	91.98
Rep_1	High	Unambiguous	[K].QNSTMFSLTPENSWTPK.[A]	1xHexNAc(2)Hex(6) [N2]	6.08494e-06	2.944e-08	1	1	1	1	Q6YHK3	Q6YHK3 [512-528]		0	3346.39	17	FALSE	Glycoprotein	4.68	6194642		Peak Found	HexNAc(2)Hex(6)	0	512	High	10.73	625.5	411.9	318.4	1.8768e-11	9.49951e-13	0	0	1.18156e-09	5.5538e-11	0	0	45.22
Rep_1	High	Unambiguous	[K].QNSTMFSLTPENSWTPK.[A]	1xHexNAc(2)Hex(8) [N2]	2.64807e-07	2.944e-08	1	1	1	5	Q6YHK3	Q6YHK3 [512-528]		0	3670.5	17	FALSE	Glycoprotein	4.36	50693396		High	HexNAc(2)Hex(8)	0	512	High	19.76	1002.8	772.2	455.6	1.73789e-20	2.01548e-21	0	0	1.09411e-18	1.28331e-19	0	0	45.29
Rep_1	High	Unambiguous	[K].QNSTMFSLTPENSWTPK.[A]	1xDeamidated [Q1]; 1xHexNAc(2)Hex(8) [N2]	1.11585e-05	2.944e-08	1	1	1	3	Q6YHK3	Q6YHK3 [512-528]		0	3671.48	17	FALSE	Glycoprotein			No Quan Values	High	HexNAc(2)Hex(8)	0	512	High	9.52	567	401.2	95.4	3.00558e-10	1.69229e-11	0	0	1.8922e-08	1.05256e-09	0	0
Rep_1	High	Unambiguous	[K].QNSTMFSLTPENSWTPK.[A]	1xHexNAc(2)Hex(9) [N2]	2.19879e-07	2.944e-08	1	1	1	4	Q6YHK3	Q6YHK3 [512-528]		0	3832.55	17	FALSE	Glycoprotein	47.64	66155980		High	HexNAc(2)Hex(9)	0	512	High	20.49	1085.5	821.8	517.4	3.24972e-21	3.16962e-22	0	0	2.0459e-19	1.98237e-20	0	0	45.03
Rep_1	High	Unambiguous	[K].QNSTMFSLTPENSWTPK.[A]	1xHexNAc(2)Hex(10) [N2]	2.32275e-06	2.944e-08	1	1	1	2	Q6YHK3	Q6YHK3 [512-528]		0	3994.6	17	FALSE	Glycoprotein	20.4	6272838		Peak Found	HexNAc(2)Hex(10)	0	512	High	12.95	713.4	506.3	333	1.13122e-13	8.03724e-15	0	0	7.12175e-12	4.88972e-13	0	0	45.09
Rep_1	High	Unambiguous	[K].QNVTEFPIIK.[M]	1xHexNAc(2)Hex(9) [N2]	2.79201e-06	2.944e-08	1	1	1	6	Q9P2K2	Q9P2K2 [459-468]		0	3053.3	10	FALSE	Glycoprotein	8.88	62721388		High	HexNAc(2)Hex(9)	0	459	High	12.49	739.9	456.1	456.1	3.23479e-13	2.56843e-14	0	0	2.83019e-12	2.45741e-13	0	0	31.86
Rep_1	High	Unambiguous	[K].QPGNMAGNFNLSLQGCDQDAQSPGILR.[L]	1xCarbamidomethyl [C16]; 1xHexNAc(2)Hex(5) [N10]	2.68453e-06	2.944e-08	1	1	1	2	Q9H5V8	Q9H5V8 [301-327]		0	4104.76	27	FALSE	Glycoprotein	55.63	29146134		High	HexNAc(2)Hex(5)	0	301	High	12.59	675.7	499.1	117	2.59326e-13	2.19597e-14	0	0	1.63262e-11	1.35205e-12	0	0	50.74
Rep_1	High	Unambiguous	[K].QPGNMAGNFNLSLQGCDQDAQSPGILR.[L]	1xCarbamidomethyl [C16]; 2xDeamidated [N8; Q14]; 1xHexNAc(2)Hex(5) [N10]	8.72306e-05	2.944e-08	1	1	1	1	Q9H5V8	Q9H5V8 [301-327]		0	4106.73	27	FALSE	Glycoprotein		4743654		High	HexNAc(2)Hex(5)	1	301	High	6.26	446.6	242.8	90.5	5.54896e-07	3.02796e-08	0	0	3.4933e-05	3.44005e-05	3.24763e-05	5.81666e-05	51.15
Rep_1	High	Unambiguous	[K].QNNQVAIVYNITLDADGFSSR.[V]	2xDeamidated [N/Q]; 1xHexNAc(5)Hex(6)NeuAc(2)Na(2) [N10]	0.000145407	2.944e-08	1	1	4	7	P17301	P17301 [690-710]		0	4940.98	21	FALSE					High	HexNAc(5)Hex(6)NeuAc(2)Na(2)	1	690	High	5.56	451.2	218.4	11.9	2.74745e-06	1.40258e-07	0	0	0.00017294	9.07954e-05	8.94819e-05	0.000268759	58.26
Rep_1	High	Unambiguous	[R].QMACTPISCPGELCPQDNGTACGSR.[C]	4xCarbamidomethyl [C4; C9; C14; C22]; 1xOxidation [M2]; 1xHexNAc(4)Hex(5)Fuc(1) [N18]	1.56188e-05	2.944e-08	1	1	1	1	Q13751	Q13751 [793-817]		0	4551.77	25	FALSE	Glycoprotein			No Quan Values	High	HexNAc(4)Hex(5)Fuc(1)	1	793	High	8.91	543.3	374.3	154.9	1.23141e-09	6.23437e-11	0	0	7.75251e-08	3.91036e-09	0	0
Rep_1	High	Unambiguous	[K].QNNQVAIVYNITLDADGFSSR.[V]	1xDeamidated [Q]; 1xHexNAc(5)Hex(6)NeuAc(2)Na(2) [N10]	6.64766e-05	2.944e-08	1	1	2	7	P17301	P17301 [690-710]		0	4940	21	FALSE		19.17	27953762		High	HexNAc(5)Hex(6)NeuAc(2)Na(2)	-1	690	High	6.63	519.1	292.4	40.5	2.32326e-07	1.29406e-08	0	0	1.46262e-05	3.44005e-05	3.40994e-05	6.08828e-05	59.71
Rep_1	High	Unambiguous	[K].QNNQVAIVYNITLDADGFSSR.[V]	1xHexNAc(5)Hex(7)Fuc(1)NeuAc(1) [N10]	4.76798e-05	2.944e-08	1	1	1	4	P17301	P17301 [690-710]		0	4912.07	21	FALSE		85.26	10061954		High	HexNAc(5)Hex(7)Fuc(1)NeuAc(1)	0	690	High	7.11	530.2	280.3	183.1	7.71445e-08	4.20473e-09	0	0	4.8567e-06	1.24702e-05	1.21443e-05	6.48088e-05	68.96
Rep_1	High	Unambiguous	[K].QNNGAFNETLFR.[N]	1xHexNAc(4)Hex(4)Fuc(2)NeuAc(1) [N7]	1.95913e-05	2.944e-08	1	1	1	2	P02786	P02786 [721-732]		0	3454.42	12	FALSE	Glycoprotein		65888128		Peak Found	HexNAc(4)Hex(4)Fuc(2)NeuAc(1)	0	721	High	8.52	584.4	338.8	338.8	3.0402e-09	1.46436e-10	0	0	1.91399e-07	8.92895e-09	0	0	29.53
Rep_1	High	Unambiguous	[K].QNNQVAIVYNITLDADGFSSR.[V]	1xHexNAc(2)Hex(5)Fuc(1) [N10]	3.64322e-06	2.944e-08	1	1	1	6	P17301	P17301 [690-710]		0	3687.63	21	FALSE		38.41	25394200		High	HexNAc(2)Hex(5)Fuc(1)	0	690	High	11.86	651.5	506.4	506.4	1.38634e-12	9.58672e-14	0	0	8.72786e-11	5.7438e-12	0	0	69.67
Rep_1	High	Unambiguous	[K].QNNQVAIVYNITLDADGFSSR.[V]	1xHexNAc(2)Hex(6) [N10]	4.18281e-07	2.944e-08	1	1	1	13	P17301	P17301 [690-710]		0	3703.62	21	FALSE		15.06	1.25473e+08		High	HexNAc(2)Hex(6)	0	690	High	18.08	953.6	807.7	807.7	8.3634e-19	7.72126e-20	0	0	5.26528e-17	4.80922e-18	0	0	58.61
Rep_1	High	Unambiguous	[K].QNNQVAIVYNITLDADGFSSR.[V]	1xDeamidated [Q4]; 1xHexNAc(2)Hex(6) [N10]	5.1067e-06	2.944e-08	1	1	1	8	P17301	P17301 [690-710]		0	3704.61	21	FALSE		50.45	51059970		High	HexNAc(2)Hex(6)	0	690	High	11.1	626.1	423.3	48.2	7.92664e-12	4.59278e-13	0	0	4.99031e-10	2.80852e-11	0	0	58.39
Rep_1	High	Unambiguous	[K].QNNQVAIVYNITLDADGFSSR.[V]	2xDeamidated [Q1; N3]; 1xHexNAc(2)Hex(6) [N10]	5.47954e-05	2.944e-08	1	1	1	1	P17301	P17301 [690-710]		0	3705.59	21	FALSE		65.01	7.58699e+06		Peak Found	HexNAc(2)Hex(6)	0	690	High	6.91	466	305.2	0	1.23084e-07	6.80852e-09	0	0	7.74887e-06	2.41505e-05	2.36077e-05	6.30756e-05	58.59
Rep_1	High	Unambiguous	[K].QNNQVAIVYNITLDADGFSSR.[V]	1xHexNAc(2)Hex(6)Fuc(1) [N10]	5.71871e-06	2.944e-08	1	1	1	1	P17301	P17301 [690-710]		0	3849.68	21	FALSE		133.95	4655667		Peak Found	HexNAc(2)Hex(6)Fuc(1)	0	690	High	10.86	612.7	501.3	501.3	1.38756e-11	7.55355e-13	0	0	8.73558e-10	4.43275e-11	0	0	70.17
Rep_1	High	Unambiguous	[K].QNNQVAIVYNITLDADGFSSR.[V]	1xHexNAc(2)Hex(7) [N10]	2.55956e-07	2.944e-08	1	1	1	21	P17301	P17301 [690-710]		0	3865.68	21	FALSE		22.32	1.38209e+08		High	HexNAc(2)Hex(7)	0	690	High	19.89	1001.8	876.4	876.4	1.28486e-20	1.35547e-21	0	0	8.08899e-19	8.6471e-20	0	0	58.81
Rep_1	High	Unambiguous	[K].QNNQVAIVYNITLDADGFSSR.[V]	1xDeamidated [Q]; 1xHexNAc(2)Hex(7) [N10]	3.28392e-06	2.944e-08	1	1	2	13	P17301	P17301 [690-710]		0	3866.66	21	FALSE		87.32	1.53772e+08		High	HexNAc(2)Hex(7)	0	690	High	12.1	686.3	566.4	49.9	7.92664e-13	5.15134e-14	0	0	4.99031e-11	3.156e-12	0	0	58.52
Rep_1	High	Unambiguous	[K].QNNQVAIVYNITLDADGFSSR.[V]	1xHexNAc(2)Hex(7)Fuc(1) [N10]	2.71675e-06	2.944e-08	1	1	1	16	P17301	P17301 [690-710]		0	4011.73	21	FALSE		23.52	122913695		High	HexNAc(2)Hex(7)Fuc(1)	-1	690	High	12.56	741.5	602.9	602.9	2.77396e-13	2.30373e-14	0	0	1.74638e-11	1.41939e-12	0	0	69.32
Rep_1	High	Unambiguous	[K].QNNQVAIVYNITLDADGFSSR.[V]	1xHexNAc(2)Hex(8) [N10]	1.9894e-07	2.944e-08	1	1	1	93	P17301	P17301 [690-710]		0	4027.73	21	FALSE		14.54	808266882		High	HexNAc(2)Hex(8)	1	690	High	20.89	1087.4	932.9	483	1.28486e-21	1.33109e-22	0	0	8.08899e-20	8.47281e-21	0	0	58.56
Rep_1	High	Unambiguous	[K].QNNQVAIVYNITLDADGFSSR.[V]	1xDeamidated [Q]; 1xHexNAc(2)Hex(8) [N10]	3.27558e-06	2.944e-08	1	1	2	15	P17301	P17301 [690-710]		0	4028.71	21	FALSE		87.2	2.6927e+07		High	HexNAc(2)Hex(8)	1	690	High	12.11	673.4	546.6	8.8	7.81774e-13	5.11351e-14	0	0	4.92175e-11	3.13272e-12	0	0	58
Rep_1	High	Unambiguous	[K].QNNQVAIVYNITLDADGFSSR.[V]	1xHexNAc(6)Hex(3) [N10]	1.8138e-06	2.944e-08	1	1	1	4	P17301	P17301 [690-710]		0	4029.78	21	FALSE		81.11	10359466		Peak Found	HexNAc(6)Hex(3)	-1	690	High	13.59	789.9	595.3	0.4	2.59537e-14	2.45635e-15	0	0	1.63395e-12	1.537e-13	0	0	63.24
Rep_1	High	Unambiguous	[K].QNNQVAIVYNITLDADGFSSR.[V]	1xDeamidated [Q4]; 1xHexNAc(6)Hex(3) [N10]	9.35823e-06	2.944e-08	1	1	1	3	P17301	P17301 [690-710]		0	4030.77	21	FALSE		84.24	17778996		High	HexNAc(6)Hex(3)	0	690	High	9.86	593.2	453.8	48.3	1.38756e-10	7.81338e-12	0	0	8.73558e-09	4.77263e-10	0	0	58.94
Rep_1	High	Unambiguous	[K].QNNQVAIVYNITLDADGFSSR.[V]	1xHexNAc(2)Hex(8)Fuc(1) [N10]	5.71871e-06	2.944e-08	1	1	1	5	P17301	P17301 [690-710]		0	4173.79	21	FALSE		39.45	8673229		High	HexNAc(2)Hex(8)Fuc(1)	0	690	High	10.86	624.6	497.4	185.2	1.38756e-11	7.54137e-13	0	0	8.73558e-10	4.42482e-11	0	0	69.28
Rep_1	High	Unambiguous	[K].QNNQVAIVYNITLDADGFSSR.[V]	1xHexNAc(2)Hex(9) [N10]	4.64863e-06	2.944e-08	1	1	1	3	P17301	P17301 [690-710]		0	4189.78	21	FALSE				No Quan Values	High	HexNAc(2)Hex(9)	0	690	High	11.31	667	298.6	297.8	4.93399e-12	3.27578e-13	0	0	3.10625e-10	2.0135e-11	0	0
Rep_1	High	Unambiguous	[K].QNNQVAIVYNITLDADGFSSR.[V]	1xDeamidated [Q4]; 1xHexNAc(2)Hex(9) [N10]	0.000125332	2.944e-08	1	1	1	1	P17301	P17301 [690-710]		0	4190.77	21	FALSE				No Quan Values	High	HexNAc(2)Hex(9)	1	690	High	5.76	396.5	271.8	3.8	1.72746e-06	9.1365e-08	0	0	0.000108742	8.22402e-05	8.13976e-05	0.000274559
Rep_1	High	Unambiguous	[K].QNNQVAIVYNITLDADGFSSR.[V]	1xHexNAc(6)Hex(4) [N10]	8.29824e-06	2.944e-08	1	1	1	2	P17301	P17301 [690-710]		0	4191.83	21	FALSE				No Quan Values	High	HexNAc(6)Hex(4)	-1	690	High	10.09	668.5	315.3	3.2	8.06429e-11	4.05682e-12	0	0	5.07697e-09	2.4884e-10	0	0
Rep_1	High	Unambiguous	[K].QNNQVAIVYNITLDADGFSSR.[V]	1xDeamidated [Q4]; 1xHexNAc(5)Hex(3)Fuc(1)NeuAc(1)Na(1) [N10]	9.02498e-05	2.944e-08	1	1	1	1	P17301	P17301 [690-710]		0	4286.82	21	FALSE		18.26	5706913		Peak Found	HexNAc(5)Hex(3)Fuc(1)NeuAc(1)Na(1)	1	690	High	6.21	467.6	305.6	43.2	6.17901e-07	3.34309e-08	0	0	3.88992e-05	3.44005e-05	3.22966e-05	5.77901e-05	56.77
Rep_1	High	Unambiguous	[K].QNNQVAIVYNITLDADGFSSR.[V]	1xHexNAc(6)Hex(5)Fuc(2)NeuAc(1) [N10]	1.30552e-05	2.944e-08	1	1	1	1	P17301	P17301 [690-710]		0	4937.1	21	FALSE		48.6	11538573		Peak Found	HexNAc(6)Hex(5)Fuc(2)NeuAc(1)	1	690	High	9.23	688.7	210.7	210.7	5.86782e-10	3.32531e-11	0	0	3.69416e-08	2.09132e-09	0	0	57.55
Rep_1	High	Unambiguous	[R].QMACTPISCPGELCPQDNGTACGSR.[C]	4xCarbamidomethyl [C4; C9; C14; C22]; 1xOxidation [M2]; 1xHexNAc(2)Hex(8) [N18]	1.08359e-06	2.944e-08	1	1	1	4	Q13751	Q13751 [793-817]		0	4485.71	25	FALSE	Glycoprotein	69.4	88740348		High	HexNAc(2)Hex(8)	1	793	High	15.02	772.3	561.9	140.7	9.55637e-16	7.72463e-17	0	0	6.01633e-14	4.74101e-15	0	0	26.36
Rep_1	High	Unambiguous	[R].QMACTPISCPGELCPQDNGTACGSR.[C]	4xCarbamidomethyl [C4; C9; C14; C22]; 1xHexNAc(2)Hex(8) [N18]	1.20846e-07	2.944e-08	1	1	1	10	Q13751	Q13751 [793-817]		0	4469.72	25	FALSE	Glycoprotein	15.12	164848836		High	HexNAc(2)Hex(8)	0	793	High	23.02	1192.5	1025.3	315.1	9.55637e-24	8.71841e-25	0	0	6.01633e-22	5.50616e-23	0	0	30.39
Rep_1	High	Unambiguous	[R].QMACTPISCPGELCPQDNGTACGSR.[C]	4xCarbamidomethyl [C4; C9; C14; C22]; 1xDeamidated [Q16]; 1xOxidation [M2]; 1xHexNAc(2)Hex(7) [N18]	1.05138e-05	2.944e-08	1	1	1	1	Q13751	Q13751 [793-817]		0	4324.64	25	FALSE	Glycoprotein		7573339		High	HexNAc(2)Hex(7)	1	793	High	9.63	560.5	397.5	214.4	2.32055e-10	1.30366e-11	0	0	1.46093e-08	8.02513e-10	0	0	26.49
Rep_1	High	Unambiguous	[K].QLSCVANQNGSQADCELGNPFKR.[N]	2xCarbamidomethyl [C4; C15]; 1xHexNAc(3)Hex(4)NeuAc(1)Fuc(1) [N9]; 1xHexNAc(3)Hex(4)Fuc(1)NeuAc(1) [N9]	3.01673e-07	2.944e-08	1	1	2	14	P23229	P23229 [762-784]		1	4287.79	23	FALSE	Glycoprotein	14.45	318288618		High	HexNAc(3)Hex(4)NeuAc(1)Fuc(1)	0	762	High	19.26	1009.7	579.4	256.7	5.43302e-20	5.11722e-21	0	0	3.42042e-18	3.16431e-19	0	0	33.96
Rep_1	High	Unambiguous	[K].QLSCVANQNGSQADCELGNPFKR.[N]	2xCarbamidomethyl [C4; C15]; 1xHexNAc(2)Hex(8) [N9]	6.59218e-08	2.944e-08	1	1	1	34	P23229	P23229 [762-784]		1	4295.77	23	FALSE	Glycoprotein	11.36	846286630		High	HexNAc(2)Hex(8)	1	762	High	25.9	1326.1	1029.8	319.7	1.25375e-26	1.45287e-27	0	0	7.89317e-25	9.09502e-26	0	0	28.85
Rep_1	High	Unambiguous	[K].QLSCVANQNGSQADCELGNPFKR.[N]	2xCarbamidomethyl [C4; C15]; 1xDeamidated [N/Q]; 1xHexNAc(2)Hex(8) [N9]	9.9711e-07	2.944e-08	1	1	2	5	P23229	P23229 [762-784]		1	4296.75	23	FALSE	Glycoprotein			No Quan Values	High	HexNAc(2)Hex(8)	1	762	High	15.26	829.4	706.3	9.2	5.43302e-16	4.9181e-17	0	0	3.42042e-14	3.07103e-15	0	0
Rep_1	High	Unambiguous	[K].QLSCVANQNGSQADCELGNPFKR.[N]	2xCarbamidomethyl [C4; C15]; 1xHexNAc(4)Hex(4)NeuAc(1) [N9]	0.000119213	2.944e-08	1	1	1	6	P23229	P23229 [762-784]		1	4344.81	23	FALSE	Glycoprotein	21.22	124468100		High	HexNAc(4)Hex(4)NeuAc(1)	0	762	High	5.83	393.3	217.4	38.4	1.47787e-06	7.76321e-08	0	0	9.30326e-05	8.22402e-05	8.21279e-05	0.00027687	41.53
Rep_1	High	Unambiguous	[K].QLSCVANQNGSQADCELGNPFKR.[N]	2xCarbamidomethyl [C4; C15]; 1xHexNAc(4)Hex(5)Fuc(1) [N9]	1.56067e-07	2.944e-08	1	1	1	20	P23229	P23229 [762-784]		1	4361.83	23	FALSE	Glycoprotein	20.6	571170456		High	HexNAc(4)Hex(5)Fuc(1)	0	762	High	21.9	1103.1	837.9	265.2	1.25374e-22	1.29011e-23	0	0	7.89305e-21	8.07453e-22	0	0	29.08
Rep_1	High	Unambiguous	[K].QLSCVANQNGSQADCELGNPFKR.[N]	2xCarbamidomethyl [C4; C15]; 1xDeamidated [Q]; 1xHexNAc(4)Hex(5)Fuc(1) [N9]	8.3199e-06	2.944e-08	1	1	2	2	P23229	P23229 [762-784]		1	4362.81	23	FALSE	Glycoprotein			No Quan Values	High	HexNAc(4)Hex(5)Fuc(1)	1	762	High	10.09	580	383.1	13.3	8.16081e-11	4.15265e-12	0	0	5.13774e-09	2.53891e-10	0	0
Rep_1	High	Unambiguous	[K].QLSCVANQNGSQADCELGNPFKR.[N]	2xCarbamidomethyl [C4; C15]; 2xDeamidated [N7; Q]; 1xHexNAc(4)Hex(5)Fuc(1) [N9]	7.8403e-05	2.944e-08	1	1	2	2	P23229	P23229 [762-784]		1	4363.8	23	FALSE	Glycoprotein	43.01	4.77627e+06		High	HexNAc(4)Hex(5)Fuc(1)	1	762	High	6.4	416.2	327.5	21.4	3.95285e-07	2.16903e-08	0	0	2.48851e-05	3.44005e-05	3.30943e-05	5.91681e-05	33.6
Rep_1	High	Unambiguous	[K].QLSCVANQNGSQADCELGNPFKR.[N]	2xCarbamidomethyl [C4; C15]; 1xHexNAc(2)Hex(8)Fuc(1) [N9]	3.9259e-06	2.944e-08	1	1	1	8	P23229	P23229 [762-784]		1	4441.83	23	FALSE	Glycoprotein	19.4	173462240		High	HexNAc(2)Hex(8)Fuc(1)	-1	762	High	11.69	653.2	535.4	535.4	2.059e-12	1.49775e-13	0	0	1.29627e-10	9.11092e-12	0	0	42.11
Rep_1	High	Unambiguous	[K].QLSCVANQNGSQADCELGNPFKR.[N]	2xCarbamidomethyl [C4; C15]; 1xHexNAc(2)Hex(9) [N9]	5.717e-08	2.944e-08	1	1	1	15	P23229	P23229 [762-784]		1	4457.82	23	FALSE	Glycoprotein	18.32	1041630132		High	HexNAc(2)Hex(9)	0	762	High	26.63	1355.9	1049.2	280.7	2.34458e-27	2.41985e-28	0	0	1.47606e-25	1.52317e-26	0	0	30.1
Rep_1	High	Unambiguous	[K].QLSCVANQNGSQADCELGNPFKR.[N]	2xCarbamidomethyl [C4; C15]; 1xDeamidated [N/Q]; 1xHexNAc(2)Hex(9) [N9]	4.34214e-05	2.944e-08	1	1	3	4	P23229	P23229 [762-784]		1	4458.81	23	FALSE	Glycoprotein		90326920		High	HexNAc(2)Hex(9)	1	762	High	7.25	479.4	301.3	0	5.60531e-08	3.03001e-09	0	0	3.52888e-06	1.24702e-05	1.23764e-05	6.59718e-05	29.02
Rep_1	High	Unambiguous	[K].QLSCVANQNGSQADCELGNPFKR.[N]	2xCarbamidomethyl [C4; C15]; 1xHexNAc(3)Hex(6)NeuAc(1) [N9]	4.39819e-07	2.944e-08	1	1	1	8	P23229	P23229 [762-784]		1	4465.84	23	FALSE	Glycoprotein	64.33	53673351		High	HexNAc(3)Hex(6)NeuAc(1)	0	762	High	17.9	910.2	580.1	211	1.25374e-18	1.19926e-19	0	0	7.89305e-17	7.44136e-18	0	0	34.85
Rep_1	High	Unambiguous	[K].QLSCVANQNGSQADCELGNPFKR.[N]	2xCarbamidomethyl [C4; C15]; 1xDeamidated [Q8]; 1xHexNAc(3)Hex(6)NeuAc(1) [N9]	1.48935e-06	2.944e-08	1	1	1	1	P23229	P23229 [762-784]		1	4466.82	23	FALSE	Glycoprotein			No Quan Values	High	HexNAc(3)Hex(6)NeuAc(1)	1	762	High	14.12	794.9	435.4	29.8	7.62837e-15	5.85053e-16	0	0	4.80253e-13	3.64273e-14	0	0
Rep_1	High	Unambiguous	[K].QLSCVANQNGSQADCELGNPFKR.[N]	2xCarbamidomethyl [C4; C15]; 1xDeamidated [Q8]; 1xHexNAc(3)Hex(7)Fuc(1) [N9]	4.80772e-05	2.944e-08	1	1	1	1	P23229	P23229 [762-784]		1	4483.84	23	FALSE	Glycoprotein	89.01	27855438		Peak Found	HexNAc(3)Hex(7)Fuc(1)	-1	762	High	7.1	539.4	324.3	6.6	7.93446e-08	4.3371e-09	0	0	4.99521e-06	1.24702e-05	1.21222e-05	6.46872e-05	30.02
Rep_1	High	Unambiguous	[K].QLSCVANQNGSQADCELGNPFKR.[N]	2xCarbamidomethyl [C4; C15]; 1xHexNAc(4)Hex(5)NeuAc(1) [N9]	2.71893e-07	2.944e-08	1	1	1	7	P23229	P23229 [762-784]		1	4506.87	23	FALSE	Glycoprotein	58.42	70958668		High	HexNAc(4)Hex(5)NeuAc(1)	0	762	High	19.66	1048.1	755.1	61.6	2.19454e-20	2.52785e-21	0	0	1.3816e-18	1.60038e-19	0	0	34.58
Rep_1	High	Unambiguous	[K].QLSCVANQNGSQADCELGNPFKR.[N]	2xCarbamidomethyl [C4; C15]; 1xHexNAc(2)Hex(10) [N9]	9.64347e-08	2.944e-08	1	1	1	4	P23229	P23229 [762-784]		1	4619.88	23	FALSE	Glycoprotein	23.73	88136128		High	HexNAc(2)Hex(10)	0	762	High	24.05	1267.8	970.1	308.8	8.84542e-25	8.68401e-26	0	0	5.56875e-23	5.48762e-24	0	0	29.58
Rep_1	High	Unambiguous	[K].QLSCVANQNGSQADCELGNPFKR.[N]	2xCarbamidomethyl [C4; C15]; 1xDeamidated [N/Q]; 1xHexNAc(2)Hex(10) [N9]	5.29771e-07	2.944e-08	1	1	2	2	P23229	P23229 [762-784]		1	4620.86	23	FALSE	Glycoprotein			No Quan Values	High	HexNAc(2)Hex(10)	1	762	High	17.26	928.1	728.4	7.7	5.43302e-18	5.145e-19	0	0	3.42042e-16	3.1801e-17	0	0
Rep_1	High	Unambiguous	[K].QLSCVANQNGSQADCELGNPFKR.[N]	2xCarbamidomethyl [C4; C15]; 1xHexNAc(2)Hex(7)Fuc(1) [N9]	8.75744e-06	2.944e-08	1	1	1	4	P23229	P23229 [762-784]		1	4279.77	23	FALSE	Glycoprotein	53.43	65624203		Peak Found	HexNAc(2)Hex(7)Fuc(1)	0	762	High	9.99	591.1	398.2	56.1	1.02993e-10	5.57023e-12	0	0	6.48406e-09	3.43123e-10	0	0	41.35
Rep_1	High	Unambiguous	[K].QLSCVANQNGSQADCELGNPFKR.[N]	2xCarbamidomethyl [C4; C15]; 1xHexNAc(4)Hex(4)NeuAc(2) [N9]	2.11053e-05	2.944e-08	1	1	1	24	P23229	P23229 [762-784]		1	4635.91	23	FALSE	Glycoprotein	9.55	2051762300		High	HexNAc(4)Hex(4)NeuAc(2)	0	762	High	8.39	576	368.5	13.2	4.05965e-09	1.97151e-10	0	0	2.5558e-07	1.18863e-08	0	0	47.47
Rep_1	High	Unambiguous	[K].QLSCVANQNGSQADCELGNPFKR.[N]	2xCarbamidomethyl [C4; C15]; 1xDeamidated [Q8]; 1xHexNAc(2)Hex(7) [N9]	1.30117e-05	2.944e-08	1	1	2	3	P23229	P23229 [762-784]		1	4134.7	23	FALSE	Glycoprotein			No Quan Values	High	HexNAc(2)Hex(7)	1	762	High	9.24	633.4	275.1	5.1	5.78602e-10	3.29049e-11	0	0	3.64266e-08	2.07027e-09	0	0
Rep_1	High	Unambiguous	[K].QLSCVANQNGSQADCELGNPFKR.[N]	2xCarbamidomethyl [C4; C15]; 1xHexNAc(2)Hex(6)Fuc(1) [N9]	7.98342e-05	2.944e-08	1	1	1	4	P23229	P23229 [762-784]		1	4117.72	23	FALSE	Glycoprotein	15.53	14900790		High	HexNAc(2)Hex(6)Fuc(1)	0	762	High	6.38	473.4	228.4	61	4.18777e-07	2.29499e-08	0	0	2.6364e-05	3.44005e-05	3.29881e-05	5.89936e-05	41.69
Rep_1	High	Unambiguous	[K].QINSSISGNLWDKDQR.[A]	1xHexNAc(2)Hex(6)Phospho(1) [N3]	4.99397e-07	2.944e-08	1	1	1	7	Q01459	Q01459 [297-312]		1	3319.36	16	FALSE	Glycoprotein	10.31	207723676		High	HexNAc(2)Hex(6)Phospho(1)	0	297	High	17.46	916.4	579.9	579.9	3.43131e-18	3.747e-19	0	0	2.16022e-16	2.34854e-17	0	0	31.63
Rep_1	High	Unambiguous	[K].QINSSISGNLWDKDQR.[A]	1xHexNAc(2)Hex(8) [N3]	4.75617e-06	2.944e-08	1	1	1	3	Q01459	Q01459 [297-312]		1	3563.5	16	FALSE	Glycoprotein	22.44	16151726		High	HexNAc(2)Hex(8)	0	297	High	11.26	694	373.2	373.2	5.54169e-12	3.53307e-13	0	0	3.48884e-10	2.16405e-11	0	0	24.6
Rep_1	High	Unambiguous	[K].QLSCVANQNGSQADCELGNPFK.[R]	2xCarbamidomethyl [C4; C15]; 1xHexNAc(2)Hex(8) [N9]	1.26102e-07	2.944e-08	1	1	1	4	P23229	P23229 [762-783]		0	4139.67	22	FALSE	Glycoprotein	48.55	78915752		Peak Found	HexNAc(2)Hex(8)	1	762	High	22.83	1163.2	910.6	118.4	1.47994e-23	1.56793e-24	0	0	9.31716e-22	9.86337e-23	0	0	35.7
Rep_1	High	Unambiguous	[K].QLSCVANQNGSQADCELGNPFK.[R]	2xCarbamidomethyl [C4; C15]; 1xDeamidated [Q8]; 1xHexNAc(6)Hex(3) [N9]	4.22843e-07	2.944e-08	1	1	1	2	P23229	P23229 [762-783]		0	4142.71	22	FALSE	Glycoprotein			No Quan Values	High	HexNAc(6)Hex(3)	0	762	High	18.04	973.4	704.7	55	9.13073e-19	8.26889e-20	0	0	5.74836e-17	5.16629e-18	0	0
Rep_1	High	Unambiguous	[K].QLSCVANQNGSQADCELGNPFK.[R]	2xCarbamidomethyl [C4; C15]; 1xHexNAc(4)Hex(5)Fuc(1) [N9]	0.000114131	2.944e-08	1	1	1	2	P23229	P23229 [762-783]		0	4205.73	22	FALSE	Glycoprotein			No Quan Values	High	HexNAc(4)Hex(5)Fuc(1)	1	762	High	5.89	428.4	182.4	62	1.29005e-06	6.7486e-08	0	0	8.12102e-05	7.24945e-05	7.2415e-05	0.000278753
Rep_1	High	Unambiguous	[K].QLSCVANQNGSQADCELGNPFK.[R]	2xCarbamidomethyl [C4; C15]; 1xHexNAc(4)Hex(4)NeuAc(2) [N9]	2.94668e-05	2.944e-08	1	1	1	10	P23229	P23229 [762-783]		0	4479.81	22	FALSE	Glycoprotein	15.35	105636526		High	HexNAc(4)Hex(4)NeuAc(2)	0	762	High	7.85	515.8	325.7	13.2	1.42062e-08	7.18302e-10	0	0	8.94368e-07	4.29556e-08	0	0	55.43
Rep_1	High	Unambiguous	[K].QLSCVANQNGSQADCELGNPFK.[R]	2xCarbamidomethyl [C4; C15]; 1xHexNAc(4)Hex(5)Fuc(1)NeuAc(1) [N9]	1.59807e-07	2.944e-08	1	1	1	9	P23229	P23229 [762-783]		0	4496.82	22	FALSE	Glycoprotein	7.38	4.60453e+08		High	HexNAc(4)Hex(5)Fuc(1)NeuAc(1)	0	762	High	21.8	1103.9	798.4	54.2	1.58101e-22	1.74752e-23	0	0	9.95341e-21	1.09261e-21	0	0	40.2
Rep_1	High	Unambiguous	[K].QLSCVANQNGSQADCELGNPFK.[R]	2xCarbamidomethyl [C4; C15]; 1xDeamidated [N/Q]; 1xHexNAc(4)Hex(5)Fuc(1)NeuAc(1) [N9]	5.97603e-06	2.944e-08	1	1	3	4	P23229	P23229 [762-783]		0	4497.81	22	FALSE	Glycoprotein	14.92	94043272		Peak Found	HexNAc(4)Hex(5)Fuc(1)NeuAc(1)	-1	762	High	10.76	601.6	438.5	0	1.71954e-11	8.61146e-13	0	0	1.08256e-09	5.02505e-11	0	0	39.39
Rep_1	High	Unambiguous	[K].QLSCVANQNGSQADCELGNPFKR.[N]	2xCarbamidomethyl [C4; C15]; 1xHexNAc(1)Fuc(1) [N9]	9.71107e-08	2.944e-08	1	1	1	2	P23229	P23229 [762-784]		1	2942.33	23	FALSE	Glycoprotein	6.06	8.22656e+06		Peak Found	HexNAc(1)Fuc(1)	0	762	High	24.02	1200.5	1001.8	1001.8	9.53698e-25	9.25584e-26	0	0	6.00412e-23	5.80451e-24	0	0	30.17
Rep_1	High	Unambiguous	[K].QLSCVANQNGSQADCELGNPFKR.[N]	2xCarbamidomethyl [C4; C15]; 1xHexNAc(2)Hex(4) [N9]	8.34511e-07	2.944e-08	1	1	1	1	P23229	P23229 [762-784]		1	3647.56	23	FALSE	Glycoprotein			No Quan Values	High	HexNAc(2)Hex(4)	0	762	High	15.8	859	542.9	542.9	1.57284e-16	1.43067e-17	0	0	9.90199e-15	8.84512e-16	0	0
Rep_1	High	Unambiguous	[K].QLSCVANQNGSQADCELGNPFKR.[N]	2xCarbamidomethyl [C4; C15]; 1xHexNAc(3)Hex(4)Fuc(1) [N9]	9.676e-07	2.944e-08	1	1	1	4	P23229	P23229 [762-784]		1	3996.7	23	FALSE	Glycoprotein	25.08	45376952		High	HexNAc(3)Hex(4)Fuc(1)	0	762	High	15.35	801.9	554.3	554.3	4.42086e-16	4.32318e-17	0	0	2.78321e-14	2.70798e-15	0	0	29.41
Rep_1	High	Unambiguous	[K].QLSCVANQNGSQADCELGNPFKR.[N]	2xCarbamidomethyl [C4; C15]; 1xDeamidated [N/Q]; 1xHexNAc(3)Hex(4)Fuc(1) [N9]	9.72899e-06	2.944e-08	1	1	2	2	P23229	P23229 [762-784]		1	3997.68	23	FALSE	Glycoprotein			No Quan Values	High	HexNAc(3)Hex(4)Fuc(1)	0	762	High	9.78	579.6	384.7	0	1.64937e-10	8.91104e-12	0	0	1.03838e-08	5.45279e-10	0	0
Rep_1	High	Unambiguous	[K].QLSCVANQNGSQADCELGNPFKR.[N]	2xCarbamidomethyl [C4; C15]; 1xHexNAc(4)Hex(3)Fuc(1) [N9]	5.36921e-06	2.944e-08	1	1	1	4	P23229	P23229 [762-784]		1	4037.72	23	FALSE	Glycoprotein			No Quan Values	High	HexNAc(4)Hex(3)Fuc(1)	0	762	High	10.99	656.4	373.9	160.1	1.01722e-11	5.75925e-13	0	0	6.40406e-10	3.43177e-11	0	0
Rep_1	High	Unambiguous	[K].QLSCVANQNGSQADCELGNPFKR.[N]	2xCarbamidomethyl [C4; C15]; 1xHexNAc(2)Hex(7) [N9]	9.96166e-08	2.944e-08	1	1	1	17	P23229	P23229 [762-784]		1	4133.72	23	FALSE	Glycoprotein	4.29	176071989		High	HexNAc(2)Hex(7)	0	762	High	23.9	1239.5	950.3	278.8	1.25374e-24	1.22783e-25	0	0	7.89305e-23	7.62373e-24	0	0	29.16
Rep_1	High	Unambiguous	[K].QPGNMAGNFNLSLQGCDQDAQSPGILR.[L]	1xCarbamidomethyl [C16]; 1xHexNAc(2)Hex(6)Fuc(1) [N10]	5.48235e-05	2.944e-08	1	1	1	7	Q9H5V8	Q9H5V8 [301-327]		0	4412.87	27	FALSE	Glycoprotein	60.78	1.79186e+07		High	HexNAc(2)Hex(6)Fuc(1)	-1	301	High	6.91	481.1	333.9	333.9	1.23294e-07	6.82432e-09	0	0	7.7621e-06	2.41505e-05	2.36049e-05	6.30676e-05	61.49
Rep_1	High	Unambiguous	[K].QLSCVANQNGSQADCELGNPFKR.[N]	2xCarbamidomethyl [C4; C15]; 1xHexNAc(4)Hex(4)Fuc(2)NeuAc(1) [N9]	5.06175e-05	2.944e-08	1	1	1	4	P23229	P23229 [762-784]		1	4636.93	23	FALSE	Glycoprotein	81.01	142112352		High	HexNAc(4)Hex(4)Fuc(2)NeuAc(1)	-1	762	High	7.03	491.1	360	360	9.44039e-08	5.158e-09	0	0	5.94328e-06	2.41505e-05	2.39992e-05	6.41149e-05	47.47
Rep_1	High	Unambiguous	[K].QLSCVANQNGSQADCELGNPFKR.[N]	2xCarbamidomethyl [C4; C15]; 1xDeamidated [N/Q]; 1xHexNAc(4)Hex(5)Fuc(1)NeuAc(1) [N9]	2.40076e-06	2.944e-08	1	1	4	11	P23229	P23229 [762-784]		1	4653.91	23	FALSE	Glycoprotein	33.85	8311306011		High	HexNAc(4)Hex(5)Fuc(1)NeuAc(1)	-1	762	High	12.86	714.2	477.6	14.8	1.36978e-13	1.0287e-14	0	0	8.62364e-12	6.29731e-13	0	0	34.45
Rep_1	High	Unambiguous	[K].QLVLNLTGNTLCAGGASDEK.[L]	1xCarbamidomethyl [C12]; 1xDeamidated [N/Q]; 1xHexNAc(4)Hex(5)Fuc(1)NeuAc(1) [N5]	1.18629e-06	2.944e-08	1	1	2	3	O00592	O00592 [356-375]		0	4121.75	20	FALSE	Glycoprotein	11.83	708807100		High	HexNAc(4)Hex(5)Fuc(1)NeuAc(1)	-1	356	High	14.76	830.7	633.1	59	1.74905e-15	1.5579e-16	0	0	1.10114e-13	9.68604e-15	0	0	49.3
Rep_1	High	Unambiguous	[K].QLVLNLTGNTLCAGGASDEK.[L]	1xCarbamidomethyl [C12]; 1xHexNAc(6)Hex(6) [N5]	0.000106325	2.944e-08	1	1	1	3	O00592	O00592 [356-375]		0	4251.82	20	FALSE	Glycoprotein			No Quan Values	High	HexNAc(6)Hex(6)	-1	356	High	5.99	453.1	275.7	1.8	1.03394e-06	5.49118e-08	0	0	6.50889e-05	6.39952e-05	6.27812e-05	0.000225581
Rep_1	High	Unambiguous	[K].QLVLNLTGNTLCAGGASDEK.[L]	1xCarbamidomethyl [C12]; 1xHexNAc(4)Hex(5)NeuAc(2) [N5]	2.36856e-06	2.944e-08	1	1	1	2	O00592	O00592 [356-375]		0	4265.8	20	FALSE	Glycoprotein	4.5	260636760		Peak Found	HexNAc(4)Hex(5)NeuAc(2)	1	356	High	12.9	714.5	527.8	2.7	1.26691e-13	8.72057e-15	0	0	7.97602e-12	5.27562e-13	0	0	49.04
Rep_1	High	Unambiguous	[K].QLVLNLTGNTLCAGGASDEK.[L]	1xCarbamidomethyl [C12]; 1xHexNAc(4)Hex(5)Fuc(2)NeuAc(1) [N5]	1.06238e-06	2.944e-08	1	1	1	10	O00592	O00592 [356-375]		0	4266.82	20	FALSE	Glycoprotein	4.18	270786907		High	HexNAc(4)Hex(5)Fuc(2)NeuAc(1)	0	356	High	15.08	831.4	601.8	5.2	8.3634e-16	6.64038e-17	0	0	5.26528e-14	4.12042e-15	0	0	49.04
Rep_1	High	Unambiguous	[K].QLVLNLTGNTLCAGGASDEK.[L]	1xCarbamidomethyl [C12]; 1xHexNAc(4)Hex(5)Fuc(1)NeuAc(2) [N5]	8.86244e-07	2.944e-08	1	1	1	21	O00592	O00592 [356-375]		0	4411.86	20	FALSE	Glycoprotein	6.66	4.69153e+08		High	HexNAc(4)Hex(5)Fuc(1)NeuAc(2)	0	356	High	15.62	822	624.4	7.7	2.4026e-16	2.48991e-17	0	0	1.51258e-14	1.55857e-15	0	0	56.1
Rep_1	High	Unambiguous	[K].QLVLNLTGNTLCAGGASDEK.[L]	1xCarbamidomethyl [C12]; 1xDeamidated [N/Q]; 1xHexNAc(4)Hex(5)Fuc(1)NeuAc(2) [N5]	2.70751e-05	2.944e-08	1	1	2	2	O00592	O00592 [356-375]		0	4412.84	20	FALSE	Glycoprotein	11.59	1.29039e+08		Peak Found	HexNAc(4)Hex(5)Fuc(1)NeuAc(2)	-1	356	High	7.98	563.2	374.1	1.1	1.04078e-08	5.15566e-10	0	0	6.55238e-07	3.09488e-08	0	0	56.56
Rep_1	High	Unambiguous	[K].QLVLNLTGNTLCAGGASDEK.[L]	1xCarbamidomethyl [C12]; 1xHexNAc(4)Hex(5)Fuc(3)NeuAc(1) [N5]	2.55226e-06	2.944e-08	1	1	1	7	O00592	O00592 [356-375]		0	4412.88	20	FALSE	Glycoprotein	7.43	17354084		High	HexNAc(4)Hex(5)Fuc(3)NeuAc(1)	0	356	High	12.71	686	497.7	7.9	1.94635e-13	1.6297e-14	0	0	1.22535e-11	1.00344e-12	0	0	48.84
Rep_1	High	Unambiguous	[K].QLVLNLTGNTLCAGGASDEK.[L]	1xCarbamidomethyl [C12]; 1xHexNAc(4)Hex(6)NeuAc(2) [N5]	3.53191e-05	2.944e-08	1	1	1	2	O00592	O00592 [356-375]		0	4427.85	20	FALSE	Glycoprotein	41.65	5245002		Peak Found	HexNAc(4)Hex(6)NeuAc(2)	0	356	High	7.56	493.4	316.4	60.4	2.72591e-08	1.44704e-09	0	0	1.71613e-06	8.70845e-08	0	0	58.48
Rep_1	High	Unambiguous	[K].QLVLNLTGNTLCAGGASDEK.[L]	1xCarbamidomethyl [C12]; 1xHexNAc(5)Hex(6)Fuc(1)NeuAc(2) [N5]	8.01533e-05	2.944e-08	1	1	1	2	O00592	O00592 [356-375]		0	4776.99	20	FALSE	Glycoprotein	22.96	8468283		High	HexNAc(5)Hex(6)Fuc(1)NeuAc(2)	1	356	High	6.37	394.4	265.6	9.2	4.24137e-07	2.32602e-08	0	0	2.67014e-05	3.44005e-05	3.29609e-05	5.8931e-05	58.28
Rep_1	High	Unambiguous	[K].QLVLNLTGNTLCAGGASDEKLISLICR.[A]	2xCarbamidomethyl [C12; C26]; 1xHexNAc(3)Hex(5)Fuc(1)NeuAc(1) [N5]	1.78778e-06	2.944e-08	1	1	1	2	O00592	O00592 [356-382]		1	4773.18	27	FALSE	Glycoprotein	6.72	24908090		High	HexNAc(3)Hex(5)Fuc(1)NeuAc(1)	1	356	High	13.62	727.2	450.2	31.5	2.37625e-14	2.12738e-15	0	0	1.496e-12	1.32408e-13	0	0	72.21
Rep_1	High	Unambiguous	[K].QLVLNLTGNTLCAGGASDEKLISLICR.[A]	2xCarbamidomethyl [C12; C26]; 1xHexNAc(4)Hex(4)NeuAc(2) [N5]	2.39704e-06	2.944e-08	1	1	1	7	O00592	O00592 [356-382]		1	4959.25	27	FALSE	Glycoprotein	28.62	53454752		High	HexNAc(4)Hex(4)NeuAc(2)	0	356	High	12.87	674.7	457.9	17.2	1.35755e-13	1.01838e-14	0	0	8.54661e-12	6.23111e-13	0	0	84.33
Rep_1	High	Unambiguous	[K].QLVLNLTGNTLCAGGASDEKLISLICR.[A]	2xCarbamidomethyl [C12; C26]; 1xHexNAc(4)Hex(5)Fuc(1)NeuAc(1) [N5]	8.12784e-08	2.944e-08	1	1	1	12	O00592	O00592 [356-382]		1	4976.26	27	FALSE	Glycoprotein	21.71	2.37827e+08		High	HexNAc(4)Hex(5)Fuc(1)NeuAc(1)	0	356	High	24.87	1276.5	1057.6	53.3	1.35755e-25	1.51268e-26	0	0	8.54662e-24	9.49812e-25	0	0	72.03
Rep_1	High	Unambiguous	[K].QLVLNLTGNTLCAGGASDEKLISLICR.[A]	2xCarbamidomethyl [C12; C26]; 1xHexNAc(4)Hex(5)Fuc(3) [N5]	5.36191e-06	2.944e-08	1	1	1	4	O00592	O00592 [356-382]		1	4977.28	27	FALSE	Glycoprotein	66.64	3.42705e+06		High	HexNAc(4)Hex(5)Fuc(3)	1	356	High	11	615.1	477.3	44.7	1.01039e-11	5.73578e-13	0	0	6.36106e-10	3.41653e-11	0	0	72.58
Rep_1	High	Unambiguous	[R].QMACTPISCPGELCPQDNGTACGSR.[C]	4xCarbamidomethyl [C4; C9; C14; C22]; 1xHexNAc(2)Hex(7) [N18]	1.60733e-07	2.944e-08	1	1	1	7	Q13751	Q13751 [793-817]		0	4307.66	25	FALSE	Glycoprotein	23.1	57759930		High	HexNAc(2)Hex(7)	0	793	High	21.78	1129.8	957.2	374.9	1.67274e-22	1.84282e-23	0	0	1.0531e-20	1.15046e-21	0	0	30.52
Rep_1	High	Unambiguous	[R].QMACTPISCPGELCPQDNGTACGSR.[C]	4xCarbamidomethyl [C4; C9; C14; C22]; 1xOxidation [M2]; 1xHexNAc(2)Hex(7) [N18]	0.00012092	2.944e-08	1	1	1	1	Q13751	Q13751 [793-817]		0	4323.66	25	FALSE	Glycoprotein			No Quan Values	High	HexNAc(2)Hex(7)	1	793	High	5.81	378.5	210.9	153.7	1.54486e-06	8.12639e-08	0	0	9.72493e-05	8.22402e-05	8.19101e-05	0.000276182
Rep_1	High	Unambiguous	[K].QLVLNLTGNTLCAGGASDEK.[L]	1xCarbamidomethyl [C12]; 1xHexNAc(4)Hex(5)Fuc(1)NeuAc(1) [N5]	3.59413e-07	2.944e-08	1	1	1	28	O00592	O00592 [356-375]		0	4120.76	20	FALSE	Glycoprotein	5.19	7.64829e+08		High	HexNAc(4)Hex(5)Fuc(1)NeuAc(1)	0	356	High	18.62	963.3	757.2	52.9	2.4026e-19	2.72952e-20	0	0	1.51258e-17	1.70802e-18	0	0	49.3
Rep_1	High	Unambiguous	[K].QLSCVANQNGSQADCELGNPFKR.[N]	2xCarbamidomethyl [C4; C15]; 1xHexNAc(4)Hex(5)Fuc(1)NeuAc(1) [N9]	2.71893e-07	2.944e-08	1	1	1	61	P23229	P23229 [762-784]		1	4652.92	23	FALSE	Glycoprotein	13.09	10645865545		High	HexNAc(4)Hex(5)Fuc(1)NeuAc(1)	0	762	High	19.66	1007.3	683.1	53.2	2.19454e-20	2.52541e-21	0	0	1.3816e-18	1.59885e-19	0	0	33.57
Rep_1	High	Unambiguous	[K].QLVLNLTGNTLCAGGASDEK.[L]	1xCarbamidomethyl [C12]; 1xHexNAc(4)Hex(4)NeuAc(2) [N5]	3.13918e-05	2.944e-08	1	1	1	3	O00592	O00592 [356-375]		0	4103.75	20	FALSE	Glycoprotein	25.96	82465280		High	HexNAc(4)Hex(4)NeuAc(2)	0	356	High	7.75	514	362.2	13.2	1.78764e-08	9.24755e-10	0	0	1.12543e-06	5.56225e-08	0	0	66.59
Rep_1	High	Unambiguous	[K].QLVLNLTGNTLCAGGASDEK.[L]	1xCarbamidomethyl [C12]; 1xDeamidated [N9]; 1xHexNAc(2)Hex(9) [N5]	1.14533e-05	2.944e-08	1	1	1	1	O00592	O00592 [356-375]		0	3926.65	20	FALSE	Glycoprotein	18.85	11137857		High	HexNAc(2)Hex(9)	0	356	High	9.47	564.4	443.3	169.1	3.36335e-10	1.88224e-11	0	0	2.11744e-08	1.17796e-09	0	0	43.16
Rep_1	High	Unambiguous	[K].QLSCVANQNGSQADCELGNPFKR.[N]	2xCarbamidomethyl [C4; C15]; 1xHexNAc(4)Hex(5)Fuc(3) [N9]	1.5215e-06	2.944e-08	1	1	1	6	P23229	P23229 [762-784]		1	4653.94	23	FALSE	Glycoprotein	39.57	36925262		Peak Found	HexNAc(4)Hex(5)Fuc(3)	1	762	High	14.06	776.2	555.1	92.5	8.73053e-15	6.73541e-16	0	0	5.49642e-13	4.1763e-14	0	0	36.5
Rep_1	High	Unambiguous	[K].QLSCVANQNGSQADCELGNPFKR.[N]	2xCarbamidomethyl [C4; C15]; 1xHexNAc(4)Hex(4)NeuAc(2)Na(1) [N9]	1.09607e-05	2.944e-08	1	1	1	5	P23229	P23229 [762-784]		1	4657.89	23	FALSE	Glycoprotein	21.45	102224224		High	HexNAc(4)Hex(4)NeuAc(2)Na(1)	-1	762	High	9.56	592.9	423.4	211.7	2.7817e-10	1.55981e-11	0	0	1.75125e-08	9.66495e-10	0	0	47.53
Rep_1	High	Unambiguous	[K].QLSCVANQNGSQADCELGNPFKR.[N]	2xCarbamidomethyl [C4; C15]; 1xHexNAc(4)Hex(6)NeuAc(1) [N9]	3.58359e-07	2.944e-08	1	1	1	16	P23229	P23229 [762-784]		1	4668.92	23	FALSE	Glycoprotein	51.39	6.97796e+08		High	HexNAc(4)Hex(6)NeuAc(1)	0	762	High	18.63	971.2	701.6	11.6	2.3444e-19	2.68307e-20	0	0	1.47594e-17	1.67621e-18	0	0	33.31
Rep_1	High	Unambiguous	[K].QLSCVANQNGSQADCELGNPFKR.[N]	2xCarbamidomethyl [C4; C15]; 1xHexNAc(4)Hex(6)Fuc(2) [N9]	1.70612e-06	2.944e-08	1	1	1	4	P23229	P23229 [762-784]		1	4669.94	23	FALSE	Glycoprotein	40.56	3.73952e+07		High	HexNAc(4)Hex(6)Fuc(2)	0	762	High	13.75	725.2	501.7	18.8	1.78335e-14	1.49649e-15	0	0	1.12273e-12	9.23699e-14	0	0	33.31
Rep_1	High	Unambiguous	[K].QLSCVANQNGSQADCELGNPFKR.[N]	2xCarbamidomethyl [C4; C15]; 1xHexNAc(4)Hex(5)Fuc(1)NeuAc(1)Na(1) [N9]	3.62004e-06	2.944e-08	1	1	1	13	P23229	P23229 [762-784]		1	4674.91	23	FALSE	Glycoprotein	42.82	648031516		High	HexNAc(4)Hex(5)Fuc(1)NeuAc(1)Na(1)	1	762	High	11.87	670.2	467.7	70.8	1.33993e-12	9.32507e-14	0	0	8.43571e-11	5.59256e-12	0	0	33.61
Rep_1	High	Unambiguous	[K].QLSCVANQNGSQADCELGNPFKR.[N]	2xCarbamidomethyl [C4; C15]; 1xHexNAc(5)Hex(5)NeuAc(1) [N9]	4.02432e-06	2.944e-08	1	1	1	4	P23229	P23229 [762-784]		1	4709.94	23	FALSE	Glycoprotein	75.72	116796524		High	HexNAc(5)Hex(5)NeuAc(1)	0	762	High	11.63	618.4	380.9	14.4	2.3444e-12	1.65507e-13	0	0	1.47594e-10	1.00757e-11	0	0	35.51
Rep_1	High	Unambiguous	[K].QLSCVANQNGSQADCELGNPFKR.[N]	2xCarbamidomethyl [C4; C15]; 1xHexNAc(4)Hex(5)Fuc(1)NeuAc(2) [N9]	4.39819e-07	2.944e-08	1	1	1	8	P23229	P23229 [762-784]		1	4944.02	23	FALSE	Glycoprotein	47.63	146093986		High	HexNAc(4)Hex(5)Fuc(1)NeuAc(2)	0	762	High	17.9	933.6	630.9	9.2	1.25374e-18	1.20018e-19	0	0	7.89305e-17	7.44718e-18	0	0	39.49
Rep_1	High	Unambiguous	[K].QLVHSFAEGQDQGSAYANR.[T]	1xDeamidated [Q10]; 1xHexNAc(2)Hex(6) [N18]	4.83618e-06	2.944e-08	1	1	1	1	Q5ZPR3	Q5ZPR3 [74-92]		0	3457.43	19	FALSE	Glycoprotein			No Quan Values	High	HexNAc(2)Hex(6)	0	74	High	11.22	617.7	470.8	43.3	6.02967e-12	3.76726e-13	0	0	3.79605e-10	2.30787e-11	0	0
Rep_1	High	Unambiguous	[K].QLVHSFAEGQDQGSAYANR.[T]	1xHexNAc(2)Hex(8) [N18]	3.23049e-07	2.944e-08	1	1	1	3	Q5ZPR3	Q5ZPR3 [74-92]		0	3780.55	19	FALSE	Glycoprotein	151.12	1.23088e+06		Peak Found	HexNAc(2)Hex(8)	0	74	High	19.01	960.1	839.7	839.7	9.77373e-20	9.62227e-21	0	0	6.15317e-18	5.96207e-19	0	0	18.18
Rep_1	High	Unambiguous	[K].QLVHSFAEGQDQGSAYANR.[T]	1xHexNAc(4)Hex(5)Fuc(1)NeuAc(2) [N18]	1.61824e-06	2.944e-08	1	1	1	3	Q5ZPR3	Q5ZPR3 [74-92]		0	4428.8	19	FALSE	Glycoprotein	35.83	375747600		High	HexNAc(4)Hex(5)Fuc(1)NeuAc(2)	0	74	High	13.89	705.9	537.1	9.2	1.28486e-14	9.63482e-16	0	0	8.08899e-13	5.90317e-14	0	0	28.74
Rep_1	High	Unambiguous	[K].QLVHSFAEGQDQGSAYANR.[T]	1xHexNAc(4)Hex(5)Fuc(3)NeuAc(1) [N18]	3.20104e-06	2.944e-08	1	1	1	2	Q5ZPR3	Q5ZPR3 [74-92]		0	4429.82	19	FALSE	Glycoprotein	36.06	17404102		High	HexNAc(4)Hex(5)Fuc(3)NeuAc(1)	1	74	High	12.16	655.6	417.9	69.6	6.89561e-13	4.69727e-14	0	0	4.34122e-11	2.8924e-12	0	0	28.73
Rep_1	High	Unambiguous	[K].QLVLNLTGNTLCAGGASDEK.[L]	1xCarbamidomethyl [C12]; 1xHexNAc(2)Hex(8) [N5]	2.08241e-06	2.944e-08	1	1	1	1	O00592	O00592 [356-375]		0	3763.61	20	FALSE	Glycoprotein	28.15	13852709		High	HexNAc(2)Hex(8)	0	356	High	13.23	737.4	514.8	514.8	5.95596e-14	4.63081e-15	0	0	3.74965e-12	2.8849e-13	0	0	43.25
Rep_1	High	Unambiguous	[K].QLVLNLTGNTLCAGGASDEK.[L]	1xCarbamidomethyl [C12]; 1xHexNAc(3)Hex(5)Fuc(1)NeuAc(1) [N5]	7.28921e-07	2.944e-08	1	1	1	4	O00592	O00592 [356-375]		0	3917.68	20	FALSE	Glycoprotein	26.31	8.61015e+07		High	HexNAc(3)Hex(5)Fuc(1)NeuAc(1)	0	356	High	16.23	898	728.3	728.3	5.95596e-17	5.3923e-18	0	0	3.74965e-15	3.35674e-16	0	0	49.77
Rep_1	High	Unambiguous	[K].QLVLNLTGNTLCAGGASDEK.[L]	1xCarbamidomethyl [C12]; 1xHexNAc(2)Hex(10) [N5]	3.31651e-06	2.944e-08	1	1	1	1	O00592	O00592 [356-375]		0	4087.72	20	FALSE	Glycoprotein			Not Reliable	High	HexNAc(2)Hex(10)	1	356	High	12.08	667.1	448.8	12.4	8.3634e-13	5.45576e-14	0	0	5.26528e-11	3.30635e-12	0	0
Rep_1	High	Unambiguous	[K].QPGNMAGNFNLSLQGCDQDAQSPGILR.[L]	1xCarbamidomethyl [C16]; 1xHexNAc(2)Hex(7) [N10]	6.45237e-07	2.944e-08	1	1	1	7	Q9H5V8	Q9H5V8 [301-327]		0	4428.87	27	FALSE	Glycoprotein	11.79	54949500		High	HexNAc(2)Hex(7)	0	301	High	16.61	855.9	597.1	147	2.42749e-17	2.67975e-18	0	0	1.52826e-15	1.67637e-16	0	0	50.44
Rep_1	High	Unambiguous	[K].QPGNMAGNFNLSLQGCDQDAQSPGILR.[L]	1xCarbamidomethyl [C16]; 1xHexNAc(2)Hex(7)Fuc(1) [N10]	2.79702e-06	2.944e-08	1	1	1	11	Q9H5V8	Q9H5V8 [301-327]		0	4574.93	27	FALSE	Glycoprotein	26.55	68202742		High	HexNAc(2)Hex(7)Fuc(1)	-1	301	High	12.49	726.4	507.5	507.5	3.26746e-13	2.63216e-14	0	0	2.05707e-11	1.62175e-12	0	0	60.8
Rep_1	High	Unambiguous	[K].QPGNMAGNFNLSLQGCDQDAQSPGILR.[L]	1xCarbamidomethyl [C16]; 1xHexNAc(2)Hex(8) [N10]; 1xOxidation [M5]; 1xHexNAc(2)Hex(7)Fuc(1) [N10]	1.61114e-07	2.944e-08	1	1	2	13	Q9H5V8	Q9H5V8 [301-327]		0	4590.92	27	FALSE	Glycoprotein	16.73	219135797		High	HexNAc(2)Hex(8)	0	301	High	21.77	1112.9	995.7	192.2	1.71191e-22	1.90571e-23	0	0	1.07776e-20	1.18785e-21	0	0	50.19
Rep_1	High	Unambiguous	[R].RAQFTFFNK.[T]	1xHexNAc(2)Hex(8) [N8]	4.60125e-05	2.944e-08	1	1	1	6	Q86SQ4	Q86SQ4 [743-751]		1	2861.19	9	FALSE	Glycoprotein	20.7	68197476		High	HexNAc(2)Hex(8)	0	743	High	7.17	502.3	224.7	224.7	6.83516e-08	3.68334e-09	0	0	4.30314e-06	1.24702e-05	1.22387e-05	6.52401e-05	20.43
Rep_1	High	Unambiguous	[R].RATVFANGSLLLTQVRPR.[N]	1xHexNAc(2)Hex(6) [N7]	8.67453e-06	2.944e-08	1	1	1	3	Q13308	Q13308 [277-294]		1	3377.63	18	FALSE	Glycoprotein	100.83	169792112		High	HexNAc(2)Hex(6)	0	277	High	10.01	571.6	556.2	556.2	9.86558e-11	5.22966e-12	0	0	6.21099e-09	3.21124e-10	0	0	35.99
Rep_1	High	Unambiguous	[R].RFANEYPNITR.[L]	1xHexNAc(4)Hex(5)Fuc(2)NeuAc(1) [N8]	4.30916e-05	2.944e-08	1	1	1	3	O75976	O75976 [515-525]		1	3586.49	11	FALSE	Glycoprotein	27.96	62299322		High	HexNAc(4)Hex(5)Fuc(2)NeuAc(1)	0	515	High	7.26	517.4	239.7	239.7	5.46025e-08	2.93161e-09	0	0	3.43756e-06	1.24702e-05	1.24011e-05	6.61026e-05	22.04
Rep_1	High	Unambiguous	[R].RFANEYPNITR.[L]	1xHexNAc(4)Hex(5)Fuc(1)NeuAc(2) [N8]	3.54975e-05	2.944e-08	1	1	1	9	O75976	O75976 [515-525]		1	3731.53	11	FALSE	Glycoprotein	8.01	278465728		High	HexNAc(4)Hex(5)Fuc(1)NeuAc(2)	0	515	High	7.56	520.7	242.7	149.3	2.77499e-08	1.48602e-09	0	0	1.74703e-06	8.95037e-08	0	0	28.77
Rep_1	High	Unambiguous	[K].RGPECSQNYTTPSGVIK.[S]	1xCarbamidomethyl [C5]; 1xHexNAc(3)Hex(5)Fuc(1)NeuAc(1) [N8]	2.56341e-05	2.944e-08	1	1	1	3	O14786	O14786 [143-159]		1	3750.57	17	FALSE	Glycoprotein	20.42	37621556		High	HexNAc(3)Hex(5)Fuc(1)NeuAc(1)	0	143	High	8.07	533	290.8	290.8	8.49274e-09	4.20268e-10	0	0	5.34671e-07	2.50647e-08	0	0	19.98
Rep_1	High	Unambiguous	[R].RGTFTDCALANMTEQIR.[Q]	1xCarbamidomethyl [C7]; 1xHexNAc(2)Hex(9) [N11]	8.54906e-06	2.944e-08	1	1	1	4	P12110	P12110 [130-146]		1	3848.57	17	FALSE	Glycoprotein	52.67	66081464		High	HexNAc(2)Hex(9)	0	130	High	10.03	578.6	437.3	306	9.23494e-11	4.71048e-12	0	0	5.81397e-09	2.88672e-10	0	0	39.45
Rep_1	High	Unambiguous	[R].RGVFITNETGQPLIGK.[V]	1xHexNAc(2)Hex(6) [N7]	8.1434e-07	2.944e-08	1	1	1	7	P10253	P10253 [464-479]		1	3108.44	16	FALSE	Glycoprotein	38.26	113922672		High	HexNAc(2)Hex(6)	0	464	High	15.88	831.2	602	602	1.32198e-16	1.18984e-17	0	0	8.3227e-15	7.29254e-16	0	0	29.88
Rep_1	High	Unambiguous	[R].RGVFITNETGQPLIGK.[V]	1xHexNAc(2)Hex(6)Phospho(1) [N7]	1.62566e-06	2.944e-08	1	1	1	7	P10253	P10253 [464-479]		1	3188.4	16	FALSE	Glycoprotein	29.37	50948104		High	HexNAc(2)Hex(6)Phospho(1)	0	464	High	13.88	741	436.5	436.5	1.32198e-14	1.04936e-15	0	0	8.3227e-13	6.44965e-14	0	0	38.92
Rep_1	High	Unambiguous	[R].RGVFITNETGQPLIGK.[V]	1xHexNAc(2)Hex(7) [N7]	1.62566e-06	2.944e-08	1	1	1	5	P10253	P10253 [464-479]		1	3270.49	16	FALSE	Glycoprotein	24.93	92146522		High	HexNAc(2)Hex(7)	0	464	High	13.88	740.2	454.7	454.7	1.32198e-14	1.0283e-15	0	0	8.3227e-13	6.31504e-14	0	0	29.52
Rep_1	High	Unambiguous	[R].RHAELSFVFLTDGVTGNDSLHESAHSMR.[K]	1xHexNAc(2)Hex(7) [N17]	6.42682e-05	2.944e-08	1	1	1	1	P12110	P12110 [938-965]		1	4654.01	28	FALSE	Glycoprotein	9.12	7.1655e+06		High	HexNAc(2)Hex(7)	-1	938	High	6.68	495.1	270.8	270.8	2.08125e-07	1.15292e-08	0	0	1.31026e-05	3.44005e-05	3.43336e-05	6.12445e-05	47.48
Rep_1	High	Unambiguous	[R].RIAVDWESLGYNITR.[C]	1xHexNAc(2)Hex(9) [N12]	4.94267e-05	2.944e-08	1	1	1	2	Q15262	Q15262 [405-419]		1	3657.57	15	FALSE	Glycoprotein;Phosphatase	34.06	5703350		Peak Found	HexNAc(2)Hex(9)	0	405	High	7.06	482.1	238.6	238.6	8.71286e-08	4.78004e-09	0	0	5.48526e-06	2.41505e-05	2.41016e-05	6.43832e-05	46.7
Rep_1	High	Unambiguous	[R].RIGPGEPLELLCNVSGALPPAGR.[H]	1xCarbamidomethyl [C12]; 1xHexNAc(4)Hex(5)Fuc(2)NeuAc(1) [N13]	6.72404e-05	2.944e-08	1	1	1	14	Q969P0	Q969P0 [315-337]		1	4579.06	23	FALSE	Glycoprotein	13.59	75924079		High	HexNAc(4)Hex(5)Fuc(2)NeuAc(1)	1	315	High	6.62	440.1	247.6	31.7	2.41104e-07	1.35423e-08	0	0	1.51788e-05	3.44005e-05	3.40132e-05	6.07423e-05	64.16
Rep_1	High	Unambiguous	[R].RIGPGEPLELLCNVSGALPPAGR.[H]	1xCarbamidomethyl [C12]; 1xHexNAc(4)Hex(5)Fuc(4) [N13]	9.28032e-05	2.944e-08	1	1	1	4	Q969P0	Q969P0 [315-337]		1	4580.08	23	FALSE	Glycoprotein	107.75	6.27686e+06		High	HexNAc(4)Hex(5)Fuc(4)	1	315	High	6.17	371.3	308.1	308.1	6.74728e-07	3.65083e-08	0	0	4.24766e-05	3.44005e-05	3.21306e-05	5.75672e-05	64.79
Rep_1	High	Unambiguous	[K].RLKPLFNK.[S]	1xHexNAc(2)Hex(3) [N7]	1.37074e-05	2.944e-08	1	1	1	13	P20645	P20645 [51-58]		1	1907.96	8	FALSE	Glycoprotein	26.46	9314959		Peak Found	HexNAc(2)Hex(3)	0	51	High	9.14	572.1	547.9	547.9	7.19505e-10	3.89501e-11	0	0	4.52973e-08	2.45383e-09	0	0	10.01
Rep_1	High	Unambiguous	[K].RLKPLFNK.[S]	1xHexNAc(2)Hex(4) [N7]	1.48951e-05	2.944e-08	1	1	1	22	P20645	P20645 [51-58]		1	2070.01	8	FALSE	Glycoprotein	44.93	34009956		Peak Found	HexNAc(2)Hex(4)	0	51	High	8.99	546.2	520.2	520.2	1.01441e-09	5.26357e-11	0	0	6.38636e-08	3.30881e-09	0	0	10.15
Rep_1	High	Unambiguous	[R].RANTSALAVPSPVSNSASAR.[H]	1xHexNAc(2)Hex(8) [N3]	8.6276e-06	2.944e-08	1	1	1	3	P55268	P55268 [1346-1365]		1	3658.61	20	FALSE	Glycoprotein	106.96	3.97885e+06		High	HexNAc(2)Hex(8)	0	1346	High	10.02	554.2	452.9	452.9	9.62608e-11	5.04426e-12	0	0	6.06022e-09	3.09041e-10	0	0	18.39
Rep_1	High	Unambiguous	[K].RLKPLFNK.[S]	1xHexNAc(2)Hex(5) [N7]	1.73863e-05	2.944e-08	1	1	1	25	P20645	P20645 [51-58]		1	2232.06	8	FALSE	Glycoprotein	19.65	62084932		High	HexNAc(2)Hex(5)	0	51	High	8.72	541.2	452.3	452.3	1.89688e-09	9.01389e-11	0	0	1.1942e-07	5.56208e-09	0	0	14.32
Rep_1	High	Unambiguous	[R].QYNPILSMLTNQTGEAGR.[L]	1xHexNAc(2)Hex(10) [N11]	1.30383e-06	2.944e-08	1	1	1	4	Q9NY97	Q9NY97 [69-86]		0	4019.67	18	FALSE	Glycoprotein	13.26	22775178		High	HexNAc(2)Hex(10)	0	69	High	14.49	793	446.5	194.2	3.24972e-15	3.07023e-16	0	0	2.0459e-13	1.93285e-14	0	0	55.26
Rep_1	High	Unambiguous	[R].QVTQEMLNHTIAIR.[F]	1xHexNAc(2)Hex(8) [N8]	7.55443e-07	2.944e-08	1	1	1	2	Q14517	Q14517 [3633-3646]		0	3356.46	14	FALSE	Glycoprotein		7144043		High	HexNAc(2)Hex(8)	0	3633	High	16.11	883.6	567	503.5	7.71673e-17	6.65781e-18	0	0	4.85816e-15	4.11025e-16	0	0	29.8
Rep_1	High	Unambiguous	[R].QVTQEMLNHTIAIR.[F]	1xHexNAc(2)Hex(9) [N8]	4.59567e-07	2.944e-08	1	1	1	5	Q14517	Q14517 [3633-3646]		0	3518.51	14	FALSE	Glycoprotein	22.71	49740098		Peak Found	HexNAc(2)Hex(9)	0	3633	High	17.75	938.1	568.5	568.5	1.78073e-18	1.93715e-19	0	0	1.12108e-16	1.21237e-17	0	0	28.58
Rep_1	High	Unambiguous	[R].QVVENMTR.[A]	1xHexNAc(2)Hex(4) [N5]	2.41304e-05	2.944e-08	1	1	1	9	P10253	P10253 [386-393]		0	2030.86	8	FALSE	Glycoprotein	18.48	37580665		High	HexNAc(2)Hex(4)	0	386	High	8.17	555.7	344	319.5	6.76857e-09	3.26602e-10	0	0	4.26124e-07	1.96199e-08	0	0	9.09
Rep_1	High	Unambiguous	[R].QVVENMTR.[A]	1xHexNAc(2)Hex(5) [N5]	2.71113e-05	2.944e-08	1	1	1	8	P10253	P10253 [386-393]		0	2192.91	8	FALSE	Glycoprotein	69.19	23739110		High	HexNAc(2)Hex(5)	0	386	High	7.98	542.7	312.5	312.5	1.04593e-08	5.18423e-10	0	0	6.58481e-07	3.1145e-08	0	0	8.85
Rep_1	High	Unambiguous	[R].QVVENMTR.[A]	1xHexNAc(2)Hex(6) [N5]	2.35555e-05	2.944e-08	1	1	1	8	P10253	P10253 [386-393]		0	2354.96	8	FALSE	Glycoprotein	25.78	134799284		High	HexNAc(2)Hex(6)	0	386	High	8.21	575.8	325.3	325.3	6.1787e-09	2.94963e-10	0	0	3.88988e-07	1.75865e-08	0	0	8.72
Rep_1	High	Unambiguous	[R].QVVENMTR.[A]	1xHexNAc(2)Hex(7) [N5]	2.73577e-05	2.944e-08	1	1	1	3	P10253	P10253 [386-393]		0	2517.02	8	FALSE	Glycoprotein				High	HexNAc(2)Hex(7)	0	386	High	7.97	562.3	329.4	329.4	1.08152e-08	5.4087e-10	0	0	6.80883e-07	3.24197e-08	0	0	8.6
Rep_1	High	Unambiguous	[K].QWQISSGQGTPSTTNSTSSTPSSPTITSAAGYDGK.[A]	1xHexNAc(1) [N15]	5.09187e-07	2.944e-08	1	1	1	4	O15164	O15164 [568-602]		0	3690.69	35	FALSE		70.82	11091087		High	HexNAc(1)	0	568	High	17.4	934.9	775.9	775.9	3.99338e-18	4.05295e-19	0	0	2.51408e-16	2.51951e-17	0	0	37.46
Rep_1	High	Unambiguous	[K].QWQISSGQGTPSTTNSTSSTPSSPTITSAAGYDGK.[A]	1xDeamidated [Q8]; 1xHexNAc(1) [N15]	2.03815e-06	2.944e-08	1	1	1	2	O15164	O15164 [568-602]		0	3691.67	35	FALSE		9.9	8162598		Peak Found	HexNAc(1)	0	568	High	13.28	713.8	589.2	139.5	5.24167e-14	4.32247e-15	0	0	3.29996e-12	2.70515e-13	0	0	37.82
Rep_1	High	Unambiguous	[K].QWQISSGQGTPSTTNSTSSTPSSPTITSAAGYDGK.[A]	1xHexNAc(2) [N15]	2.02377e-07	2.944e-08	1	1	1	8	O15164	O15164 [568-602]		0	3893.77	35	FALSE		27.02	176569356		High	HexNAc(2)	0	568	High	20.82	1099.5	1031.8	1031.8	1.50793e-21	1.68195e-22	0	0	9.49335e-20	1.06816e-20	0	0	36.97
Rep_1	High	Unambiguous	[K].QWQISSGQGTPSTTNSTSSTPSSPTITSAAGYDGK.[A]	1xDeamidated [Q8]; 1xHexNAc(2) [N15]	7.1761e-07	2.944e-08	1	1	1	7	O15164	O15164 [568-602]		0	3894.75	35	FALSE			9344291		Peak Found	HexNAc(2)	0	568	High	16.27	853.8	711	171.8	5.31469e-17	5.00794e-18	0	0	3.34593e-15	3.12168e-16	0	0	37.26
Rep_1	High	Unambiguous	[K].QYDSFTFTASKNGTYK.[F]	1xHexNAc(4)Hex(3)Fuc(1) [N12]	3.73958e-05	2.944e-08	1	1	1	2	Q9Y3B3	Q9Y3B3 [92-107]		1	3302.4	16	FALSE	Glycoprotein	57.75	35002720		High	HexNAc(4)Hex(3)Fuc(1)	0	92	High	7.48	522.2	298.1	298.1	3.33508e-08	1.80317e-09	0	0	2.09963e-06	1.09316e-07	0	0	23.37
Rep_1	High	Unambiguous	[K].QYDSFTFTASKNGTYK.[F]	1xHexNAc(6)Hex(3)Fuc(1) [N12]	2.85508e-06	2.944e-08	1	1	1	4	Q9Y3B3	Q9Y3B3 [92-107]		1	3708.56	16	FALSE	Glycoprotein	45.3	43504770		High	HexNAc(6)Hex(3)Fuc(1)	0	92	High	12.44	678.2	517.7	517.7	3.66563e-13	3.01223e-14	0	0	2.30774e-11	1.86514e-12	0	0	23.05
Rep_1	High	Unambiguous	[R].QYNPILSMLTNQTGEAGR.[L]	1xHexNAc(2)Hex(7) [N11]	2.50219e-06	2.944e-08	1	1	1	6	Q9NY97	Q9NY97 [69-86]		0	3533.51	18	FALSE	Glycoprotein	72.26	17413940		High	HexNAc(2)Hex(7)	0	69	High	12.76	695.4	558.2	280.6	1.73789e-13	1.29585e-14	0	0	1.09411e-11	7.89852e-13	0	0	54.95
Rep_1	High	Unambiguous	[R].QYNPILSMLTNQTGEAGR.[L]	1xHexNAc(2)Hex(8) [N11]	9.16723e-07	2.944e-08	1	1	1	3	Q9NY97	Q9NY97 [69-86]		0	3695.56	18	FALSE	Glycoprotein	42.31	22760690		High	HexNAc(2)Hex(8)	0	69	High	15.52	814.7	658.8	339	3.04199e-16	3.0693e-17	0	0	1.91512e-14	1.92171e-15	0	0	55.67
Rep_1	High	Unambiguous	[R].QYNPILSMLTNQTGEAGR.[L]	1xDeamidated [N/Q]; 1xHexNAc(2)Hex(8) [N11]	9.20726e-05	2.944e-08	1	1	2	2	Q9NY97	Q9NY97 [69-86]		0	3696.55	18	FALSE	Glycoprotein	19.16	10262660		Peak Found	HexNAc(2)Hex(8)	0	69	High	6.18	464.2	237.6	47.4	6.58131e-07	3.56392e-08	0	0	4.14317e-05	3.44005e-05	3.21737e-05	5.7607e-05	55.5
Rep_1	High	Unambiguous	[R].QYNPILSMLTNQTGEAGR.[L]	1xHexNAc(2)Hex(9) [N11]	8.46359e-07	2.944e-08	1	1	1	3	Q9NY97	Q9NY97 [69-86]		0	3857.61	18	FALSE	Glycoprotein	14.67	17706638		High	HexNAc(2)Hex(9)	0	69	High	15.76	826.8	624.5	329.7	1.73789e-16	1.59583e-17	0	0	1.09411e-14	9.88297e-16	0	0	55.46
Rep_1	High	Unambiguous	[K].RLKPLFNK.[S]	1xHexNAc(2)Hex(6) [N7]	1.69736e-05	2.944e-08	1	1	1	34	P20645	P20645 [51-58]		1	2394.12	8	FALSE	Glycoprotein	45.3	201005562		High	HexNAc(2)Hex(6)	0	51	High	8.76	523	523	523	1.72308e-09	8.30904e-11	0	0	1.08478e-07	5.14243e-09	0	0	10.21
Rep_1	High	Unambiguous	[K].RLKPLFNK.[S]	1xHexNAc(2)Hex(8) [N7]	1.48278e-05	2.944e-08	1	1	1	51	P20645	P20645 [51-58]		1	2718.22	8	FALSE	Glycoprotein	19.1	6.15642e+08		High	HexNAc(2)Hex(8)	0	51	High	9	528.6	402.2	402.2	9.95723e-10	5.19912e-11	0	0	6.26869e-08	3.26683e-09	0	0	9.8
Rep_1	High	Unambiguous	[K].RNDAGSYECEIQNPASANR.[S]	1xCarbamidomethyl [C9]; 1xHexNAc(2)Hex(2) [N18]	2.2652e-06	2.944e-08	1	1	1	7	P40199	P40199 [207-225]		1	2882.21	19	FALSE		43.2	177072588		High	HexNAc(2)Hex(2)	0	207	High	13.01	664.3	425.6	425.6	9.77373e-14	7.30705e-15	0	0	6.15317e-12	4.49604e-13	0	0	17.99
Rep_1	High	Unambiguous	[K].RNDAGSYECEIQNPASANR.[S]	1xCarbamidomethyl [C9]; 1xHexNAc(2)Hex(3) [N18]	1.54903e-06	2.944e-08	1	1	1	11	P40199	P40199 [207-225]		1	3044.26	19	FALSE		16.33	9.72604e+08		High	HexNAc(2)Hex(3)	0	207	High	14.01	744.4	530.3	530.3	9.77373e-15	7.53277e-16	0	0	6.15317e-13	4.63552e-14	0	0	17.61
Rep_1	High	Unambiguous	[K].RNDAGSYECEIQNPASANR.[S]	1xCarbamidomethyl [C9]; 1xHexNAc(2)Hex(4) [N18]	4.04323e-06	2.944e-08	1	1	1	2	P40199	P40199 [207-225]		1	3206.32	19	FALSE		35.34	20061494		Peak Found	HexNAc(2)Hex(4)	0	207	High	11.62	622	413.6	413.6	2.4026e-12	1.67695e-13	0	0	1.51258e-10	1.02348e-11	0	0	16.86
Rep_1	High	Unambiguous	[K].RNDAGSYECEIQNPASANR.[S]	1xCarbamidomethyl [C9]; 1xHexNAc(3)Hex(3) [N18]	5.34921e-05	2.944e-08	1	1	1	1	P40199	P40199 [207-225]		1	3247.34	19	FALSE		88.86	10386756		Peak Found	HexNAc(3)Hex(3)	0	207	High	6.94	446.7	297.4	297.4	1.13595e-07	6.26231e-09	0	0	7.15147e-06	2.41505e-05	2.37285e-05	6.33633e-05	16.55
Rep_1	High	Unambiguous	[K].RNDAGSYECEIQNPASANR.[S]	1xCarbamidomethyl [C9]; 1xHexNAc(2)Hex(5) [N18]	1.98901e-06	2.944e-08	1	1	1	9	P40199	P40199 [207-225]		1	3368.37	19	FALSE		37.96	641209600		High	HexNAc(2)Hex(5)	0	207	High	13.34	700.6	466.9	466.9	4.53061e-14	3.94757e-15	0	0	2.8523e-12	2.47266e-13	0	0	17.08
Rep_1	High	Unambiguous	[K].RNDAGSYECEIQNPASANR.[S]	1xCarbamidomethyl [C9]; 1xHexNAc(2)Hex(6) [N18]	1.69468e-06	2.944e-08	1	1	1	12	P40199	P40199 [207-225]		1	3530.42	19	FALSE		74.13	663473536		High	HexNAc(2)Hex(6)	0	207	High	13.77	749.2	532.9	532.9	1.71079e-14	1.29722e-15	0	0	1.07705e-12	7.99135e-14	0	0	16.98
Rep_1	High	Unambiguous	[K].RNDAGSYECEIQNPASANR.[S]	1xCarbamidomethyl [C9]; 1xDeamidated [N/Q]; 1xHexNAc(2)Hex(6) [N18]	3.36006e-05	2.944e-08	1	1	2	4	P40199	P40199 [207-225]		1	3531.41	19	FALSE		45.87	4285561		Peak Found	HexNAc(2)Hex(6)	0	207	High	7.64	437.5	290.5	19.9	2.28242e-08	1.20221e-09	0	0	1.43692e-06	7.22192e-08	0	0	18.94
Rep_1	High	Unambiguous	[K].RNDAGSYECEIQNPASANR.[S]	1xCarbamidomethyl [C9]; 1xHexNAc(3)Hex(4)NeuAc(1) [N18]	3.07128e-05	2.944e-08	1	1	1	6	P40199	P40199 [207-225]		1	3700.49	19	FALSE		15	173523464		High	HexNAc(3)Hex(4)NeuAc(1)	0	207	High	7.78	429	322.4	322.4	1.65161e-08	8.4292e-10	0	0	1.03979e-06	5.05128e-08	0	0	21.47
Rep_1	High	Unambiguous	[K].RNDAGSYECEIQNPASANR.[S]	1xCarbamidomethyl [C9]; 1xHexNAc(3)Hex(5)NeuAc(1) [N18]	7.63566e-06	2.944e-08	1	1	1	6	P40199	P40199 [207-225]		1	3862.54	19	FALSE		91.27	1.39474e+08		High	HexNAc(3)Hex(5)NeuAc(1)	0	207	High	10.26	542.3	394.1	394.1	5.49937e-11	2.64377e-12	0	0	3.4622e-09	1.58548e-10	0	0	21.17
Rep_1	High	Unambiguous	[K].RNDAGSYECEIQNPASANR.[S]	1xCarbamidomethyl [C9]; 1xHexNAc(3)Hex(6)NeuAc(1) [N18]	4.87786e-05	2.944e-08	1	1	1	10	P40199	P40199 [207-225]		1	4024.6	19	FALSE		73.38	4.91228e+08		High	HexNAc(3)Hex(6)NeuAc(1)	0	207	High	7.08	452	258.9	170.1	8.33299e-08	4.59465e-09	0	0	5.24611e-06	1.24702e-05	1.20798e-05	6.45078e-05	21.04
Rep_1	High	Unambiguous	[K].RNDAGSYECEIQNPASANR.[S]	1xCarbamidomethyl [C9]; 1xHexNAc(3)Hex(6)NeuAc(1)Na(1) [N18]	0.000111231	2.944e-08	1	1	1	1	P40199	P40199 [207-225]		1	4046.58	19	FALSE		3.89	17510102		Peak Found	HexNAc(3)Hex(6)NeuAc(1)Na(1)	1	207	High	5.92	412.9	256.6	153.2	1.19047e-06	6.24643e-08	0	0	7.49419e-05	6.39952e-05	6.23292e-05	0.000224077	20.37
Rep_1	High	Unambiguous	[K].RNDAGSYECEIQNPASANR.[S]	1xCarbamidomethyl [C9]; 1xHexNAc(4)Hex(5)NeuAc(1) [N18]	2.96335e-05	2.944e-08	1	1	1	5	P40199	P40199 [207-225]		1	4065.62	19	FALSE		54.86	116580388		High	HexNAc(4)Hex(5)NeuAc(1)	0	207	High	7.84	460.4	320.1	65.3	1.45015e-08	7.33031e-10	0	0	9.12961e-07	4.3878e-08	0	0	21.12
Rep_1	High	Unambiguous	[K].RNDAGSYECEIQNPASANR.[S]	1xCarbamidomethyl [C9]; 1xHexNAc(5)Hex(4)Fuc(1)NeuAc(1)Na(1) [N18]	6.16497e-05	2.944e-08	1	1	1	1	P40199	P40199 [207-225]		1	4274.69	19	FALSE		36.7	4146860		Peak Found	HexNAc(5)Hex(4)Fuc(1)NeuAc(1)Na(1)	0	207	High	6.74	443.5	298.8	298.8	1.81656e-07	1.019e-08	0	0	1.14362e-05	2.41505e-05	2.3055e-05	6.16409e-05	21.04
Rep_1	High	Unambiguous	[K].RNDAGSYECEIQNPASANR.[S]	1xCarbamidomethyl [C9]; 1xHexNAc(4)Hex(5)NeuAc(2) [N18]	0.000141702	2.944e-08	1	1	1	7	P40199	P40199 [207-225]		1	4356.72	19	FALSE		42.94	137967636		High	HexNAc(4)Hex(5)NeuAc(2)	0	207	High	5.6	342.6	206.8	13.1	2.53419e-06	1.29931e-07	0	0	0.000159518	9.07954e-05	8.98562e-05	0.000269833	28.48
Rep_1	High	Unambiguous	[K].RNDQLPSNFTPVFYSQLQK.[N]	1xHexNAc(2)Hex(7) [N8]	1.51188e-06	2.944e-08	1	1	1	2	Q99102	Q99102 [4883-4901]		1	3822.68	19	FALSE				No Quan Values	High	HexNAc(2)Hex(7)	0	4883	High	14.08	768	590.8	590.8	8.38812e-15	6.36435e-16	0	0	5.28084e-13	3.93807e-14	0	0
Rep_1	High	Unambiguous	[K].RNDQLPSNFTPVFYSQLQK.[N]	1xHexNAc(2)Hex(8) [N8]	5.13047e-07	2.944e-08	1	1	1	9	Q99102	Q99102 [4883-4901]		1	3984.74	19	FALSE		23.64	6.44649e+07		High	HexNAc(2)Hex(8)	0	4883	High	17.37	909.5	696.3	696.3	4.23541e-18	4.27258e-19	0	0	2.66645e-16	2.65836e-17	0	0	44.79
Rep_1	High	Unambiguous	[K].RLKPLFNK.[S]	1xHexNAc(2)Hex(7) [N7]	2.15476e-05	2.944e-08	1	1	1	54	P20645	P20645 [51-58]		1	2556.17	8	FALSE	Glycoprotein	20.32	4.67188e+08		High	HexNAc(2)Hex(7)	0	51	High	8.36	508.8	473.9	473.9	4.39749e-09	2.10709e-10	0	0	2.76849e-07	1.26786e-08	0	0	9.97
Rep_1	High	Unambiguous	[R].RMELSMGPIQANHTGTGLLLTLQPEQK.[F]	1xDeamidated [Q10]; 1xHexNAc(2)Hex(8) [N12]	2.37984e-06	2.944e-08	1	1	1	2	P04062	P04062 [87-113]		1	4667.11	27	FALSE	Glycoprotein	20.76	6700369		Peak Found	HexNAc(2)Hex(8)	1	87	High	12.89	676.5	448.7	20.8	1.30223e-13	9.40586e-15	0	0	8.19833e-12	5.71769e-13	0	0	62.15
Rep_1	High	Unambiguous	[R].RMELSMGPIQANHTGTGLLLTLQPEQK.[F]	1xDeamidated [Q10]; 1xHexNAc(3)Hex(4)NeuAc(1)Fuc(1) [N12]	4.89453e-06	2.944e-08	1	1	1	3	P04062	P04062 [87-113]		1	4659.13	27	FALSE	Glycoprotein	116.52	62848388		High	HexNAc(3)Hex(4)NeuAc(1)Fuc(1)	1	87	High	11.19	677.7	365.9	159.4	6.40591e-12	3.95234e-13	0	0	4.03292e-10	2.42274e-11	0	0	58.94
Rep_1	High	Unambiguous	[K].RLNTDWPALEDLVLQDSAAGFIANLSVQR.[Q]	1xHexNAc(2)Hex(6) [N24]	5.41503e-07	2.944e-08	1	1	1	32	O15460	O15460 [92-120]		1	4591.15	29	FALSE	Glycoprotein	123.45	166564020		High	HexNAc(2)Hex(6)	0	92	High	17.19	874.5	508.3	144.7	6.43417e-18	6.14376e-19	0	0	4.05071e-16	3.78203e-17	0	0	90.88
Rep_1	High	Unambiguous	[K].RLNTDWPALEDLVLQDSAAGFIANLSVQR.[Q]	1xHexNAc(2)Hex(7) [N24]	8.03647e-07	2.944e-08	1	1	1	25	O15460	O15460 [92-120]		1	4753.2	29	FALSE	Glycoprotein	107.14	5.63078e+07		High	HexNAc(2)Hex(7)	1	92	High	15.92	807.7	679	119.5	1.20314e-16	1.04193e-17	0	0	7.57455e-15	6.40862e-16	0	0	90.88
Rep_1	High	Unambiguous	[K].RLNTDWPALEDLVLQDSAAGFIANLSVQR.[Q]	1xDeamidated [Q15]; 1xHexNAc(2)Hex(7) [N24]	7.20228e-06	2.944e-08	1	1	1	9	O15460	O15460 [92-120]		1	4754.18	29	FALSE	Glycoprotein	148.55	4.57327e+07		High	HexNAc(2)Hex(7)	1	92	High	10.38	585.9	455.9	228.1	4.18813e-11	1.9203e-12	0	0	2.63669e-09	1.14738e-10	0	0	88.49
Rep_1	High	Unambiguous	[K].RLNTDWPALEDLVLQDSAAGFIANLSVQR.[Q]	1xHexNAc(2)Hex(8) [N24]	6.7023e-06	2.944e-08	1	1	1	1	O15460	O15460 [92-120]		1	4915.25	29	FALSE	Glycoprotein	83.01	18624708		High	HexNAc(2)Hex(8)	1	92	High	10.53	596.4	413.4	100.7	2.98256e-11	1.39596e-12	0	0	1.87771e-09	8.2264e-11	0	0	90.19
Rep_1	High	Unambiguous	[K].RLNTEWSELENLVLKDMSDGFISNLTIQR.[Q]	1xHexNAc(2)Hex(6) [N24]	1.13058e-06	2.944e-08	1	1	1	1	P13674	P13674 [90-118]		2	4800.22	29	FALSE	Glycoprotein		2382187		Peak Found	HexNAc(2)Hex(6)	1	90	High	14.9	750.7	456.2	147.1	1.27038e-15	1.01167e-16	0	0	7.9978e-14	6.20218e-15	0	0	93.67
Rep_1	High	Unambiguous	[K].RLNTTGVSAGCTADLLVGR.[A]	1xCarbamidomethyl [C11]; 1xHexNAc(2)Hex(6) [N3]	1.64743e-05	2.944e-08	1	1	1	3	O15230	O15230 [3105-3123]		1	3339.5	19	FALSE	Glycoprotein	74.56	61909580		Peak Found	HexNAc(2)Hex(6)	0	3105	High	8.82	552.5	338.1	338.1	1.52816e-09	7.45336e-11	0	0	9.6207e-08	4.63202e-09	0	0	32.22
Rep_1	High	Unambiguous	[R].RLSAVNSIFLSHNNTK.[E]	1xHexNAc(4)Hex(5)Fuc(1)NeuAc(1) [N13]	7.58659e-06	2.944e-08	1	1	1	2	P48960	P48960 [441-456]		1	3860.71	16	FALSE	Glycoprotein	81.44	91406368		High	HexNAc(4)Hex(5)Fuc(1)NeuAc(1)	0	441	High	10.27	635.8	359.4	359.4	5.33734e-11	2.53398e-12	0	0	3.36019e-09	1.5133e-10	0	0	27.37
Rep_1	High	Unambiguous	[R].RLSAVNSIFLSHNNTK.[E]	1xHexNAc(4)Hex(5)Fuc(2)NeuAc(1) [N13]	1.86045e-05	2.944e-08	1	1	1	11	P48960	P48960 [441-456]		1	4006.76	16	FALSE	Glycoprotein	48.7	638638312		High	HexNAc(4)Hex(5)Fuc(2)NeuAc(1)	0	441	High	8.61	552.5	312.5	20.6	2.48176e-09	1.17843e-10	0	0	1.56242e-07	7.18993e-09	0	0	27.41
Rep_1	High	Unambiguous	[R].RLSAVNSIFLSHNNTK.[E]	1xHexNAc(4)Hex(5)Fuc(1)NeuAc(2) [N13]	5.45085e-05	2.944e-08	1	1	1	6	P48960	P48960 [441-456]		1	4151.8	16	FALSE	Glycoprotein	17.68	147885978		High	HexNAc(4)Hex(5)Fuc(1)NeuAc(2)	1	441	High	6.92	489.2	220.4	4.9	1.20952e-07	6.7068e-09	0	0	7.61464e-06	2.41505e-05	2.36289e-05	6.31154e-05	33.57
Rep_1	High	Unambiguous	[R].RMELSMGPIQANHTGTGLLLTLQPEQK.[F]	1xHexNAc(2)Hex(7) [N12]	9.24589e-07	2.944e-08	1	1	1	1	P04062	P04062 [87-113]		1	4504.07	27	FALSE	Glycoprotein	41.9	12122516		Peak Found	HexNAc(2)Hex(7)	1	87	High	15.49	812.3	511.3	140.4	3.22818e-16	3.26655e-17	0	0	2.03234e-14	2.04774e-15	0	0	56.47
Rep_1	High	Unambiguous	[R].RMELSMGPIQANHTGTGLLLTLQPEQK.[F]	1xDeamidated [Q10]; 1xHexNAc(2)Hex(7) [N12]	4.64479e-06	2.944e-08	1	1	1	2	P04062	P04062 [87-113]		1	4505.06	27	FALSE	Glycoprotein		2612142		Peak Found	HexNAc(2)Hex(7)	1	87	High	11.31	615.7	418.9	185.1	4.91331e-12	3.26679e-13	0	0	3.09323e-10	2.00769e-11	0	0	61.37
Rep_1	High	Unambiguous	[R].RMELSMGPIQANHTGTGLLLTLQPEQK.[F]	1xHexNAc(3)Hex(4)NeuAc(1) [N12]	5.47098e-07	2.944e-08	1	1	1	3	P04062	P04062 [87-113]		1	4512.09	27	FALSE	Glycoprotein	9.25	4.83122e+07		Peak Found	HexNAc(3)Hex(4)NeuAc(1)	0	87	High	17.16	859.1	476.8	54.3	6.96405e-18	6.50175e-19	0	0	4.3843e-16	3.97195e-17	0	0	60.71
Rep_1	High	Unambiguous	[R].RMELSMGPIQANHTGTGLLLTLQPEQK.[F]	1xHexNAc(3)Hex(4)NeuAc(1)Fuc(1) [N12]; 1xHexNAc(3)Hex(4)Fuc(1)NeuAc(1) [N12]	3.88042e-07	2.944e-08	1	1	2	4	P04062	P04062 [87-113]		1	4658.15	27	FALSE	Glycoprotein		80591584		Peak Found	HexNAc(3)Hex(4)NeuAc(1)Fuc(1)	1	87	High	18.34	954	538.1	151.4	4.53303e-19	4.57716e-20	0	0	2.85383e-17	2.85975e-18	0	0	58.94
Rep_1	High	Unambiguous	[R].RMELSMGPIQANHTGTGLLLTLQPEQK.[F]	1xHexNAc(2)Hex(8) [N12]	3.10498e-07	2.944e-08	1	1	1	8	P04062	P04062 [87-113]		1	4666.13	27	FALSE	Glycoprotein	76.85	12079180		High	HexNAc(2)Hex(8)	0	87	High	19.16	968.9	656	199.6	6.96405e-20	6.38739e-21	0	0	4.3843e-18	3.92791e-19	0	0	56.05
Rep_1	High	Unambiguous	[K].QVLSYGQNLSFSFR.[V]	1xHexNAc(2)Hex(10) [N8]	6.70283e-05	2.944e-08	1	1	1	2	P11047	P11047 [569-582]		0	3672.52	14	FALSE	Glycoprotein	38.85	6.6306e+06		High	HexNAc(2)Hex(10)	0	569	High	6.62	521	244.1	244.1	2.38647e-07	1.33501e-08	0	0	1.50241e-05	3.44005e-05	3.40395e-05	6.07829e-05	46.77
Rep_1	High	Unambiguous	[K].QVLSYGQNLSFSFR.[V]	1xHexNAc(2)Hex(8) [N8]	1.05279e-05	2.944e-08	1	1	1	5	P11047	P11047 [569-582]		0	3348.41	14	FALSE	Glycoprotein	10.48	88320328		High	HexNAc(2)Hex(8)	0	569	High	9.63	619.7	270.4	270.4	2.3342e-10	1.32501e-11	0	0	1.46952e-08	8.16898e-10	0	0	47.11
Rep_1	High	Unambiguous	[R].QREDVQALNISVPYGPIPVDFQR.[K]	1xHexNAc(2)Hex(5)Fuc(1) [N9]	3.58359e-07	2.944e-08	1	1	1	11	P22304	P22304 [272-294]		1	4003.85	23	FALSE	Glycoprotein	50.13	39431722		High	HexNAc(2)Hex(5)Fuc(1)	0	272	High	18.63	963	496.3	328.4	2.3444e-19	2.68705e-20	0	0	1.47594e-17	1.67872e-18	0	0	58.92
Rep_1	High	Unambiguous	[R].QREDVQALNISVPYGPIPVDFQR.[K]	1xHexNAc(2)Hex(6) [N9]	2.12223e-07	2.944e-08	1	1	1	10	P22304	P22304 [272-294]		1	4019.85	23	FALSE	Glycoprotein	62.1	9.50009e+07		High	HexNAc(2)Hex(6)	0	272	High	20.63	1081.1	590.1	370.3	2.3444e-21	2.53657e-22	0	0	1.47594e-19	1.59269e-20	0	0	58.83
Rep_1	High	Unambiguous	[R].QREDVQALNISVPYGPIPVDFQR.[K]	1xHexNAc(2)Hex(6)Phospho(1) [N9]	2.55254e-07	2.944e-08	1	1	1	8	P22304	P22304 [272-294]		1	4099.82	23	FALSE	Glycoprotein	18.72	92654527		High	HexNAc(2)Hex(6)Phospho(1)	0	272	High	19.9	1009.9	821.9	328.2	1.25374e-20	1.28359e-21	0	0	7.89305e-19	8.16783e-20	0	0	66.53
Rep_1	High	Unambiguous	[R].QREDVQALNISVPYGPIPVDFQR.[K]	1xDeamidated [Q]; 1xHexNAc(2)Hex(6)Phospho(1) [N9]	2.07329e-06	2.944e-08	1	1	2	5	P22304	P22304 [272-294]		1	4100.8	23	FALSE	Glycoprotein			No Quan Values	High	HexNAc(2)Hex(6)Phospho(1)	1	272	High	13.24	736.8	615.6	114.8	5.80278e-14	4.55055e-15	0	0	3.65321e-12	2.83174e-13	0	0
Rep_1	High	Unambiguous	[R].QREDVQALNISVPYGPIPVDFQR.[K]	1xHexNAc(2)Hex(8) [N9]	0.000111487	2.944e-08	1	1	1	2	P22304	P22304 [272-294]		1	4343.95	23	FALSE	Glycoprotein			No Quan Values	High	HexNAc(2)Hex(8)	1	272	High	5.92	464.5	134.6	134.6	1.19906e-06	6.29151e-08	0	0	7.54827e-05	6.39952e-05	6.23034e-05	0.000223952
Rep_1	High	Unambiguous	[K].QRNSTIEAANLAGLK.[I]	1xHexNAc(2)Hex(8) [N3]	1.26295e-06	2.944e-08	1	1	1	12	P48723	P48723 [182-196]		1	3288.45	15	FALSE		18.29	334062744		High	HexNAc(2)Hex(8)	0	182	High	14.58	760	656.7	656.7	2.64056e-15	2.59693e-16	0	0	1.6624e-13	1.62813e-14	0	0	20.19
Rep_1	High	Unambiguous	[K].QRNSTIEAANLAGLK.[I]	1xHexNAc(2)Hex(9) [N3]	3.55929e-06	2.944e-08	1	1	1	7	P48723	P48723 [182-196]		1	3450.5	15	FALSE		45.39	42756676		High	HexNAc(2)Hex(9)	0	182	High	11.91	666.1	391.5	391.5	1.22403e-12	7.84611e-14	0	0	7.70604e-11	4.64926e-12	0	0	20.25
Rep_1	High	Unambiguous	[R].QRYPANCTVR.[D]	1xCarbamidomethyl [C7]; 1xHexNAc(3)Hex(4)Fuc(1)NeuAc(1) [N6]	7.23363e-05	2.944e-08	1	1	1	1	Q9BRN9	Q9BRN9 [152-161]		1	2959.22	10	FALSE	Glycoprotein	50.56	130082472		Peak Found	HexNAc(3)Hex(4)Fuc(1)NeuAc(1)	0	152	High	6.52	484.7	226.5	226.5	3.05319e-07	1.68373e-08	0	0	1.92214e-05	3.44005e-05	3.35788e-05	6.0006e-05	4.24
Rep_1	High	Unambiguous	[K].QSAEDILLKTNATK.[E]	1xHexNAc(4)Hex(3)Fuc(1) [N11]	2.72571e-05	2.944e-08	1	1	1	4	P07942	P07942 [1477-1490]		1	2976.37	14	FALSE	Glycoprotein	15.77	61096972		Peak Found	HexNAc(4)Hex(3)Fuc(1)	0	1477	High	7.97	542.5	280.3	280.3	1.06688e-08	5.29415e-10	0	0	6.71669e-07	3.17721e-08	0	0	22.2
Rep_1	High	Unambiguous	[K].QSAEDILLKTNATK.[E]	1xHexNAc(2)Hex(8) [N11]	6.52575e-07	2.944e-08	1	1	1	3	P07942	P07942 [1477-1490]		1	3234.41	14	FALSE	Glycoprotein	61.79	23943252		High	HexNAc(2)Hex(8)	0	1477	High	16.58	857.2	557.8	557.8	2.64056e-17	2.89543e-18	0	0	1.6624e-15	1.81047e-16	0	0	19.81
Rep_1	High	Unambiguous	[K].QSAEDILLKTNATK.[E]	1xHexNAc(4)Hex(5)Fuc(1) [N11]	1.26295e-06	2.944e-08	1	1	1	5	P07942	P07942 [1477-1490]		1	3300.47	14	FALSE	Glycoprotein	30.8	36406420		High	HexNAc(4)Hex(5)Fuc(1)	0	1477	High	14.58	798.4	400.8	400.8	2.64056e-15	2.60967e-16	0	0	1.6624e-13	1.63624e-14	0	0	21.19
Rep_1	High	Unambiguous	[K].QSAEDILLKTNATK.[E]	1xHexNAc(4)Hex(5)Fuc(1)NeuAc(1) [N11]	7.10415e-07	2.944e-08	1	1	1	6	P07942	P07942 [1477-1490]		1	3591.57	14	FALSE	Glycoprotein	28.18	150436432		High	HexNAc(4)Hex(5)Fuc(1)NeuAc(1)	0	1477	High	16.31	876.6	563.1	563.1	4.93766e-17	4.80538e-18	0	0	3.10857e-15	3.00917e-16	0	0	26.55
Rep_1	High	Unambiguous	[R].QSGVNATLPEENQPVVFNHVYNIK.[L]	1xHexNAc(4)Hex(4)NeuAc(1) [N5]	3.0475e-05	2.944e-08	1	1	1	2	P24821	P24821 [34-57]		0	4448.99	24	FALSE	Glycoprotein				High	HexNAc(4)Hex(4)NeuAc(1)	0	34	High	7.79	515.8	327.4	20.7	1.60569e-08	8.17847e-10	0	0	1.01088e-06	4.88899e-08	0	0	49.48
Rep_1	High	Unambiguous	[R].QSGVNATLPEENQPVVFNHVYNIK.[L]	1xDeamidated [Q1]; 1xHexNAc(4)Hex(4)NeuAc(1) [N5]	7.41701e-05	2.944e-08	1	1	1	2	P24821	P24821 [34-57]		0	4449.97	24	FALSE	Glycoprotein	45.59	26864806		High	HexNAc(4)Hex(4)NeuAc(1)	-1	34	High	6.48	382.2	281.2	44.7	3.30913e-07	1.82698e-08	0	0	2.08326e-05	3.44005e-05	3.34184e-05	5.97479e-05	50.21
Rep_1	High	Unambiguous	[R].QSGVNATLPEENQPVVFNHVYNIK.[L]	1xDeamidated [Q1]; 1xHexNAc(4)Hex(4)NeuAc(2) [N5]	2.57693e-05	2.944e-08	1	1	1	5	P24821	P24821 [34-57]		0	4741.07	24	FALSE	Glycoprotein	12.99	4313573		High	HexNAc(4)Hex(4)NeuAc(2)	0	34	High	8.06	498.4	359	15.9	8.66116e-09	4.28998e-10	0	0	5.45273e-07	2.5603e-08	0	0	54.85
Rep_1	High	Unambiguous	[R].QSGVNATLPEENQPVVFNHVYNIK.[L]	1xHexNAc(4)Hex(4)Fuc(2)NeuAc(1) [N5]	0.000104318	2.944e-08	1	1	1	1	P24821	P24821 [34-57]		0	4741.1	24	FALSE	Glycoprotein	12.99	4313573		Peak Found	HexNAc(4)Hex(4)Fuc(2)NeuAc(1)	-1	34	High	6.01	456.9	272.4	9.8	9.74123e-07	5.16641e-08	0	0	6.13234e-05	6.39952e-05	6.30027e-05	0.000226385	54.85
Rep_1	High	Unambiguous	[R].QREDVQALNISVPYGPIPVDFQR.[K]	1xHexNAc(2)Hex(5) [N9]	1.92726e-07	2.944e-08	1	1	1	3	P22304	P22304 [272-294]		1	3857.8	23	FALSE	Glycoprotein	36.1	57597112		High	HexNAc(2)Hex(5)	0	272	High	21.02	1070.5	889.7	889.7	9.53698e-22	9.17741e-23	0	0	6.00412e-20	5.70696e-21	0	0	59.58
Rep_1	High	Unambiguous	[R].QQMENYPKNNHTASILDR.[M]	1xHexNAc(5)Hex(6)Fuc(1)NeuAc(2) [N10]	8.35067e-05	2.944e-08	1	1	1	8	P08962	P08962 [121-138]		1	4874.99	18	FALSE	Glycoprotein	78.44	5430823		High	HexNAc(5)Hex(6)Fuc(1)NeuAc(2)	1	121	High	6.32	416.8	279.3	3.9	4.83215e-07	2.6443e-08	0	0	3.04205e-05	3.44005e-05	3.27207e-05	5.85549e-05	22.95
Rep_1	High	Unambiguous	[K].QPGNMAGNFNLSLQGCDQDAQSPGILR.[L]	1xCarbamidomethyl [C16]; 1xOxidation [M5]; 1xHexNAc(2)Hex(8) [N10]	7.36623e-07	2.944e-08	1	1	1	3	Q9H5V8	Q9H5V8 [301-327]		0	4606.92	27	FALSE	Glycoprotein		37173656		High	HexNAc(2)Hex(8)	0	301	High	16.19	883.9	733.2	197.3	6.42862e-17	5.69408e-18	0	0	4.04722e-15	3.53159e-16	0	0	45.05
Rep_1	High	Unambiguous	[K].QPGNMAGNFNLSLQGCDQDAQSPGILR.[L]	1xCarbamidomethyl [C16]; 1xDeamidated [Q14]; 1xOxidation [M5]; 1xHexNAc(6)Hex(3) [N10]	4.65435e-05	2.944e-08	1	1	1	1	Q9H5V8	Q9H5V8 [301-327]		0	4609.96	27	FALSE	Glycoprotein	59.56	10767948		High	HexNAc(6)Hex(3)	0	301	High	7.15	468.3	329.1	24.6	7.10752e-08	3.83826e-09	0	0	4.4746e-06	1.24702e-05	1.22082e-05	6.51126e-05	45.9
Rep_1	High	Unambiguous	[K].QPVSPVIHPPVSYNDTAPR.[I]	1xHexNAc(2)Hex(6) [N14]	9.18272e-06	2.944e-08	1	1	1	12	Q15904	Q15904 [248-266]		0	3452.55	19	FALSE	Glycoprotein	42.28	230603916		High	HexNAc(2)Hex(6)	0	248	High	9.89	509.9	447.3	447.3	1.27491e-10	7.05506e-12	0	0	8.02633e-09	4.30508e-10	0	0	29.22
Rep_1	High	Unambiguous	[K].QPVSPVIHPPVSYNDTAPR.[I]	1xHexNAc(2)Hex(7) [N14]	1.03799e-05	2.944e-08	1	1	1	11	Q15904	Q15904 [248-266]		0	3614.6	19	FALSE	Glycoprotein	16.43	254128762		High	HexNAc(2)Hex(7)	0	248	High	9.66	492.7	409	409	2.19404e-10	1.22494e-11	0	0	1.38128e-08	7.532e-10	0	0	29.03
Rep_1	High	Unambiguous	[K].QPVSPVIHPPVSYNDTAPR.[I]	1xHexNAc(2)Hex(8) [N14]	3.9925e-06	2.944e-08	1	1	1	26	Q15904	Q15904 [248-266]		0	3776.65	19	FALSE	Glycoprotein	12.39	2008554816		High	HexNAc(2)Hex(8)	0	248	High	11.65	637.1	571.1	571.1	2.24901e-12	1.54942e-13	0	0	1.4159e-10	9.38961e-12	0	0	29.15
Rep_1	High	Unambiguous	[K].QPVSPVIHPPVSYNDTAPR.[I]	1xHexNAc(2)Hex(9) [N14]	8.57064e-06	2.944e-08	1	1	1	14	Q15904	Q15904 [248-266]		0	3938.71	19	FALSE	Glycoprotein	8.4	8.30728e+08		High	HexNAc(2)Hex(9)	0	248	High	10.03	535.5	426.6	426.6	9.34121e-11	4.79085e-12	0	0	5.88088e-09	2.93129e-10	0	0	29.62
Rep_1	High	Unambiguous	[K].QPVSPVIHPPVSYNDTAPR.[I]	1xHexNAc(2)Hex(10) [N14]	1.09437e-05	2.944e-08	1	1	1	9	Q15904	Q15904 [248-266]		0	4100.76	19	FALSE	Glycoprotein	6.82	65648388		High	HexNAc(2)Hex(10)	0	248	High	9.56	581.2	377.7	339.3	2.76299e-10	1.5499e-11	0	0	1.73947e-08	9.60033e-10	0	0	29.53
Rep_1	High	Unambiguous	[K].QPVSPVIHPPVSYNDTAPR.[I]	1xHexNAc(6)Hex(5) [N14]	1.309e-05	2.944e-08	1	1	1	1	Q15904	Q15904 [248-266]		0	4102.81	19	FALSE	Glycoprotein			No Quan Values	High	HexNAc(6)Hex(5)	0	248	High	9.23	544.2	431.1	291.8	5.93371e-10	3.35304e-11	0	0	3.73564e-08	2.10883e-09	0	0
Rep_1	High	Unambiguous	[K].QPVSPVIHPPVSYNDTAPR.[I]	1xHexNAc(4)Hex(5)Fuc(1)NeuAc(1) [N14]	3.55255e-05	2.944e-08	1	1	1	11	Q15904	Q15904 [248-266]		0	4133.81	19	FALSE	Glycoprotein	76.75	6912858		High	HexNAc(4)Hex(5)Fuc(1)NeuAc(1)	1	248	High	7.56	461.9	279.2	49.5	2.78278e-08	1.49089e-09	0	0	1.75193e-06	8.98029e-08	0	0	33.93
Rep_1	High	Unambiguous	[R].QQLAYGIYVIHQAGNGTFNR.[A]	1xHexNAc(4)Hex(5)Fuc(1)NeuAc(2) [N15]	1.59967e-05	2.944e-08	1	1	1	3	O60512	O60512 [152-171]		0	4600.97	20	FALSE	Glycoprotein	62.36	21793999		Peak Found	HexNAc(4)Hex(5)Fuc(1)NeuAc(2)	0	152	High	8.87	578.1	374	9.2	1.35693e-09	6.68159e-11	0	0	8.54273e-08	4.1636e-09	0	0	51.09
Rep_1	High	Unambiguous	[R].QQMENYPKNNHTASILDR.[M]	1xHexNAc(3)Hex(4)NeuAc(1)Fuc(1) [N10]	6.01479e-05	2.944e-08	1	1	1	1	P08962	P08962 [121-138]		1	3853.63	18	FALSE	Glycoprotein	63.37	18914410		Peak Found	HexNAc(3)Hex(4)NeuAc(1)Fuc(1)	0	121	High	6.78	506.7	251.8	251.8	1.67526e-07	9.30576e-09	0	0	1.05467e-05	2.41505e-05	2.3182e-05	6.19425e-05	19.12
Rep_1	High	Unambiguous	[R].QQMENYPKNNHTASILDR.[M]	1xDeamidated [N5]; 1xHexNAc(3)Hex(4)Fuc(1)NeuAc(1) [N10]	9.95822e-06	2.944e-08	1	1	1	1	P08962	P08962 [121-138]		1	3854.62	18	FALSE	Glycoprotein			Not Reliable	High	HexNAc(3)Hex(4)Fuc(1)NeuAc(1)	0	121	High	9.74	612.5	372.4	0	1.82831e-10	1.01711e-11	0	0	1.15104e-08	6.25099e-10	0	0
Rep_1	High	Unambiguous	[R].QQMENYPKNNHTASILDR.[M]	1xDeamidated [N9]; 1xHexNAc(4)Hex(5)Fuc(1) [N10]	0.000142343	2.944e-08	1	1	1	2	P08962	P08962 [121-138]		1	3928.65	18	FALSE	Glycoprotein			No Quan Values	High	HexNAc(4)Hex(5)Fuc(1)	0	121	High	5.59	413.9	250.2	22.9	2.57021e-06	1.31712e-07	0	0	0.000161785	9.07954e-05	8.97881e-05	0.000269702
Rep_1	High	Unambiguous	[R].QQMENYPKNNHTASILDR.[M]	1xHexNAc(3)Hex(5)Fuc(1)NeuAc(1) [N10]	1.73254e-06	2.944e-08	1	1	1	2	P08962	P08962 [121-138]		1	4015.69	18	FALSE	Glycoprotein	33.58	66925964		Peak Found	HexNAc(3)Hex(5)Fuc(1)NeuAc(1)	0	121	High	13.71	735.3	415	102	1.9603e-14	1.85036e-15	0	0	1.23413e-12	1.14814e-13	0	0	18.86
Rep_1	High	Unambiguous	[R].QQMENYPKNNHTASILDR.[M]	1xHexNAc(4)Hex(5)Fuc(1)NeuAc(1) [N10]	1.89921e-06	2.944e-08	1	1	1	8	P08962	P08962 [121-138]		1	4218.76	18	FALSE	Glycoprotein	9.33	86768000		High	HexNAc(4)Hex(5)Fuc(1)NeuAc(1)	0	121	High	13.46	738.7	525.9	50.9	3.43131e-14	3.11189e-15	0	0	2.16022e-12	1.95031e-13	0	0	18.71
Rep_1	High	Unambiguous	[R].QQMENYPKNNHTASILDR.[M]	1xHexNAc(4)Hex(5)Fuc(2)NeuAc(1) [N10]	1.38041e-05	2.944e-08	1	1	1	4	P08962	P08962 [121-138]		1	4364.82	18	FALSE	Glycoprotein	39.55	35302780		High	HexNAc(4)Hex(5)Fuc(2)NeuAc(1)	0	121	High	9.13	593	359.2	35.7	7.40857e-10	4.01975e-11	0	0	4.66415e-08	2.52639e-09	0	0	18.61
Rep_1	High	Unambiguous	[R].QQMENYPKNNHTASILDR.[M]	1xHexNAc(4)Hex(5)Fuc(1)NeuAc(2) [N10]	2.55546e-06	2.944e-08	1	1	1	4	P08962	P08962 [121-138]		1	4509.86	18	FALSE	Glycoprotein	20.89	117347986		High	HexNAc(4)Hex(5)Fuc(1)NeuAc(2)	0	121	High	12.71	679	512.9	9.2	1.9603e-13	1.64561e-14	0	0	1.23413e-11	1.01337e-12	0	0	23.81
Rep_1	High	Unambiguous	[K].QVLSYGQNLSFSFR.[V]	1xHexNAc(2)Hex(9) [N8]	5.10873e-07	2.944e-08	1	1	1	12	P11047	P11047 [569-582]		0	3510.47	14	FALSE	Glycoprotein	35.98	220917792		High	HexNAc(2)Hex(9)	0	569	High	17.39	934.4	684.3	684.3	4.09761e-18	4.19171e-19	0	0	2.5797e-16	2.6056e-17	0	0	47.04
Rep_1	High	Unambiguous	[R].QSQFLNVTATEDYVDPVTNQTK.[T]	1xHexNAc(4)Hex(5)Fuc(1) [N6]	0.000114271	2.944e-08	1	1	1	3	O15118	O15118 [117-138]		0	4266.84	22	FALSE	Glycoprotein	122.01	6789807		High	HexNAc(4)Hex(5)Fuc(1)	1	117	High	5.89	393.2	250.1	18.3	1.295e-06	6.80077e-08	0	0	8.15216e-05	7.24945e-05	7.23813e-05	0.000278583	46.8
Rep_1	High	Unambiguous	[R].QTTAMDFSYANETVCWVHVGDSAAQTQLK.[C]	1xCarbamidomethyl [C15]; 1xHexNAc(2)Hex(5) [N11]	8.79024e-07	2.944e-08	1	1	1	1	Q07954	Q07954 [229-257]		0	4474.91	29	FALSE	Glycoprotein			No Quan Values	High	HexNAc(2)Hex(5)	1	229	High	15.64	827.9	666.5	166.7	2.26879e-16	2.2728e-17	0	0	1.42834e-14	1.41879e-15	0	0
Rep_1	High	Unambiguous	[R].QTTAMDFSYANETVCWVHVGDSAAQTQLK.[C]	1xCarbamidomethyl [C15]; 1xDeamidated [Q1]; 1xHexNAc(2)Hex(5) [N11]	1.12119e-05	2.944e-08	1	1	1	1	Q07954	Q07954 [229-257]		0	4475.89	29	FALSE	Glycoprotein			No Quan Values	High	HexNAc(2)Hex(5)	1	229	High	9.51	523	393.7	136.2	3.06821e-10	1.72149e-11	0	0	1.93163e-08	1.07511e-09	0	0
Rep_1	High	Unambiguous	[R].QTVHFQISSQLQFSPEEVLGMVLNYSR.[S]	1xHexNAc(2)Hex(8) [N24]	1.07672e-06	2.944e-08	1	1	1	3	Q9Y4L1	Q9Y4L1 [132-158]		0	4840.15	27	FALSE	Glycoprotein	44.14	10232630		High	HexNAc(2)Hex(8)	1	132	High	15.04	790.4	624.6	104.6	9.15497e-16	7.24026e-17	0	0	5.76363e-14	4.47894e-15	0	0	94.22
Rep_1	High	Unambiguous	[R].QTVHFQISSQLQFSPEEVLGMVLNYSR.[S]	1xDeamidated [Q12]; 1xHexNAc(2)Hex(8) [N24]	5.66978e-07	2.944e-08	1	1	2	2	Q9Y4L1	Q9Y4L1 [132-158]		0	4841.14	27	FALSE	Glycoprotein	55.53	6.99505e+06		High	HexNAc(2)Hex(8)	1	132	High	17.04	867.6	660	23.7	9.15497e-18	8.13087e-19	0	0	5.76363e-16	5.00492e-17	0	0	93.28
Rep_1	High	Unambiguous	[R].QTVHFQISSQLQFSPEEVLGMVLNYSR.[S]	1xDeamidated [Q12]; 1xHexNAc(6)Hex(3) [N24]	8.65695e-06	2.944e-08	1	1	1	1	Q9Y4L1	Q9Y4L1 [132-158]		0	4843.19	27	FALSE	Glycoprotein	2.6	11653562		High	HexNAc(6)Hex(3)	0	132	High	10.01	591.1	435.9	24	9.77534e-11	5.13102e-12	0	0	6.15419e-09	3.14492e-10	0	0	93.74
Rep_1	High	Unambiguous	[K].QVALQTFGNQTTIIPAGGAGYK.[V]	1xHexNAc(2)Hex(6) [N9]	1.56935e-06	2.944e-08	1	1	1	4	Q9NX62	Q9NX62 [251-272]		0	3613.65	22	FALSE	Glycoprotein	20.11	33449723		Peak Found	HexNAc(2)Hex(6)	0	251	High	13.97	752.6	410.5	410.5	1.06068e-14	8.14658e-16	0	0	6.67766e-13	5.02339e-14	0	0	44.46
Rep_1	High	Unambiguous	[K].QVALQTFGNQTTIIPAGGAGYK.[V]	1xHexNAc(2)Hex(7) [N9]	4.49025e-07	2.944e-08	1	1	1	3	Q9NX62	Q9NX62 [251-272]		0	3775.71	22	FALSE	Glycoprotein	71.67	17425266		Peak Found	HexNAc(2)Hex(7)	0	251	High	17.83	904.5	714.3	714.3	1.47994e-18	1.53667e-19	0	0	9.31716e-17	9.56767e-18	0	0	45.43
Rep_1	High	Unambiguous	[K].QVALQTFGNQTTIIPAGGAGYK.[V]	1xHexNAc(2)Hex(7)Fuc(1) [N9]	1.40219e-05	2.944e-08	1	1	1	2	Q9NX62	Q9NX62 [251-272]		0	3921.76	22	FALSE	Glycoprotein	38.11	11551669		High	HexNAc(2)Hex(7)Fuc(1)	0	251	High	9.1	534.9	413	413	7.90646e-10	4.28963e-11	0	0	4.97761e-08	2.69494e-09	0	0	58.17
Rep_1	High	Unambiguous	[K].QVALQTFGNQTTIIPAGGAGYK.[V]	1xHexNAc(2)Hex(8) [N9]	1.58731e-07	2.944e-08	1	1	1	7	Q9NX62	Q9NX62 [251-272]		0	3937.76	22	FALSE	Glycoprotein	11.63	99743480		High	HexNAc(2)Hex(8)	0	251	High	21.83	1138.7	969.3	969.3	1.47994e-22	1.69356e-23	0	0	9.31716e-21	1.05871e-21	0	0	45.47
Rep_1	High	Unambiguous	[K].QVALQTFGNQTTIIPAGGAGYK.[V]	1xHexNAc(2)Hex(9) [N9]	3.17609e-07	2.944e-08	1	1	1	3	Q9NX62	Q9NX62 [251-272]		0	4099.81	22	FALSE	Glycoprotein	41.65	5043851		Peak Found	HexNAc(2)Hex(9)	0	251	High	19.07	956.7	721.5	189.8	8.4549e-20	7.94688e-21	0	0	5.32288e-18	4.91362e-19	0	0	45.22
Rep_1	High	Unambiguous	[K].QVALQTFGNQTTIIPAGGAGYK.[V]	1xHexNAc(2)Hex(10) [N9]	8.35116e-07	2.944e-08	1	1	1	3	Q9NX62	Q9NX62 [251-272]		0	4261.86	22	FALSE	Glycoprotein	24.36	6231114		Peak Found	HexNAc(2)Hex(10)	1	251	High	15.8	809.1	644.6	111.2	1.58101e-16	1.43687e-17	0	0	9.95341e-15	8.88023e-16	0	0	45.13
Rep_1	High	Unambiguous	[K].QVALQTFGNQTTIIPAGGAGYK.[V]	1xDeamidated [Q10]; 1xHexNAc(4)Hex(5)Fuc(4) [N9]	1.93725e-05	2.944e-08	1	1	1	1	Q9NX62	Q9NX62 [251-272]		0	4442.97	22	FALSE	Glycoprotein		7472479		High	HexNAc(4)Hex(5)Fuc(4)	1	251	High	8.54	553.1	344.4	31.8	2.90954e-09	1.39324e-10	0	0	1.83174e-07	8.53431e-09	0	0	51.78
Rep_1	High	Unambiguous	[K].QVALQTFGNQTTIIPAGGAGYK.[V]	1xHexNAc(4)Hex(5)Fuc(1)NeuAc(2) [N9]	2.61642e-06	2.944e-08	1	1	1	4	Q9NX62	Q9NX62 [251-272]		0	4586.01	22	FALSE	Glycoprotein	47.36	1.46418e+08		High	HexNAc(4)Hex(5)Fuc(1)NeuAc(2)	0	251	High	12.65	662.2	539.7	9.2	2.24186e-13	1.73699e-14	0	0	1.41139e-11	1.06254e-12	0	0	57.15
Rep_1	High	Unambiguous	[K].QVALQTFGNQTTIIPAGGAGYK.[V]	1xHexNAc(4)Hex(5)Fuc(3)NeuAc(1) [N9]	1.13196e-06	2.944e-08	1	1	1	2	Q9NX62	Q9NX62 [251-272]		0	4587.03	22	FALSE	Glycoprotein	37.92	12935432		Peak Found	HexNAc(4)Hex(5)Fuc(3)NeuAc(1)	0	251	High	14.89	765.3	573.1	8.2	1.28077e-15	1.02639e-16	0	0	8.06328e-14	6.30778e-15	0	0	50.62
Rep_1	High	Unambiguous	[K].QVALQTFGNQTTIIPAGGAGYK.[V]	1xHexNAc(6)Hex(7)Fuc(1) [N9]	0.000136546	2.944e-08	1	1	1	1	Q9NX62	Q9NX62 [251-272]		0	4734.08	22	FALSE	Glycoprotein			No Quan Values	High	HexNAc(6)Hex(7)Fuc(1)	1	251	High	5.65	468.1	175.3	83.7	2.25694e-06	1.16955e-07	0	0	0.000142069	9.07954e-05	9.03515e-05	0.000271312
Rep_1	High	Unambiguous	[K].QVALQTFGNQTTIIPAGGAGYK.[V]	1xHexNAc(6)Hex(7)NeuAc(1) [N9]	5.92573e-07	2.944e-08	1	1	1	12	Q9NX62	Q9NX62 [251-272]		0	4879.12	22	FALSE	Glycoprotein	23.02	121031137		High	HexNAc(6)Hex(7)NeuAc(1)	0	251	High	16.89	870.4	691.1	11.4	1.28077e-17	1.19319e-18	0	0	8.06328e-16	7.36125e-17	0	0	57.37
Rep_1	High	Unambiguous	[K].QVLSYGQNLSFSFR.[V]	1xHexNAc(2)Hex(5) [N8]	2.63644e-06	2.944e-08	1	1	1	4	P11047	P11047 [569-582]		0	2862.26	14	FALSE	Glycoprotein	83.84	30230914		High	HexNAc(2)Hex(5)	0	569	High	12.63	675	430.9	430.9	2.34096e-13	1.88161e-14	0	0	1.47378e-11	1.15448e-12	0	0	47.65
Rep_1	High	Unambiguous	[K].QVLSYGQNLSFSFR.[V]	1xHexNAc(2)Hex(6) [N8]	2.63859e-05	2.944e-08	1	1	1	6	P11047	P11047 [569-582]		0	3024.31	14	FALSE	Glycoprotein	38.48	54369597		Peak Found	HexNAc(2)Hex(6)	0	569	High	8.02	549.3	280.4	280.4	9.45832e-09	4.72707e-10	0	0	5.9546e-07	2.8378e-08	0	0	47.44
Rep_1	High	Unambiguous	[K].QSIGQNYSNVIANLR.[W]	1xDeamidated [Q]; 1xHexNAc(2)Hex(9) [N6]	0.000100866	2.944e-08	1	1	2	2	Q6UWY0	Q6UWY0 [493-507]		0	3542.49	15	FALSE	Glycoprotein	20.03	11001698		Peak Found	HexNAc(2)Hex(9)	0	493	High	6.06	479	324.9	11.8	8.76667e-07	4.6949e-08	0	0	7.67016e-06	2.41505e-05	2.36217e-05	6.30915e-05	40.08
Rep_1	High	Unambiguous	[R].QTMIDFLQNHTEGSRPPACPR.[L]	1xCarbamidomethyl [C19]; 1xHexNAc(4)Hex(5)Fuc(2)NeuAc(2) [N9]	6.82962e-06	2.944e-08	1	1	1	7	Q6ZRP7	Q6ZRP7 [170-190]		0	4952.05	21	FALSE	Glycoprotein	22.19	7.46946e+07		High	HexNAc(4)Hex(5)Fuc(2)NeuAc(2)	1	170	High	10.49	620.1	300.6	59.1	3.26093e-11	1.49878e-12	0	0	2.05296e-09	8.85423e-11	0	0	43.23
Rep_1	High	Unambiguous	[R].QTMIDFLQNHTEGSRPPACPR.[L]	1xCarbamidomethyl [C19]; 1xHexNAc(4)Hex(5)Fuc(1)NeuAc(2) [N9]	2.17316e-05	2.944e-08	1	1	1	6	Q6ZRP7	Q6ZRP7 [170-190]		0	4805.99	21	FALSE	Glycoprotein	34.04	3.7893e+07		High	HexNAc(4)Hex(5)Fuc(1)NeuAc(2)	0	170	High	8.34	529.2	321.7	5.6	4.54355e-09	2.17059e-10	0	0	2.86044e-07	1.30376e-08	0	0	43.25
Rep_1	High	Unambiguous	[R].QSQFLNVTATEDYVDPVTNQTK.[T]	1xDeamidated [N/Q]; 1xHexNAc(4)Hex(5)Fuc(1) [N]	1.02239e-05	2.944e-08	1	1	2	2	O15118	O15118 [117-138]		0	4267.83	22	FALSE	Glycoprotein	25.41	7036191		High	HexNAc(4)Hex(5)Fuc(1)	1	117	High	9.69	562.7	410.8	84.7	2.05308e-10	1.14451e-11	0	0	1.29254e-08	7.07815e-10	0	0	46.54
Rep_1	High	Unambiguous	[K].QSTHSIYMFFNTSELR.[E]	1xHexNAc(2)Hex(6) [N11]	4.42737e-07	2.944e-08	1	1	1	3	P01137	P01137 [126-141]		0	3339.4	16	FALSE		48.57	53775252		High	HexNAc(2)Hex(6)	0	126	High	17.88	930.5	703.9	396.6	1.32198e-18	1.39987e-19	0	0	8.3227e-17	8.68455e-18	0	0	47.66
Rep_1	High	Unambiguous	[K].QSTHSIYMFFNTSELR.[E]	1xHexNAc(2)Hex(7) [N11]	8.89854e-07	2.944e-08	1	1	1	5	P01137	P01137 [126-141]		0	3501.45	16	FALSE		36.9	50312980		High	HexNAc(2)Hex(7)	0	126	High	15.61	819.6	614.6	328.4	2.47201e-16	2.57078e-17	0	0	1.55629e-14	1.60806e-15	0	0	47.91
Rep_1	High	Unambiguous	[K].QSTHSIYMFFNTSELR.[E]	1xHexNAc(2)Hex(8) [N11]	5.95057e-07	2.944e-08	1	1	1	6	P01137	P01137 [126-141]		0	3663.5	16	FALSE		11.99	55028394		High	HexNAc(2)Hex(8)	0	126	High	16.88	860.7	641.8	358.4	1.32198e-17	1.30808e-18	0	0	8.3227e-16	8.0534e-17	0	0	47.44
Rep_1	High	Unambiguous	[K].QSTHSIYMFFNTSELR.[E]	1xHexNAc(2)Hex(9) [N11]	5.19141e-06	2.944e-08	1	1	1	2	P01137	P01137 [126-141]		0	3825.56	16	FALSE		54.69	2.96505e+07		High	HexNAc(2)Hex(9)	0	126	High	11.07	605	385.8	231.5	8.60503e-12	5.04005e-13	0	0	5.41741e-10	3.05669e-11	0	0	49.05
Rep_1	High	Unambiguous	[R].QTECMVEQYSNYSVNGEPVNGR.[H]	1xCarbamidomethyl [C4]; 1xDeamidated [N20]; 1xHexNAc(2)Hex(8) [N11]	2.16177e-05	2.944e-08	1	1	1	4	P42892	P42892 [641-662]		0	4264.67	22	FALSE	Glycoprotein			No Quan Values	High	HexNAc(2)Hex(8)	1	641	High	8.35	511	343.2	51	4.45272e-09	2.13016e-10	0	0	2.80326e-07	1.28033e-08	0	0
Rep_1	High	Unambiguous	[R].QTECMVEQYSNYSVNGEPVNGR.[H]	1xCarbamidomethyl [C4]; 1xHexNAc(2)Hex(9) [N11]	1.40131e-05	2.944e-08	1	1	1	1	P42892	P42892 [641-662]		0	4425.74	22	FALSE	Glycoprotein	51.58	20086754		Peak Found	HexNAc(2)Hex(9)	1	641	High	9.1	608.8	250.1	2.5	7.88575e-10	4.28519e-11	0	0	4.96457e-08	2.69205e-09	0	0	31.61
Rep_1	High	Unambiguous	[R].QTECMVEQYSNYSVNGEPVNGR.[H]	1xCarbamidomethyl [C4]; 1xHexNAc(4)Hex(5)Fuc(1)NeuAc(1) [N11]	6.12435e-06	2.944e-08	1	1	1	3	P42892	P42892 [641-662]		0	4620.84	22	FALSE	Glycoprotein				High	HexNAc(4)Hex(5)Fuc(1)NeuAc(1)	1	641	High	10.71	612.7	367.8	56.5	1.93627e-11	9.89917e-13	0	0	1.219e-09	5.81213e-11	0	0	35.87
Rep_1	High	Unambiguous	[R].QTGLAPGQEYEISLHIVKNNTR.[G]	1xHexNAc(4)Hex(5)Fuc(1)NeuAc(2) [N19]	1.89483e-05	2.944e-08	1	1	1	4	P24821	P24821 [770-791]		1	4819.12	22	FALSE	Glycoprotein	47.77	81221216		High	HexNAc(4)Hex(5)Fuc(1)NeuAc(2)	0	770	High	8.57	574.6	361.1	9.2	2.6673e-09	1.26836e-10	0	0	1.67923e-07	7.75911e-09	0	0	43.43
Rep_1	High	Unambiguous	[R].QTGLAPGQEYEISLHIVKNNTR.[G]	1xDeamidated [Q8]; 1xHexNAc(4)Hex(5)Fuc(1)NeuAc(2) [N19]	0.000145604	2.944e-08	1	1	1	1	P24821	P24821 [770-791]		1	4820.1	22	FALSE	Glycoprotein	67.52	56937784		High	HexNAc(4)Hex(5)Fuc(1)NeuAc(2)	-1	770	High	5.56	403.4	249.8	5.8	2.75914e-06	1.40904e-07	0	0	0.000173675	9.07954e-05	8.94614e-05	0.000268673	44.05
Rep_1	High	Unambiguous	[R].QTLFFNGTR.[A]	1xHexNAc(4)Hex(5)Fuc(1)NeuAc(2) [N6]	4.98805e-05	2.944e-08	1	1	1	5	Q8NFZ8	Q8NFZ8 [62-70]		0	3434.39	9	FALSE	Glycoprotein	37.63	116737384		High	HexNAc(4)Hex(5)Fuc(1)NeuAc(2)	0	62	High	7.05	512.2	229.8	229.8	8.98554e-08	4.93463e-09	0	0	5.65693e-06	2.41505e-05	2.40596e-05	6.42797e-05	39.94
Rep_1	High	Unambiguous	[R].QTLFFNGTR.[A]	1xHexNAc(5)Hex(6)Fuc(1)NeuAc(2) [N6]	0.000145152	2.944e-08	1	1	1	6	Q8NFZ8	Q8NFZ8 [62-70]		0	3799.52	9	FALSE	Glycoprotein	7.88	47085810		High	HexNAc(5)Hex(6)Fuc(1)NeuAc(2)	0	62	High	5.56	375.5	201.5	201.5	2.73243e-06	1.39441e-07	0	0	0.000171994	9.07954e-05	8.95095e-05	0.000268889	38.1
Rep_1	High	Unambiguous	[R].QTMIDFLQNHTEGSRPPACPR.[L]	1xCarbamidomethyl [C19]; 1xHexNAc(2)Hex(6) [N9]	2.2043e-06	2.944e-08	1	1	1	3	Q6ZRP7	Q6ZRP7 [170-190]		0	3833.64	21	FALSE	Glycoprotein	40.04	31912734		High	HexNAc(2)Hex(6)	0	170	High	13.08	741.6	445	445	8.3325e-14	5.93013e-15	0	0	5.24583e-12	3.65042e-13	0	0	33.66
Rep_1	High	Unambiguous	[R].QTMIDFLQNHTEGSRPPACPR.[L]	1xCarbamidomethyl [C19]; 1xDeamidated [Q8]; 1xHexNAc(2)Hex(6) [N9]	0.000146772	2.944e-08	1	1	1	1	Q6ZRP7	Q6ZRP7 [170-190]		0	3834.62	21	FALSE	Glycoprotein	23.68	7529322		Peak Found	HexNAc(2)Hex(6)	0	170	High	5.55	448.7	207.2	26.4	2.82911e-06	1.44009e-07	0	0	0.000178079	9.07954e-05	8.9354e-05	0.000268284	33.82
Rep_1	High	Unambiguous	[R].QTMIDFLQNHTEGSRPPACPR.[L]	1xCarbamidomethyl [C19]; 1xHexNAc(2)Hex(7) [N9]	5.39588e-06	2.944e-08	1	1	1	1	Q6ZRP7	Q6ZRP7 [170-190]		0	3995.69	21	FALSE	Glycoprotein	77.88	37881076		Peak Found	HexNAc(2)Hex(7)	0	170	High	10.98	668.4	372.9	372.9	1.04248e-11	5.83083e-13	0	0	6.56304e-10	3.47347e-11	0	0	33.15
Rep_1	High	Unambiguous	[R].QTMIDFLQNHTEGSRPPACPR.[L]	1xCarbamidomethyl [C19]; 1xHexNAc(2)Hex(8) [N9]	3.84853e-07	2.944e-08	1	1	1	8	Q6ZRP7	Q6ZRP7 [170-190]		0	4157.74	21	FALSE	Glycoprotein	29.09	107636956		High	HexNAc(2)Hex(8)	0	170	High	18.37	970	657.2	221.6	4.23541e-19	4.25544e-20	0	0	2.66645e-17	2.66377e-18	0	0	33.13
Rep_1	High	Unambiguous	[R].QTMIDFLQNHTEGSRPPACPR.[L]	1xCarbamidomethyl [C19]; 1xHexNAc(2)Hex(9) [N9]	7.80648e-07	2.944e-08	1	1	1	4	Q6ZRP7	Q6ZRP7 [170-190]		0	4319.79	21	FALSE	Glycoprotein	32.85	42310227		High	HexNAc(2)Hex(9)	1	170	High	16.01	841	483.5	196.6	9.77373e-17	8.56409e-18	0	0	6.15317e-15	5.25814e-16	0	0	33.4
Rep_1	High	Unambiguous	[R].QTMIDFLQNHTEGSRPPACPR.[L]	1xCarbamidomethyl [C19]; 1xHexNAc(4)Hex(5)Fuc(3)NeuAc(1) [N9]	0.000113741	2.944e-08	1	1	1	7	Q6ZRP7	Q6ZRP7 [170-190]		0	4807.01	21	FALSE	Glycoprotein	52.24	1.10083e+08		High	HexNAc(4)Hex(5)Fuc(3)NeuAc(1)	1	170	High	5.89	350.7	222	55.6	1.27637e-06	6.67622e-08	0	0	8.03488e-05	7.24945e-05	7.24555e-05	0.00027894	44.63
Rep_1	High	Unambiguous	[K].QINSSISGNLWDKDQR.[A]	1xHexNAc(2)Hex(5)Fuc(1) [N3]	6.2703e-07	2.944e-08	1	1	1	6	Q01459	Q01459 [297-312]		1	3223.4	16	FALSE	Glycoprotein	61.74	41996760		High	HexNAc(2)Hex(5)Fuc(1)	0	297	High	16.71	865.3	504.8	504.8	1.9603e-17	2.20657e-18	0	0	1.23413e-15	1.38377e-16	0	0	24.5
Rep_1	High	Unambiguous	[K].NWVDAHMNCEDIAMNFLVANVTGK.[A]	1xCarbamidomethyl [C9]; 1xDeamidated [N]; 1xHexNAc(2)Hex(6) [N20]	7.96586e-06	2.944e-08	1	1	2	4	Q93063	Q93063 [618-641]		0	4128.71	24	FALSE	Glycoprotein	12.69	5.44939e+06		High	HexNAc(2)Hex(6)	1	618	High	10.17	617.6	374.1	41.4	6.68677e-11	3.14541e-12	0	0	4.20974e-09	1.89846e-10	0	0	65.68
Rep_1	High	Unambiguous	[K].NYAIIKPIGFNETAK.[I]	1xHexNAc(2)Hex(6) [N11]	9.19935e-07	2.944e-08	1	1	1	6	P26012	P26012 [446-460]		0	3057.39	15	FALSE	Glycoprotein	56.57	29193398		High	HexNAc(2)Hex(6)	0	446	High	15.51	807	567.3	567.3	3.11699e-16	3.18697e-17	0	0	1.96234e-14	1.99723e-15	0	0	32.25
Rep_1	High	Unambiguous	[K].NYAIIKPIGFNETAK.[I]	1xHexNAc(2)Hex(7) [N11]	1.18951e-06	2.944e-08	1	1	1	3	P26012	P26012 [446-460]		0	3219.44	15	FALSE	Glycoprotein	27.7	105500171		Peak Found	HexNAc(2)Hex(7)	0	446	High	14.75	797.1	558.4	558.4	1.78073e-15	1.59084e-16	0	0	1.12108e-13	9.8883e-15	0	0	32.39
Rep_1	High	Unambiguous	[K].NYAIIKPIGFNETAK.[I]	1xHexNAc(2)Hex(8) [N11]	6.19048e-07	2.944e-08	1	1	1	8	P26012	P26012 [446-460]		0	3381.5	15	FALSE	Glycoprotein	24.18	175780832		High	HexNAc(2)Hex(8)	0	446	High	16.75	895.7	650.1	650.1	1.78073e-17	1.80853e-18	0	0	1.12108e-15	1.1262e-16	0	0	32.19
Rep_1	High	Unambiguous	[R].NYEIIQQPMSYDNLTQR.[L]	1xHexNAc(2)Hex(8) [N13]	8.82828e-07	2.944e-08	1	1	1	3	P08842	P08842 [247-263]		0	3815.58	17	FALSE	Glycoprotein	43.71	42725548		High	HexNAc(2)Hex(8)	0	247	High	15.63	895.4	741	433	2.33838e-16	2.35991e-17	0	0	2.0459e-15	2.18755e-16	0	0	42.8
Rep_1	High	Unambiguous	[K].NYEQANATLNQYPPSINGGR.[V]	1xHexNAc(2)Hex(7) [N6]	7.76839e-06	2.944e-08	1	1	1	4	Q99102	Q99102 [4941-4960]		0	3747.58	20	FALSE		40.97	6.73495e+06		High	HexNAc(2)Hex(7)	0	4941	High	10.23	584	480	480	5.95596e-11	2.84216e-12	0	0	3.74965e-09	1.71234e-10	0	0	28.33
Rep_1	High	Unambiguous	[K].NYEQANATLNQYPPSINGGR.[V]	1xDeamidated [N/Q]; 1xHexNAc(2)Hex(7) [N6]	1.72928e-05	2.944e-08	1	1	2	3	Q99102	Q99102 [4941-4960]		0	3748.56	20	FALSE				No Quan Values	High	HexNAc(2)Hex(7)	0	4941	High	8.73	526.3	373.9	250.1	1.85649e-09	8.87341e-11	0	0	1.16878e-07	5.47541e-09	0	0
Rep_1	High	Unambiguous	[K].NWVDAHMNCEDIAMNFLVANVTGK.[A]	1xCarbamidomethyl [C9]; 1xHexNAc(2)Hex(6) [N20]	2.15375e-06	2.944e-08	1	1	1	9	Q93063	Q93063 [618-641]		0	4127.73	24	FALSE	Glycoprotein	46.85	57211094		High	HexNAc(2)Hex(6)	1	618	High	13.14	654.2	454.4	146.3	7.26938e-14	5.37965e-15	0	0	4.57653e-12	3.3475e-13	0	0	66.39
Rep_1	High	Unambiguous	[K].NYEQANATLNQYPPSINGGR.[V]	2xDeamidated [N/Q]; 1xHexNAc(2)Hex(7) [N6]	1.38784e-05	2.944e-08	1	1	3	4	Q99102	Q99102 [4941-4960]		0	3749.54	20	FALSE				No Quan Values	High	HexNAc(2)Hex(7)	0	4941	High	9.12	521.3	415.9	51.5	7.57586e-10	4.10532e-11	0	0	4.76948e-08	2.58278e-09	0	0
Rep_1	High	Unambiguous	[K].NYEQANATLNQYPPSINGGR.[V]	1xDeamidated [N/Q]; 1xHexNAc(2)Hex(8) [N6]	2.61788e-06	2.944e-08	1	1	3	7	Q99102	Q99102 [4941-4960]		0	3910.61	20	FALSE		53.48	46381944		High	HexNAc(2)Hex(8)	0	4941	High	12.65	688	551.1	207.4	2.24901e-13	1.74717e-14	0	0	1.4159e-11	1.06875e-12	0	0	28.31
Rep_1	High	Unambiguous	[K].NYEQANATLNQYPPSINGGR.[V]	2xDeamidated [N/Q]; 1xHexNAc(2)Hex(8) [N6]	2.44516e-05	2.944e-08	1	1	3	8	Q99102	Q99102 [4941-4960]		0	3911.6	20	FALSE		65.93	23800534		High	HexNAc(2)Hex(8)	0	4941	High	8.15	550.3	377.1	7.4	7.11425e-09	3.48718e-10	0	0	4.47886e-07	2.09458e-08	0	0	30.3
Rep_1	High	Unambiguous	[K].NYEQANATLNQYPPSINGGR.[V]	2xDeamidated [Q4; N17]; 1xHexNAc(6)Hex(3) [N6]	9.35823e-06	2.944e-08	1	1	1	2	Q99102	Q99102 [4941-4960]		0	3913.65	20	FALSE		54.95	20539396		High	HexNAc(6)Hex(3)	0	4941	High	9.86	584.3	455.4	54.3	1.38756e-10	7.81122e-12	0	0	8.73558e-09	4.77122e-10	0	0	29.94
Rep_1	High	Unambiguous	[K].NYEQANATLNQYPPSINGGR.[V]	1xHexNAc(2)Hex(9) [N6]	3.5917e-06	2.944e-08	1	1	1	8	Q99102	Q99102 [4941-4960]		0	4071.68	20	FALSE		5			High	HexNAc(2)Hex(9)	1	4941	High	11.89	617.8	496.8	73.6	1.28486e-12	8.31232e-14	0	0	8.08899e-11	4.8996e-12	0	0	28.39
Rep_1	High	Unambiguous	[K].NYEQANATLNQYPPSINGGR.[V]	1xDeamidated [N17]; 1xHexNAc(2)Hex(9) [N6]	6.31768e-06	2.944e-08	1	1	1	6	Q99102	Q99102 [4941-4960]		0	4072.67	20	FALSE				No Quan Values	High	HexNAc(2)Hex(9)	0	4941	High	10.65	580.5	422	109.1	2.24901e-11	1.08212e-12	0	0	1.4159e-09	6.28294e-11	0	0
Rep_1	High	Unambiguous	[K].NYFHYNQSYPPTYNVK.[D]	1xHexNAc(2)Hex(3)Fuc(1) [N6]	4.75001e-07	2.944e-08	1	1	1	6	P38571	P38571 [316-331]		0	3073.31	16	FALSE	Glycoprotein	14.59	32459362		Peak Found	HexNAc(2)Hex(3)Fuc(1)	0	316	High	17.64	914.1	675.7	675.7	2.31399e-18	2.50841e-19	0	0	1.4568e-16	1.57137e-17	0	0	28.76
Rep_1	High	Unambiguous	[K].NYEQANATLNQYPPSINGGR.[V]	1xHexNAc(2)Hex(8) [N6]	1.1325e-06	2.944e-08	1	1	1	3	Q99102	Q99102 [4941-4960]		0	3909.63	20	FALSE		50.76	1.62149e+07		High	HexNAc(2)Hex(8)	0	4941	High	14.89	766.2	640.6	640.6	1.28486e-15	1.05133e-16	0	0	8.08899e-14	6.45811e-15	0	0	28.8
Rep_1	High	Unambiguous	[R].NWTASLLCSAADLPAR.[G]	1xCarbamidomethyl [C8]; 1xHexNAc(2)Hex(8) [N1]	0.000138082	2.944e-08	1	1	1	2	Q8TCT7	Q8TCT7 [69-84]		0	3448.45	16	FALSE	Glycoprotein				High	HexNAc(2)Hex(8)	0	69	High	5.63	496.8	347.1	347.1	2.33725e-06	1.20884e-07	0	0	3.47826e-06	1.24702e-05	1.23847e-05	6.59979e-05	50.25
Rep_1	High	Unambiguous	[R].NWTAAASPSAVFATR.[H]	1xHexNAc(2)Hex(6) [N1]	1.29708e-05	2.944e-08	1	1	1	4	Q9NZV5	Q9NZV5 [190-204]		0	2928.25	15	FALSE	Glycoprotein	30.47	132097070		Peak Found	HexNAc(2)Hex(6)	0	190	High	9.24	504.8	394.9	394.9	5.71001e-10	3.25443e-11	0	0	3.59481e-08	2.04786e-09	0	0	37.35
Rep_1	High	Unambiguous	[R].NWSLPNR.[A]	1xHexNAc(2)Hex(10) [N1]	0.000136794	2.944e-08	1	1	1	13	P55058	P55058 [245-251]		0	2913.14	7	FALSE	Glycoprotein	73.03	85260008		High	HexNAc(2)Hex(10)	0	245	High	5.64	401	215.2	215.2	2.2698e-06	1.17615e-07	0	0	0.000142878	9.07954e-05	9.03225e-05	0.000271179	18.37
Rep_1	High	Unambiguous	[R].NVTLPEIF.[-]	1xHexNAc(3)Hex(6)Fuc(1)NeuAc(1) [N1]	6.96197e-05	2.944e-08	1	1	1	6	Q10472	Q10472 [552-559]		0	2951.22	8	FALSE	Glycoprotein	23.49	39073260		High	HexNAc(3)Hex(6)Fuc(1)NeuAc(1)	0	552	High	6.57	502	263.8	263.8	2.69851e-07	1.4926e-08	0	0	1.69885e-05	3.44005e-05	3.3815e-05	6.0361e-05	69.38
Rep_1	High	Unambiguous	[R].NVTLPEIF.[-]	1xHexNAc(4)Hex(5)Fuc(1)NeuAc(1) [N1]	8.89335e-05	2.944e-08	1	1	1	19	Q10472	Q10472 [552-559]		0	2992.24	8	FALSE	Glycoprotein	7.05	116654786		High	HexNAc(4)Hex(5)Fuc(1)NeuAc(1)	0	552	High	6.23	513.8	236.1	236.1	5.89881e-07	3.20665e-08	0	0	3.71353e-05	3.44005e-05	3.23733e-05	5.79341e-05	69
Rep_1	High	Unambiguous	[R].NVTLPEIF.[-]	1xHexNAc(4)Hex(5)Fuc(2)NeuAc(1) [N1]	5.06141e-05	2.944e-08	1	1	1	27	Q10472	Q10472 [552-559]		0	3138.3	8	FALSE	Glycoprotein	17.11	1.9899e+08		High	HexNAc(4)Hex(5)Fuc(2)NeuAc(1)	0	552	High	7.03	556.6	242.9	242.9	9.43815e-08	5.15595e-09	0	0	5.94187e-06	2.41505e-05	2.39998e-05	6.4119e-05	68.71
Rep_1	High	Unambiguous	[R].NVTLPEIF.[-]	1xHexNAc(4)Hex(5)Fuc(1)NeuAc(2) [N1]	5.23569e-05	2.944e-08	1	1	1	31	Q10472	Q10472 [552-559]		0	3283.34	8	FALSE	Glycoprotein	7.73	3.78033e+08		High	HexNAc(4)Hex(5)Fuc(1)NeuAc(2)	0	552	High	6.98	536.8	272	272	1.05735e-07	5.8262e-09	0	0	6.65665e-06	2.41505e-05	2.38317e-05	6.36537e-05	78.95
Rep_1	High	Unambiguous	[R].NVTLPEIF.[-]	1xHexNAc(4)Hex(5)Fuc(3)NeuAc(1) [N1]	8.99292e-05	2.944e-08	1	1	1	15	Q10472	Q10472 [552-559]		0	3284.36	8	FALSE	Glycoprotein	18.27	50035023		High	HexNAc(4)Hex(5)Fuc(3)NeuAc(1)	0	552	High	6.21	536.4	217	217	6.10997e-07	3.31315e-08	0	0	3.84646e-05	3.44005e-05	3.23133e-05	5.78269e-05	68.51
Rep_1	High	Unambiguous	[R].NVTLPEIF.[-]	1xHexNAc(4)Hex(5)Fuc(2)NeuAc(2) [N1]	2.13713e-05	2.944e-08	1	1	1	32	Q10472	Q10472 [552-559]		0	3429.4	8	FALSE	Glycoprotein	12.6	1.58914e+08		High	HexNAc(4)Hex(5)Fuc(2)NeuAc(2)	0	552	High	8.37	599.2	280.4	280.4	4.26062e-09	2.05722e-10	0	0	2.68233e-07	1.24222e-08	0	0	78.84
Rep_1	High	Unambiguous	[R].NVTLPEIF.[-]	1xHexNAc(5)Hex(6)Fuc(1)NeuAc(2) [N1]	0.000104391	2.944e-08	1	1	1	4	Q10472	Q10472 [552-559]		0	3648.47	8	FALSE	Glycoprotein	7.05	10527222		High	HexNAc(5)Hex(6)Fuc(1)NeuAc(2)	0	552	High	6.01	460	219.4	219.4	9.76233e-07	5.1822e-08	0	0	6.14562e-05	6.39952e-05	6.29915e-05	0.000226334	80.85
Rep_1	High	Unambiguous	[R].NVTWK.[L]	1xHexNAc(2)Hex(3) [N1]	6.30509e-05	2.944e-08	1	1	1	6	P50454	P50454 [125-129]		0	1539.67	5	FALSE	Glycoprotein	98.07	20115160		High	HexNAc(2)Hex(3)	0	125	High	6.71	547.6	219.6	219.6	1.95525e-07	1.0873e-08	0	0	1.23094e-05	2.41505e-05	2.2969e-05	6.14326e-05	7.54
Rep_1	High	Unambiguous	[R].NVTWK.[L]	1xHexNAc(2)Hex(4) [N1]	0.000118091	2.944e-08	1	1	1	7	P50454	P50454 [125-129]		0	1701.72	5	FALSE	Glycoprotein	30.13	1.11685e+08		High	HexNAc(2)Hex(4)	0	125	High	5.84	522.4	172.2	172.2	1.4349e-06	7.50203e-08	0	0	9.03275e-05	7.24945e-05	7.1992e-05	0.000277285	8.2
Rep_1	High	Unambiguous	[R].NVTWK.[L]	1xHexNAc(2)Hex(5) [N1]	8.1844e-05	2.944e-08	1	1	1	21	P50454	P50454 [125-129]		0	1863.77	5	FALSE	Glycoprotein	16.52	3.94372e+08		High	HexNAc(2)Hex(5)	0	125	High	6.34	510.9	205.8	205.8	4.53288e-07	2.48973e-08	0	0	2.85365e-05	3.44005e-05	3.28393e-05	5.87027e-05	8.11
Rep_1	High	Unambiguous	[R].NVTWK.[L]	1xHexNAc(2)Hex(6) [N1]	8.1844e-05	2.944e-08	1	1	1	41	P50454	P50454 [125-129]		0	2025.83	5	FALSE	Glycoprotein	23.98	3.42366e+09		High	HexNAc(2)Hex(6)	0	125	High	6.34	506.7	208.4	208.4	4.53288e-07	2.48883e-08	0	0	2.85365e-05	3.44005e-05	3.284e-05	5.87096e-05	8.18
Rep_1	High	Unambiguous	[R].NVTWK.[L]	1xHexNAc(2)Hex(7) [N1]	8.1844e-05	2.944e-08	1	1	1	85	P50454	P50454 [125-129]		0	2187.88	5	FALSE	Glycoprotein	34.53	2.05992e+09		High	HexNAc(2)Hex(7)	0	125	High	6.34	503.6	202.3	202.3	4.53288e-07	2.48928e-08	0	0	2.85365e-05	3.44005e-05	3.28396e-05	5.87061e-05	8.17
Rep_1	High	Unambiguous	[R].NVTWK.[L]	1xHexNAc(2)Hex(8) [N1]	7.42543e-05	2.944e-08	1	1	1	107	P50454	P50454 [125-129]		0	2349.93	5	FALSE	Glycoprotein	9.55	4072076279		High	HexNAc(2)Hex(8)	0	125	High	6.48	531.3	216.8	216.8	3.32121e-07	1.83167e-08	0	0	2.09086e-05	3.44005e-05	3.34143e-05	5.97443e-05	8.04
Rep_1	High	Unambiguous	[R].NVTWK.[L]	1xHexNAc(2)Hex(9) [N1]	0.000116229	2.944e-08	1	1	1	23	P50454	P50454 [125-129]		0	2511.99	5	FALSE	Glycoprotein	30.03	16912639		High	HexNAc(2)Hex(9)	0	125	High	5.86	492.3	205.5	205.5	1.36552e-06	7.1475e-08	0	0	8.59608e-05	7.24945e-05	7.21813e-05	0.000277886	5.66
Rep_1	High	Unambiguous	[R].NWGADYILFADTDNILTNNQTLR.[L]	1xHexNAc(2)Hex(10) [N19]	3.58632e-05	2.944e-08	1	1	1	4	Q5T4B2	Q5T4B2 [135-157]		0	4694.99	23	FALSE	Glycoprotein	65.53			High	HexNAc(2)Hex(10)	1	135	High	7.54	480.4	357.9	124.2	2.87758e-08	1.55093e-09	0	0	1.81161e-06	9.343e-08	0	0	72.62
Rep_1	High	Unambiguous	[K].NWQLTEEDFGNTSGR.[L]	1xHexNAc(2)Hex(9) [N11]	2.7788e-06	2.944e-08	1	1	1	4	P30825	P30825 [216-230]		0	3618.41	15	FALSE	Glycoprotein	53.09	6038146		Peak Found	HexNAc(2)Hex(9)	0	216	High	12.5	737.2	515.7	515.7	3.14983e-13	2.52064e-14	0	0	2.75586e-12	2.34191e-13	0	0	34.73
Rep_1	High	Unambiguous	[K].NWQLTEEDFGNTSGR.[L]	1xHexNAc(2)Hex(10) [N11]	5.35733e-05	2.944e-08	1	1	1	2	P30825	P30825 [216-230]		0	3780.46	15	FALSE	Glycoprotein	38.41	9113621		Peak Found	HexNAc(2)Hex(10)	0	216	High	6.94	515.5	320.2	320.2	1.14172e-07	6.3027e-09	0	0	9.98919e-07	4.81892e-08	0	0	34.61
Rep_1	High	Unambiguous	[R].NWSLPNR.[A]	1xHexNAc(2)Hex(8) [N1]	0.000133794	2.944e-08	1	1	1	10	P55058	P55058 [245-251]		0	2589.03	7	FALSE	Glycoprotein	42.47	81817284		High	HexNAc(2)Hex(8)	0	245	High	5.67	464	179.5	179.5	2.11796e-06	1.09902e-07	0	0	0.000133321	9.07954e-05	9.06609e-05	0.000272183	16.97
Rep_1	High	Unambiguous	[K].NYFHYNQSYPPTYNVK.[D]	1xHexNAc(2)Hex(9) [N6]	2.21643e-06	2.944e-08	1	1	1	2	P38571	P38571 [316-331]		0	3899.57	16	FALSE	Glycoprotein			No Quan Values	High	HexNAc(2)Hex(9)	0	316	High	13.07	700.7	531.1	531.1	8.60503e-14	6.30267e-15	0	0	5.41741e-12	3.89145e-13	0	0
Rep_1	High	Unambiguous	[R].NYTADYDKTLIFNK.[I]	1xHexNAc(2)Hex(9) [N1]	6.52575e-07	2.944e-08	1	1	1	12	O75477	O75477 [108-121]		1	3570.48	14	FALSE		11.18	830663680		High	HexNAc(2)Hex(9)	0	108	High	16.58	868.6	568.7	568.7	2.64056e-17	2.89809e-18	0	0	1.6624e-15	1.81216e-16	0	0	29.8
Rep_1	High	Unambiguous	[R].NYTEYWSGSNSGNQK.[M]	1xHexNAc(2)Hex(8) [N1]	4.54082e-06	2.944e-08	1	1	1	9	Q6YHK3	Q6YHK3 [397-411]		0	3437.32	15	FALSE	Glycoprotein	63.76	3.55894e+07		High	HexNAc(2)Hex(8)	0	397	High	11.36	616.9	439.7	439.7	4.37743e-12	2.97115e-13	0	0	2.75586e-10	1.82473e-11	0	0	13.93
Rep_1	High	Unambiguous	[R].NYTEYWSGSNSGNQK.[M]	1xHexNAc(2)Hex(9) [N1]	1.7834e-06	2.944e-08	1	1	1	9	Q6YHK3	Q6YHK3 [397-411]		0	3599.37	15	FALSE	Glycoprotein	79.25	1.20814e+07		High	HexNAc(2)Hex(9)	0	397	High	13.63	735.5	547.9	547.9	2.34096e-14	2.08526e-15	0	0	1.47378e-12	1.29597e-13	0	0	13.99
Rep_1	High	Unambiguous	[R].NYTIFYR.[T]	1xHexNAc(2)Hex(9) [N1]	9.55049e-05	2.944e-08	1	1	1	3	P40189	P40189 [553-559]		0	2841.12	7	FALSE	Glycoprotein			No Quan Values	High	HexNAc(2)Hex(9)	0	553	High	6.13	427.5	238.5	238.5	7.38512e-07	4.00717e-08	0	0	4.64918e-05	6.39952e-05	6.39236e-05	0.000229253
Rep_1	High	Unambiguous	[K].NYTLLQTIPPFERPFK.[D]	1xHexNAc(2)Hex(9) [N1]	5.12169e-06	2.944e-08	1	1	1	2	Q68CR1	Q68CR1 [201-216]		0	3828.7	16	FALSE	Glycoprotein			No Quan Values	High	HexNAc(2)Hex(9)	0	201	High	11.09	638.5	411.1	411.1	8.04361e-12	4.66174e-13	0	0	5.06395e-10	2.85127e-11	0	0
Rep_1	High	Unambiguous	[K].NYTLLQTIPPFERPFK.[D]	1xDeamidated [Q6]; 1xHexNAc(2)Hex(9) [N1]	3.76716e-05	2.944e-08	1	1	1	1	Q68CR1	Q68CR1 [201-216]		0	3829.68	16	FALSE	Glycoprotein	2.86	13248767		High	HexNAc(2)Hex(9)	0	201	High	7.47	522	351.4	351.4	3.42232e-08	1.84993e-09	0	0	2.15456e-06	1.12215e-07	0	0	53.25
Rep_1	High	Unambiguous	[R].NYTLWR.[V]	1xHexNAc(2)Hex(3) [N1]	4.68095e-05	2.944e-08	1	1	1	2	Q9UBR2	Q9UBR2 [184-189]		0	1744.75	6	FALSE	Glycoprotein				High	HexNAc(2)Hex(3)	0	184	High	7.14	508.7	267.5	267.5	7.2466e-08	3.92645e-09	0	0	4.56217e-06	1.24702e-05	1.21923e-05	6.5028e-05	31.98
Rep_1	High	Unambiguous	[R].NYTLWR.[V]	1xHexNAc(2)Hex(4) [N1]	6.24089e-05	2.944e-08	1	1	1	4	Q9UBR2	Q9UBR2 [184-189]		0	1906.81	6	FALSE	Glycoprotein	18.77	23693858		High	HexNAc(2)Hex(4)	0	184	High	6.72	492.8	246.5	246.5	1.89086e-07	1.0597e-08	0	0	1.1904e-05	2.41505e-05	2.30033e-05	6.1512e-05	31.08
Rep_1	High	Unambiguous	[R].NYTLWR.[V]	1xHexNAc(2)Hex(5) [N1]	6.24089e-05	2.944e-08	1	1	1	6	Q9UBR2	Q9UBR2 [184-189]		0	2068.86	6	FALSE	Glycoprotein	43.3	113716236		High	HexNAc(2)Hex(5)	0	184	High	6.72	491.8	247.7	247.7	1.89086e-07	1.05911e-08	0	0	1.1904e-05	2.41505e-05	2.30041e-05	6.15157e-05	21.77
Rep_1	High	Unambiguous	[R].NYTLWR.[V]	1xHexNAc(2)Hex(6) [N1]	5.29612e-05	2.944e-08	1	1	1	10	Q9UBR2	Q9UBR2 [184-189]		0	2230.91	6	FALSE	Glycoprotein	30.46	326516144		Peak Found	HexNAc(2)Hex(6)	0	184	High	6.96	518.2	254.1	254.1	1.09873e-07	6.06765e-09	0	0	6.91717e-06	2.41505e-05	2.37725e-05	6.34719e-05	21.4
Rep_1	High	Unambiguous	[R].NYTLWR.[V]	1xHexNAc(2)Hex(6)Phospho(1) [N1]	6.71901e-05	2.944e-08	1	1	1	14	Q9UBR2	Q9UBR2 [184-189]		0	2310.88	6	FALSE	Glycoprotein	22.17	5.13192e+08		High	HexNAc(2)Hex(6)Phospho(1)	0	184	High	6.62	466.3	240.8	240.8	2.4052e-07	1.34682e-08	0	0	1.5142e-05	3.44005e-05	3.40236e-05	6.07681e-05	31.06
Rep_1	High	Unambiguous	[R].NYTLWR.[V]	1xHexNAc(2)Hex(6)Fuc(1) [N1]	5.5012e-05	2.944e-08	1	1	1	13	Q9UBR2	Q9UBR2 [184-189]		0	2376.97	6	FALSE	Glycoprotein	26.47	267803700		High	HexNAc(2)Hex(6)Fuc(1)	0	184	High	6.9	480.5	265.2	265.2	1.2471e-07	6.94226e-09	0	0	7.85121e-06	2.41505e-05	2.35813e-05	6.3012e-05	21.42
Rep_1	High	Unambiguous	[R].NYTLWR.[V]	1xHexNAc(2)Hex(7) [N1]	4.82835e-05	2.944e-08	1	1	1	7	Q9UBR2	Q9UBR2 [184-189]		0	2392.96	6	FALSE	Glycoprotein	25.61	120751524		High	HexNAc(2)Hex(7)	0	184	High	7.09	522.1	254.2	254.2	8.05039e-08	4.40899e-09	0	0	5.06819e-06	1.24702e-05	1.21095e-05	6.46162e-05	21
Rep_1	High	Unambiguous	[R].NYTLWR.[V]	1xHexNAc(2)Hex(8) [N1]	5.29612e-05	2.944e-08	1	1	1	9	Q9UBR2	Q9UBR2 [184-189]		0	2555.02	6	FALSE	Glycoprotein	16.51	87789870		High	HexNAc(2)Hex(8)	0	184	High	6.96	501.2	246.6	246.6	1.09873e-07	6.06529e-09	0	0	6.91717e-06	2.41505e-05	2.3773e-05	6.34759e-05	20.62
Rep_1	High	Unambiguous	[R].NYTLWR.[V]	1xHexNAc(2)Hex(9) [N1]	6.70003e-05	2.944e-08	1	1	1	7	Q9UBR2	Q9UBR2 [184-189]		0	2717.07	6	FALSE	Glycoprotein	15.72	57917842		High	HexNAc(2)Hex(9)	0	184	High	6.62	458.8	264.2	264.2	2.38321e-07	1.3311e-08	0	0	1.50036e-05	3.44005e-05	3.40441e-05	6.0794e-05	20.68
Rep_1	High	Unambiguous	[R].NYTLWR.[V]	1xHexNAc(2)Hex(10) [N1]	6.71901e-05	2.944e-08	1	1	1	2	Q9UBR2	Q9UBR2 [184-189]		0	2879.12	6	FALSE	Glycoprotein	19.21	15697791		Peak Found	HexNAc(2)Hex(10)	0	184	High	6.62	472	250.4	250.4	2.4052e-07	1.34756e-08	0	0	1.5142e-05	3.44005e-05	3.40225e-05	6.07644e-05	20.35
Rep_1	High	Unambiguous	[K].PAIQWTITGSGSVINQTEESPYINGR.[Y]	1xHexNAc(2)Hex(1) [N15]	0.000117705	2.944e-08	1	1	1	1	Q13740	Q13740 [443-468]		0	3386.61	26	FALSE	Glycoprotein			No Quan Values	High	HexNAc(2)Hex(1)	0	443	High	5.85	381	314.9	314.9	1.42031e-06	7.41394e-08	0	0	8.94097e-05	7.24945e-05	7.20387e-05	0.000277439
Rep_1	High	Unambiguous	[K].PDGEKDPDFNQSNGGTKR.[Q]	1xDeamidated [N13]; 1xHexNAc(8)Hex(5) [N10]	1.48954e-05	2.944e-08	1	1	1	2	Q86UV5	Q86UV5 [899-916]		2	4397.78	18	FALSE		31.56	37736804		High	HexNAc(8)Hex(5)	1	899	High	8.99	697.6	359.8	96.8	1.0145e-09	5.2664e-11	0	0	3.26081e-09	1.42327e-10	0	0	26.53
Rep_1	High	Unambiguous	[K].PDTLAVAVENGTGTDR.[Q]	1xHexNAc(4)Hex(5)Fuc(2)NeuAc(1) [N10]	9.14311e-05	2.944e-08	1	1	1	1	Q9H0X4	Q9H0X4 [380-395]		0	3821.59	16	FALSE	Glycoprotein			No Quan Values	High	HexNAc(4)Hex(5)Fuc(2)NeuAc(1)	0	380	High	6.19	624.2	65.6	65.6	6.43783e-07	3.4962e-08	0	0	4.05285e-05	3.44005e-05	3.22113e-05	5.76668e-05
Rep_1	High	Unambiguous	[R].NYTADYDKTLIFNK.[I]	1xHexNAc(2)Hex(8) [N1]	6.52575e-07	2.944e-08	1	1	1	22	O75477	O75477 [108-121]		1	3408.42	14	FALSE		11.86	1746278550		High	HexNAc(2)Hex(8)	0	108	High	16.58	860.3	538.5	538.5	2.64056e-17	2.90208e-18	0	0	1.6624e-15	1.81469e-16	0	0	29.85
Rep_1	High	Unambiguous	[R].NVTLPEIF.[-]	1xHexNAc(3)Hex(5)Fuc(1)NeuAc(1) [N1]	4.98756e-05	2.944e-08	1	1	1	16	Q10472	Q10472 [552-559]		0	2789.16	8	FALSE	Glycoprotein	9.86	143432355		High	HexNAc(3)Hex(5)Fuc(1)NeuAc(1)	0	552	High	7.05	559.1	231.5	231.5	8.9825e-08	4.9317e-09	0	0	5.65501e-06	2.41505e-05	2.40604e-05	6.4288e-05	69.44
Rep_1	High	Unambiguous	[R].NYTADYDKTLIFNK.[I]	1xHexNAc(2)Hex(7) [N1]	7.98018e-07	2.944e-08	1	1	1	16	O75477	O75477 [108-121]		1	3246.37	14	FALSE		21.32	315989424		High	HexNAc(2)Hex(7)	0	108	High	15.94	881.9	567.6	567.6	1.14428e-16	9.98511e-18	0	0	7.20394e-15	6.122e-16	0	0	30.12
Rep_1	High	Unambiguous	[R].NYTADYDKTLIFNK.[I]	1xHexNAc(2)Hex(5) [N1]	5.23275e-07	2.944e-08	1	1	1	2	O75477	O75477 [108-121]		1	2922.27	14	FALSE		43.48	7.58641e+06		High	HexNAc(2)Hex(5)	0	108	High	17.31	927.4	624.8	624.8	4.93766e-18	4.90545e-19	0	0	3.10857e-16	3.03853e-17	0	0	28.93
Rep_1	High	Unambiguous	[K].NYFHYNQSYPPTYNVK.[D]	1xDeamidated [N/Q]; 1xHexNAc(2)Hex(9) [N6]	1.56237e-05	2.944e-08	1	1	2	3	P38571	P38571 [316-331]		0	3900.55	16	FALSE	Glycoprotein			No Quan Values	High	HexNAc(2)Hex(9)	0	316	High	8.91	584.9	379	138.1	1.23297e-09	6.24459e-11	0	0	7.76232e-08	3.91591e-09	0	0
Rep_1	High	Unambiguous	[K].NYFHYNQSYPPTYNVK.[D]	1xHexNAc(2)Hex(10) [N6]	2.38605e-06	2.944e-08	1	1	1	2	P38571	P38571 [316-331]		0	4061.62	16	FALSE	Glycoprotein	19.28	14848707		High	HexNAc(2)Hex(10)	1	316	High	12.88	650.2	463.9	152.6	1.32198e-13	9.58497e-15	0	0	8.3227e-12	5.82058e-13	0	0	28.76
Rep_1	High	Unambiguous	[K].NYFHYNQSYPPTYNVK.[D]	1xDeamidated [Q7]; 1xHexNAc(2)Hex(10) [N6]	8.62641e-05	2.944e-08	1	1	1	1	P38571	P38571 [316-331]		0	4062.61	16	FALSE	Glycoprotein	17.33	7.37622e+06		High	HexNAc(2)Hex(10)	1	316	High	6.27	447.3	239.8	132.7	5.35663e-07	2.91163e-08	0	0	3.37222e-05	3.44005e-05	3.25475e-05	5.83124e-05	29.36
Rep_1	High	Unambiguous	[R].NYFLVNGTSR.[E]	1xHexNAc(2)Hex(7) [N6]	1.9029e-05	2.944e-08	1	1	1	5	P15509	P15509 [190-199]		0	2711.12	10	FALSE	Glycoprotein	53.64	16860494		High	HexNAc(2)Hex(7)	0	190	High	8.57	579.4	375.3	375.3	2.71233e-09	1.286e-10	0	0	1.70758e-07	7.86957e-09	0	0	22.63
Rep_1	High	Unambiguous	[R].NYFLVNGTSR.[E]	1xHexNAc(2)Hex(8) [N6]	6.40612e-06	2.944e-08	1	1	1	4	P15509	P15509 [190-199]		0	2873.17	10	FALSE	Glycoprotein	22.29	98693684		High	HexNAc(2)Hex(8)	0	190	High	10.62	589.3	395.7	395.7	2.4041e-11	1.16251e-12	0	0	1.51353e-09	6.76361e-11	0	0	22.19
Rep_1	High	Unambiguous	[K].NYKNPNLTISFTAER.[S]	1xHexNAc(2)Hex(8) [N6]	8.98293e-07	2.944e-08	1	1	1	3	O15118	O15118 [593-607]		1	3470.48	15	FALSE	Glycoprotein	127.82	53824076		Peak Found	HexNAc(2)Hex(8)	0	593	High	15.58	814.2	571	571	2.64056e-16	2.79201e-17	0	0	1.6624e-14	1.74801e-15	0	0	29.24
Rep_1	High	Unambiguous	[K].NYKNPNLTISFTAER.[S]	1xHexNAc(2)Hex(9) [N6]	9.73878e-07	2.944e-08	1	1	1	5	O15118	O15118 [593-607]		1	3632.54	15	FALSE	Glycoprotein	10.25	60682728		High	HexNAc(2)Hex(9)	0	593	High	15.34	848.6	676.8	676.8	4.62203e-16	4.4406e-17	0	0	2.90986e-14	2.78036e-15	0	0	30.38
Rep_1	High	Unambiguous	[K].NYKNPNLTISFTAER.[S]	1xHexNAc(4)Hex(5)Fuc(2)NeuAc(1) [N6]	5.52223e-05	2.944e-08	1	1	1	3	O15118	O15118 [593-607]		1	3973.7	15	FALSE	Glycoprotein	71.02	13902505		High	HexNAc(4)Hex(5)Fuc(2)NeuAc(1)	0	593	High	6.9	546.4	271.9	187.3	1.26302e-07	7.02535e-09	0	0	7.95145e-06	2.41505e-05	2.35646e-05	6.29763e-05	41.35
Rep_1	High	Unambiguous	[K].NYKNPNLTISFTAER.[S]	1xHexNAc(5)Hex(6)NeuAc(3) [N6]	1.53856e-05	2.944e-08	1	1	1	7	O15118	O15118 [593-607]		1	4628.9	15	FALSE	Glycoprotein	7.81	37132863		High	HexNAc(5)Hex(6)NeuAc(3)	1	593	High	8.94	584.3	308.2	15.8	1.15817e-09	5.89936e-11	0	0	7.29141e-08	3.7067e-09	0	0	51.51
Rep_1	High	Unambiguous	[R].NYSMIVMFTALQPQR.[Q]	1xHexNAc(2)Hex(8) [N1]	3.58296e-07	2.944e-08	1	1	1	8	Q13454	Q13454 [83-97]		0	3501.48	15	FALSE		28	112016716		High	HexNAc(2)Hex(8)	0	83	High	18.63	997.5	784.9	464.5	2.34096e-19	2.63327e-20	0	0	1.47378e-17	1.64484e-18	0	0	60.83
Rep_1	High	Unambiguous	[R].NYSVIVMFTALQLHR.[Q]	1xHexNAc(2)Hex(8) [N1]	3.46784e-07	2.944e-08	1	1	1	7	Q9H0U3	Q9H0U3 [71-85]		0	3494.54	15	FALSE	Glycoprotein	54.23	174119375		High	HexNAc(2)Hex(8)	0	71	High	18.75	955.3	792.8	485.2	1.78073e-19	2.10161e-20	0	0	1.12108e-17	1.31878e-18	0	0	60.56
Rep_1	High	Unambiguous	[R].NYSVIVMFTALQLHR.[Q]	1xHexNAc(8)Hex(5) [N1]	3.71383e-06	2.944e-08	1	1	1	1	Q9H0U3	Q9H0U3 [71-85]		0	4226.86	15	FALSE	Glycoprotein	9.54	4020689		Peak Found	HexNAc(8)Hex(5)	0	71	High	11.81	668.3	501.4	336.1	1.53546e-12	1.03257e-13	0	0	9.66667e-11	6.17471e-12	0	0	59.06
Rep_1	High	Unambiguous	[K].NYSVLYFQQK.[V]	1xHexNAc(2)Hex(6)Phospho(1) [N1]	8.33906e-07	2.944e-08	1	1	1	3	P42785	P42785 [47-56]		0	2748.09	10	FALSE	Glycoprotein	6.56	20030817		High	HexNAc(2)Hex(6)Phospho(1)	0	47	High	15.81	857.2	433.6	433.6	1.56487e-16	1.4293e-17	0	0	9.85185e-15	8.8364e-16	0	0	39.44
Rep_1	High	Unambiguous	[K].NYTADYDKALIFNK.[I]	1xHexNAc(2)Hex(8) [N1]	1.81895e-06	2.944e-08	1	1	1	5	O94905	O94905 [106-119]		1	3378.41	14	FALSE	Glycoprotein	26.83	61071804		High	HexNAc(2)Hex(8)	0	106	High	13.58	718.4	389.7	389.7	2.64056e-14	2.48331e-15	0	0	1.6624e-12	1.55245e-13	0	0	31.57
Rep_1	High	Unambiguous	[R].NYTADYDKTLIFNK.[I]	1xHexNAc(2)Hex(6) [N1]	8.98293e-07	2.944e-08	1	1	1	10	O75477	O75477 [108-121]		1	3084.32	14	FALSE		27.98	163191040		High	HexNAc(2)Hex(6)	0	108	High	15.58	836.5	554.6	554.6	2.64056e-16	2.77728e-17	0	0	1.6624e-14	1.73865e-15	0	0	30.27
Rep_1	High	Unambiguous	[K].NVTLILDCK.[K]	1xCarbamidomethyl [C8]; 1xHexNAc(2)Hex(9) [N1]	1.33093e-05	2.944e-08	1	1	1	7	P20908	P20908 [176-184]		0	2940.22	9	FALSE		27.54	58029676		High	HexNAc(2)Hex(9)	0	176	High	9.2	633.2	257.7	257.7	6.36195e-10	3.50212e-11	0	0	4.00524e-08	2.20877e-09	0	0	26.25
Rep_1	High	Unambiguous	[K].NVTLILDCK.[K]	1xCarbamidomethyl [C8]; 1xHexNAc(2)Hex(8) [N1]	1.16619e-05	2.944e-08	1	1	1	6	P20908	P20908 [176-184]		0	2778.16	9	FALSE		11.74	3.12095e+07		High	HexNAc(2)Hex(8)	0	176	High	9.44	590.5	361.4	361.4	3.63451e-10	2.02487e-11	0	0	2.28815e-08	1.26584e-09	0	0	26.05
Rep_1	High	Unambiguous	[R].NVTHLYSTILGHQIGLSGR.[E]	1xHexNAc(2)Hex(8) [N1]	2.62333e-06	2.944e-08	1	1	1	2	Q9NWD8	Q9NWD8 [132-150]		0	3768.7	19	FALSE		61.17	5.72411e+07		Peak Found	HexNAc(2)Hex(8)	0	132	High	12.64	737.9	409.5	409.5	2.27573e-13	1.78073e-14	0	0	1.99109e-12	1.7826e-13	0	0	43.67
Rep_1	High	Unambiguous	[R].NTSWDNAGFK.[G]	1xHexNAc(2)Hex(8) [N1]	2.28025e-05	2.944e-08	1	1	1	12	P78536	P78536 [264-273]		0	2842.09	10	FALSE	Glycoprotein	19.53	272086194		High	HexNAc(2)Hex(8)	0	264	High	8.26	547.3	347.2	347.2	5.4614e-09	2.62972e-10	0	0	3.43829e-07	1.57666e-08	0	0	13.85
Rep_1	High	Unambiguous	[R].NTTEVVNTMCGYK.[T]	1xCarbamidomethyl [C10]; 1xHexNAc(2)Hex(8) [N1]	5.00683e-05	2.944e-08	1	1	1	3	O95858	O95858 [189-201]		0	3219.26	13	FALSE	Glycoprotein	76.06	41557244		High	HexNAc(2)Hex(8)	0	189	High	7.04	509.3	293.8	293.8	9.09999e-08	4.99663e-09	0	0	7.9618e-07	3.84647e-08	0	0	20.52
Rep_1	High	Unambiguous	[R].NTTEVVNTMCGYK.[T]	1xCarbamidomethyl [C10]; 1xHexNAc(2)Hex(10) [N1]	1.37326e-05	2.944e-08	1	1	1	4	O95858	O95858 [189-201]		0	3543.36	13	FALSE	Glycoprotein	17.81	20781050		High	HexNAc(2)Hex(10)	0	189	High	9.14	572.9	398.2	389.6	7.25024e-10	3.92564e-11	0	0	6.34341e-09	3.34594e-10	0	0	19.47
Rep_1	High	Unambiguous	[R].NTTIFLK.[F]	1xHexNAc(2)Hex(5) [N1]	1.49817e-05	2.944e-08	1	1	1	11	Q8NBN3	Q8NBN3 [62-68]		0	2052.91	7	FALSE	Glycoprotein	53.25	41058648		High	HexNAc(2)Hex(5)	0	62	High	8.98	628.7	276.8	276.8	1.03882e-09	5.39208e-11	0	0	6.54001e-08	3.39063e-09	0	0	17.56
Rep_1	High	Unambiguous	[R].NTTIFLK.[F]	1xHexNAc(2)Hex(6) [N1]	7.65238e-06	2.944e-08	1	1	1	24	Q8NBN3	Q8NBN3 [62-68]		0	2214.96	7	FALSE	Glycoprotein	12.26	2.50903e+08		High	HexNAc(2)Hex(6)	0	62	High	10.26	655.4	276.9	276.9	5.55539e-11	2.69413e-12	0	0	3.49746e-09	1.61952e-10	0	0	17.39
Rep_1	High	Unambiguous	[R].NTTIFLK.[F]	1xHexNAc(2)Hex(7) [N1]	7.65238e-06	2.944e-08	1	1	1	21	Q8NBN3	Q8NBN3 [62-68]		0	2377.02	7	FALSE	Glycoprotein	10.55	202773005		High	HexNAc(2)Hex(7)	0	62	High	10.26	653.8	264.2	264.2	5.55539e-11	2.69229e-12	0	0	3.49746e-09	1.61831e-10	0	0	16.91
Rep_1	High	Unambiguous	[R].NTTIFLK.[F]	1xHexNAc(2)Hex(8) [N1]	1.55654e-05	2.944e-08	1	1	1	13	Q8NBN3	Q8NBN3 [62-68]		0	2539.07	7	FALSE	Glycoprotein	28.07	57346048		High	HexNAc(2)Hex(8)	0	62	High	8.92	645.6	234.9	234.9	1.21436e-09	6.15662e-11	0	0	7.64514e-08	3.86746e-09	0	0	14.34
Rep_1	High	Unambiguous	[R].NTTIFLK.[F]	1xHexNAc(3)Hex(6)Fuc(1) [N1]	7.25541e-05	2.944e-08	1	1	1	11	Q8NBN3	Q8NBN3 [62-68]		0	2564.1	7	FALSE	Glycoprotein	50.36	70693095		High	HexNAc(3)Hex(6)Fuc(1)	0	62	High	6.51	521.5	192.4	192.4	3.08291e-07	1.70361e-08	0	0	1.94084e-05	3.44005e-05	3.35555e-05	5.99772e-05	16.96
Rep_1	High	Unambiguous	[R].NTTIFLK.[F]	1xHexNAc(3)Hex(6)NeuAc(1) [N1]	1.6958e-05	2.944e-08	1	1	1	17	Q8NBN3	Q8NBN3 [62-68]		0	2709.14	7	FALSE	Glycoprotein	6.96	292688315		High	HexNAc(3)Hex(6)NeuAc(1)	0	62	High	8.77	606.8	216.7	216.7	1.71671e-09	8.27854e-11	0	0	1.08077e-07	5.12253e-09	0	0	24.68
Rep_1	High	Unambiguous	[R].NTTIFLK.[F]	1xHexNAc(3)Hex(6)Fuc(1)NeuAc(1) [N1]	3.99993e-05	2.944e-08	1	1	1	9	Q8NBN3	Q8NBN3 [62-68]		0	2855.2	7	FALSE	Glycoprotein	14.73	168046232		High	HexNAc(3)Hex(6)Fuc(1)NeuAc(1)	0	62	High	7.37	596.7	215.8	215.8	4.22005e-08	2.2809e-09	0	0	2.65678e-06	1.39144e-07	0	0	24.93
Rep_1	High	Unambiguous	[R].NTTWQAGHNFYNVDMSYLK.[R]	1xHexNAc(2)Hex(8) [N1]	6.21196e-07	2.944e-08	1	1	1	7	P07858	P07858 [38-56]		0	3991.62	19	FALSE	Glycoprotein	47.83	43781176		High	HexNAc(2)Hex(8)	0	38	High	16.74	899.1	706.3	521.2	1.82762e-17	1.95528e-18	0	0	1.1506e-15	1.22095e-16	0	0	46.38
Rep_1	High	Unambiguous	[R].NTTWQAGHNFYNVDMSYLK.[R]	1xHexNAc(2)Hex(9) [N1]	2.48245e-07	2.944e-08	1	1	1	9	P07858	P07858 [38-56]		0	4153.67	19	FALSE	Glycoprotein	16.44	77255503		High	HexNAc(2)Hex(9)	0	38	High	20.01	1027	753.6	256.7	9.77373e-21	9.86914e-22	0	0	6.15317e-19	6.26952e-20	0	0	45.94
Rep_1	High	Unambiguous	[R].NTTWQAGHNFYNVDMSYLK.[R]	1xHexNAc(2)Hex(10) [N1]	2.2652e-06	2.944e-08	1	1	1	3	P07858	P07858 [38-56]		0	4315.73	19	FALSE	Glycoprotein	25.64	11191620		High	HexNAc(2)Hex(10)	1	38	High	13.01	666.3	460.6	144.4	9.77373e-14	7.14494e-15	0	0	6.15317e-12	4.37999e-13	0	0	45.84
Rep_1	High	Unambiguous	[R].NTTWQAGHNFYNVDMSYLK.[R]	1xDeamidated [Q5]; 1xHexNAc(2)Hex(10) [N1]	7.68066e-05	2.944e-08	1	1	1	2	P07858	P07858 [38-56]		0	4316.71	19	FALSE	Glycoprotein	25.64	11191620		High	HexNAc(2)Hex(10)	0	38	High	6.43	462.6	231.3	19.8	3.70122e-07	2.0267e-08	0	0	2.33009e-05	3.44005e-05	3.32182e-05	5.94106e-05	45.84
Rep_1	High	Unambiguous	[R].NTTWQAGHNFYNVDMSYLKR.[L]	1xHexNAc(2)Hex(8) [N1]	5.36753e-06	2.944e-08	1	1	1	6	P07858	P07858 [38-57]		1	4147.72	20	FALSE	Glycoprotein	53.63	179830162		Peak Found	HexNAc(2)Hex(8)	1	38	High	10.99	688.2	374.3	37.3	1.01566e-11	5.75744e-13	0	0	6.39421e-10	3.4306e-11	0	0	42.35
Rep_1	High	Unambiguous	[R].NTTWQAGHNFYNVDMSYLKR.[L]	1xHexNAc(2)Hex(9) [N1]	7.34261e-07	2.944e-08	1	1	1	2	P07858	P07858 [38-57]		1	4309.77	20	FALSE	Glycoprotein	49.47	9657197		Peak Found	HexNAc(2)Hex(9)	0	38	High	16.2	853.9	528.9	109.7	6.28048e-17	5.61511e-18	0	0	3.95396e-15	3.48531e-16	0	0	46.14
Rep_1	High	Unambiguous	[R].NTTYQLGQSEYLNVLQPQQ.[-]	1xHexNAc(2)Hex(6) [N1]	0.0001402	2.944e-08	1	1	1	4	Q9NUM4	Q9NUM4 [256-274]		0	3602.56	19	FALSE	Glycoprotein	16.93	30423392		Peak Found	HexNAc(2)Hex(6)	0	256	High	5.61	381	211.2	211.2	2.45111e-06	1.25969e-07	0	0	0.000154289	9.07954e-05	9.00009e-05	0.000270358	53.69
Rep_1	High	Unambiguous	[K].NVDMAGFIANNGTR.[E]	1xHexNAc(2)Hex(7) [N11]	8.85278e-05	2.944e-08	1	1	1	4	Q9NYQ6	Q9NYQ6 [1630-1643]		0	3020.23	14	FALSE	Glycoprotein	94.46	36807808		High	HexNAc(2)Hex(7)	0	1630	High	6.24	448.9	193.4	193.4	5.81419e-07	3.16892e-08	0	0	3.66026e-05	3.44005e-05	3.23953e-05	5.79845e-05	29.96
Rep_1	High	Unambiguous	[K].NVDMAGFIANNGTR.[E]	1xHexNAc(2)Hex(8) [N11]	1.75994e-05	2.944e-08	1	1	1	6	Q9NYQ6	Q9NYQ6 [1630-1643]		0	3182.28	14	FALSE	Glycoprotein	24.67	77334530		High	HexNAc(2)Hex(8)	0	1630	High	8.7	544.3	379.8	367.7	1.99132e-09	9.52098e-11	0	0	1.25366e-07	5.85833e-09	0	0	29.3
Rep_1	High	Unambiguous	[R].NTSWDNAGFK.[G]	1xHexNAc(2)Hex(7) [N1]	1.98643e-06	2.944e-08	1	1	1	12	P78536	P78536 [264-273]		0	2680.04	10	FALSE	Glycoprotein	66.51	240774754		High	HexNAc(2)Hex(7)	0	264	High	13.35	706.8	476.8	476.8	4.49549e-14	3.90662e-15	0	0	2.83019e-12	2.4458e-13	0	0	17.03
Rep_1	High	Unambiguous	[K].NVDMAGFIANNGTR.[E]	1xHexNAc(2)Hex(9) [N11]	2.94754e-06	2.944e-08	1	1	1	4	Q9NYQ6	Q9NYQ6 [1630-1643]		0	3344.34	14	FALSE	Glycoprotein	62.4	14252218		High	HexNAc(2)Hex(9)	0	1630	High	12.36	692.4	546.4	423.5	4.37743e-13	3.40486e-14	0	0	2.75586e-11	2.10197e-12	0	0	30.16
Rep_1	High	Unambiguous	[R].NTSWDNAGFK.[G]	1xHexNAc(2)Hex(6) [N1]	2.96171e-06	2.944e-08	1	1	1	8	P78536	P78536 [264-273]		0	2517.99	10	FALSE	Glycoprotein	34.2	174812452		High	HexNAc(2)Hex(6)	0	264	High	12.35	664.4	442.2	442.2	4.49549e-13	3.5244e-14	0	0	2.83019e-11	2.17633e-12	0	0	17.14
Rep_1	High	Unambiguous	[R].NTSPDTNYTLYYWHR.[S]	1xHexNAc(4)Hex(5)Fuc(1)NeuAc(2) [N7]	0.00010165	2.944e-08	1	1	1	3	P78552	P78552 [151-165]		0	4281.7	15	FALSE	Glycoprotein	82.58	2.55425e+07		High	HexNAc(4)Hex(5)Fuc(1)NeuAc(2)	1	151	High	6.05	416.4	226.8	9.2	8.98192e-07	4.80016e-08	0	0	5.65436e-05	6.39952e-05	6.32631e-05	0.000227247	44.37
Rep_1	High	Unambiguous	[R].NSTIEAANLAGLK.[I]	1xHexNAc(1) [N1]	4.98091e-07	2.944e-08	1	1	1	4	P48723	P48723 [184-196]		0	1504.79	13	FALSE		47.28	4.03931e+06		High	HexNAc(1)	0	184	High	17.47	916.6	797.5	797.5	3.36166e-18	3.6655e-19	0	0	2.11637e-16	2.29991e-17	0	0	27.45
Rep_1	High	Unambiguous	[R].NSTIEAANLAGLK.[I]	1xHexNAc(2)Hex(7) [N1]	6.99731e-07	2.944e-08	1	1	1	9	P48723	P48723 [184-196]		0	2842.23	13	FALSE		36.23	107415832		High	HexNAc(2)Hex(7)	0	184	High	16.35	899.5	671	671	4.41925e-17	4.41316e-18	0	0	2.78219e-15	2.76666e-16	0	0	27.2
Rep_1	High	Unambiguous	[R].NSTIEAANLAGLK.[I]	1xHexNAc(2)Hex(8) [N1]	4.80273e-07	2.944e-08	1	1	1	13	P48723	P48723 [184-196]		0	3004.29	13	FALSE		11.93	1.0655e+09		High	HexNAc(2)Hex(8)	0	184	High	17.6	936.1	682.7	682.7	2.52471e-18	2.83475e-19	0	0	1.58946e-16	1.77531e-17	0	0	27.4
Rep_1	High	Unambiguous	[R].NSTIEAANLAGLK.[I]	1xHexNAc(2)Hex(9) [N1]	1.80561e-06	2.944e-08	1	1	1	6	P48723	P48723 [184-196]		0	3166.34	13	FALSE		19.13	138097392		High	HexNAc(2)Hex(9)	0	184	High	13.6	709.1	513.9	513.9	2.52471e-14	2.37647e-15	0	0	1.58946e-12	1.48519e-13	0	0	27.26
Rep_1	High	Unambiguous	[R].NSTIEAANLAGLK.[I]	1xHexNAc(2)Hex(10) [N1]	5.89275e-05	2.944e-08	1	1	1	4	P48723	P48723 [184-196]		0	3328.39	13	FALSE		6.75	27820808		High	HexNAc(2)Hex(10)	0	184	High	6.81	442.2	313.1	313.1	1.56594e-07	8.64635e-09	0	0	9.85845e-06	2.41505e-05	2.32788e-05	6.22123e-05	27.14
Rep_1	High	Unambiguous	[R].NSTTLVMHMK.[V]	1xHexNAc(2)Hex(7) [N1]	3.63099e-06	2.944e-08	1	1	1	7	Q07954	Q07954 [1825-1834]		0	2702.1	10	FALSE	Glycoprotein	11.1	86393968		High	HexNAc(2)Hex(7)	0	1825	High	11.87	652.2	406.8	406.8	1.3617e-12	9.47145e-14	0	0	8.57273e-11	5.69424e-12	0	0	11.04
Rep_1	High	Unambiguous	[R].NSTTLVMHMK.[V]	1xHexNAc(2)Hex(8) [N1]	7.96423e-06	2.944e-08	1	1	1	3	Q07954	Q07954 [1825-1834]		0	2864.16	10	FALSE	Glycoprotein	30.06	32536924		High	HexNAc(2)Hex(8)	0	1825	High	10.18	621	326.7	326.7	6.68047e-11	3.12009e-12	0	0	4.20577e-09	1.88195e-10	0	0	10.87
Rep_1	High	Unambiguous	[R].NSTTLVMHMK.[V]	1xHexNAc(2)Hex(9) [N1]	7.54122e-06	2.944e-08	1	1	1	4	Q07954	Q07954 [1825-1834]		0	3026.21	10	FALSE	Glycoprotein				High	HexNAc(2)Hex(9)	0	1825	High	10.28	626.2	347.5	347.5	5.1907e-11	2.37975e-12	0	0	3.26787e-09	1.43175e-10	0	0	11.21
Rep_1	High	Unambiguous	[R].NTCTTGITDPPPPDGSPNITSVSHNSVK.[V]	1xCarbamidomethyl [C3]; 1xHexNAc(4)Hex(5)Fuc(1)NeuAc(1) [N18]	1.94549e-06	2.944e-08	1	1	1	4	Q12913	Q12913 [807-834]		0	4953.1	28	FALSE	Glycoprotein;Phosphatase	42.04	22505492		High	HexNAc(4)Hex(5)Fuc(1)NeuAc(1)	0	807	High	13.4	732.8	548.6	49	3.96727e-14	3.43887e-15	0	0	2.49764e-12	2.15505e-13	0	0	31.49
Rep_1	High	Unambiguous	[R].NTLFHNLGLLTKPGTLLPTDRNNSMCTTMR.[D]	1xCarbamidomethyl [C26]; 1xHexNAc(2)Hex(6) [N22]	4.61604e-06	2.944e-08	1	1	1	7	Q9UHN6	Q9UHN6 [615-644]		1	4795.2	30	FALSE	Glycoprotein	106.37	8631554		Peak Found	HexNAc(2)Hex(6)	0	615	High	11.32	635.9	437.2	67.4	4.76036e-12	3.22018e-13	0	0	2.99694e-10	1.97926e-11	0	0	61.38
Rep_1	High	Unambiguous	[R].NTLFHNLGLLTKPGTLLPTDRNNSMCTTMR.[D]	1xCarbamidomethyl [C26]; 1xHexNAc(2)Hex(7) [N22]	1.63253e-06	2.944e-08	1	1	1	18	Q9UHN6	Q9UHN6 [615-644]		1	4957.25	30	FALSE	Glycoprotein	113.48	152753035		High	HexNAc(2)Hex(7)	0	615	High	13.87	738.8	455.4	180.9	1.35713e-14	1.0998e-15	0	0	8.54396e-13	6.78661e-14	0	0	60.2
Rep_1	High	Unambiguous	[R].NTSAASTAQLVEATEELRR.[E]	1xHexNAc(2)Hex(6) [N1]	1.64807e-05	2.944e-08	1	1	1	5	P55268	P55268 [1249-1267]		1	3425.52	19	FALSE	Glycoprotein		48536380		High	HexNAc(2)Hex(6)	0	1249	High	8.82	577.5	374	374	1.5306e-09	7.45966e-11	0	0	9.63605e-08	4.63613e-09	0	0	34.37
Rep_1	High	Unambiguous	[R].NTSAASTAQLVEATEELRR.[E]	1xHexNAc(2)Hex(7) [N1]	1.80702e-06	2.944e-08	1	1	1	4	P55268	P55268 [1249-1267]		1	3587.57	19	FALSE	Glycoprotein	50.22	15049762		Peak Found	HexNAc(2)Hex(7)	0	1249	High	13.6	702.3	490.9	490.9	2.53685e-14	2.43828e-15	0	0	1.59711e-12	1.52548e-13	0	0	34.2
Rep_1	High	Unambiguous	[R].NTSAASTAQLVEATEELRR.[E]	1xHexNAc(2)Hex(8) [N1]	2.28279e-06	2.944e-08	1	1	1	2	P55268	P55268 [1249-1267]		1	3749.62	19	FALSE	Glycoprotein	43.83	24243844		High	HexNAc(2)Hex(8)	0	1249	High	12.99	702.7	516.7	516.7	1.02252e-13	7.47879e-15	0	0	6.43738e-12	4.58126e-13	0	0	34
Rep_1	High	Unambiguous	[R].NTSWDNAGFK.[G]	1xHexNAc(2)Hex(5) [N1]	3.1603e-05	2.944e-08	1	1	1	8	P78536	P78536 [264-273]		0	2355.93	10	FALSE	Glycoprotein	22.65	1.32946e+07		High	HexNAc(2)Hex(5)	0	264	High	7.74	515.6	317.1	317.1	1.83142e-08	9.53325e-10	0	0	1.15299e-06	5.73289e-08	0	0	17.86
Rep_1	High	Unambiguous	[R].NVENTSCFMVPGVLPDTLNTVR.[I]	1xCarbamidomethyl [C7]; 1xHexNAc(2)Hex(8) [N4]	2.43317e-06	2.944e-08	1	1	1	4	P78552	P78552 [290-311]		0	4165.78	22	FALSE	Glycoprotein	79			High	HexNAc(2)Hex(8)	1	290	High	12.83	666.7	532.9	133.2	1.47994e-13	1.09184e-14	0	0	9.31716e-12	6.64941e-13	0	0	59.85
Rep_1	High	Unambiguous	[R].NVENTSCFMVPGVLPDTLNTVR.[I]	1xCarbamidomethyl [C7]; 1xHexNAc(2)Hex(9) [N4]	5.79463e-06	2.944e-08	1	1	1	3	P78552	P78552 [290-311]		0	4327.83	22	FALSE	Glycoprotein	49.79	2.09443e+06		High	HexNAc(2)Hex(9)	0	290	High	10.83	591	451.1	130.1	1.47994e-11	7.83774e-13	0	0	9.31716e-10	4.58337e-11	0	0	59.54
Rep_1	High	Unambiguous	[R].NVSTNVFFK.[Q]	1xHexNAc(2)Hex(7) [N1]	1.79119e-06	2.944e-08	1	1	1	24	Q6YHK3	Q6YHK3 [337-345]		0	2596.08	9	FALSE	Glycoprotein	12.06	365827275		High	HexNAc(2)Hex(7)	0	337	High	13.62	713.4	489.8	489.8	2.4041e-14	2.22678e-15	0	0	1.51353e-12	1.38838e-13	0	0	25.87
Rep_1	High	Unambiguous	[R].NVSTNVFFK.[Q]	1xHexNAc(2)Hex(8) [N1]	1.37094e-06	2.944e-08	1	1	1	23	Q6YHK3	Q6YHK3 [337-345]		0	2758.13	9	FALSE	Glycoprotein	4.06	2.03177e+09		High	HexNAc(2)Hex(8)	0	337	High	14.35	787	526.1	526.1	4.49549e-15	4.06719e-16	0	0	2.83019e-13	2.56748e-14	0	0	25.76
Rep_1	High	Unambiguous	[R].NVSTNVFFK.[Q]	1xHexNAc(2)Hex(9) [N1]	1.37094e-06	2.944e-08	1	1	1	19	Q6YHK3	Q6YHK3 [337-345]		0	2920.19	9	FALSE	Glycoprotein	3.93	641489792		High	HexNAc(2)Hex(9)	0	337	High	14.35	763.9	512.9	512.9	4.49549e-15	4.0658e-16	0	0	2.83019e-13	2.56659e-14	0	0	25.65
Rep_1	High	Unambiguous	[K].NVTAQICIDKK.[C]	1xCarbamidomethyl [C7]; 1xHexNAc(2)Hex(6) [N1]	2.22467e-05	2.944e-08	1	1	1	3	P12109	P12109 [804-814]		1	2668.16	11	FALSE	Glycoprotein	16.09	20838570		Peak Found	HexNAc(2)Hex(6)	0	804	High	8.3	597.3	277.9	277.9	4.97045e-09	2.38039e-10	0	0	3.12921e-07	1.4208e-08	0	0	12.21
Rep_1	High	Unambiguous	[R].NVTHHVSVTK.[Q]	1xHexNAc(2)Hex(1) [N1]	1.49396e-06	2.944e-08	1	1	1	9	O94901	O94901 [561-570]		0	1689.82	10	FALSE		79.27	15146604		High	HexNAc(2)Hex(1)	0	561	High	14.11	786.2	494.7	494.7	7.77936e-15	5.96842e-16	0	0	4.89759e-13	3.72083e-14	0	0	6.36
Rep_1	High	Unambiguous	[R].NVTHHVSVTK.[Q]	1xHexNAc(2)Hex(2) [N1]	1.05108e-06	2.944e-08	1	1	1	9	O94901	O94901 [561-570]		0	1851.87	10	FALSE			26797400		High	HexNAc(2)Hex(2)	0	561	High	15.11	808.7	452.4	452.4	7.77936e-16	6.2628e-17	0	0	4.89759e-14	3.9037e-15	0	0	6.44
Rep_1	High	Unambiguous	[R].NVTHHVSVTK.[Q]	1xHexNAc(2)Hex(3) [N1]	8.25371e-07	2.944e-08	1	1	1	11	O94901	O94901 [561-570]		0	2013.92	10	FALSE		59.38	4.45949e+07		High	HexNAc(2)Hex(3)	0	561	High	15.84	878.6	539.6	539.6	1.45468e-16	1.38742e-17	0	0	9.15814e-15	8.58254e-16	0	0	6.43
Rep_1	High	Unambiguous	[R].NVTHHVSVTK.[Q]	1xHexNAc(2)Hex(4) [N1]	7.56287e-07	2.944e-08	1	1	1	14	O94901	O94901 [561-570]		0	2175.98	10	FALSE		8.08	1.27401e+08		High	HexNAc(2)Hex(4)	0	561	High	16.11	854.3	521.1	521.1	7.77936e-17	6.71984e-18	0	0	4.89759e-15	4.14967e-16	0	0	5.24
Rep_1	High	Unambiguous	[R].NVTHHVSVTK.[Q]	1xHexNAc(2)Hex(5) [N1]	7.56287e-07	2.944e-08	1	1	1	11	O94901	O94901 [561-570]		0	2338.03	10	FALSE		38.36	204596784		High	HexNAc(2)Hex(5)	0	561	High	16.11	853.2	497.8	497.8	7.77936e-17	6.7125e-18	0	0	4.89759e-15	4.145e-16	0	0	4.82
Rep_1	High	Unambiguous	[R].NVTHHVSVTK.[Q]	1xHexNAc(2)Hex(6) [N1]	7.56287e-07	2.944e-08	1	1	1	33	O94901	O94901 [561-570]		0	2500.08	10	FALSE		48.14	1.39901e+09		High	HexNAc(2)Hex(6)	0	561	High	16.11	884.2	567.1	567.1	7.77936e-17	6.73819e-18	0	0	4.89759e-15	4.16132e-16	0	0	6.44
Rep_1	High	Unambiguous	[R].NVTHHVSVTK.[Q]	1xHexNAc(2)Hex(7) [N1]	7.56287e-07	2.944e-08	1	1	1	29	O94901	O94901 [561-570]		0	2662.13	10	FALSE		46.65	5.40127e+08		High	HexNAc(2)Hex(7)	0	561	High	16.11	867	549.5	549.5	7.77936e-17	6.73085e-18	0	0	4.89759e-15	4.15666e-16	0	0	5.14
Rep_1	High	Unambiguous	[R].NVTHHVSVTK.[Q]	1xHexNAc(2)Hex(8) [N1]	1.14241e-06	2.944e-08	1	1	1	12	O94901	O94901 [561-570]		0	2824.19	10	FALSE		23.17	5.80161e+08		High	HexNAc(2)Hex(8)	0	561	High	14.87	805.5	503.7	503.7	1.3617e-15	1.20302e-16	0	0	8.57273e-14	7.46179e-15	0	0	4.05
Rep_1	High	Unambiguous	[R].NVTHHVSVTK.[Q]	1xHexNAc(2)Hex(9) [N1]	1.49396e-06	2.944e-08	1	1	1	6	O94901	O94901 [561-570]		0	2986.24	10	FALSE		70.33	139294674		High	HexNAc(2)Hex(9)	0	561	High	14.11	780	445.3	445.3	7.77936e-15	5.92112e-16	0	0	4.89759e-13	3.69069e-14	0	0	4.05
Rep_1	High	Unambiguous	[R].NVTHHVSVTK.[Q]	1xHexNAc(6)Hex(3)Fuc(2) [N1]	1.78481e-06	2.944e-08	1	1	1	1	O94901	O94901 [561-570]		0	3118.36	10	FALSE				No Quan Values	High	HexNAc(6)Hex(3)Fuc(2)	0	561	High	13.63	751.7	453	453	2.35225e-14	2.12421e-15	0	0	1.48089e-12	1.32165e-13	0	0
Rep_1	High	Unambiguous	[R].NVTHHVSVTK.[Q]	1xHexNAc(2)Hex(10) [N1]	5.85622e-05	2.944e-08	1	1	1	3	O94901	O94901 [561-570]		0	3148.29	10	FALSE		20.76	85682408		High	HexNAc(2)Hex(10)	0	561	High	6.81	502.7	244.6	244.6	1.53415e-07	8.48277e-09	0	0	9.65832e-06	2.41505e-05	2.33051e-05	6.22743e-05	4.3
Rep_1	High	Unambiguous	[R].NVSTNVFFK.[Q]	1xHexNAc(2)Hex(6) [N1]	1.29825e-06	2.944e-08	1	1	1	19	Q6YHK3	Q6YHK3 [337-345]		0	2434.03	9	FALSE	Glycoprotein	6.43	1.35717e+08		High	HexNAc(2)Hex(6)	0	337	High	14.5	757.9	525.2	525.2	3.16044e-15	2.98938e-16	0	0	1.98969e-13	1.88207e-14	0	0	26.26
Rep_1	High	Unambiguous	[R].NVSTNVFFK.[Q]	1xHexNAc(2)Hex(5) [N1]	1.96467e-06	2.944e-08	1	1	1	10	Q6YHK3	Q6YHK3 [337-345]		0	2271.97	9	FALSE	Glycoprotein	47.97	102084610		High	HexNAc(2)Hex(5)	0	337	High	13.38	721	529.2	529.2	4.20813e-14	3.61535e-15	0	0	2.64928e-12	2.25845e-13	0	0	25.8
Rep_1	High	Unambiguous	[R].NVSTNVFFK.[Q]	1xHexNAc(2)Hex(2) [N1]	2.64884e-06	2.944e-08	1	1	1	4	Q6YHK3	Q6YHK3 [337-345]		0	1785.82	9	FALSE	Glycoprotein	42.59	5.74726e+06		High	HexNAc(2)Hex(2)	0	337	High	12.62	672.3	480.5	480.5	2.4041e-13	1.99927e-14	0	0	1.51353e-11	1.23006e-12	0	0	25.8
Rep_1	High	Unambiguous	[R].NVENTSCFMVPGVLPDTLNTVR.[I]	1xCarbamidomethyl [C7]; 1xHexNAc(4)Hex(5)Fuc(1)NeuAc(2) [N4]	3.29833e-05	2.944e-08	1	1	1	6	P78552	P78552 [290-311]		0	4814.03	22	FALSE	Glycoprotein	50.56	5103457		High	HexNAc(4)Hex(5)Fuc(1)NeuAc(2)	1	290	High	7.67	472.3	300.6	9.2	2.13582e-08	1.11337e-09	0	0	1.34463e-06	6.68693e-08	0	0	72.35
Rep_1	High	Unambiguous	[K].NVGPNTTSTVISTDAFRPGVR.[Y]	1xHexNAc(2)Hex(7) [N5]	4.7997e-05	2.944e-08	1	1	1	4	Q99650	Q99650 [576-596]		0	3729.66	21	FALSE	Glycoprotein		17081136		High	HexNAc(2)Hex(7)	0	576	High	7.1	477.1	255.9	255.9	7.88973e-08	4.31276e-09	0	0	4.96705e-06	1.24702e-05	1.21258e-05	6.47124e-05	33.24
Rep_1	High	Unambiguous	[K].NVGPNTTSTVISTDAFRPGVR.[Y]	1xDeamidated [N1]; 1xHexNAc(2)Hex(8) [N5]	1.31903e-05	2.944e-08	1	1	1	5	Q99650	Q99650 [576-596]		0	3892.7	21	FALSE	Glycoprotein	60.97	38828054		High	HexNAc(2)Hex(8)	0	576	High	9.21	532.8	393.4	393.4	6.12699e-10	3.43754e-11	0	0	3.85732e-08	2.16497e-09	0	0	33.07
Rep_1	High	Unambiguous	[K].NVGPNTTSTVISTDAFRPGVR.[Y]	1xHexNAc(2)Hex(9) [N5]	1.98901e-06	2.944e-08	1	1	1	7	Q99650	Q99650 [576-596]		0	4053.77	21	FALSE	Glycoprotein	35.53	74356102		High	HexNAc(2)Hex(9)	1	576	High	13.34	704.8	489.8	196.3	4.53061e-14	3.94872e-15	0	0	2.8523e-12	2.47339e-13	0	0	33.72
Rep_1	High	Unambiguous	[K].NVGPNTTSTVISTDAFRPGVR.[Y]	1xHexNAc(2)Hex(10) [N5]	1.35465e-05	2.944e-08	1	1	1	4	Q99650	Q99650 [576-596]		0	4215.82	21	FALSE	Glycoprotein	47.04	15829295		High	HexNAc(2)Hex(10)	0	576	High	9.16	582.4	371.4	172.3	6.84937e-10	3.73699e-11	0	0	4.3121e-08	2.35499e-09	0	0	33.64
Rep_1	High	Unambiguous	[K].NVGPNTTSTVISTDAFRPGVR.[Y]	1xDeamidated [N1]; 1xHexNAc(2)Hex(10) [N5]	4.32011e-05	2.944e-08	1	1	1	2	Q99650	Q99650 [576-596]		0	4216.8	21	FALSE	Glycoprotein		16162005		High	HexNAc(2)Hex(10)	1	576	High	7.26	451.4	342	10.3	5.50811e-08	2.98332e-09	0	0	3.46769e-06	1.24702e-05	1.23873e-05	6.60153e-05	33.6
Rep_1	High	Unambiguous	[K].NVMDKNGDAYGFYNNSVK.[T]	1xDeamidated [N]; 1xHexNAc(2)Hex(6) [N14]	3.30975e-05	2.944e-08	1	1	2	2	Q6P4A8	Q6P4A8 [58-75]		1	3415.38	18	FALSE	Glycoprotein	86.44	29659224		High	HexNAc(2)Hex(6)	0	58	High	7.67	543.3	338.5	140.4	2.16244e-08	1.13073e-09	0	0	1.36139e-06	6.78946e-08	0	0	26.46
Rep_1	High	Unambiguous	[R].NVNFEDPASACDSINAWVKNETR.[D]	1xCarbamidomethyl [C11]; 1xHexNAc(4)Hex(5)Fuc(1)NeuAc(2) [N20]	2.14582e-05	2.944e-08	1	1	1	6	P07093	P07093 [140-162]		1	4988.03	23	FALSE	Glycoprotein	27.84	56875156		High	HexNAc(4)Hex(5)Fuc(1)NeuAc(2)	1	140	High	8.36	517.4	361.2	9.2	4.32767e-09	2.07236e-10	0	0	2.72454e-07	1.2481e-08	0	0	60.88
Rep_1	High	Unambiguous	[K].NVSCLWCNTNK.[A]	2xCarbamidomethyl [C4; C7]; 1xHexNAc(2)Hex(6) [N1]	4.41091e-05	2.944e-08	1	1	1	2	P53801	P53801 [54-64]		0	2774.09	11	FALSE	Glycoprotein	21.25	22087156		Peak Found	HexNAc(2)Hex(6)	0	54	High	7.23	459.7	295.6	295.6	5.91599e-08	3.21848e-09	0	0	3.72447e-06	1.24702e-05	1.23327e-05	6.57462e-05	20.43
Rep_1	High	Unambiguous	[K].NVSCLWCNTNK.[A]	2xCarbamidomethyl [C4; C7]; 1xHexNAc(2)Hex(7) [N1]	2.20385e-06	2.944e-08	1	1	1	10	P53801	P53801 [54-64]		0	2936.14	11	FALSE	Glycoprotein	13.62	2.93395e+08		High	HexNAc(2)Hex(7)	0	54	High	13.08	748.2	574.5	574.5	8.32246e-14	5.86392e-15	0	0	5.2395e-12	3.63586e-13	0	0	20.14
Rep_1	High	Unambiguous	[K].NVSCLWCNTNK.[A]	2xCarbamidomethyl [C4; C7]; 1xHexNAc(2)Hex(8) [N1]	4.36895e-06	2.944e-08	1	1	1	11	P53801	P53801 [54-64]		0	3098.2	11	FALSE	Glycoprotein	25.84	146735037		High	HexNAc(2)Hex(8)	0	54	High	11.44	640.7	491.8	491.8	3.59122e-12	2.50242e-13	0	0	2.2609e-10	1.5387e-11	0	0	19.82
Rep_1	High	Unambiguous	[R].NVSGFSIANR.[S]	1xHexNAc(2)Hex(8) [N]	5.76638e-05	2.944e-08	1	1	2	7	Q9H5V8	Q9H5V8 [205-214]		0	2767.13	10	FALSE	Glycoprotein	98.41	60649747		High	HexNAc(2)Hex(8)	0	205	High	6.84	432.5	278.5	40.2	1.45778e-07	8.08836e-09	0	0	9.17756e-06	2.41505e-05	2.33708e-05	6.24493e-05	16
Rep_1	High	Unambiguous	[R].NVSGFSIANR.[S]	1xHexNAc(2)Hex(9) [N1]	0.000105855	2.944e-08	1	1	1	8	Q9H5V8	Q9H5V8 [205-214]		0	2929.18	10	FALSE	Glycoprotein	7.3	100956317		High	HexNAc(2)Hex(9)	0	205	High	5.99	377.2	243.6	21.8	1.01973e-06	5.41609e-08	0	0	6.41945e-05	6.39952e-05	6.28331e-05	0.000225836	17.93
Rep_1	High	Unambiguous	[R].NVSGFSIANR.[S]	1xHexNAc(4)Hex(5)Fuc(1)NeuAc(1) [N]	7.11259e-05	2.944e-08	1	1	2	9	Q9H5V8	Q9H5V8 [205-214]		0	3124.28	10	FALSE	Glycoprotein	20.96	105410700		High	HexNAc(4)Hex(5)Fuc(1)NeuAc(1)	0	205	High	6.54	484.4	228.9	17.7	2.89161e-07	1.58642e-08	0	0	1.82042e-05	3.44005e-05	3.36961e-05	6.01974e-05	25.03
Rep_1	High	Unambiguous	[R].NVSGFSIANR.[S]	1xHexNAc(4)Hex(5)Fuc(2)NeuAc(1) [N]	7.76505e-05	2.944e-08	1	1	2	4	Q9H5V8	Q9H5V8 [205-214]		0	3270.34	10	FALSE	Glycoprotein	15.66	90102752		High	HexNAc(4)Hex(5)Fuc(2)NeuAc(1)	0	205	High	6.42	457.1	240.9	3	3.83288e-07	2.09157e-08	0	0	2.41298e-05	3.44005e-05	3.31594e-05	5.92698e-05	24.6
Rep_1	High	Unambiguous	[R].NVSGFSIANR.[S]	1xHexNAc(4)Hex(5)Fuc(1)NeuAc(2) [N]	6.31665e-05	2.944e-08	1	1	2	8	Q9H5V8	Q9H5V8 [205-214]		0	3415.38	10	FALSE	Glycoprotein	7.91	8.19415e+07		High	HexNAc(4)Hex(5)Fuc(1)NeuAc(2)	0	205	High	6.71	460.7	237.7	43.6	1.96699e-07	1.09178e-08	0	0	1.23833e-05	2.41505e-05	2.29634e-05	6.141e-05	33.2
Rep_1	High	Unambiguous	[R].NVSTNVFFK.[Q]	1xHexNAc(1) [N1]	2.64884e-06	2.944e-08	1	1	1	3	Q6YHK3	Q6YHK3 [337-345]		0	1258.63	9	FALSE	Glycoprotein	30.74	13919834		High	HexNAc(1)	0	337	High	12.62	657.8	459.5	459.5	2.4041e-13	1.96395e-14	0	0	1.51353e-11	1.20737e-12	0	0	25.61
Rep_1	High	Unambiguous	[R].NVSTNVFFK.[Q]	1xHexNAc(2)Hex(4) [N1]	1.79119e-06	2.944e-08	1	1	1	5	Q6YHK3	Q6YHK3 [337-345]		0	2109.92	9	FALSE	Glycoprotein	39.31	19494664		High	HexNAc(2)Hex(4)	0	337	High	13.62	727.7	542.4	542.4	2.4041e-14	2.19799e-15	0	0	1.51353e-12	1.36999e-13	0	0	26.29
Rep_1	High	Unambiguous	[K].PFNLSQGK.[K]	1xHexNAc(4)Hex(4)Fuc(1) [N3]	9.33391e-05	2.944e-08	1	1	1	4	Q9ULW0	Q9ULW0 [306-313]		0	2497.06	8	FALSE					High	HexNAc(4)Hex(4)Fuc(1)	0	306	High	6.16	551.6	224	224	6.87078e-07	3.71486e-08	0	0	4.3254e-05	4.28293e-05	4.27977e-05	0.000114989	15.99
Rep_1	High	Unambiguous	[K].PFNLSQGK.[K]	1xHexNAc(5)Hex(3)Fuc(1)NeuAc(1) [N3]	0.000108768	2.944e-08	1	1	1	5	Q9ULW0	Q9ULW0 [306-313]		0	2829.18	8	FALSE		45.08	1.99192e+07		Peak Found	HexNAc(5)Hex(3)Fuc(1)NeuAc(1)	0	306	High	5.95	567	196.7	196.7	1.11007e-06	5.87937e-08	0	0	6.98807e-05	6.39952e-05	6.25554e-05	0.000224934	21.56
Rep_1	High	Unambiguous	[K].PFNLSQGK.[K]	1xHexNAc(5)Hex(5)Fuc(1)NeuAc(1) [N3]	9.92339e-05	2.944e-08	1	1	1	3	Q9ULW0	Q9ULW0 [306-313]		0	3153.29	8	FALSE		135.47	222963744		High	HexNAc(5)Hex(5)Fuc(1)NeuAc(1)	0	306	High	6.08	540.6	219.9	219.9	8.32931e-07	4.48031e-08	0	0	5.24355e-05	6.39952e-05	6.35075e-05	0.000228011	22.22
Rep_1	High	Unambiguous	[R].QDVNITVATVPSWLK.[K]	1xHexNAc(4)Hex(5)Fuc(1)NeuAc(2) [N4]	5.10873e-07	2.944e-08	1	1	1	3	Q13308	Q13308 [402-416]		0	4021.74	15	FALSE	Glycoprotein	21.61	25551325		High	HexNAc(4)Hex(5)Fuc(1)NeuAc(2)	0	402	High	17.39	918.6	600.9	9.2	4.09761e-18	4.12984e-19	0	0	2.5797e-16	2.5665e-17	0	0	69.11
Rep_1	High	Unambiguous	[R].QEDQLQDYRKNNTYLVK.[R]	1xHexNAc(4)Hex(5)Fuc(1)NeuAc(2) [N11]	1.80601e-05	2.944e-08	1	1	1	6	Q6P4E1	Q6P4E1 [140-156]		2	4505.91	17	FALSE		48.5	104844160		High	HexNAc(4)Hex(5)Fuc(1)NeuAc(2)	0	140	High	8.66	566.8	369.5	9.2	2.20666e-09	1.05718e-10	0	0	1.38923e-07	6.47909e-09	0	0	26.08
Rep_1	High	Unambiguous	[R].QFCVHVNNSNLNYFQK.[L]	1xCarbamidomethyl [C3]; 1xHexNAc(2)Hex(10) [N7]	8.89854e-07	2.944e-08	1	1	1	6	Q6NUS6	Q6NUS6 [159-174]		0	4038.63	16	FALSE	Glycoprotein	40.07	19784660		High	HexNAc(2)Hex(10)	0	159	High	15.61	842.6	622.8	173.6	2.47201e-16	2.57875e-17	0	0	1.55629e-14	1.61312e-15	0	0	34.51
Rep_1	High	Unambiguous	[R].QGEHLSNSTSAFSTR.[S]	1xDeamidated [Q1]; 1xHexNAc(2)Hex(7) [N7]	6.27422e-05	2.944e-08	1	1	1	2	Q92626	Q92626 [1362-1376]		0	3163.27	15	FALSE	Glycoprotein		21135916		High	HexNAc(2)Hex(7)	0	1362	High	6.72	452.2	299.5	299.5	1.92412e-07	1.07498e-08	0	0	1.21134e-05	2.41505e-05	2.29832e-05	6.14666e-05	10.93
Rep_1	High	Unambiguous	[R].QGIDFCPGQNVSGVTTHNLEDHTK.[L]	1xCarbamidomethyl [C6]; 1xHexNAc(2)Hex(6) [N10]	2.5758e-07	2.944e-08	1	1	1	1	P34059	P34059 [414-437]		0	4032.7	24	FALSE	Glycoprotein	108.37	44544664		High	HexNAc(2)Hex(6)	0	414	High	19.87	1001.3	758.2	227.6	1.35932e-20	1.5513e-21	0	0	8.55778e-19	9.86413e-20	0	0	29.78
Rep_1	High	Unambiguous	[R].QGIDFCPGQNVSGVTTHNLEDHTK.[L]	1xCarbamidomethyl [C6]; 1xHexNAc(2)Hex(7) [N10]	1.00372e-07	2.944e-08	1	1	1	17	P34059	P34059 [414-437]		0	4194.75	24	FALSE	Glycoprotein	34.71	390469450		High	HexNAc(2)Hex(7)	0	414	High	23.87	1203.2	940	298.6	1.35932e-24	1.46383e-25	0	0	8.55778e-23	9.12812e-24	0	0	30.36
Rep_1	High	Unambiguous	[R].QGIDFCPGQNVSGVTTHNLEDHTK.[L]	1xCarbamidomethyl [C6]; 1xHexNAc(2)Hex(7)Fuc(1) [N10]	7.66717e-06	2.944e-08	1	1	1	17	P34059	P34059 [414-437]		0	4340.81	24	FALSE	Glycoprotein	11.36	215605127		High	HexNAc(2)Hex(7)Fuc(1)	-1	414	High	10.25	619.1	444.8	444.8	5.60532e-11	2.71632e-12	0	0	3.5289e-09	1.63337e-10	0	0	36.63
Rep_1	High	Unambiguous	[R].QGIDFCPGQNVSGVTTHNLEDHTK.[L]	1xCarbamidomethyl [C6]; 1xHexNAc(2)Hex(8) [N10]	9.46982e-08	2.944e-08	1	1	1	13	P34059	P34059 [414-437]		0	4356.81	24	FALSE	Glycoprotein	24.83	1383125921		High	HexNAc(2)Hex(8)	0	414	High	24.14	1236.4	980.7	308.6	7.26938e-25	6.41779e-26	0	0	4.57653e-23	4.04107e-24	0	0	30.04
Rep_1	High	Unambiguous	[R].QGIDFCPGQNVSGVTTHNLEDHTK.[L]	1xCarbamidomethyl [C6]; 1xDeamidated [Q9]; 1xHexNAc(2)Hex(8) [N10]	6.80341e-06	2.944e-08	1	1	1	3	P34059	P34059 [414-437]		0	4357.79	24	FALSE	Glycoprotein	38.6	4.68528e+08		Peak Found	HexNAc(2)Hex(8)	-1	414	High	10.49	642.2	495	47.1	3.20211e-11	1.47221e-12	0	0	2.01593e-09	8.69171e-11	0	0	31.66
Rep_1	High	Unambiguous	[R].QGIDFCPGQNVSGVTTHNLEDHTK.[L]	1xCarbamidomethyl [C6]; 1xDeamidated [N18]; 1xHexNAc(6)Hex(3) [N10]	7.45099e-05	2.944e-08	1	1	1	1	P34059	P34059 [414-437]		0	4359.85	24	FALSE	Glycoprotein	17.58	2610012416		Peak Found	HexNAc(6)Hex(3)	0	414	High	6.47	448.2	263.7	0.7	3.35806e-07	1.86097e-08	0	0	2.11407e-05	3.44005e-05	3.33827e-05	5.9673e-05	31.09
Rep_1	High	Unambiguous	[R].QGIDFCPGQNVSGVTTHNLEDHTK.[L]	1xCarbamidomethyl [C6]; 1xHexNAc(2)Hex(8)Fuc(1) [N10]	3.09398e-05	2.944e-08	1	1	1	3	P34059	P34059 [414-437]		0	4502.87	24	FALSE	Glycoprotein	41.5	65420436		High	HexNAc(2)Hex(8)Fuc(1)	0	414	High	7.77	555.6	282.6	99.9	1.69625e-08	8.74018e-10	0	0	1.06789e-06	5.25182e-08	0	0	38.28
Rep_1	High	Unambiguous	[R].QGIDFCPGQNVSGVTTHNLEDHTK.[L]	1xCarbamidomethyl [C6]; 1xHexNAc(2)Hex(9) [N10]	1.00372e-07	2.944e-08	1	1	1	9	P34059	P34059 [414-437]		0	4518.86	24	FALSE	Glycoprotein	18.3	419448651		High	HexNAc(2)Hex(9)	0	414	High	23.87	1200.4	967.7	219.2	1.35932e-24	1.45503e-25	0	0	8.55778e-23	9.07318e-24	0	0	30.05
Rep_1	High	Unambiguous	[R].QDVNITVATVPSWLK.[K]	1xHexNAc(4)Hex(5)Fuc(1)NeuAc(1) [N4]	1.7834e-06	2.944e-08	1	1	1	4	Q13308	Q13308 [402-416]		0	3730.65	15	FALSE	Glycoprotein	33.67	1.37048e+07		High	HexNAc(4)Hex(5)Fuc(1)NeuAc(1)	0	402	High	13.63	715.5	484.3	484.3	2.34096e-14	2.05756e-15	0	0	1.47378e-12	1.27827e-13	0	0	60.4
Rep_1	High	Unambiguous	[R].QGIDFCPGQNVSGVTTHNLEDHTK.[L]	1xCarbamidomethyl [C6]; 1xDeamidated [Q9]; 1xHexNAc(6)Hex(4) [N10]	9.64131e-06	2.944e-08	1	1	1	2	P34059	P34059 [414-437]		0	4521.9	24	FALSE	Glycoprotein			No Quan Values	High	HexNAc(6)Hex(4)	1	414	High	9.8	608.8	226.6	62.8	1.58443e-10	8.71112e-12	0	0	9.975e-09	5.31573e-10	0	0
Rep_1	High	Unambiguous	[K].QDSTAPSSTSSSDPILDFNISLAMAK.[E]	1xDeamidated [Q1]; 1xHexNAc(3)Hex(6)Fuc(1)NeuAc(1) [N19]	7.32725e-05	2.944e-08	1	1	1	4	O14745	O14745 [306-331]		0	4702.97	26	FALSE		123.19	11477261		High	HexNAc(3)Hex(6)Fuc(1)NeuAc(1)	1	306	High	6.5	412.3	281	281	3.18217e-07	1.76674e-08	0	0	2.00333e-05	3.44005e-05	3.34799e-05	5.98552e-05	80.27
Rep_1	High	Unambiguous	[K].QDSTAPSSTSSSDPILDFNISLAMAK.[E]	1xHexNAc(5)Hex(3)Fuc(1)NeuAc(1) [N19]	2.69268e-05	2.944e-08	1	1	1	2	O14745	O14745 [306-331]		0	4621.99	26	FALSE		69.36	541068500		High	HexNAc(5)Hex(3)Fuc(1)NeuAc(1)	1	306	High	7.99	556.6	378.5	378.5	1.0198e-08	5.08639e-10	0	0	6.4203e-07	3.05273e-08	0	0	70.53
Rep_1	High	Unambiguous	[R].QCNQTSVCWCVNSVGVR.[R]	3xCarbamidomethyl [C2; C8; C10]; 1xHexNAc(3)Hex(6)NeuAc(1) [N3]	1.22814e-05	2.944e-08	1	1	1	2	P09758	P09758 [118-134]		0	3926.55	17	FALSE	Glycoprotein	32.27	7.49992e+06		Peak Found	HexNAc(3)Hex(6)NeuAc(1)	0	118	High	9.34	547.8	391.6	391.6	4.53284e-10	2.54612e-11	0	0	2.8537e-08	1.60266e-09	0	0	38.31
Rep_1	High	Unambiguous	[R].QCNQTSVCWCVNSVGVR.[R]	3xCarbamidomethyl [C2; C8; C10]; 1xDeamidated [Q4]; 1xHexNAc(4)Hex(4)Fuc(1)NeuAc(1) [N3]	9.49692e-06	2.944e-08	1	1	1	1	P09758	P09758 [118-134]		0	3952.57	17	FALSE	Glycoprotein			No Quan Values	High	HexNAc(4)Hex(4)Fuc(1)NeuAc(1)	0	118	High	9.83	581.9	414.2	32.5	1.48162e-10	8.30703e-12	0	0	9.3277e-09	5.08139e-10	0	0
Rep_1	High	Unambiguous	[R].QCNQTSVCWCVNSVGVR.[R]	3xCarbamidomethyl [C2; C8; C10]; 1xHexNAc(2)Hex(9)Fuc(1) [N3]	6.41547e-05	2.944e-08	1	1	1	1	P09758	P09758 [118-134]		0	4064.59	17	FALSE	Glycoprotein			No Quan Values	High	HexNAc(2)Hex(9)Fuc(1)	0	118	High	6.68	502.2	263.6	16.4	2.06928e-07	1.14646e-08	0	0	1.30272e-05	3.44005e-05	3.43454e-05	6.1267e-05
Rep_1	High	Unambiguous	[R].QCNQTSVCWCVNSVGVR.[R]	3xCarbamidomethyl [C2; C8; C10]; 1xDeamidated [Q4]; 1xHexNAc(3)Hex(6)Fuc(1)NeuAc(1) [N3]	0.000116389	2.944e-08	1	1	1	1	P09758	P09758 [118-134]		0	4073.59	17	FALSE	Glycoprotein	50.75	12528091		Peak Found	HexNAc(3)Hex(6)Fuc(1)NeuAc(1)	1	118	High	5.86	420	251.8	23.7	1.37136e-06	7.18851e-08	0	0	8.63285e-05	7.24945e-05	7.2156e-05	0.000277824	38.42
Rep_1	High	Unambiguous	[R].QCNQTSVCWCVNSVGVR.[R]	3xCarbamidomethyl [C2; C8; C10]; 1xHexNAc(2)Hex(10) [N3]	2.05483e-07	2.944e-08	1	1	1	5	P09758	P09758 [118-134]		0	4080.59	17	FALSE	Glycoprotein	16.22	77737536		High	HexNAc(2)Hex(10)	0	118	High	20.76	1060.3	879.5	315.5	1.73789e-21	1.91208e-22	0	0	1.09411e-19	1.21078e-20	0	0	31.8
Rep_1	High	Unambiguous	[R].QCNQTSVCWCVNSVGVRR.[T]	3xCarbamidomethyl [C2; C8; C10]; 1xHexNAc(2)Hex(8) [N3]	5.94108e-06	2.944e-08	1	1	1	1	P09758	P09758 [118-135]		1	3912.58	18	FALSE	Glycoprotein	3.83	35336744		High	HexNAc(2)Hex(8)	0	118	High	10.78	612.9	521.2	521.2	1.67124e-11	8.42104e-13	0	0	1.05215e-09	4.91257e-11	0	0	24.77
Rep_1	High	Unambiguous	[R].QCYSCKGNSTHGCSSEETFLIDCR.[G]	4xCarbamidomethyl [C2; C5; C13; C23]; 1xDeamidated [Q1]; 1xHexNAc(2)Hex(3)Fuc(1) [N8]	8.13125e-05	2.944e-08	1	1	1	2	Q03405	Q03405 [215-238]		1	3935.53	24	FALSE	Glycoprotein		51134776		High	HexNAc(2)Hex(3)Fuc(1)	0	215	High	6.35	454.7	323.6	323.6	4.43986e-07	2.4301e-08	0	0	2.79509e-05	3.44005e-05	3.28839e-05	5.87993e-05	22.53
Rep_1	High	Unambiguous	[K].QDILNNSLTTLSQDITK.[V]	1xHexNAc(2)Hex(5) [N5]	4.23079e-06	2.944e-08	1	1	1	2	Q70UQ0	Q70UQ0 [140-156]		0	3120.42	17	FALSE	Glycoprotein	7.56	5916139		Peak Found	HexNAc(2)Hex(5)	0	140	High	11.52	627.3	436.9	436.9	3.04199e-12	2.11925e-13	0	0	1.91512e-10	1.29967e-11	0	0	56.36
Rep_1	High	Unambiguous	[K].QDILNNSLTTLSQDITK.[V]	1xHexNAc(2)Hex(6) [N5]	2.64807e-07	2.944e-08	1	1	1	5	Q70UQ0	Q70UQ0 [140-156]		0	3282.47	17	FALSE	Glycoprotein	61.29	14369815		Peak Found	HexNAc(2)Hex(6)	0	140	High	19.76	1031.9	817.5	817.5	1.73789e-20	1.97951e-21	0	0	1.09411e-18	1.26081e-19	0	0	56.87
Rep_1	High	Unambiguous	[K].QDILNNSLTTLSQDITK.[V]	1xHexNAc(2)Hex(8) [N5]	4.28515e-06	2.944e-08	1	1	1	1	Q70UQ0	Q70UQ0 [140-156]		0	3606.58	17	FALSE	Glycoprotein	30.11	8785416		Peak Found	HexNAc(2)Hex(8)	0	140	High	11.49	628.6	461.8	461.8	3.24972e-12	2.22801e-13	0	0	2.0459e-10	1.36649e-11	0	0	55.57
Rep_1	High	Unambiguous	[K].QDILNNSLTTLSQDITK.[V]	1xDeamidated [N6]; 1xHexNAc(2)Hex(8) [N5]	3.47251e-06	2.944e-08	1	1	1	2	Q70UQ0	Q70UQ0 [140-156]		0	3607.56	17	FALSE	Glycoprotein	58.44	4.53383e+06		Peak Found	HexNAc(2)Hex(8)	0	140	High	11.97	696.1	494.5	118.1	1.07215e-12	6.94006e-14	0	0	6.74983e-11	4.17826e-12	0	0	55.93
Rep_1	High	Unambiguous	[K].QDILNNSLTTLSQDITKVDQSTTSMAK.[D]	1xHexNAc(2)Hex(6) [N5]	5.65765e-05	2.944e-08	1	1	1	2	Q70UQ0	Q70UQ0 [140-166]		1	4330.96	27	FALSE	Glycoprotein		4566970		Peak Found	HexNAc(2)Hex(6)	1	140	High	6.86	426.4	229.4	114.5	1.36878e-07	7.63841e-09	0	0	8.61722e-06	2.41505e-05	2.34519e-05	6.26802e-05	67.51
Rep_1	High	Unambiguous	[K].QDNETGIYYETWNVK.[A]	1xHexNAc(2)Hex(7) [N3]	8.63126e-07	2.944e-08	1	1	1	3	O75503	O75503 [201-215]		0	3400.37	15	FALSE	Glycoprotein	27.79	37255932		High	HexNAc(2)Hex(7)	0	201	High	15.7	876.9	577.7	577.7	1.99576e-16	2.13485e-17	0	0	1.25646e-14	1.33528e-15	0	0	36.63
Rep_1	High	Unambiguous	[K].QDNETGIYYETWNVK.[A]	1xHexNAc(2)Hex(9) [N3]	2.73895e-07	2.944e-08	1	1	1	6	O75503	O75503 [201-215]		0	3724.48	15	FALSE	Glycoprotein	7.98	148717792		High	HexNAc(2)Hex(9)	0	201	High	19.63	1031.7	716.8	716.8	2.34096e-20	2.66302e-21	0	0	1.47378e-18	1.6835e-19	0	0	37.31
Rep_1	High	Unambiguous	[K].QDSTAPSSTSSSDPILDFNISLAMAK.[E]	1xHexNAc(3)Hex(6)Fuc(1)NeuAc(1) [N19]	1.2544e-05	2.944e-08	1	1	1	2	O14745	O14745 [306-331]		0	4701.99	26	FALSE			97575840		High	HexNAc(3)Hex(6)Fuc(1)NeuAc(1)	1	306	High	9.3	572.4	404.1	404.1	4.95831e-10	2.77568e-11	0	0	3.12156e-08	1.74378e-09	0	0	78.36
Rep_1	High	Unambiguous	[R].QCNQTSVCWCVNSVGVR.[R]	3xCarbamidomethyl [C2; C8; C10]; 1xHexNAc(2)Hex(9) [N3]	1.72129e-07	2.944e-08	1	1	1	9	P09758	P09758 [118-134]		0	3918.53	17	FALSE	Glycoprotein	3.33	320802920		High	HexNAc(2)Hex(9)	0	118	High	21.49	1107.1	977.9	977.9	3.24972e-22	3.2113e-23	0	0	2.0459e-20	2.00288e-21	0	0	31.88
Rep_1	High	Unambiguous	[R].QGIDFCPGQNVSGVTTHNLEDHTK.[L]	1xCarbamidomethyl [C6]; 1xHexNAc(2)Hex(10) [N10]	2.55678e-07	2.944e-08	1	1	1	7	P34059	P34059 [414-437]		0	4680.91	24	FALSE	Glycoprotein	72.49	20827590		Peak Found	HexNAc(2)Hex(10)	0	414	High	19.9	1030.7	654.7	155.9	1.27243e-20	1.32108e-21	0	0	8.01074e-19	8.41236e-20	0	0	31.67
Rep_1	High	Unambiguous	[R].QGNGTFVQTDKPLYTPGQQVYFR.[I]	1xDeamidated [Q]; 1xHexNAc(2)Hex(7) [N3]	7.1577e-07	2.944e-08	1	1	2	3	A8K2U0	A8K2U0 [118-140]		0	4185.83	23	FALSE	Glycoprotein			No Quan Values	High	HexNAc(2)Hex(7)	1	118	High	16.28	884.2	753.1	89.9	5.21605e-17	4.96502e-18	0	0	3.28383e-15	3.10883e-16	0	0
Rep_1	High	Unambiguous	[R].QKNSSDIVQIAPQSLILK.[L]	1xHexNAc(2)Hex(9)Fuc(1) [N3]	0.000102113	2.944e-08	1	1	1	1	P18564	P18564 [95-112]		1	3992.82	18	FALSE	Glycoprotein		6.15503e+06		High	HexNAc(2)Hex(9)Fuc(1)	0	95	High	6.04	405	280.7	280.7	9.11075e-07	4.86064e-08	0	0	5.73546e-05	6.39952e-05	6.32178e-05	0.000227131	51.9
Rep_1	High	Unambiguous	[R].QKNSSDIVQIAPQSLILK.[L]	1xHexNAc(2)Hex(10) [N3]	8.60939e-07	2.944e-08	1	1	1	6	P18564	P18564 [95-112]		1	4008.82	18	FALSE	Glycoprotein	24.11	5.63735e+07		High	HexNAc(2)Hex(10)	0	95	High	15.71	842.8	715.5	290.8	1.9603e-16	2.09455e-17	0	0	1.23413e-14	1.31019e-15	0	0	42.49
Rep_1	High	Unambiguous	[R].QKNSSDIVQIAPQSLILK.[L]	1xHexNAc(4)Hex(5)Fuc(1)NeuAc(1) [N3]	4.17876e-05	2.944e-08	1	1	1	6	P18564	P18564 [95-112]		1	4041.86	18	FALSE	Glycoprotein	21.98	2.91698e+07		Peak Found	HexNAc(4)Hex(5)Fuc(1)NeuAc(1)	0	95	High	7.31	443.8	312.6	55.6	4.91117e-08	2.63094e-09	0	0	3.09188e-06	1.60763e-07	0	0	47.57
Rep_1	High	Unambiguous	[R].QKNSSDIVQIAPQSLILK.[L]	1xHexNAc(4)Hex(5)Fuc(3) [N3]	4.42272e-05	2.944e-08	1	1	1	1	P18564	P18564 [95-112]		1	4042.88	18	FALSE	Glycoprotein			No Quan Values	High	HexNAc(4)Hex(5)Fuc(3)	1	95	High	7.22	470.7	367.3	11	5.97041e-08	3.25166e-09	0	0	3.75873e-06	1.24702e-05	1.23254e-05	6.56901e-05
Rep_1	High	Unambiguous	[R].QKNSSDIVQIAPQSLILK.[L]	1xHexNAc(4)Hex(5)Fuc(1)NeuAc(2) [N3]	1.30111e-05	2.944e-08	1	1	1	8	P18564	P18564 [95-112]		1	4332.96	18	FALSE	Glycoprotein	16.58	65737824		High	HexNAc(4)Hex(5)Fuc(1)NeuAc(2)	0	95	High	9.24	489	382.3	9.2	5.78499e-10	3.28967e-11	0	0	3.64201e-08	2.06973e-09	0	0	56.19
Rep_1	High	Unambiguous	[K].QIATGVSDTICEPCPVGFFSNVSSAFEK.[C]	2xCarbamidomethyl [C11; C14]; 1xHexNAc(2)Hex(8) [N21]	1.24683e-06	2.944e-08	1	1	1	5	P25942	P25942 [133-160]		0	4749.99	28	FALSE	Glycoprotein	8.01	11580046		High	HexNAc(2)Hex(8)	0	133	High	14.61	787.3	633.2	266.7	2.42749e-15	2.39909e-16	0	0	1.52826e-13	1.50639e-14	0	0	67.61
Rep_1	High	Unambiguous	[K].QLEEIKRNASGDELVR.[C]	1xHexNAc(4)Hex(5)Fuc(1)NeuAc(2) [N8]	4.03757e-05	2.944e-08	1	1	1	24	Q16787	Q16787 [2155-2170]		2	4207.81	16	FALSE		12.23	1.08952e+09		High	HexNAc(4)Hex(5)Fuc(1)NeuAc(2)	0	2155	High	7.36	455.7	326.8	8.9	4.3598e-08	2.35326e-09	0	0	2.74476e-06	1.43747e-07	0	0	23.07
Rep_1	High	Unambiguous	[K].QIGLYPVLVIDSSGYVNPNYTGR.[I]	1xHexNAc(4)Hex(5)Fuc(1)NeuAc(2) [N19]	5.08542e-05	2.944e-08	1	1	1	3	P01833	P01833 [168-190]		0	4876.13	23	FALSE	Glycoprotein	45.57	14073202		High	HexNAc(4)Hex(5)Fuc(1)NeuAc(2)	0	168	High	7.02	450.1	263	9.2	9.58954e-08	5.2387e-09	0	0	6.03718e-06	2.41505e-05	2.39765e-05	6.40492e-05	78.57
Rep_1	High	Unambiguous	[K].QIGLYPVLVIDSSGYVNPNYTGR.[I]	1xDeamidated [N17]; 1xHexNAc(4)Hex(5)Fuc(3)NeuAc(1) [N19]	8.55497e-05	2.944e-08	1	1	1	1	P01833	P01833 [168-190]		0	4878.14	23	FALSE	Glycoprotein	17.7	2.97667e+06		Peak Found	HexNAc(4)Hex(5)Fuc(3)NeuAc(1)	1	168	High	6.28	412.5	214.9	3.4	5.21732e-07	2.84055e-08	0	0	3.28452e-05	3.44005e-05	3.25899e-05	5.83737e-05	80.02
Rep_1	High	Unambiguous	[R].QLHCCGIHNYSDWENTDWFK.[E]	2xCarbamidomethyl [C4; C5]; 1xHexNAc(2)Hex(8) [N9]	6.15993e-05	2.944e-08	1	1	1	3	O60637	O60637 [144-163]		0	4312.67	20	FALSE	Glycoprotein	73.6	29172397		High	HexNAc(2)Hex(8)	0	144	High	6.74	454.8	262.1	191.6	1.8117e-07	1.01522e-08	0	0	1.14056e-05	2.41505e-05	2.30595e-05	6.16637e-05	47.2
Rep_1	High	Unambiguous	[K].QLNISHLLVPLGLAK.[P]	1xHexNAc(3)Hex(5)Fuc(1)NeuAc(1) [N3]	4.97486e-07	2.944e-08	1	1	1	3	Q9UHN6	Q9UHN6 [1297-1311]		0	3472.64	15	FALSE	Glycoprotein	40.51	21052330		High	HexNAc(3)Hex(5)Fuc(1)NeuAc(1)	0	1297	High	17.48	923.7	741.9	741.9	3.32984e-18	3.61479e-19	0	0	2.09634e-16	2.2666e-17	0	0	65.65
Rep_1	High	Unambiguous	[K].QLNISHLLVPLGLAK.[P]	1xHexNAc(4)Hex(5)Fuc(1)NeuAc(1) [N3]	8.49284e-07	2.944e-08	1	1	1	6	Q9UHN6	Q9UHN6 [1297-1311]		0	3675.72	15	FALSE	Glycoprotein	29.45	84618640		High	HexNAc(4)Hex(5)Fuc(1)NeuAc(1)	0	1297	High	15.75	831.2	672.2	672.2	1.78073e-16	1.70834e-17	0	0	1.12108e-14	1.05987e-15	0	0	65.1
Rep_1	High	Unambiguous	[K].QLNISHLLVPLGLAK.[P]	1xHexNAc(4)Hex(5)Fuc(1)NeuAc(2) [N3]	1.30873e-06	2.944e-08	1	1	1	7	Q9UHN6	Q9UHN6 [1297-1311]		0	3966.82	15	FALSE	Glycoprotein	21.39	48199106		High	HexNAc(4)Hex(5)Fuc(1)NeuAc(2)	0	1297	High	14.48	792.6	600.7	600.7	3.32984e-15	3.14304e-16	0	0	2.09634e-13	1.98046e-14	0	0	72.64
Rep_1	High	Unambiguous	[K].QLNISHLLVPLGLAKPAHLYDK.[G]	1xHexNAc(4)Hex(5)Fuc(1)NeuAc(1) [N3]	1.52935e-06	2.944e-08	1	1	1	17	Q9UHN6	Q9UHN6 [1297-1318]		0	4500.14	22	FALSE	Glycoprotein	77.51	136896076		High	HexNAc(4)Hex(5)Fuc(1)NeuAc(1)	1	1297	High	14.04	771.6	493.2	46.7	9.0186e-15	6.86863e-16	0	0	5.67777e-13	4.2545e-14	0	0	71.91
Rep_1	High	Unambiguous	[K].QLNISHLLVPLGLAKPAHLYDK.[G]	1xHexNAc(4)Hex(5)Fuc(2)NeuAc(1) [N3]	0.000106867	2.944e-08	1	1	1	5	Q9UHN6	Q9UHN6 [1297-1318]		0	4646.2	22	FALSE	Glycoprotein		49963100		High	HexNAc(4)Hex(5)Fuc(2)NeuAc(1)	0	1297	High	5.98	338.3	261.1	14.6	1.05053e-06	5.60596e-08	0	0	6.61329e-05	6.39952e-05	6.27162e-05	0.000225403	70.77
Rep_1	High	Unambiguous	[K].QLNISHLLVPLGLAKPAHLYDK.[G]	1xHexNAc(4)Hex(5)Fuc(1)NeuAc(2) [N3]	2.34738e-06	2.944e-08	1	1	1	6	Q9UHN6	Q9UHN6 [1297-1318]		0	4791.24	22	FALSE	Glycoprotein	63.35	7.31212e+07		High	HexNAc(4)Hex(5)Fuc(1)NeuAc(2)	0	1297	High	12.92	653.9	578.2	7.3	1.20265e-13	8.30058e-15	0	0	7.57141e-12	5.05138e-13	0	0	75.46
Rep_1	High	Unambiguous	[R].QKNSSDIVQIAPQSLILK.[L]	1xHexNAc(2)Hex(9) [N3]	6.2703e-07	2.944e-08	1	1	1	10	P18564	P18564 [95-112]		1	3846.76	18	FALSE	Glycoprotein	15.78	133229445		High	HexNAc(2)Hex(9)	0	95	High	16.71	892.6	777.5	777.5	1.9603e-17	2.20555e-18	0	0	1.23413e-15	1.38312e-16	0	0	43.51
Rep_1	High	Unambiguous	[R].QGNGTFVQTDKPLYTPGQQVYFR.[I]	1xHexNAc(2)Hex(7) [N3]	4.04981e-07	2.944e-08	1	1	1	7	A8K2U0	A8K2U0 [118-140]		0	4184.84	23	FALSE	Glycoprotein	31.15	20282664		High	HexNAc(2)Hex(7)	0	118	High	18.19	905.3	716.4	301.5	6.43151e-19	5.74861e-20	0	0	4.04904e-17	3.59602e-18	0	0	39.09
Rep_1	High	Unambiguous	[R].QKNSSDIVQIAPQSLILK.[L]	1xHexNAc(2)Hex(8) [N3]	4.99397e-07	2.944e-08	1	1	1	17	P18564	P18564 [95-112]		1	3684.71	18	FALSE	Glycoprotein	13.64	236945592		High	HexNAc(2)Hex(8)	0	95	High	17.46	915.6	797.8	797.8	3.43131e-18	3.7405e-19	0	0	2.16022e-16	2.34444e-17	0	0	41.54
Rep_1	High	Unambiguous	[R].QGNGTFVQTDKPLYTPGQQVYFR.[I]	1xHexNAc(2)Hex(7)Fuc(1) [N3]	4.81342e-06	2.944e-08	1	1	1	7	A8K2U0	A8K2U0 [118-140]		0	4330.9	23	FALSE	Glycoprotein	10.37	50725596		High	HexNAc(2)Hex(7)Fuc(1)	1	118	High	11.23	600.3	415.5	46.6	5.88766e-12	3.68071e-13	0	0	3.70665e-10	2.25683e-11	0	0	48.33
Rep_1	High	Unambiguous	[R].QGNGTFVQTDKPLYTPGQQVYFR.[I]	1xHexNAc(2)Hex(8) [N3]	1.84864e-07	2.944e-08	1	1	1	19	A8K2U0	A8K2U0 [118-140]		0	4346.9	23	FALSE	Glycoprotein	18.07	468594104		High	HexNAc(2)Hex(8)	0	118	High	21.19	1059.9	878.8	277.7	6.43151e-22	5.41546e-23	0	0	4.04904e-20	3.31952e-21	0	0	39.56
Rep_1	High	Unambiguous	[R].QGNGTFVQTDKPLYTPGQQVYFR.[I]	1xHexNAc(2)Hex(8)Fuc(1) [N3]	2.40642e-06	2.944e-08	1	1	1	13	A8K2U0	A8K2U0 [118-140]		0	4492.95	23	FALSE	Glycoprotein	13.32	359982681		High	HexNAc(2)Hex(8)Fuc(1)	-1	118	High	12.86	704.9	515.4	515.4	1.38854e-13	1.04017e-14	0	0	8.74171e-12	6.34361e-13	0	0	47.33
Rep_1	High	Unambiguous	[R].QGNGTFVQTDKPLYTPGQQVYFR.[I]	1xHexNAc(2)Hex(9) [N3]	8.23988e-08	2.944e-08	1	1	1	25	A8K2U0	A8K2U0 [118-140]		0	4508.95	23	FALSE	Glycoprotein	8.74	1371498624		High	HexNAc(2)Hex(9)	1	118	High	24.8	1286.5	951.5	433.2	1.58101e-25	1.71552e-26	0	0	9.95342e-24	1.08774e-24	0	0	39.17
Rep_1	High	Unambiguous	[R].QGNGTFVQTDKPLYTPGQQVYFR.[I]	1xDeamidated [Q]; 1xHexNAc(2)Hex(9) [N3]	1.51884e-06	2.944e-08	1	1	2	4	A8K2U0	A8K2U0 [118-140]		0	4509.93	23	FALSE	Glycoprotein	18.21	137574176		Peak Found	HexNAc(2)Hex(9)	-1	118	High	14.06	759.8	581.6	63.4	8.6348e-15	6.71192e-16	0	0	5.43614e-13	4.16464e-14	0	0	39.19
Rep_1	High	Unambiguous	[R].QGNGTFVQTDKPLYTPGQQVYFR.[I]	1xHexNAc(6)Hex(4) [N3]	3.09993e-07	2.944e-08	1	1	1	3	A8K2U0	A8K2U0 [118-140]		0	4511	23	FALSE	Glycoprotein			No Quan Values	High	HexNAc(6)Hex(4)	0	118	High	19.16	1020.8	853.2	153.6	6.86732e-20	6.23022e-21	0	0	4.32341e-18	3.85569e-19	0	0
Rep_1	High	Unambiguous	[K].QHGQFSLAVVSLNITSLGLR.[S]	1xHexNAc(2)Hex(5) [N13]	6.15755e-07	2.944e-08	1	1	1	1	P00533	P00533 [432-451]		0	3356.61	20	FALSE	Glycoprotein;Kinase	30.39	2974694		Peak Found	HexNAc(2)Hex(5)	0	432	High	16.77	881.9	745.1	745.1	1.71079e-17	1.64298e-18	0	0	1.07705e-15	1.02369e-16	0	0	68.2
Rep_1	High	Unambiguous	[K].QHGQFSLAVVSLNITSLGLR.[S]	1xDeamidated [Q4]; 1xHexNAc(2)Hex(5) [N13]	0.000126908	2.944e-08	1	1	1	1	P00533	P00533 [432-451]		0	3357.59	20	FALSE	Glycoprotein;Kinase	10.92	4986413		Peak Found	HexNAc(2)Hex(5)	0	432	High	5.75	392.3	295.1	64.6	1.7961e-06	9.42942e-08	0	0	0.000113063	8.22402e-05	8.12645e-05	0.000274138	69.65
Rep_1	High	Unambiguous	[K].QHGQFSLAVVSLNITSLGLR.[S]	1xHexNAc(2)Hex(6) [N13]	2.49534e-06	2.944e-08	1	1	1	1	P00533	P00533 [432-451]		0	3518.66	20	FALSE	Glycoprotein;Kinase		4234429		Peak Found	HexNAc(2)Hex(6)	0	432	High	12.77	656.7	526.4	526.4	1.71079e-13	1.22771e-14	0	0	1.07705e-11	7.4554e-13	0	0	69.21
Rep_1	High	Unambiguous	[K].QHGQFSLAVVSLNITSLGLR.[S]	1xHexNAc(2)Hex(7) [N13]	2.2652e-06	2.944e-08	1	1	1	3	P00533	P00533 [432-451]		0	3680.72	20	FALSE	Glycoprotein;Kinase	99.1	1.59873e+07		High	HexNAc(2)Hex(7)	0	432	High	13.01	678.4	574.1	574.1	9.77373e-14	7.11389e-15	0	0	6.15317e-12	4.3601e-13	0	0	70.4
Rep_1	High	Unambiguous	[K].QHGQFSLAVVSLNITSLGLR.[S]	1xHexNAc(2)Hex(8) [N13]	3.31424e-06	2.944e-08	1	1	1	1	P00533	P00533 [432-451]		0	3842.77	20	FALSE	Glycoprotein;Kinase		20245202		High	HexNAc(2)Hex(8)	0	432	High	12.08	698.6	564.5	564.5	8.3325e-13	5.44185e-14	0	0	5.24583e-11	3.29738e-12	0	0	67.32
Rep_1	High	Unambiguous	[K].QHGQFSLAVVSLNITSLGLR.[S]	1xHexNAc(2)Hex(9) [N13]	1.02042e-06	2.944e-08	1	1	1	3	P00533	P00533 [432-451]		0	4004.82	20	FALSE	Glycoprotein;Kinase	80.88	10550420		Peak Found	HexNAc(2)Hex(9)	0	432	High	15.2	837.5	715.2	405.3	6.36191e-16	5.42207e-17	0	0	4.00522e-14	3.37852e-15	0	0	70.13
Rep_1	High	Unambiguous	[K].QHGQFSLAVVSLNITSLGLR.[S]	1xHexNAc(2)Hex(10) [N13]	1.69468e-06	2.944e-08	1	1	1	2	P00533	P00533 [432-451]		0	4166.87	20	FALSE	Glycoprotein;Kinase	86.32	21349668		High	HexNAc(2)Hex(10)	1	432	High	13.77	736.4	584	260	1.71079e-14	1.29527e-15	0	0	1.07705e-12	7.97888e-14	0	0	68.84
Rep_1	High	Unambiguous	[K].QHGQFSLAVVSLNITSLGLR.[S]	1xHexNAc(6)Hex(5) [N13]	2.29079e-06	2.944e-08	1	1	1	1	P00533	P00533 [432-451]		0	4168.93	20	FALSE	Glycoprotein;Kinase	147.66	10353616		Peak Found	HexNAc(6)Hex(5)	0	432	High	12.98	721.4	602.7	321.6	1.0436e-13	7.56974e-15	0	0	6.57013e-12	4.6379e-13	0	0	67.47
Rep_1	High	Unambiguous	[R].QKDGDDEWTSVVVANVSK.[Y]	1xHexNAc(2)Hex(8) [N15]	8.60939e-07	2.944e-08	1	1	1	1	Q92823	Q92823 [788-805]		1	3679.54	18	FALSE	Glycoprotein	70.94	37418004		High	HexNAc(2)Hex(8)	0	788	High	15.71	822.6	643	643	1.9603e-16	2.08729e-17	0	0	1.23413e-14	1.30507e-15	0	0	31.75
Rep_1	High	Unambiguous	[R].QKDGDDEWTSVVVANVSK.[Y]	1xHexNAc(2)Hex(9) [N15]	8.60939e-07	2.944e-08	1	1	1	2	Q92823	Q92823 [788-805]		1	3841.59	18	FALSE	Glycoprotein	15.01	18178882		Peak Found	HexNAc(2)Hex(9)	0	788	High	15.71	827	642.8	642.8	1.9603e-16	2.09374e-17	0	0	1.23413e-14	1.30968e-15	0	0	31.55
Rep_1	High	Unambiguous	[R].QKNSSDIVQIAPQSLILK.[L]	1xHexNAc(2)Hex(6) [N3]	1.14745e-05	2.944e-08	1	1	1	3	P18564	P18564 [95-112]		1	3360.6	18	FALSE	Glycoprotein	63.33	6.0536e+06		Peak Found	HexNAc(2)Hex(6)	0	95	High	9.47	579.1	495.2	495.2	3.39024e-10	1.89467e-11	0	0	2.13437e-08	1.18606e-09	0	0	44.77
Rep_1	High	Unambiguous	[R].QKNSSDIVQIAPQSLILK.[L]	1xHexNAc(2)Hex(7) [N3]	4.99397e-07	2.944e-08	1	1	1	10	P18564	P18564 [95-112]		1	3522.66	18	FALSE	Glycoprotein	5.15	105481910		High	HexNAc(2)Hex(7)	0	95	High	17.46	925.4	792.9	792.9	3.43131e-18	3.74484e-19	0	0	2.16022e-16	2.34718e-17	0	0	42.08
Rep_1	High	Unambiguous	[R].QKNSSDIVQIAPQSLILK.[L]	1xHexNAc(2)Hex(7)Fuc(1) [N3]	8.01867e-05	2.944e-08	1	1	1	3	P18564	P18564 [95-112]		1	3668.71	18	FALSE	Glycoprotein	7.04	11412616		Peak Found	HexNAc(2)Hex(7)Fuc(1)	0	95	High	6.37	432.4	301	301	4.247e-07	2.33024e-08	0	0	2.67368e-05	3.44005e-05	3.29576e-05	5.89206e-05	50.19
Rep_1	High	Unambiguous	[R].QCNQTSVCWCVNSVGVR.[R]	3xCarbamidomethyl [C2; C8; C10]; 1xHexNAc(2)Hex(8)Fuc(1) [N3]	1.38405e-05	2.944e-08	1	1	1	2	P09758	P09758 [118-134]		0	3902.54	17	FALSE	Glycoprotein	83.1	1.6316e+06		Peak Found	HexNAc(2)Hex(8)Fuc(1)	0	118	High	9.13	567.9	409.5	409.5	7.49014e-10	4.07447e-11	0	0	4.71551e-08	2.56271e-09	0	0	43.6
Rep_1	High	Unambiguous	[K].QCNGTSMCWCVNTAGVR.[R]	3xCarbamidomethyl [C2; C8; C10]; 1xHexNAc(2)Hex(4) [N3]	3.72706e-07	2.944e-08	1	1	1	5	P16422	P16422 [109-125]		0	3055.19	17	FALSE	Glycoprotein	60.27	20046770		High	HexNAc(2)Hex(4)	0	109	High	18.49	964.8	838.8	407.6	3.24972e-19	3.54173e-20	0	0	2.0459e-17	2.20532e-18	0	0	30.09
Rep_1	High	Unambiguous	[K].QCNGTSMCWCVNTAGVR.[R]	3xCarbamidomethyl [C2; C8; C10]; 1xDeamidated [Q1]; 1xHexNAc(2)Hex(4) [N3]	1.60616e-05	2.944e-08	1	1	1	2	P16422	P16422 [109-125]		0	3056.17	17	FALSE	Glycoprotein	83.16	18207700		Peak Found	HexNAc(2)Hex(4)	0	109	High	8.86	509.7	384.2	46.4	1.37932e-09	6.77418e-11	0	0	8.68367e-08	4.21659e-09	0	0	30.22
Rep_1	High	Unambiguous	[K].QCNGTSMCWCVNTAGVR.[R]	3xCarbamidomethyl [C2; C8; C10]; 1xHexNAc(2)Hex(5) [N3]	3.15819e-07	2.944e-08	1	1	1	18	P16422	P16422 [109-125]		0	3217.24	17	FALSE	Glycoprotein	25.53	442314506		High	HexNAc(2)Hex(5)	0	109	High	19.09	1014.9	900.3	456.8	8.05596e-20	7.62981e-21	0	0	5.07173e-18	4.71358e-19	0	0	30.04
Rep_1	High	Unambiguous	[K].QCNGTSMCWCVNTAGVR.[R]	3xCarbamidomethyl [C2; C8; C10]; 1xDeamidated [Q1]; 1xHexNAc(2)Hex(5) [N3]	1.22918e-05	2.944e-08	1	1	1	3	P16422	P16422 [109-125]		0	3218.23	17	FALSE	Glycoprotein			No Quan Values	High	HexNAc(2)Hex(5)	0	109	High	9.34	568.8	455.7	58.4	4.54922e-10	2.55336e-11	0	0	2.86402e-08	1.60737e-09	0	0
Rep_1	High	Unambiguous	[K].QCNGTSMCWCVNTAGVR.[R]	3xCarbamidomethyl [C2; C8; C10]; 1xOxidation [M7]; 1xHexNAc(2)Hex(5) [N3]	8.46359e-07	2.944e-08	1	1	1	3	P16422	P16422 [109-125]		0	3233.24	17	FALSE	Glycoprotein	50.77	14183690		High	HexNAc(2)Hex(5)	0	109	High	15.76	808.4	614.7	614.7	1.73789e-16	1.58684e-17	0	0	1.09411e-14	9.82573e-16	0	0	23.32
Rep_1	High	Unambiguous	[K].QCNGTSMCWCVNTAGVR.[R]	3xCarbamidomethyl [C2; C8; C10]; 1xDeamidated [Q1]; 1xOxidation [M7]; 1xHexNAc(2)Hex(5) [N3]	1.43325e-05	2.944e-08	1	1	1	3	P16422	P16422 [109-125]		0	3234.22	17	FALSE	Glycoprotein			No Quan Values	High	HexNAc(2)Hex(5)	0	109	High	9.06	576.4	448.1	97.2	8.65683e-10	4.68243e-11	0	0	5.45001e-08	2.94389e-09	0	0
Rep_1	High	Unambiguous	[K].QCNGTSMCWCVNTAGVR.[R]	3xCarbamidomethyl [C2; C8; C10]; 1xOxidation [M7]; 1xHexNAc(3)Hex(4) [N3]	2.72886e-05	2.944e-08	1	1	1	8	P16422	P16422 [109-125]		0	3274.26	17	FALSE	Glycoprotein	78.65	38590572		Peak Found	HexNAc(3)Hex(4)	0	109	High	7.97	478.2	343.8	343.8	1.07144e-08	5.31803e-10	0	0	6.74539e-07	3.19289e-08	0	0	16.12
Rep_1	High	Unambiguous	[K].QCNGTSMCWCVNTAGVR.[R]	3xCarbamidomethyl [C2; C8; C10]; 1xHexNAc(2)Hex(6) [N3]	1.61363e-07	2.944e-08	1	1	1	33	P16422	P16422 [109-125]		0	3379.3	17	FALSE	Glycoprotein	7.73	1.20775e+09		High	HexNAc(2)Hex(6)	0	109	High	21.76	1104.3	1008.2	535.7	1.73789e-22	1.95581e-23	0	0	1.09411e-20	1.2193e-21	0	0	29.83
Rep_1	High	Unambiguous	[K].QCNGTSMCWCVNTAGVR.[R]	3xCarbamidomethyl [C2; C8; C10]; 1xDeamidated [Q1]; 1xHexNAc(2)Hex(6) [N3]	8.95664e-06	2.944e-08	1	1	1	6	P16422	P16422 [109-125]		0	3380.28	17	FALSE	Glycoprotein	28.54	23366772		High	HexNAc(2)Hex(6)	0	109	High	9.94	594.1	462.3	86.4	1.1399e-10	6.23689e-12	0	0	7.17636e-09	3.83331e-10	0	0	29.82
Rep_1	High	Unambiguous	[K].QCNGTSMCWCVNTAGVR.[R]	3xCarbamidomethyl [C2; C8; C10]; 1xOxidation [M7]; 1xHexNAc(2)Hex(6) [N3]	3.45781e-07	2.944e-08	1	1	1	22	P16422	P16422 [109-125]		0	3395.29	17	FALSE	Glycoprotein	3.44	142739433		High	HexNAc(2)Hex(6)	0	109	High	18.76	979.8	868	868	1.73789e-19	2.00522e-20	0	0	1.09411e-17	1.25715e-18	0	0	22.88
Rep_1	High	Unambiguous	[K].QCNGTSMCWCVNTAGVR.[R]	3xCarbamidomethyl [C2; C8; C10]; 1xDeamidated [Q1]; 1xOxidation [M7]; 1xHexNAc(2)Hex(6) [N3]	3.27636e-05	2.944e-08	1	1	1	11	P16422	P16422 [109-125]		0	3396.27	17	FALSE	Glycoprotein	54.18	66981311		High	HexNAc(2)Hex(6)	0	109	High	7.68	510.2	378.8	169.2	2.08525e-08	1.08472e-09	0	0	1.31279e-06	6.50993e-08	0	0	24.05
Rep_1	High	Unambiguous	[K].QCNGTSMCWCVNTAGVR.[R]	3xCarbamidomethyl [C2; C8; C10]; 1xOxidation [M7]; 1xHexNAc(3)Hex(5) [N3]	2.32682e-05	2.944e-08	1	1	1	11	P16422	P16422 [109-125]		0	3436.32	17	FALSE	Glycoprotein	28.71	193193648		High	HexNAc(3)Hex(5)	0	109	High	8.23	492.8	373	373	5.89792e-09	2.8248e-10	0	0	3.71311e-07	1.68483e-08	0	0	15.36
Rep_1	High	Unambiguous	[K].QCNGTSMCWCVNTAGVR.[R]	3xCarbamidomethyl [C2; C8; C10]; 1xHexNAc(2)Hex(6)Fuc(1) [N3]	3.93197e-05	2.944e-08	1	1	1	7	P16422	P16422 [109-125]		0	3525.35	17	FALSE	Glycoprotein	118.04			High	HexNAc(2)Hex(6)Fuc(1)	0	109	High	7.4	510.2	340.2	340.2	3.97551e-08	2.1448e-09	0	0	2.50283e-06	1.30223e-07	0	0	39.7
Rep_1	High	Unambiguous	[K].QCNGTSMCWCVNTAGVR.[R]	3xCarbamidomethyl [C2; C8; C10]; 1xHexNAc(2)Hex(7) [N3]; 1xOxidation [M7]; 1xHexNAc(2)Hex(6)Fuc(1) [N3]	1.61363e-07	2.944e-08	1	1	2	52	P16422	P16422 [109-125]		0	3541.35	17	FALSE	Glycoprotein	8.4	2.97409e+09		High	HexNAc(2)Hex(7)	0	109	High	21.76	1107.7	1010.8	550.1	1.73789e-22	1.95917e-23	0	0	1.09411e-20	1.22141e-21	0	0	29.61
Rep_1	High	Unambiguous	[K].QCNGTSMCWCVNTAGVR.[R]	3xCarbamidomethyl [C2; C8; C10]; 1xDeamidated [N/Q]; 1xHexNAc(2)Hex(7) [N3]	1.11585e-05	2.944e-08	1	1	2	18	P16422	P16422 [109-125]		0	3542.33	17	FALSE	Glycoprotein	10.35	106257933		High	HexNAc(2)Hex(7)	0	109	High	9.52	574.5	418.3	107.9	3.00558e-10	1.69451e-11	0	0	1.8922e-08	1.05401e-09	0	0	30.73
Rep_1	High	Unambiguous	[K].QCNGTSMCWCVNTAGVR.[R]	3xCarbamidomethyl [C2; C8; C10]; 1xOxidation [M7]; 1xHexNAc(2)Hex(7) [N3]	6.17044e-07	2.944e-08	1	1	1	69	P16422	P16422 [109-125]		0	3557.34	17	FALSE	Glycoprotein	3.32	7.18998e+08		High	HexNAc(2)Hex(7)	0	109	High	16.76	863.4	703.5	703.5	1.73789e-17	1.68641e-18	0	0	1.09411e-15	1.04941e-16	0	0	22.7
Rep_1	High	Unambiguous	[K].QCNGTSMCWCVNTAGVR.[R]	3xCarbamidomethyl [C2; C8; C10]; 1xDeamidated [Q1]; 1xOxidation [M7]; 1xHexNAc(2)Hex(7) [N3]	1.10731e-05	2.944e-08	1	1	1	45	P16422	P16422 [109-125]		0	3558.33	17	FALSE	Glycoprotein	27.79	2.90137e+08		High	HexNAc(2)Hex(7)	0	109	High	9.54	526.1	404.4	121.9	2.90737e-10	1.63522e-11	0	0	1.83037e-08	1.0165e-09	0	0	29.63
Rep_1	High	Unambiguous	[K].QCNGTSMCWCVNTAGVR.[R]	3xCarbamidomethyl [C2; C8; C10]; 1xHexNAc(3)Hex(6) [N3]	2.18208e-05	2.944e-08	1	1	1	6	P16422	P16422 [109-125]		0	3582.37	17	FALSE	Glycoprotein	56.86	21094158		High	HexNAc(3)Hex(6)	0	109	High	8.34	520.5	333.3	235.8	4.6155e-09	2.19803e-10	0	0	2.90575e-07	1.31706e-08	0	0	29.82
Rep_1	High	Unambiguous	[K].QCNGTSMCWCVNTAGVR.[R]	3xCarbamidomethyl [C2; C8; C10]; 1xDeamidated [Q1]; 1xHexNAc(3)Hex(6) [N3]	3.27636e-05	2.944e-08	1	1	1	5	P16422	P16422 [109-125]		0	3583.36	17	FALSE	Glycoprotein				High	HexNAc(3)Hex(6)	0	109	High	7.68	519.9	373.3	164.9	2.08525e-08	1.08497e-09	0	0	1.31279e-06	6.51156e-08	0	0	21.12
Rep_1	High	Unambiguous	[K].QCNGTSMCWCVNTAGVR.[R]	3xCarbamidomethyl [C2; C8; C10]; 1xHexNAc(2)Hex(3) [N3]	4.95943e-07	2.944e-08	1	1	1	2	P16422	P16422 [109-125]		0	2893.14	17	FALSE	Glycoprotein	51.54	6878457		High	HexNAc(2)Hex(3)	0	109	High	17.49	911.6	771.2	381.6	3.24972e-18	3.49049e-19	0	0	2.0459e-16	2.18951e-17	0	0	30.1
Rep_1	High	Unambiguous	[K].QCNGTSMCWCVNTAGVR.[R]	3xCarbamidomethyl [C2; C8; C10]; 1xOxidation [M7]; 1xHexNAc(3)Hex(6) [N3]	2.72886e-05	2.944e-08	1	1	1	16	P16422	P16422 [109-125]		0	3598.37	17	FALSE	Glycoprotein	11.87	306391712		High	HexNAc(3)Hex(6)	0	109	High	7.97	470.7	341.3	341.3	1.07144e-08	5.3167e-10	0	0	6.74539e-07	3.19202e-08	0	0	15.74
Rep_1	High	Unambiguous	[R].QAWALVGVIDGGSTSCNESVR.[N]	1xCarbamidomethyl [C16]; 1xHexNAc(2)Hex(7) [N17]	5.92822e-07	2.944e-08	1	1	1	9	Q9UHN6	Q9UHN6 [346-366]		0	3746.58	21	FALSE	Glycoprotein	30.57	118645064		High	HexNAc(2)Hex(7)	0	346	High	16.89	862.4	701.9	701.9	1.28486e-17	1.21436e-18	0	0	8.08899e-16	7.48636e-17	0	0	49.64
Rep_1	High	Unambiguous	[K].PLGLANDTDHYFLR.[Y]	1xHexNAc(8)Hex(6) [N6]	0.000132841	2.944e-08	1	1	1	1	Q969N2	Q969N2 [159-172]		0	4228.77	14	FALSE	Glycoprotein	30.09	42928576		High	HexNAc(8)Hex(6)	1	159	High	5.68	479.1	204.7	204.7	2.07126e-06	1.07353e-07	0	0	0.000130382	9.07954e-05	9.07798e-05	0.00027242	38.34
Rep_1	High	Unambiguous	[R].PPAPQENTTSEAGLPQGEAR.[T]	1xHexNAc(8)Hex(3) [N7]	3.7153e-05	2.944e-08	1	1	1	1	Q9UKM9	Q9UKM9 [255-274]		0	4160.78	20	FALSE			17595280		High	HexNAc(8)Hex(3)	1	255	High	7.49	540.9	317.1	13.9	3.25961e-08	1.76653e-09	0	0	2.05212e-06	1.06952e-07	0	0	19.43
Rep_1	High	Unambiguous	[R].PPAPQENTTSEAGLPQGEAR.[T]	1xHexNAc(7)Hex(4)Fuc(1) [N7]	6.99031e-06	2.944e-08	1	1	1	10	Q9UKM9	Q9UKM9 [255-274]		0	4265.81	20	FALSE		93.87	289999373		High	HexNAc(7)Hex(4)Fuc(1)	1	255	High	10.44	585	438.3	151.5	3.63953e-11	1.66574e-12	0	0	2.29131e-09	9.89567e-11	0	0	18.3
Rep_1	High	Unambiguous	[K].PPSSTEALNDSQEFPFPETPTK.[V]	1xHexNAc(4)Hex(6)Fuc(2) [N9]	1.77698e-05	2.944e-08	1	1	1	1	Q4ZIN3	Q4ZIN3 [181-202]		0	4495.88	22	FALSE	Glycoprotein	48.3	28702240		Peak Found	HexNAc(4)Hex(6)Fuc(2)	1	181	High	8.68	657.8	159.7	159.7	2.06916e-09	9.8624e-11	0	0	1.30266e-07	6.07213e-09	0	0	46.4
Rep_1	High	Unambiguous	[K].PSYEAIPESSPPSGITSASNTTPGEPAASSSR.[P]	1xHexNAc(5)Hex(3) [N20]	1.22967e-05	2.944e-08	1	1	1	1	P35658	P35658 [1263-1294]		0	4634.02	32	FALSE		19.15	14773826		Peak Found	HexNAc(5)Hex(3)	1	1263	High	9.34	533.8	388.1	388.1	4.55695e-10	2.55731e-11	0	0	2.86889e-08	1.60994e-09	0	0	41.62
Rep_1	High	Unambiguous	[R].PTKQNNQVAIVYNITLDADGFSSR.[V]	1xDeamidated [N/Q]; 1xHexNAc(6)Hex(3)Fuc(2)NeuAc(1) [N13]	9.03475e-05	2.944e-08	1	1	2	2	P17301	P17301 [687-710]		1	4940.17	24	FALSE		7.73	11248290		Peak Found	HexNAc(6)Hex(3)Fuc(2)NeuAc(1)	-1	687	High	6.21	442	263.1	22.3	6.20015e-07	3.36181e-08	0	0	3.90323e-05	3.44005e-05	3.22862e-05	5.77701e-05	60.84
Rep_1	High	Unambiguous	[R].PVTPIAQNQTTLGSSR.[A]	1xHexNAc(2)Hex(8) [N8]	4.42888e-05	2.944e-08	1	1	1	1	Q9NZP8	Q9NZP8 [235-250]		0	3372.47	16	FALSE	Glycoprotein	26.29	8854570		High	HexNAc(2)Hex(8)	0	235	High	7.22	507.3	247.3	247.3	5.99899e-08	3.26102e-09	0	0	3.77673e-06	1.24702e-05	1.23239e-05	6.56771e-05	5.28
Rep_1	High	Unambiguous	[K].QADEDIQGTQNLLTSIESETAASEETLFNASQR.[I]	1xHexNAc(2)Hex(3)Fuc(1) [N29]	7.77542e-05	2.944e-08	1	1	1	3	P07942	P07942 [1615-1647]		0	4635.06	33	FALSE	Glycoprotein	46.72	15920402		High	HexNAc(2)Hex(3)Fuc(1)	1	1615	High	6.41	402.5	253.2	46.3	3.84928e-07	2.10311e-08	0	0	2.42331e-05	3.44005e-05	3.31488e-05	5.92628e-05	82.47
Rep_1	High	Unambiguous	[K].QADEDIQGTQNLLTSIESETAASEETLFNASQR.[I]	1xHexNAc(2)Hex(4)Fuc(1) [N29]	2.54754e-06	2.944e-08	1	1	1	14	P07942	P07942 [1615-1647]		0	4797.11	33	FALSE	Glycoprotein	28.09	11902803		High	HexNAc(2)Hex(4)Fuc(1)	0	1615	High	12.72	677.3	581.9	96.7	1.9259e-13	1.61831e-14	0	0	1.21247e-11	9.96139e-13	0	0	91.75
Rep_1	High	Unambiguous	[K].QADEDIQGTQNLLTSIESETAASEETLFNASQR.[I]	1xHexNAc(3)Hex(3)Fuc(1) [N29]	8.8566e-06	2.944e-08	1	1	1	3	P07942	P07942 [1615-1647]		0	4838.14	33	FALSE	Glycoprotein	32.31	18197532		High	HexNAc(3)Hex(3)Fuc(1)	1	1615	High	9.97	543.1	408.2	66.1	1.08364e-10	5.88775e-12	0	0	6.8222e-09	3.64153e-10	0	0	82.18
Rep_1	High	Unambiguous	[K].QADEDIQGTQNLLTSIESETAASEETLFNASQR.[I]	1xHexNAc(2)Hex(5)Fuc(1) [N29]	4.11147e-06	2.944e-08	1	1	1	14	P07942	P07942 [1615-1647]		0	4959.16	33	FALSE	Glycoprotein	16.43	5.27125e+07		High	HexNAc(2)Hex(5)Fuc(1)	-1	1615	High	11.58	661.3	526.8	526.8	2.62185e-12	1.8956e-13	0	0	1.65062e-10	1.16028e-11	0	0	91.65
Rep_1	High	Unambiguous	[K].QADEDIQGTQNLLTSIESETAASEETLFNASQR.[I]	1xHexNAc(2)Hex(6) [N29]	1.80415e-07	2.944e-08	1	1	1	23	P07942	P07942 [1615-1647]		0	4975.16	33	FALSE	Glycoprotein	22.52	5.40779e+08		High	HexNAc(2)Hex(6)	1	1615	High	21.29	1108.3	950.1	195.4	5.10027e-22	4.61972e-23	0	0	3.21094e-20	2.84802e-21	0	0	81.58
Rep_1	High	Unambiguous	[R].QAKTPMTNSSIQFLDNAFR.[K]	1xHexNAc(4)Hex(4)Fuc(1)NeuAc(1)Na(1) [N8]	6.40468e-05	2.944e-08	1	1	1	1	P15586	P15586 [272-290]		1	4088.74	19	FALSE	Glycoprotein	75.29	5.19113e+06		High	HexNAc(4)Hex(4)Fuc(1)NeuAc(1)Na(1)	-1	272	High	6.69	477.8	330.7	330.7	2.05795e-07	1.13748e-08	0	0	1.29559e-05	3.44005e-05	3.43631e-05	6.12933e-05	62.67
Rep_1	High	Unambiguous	[K].QCNGTSMCWCVNTAGVR.[R]	3xCarbamidomethyl [C2; C8; C10]; 1xHexNAc(4)Hex(3)NeuAc(1)Na(1) [N3]	1.48815e-05	2.944e-08	1	1	1	13	P16422	P16422 [109-125]		0	3612.37	17	FALSE	Glycoprotein	16.41	141334518		High	HexNAc(4)Hex(3)NeuAc(1)Na(1)	0	109	High	9	521.2	387.2	387.2	1.01062e-09	5.25652e-11	0	0	6.3625e-08	3.3033e-09	0	0	29.63
Rep_1	High	Unambiguous	[K].QCNGTSMCWCVNTAGVR.[R]	3xCarbamidomethyl [C2; C8; C10]; 1xHexNAc(2)Hex(7)Fuc(1) [N3]	1.38028e-05	2.944e-08	1	1	1	5	P16422	P16422 [109-125]		0	3687.41	17	FALSE	Glycoprotein	85.75	19683828		High	HexNAc(2)Hex(7)Fuc(1)	0	109	High	9.13	573.2	401.4	401.4	7.40572e-10	4.01556e-11	0	0	4.66236e-08	2.52299e-09	0	0	40.44
Rep_1	High	Unambiguous	[R].QCNQTSVCWCVNSVGVR.[R]	3xCarbamidomethyl [C2; C8; C10]; 1xHexNAc(2)Hex(6) [N3]	2.05483e-07	2.944e-08	1	1	1	46	P09758	P09758 [118-134]		0	3432.38	17	FALSE	Glycoprotein	12.13	2173763605		High	HexNAc(2)Hex(6)	0	118	High	20.76	1063.6	965.4	965.4	1.73789e-21	1.95374e-22	0	0	1.09411e-19	1.2369e-20	0	0	31.71
Rep_1	High	Unambiguous	[R].QCNQTSVCWCVNSVGVR.[R]	3xCarbamidomethyl [C2; C8; C10]; 1xDeamidated [N/Q]; 1xHexNAc(2)Hex(6) [N3]	3.45781e-07	2.944e-08	1	1	3	26	P09758	P09758 [118-134]		0	3433.36	17	FALSE	Glycoprotein	17.84	716986897		High	HexNAc(2)Hex(6)	0	118	High	18.76	996.2	828.8	326.1	1.73789e-19	1.95759e-20	0	0	1.09411e-17	1.22718e-18	0	0	36.1
Rep_1	High	Unambiguous	[R].QCNQTSVCWCVNSVGVR.[R]	3xCarbamidomethyl [C2; C8; C10]; 2xDeamidated [N12; Q]; 1xHexNAc(2)Hex(6) [N3]	3.67415e-05	2.944e-08	1	1	2	9	P09758	P09758 [118-134]		0	3434.34	17	FALSE	Glycoprotein	91.24	8.3212e+06		High	HexNAc(2)Hex(6)	0	118	High	7.5	537.3	371.2	56	3.13418e-08	1.69574e-09	0	0	1.97316e-06	1.02463e-07	0	0	32.49
Rep_1	High	Unambiguous	[R].QCNQTSVCWCVNSVGVR.[R]	3xCarbamidomethyl [C2; C8; C10]; 1xHexNAc(4)Hex(3)Fuc(1) [N3]	9.65059e-05	2.944e-08	1	1	1	1	P09758	P09758 [118-134]		0	3498.43	17	FALSE	Glycoprotein	24.09	11512602		Peak Found	HexNAc(4)Hex(3)Fuc(1)	0	118	High	6.12	561.8	188.6	188.6	7.6312e-07	4.1158e-08	0	0	4.80409e-05	6.39952e-05	6.38284e-05	0.00022899	31.83
Rep_1	High	Unambiguous	[R].QCNQTSVCWCVNSVGVR.[R]	3xCarbamidomethyl [C2; C8; C10]; 1xHexNAc(2)Hex(6)Fuc(1) [N3]	5.96227e-06	2.944e-08	1	1	1	10	P09758	P09758 [118-134]		0	3578.43	17	FALSE	Glycoprotein	22.69	25595024		Peak Found	HexNAc(2)Hex(6)Fuc(1)	0	118	High	10.77	609.1	529.1	529.1	1.7004e-11	8.50657e-13	0	0	1.07051e-09	4.9606e-11	0	0	42.99
Rep_1	High	Unambiguous	[R].QCNQTSVCWCVNSVGVR.[R]	3xCarbamidomethyl [C2; C8; C10]; 1xHexNAc(2)Hex(7) [N3]	1.72129e-07	2.944e-08	1	1	1	55	P09758	P09758 [118-134]		0	3594.43	17	FALSE	Glycoprotein	10.91	4247148670		High	HexNAc(2)Hex(7)	0	118	High	21.49	1131.5	1061	1061	3.24972e-22	3.22329e-23	0	0	2.0459e-20	2.01041e-21	0	0	32.14
Rep_1	High	Unambiguous	[R].QCNQTSVCWCVNSVGVR.[R]	3xCarbamidomethyl [C2; C8; C10]; 1xDeamidated [N/Q]; 1xHexNAc(2)Hex(7) [N3]	2.64807e-07	2.944e-08	1	1	3	32	P09758	P09758 [118-134]		0	3595.41	17	FALSE	Glycoprotein	3.2	188562486		High	HexNAc(2)Hex(7)	0	118	High	19.76	1028.5	863.6	394.5	1.73789e-20	2.0115e-21	0	0	1.09411e-18	1.28082e-19	0	0	33.43
Rep_1	High	Unambiguous	[R].QCNQTSVCWCVNSVGVR.[R]	3xCarbamidomethyl [C2; C8; C10]; 2xDeamidated [Q4; N12]; 1xHexNAc(2)Hex(7) [N3]	2.60319e-05	2.944e-08	1	1	1	10	P09758	P09758 [118-134]		0	3596.4	17	FALSE	Glycoprotein	81.98	81695464		High	HexNAc(2)Hex(7)	0	118	High	8.05	544	372.8	14.1	8.99483e-09	4.47915e-10	0	0	5.6628e-07	2.67727e-08	0	0	33.97
Rep_1	High	Unambiguous	[R].QCNQTSVCWCVNSVGVR.[R]	3xCarbamidomethyl [C2; C8; C10]; 1xHexNAc(3)Hex(6) [N3]	8.46359e-07	2.944e-08	1	1	1	7	P09758	P09758 [118-134]		0	3635.46	17	FALSE	Glycoprotein	9.77	51762664		High	HexNAc(3)Hex(6)	0	118	High	15.76	823.2	693	693	1.73789e-16	1.65481e-17	0	0	1.09411e-14	1.02582e-15	0	0	32.36
Rep_1	High	Unambiguous	[R].QCNQTSVCWCVNSVGVR.[R]	3xCarbamidomethyl [C2; C8; C10]; 1xHexNAc(4)Hex(3)NeuAc(1)Na(1) [N3]	5.41142e-06	2.944e-08	1	1	1	16	P09758	P09758 [118-134]		0	3665.45	17	FALSE	Glycoprotein	15.8	171352751		High	HexNAc(4)Hex(3)NeuAc(1)Na(1)	0	118	High	10.98	621.8	494.1	494.1	1.05742e-11	5.89444e-13	0	0	6.6571e-10	3.50633e-11	0	0	37.04
Rep_1	High	Unambiguous	[R].QCNQTSVCWCVNSVGVR.[R]	3xCarbamidomethyl [C2; C8; C10]; 1xDeamidated [N/Q]; 1xHexNAc(4)Hex(3)NeuAc(1)Na(1) [N3]	8.12193e-05	2.944e-08	1	1	3	3	P09758	P09758 [118-134]		0	3666.44	17	FALSE	Glycoprotein	10.23	55839008		High	HexNAc(4)Hex(3)NeuAc(1)Na(1)	0	118	High	6.35	430.6	300.9	166.4	4.42368e-07	2.41734e-08	0	0	2.7849e-05	3.44005e-05	3.28933e-05	5.88166e-05	31.13
Rep_1	High	Unambiguous	[R].QCNQTSVCWCVNSVGVR.[R]	3xCarbamidomethyl [C2; C8; C10]; 1xHexNAc(4)Hex(5) [N3]	1.44345e-05	2.944e-08	1	1	1	1	P09758	P09758 [118-134]		0	3676.48	17	FALSE	Glycoprotein			No Quan Values	High	HexNAc(4)Hex(5)	0	118	High	9.05	530.1	396.1	396.1	8.91417e-10	4.77114e-11	0	0	5.61203e-08	3.00005e-09	0	0
Rep_1	High	Unambiguous	[R].QCNQTSVCWCVNSVGVR.[R]	3xCarbamidomethyl [C2; C8; C10]; 1xHexNAc(2)Hex(7)Fuc(1) [N3]	0.000113664	2.944e-08	1	1	1	5	P09758	P09758 [118-134]		0	3740.49	17	FALSE	Glycoprotein	154.08	11817258		Peak Found	HexNAc(2)Hex(7)Fuc(1)	0	118	High	5.89	551.2	163.5	163.5	1.27368e-06	6.65585e-08	0	0	8.01794e-05	7.24945e-05	7.24675e-05	0.000279033	42.52
Rep_1	High	Unambiguous	[R].QCNQTSVCWCVNSVGVR.[R]	3xCarbamidomethyl [C2; C8; C10]; 1xHexNAc(2)Hex(8) [N3]	1.61363e-07	2.944e-08	1	1	1	41	P09758	P09758 [118-134]		0	3756.48	17	FALSE	Glycoprotein	12.29	6253144946		High	HexNAc(2)Hex(8)	0	118	High	21.76	1117.2	1006.2	1006.2	1.73789e-22	1.94239e-23	0	0	1.09411e-20	1.21087e-21	0	0	32
Rep_1	High	Unambiguous	[R].QCNQTSVCWCVNSVGVR.[R]	3xCarbamidomethyl [C2; C8; C10]; 1xDeamidated [N/Q]; 1xHexNAc(2)Hex(8) [N3]	2.05483e-07	2.944e-08	1	1	3	30	P09758	P09758 [118-134]		0	3757.47	17	FALSE	Glycoprotein	16.97	3.6155e+08		High	HexNAc(2)Hex(8)	0	118	High	20.76	1075.6	902.2	550	1.73789e-21	1.94075e-22	0	0	1.09411e-19	1.22875e-20	0	0	33.72
Rep_1	High	Unambiguous	[R].QCNQTSVCWCVNSVGVR.[R]	3xCarbamidomethyl [C2; C8; C10]; 2xDeamidated [N12; Q]; 1xHexNAc(2)Hex(8) [N3]	1.22918e-05	2.944e-08	1	1	2	3	P09758	P09758 [118-134]		0	3758.45	17	FALSE	Glycoprotein			No Quan Values	High	HexNAc(2)Hex(8)	0	118	High	9.34	564.3	398.5	58.8	4.54922e-10	2.55007e-11	0	0	2.86402e-08	1.60522e-09	0	0
Rep_1	High	Unambiguous	[R].QCNQTSVCWCVNSVGVR.[R]	3xCarbamidomethyl [C2; C8; C10]; 1xHexNAc(6)Hex(3) [N3]	1.7628e-06	2.944e-08	1	1	1	1	P09758	P09758 [118-134]		0	3758.53	17	FALSE	Glycoprotein			Not Reliable	High	HexNAc(6)Hex(3)	0	118	High	13.66	762.4	420	420	2.18021e-14	1.9417e-15	0	0	1.37258e-12	1.20745e-13	0	0
Rep_1	High	Unambiguous	[R].QCNQTSVCWCVNSVGVR.[R]	3xCarbamidomethyl [C2; C8; C10]; 1xDeamidated [N/Q]; 1xHexNAc(6)Hex(3) [N3]	5.3115e-05	2.944e-08	1	1	3	3	P09758	P09758 [118-134]		0	3759.52	17	FALSE	Glycoprotein			No Quan Values	High	HexNAc(6)Hex(3)	0	118	High	6.95	380.2	292.9	0.3	1.10944e-07	6.12591e-09	0	0	6.98454e-06	2.41505e-05	2.37586e-05	6.34317e-05
Rep_1	High	Unambiguous	[R].QCNQTSVCWCVNSVGVR.[R]	3xCarbamidomethyl [C2; C8; C10]; 1xHexNAc(3)Hex(6)Fuc(1) [N3]	3.29371e-06	2.944e-08	1	1	1	4	P09758	P09758 [118-134]		0	3781.51	17	FALSE	Glycoprotein	29.7	25060268		High	HexNAc(3)Hex(6)Fuc(1)	0	118	High	12.09	651.3	449.8	449.8	8.05596e-13	5.22353e-14	0	0	5.07173e-11	3.20134e-12	0	0	32.38
Rep_1	High	Unambiguous	[R].QCNQTSVCWCVNSVGVR.[R]	3xCarbamidomethyl [C2; C8; C10]; 1xDeamidated [N/Q]; 1xHexNAc(2)Hex(5)Fuc(1) [N3]	4.57664e-05	2.944e-08	1	1	3	4	P09758	P09758 [118-134]		0	3417.36	17	FALSE	Glycoprotein	20.87	5.01648e+06		High	HexNAc(2)Hex(5)Fuc(1)	0	118	High	7.17	407	296	26.8	6.71128e-08	3.61928e-09	0	0	4.22515e-06	1.24702e-05	1.22505e-05	6.52955e-05	44.65
Rep_1	High	Unambiguous	[K].QCNGTSMCWCVNTAGVR.[R]	3xCarbamidomethyl [C2; C8; C10]; 1xDeamidated [N12]; 1xHexNAc(4)Hex(3)NeuAc(1)Na(1) [N3]	9.17166e-05	2.944e-08	1	1	2	3	P16422	P16422 [109-125]		0	3613.36	17	FALSE	Glycoprotein				High	HexNAc(4)Hex(3)NeuAc(1)Na(1)	0	109	High	6.19	426.4	271.9	0.1	6.5014e-07	3.52704e-08	0	0	4.09287e-05	3.44005e-05	3.2194e-05	5.76402e-05	27.33
Rep_1	High	Unambiguous	[R].QCNQTSVCWCVNSVGVR.[R]	3xCarbamidomethyl [C2; C8; C10]; 1xHexNAc(2)Hex(5)Fuc(1) [N3]	5.4862e-05	2.944e-08	1	1	1	8	P09758	P09758 [118-134]		0	3416.38	17	FALSE	Glycoprotein	59.08	54935732		High	HexNAc(2)Hex(5)Fuc(1)	0	118	High	6.91	479.2	282.5	282.5	1.23583e-07	6.84676e-09	0	0	7.78027e-06	2.41505e-05	2.36013e-05	6.30557e-05	31.68
Rep_1	High	Unambiguous	[R].QCNQTSVCWCVNSVGVR.[R]	3xCarbamidomethyl [C2; C8; C10]; 1xHexNAc(2)Hex(5) [N3]	2.18304e-07	2.944e-08	1	1	1	18	P09758	P09758 [118-134]		0	3270.32	17	FALSE	Glycoprotein	10.99	825711383		High	HexNAc(2)Hex(5)	0	118	High	20.52	1093.7	984.6	984.6	3.04199e-21	2.96972e-22	0	0	1.91512e-19	1.85942e-20	0	0	31.89
Rep_1	High	Unambiguous	[K].QCNGTSMCWCVNTAGVR.[R]	3xCarbamidomethyl [C2; C8; C10]; 1xHexNAc(2)Hex(8) [N3]	1.95139e-07	2.944e-08	1	1	1	64	P16422	P16422 [109-125]		0	3703.4	17	FALSE	Glycoprotein	5.59	5000094640		High	HexNAc(2)Hex(8)	0	109	High	20.97	1105	1014.4	526.9	1.07215e-21	1.08841e-22	0	0	6.74983e-20	6.81166e-21	0	0	30.17
Rep_1	High	Unambiguous	[K].QCNGTSMCWCVNTAGVR.[R]	3xCarbamidomethyl [C2; C8; C10]; 1xDeamidated [N/Q]; 1xHexNAc(2)Hex(8) [N3]; 1xOxidation [M7]; 1xHexNAc(2)Hex(7)Fuc(1) [N3]	6.71112e-07	2.944e-08	1	1	3	37	P16422	P16422 [109-125]		0	3704.38	17	FALSE	Glycoprotein	114.09	68594856		High	HexNAc(2)Hex(8)	0	109	High	16.49	886	696.4	328.4	3.24972e-17	3.50117e-18	0	0	2.0459e-15	2.19568e-16	0	0	31.74
Rep_1	High	Unambiguous	[K].QCNGTSMCWCVNTAGVR.[R]	3xCarbamidomethyl [C2; C8; C10]; 1xOxidation [M7]; 1xHexNAc(2)Hex(8) [N3]	2.05483e-07	2.944e-08	1	1	1	87	P16422	P16422 [109-125]		0	3719.4	17	FALSE	Glycoprotein	13.63	1182789241		High	HexNAc(2)Hex(8)	0	109	High	20.76	1082.6	1004	1004	1.73789e-21	1.96153e-22	0	0	1.09411e-19	1.24178e-20	0	0	22.73
Rep_1	High	Unambiguous	[K].QCNGTSMCWCVNTAGVR.[R]	3xCarbamidomethyl [C2; C8; C10]; 1xDeamidated [Q1]; 1xOxidation [M7]; 1xHexNAc(2)Hex(8) [N3]	8.80864e-06	2.944e-08	1	1	1	54	P16422	P16422 [109-125]		0	3720.38	17	FALSE	Glycoprotein	67.87	493845822		High	HexNAc(2)Hex(8)	0	109	High	9.98	585.7	409.7	156.4	1.05742e-10	5.68318e-12	0	0	6.6571e-09	3.50159e-10	0	0	29.98
Rep_1	High	Unambiguous	[K].QCNGTSMCWCVNTAGVR.[R]	3xCarbamidomethyl [C2; C8; C10]; 1xHexNAc(2)Hex(9) [N3]	2.84338e-07	2.944e-08	1	1	1	4	P16422	P16422 [109-125]		0	3865.45	17	FALSE	Glycoprotein	32.93	132605362		High	HexNAc(2)Hex(9)	0	109	High	19.49	1016.3	853.8	429.2	3.24972e-20	3.5127e-21	0	0	2.0459e-18	2.21533e-19	0	0	29.96
Rep_1	High	Unambiguous	[K].QCNGTSMCWCVNTAGVR.[R]	3xCarbamidomethyl [C2; C8; C10]; 1xDeamidated [Q1]; 1xHexNAc(2)Hex(9) [N3]	5.49436e-06	2.944e-08	1	1	1	4	P16422	P16422 [109-125]		0	3866.44	17	FALSE	Glycoprotein	116.27	1.25844e+07		Peak Found	HexNAc(2)Hex(9)	0	109	High	10.94	628.8	474.7	97.5	1.1399e-11	6.23483e-13	0	0	7.17636e-10	3.67651e-11	0	0	30.46
Rep_1	High	Unambiguous	[K].QCNGTSMCWCVNTAGVR.[R]	3xCarbamidomethyl [C2; C8; C10]; 1xHexNAc(2)Hex(10) [N3]	7.59955e-07	2.944e-08	1	1	1	3	P16422	P16422 [109-125]		0	4027.51	17	FALSE	Glycoprotein	12.46	51783136		Peak Found	HexNAc(2)Hex(10)	0	109	High	16.09	884.5	745.6	248.8	8.05596e-17	6.86583e-18	0	0	5.07173e-15	4.24471e-16	0	0	29.88
Rep_1	High	Unambiguous	[K].QCNGTSMCWCVNTAGVR.[R]	3xCarbamidomethyl [C2; C8; C10]; 1xDeamidated [Q1]; 1xHexNAc(2)Hex(10) [N3]	8.80864e-06	2.944e-08	1	1	1	1	P16422	P16422 [109-125]		0	4028.49	17	FALSE	Glycoprotein			No Quan Values	High	HexNAc(2)Hex(10)	1	109	High	9.98	588.5	455.3	8.1	1.05742e-10	5.6748e-12	0	0	6.6571e-09	3.49613e-10	0	0
Rep_1	High	Unambiguous	[K].QCNGTSMCWCVNTAGVR.[R]	3xCarbamidomethyl [C2; C8; C10]; 1xHexNAc(6)Hex(6)NeuAc(1) [N3]	3.8498e-06	2.944e-08	1	1	1	1	P16422	P16422 [109-125]		0	4482.71	17	FALSE	Glycoprotein	18.59	136935088		Peak Found	HexNAc(6)Hex(6)NeuAc(1)	0	109	High	11.73	676.1	458.7	38.7	1.85737e-12	1.30775e-13	0	0	1.16933e-10	7.90497e-12	0	0	41.66
Rep_1	High	Unambiguous	[K].QCNGTSMCWCVNTAGVRR.[T]	3xCarbamidomethyl [C2; C8; C10]; 1xHexNAc(2)Hex(8) [N3]	2.0955e-05	2.944e-08	1	1	1	2	P16422	P16422 [109-126]		1	3859.5	18	FALSE	Glycoprotein	15.32	44667864		High	HexNAc(2)Hex(8)	0	109	High	8.4	478.5	384.9	312	3.9492e-09	1.90391e-10	0	0	2.48627e-07	1.14747e-08	0	0	23.12
Rep_1	High	Unambiguous	[R].QCNQTSVCWCVNSVGVR.[R]	3xCarbamidomethyl [C2; C8; C10]; 1xHexNAc(1) [N3]	1.11114e-06	2.944e-08	1	1	1	5	P09758	P09758 [118-134]		0	2256.98	17	FALSE	Glycoprotein	24.12	13885493		Peak Found	HexNAc(1)	0	118	High	14.95	800.4	668.6	668.6	1.13122e-15	9.23832e-17	0	0	7.12175e-14	5.68052e-15	0	0	34.4
Rep_1	High	Unambiguous	[R].QCNQTSVCWCVNSVGVR.[R]	3xCarbamidomethyl [C2; C8; C10]; 1xHexNAc(2)Fuc(1) [N3]	0.000151716	2.944e-08	1	1	1	1	P09758	P09758 [118-134]		0	2606.12	17	FALSE	Glycoprotein	56.51	8.75385e+06		Peak Found	HexNAc(2)Fuc(1)	0	118	High	5.5	401.2	316.9	316.9	3.1391e-06	1.60076e-07	0	0	0.000197587	9.8823e-05	9.87362e-05	0.000320137	41.04
Rep_1	High	Unambiguous	[R].QCNQTSVCWCVNSVGVR.[R]	3xCarbamidomethyl [C2; C8; C10]; 1xHexNAc(2)Hex(3) [N3]	4.58163e-07	2.944e-08	1	1	1	2	P09758	P09758 [118-134]		0	2946.22	17	FALSE	Glycoprotein	95.64	7.59075e+06		Peak Found	HexNAc(2)Hex(3)	0	118	High	17.76	947.1	799.4	799.4	1.73789e-18	1.83696e-19	0	0	1.09411e-16	1.14915e-17	0	0	32.29
Rep_1	High	Unambiguous	[R].QCNQTSVCWCVNSVGVR.[R]	3xCarbamidomethyl [C2; C8; C10]; 1xHexNAc(2)Hex(3)Fuc(1) [N3]	1.50004e-05	2.944e-08	1	1	1	2	P09758	P09758 [118-134]		0	3092.28	17	FALSE	Glycoprotein	48.97	4007325		Peak Found	HexNAc(2)Hex(3)Fuc(1)	0	118	High	8.98	546.2	418.7	418.7	1.04412e-09	5.41524e-11	0	0	6.57336e-08	3.40382e-09	0	0	41.26
Rep_1	High	Unambiguous	[R].QCNQTSVCWCVNSVGVR.[R]	3xCarbamidomethyl [C2; C8; C10]; 1xHexNAc(2)Hex(4) [N3]	3.26051e-07	2.944e-08	1	1	1	7	P09758	P09758 [118-134]		0	3108.27	17	FALSE	Glycoprotein	48.06	79176478		High	HexNAc(2)Hex(4)	0	118	High	18.98	1030.6	895.5	895.5	1.05742e-19	1.04914e-20	0	0	6.6571e-18	6.50395e-19	0	0	30.61
Rep_1	High	Unambiguous	[R].QCNQTSVCWCVNSVGVR.[R]	3xCarbamidomethyl [C2; C8; C10]; 1xDeamidated [Q4]; 1xHexNAc(2)Hex(4) [N3]	5.49436e-06	2.944e-08	1	1	1	4	P09758	P09758 [118-134]		0	3109.25	17	FALSE	Glycoprotein	60.72	61036856		High	HexNAc(2)Hex(4)	0	118	High	10.94	608.4	493.8	27.1	1.1399e-11	6.22877e-13	0	0	7.17636e-10	3.67256e-11	0	0	31.31
Rep_1	High	Unambiguous	[R].QCNQTSVCWCVNSVGVR.[R]	3xCarbamidomethyl [C2; C8; C10]; 1xDeamidated [Q]; 1xHexNAc(2)Hex(5) [N3]	5.1359e-06	2.944e-08	1	1	2	4	P09758	P09758 [118-134]		0	3271.31	17	FALSE	Glycoprotein			No Quan Values	High	HexNAc(2)Hex(5)	0	118	High	11.09	600.2	473.8	98.3	8.15566e-12	4.7155e-13	0	0	5.13449e-10	2.87758e-11	0	0
Rep_1	High	Unambiguous	[K].MYATIYELKEDKSYNVTSVLFR.[K]	1xHexNAc(2)Hex(10) [N15]	4.14111e-07	2.944e-08	1	1	1	7	P80188	P80188 [71-92]		2	4697.04	22	FALSE	Glycoprotein	55.59	4.74351e+07		High	HexNAc(2)Hex(10)	1	71	High	18.11	954.5	517.1	38.2	7.71065e-19	7.30375e-20	0	0	4.85434e-17	4.54615e-18	0	0	53.99
Rep_1	High	Unambiguous	[K].MYATIYELKEDKSYNVTSVLFR.[K]	1xOxidation [M1]; 1xHexNAc(2)Hex(9) [N15]	4.93263e-07	2.944e-08	1	1	1	11	P80188	P80188 [71-92]		2	4550.98	22	FALSE	Glycoprotein	23.57	49223209		High	HexNAc(2)Hex(9)	1	71	High	17.51	931.9	640	640	3.11453e-18	3.33111e-19	0	0	1.96079e-16	2.08515e-17	0	0	52.29
Rep_1	High	Unambiguous	[K].LNLYLDSVNETQFCVNIPAVR.[N]	1xCarbamidomethyl [C14]; 1xDeamidated [Q12]; 1xHexNAc(4)Hex(5)Fuc(1)NeuAc(1) [N9]	2.18051e-06	2.944e-08	1	1	1	3	Q6YHK3	Q6YHK3 [1347-1367]		0	4525.97	21	FALSE	Glycoprotein	21.77	13132979		High	HexNAc(4)Hex(5)Fuc(1)NeuAc(1)	0	1347	High	13.11	715.1	435.6	8.2	7.81774e-14	5.62061e-15	0	0	4.92175e-12	3.49313e-13	0	0	70.23
Rep_1	High	Unambiguous	[K].LNLYLDSVNETQFCVNIPAVR.[N]	1xCarbamidomethyl [C14]; 1xHexNAc(4)Hex(5)Fuc(3) [N9]	3.53291e-06	2.944e-08	1	1	1	2	Q6YHK3	Q6YHK3 [1347-1367]		0	4526	21	FALSE	Glycoprotein			No Quan Values	High	HexNAc(4)Hex(5)Fuc(3)	1	1347	High	11.93	693.3	464.4	4.3	1.17621e-12	7.47289e-14	0	0	7.40499e-11	4.47956e-12	0	0
Rep_1	High	Unambiguous	[K].LNLYLDSVNETQFCVNIPAVR.[N]	1xCarbamidomethyl [C14]; 1xHexNAc(4)Hex(5)NeuAc(2) [N9]	1.61459e-06	2.944e-08	1	1	1	2	Q6YHK3	Q6YHK3 [1347-1367]		0	4670.02	21	FALSE	Glycoprotein	38.33	36353212		Peak Found	HexNAc(4)Hex(5)NeuAc(2)	1	1347	High	13.9	756.6	570.9	2.7	1.26691e-14	9.38014e-16	0	0	7.97602e-13	5.73799e-14	0	0	70.63
Rep_1	High	Unambiguous	[K].LNLYLDSVNETQFCVNIPAVR.[N]	1xCarbamidomethyl [C14]; 1xHexNAc(4)Hex(5)Fuc(2)NeuAc(1) [N9]	1.54378e-05	2.944e-08	1	1	1	4	Q6YHK3	Q6YHK3 [1347-1367]		0	4671.04	21	FALSE	Glycoprotein	17.78	49520131		Peak Found	HexNAc(4)Hex(5)Fuc(2)NeuAc(1)	0	1347	High	8.93	565.4	378.7	0.7	1.17432e-09	6.00904e-11	0	0	7.39307e-08	3.78436e-09	0	0	70.09
Rep_1	High	Unambiguous	[K].LNLYLDSVNETQFCVNIPAVR.[N]	1xCarbamidomethyl [C14]; 1xDeamidated [Q12]; 1xHexNAc(4)Hex(5)Fuc(2)NeuAc(1) [N9]	9.67051e-05	2.944e-08	1	1	1	1	Q6YHK3	Q6YHK3 [1347-1367]		0	4672.03	21	FALSE	Glycoprotein	14.63	2.8351e+06		Peak Found	HexNAc(4)Hex(5)Fuc(2)NeuAc(1)	1	1347	High	6.11	455.2	248.4	44.6	7.68082e-07	4.1335e-08	0	0	4.83532e-05	6.39952e-05	6.38115e-05	0.000228925	69.57
Rep_1	High	Unambiguous	[K].LNLYLDSVNETQFCVNIPAVR.[N]	1xCarbamidomethyl [C14]; 1xHexNAc(4)Hex(5)Fuc(1)NeuAc(2) [N9]	7.72005e-07	2.944e-08	1	1	1	15	Q6YHK3	Q6YHK3 [1347-1367]		0	4816.08	21	FALSE	Glycoprotein	14.34	1.14434e+08		High	HexNAc(4)Hex(5)Fuc(1)NeuAc(2)	0	1347	High	16.04	854.4	668.3	9.2	9.02228e-17	7.59698e-18	0	0	5.68009e-15	4.68935e-16	0	0	76.74
Rep_1	High	Unambiguous	[R].INNGGCQDLCLLTHQGHVNCSCR.[G]	4xCarbamidomethyl [C6; C10; C20; C22]; 1xHexNAc(2)Hex(9) [N19]	1.85562e-06	2.944e-08	1	1	1	3	Q07954	Q07954 [2484-2506]		0	4577.82	23	FALSE	Glycoprotein	29.07	79442308		Peak Found	HexNAc(2)Hex(9)	0	2484	High	13.53	726.9	429.1	156.5	2.98132e-14	2.64998e-15	0	0	1.87693e-12	1.66042e-13	0	0	22.91
Rep_1	High	Unambiguous	[K].LNLYLDSVNETQFCVNIPAVR.[N]	1xCarbamidomethyl [C14]; 1xHexNAc(4)Hex(5)Fuc(1)NeuAc(1) [N9]	8.41637e-07	2.944e-08	1	1	1	22	Q6YHK3	Q6YHK3 [1347-1367]		0	4524.98	21	FALSE	Glycoprotein	15.29	175210981		High	HexNAc(4)Hex(5)Fuc(1)NeuAc(1)	0	1347	High	15.78	859.5	668.3	33.5	1.67042e-16	1.48913e-17	0	0	1.05163e-14	9.18547e-16	0	0	70.12
Rep_1	High	Unambiguous	[R].LNNITIIGPLDMK.[Q]	1xHexNAc(2)Hex(3) [N3]	3.48561e-06	2.944e-08	1	1	1	1	Q9NUM4	Q9NUM4 [181-193]		0	2334.13	13	FALSE	Glycoprotein		6785085		High	HexNAc(2)Hex(3)	0	181	High	11.96	675.2	482.3	482.3	1.09407e-12	7.06206e-14	0	0	6.88788e-11	4.2556e-12	0	0	47.79
Rep_1	High	Unambiguous	[R].LNNITIIGPLDMK.[Q]	1xHexNAc(2)Hex(4) [N3]	1.32407e-06	2.944e-08	1	1	1	7	Q9NUM4	Q9NUM4 [181-193]		0	2496.18	13	FALSE	Glycoprotein	75.28	4.79666e+07		High	HexNAc(2)Hex(4)	0	181	High	14.44	784.3	634.9	470.2	3.59122e-15	3.43043e-16	0	0	2.2609e-13	2.1639e-14	0	0	48.18
Rep_1	High	Unambiguous	[R].LNNITIIGPLDMK.[Q]	1xHexNAc(2)Hex(5) [N3]	4.80273e-07	2.944e-08	1	1	1	15	Q9NUM4	Q9NUM4 [181-193]		0	2658.23	13	FALSE	Glycoprotein	53.01	119437935		High	HexNAc(2)Hex(5)	0	181	High	17.6	909.8	693	652.2	2.52471e-18	2.85774e-19	0	0	1.58946e-16	1.78981e-17	0	0	48.41
Rep_1	High	Unambiguous	[R].LNNITIIGPLDMK.[Q]	1xHexNAc(2)Hex(6) [N3]	4.63957e-07	2.944e-08	1	1	1	16	Q9NUM4	Q9NUM4 [181-193]		0	2820.28	13	FALSE	Glycoprotein	38.58	1208753909		High	HexNAc(2)Hex(6)	0	181	High	17.72	911.2	690.6	562.9	1.92051e-18	2.17316e-19	0	0	1.20908e-16	1.36794e-17	0	0	48.15
Rep_1	High	Unambiguous	[R].LNNITIIGPLDMK.[Q]	1xOxidation [M12]; 1xHexNAc(2)Hex(6) [N3]	2.95259e-06	2.944e-08	1	1	1	11	Q9NUM4	Q9NUM4 [181-193]		0	2836.28	13	FALSE	Glycoprotein	16.11	1.89194e+08		High	HexNAc(2)Hex(6)	0	181	High	12.35	676.5	469.2	469.2	4.41925e-13	3.45068e-14	0	0	2.78219e-11	2.1296e-12	0	0	39.86
Rep_1	High	Unambiguous	[R].LNNITIIGPLDMK.[Q]	1xHexNAc(2)Hex(7) [N3]	5.15856e-07	2.944e-08	1	1	1	25	Q9NUM4	Q9NUM4 [181-193]		0	2982.34	13	FALSE	Glycoprotein	18.3	1215423046		High	HexNAc(2)Hex(7)	0	181	High	17.35	942	711.7	708.4	4.41925e-18	4.47347e-19	0	0	2.78219e-16	2.78178e-17	0	0	47.59
Rep_1	High	Unambiguous	[R].LNNITIIGPLDMK.[Q]	1xOxidation [M12]; 1xHexNAc(2)Hex(7) [N3]	1.80561e-06	2.944e-08	1	1	1	12	Q9NUM4	Q9NUM4 [181-193]		0	2998.33	13	FALSE	Glycoprotein	48.08	51255118		High	HexNAc(2)Hex(7)	0	181	High	13.6	730.2	490.1	490.1	2.52471e-14	2.37048e-15	0	0	1.58946e-12	1.48137e-13	0	0	39.53
Rep_1	High	Unambiguous	[R].LNNITIIGPLDMK.[Q]	1xHexNAc(2)Hex(8) [N3]	4.80273e-07	2.944e-08	1	1	1	25	Q9NUM4	Q9NUM4 [181-193]		0	3144.39	13	FALSE	Glycoprotein	8.68	1683845780		High	HexNAc(2)Hex(8)	0	181	High	17.6	907.5	730.4	655.7	2.52471e-18	2.85446e-19	0	0	1.58946e-16	1.78774e-17	0	0	47.73
Rep_1	High	Unambiguous	[R].LNNITIIGPLDMK.[Q]	1xHexNAc(1) [N3]	2.54629e-06	2.944e-08	1	1	1	3	Q9NUM4	Q9NUM4 [181-193]		0	1644.89	13	FALSE	Glycoprotein	42.83	12056701		Peak Found	HexNAc(1)	0	181	High	12.72	698.6	533.7	533.7	1.92051e-13	1.61005e-14	0	0	1.20908e-11	9.90557e-13	0	0	48.01
Rep_1	High	Unambiguous	[K].LNLYLDSVNETQFCVNIPAVR.[N]	1xCarbamidomethyl [C14]; 1xHexNAc(6)Hex(5) [N9]	5.71768e-06	2.944e-08	1	1	1	1	Q6YHK3	Q6YHK3 [1347-1367]		0	4493.99	21	FALSE	Glycoprotein			No Quan Values	High	HexNAc(6)Hex(5)	0	1347	High	10.86	639.8	433.2	8.5	1.38634e-11	7.52189e-13	0	0	8.72786e-10	4.41214e-11	0	0
Rep_1	High	Unambiguous	[K].LNLYLDSVNETQFCVNIPAVR.[N]	1xCarbamidomethyl [C14]; 1xHexNAc(2)Hex(10) [N9]	2.85143e-06	2.944e-08	1	1	1	7	Q6YHK3	Q6YHK3 [1347-1367]		0	4491.94	21	FALSE	Glycoprotein	99.89			High	HexNAc(2)Hex(10)	0	1347	High	12.44	654.1	495.7	52.3	3.63953e-13	2.98709e-14	0	0	2.29131e-11	1.84748e-12	0	0	64.76
Rep_1	High	Unambiguous	[R].LNLTSPDLFWLVFR.[Y]	1xHexNAc(2)Hex(7) [N2]	8.85933e-06	2.944e-08	1	1	1	4	O15230	O15230 [920-933]		0	3261.47	14	FALSE	Glycoprotein	86.85	12282304		High	HexNAc(2)Hex(7)	0	920	High	9.96	592.9	402.4	402.4	1.08515e-10	5.89803e-12	0	0	6.8317e-09	3.64822e-10	0	0	86.01
Rep_1	High	Unambiguous	[R].LNLTSPDLFWLVFR.[Y]	1xHexNAc(2)Hex(8) [N2]	6.92563e-07	2.944e-08	1	1	1	8	O15230	O15230 [920-933]		0	3423.52	14	FALSE	Glycoprotein	59.76	54001600		High	HexNAc(2)Hex(8)	0	920	High	16.39	861.1	513.8	513.8	4.09761e-17	4.0486e-18	0	0	2.5797e-15	2.53191e-16	0	0	85.82
Rep_1	High	Unambiguous	[R].LNLTSPDLFWLVFR.[Y]	1xHexNAc(4)Hex(5)Fuc(1) [N2]	3.17268e-05	2.944e-08	1	1	1	2	O15230	O15230 [920-933]		0	3489.58	14	FALSE	Glycoprotein	77.72	6032170		Peak Found	HexNAc(4)Hex(5)Fuc(1)	0	920	High	7.73	463.5	339.7	339.7	1.85747e-08	9.68126e-10	0	0	1.16939e-06	5.82444e-08	0	0	85.29
Rep_1	High	Unambiguous	[R].LNLTSPDLFWLVFR.[Y]	1xHexNAc(2)Hex(9) [N2]	5.15226e-07	2.944e-08	1	1	1	4	O15230	O15230 [920-933]		0	3585.58	14	FALSE	Glycoprotein	48.23	68030912		High	HexNAc(2)Hex(9)	0	920	High	17.36	926.8	646.7	646.7	4.37743e-18	4.36387e-19	0	0	2.75586e-16	2.71599e-17	0	0	85.7
Rep_1	High	Unambiguous	[R].LNLTSPDLFWLVFR.[Y]	1xHexNAc(2)Hex(10) [N2]	2.74191e-06	2.944e-08	1	1	1	4	O15230	O15230 [920-933]		0	3747.63	14	FALSE	Glycoprotein	39.09	9682918		High	HexNAc(2)Hex(10)	0	920	High	12.53	722.3	504.8	504.8	2.92186e-13	2.38894e-14	0	0	1.83949e-11	1.47253e-12	0	0	85.64
Rep_1	High	Unambiguous	[R].LNLTSPDLFWLVFR.[Y]	1xHexNAc(4)Hex(5)Fuc(1)NeuAc(1) [N2]	2.0442e-05	2.944e-08	1	1	1	3	O15230	O15230 [920-933]		0	3780.68	14	FALSE	Glycoprotein	37.31	5068980		Peak Found	HexNAc(4)Hex(5)Fuc(1)NeuAc(1)	0	920	High	8.45	568.3	286.7	286.7	3.58763e-09	1.70057e-10	0	0	2.25864e-07	1.0222e-08	0	0	93.21
Rep_1	High	Unambiguous	[K].LNLTTDPK.[F]	1xHexNAc(2)Hex(7) [N2]	0.000141592	2.944e-08	1	1	1	1	Q92896	Q92896 [164-171]		0	2442.03	8	FALSE	Glycoprotein			No Quan Values	High	HexNAc(2)Hex(7)	0	164	High	5.6	491.9	207.6	207.6	2.52805e-06	1.29494e-07	0	0	0.000159132	9.07954e-05	8.98706e-05	0.000269891
Rep_1	High	Unambiguous	[K].LNLTTDPK.[F]	1xHexNAc(3)Hex(5)NeuAc(1) [N2]	1.19265e-05	2.944e-08	1	1	1	7	Q92896	Q92896 [164-171]		0	2612.1	8	FALSE	Glycoprotein	138.11	67969188		High	HexNAc(3)Hex(5)NeuAc(1)	0	164	High	9.4	621.2	284.7	284.7	4.00072e-10	2.24006e-11	0	0	2.5187e-08	1.39974e-09	0	0	18.49
Rep_1	High	Unambiguous	[K].LNLTTDPK.[F]	1xHexNAc(3)Hex(6)NeuAc(1) [N2]	2.29049e-05	2.944e-08	1	1	1	14	Q92896	Q92896 [164-171]		0	2774.15	8	FALSE	Glycoprotein	14.84	1.75691e+08		High	HexNAc(3)Hex(6)NeuAc(1)	0	164	High	8.26	595.4	276.4	276.4	5.55539e-09	2.68229e-10	0	0	3.49746e-07	1.60882e-08	0	0	19.23
Rep_1	High	Unambiguous	[K].LNLTTDPK.[F]	1xHexNAc(4)Hex(5)NeuAc(2) [N2]	0.000113864	2.944e-08	1	1	1	10	Q92896	Q92896 [164-171]		0	3106.27	8	FALSE	Glycoprotein	24.78	8.54034e+07		High	HexNAc(4)Hex(5)NeuAc(2)	0	164	High	5.89	448.8	227.8	227.8	1.28068e-06	6.69664e-08	0	0	8.06203e-05	7.24945e-05	7.24458e-05	0.000278893	27.3
Rep_1	High	Unambiguous	[K].LNLVPGENITCQDPVIGVGEPGK.[V]	1xCarbamidomethyl [C11]; 1xDeamidated [Q12]; 1xHexNAc(6)Hex(3) [N8]	5.24165e-06	2.944e-08	1	1	1	1	Q8IZF2	Q8IZF2 [659-681]		0	4111.85	23	FALSE	Glycoprotein		6.13302e+06		High	HexNAc(6)Hex(3)	0	659	High	11.04	643.3	465.1	168.5	9.02782e-12	5.18098e-13	0	0	5.68358e-10	3.14393e-11	0	0	52.56
Rep_1	High	Unambiguous	[K].LNLVPGENITCQDPVIGVGEPGK.[V]	1xCarbamidomethyl [C11]; 1xHexNAc(2)Hex(9) [N8]	7.65065e-07	2.944e-08	1	1	1	5	Q8IZF2	Q8IZF2 [659-681]		0	4270.87	23	FALSE	Glycoprotein	47.2	38890232		High	HexNAc(2)Hex(9)	0	659	High	16.07	805.2	663.5	198.5	8.4549e-17	7.19331e-18	0	0	5.32288e-15	4.43804e-16	0	0	51.76
Rep_1	High	Unambiguous	[K].LNLYLDSVNETQFCVNIPAVR.[N]	1xCarbamidomethyl [C14]; 1xDeamidated [Q12]; 1xHexNAc(2)Hex(5) [N9]	4.12167e-05	2.944e-08	1	1	1	2	Q6YHK3	Q6YHK3 [1347-1367]		0	3682.66	21	FALSE	Glycoprotein	7.83	5256732		Peak Found	HexNAc(2)Hex(5)	0	1347	High	7.33	509.1	329.9	127.9	4.68295e-08	2.50353e-09	0	0	2.9482e-06	1.53083e-07	0	0	65.06
Rep_1	High	Unambiguous	[K].LNLYLDSVNETQFCVNIPAVR.[N]	1xCarbamidomethyl [C14]; 1xHexNAc(2)Hex(8) [N9]	2.04504e-05	2.944e-08	1	1	1	2	Q6YHK3	Q6YHK3 [1347-1367]		0	4167.83	21	FALSE	Glycoprotein	3			High	HexNAc(2)Hex(8)	1	1347	High	8.44	566	374.5	83.2	3.5935e-09	1.70152e-10	0	0	2.26233e-07	1.02282e-08	0	0	64.85
[truncated: 30,355 more rows]
