# Supplementary material for: Metal Ion-Enhanced ZIC-cHILIC StageTip for N-Glycoproteomic and Phosphoproteomic Profiling in EGFR-Mutated Lung Cancer Cells
Source: Mol Cell Proteomics. 2025 Mar 26;24(6):100957. doi: 10.1016/j.mcpro.2025.100957 (PMC12289526; doi:10.1016/j.mcpro.2025.100957)
Supplement: Table S5 [file mmc5.xlsx]

## Sheet: PeptideGroups
Table S5. Summary of identified phosphopeptides by bottom Fe-cHILIC StageTip from tandem tip
Replicate Number	Confidence	Annotated Sequence	Modifications	Qvality PEP	Qvality q-value	# Protein Groups	# Proteins	# Isoforms	# PSMs	Master Protein Accessions	Positions in Master Proteins	Modifications in Master Proteins	# Missed Cleavages	Theo. MH+ [Da]	Abundance in Sample	Quan Info	Confidence (by Search Engine): Sequest HT	Percolator q-Value (by Search Engine): Sequest HT	Percolator PEP (by Search Engine): Sequest HT	XCorr (by Search Engine): Sequest HT	Top Apex RT [min]
Rep_1	High	[R].AAAAAAAATMALAAPSSPTPESPTMLTK.[K]	1xPhospho [S17(100)]	3.62853e-11	7.36518e-05	1	1	2	6	Q9NQS7	Q9NQS7 [127-154]	Q9NQS7 1xPhospho [S143(100)]	0	2679.28	8937363		High	5.742e-05	6.791e-13	9.22	55.24
Rep_1	High	[R].QQVVAAGTLSPPGPEEAK.[R]	1xPhospho [S10(100)]	1.2129e-05	7.36518e-05	1	1	1	1	P27987	P27987 [111-128]	P27987 1xPhospho [S120(100)]	0	1858.89	420579		High	5.742e-05	1.374e-06	3.93	33.32
Rep_1	High	[K].QQVSWEQEFLVGSSPGGSGR.[A]	1xPhospho [S14(99.9)]	0.00024062	7.36518e-05	1	1	1	1	Q9BUA3	Q9BUA3 [69-88]	Q9BUA3 1xPhospho [S82(99.9)]	0	2214.98	625618		High	5.742e-05	4.17e-05	4.06	58.15
Rep_1	High	[K].QQTEKPESEDEWERTER.[E]	1xPhospho [S8(100)]	4.05813e-05	7.36518e-05	1	1	1	2	O60231	O60231 [153-169]	O60231 1xPhospho [S160(100)]	1	2256.94	3.41077e+07		High	5.742e-05	5.465e-06	3.59	13
Rep_1	High	[R].QQSTSSDRVSQTPESLDFLKVPDQGAAGVR.[R]	1xPhospho [S/T]	3.44801e-07	7.36518e-05	1	1	1	1	Q12965	Q12965 [1000-1029]		2	3283.56	3.14134e+06		High	5.742e-05	2.358e-08	6.89	48.74
Rep_1	High	[R].QQSTSSDRVSQTPESLDFLK.[V]	1xPhospho [S3(98.2)]	7.59786e-06	7.36518e-05	1	1	1	1	Q12965	Q12965 [1000-1019]	Q12965 1xPhospho [S1002(98.2)]	1	2333.07	1.41919e+06		High	5.742e-05	8.062e-07	5.02	43.69
Rep_1	High	[R].QQSIEDKEDKPPPR.[Q]	1xPhospho [S3(100)]	0.00010269	7.36518e-05	1	1	1	2	Q5JSZ5	Q5JSZ5 [478-491]	Q5JSZ5 1xPhospho [S480(100)]	1	1746.81	1.87482e+07		High	5.742e-05	1.58e-05	2.53	7.59
Rep_1	High	[R].QQSHFAMMHGGTGFAGIDSSSPEVK.[G]	1xPhospho [S21(96.8)]	2.64139e-08	7.36518e-05	1	1	1	3	Q15365	Q15365 [244-268]	Q15365 1xPhospho [S264(96.8)]	0	2686.14	4.93658e+06		High	5.742e-05	1.264e-09	8.06	42.23
Rep_1	High	[K].QQSEEDLLLQDFSR.[N]	1xPhospho [S3(100)]	0.000126611	7.36518e-05	1	1	1	1	Q9UNL2	Q9UNL2 [9-22]	Q9UNL2 1xPhospho [S11(100)]	0	1787.78		No Quan Values	High	5.742e-05	2.006e-05	3.57
Rep_1	High	[K].QQQLEEEAAKPPEPEKPVSPPPVEQK.[H]	1xPhospho [S19(100)]	1.6431e-08	7.36518e-05	1	1	1	3	O75376	O75376 [206-231]	O75376 1xPhospho [S224(100)]	0	2989.46	1.06306e+07		High	5.742e-05	7.341e-10	8.04	26.74
Rep_1	High	[K].QQQLEEEAAKPPEPEKPVSPPPIESK.[H]	1xPhospho [S19(99.9)]	5.4726e-06	7.36518e-05	1	1	1	2	Q9Y618	Q9Y618 [197-222]	Q9Y618 1xPhospho [S215(99.9)]	0	2962.44	2.88878e+06		High	5.742e-05	5.53e-07	5.06	29.57
Rep_1	High	[K].QQPTQFINPETPGYVGFANLPNQVHR.[K]	2xDeamidated [Q2; Q5]; 1xPhospho [Y14(97.2)]	0.000162778	7.36518e-05	1	1	1	1	Q15019	Q15019 [4-29]	Q15019 1xPhospho [Y17(97.2)]	0	3034.41	301549		High	5.742e-05	2.664e-05	3.79	55.34
Rep_1	High	[R].QQPPLGPSSSLLSLPGLK.[S]	2xPhospho [S13(100); S]	8.27091e-05	7.36518e-05	1	1	2	6	Q4KMP7	Q4KMP7 [649-666]	Q4KMP7 2xPhospho [S661(100); S]	0	1978.97	4.8926e+06		High	5.742e-05	1.231e-05	5.84	77.03
Rep_1	High	[R].QQPPLGPSSSLLSLPGLK.[S]	1xDeamidated [Q]; 1xPhospho [S10(98.7)]	5.21756e-05	7.36518e-05	1	1	3	3	Q4KMP7	Q4KMP7 [649-666]	Q4KMP7 1xPhospho [S658(98.7)]	0	1899.98	498228		High	5.742e-05	7.262e-06	4.05	70.17
Rep_1	High	[R].QQPPLGPSSSLLSLPGLK.[S]	1xPhospho [S13(99.1)]	1.10236e-09	7.36518e-05	1	1	3	12	Q4KMP7	Q4KMP7 [649-666]	Q4KMP7 1xPhospho [S661(99.1)]	0	1899	4.69488e+07		High	5.742e-05	3.352e-11	6.58	68.67
Rep_1	High	[R].QRPVPQPSSASLDEYTLMR.[A]	1xPhospho [S11(100)]	2.58354e-09	7.36518e-05	1	1	1	3	Q9Y4H2	Q9Y4H2 [584-602]	Q9Y4H2 1xPhospho [S594(100)]	0	2255.05	1.41442e+07		High	5.742e-05	8.865e-11	7.5	42.69
Rep_1	High	[K].QQPPEPEWIGDGESTSPSDKVVKK.[G]	1xPhospho [S/T]	3.82405e-08	7.36518e-05	1	1	1	1	Q8NE71	Q8NE71 [7-30]		2	2718.27	7.2992e+06		High	5.742e-05	1.928e-09	7.71	30.21
Rep_1	High	[K].QQLSPSPGQEAGILPETEK.[A]	1xDeamidated [Q]; 1xPhospho [S4(98.7)]	2.38733e-05	7.36518e-05	1	1	2	2	Q17RY0	Q17RY0 [94-112]	Q17RY0 1xPhospho [S97(98.7)]	0	2089.97		Not Reliable	High	5.742e-05	2.972e-06	2.56
Rep_1	High	[K].QQLSPSPGQEAGILPETEK.[A]	1xPhospho [S4(100)]	3.69732e-07	7.36518e-05	1	1	3	5	Q17RY0	Q17RY0 [94-112]	Q17RY0 1xPhospho [S97(100)]	0	2088.98	6.87741e+06		High	5.742e-05	2.558e-08	2.75	39.54
Rep_1	High	[R].QQEEEAVELQPPPPAPLSPPPPAPTAPQPPGDPLMSR.[L]	1xDeamidated [Q10]; 1xOxidation [M35]; 1xPhospho [S18(100)]	2.73522e-08	7.36518e-05	1	1	1	1	Q6NYC8	Q6NYC8 [415-451]	Q6NYC8 1xPhospho [S432(100)]	0	3959.88		Not Reliable	High	5.742e-05	1.316e-09	4.37
Rep_1	High	[R].QQEEEAVELQPPPPAPLSPPPPAPTAPQPPGDPLMSR.[L]	1xOxidation [M35]; 1xPhospho [S18(100)]	5.77304e-08	7.36518e-05	1	1	1	1	Q6NYC8	Q6NYC8 [415-451]	Q6NYC8 1xPhospho [S432(100)]	0	3958.89	958434		High	5.742e-05	3.082e-09	4.4	58.36
Rep_1	High	[R].QQDLHLESPQRQPEYSPESPR.[C]	1xPhospho [S19(100)]	5.07389e-05	7.36518e-05	1	1	2	2	Q9H6F5	Q9H6F5 [95-115]	Q9H6F5 1xPhospho [S113(100)]	1	2601.17	19708190		High	5.742e-05	7.054e-06	5.5	23.91
Rep_1	High	[R].QQASKSPYNGVR.[K]	1xPhospho [S6(100)]	0.00024062	7.36518e-05	1	1	1	2	Q9UK58	Q9UK58 [369-380]	Q9UK58 1xPhospho [S374(100)]	1	1414.65	20997544		High	5.742e-05	4.173e-05	4.83	7.63
Rep_1	High	[R].QQAGAQGPGSADLEDGEMGKR.[G]	1xPhospho [S10(100)]	1.63915e-10	7.36518e-05	1	1	1	2	Q9C0C2	Q9C0C2 [1064-1084]	Q9C0C2 1xPhospho [S1073(100)]	1	2181.92	7613260		High	5.742e-05	3.811e-12	7.26	19.09
Rep_1	High	[R].QPSPSPSPTERAPASEEEFQFLR.[C]	1xPhospho [S5(100)]	6.70066e-06	7.36518e-05	1	1	1	1	P29590	P29590 [34-56]	P29590 1xPhospho [S38(100)]	1	2667.21	980116		High	5.742e-05	6.986e-07	4.99	45.91
Rep_1	High	[R].QPSNSPPPMSSAMIQPHGAASSSQFQGLPSR.[S]	1xDeamidated [N4]; 1xPhospho [S]	3.23413e-08	7.36518e-05	1	1	1	1	Q9Y2K2	Q9Y2K2 [744-774]		0	3260.45	405168		High	5.742e-05	1.585e-09	5.82	43.31
Rep_1	High	[R].QPSNSPPPMSSAMIQPHGAASSSQFQGLPSR.[S]	1xPhospho [S]	3.4199e-08	7.36518e-05	1	1	2	2	Q9Y2K2	Q9Y2K2 [744-774]		0	3259.47		No Quan Values	High	5.742e-05	1.699e-09	6.3
Rep_1	High	[K].QPPVSPGTALVGSQKEPSEVPTPK.[R]	1xPhospho [T22(100)]	1.12325e-05	7.36518e-05	1	1	3	5	P17096	P17096 [32-55]	P17096 1xPhospho [T53(100)]	1	2510.25	1.1931e+07		High	5.742e-05	1.264e-06	5.5	34.58
Rep_1	High	[R].QPPGVPNGPSSPTNESAPELPQR.[H]	1xDeamidated [N]; 1xPhospho [S/T]	1.71956e-05	7.36518e-05	1	1	3	8	Q8TF74	Q8TF74 [257-279]		0	2437.1	4.2111e+06		High	5.742e-05	2.044e-06	4.88	35.4
Rep_1	High	[R].QPPGVPNGPSSPTNESAPELPQR.[H]	1xPhospho [S/T]	3.08731e-06	7.36518e-05	1	1	2	11	Q8TF74	Q8TF74 [257-279]		0	2436.12	8.26725e+06		High	5.742e-05	2.89e-07	3.51	34.51
Rep_1	High	[R].QPPGTQQSHSSPGEITSSPQGLDNPALLR.[D]	1xDeamidated [Q]; 1xPhospho [T/S]	0.00013482	7.36518e-05	1	1	2	5	Q5TDH0	Q5TDH0 [111-139]		0	3080.43		No Quan Values	High	5.742e-05	2.145e-05	3.61
Rep_1	High	[K].QQPPEPEWIGDGESTSPSDKVVK.[K]	1xPhospho [S16(100)]	4.36646e-08	7.36518e-05	1	1	1	3	Q8NE71	Q8NE71 [7-29]	Q8NE71 1xPhospho [S22(100)]	1	2590.17	5.09036e+07		High	5.742e-05	2.242e-09	7.43	37.18
Rep_1	High	[R].QPPGTQQSHSSPGEITSSPQGLDNPALLR.[D]	1xPhospho [T/S]	3.04084e-07	7.36518e-05	1	1	3	4	Q5TDH0	Q5TDH0 [111-139]		0	3079.45	1.98849e+06		High	5.742e-05	2.055e-08	5.4	41.93
Rep_1	High	[R].QRPVPQPSSASLDEYTLMR.[A]	1xDeamidated [Q6]; 1xPhospho [S11(100)]	4.11043e-06	7.36518e-05	1	1	1	1	Q9Y4H2	Q9Y4H2 [584-602]	Q9Y4H2 1xPhospho [S594(100)]	0	2256.04		Not Reliable	High	5.742e-05	4.018e-07	5.56
Rep_1	High	[R].QRQPPGTQQSHSSPGEITSSPQGLDNPALLR.[D]	1xPhospho [S13(98.2)]	6.16814e-11	7.36518e-05	1	1	2	3	Q5TDH0	Q5TDH0 [109-139]	Q5TDH0 1xPhospho [S121(98.2)]	1	3363.61	4.64083e+06		High	5.742e-05	1.249e-12	6.93	36.59
Rep_1	High	[R].QSSSSDTDLSLTPK.[T]	1xPhospho [T12(100)]	1.47299e-06	7.36518e-05	1	1	2	4	Q86YS7	Q86YS7 [303-316]	Q86YS7 1xPhospho [T314(100)]	0	1545.67	875855		High	5.742e-05	1.237e-07	3.28	26.21
Rep_1	High	[R].QSSPSGSEQLVR.[R]	1xPhospho [S3(100)]	3.97403e-05	7.36518e-05	1	1	1	11	O15231	O15231 [451-462]	O15231 1xPhospho [S453(100)]	0	1354.6	5.6074e+06		High	5.742e-05	5.345e-06	2.74	9.18
Rep_1	High	[R].QSSFEIPDDVPLPAGWEMAK.[T]	1xOxidation [M18]; 1xPhospho [S3(98.5)]	6.78674e-07	7.36518e-05	1	1	2	2	P46937	P46937 [162-181]	P46937 1xPhospho [S164(98.5)]	0	2313.01	1.89529e+06		High	5.742e-05	5.111e-08	3.61	70.31
Rep_1	High	[R].QSSFEIPDDVPLPAGWEMAK.[T]	1xPhospho [S3(98.7)]	1.54304e-08	7.36518e-05	1	1	2	2	P46937	P46937 [162-181]	P46937 1xPhospho [S164(98.7)]	0	2297.02	2.16463e+06		High	5.742e-05	6.839e-10	4.11	75.66
Rep_1	High	[R].QSSESDIESVIYTIEAVAK.[G]	1xPhospho [S/Y/T]	0.000116438	7.36518e-05	1	1	1	1	Q8WY36	Q8WY36 [477-495]		0	2148.99	162709		High	5.742e-05	1.824e-05	3.51	93.87
Rep_1	High	[R].QSSATSSFGGLGGGSVR.[F]	1xDeamidated [Q1]; 1xPhospho [S2(97)]	5.71319e-05	7.36518e-05	1	1	1	2	P08727	P08727 [8-24]	P08727 1xPhospho [S9(97)]	0	1635.7	264286		High	5.742e-05	8.102e-06	3.21	33.44
Rep_1	High	[R].QSSATSSFGGLGGGSVR.[F]	1xPhospho [S15(100)]	1.16708e-08	7.36518e-05	1	1	6	28	P08727	P08727 [8-24]	P08727 1xPhospho [S22(100)]	0	1634.72	1.53509e+08		High	5.742e-05	4.954e-10	6.27	32.12
Rep_1	High	[R].QSQQPMKPISPVKDPVSPASQK.[M]	1xPhospho [S17(100)]	2.3351e-06	7.36518e-05	1	1	1	1	Q12888	Q12888 [1085-1106]	Q12888 1xPhospho [S1101(100)]	1	2457.22		No Quan Values	High	5.742e-05	2.097e-07	6.86
Rep_1	High	[K].QSPPLSLEIYQTLSPR.[K]	1xPhospho [S14(99)]	6.89815e-05	7.36518e-05	1	1	1	3	Q9P246	Q9P246 [608-623]	Q9P246 1xPhospho [S621(99)]	0	1908.95	406782		High	5.742e-05	9.971e-06	3.97	61.6
Rep_1	High	[R].QSPDHPTVGAGVLHITENGPTEVDYSPSDMQDSSLSHK.[I]	2xDeamidated [Q1; N18]; 1xOxidation [M30]; 1xPhospho [S2(99.9)]	4.22683e-06	7.36518e-05	1	1	1	1	P46821	P46821 [1665-1702]	P46821 1xPhospho [S1666(99.9)]	0	4130.78		No Quan Values	High	5.742e-05	4.129e-07	7.16
Rep_1	High	[R].QSPDHPTVGAGVLHITENGPTEVDYSPSDMQDSSLSHK.[I]	1xOxidation [M30]; 1xPhospho [S26(100)]	1.32176e-09	7.36518e-05	1	1	1	1	P46821	P46821 [1665-1702]	P46821 1xPhospho [S1690(100)]	0	4128.81	1.56394e+06		High	5.742e-05	4.113e-11	10.44	42.66
Rep_1	High	[R].QSPDHPTVGAGVLHITENGPTEVDYSPSDMQDSSLSHK.[I]	1xDeamidated [N18]; 1xPhospho [S2(99.9)]	1.19608e-05	7.36518e-05	1	1	1	1	P46821	P46821 [1665-1702]	P46821 1xPhospho [S1666(99.9)]	0	4113.8		No Quan Values	High	5.742e-05	1.352e-06	6.27
Rep_1	High	[R].QSPDHPTVGAGVLHITENGPTEVDYSPSDMQDSSLSHK.[I]	1xPhospho [S26(100)]	9.90608e-06	7.36518e-05	1	1	2	2	P46821	P46821 [1665-1702]	P46821 1xPhospho [S1690(100)]	0	4112.82	2.34616e+06		High	5.742e-05	1.089e-06	9.01	47.33
Rep_1	High	[R].QSPASPPPLGGGAPVR.[T]	1xDeamidated [Q1]; 1xPhospho [S5(100)]	2.74504e-05	7.36518e-05	1	1	1	2	Q14160	Q14160 [1444-1459]	Q14160 1xPhospho [S1448(100)]	0	1568.75		No Quan Values	High	5.742e-05	3.484e-06	3.85
Rep_1	High	[R].QRPVPQPSSASLDEYTLMR.[A]	1xOxidation [M18]; 1xPhospho [S11(100)]	2.68176e-07	7.36518e-05	1	1	1	1	Q9Y4H2	Q9Y4H2 [584-602]	Q9Y4H2 1xPhospho [S594(100)]	0	2271.05	15172715		High	5.742e-05	1.773e-08	7.81	35.32
Rep_1	High	[R].QSPASPPPLGGGAPVR.[T]	1xPhospho [S5(100)]	2.25499e-06	7.36518e-05	1	1	3	14	Q14160	Q14160 [1444-1459]	Q14160 1xPhospho [S1448(100)]	0	1567.76	8.5149e+07		High	5.742e-05	2.016e-07	5.12	30.05
Rep_1	High	[R].QSMAFSILNTPK.[K]	1xPhospho [T10(100)]	6.1622e-06	7.36518e-05	1	1	2	3	Q14980	Q14980 [2046-2057]	Q14980 1xPhospho [T2055(100)]	0	1416.66	1.48697e+06		High	5.742e-05	6.361e-07	3.95	50.67
Rep_1	High	[K].QSLTHGSSGYINSTGSTR.[G]	1xPhospho [S7(98.6)]	1.21994e-06	7.36518e-05	1	1	2	3	Q9UMD9	Q9UMD9 [55-72]	Q9UMD9 1xPhospho [S61(98.6)]	0	1932.84	6.90951e+07		High	5.742e-05	1.002e-07	5.61	15.22
Rep_1	High	[R].QSHSESPSLQSK.[S]	1xPhospho [S6(99.3)]	3.59982e-06	7.36518e-05	1	1	1	1	Q9UQ35	Q9UQ35 [1078-1089]	Q9UQ35 1xPhospho [S1083(99.3)]	0	1394.59	25457782		High	5.742e-05	3.44e-07	5.32	7.2
Rep_1	High	[K].QSHAASAAPQASSPPDYTMAWAEYYR.[Q]	1xOxidation [M19]; 1xPhospho [S13(100)]	3.51674e-08	7.36518e-05	1	1	1	1	Q96I24	Q96I24 [527-552]	Q96I24 1xPhospho [S539(100)]	0	2952.23	2.65993e+06		High	5.742e-05	1.745e-09	7.24	46.9
Rep_1	High	[K].QSHAASAAPQASSPPDYTMAWAEYYR.[Q]	1xDeamidated [Q10]; 1xPhospho [S6(98.2)]	7.90387e-08	7.36518e-05	1	1	1	1	Q96I24	Q96I24 [527-552]	Q96I24 1xPhospho [S532(98.2)]	0	2937.22		Not Reliable	High	5.742e-05	4.392e-09	5.76
Rep_1	High	[K].QSHAASAAPQASSPPDYTMAWAEYYR.[Q]	1xPhospho [S/Y/T]	8.46517e-09	7.36518e-05	1	1	2	2	Q96I24	Q96I24 [527-552]		0	2936.23	4344279		High	5.742e-05	3.446e-10	6.88	52.82
Rep_1	High	[K].QSGLGSQCTGLFSTTVLGGSSSAPNLQDYAR.[S]	1xCarbamidomethyl [C8]; 1xDeamidated [Q7]; 1xPhospho [S22(97.7)]	3.70607e-05	7.36518e-05	1	1	2	4	Q6PFW1	Q6PFW1 [1016-1046]	Q6PFW1 1xPhospho [S1037(97.7)]	0	3240.45		No Quan Values	High	5.742e-05	4.937e-06	4.37
Rep_1	High	[K].QSGLGSQCTGLFSTTVLGGSSSAPNLQDYAR.[S]	1xCarbamidomethyl [C8]; 1xPhospho [S22(100)]	7.39688e-05	7.36518e-05	1	1	2	3	Q6PFW1	Q6PFW1 [1016-1046]	Q6PFW1 1xPhospho [S1037(100)]	0	3239.47	50125.9		High	5.742e-05	1.082e-05	2.78	67.21
Rep_1	High	[K].QSFTMVADTPENLR.[L]	1xPhospho [T9(100)]	6.24884e-06	7.36518e-05	1	1	1	2	Q14847	Q14847 [60-73]	Q14847 1xPhospho [T68(100)]	0	1688.73	1.3565e+06		High	5.742e-05	6.475e-07	4.11	40.72
Rep_1	High	[K].QSFDDNDSEELEDKDSK.[S]	1xPhospho [S8(100)]	3.19314e-07	7.36518e-05	1	1	1	2	O60841	O60841 [106-122]	O60841 1xPhospho [S113(100)]	1	2080.79	7591629		High	5.742e-05	2.171e-08	4.99	17.84
Rep_1	High	[K].QSELSAEESPEKLGTSQLHR.[R]	1xPhospho [S9(100)]	2.79311e-08	7.36518e-05	1	1	1	3	Q567U6	Q567U6 [297-316]	Q567U6 1xPhospho [S305(100)]	1	2306.07	9.05077e+06		High	5.742e-05	1.343e-09	6.54	25.86
Rep_1	High	[R].QRSLGPSLATDKS.[-]	1xPhospho [S3(100)]	0.000238947	7.36518e-05	1	1	1	3	Q9H3N1	Q9H3N1 [268-280]	Q9H3N1 1xPhospho [S270(100)]	2	1439.69	2.08656e+07		High	5.742e-05	4.139e-05	5.75	16.54
Rep_1	High	[R].QRSAPDLKESGAAV.[-]	1xPhospho [S3(100)]	0.0002244	7.36518e-05	1	1	1	1	O43896	O43896 [1090-1103]	O43896 1xPhospho [S1092(100)]	2	1508.71	8960777		High	5.742e-05	3.838e-05	4.4	16.81
Rep_1	High	[R].QRQPPGTQQSHSSPGEITSSPQGLDNPALLR.[D]	1xDeamidated [Q]; 1xPhospho [S13(100)]	4.03883e-09	7.36518e-05	1	1	2	3	Q5TDH0	Q5TDH0 [109-139]	Q5TDH0 1xPhospho [S121(100)]	1	3364.59	1.03353e+06		High	5.742e-05	1.475e-10	6.44	36.7
Rep_1	High	[K].QSPASPERDYSPYYK.[T]	1xPhospho [S11(100)]	0.000199296	7.36518e-05	1	1	2	5	P13646	P13646 [143-157]	P13646 1xPhospho [S153(100)]	1	1867.79	1.02128e+07		High	5.742e-05	3.36e-05	4.72	22.83
Rep_1	High	[K].QPLLLSEDEEDTKR.[V]	1xDeamidated [Q1]; 1xPhospho [S6(100)]	1.62423e-06	7.36518e-05	1	2	1	2	B5ME19	B5ME19 [34-47]	B5ME19 1xPhospho [S39(100)]	1	1753.79	4.26673e+06		High	5.742e-05	1.384e-07	4.14	29.98
Rep_1	High	[K].QPLLLSEDEEDTKR.[V]	1xPhospho [S6(100)]	4.62838e-06	7.36518e-05	1	2	1	13	B5ME19	B5ME19 [34-47]	B5ME19 1xPhospho [S39(100)]	1	1752.81	2.25272e+08		High	5.742e-05	4.584e-07	4.11	27.66
Rep_1	High	[K].QPLEQNQTISPLSTYEESK.[V]	1xPhospho [S10(100)]	1.73161e-05	7.36518e-05	1	1	1	1	Q9UQR1	Q9UQR1 [403-421]	Q9UQR1 1xPhospho [S412(100)]	0	2272.04	1.70016e+06		High	5.742e-05	2.068e-06	6.92	42.56
Rep_1	High	[R].QMLATTSPALMNGSGQSPSVLK.[G]	2xDeamidated [Q1; N12]; 1xPhospho [S17(98.7)]	9.57668e-05	7.36518e-05	1	1	1	1	Q9BZ29	Q9BZ29 [427-448]	Q9BZ29 1xPhospho [S443(98.7)]	0	2300.05		Not Reliable	High	5.742e-05	1.459e-05	4.81
Rep_1	High	[R].QMLATTSPALMNGSGQSPSVLK.[G]	1xDeamidated [N12]; 1xPhospho [S17(100)]	1.03051e-07	7.36518e-05	1	1	2	3	Q9BZ29	Q9BZ29 [427-448]	Q9BZ29 1xPhospho [S443(100)]	0	2299.07	2.77281e+06		High	5.742e-05	5.964e-09	6.9	51.85
Rep_1	High	[R].QMLATTSPALMNGSGQSPSVLK.[G]	1xPhospho [S17(98.6)]	4.81477e-08	7.36518e-05	1	1	1	1	Q9BZ29	Q9BZ29 [427-448]	Q9BZ29 1xPhospho [S443(98.6)]	0	2298.09	3.45267e+06		High	5.742e-05	2.502e-09	7.89	49.89
Rep_1	High	[R].QMGYTEAIEVIQAASSPVK.[T]	1xPhospho [S16(100)]	2.45204e-06	7.36518e-05	1	1	2	3	P19838	P19838 [878-896]	P19838 1xPhospho [S893(100)]	0	2101.99	588429		High	5.742e-05	2.215e-07	4.59	65.12
Rep_1	High	[K].QMDTVLSSSPDVLFDPINGLTPDEEALSNER.[I]	1xOxidation [M2]; 1xPhospho [T4(99.9)]	5.2481e-06	7.36518e-05	1	1	1	2	O75113	O75113 [250-280]	O75113 1xPhospho [T253(99.9)]	0	3485.57	235350		High	5.742e-05	5.294e-07	3.28	80.78
Rep_1	High	[K].QMDTVLSSSPDVLFDPINGLTPDEEALSNER.[I]	1xPhospho [T4(99.9)]	3.06583e-06	7.36518e-05	1	1	2	2	O75113	O75113 [250-280]	O75113 1xPhospho [T253(99.9)]	0	3469.57	274847		High	5.742e-05	2.872e-07	3.27	84.01
Rep_1	High	[R].QLVYVEQAGSSPK.[L]	1xPhospho [S11(98.7)]	4.26136e-05	7.36518e-05	1	1	2	2	Q9C0H5	Q9C0H5 [397-409]	Q9C0H5 1xPhospho [S407(98.7)]	0	1485.7	2.06564e+06		High	5.742e-05	5.761e-06	3.51	26.87
Rep_1	High	[R].QLVTSPSPMSSSDGK.[V]	1xPhospho [S5(100)]	3.48039e-05	7.36518e-05	1	1	1	2	Q2KHR2	Q2KHR2 [278-292]	Q2KHR2 1xPhospho [S282(100)]	0	1600.69	1.89329e+06		High	5.742e-05	4.599e-06	3.9	24.55
Rep_1	High	[K].QLVRGEPNVSYICSR.[Y]	1xCarbamidomethyl [C13]; 1xPhospho [S10(100)]	5.39025e-07	7.36518e-05	1	2	1	2	P49841	P49841 [206-220]	P49841 1xPhospho [S215(100)]	1	1857.87	4.97683e+06		High	5.742e-05	3.924e-08	6.31	28.64
Rep_1	High	[K].QIVGTPVNSEDSDTR.[Q]	1xPhospho [T5(100)]	2.33785e-05	7.36518e-05	1	1	1	3	Q5QJE6	Q5QJE6 [228-242]	Q5QJE6 1xPhospho [T232(100)]	0	1697.74	4.67346e+06		High	5.742e-05	2.901e-06	3.03	20.07
Rep_1	High	[R].QLSSTSPLAPYPTSQMVSSDR.[S]	1xPhospho [S6(94.9)]	7.09348e-05	7.36518e-05	1	1	2	7	Q6UUV7	Q6UUV7 [408-428]	Q6UUV7 1xPhospho [S413(94.9)]	0	2332.05	1.53457e+06		High	5.742e-05	1.033e-05	4.7	45.16
Rep_1	High	[R].QLSSSSSYSGDISR.[H]	1xDeamidated [Q1]; 1xPhospho [S3(100)]	0.000179487	7.36518e-05	1	1	1	1	P33527	P33527 [913-926]	P33527 1xPhospho [S915(100)]	0	1554.63		No Quan Values	High	5.742e-05	2.979e-05	3.64
Rep_1	High	[R].QLSSSSSYSGDISR.[H]	1xPhospho [S7(100)]	2.38452e-06	7.36518e-05	1	1	4	9	P33527	P33527 [913-926]	P33527 1xPhospho [S919(100)]	0	1553.65	5.24144e+06		High	5.742e-05	2.145e-07	4.01	19.45
Rep_1	High	[R].QLSMSSADSADAKR.[T]	1xPhospho [S3(100)]	4.36646e-08	7.36518e-05	1	1	1	1	Q5JSZ5	Q5JSZ5 [414-427]	Q5JSZ5 1xPhospho [S416(100)]	1	1546.66	5471460		High	5.742e-05	2.238e-09	5.09	13.45
Rep_1	High	[R].QMLATTSPALMNGSGQSPSVLK.[G]	1xOxidation [M]; 1xPhospho [S17(98.5)]	1.4543e-05	7.36518e-05	1	1	2	2	Q9BZ29	Q9BZ29 [427-448]	Q9BZ29 1xPhospho [S443(98.5)]	0	2314.08	3.2253e+06		High	5.742e-05	1.687e-06	6.75	43.95
Rep_1	High	[R].QISLPDLSQEEPQLK.[T]	1xPhospho [S3(100)]	1.20446e-05	7.36518e-05	1	1	1	2	Q15390	Q15390 [117-131]	Q15390 1xPhospho [S119(100)]	0	1804.87	3.07232e+06		High	5.742e-05	1.37e-06	4.58	56.12
Rep_1	High	[K].QISLAPETLDSSGDVSPGPR.[N]	1xPhospho [S16(99.2)]	7.22684e-07	7.36518e-05	1	1	1	1	Q8TER5	Q8TER5 [1459-1478]	Q8TER5 1xPhospho [S1474(99.2)]	0	2105.98		No Quan Values	High	5.742e-05	5.49e-08	4.75
Rep_1	High	[K].QISGQYSGSPQLLK.[N]	1xPhospho [S9(100)]	4.89984e-05	7.36518e-05	1	1	1	2	Q96N67	Q96N67 [22-35]	Q96N67 1xPhospho [S30(100)]	0	1585.76	3.71342e+06		High	5.742e-05	6.748e-06	3.83	32.97
Rep_1	High	[R].QLSALSSDGEGQGRPVPR.[R]	1xPhospho [S]	8.04317e-05	7.36518e-05	1	1	2	5	O15438	O15438 [906-923]		0	1933.91	7.52036e+06		High	5.742e-05	1.189e-05	5.05	21.67
Rep_1	High	[R].QLRDHLPPPSSASPSR.[A]	1xPhospho [S13(97.8)]	1.68392e-05	7.36518e-05	1	1	1	1	Q2YD98	Q2YD98 [466-481]	Q2YD98 1xPhospho [S478(97.8)]	1	1824.88	1.85664e+06		High	5.742e-05	1.997e-06	4.78	14.03
Rep_1	High	[K].QLQQSPTPTCPTPELGSPLPSR.[T]	1xCarbamidomethyl [C10]; 1xPhospho [S5(96.2)]	1.44418e-05	7.36518e-05	1	1	2	2	Q8IWY9	Q8IWY9 [261-282]	Q8IWY9 1xPhospho [S265(96.2)]	0	2471.16	591211		High	5.742e-05	1.674e-06	3.06	42.98
Rep_1	High	[R].QLQPPAAPSPQSYGSPASWSFAPLSAAPSPSSSR.[S]	1xDeamidated [Q11]; 1xPhospho [S/Y]	0.000202097	7.36518e-05	1	1	1	4	Q6PCB5	Q6PCB5 [68-101]		0	3492.61		No Quan Values	High	5.742e-05	3.418e-05	2.66
Rep_1	High	[R].QLQPAPLEPLGSPDAGLGAAVGK.[E]	1xDeamidated [Q3]; 1xPhospho [S12(100)]	4.6608e-06	7.36518e-05	1	1	1	1	O95219	O95219 [11-33]	O95219 1xPhospho [S22(100)]	0	2267.13		Not Reliable	High	5.742e-05	4.631e-07	6.63
Rep_1	High	[R].QLQPAPLEPLGSPDAGLGAAVGK.[E]	1xPhospho [S12(100)]	7.69547e-07	7.36518e-05	1	1	1	1	O95219	O95219 [11-33]	O95219 1xPhospho [S22(100)]	0	2266.15	1.72859e+06		High	5.742e-05	5.898e-08	4.8	60.23
Rep_1	High	[K].QIQELEEVLSGLTLSPEQGTNEK.[S]	1xPhospho [S15(100)]	3.86011e-06	7.36518e-05	1	1	1	1	Q9UNY4	Q9UNY4 [446-468]	Q9UNY4 1xPhospho [S460(100)]	0	2622.25	387985		High	5.742e-05	3.715e-07	5.1	77.48
Rep_1	High	[R].QLQDKLNESDEQHQENEGTNQLVMGIQK.[Q]	1xDeamidated [Q12]; 1xPhospho [S9(100)]	4.0204e-07	7.36518e-05	1	1	1	1	Q15545	Q15545 [256-283]	Q15545 1xPhospho [S264(100)]	1	3334.49	753647		High	5.742e-05	2.821e-08	5.86	34.29
Rep_1	High	[R].QLQDKLNESDEQHQENEGTNQLVMGIQK.[Q]	1xPhospho [S9(100)]	1.24426e-07	7.36518e-05	1	1	1	1	Q15545	Q15545 [256-283]	Q15545 1xPhospho [S264(100)]	1	3333.51		No Quan Values	High	5.742e-05	7.365e-09	5.42
Rep_1	High	[R].QLQASPGLGAGATR.[S]	1xPhospho [S5(100)]	2.86246e-05	7.36518e-05	1	1	1	1	Q92630	Q92630 [26-39]	Q92630 1xPhospho [S30(100)]	0	1406.68	4968872		High	5.742e-05	3.66e-06	4.1	22.8
Rep_1	High	[K].QLPPSYGTYPSPTPLGPGSTSSLER.[R]	1xPhospho [S19(98.2)]	0.000133882	7.36518e-05	1	1	1	1	Q96KQ4	Q96KQ4 [457-481]	Q96KQ4 1xPhospho [S475(98.2)]	0	2669.25	370499		High	5.742e-05	2.135e-05	4.09	50.07
Rep_1	High	[K].QLPLEPESPSGQVGPRPAPPQEESPSSEAK.[S]	1xPhospho [S24(100)]	1.44733e-09	7.36518e-05	1	1	2	6	Q3KQU3	Q3KQU3 [63-92]	Q3KQU3 1xPhospho [S86(100)]	0	3205.5	3.62914e+07		High	5.742e-05	4.592e-11	6.14	36.28
Rep_1	High	[R].QLSLEGSGLGVEDLKDNTPSGK.[S]	1xPhospho [S3(100)]	2.55939e-11	7.36518e-05	1	1	1	2	Q9UMZ2	Q9UMZ2 [750-771]	Q9UMZ2 1xPhospho [S752(100)]	1	2324.1	1.97803e+06		High	5.742e-05	4.568e-13	6.31	46.3
Rep_1	High	[R].QMLATTSPALMNGSGQSPSVLK.[G]	1xDeamidated [N12]; 1xOxidation [M]; 1xPhospho [S/T]	3.6716e-07	7.36518e-05	1	1	2	2	Q9BZ29	Q9BZ29 [427-448]		0	2315.07	2.13681e+06		High	5.742e-05	2.537e-08	5.42	45.68
Rep_1	High	[K].QMNMSPPPGNAGPVIMSIEEK.[M]	1xPhospho [S5(100)]	1.7992e-08	7.36518e-05	1	1	1	6	Q86U42	Q86U42 [146-166]	Q86U42 1xPhospho [S150(100)]	0	2307.02	1.16088e+07		High	5.742e-05	8.116e-10	8.05	56.13
Rep_1	High	[K].QMNMSPPPGNAGPVIMSIEEK.[M]	1xDeamidated [N/Q]; 1xPhospho [S5(100)]	2.45493e-05	7.36518e-05	1	1	2	3	Q86U42	Q86U42 [146-166]	Q86U42 1xPhospho [S150(100)]	0	2308.01	345797		High	5.742e-05	3.071e-06	3.35	57.7
Rep_1	High	[R].QPGYQPPNPHPGPSSPPAAPASKR.[S]	1xPhospho [S15(99.9)]	5.10358e-06	7.36518e-05	1	1	1	3	Q9BUL9	Q9BUL9 [148-171]	Q9BUL9 1xPhospho [S162(99.9)]	1	2515.19	23358868		High	5.742e-05	5.135e-07	5.05	17.83
Rep_1	High	[R].QPGYQPPNPHPGPSSPPAAPASK.[R]	1xDeamidated [N/Q]; 1xPhospho [S15(97.8)]	2.43785e-05	7.36518e-05	1	1	2	2	Q9BUL9	Q9BUL9 [148-170]	Q9BUL9 1xPhospho [S162(97.8)]	0	2360.07	2.51599e+06		High	5.742e-05	3.046e-06	4.84	22.36
Rep_1	High	[R].QPGYQPPNPHPGPSSPPAAPASK.[R]	1xPhospho [S15(98.5)]	1.48331e-06	7.36518e-05	1	1	2	6	Q9BUL9	Q9BUL9 [148-170]	Q9BUL9 1xPhospho [S162(98.5)]	0	2359.09	3.54103e+07		High	5.742e-05	1.248e-07	5.59	21.45
Rep_1	High	[R].QPEYSPESPRCQPKPSEEAPK.[C]	1xCarbamidomethyl [C11]; 1xPhospho [S8(100)]	0.000184568	7.36518e-05	1	1	1	2	Q9H6F5	Q9H6F5 [106-126]	Q9H6F5 1xPhospho [S113(100)]	1	2521.11	9.10685e+06		High	5.742e-05	3.088e-05	4.75	14.09
Rep_1	High	[R].QPDISCILGTGGKSPR.[L]	1xCarbamidomethyl [C6]; 1xDeamidated [Q1]; 1xPhospho [S14(100)]	7.28619e-06	7.36518e-05	1	1	1	1	P57740	P57740 [73-88]	P57740 1xPhospho [S86(100)]	1	1766.81	817388		High	5.742e-05	7.663e-07	6.01	40.63
Rep_1	High	[R].QPDISCILGTGGKSPR.[L]	1xCarbamidomethyl [C6]; 1xPhospho [S14(100)]	8.77643e-08	7.36518e-05	1	1	3	6	P57740	P57740 [73-88]	P57740 1xPhospho [S86(100)]	1	1765.83	2.73065e+07		High	5.742e-05	4.975e-09	6.76	37.54
Rep_1	High	[R].QPDAKDGDSYDPYDFSDTEEEMPQVHTPK.[T]	1xPhospho [S16(99.9)]	4.50092e-06	7.36518e-05	1	1	2	3	P25205	P25205 [696-724]	P25205 1xPhospho [S711(99.9)]	1	3421.37	6.00169e+06		High	5.742e-05	4.423e-07	5.62	44.94
Rep_1	High	[K].QPAQSQNLSPLSGFSR.[S]	1xPhospho [S9(98.8)]	1.30971e-05	7.36518e-05	1	1	2	5	Q9P2M7	Q9P2M7 [244-259]	Q9P2M7 1xPhospho [S252(98.8)]	0	1796.83	1.58492e+07		High	5.742e-05	1.505e-06	5.15	40.6
Rep_1	High	[R].QPAQELSPTPGGTAHQALK.[A]	1xPhospho [S7(100)]	1.86311e-08	7.36518e-05	1	1	1	3	Q9UPN4	Q9UPN4 [375-393]	Q9UPN4 1xPhospho [S381(100)]	0	2010.96	2.78727e+07		High	5.742e-05	8.447e-10	4.86	20.32
Rep_1	High	[K].QNTAWDTETSPRGER.[K]	1xPhospho [T/S]	0.000225972	7.36518e-05	1	1	1	1	Q8NDV7	Q8NDV7 [730-744]		1	1827.77	3.63559e+06		High	5.742e-05	3.876e-05	4.83	14.72
Rep_1	High	[R].QNSSDSISSLNSITSHSSIGSSK.[D]	1xPhospho [S3(98.8)]	7.71213e-11	7.36518e-05	1	1	1	1	Q8NEY1	Q8NEY1 [1179-1201]	Q8NEY1 1xPhospho [S1181(98.8)]	0	2403.07	498033		High	5.742e-05	1.609e-12	5.38	36.12
Rep_1	High	[R].QNSPVTQDGIQESPWQDR.[H]	1xPhospho [S/T]	2.10041e-07	7.36518e-05	1	1	2	3	O75815	O75815 [81-98]		0	2164.93	1.83307e+07		High	5.742e-05	1.344e-08	4.93	36.79
Rep_1	High	[R].QNSPAGNKENIKPNETSPSFSK.[A]	1xPhospho [T/S]	2.19289e-06	7.36518e-05	1	1	2	2	Q99700	Q99700 [756-777]		1	2454.13	1.39519e+07		High	5.742e-05	1.952e-07	5.38	13.97
Rep_1	High	[R].QNSIGNTPSGPVLASPQAGIIPTEAVAMPIPAASPTPASPASNR.[A]	1xPhospho [S34(100)]	4.40764e-06	7.36518e-05	1	1	1	1	Q99700	Q99700 [695-738]	Q99700 1xPhospho [S728(100)]	0	4315.14	614418		High	5.742e-05	4.325e-07	6.15	71.79
Rep_1	High	[R].QNSATESADSIEIYVPEAQTRL.[-]	1xPhospho [T5(98.2)]	2.89582e-07	7.36518e-05	1	1	1	1	Q9Y2H0	Q9Y2H0 [971-992]	Q9Y2H0 1xPhospho [T975(98.2)]	1	2502.14	963201		High	5.742e-05	1.938e-08	5.67	61.31
Rep_1	High	[K].QNPTVGSHCAGLFSTSVLGGSSSAPNLQDYAR.[T]	1xCarbamidomethyl [C9]; 1xPhospho [S23(97.5)]	2.75107e-09	7.36518e-05	1	1	2	2	O43314	O43314 [1052-1083]	O43314 1xPhospho [S1074(97.5)]	0	3358.52	1.56101e+06		High	5.742e-05	9.5e-11	7.04	57.91
Rep_1	High	[R].QNPGLAYGNPYSGIQESSSPSPLSIKK.[C]	1xPhospho [S/Y]	3.26778e-11	7.36518e-05	1	1	1	1	Q13137	Q13137 [370-396]		1	2899.39	2403370		High	5.742e-05	6.046e-13	7.94	45.81
Rep_1	High	[K].QMNMSPPPGNAGPVIMSIEEK.[M]	1xOxidation [M]; 1xPhospho [S5(100)]	2.4262e-09	7.36518e-05	1	1	3	12	Q86U42	Q86U42 [146-166]	Q86U42 1xPhospho [S150(100)]	0	2323.02	1.58795e+07		High	5.742e-05	8.248e-11	6.33	51.15
Rep_1	High	[K].QMNMSPPPGNAGPVIMSIEEK.[M]	2xDeamidated [N3; N10]; 1xOxidation [M2]; 1xPhospho [S5(100)]	6.12626e-05	7.36518e-05	1	1	1	1	Q86U42	Q86U42 [146-166]	Q86U42 1xPhospho [S150(100)]	0	2324.98		No Quan Values	High	5.742e-05	8.772e-06	3.85
Rep_1	High	[K].QMNMSPPPGNAGPVIMSIEEK.[M]	2xOxidation [M4; M]; 1xPhospho [S5(100)]	7.95924e-08	7.36518e-05	1	1	2	8	Q86U42	Q86U42 [146-166]	Q86U42 1xPhospho [S150(100)]	0	2339.01	12643248		High	5.742e-05	4.433e-09	7.32	46.84
Rep_1	High	[K].QMNMSPPPGNAGPVIMSIEEK.[M]	1xDeamidated [N10]; 2xOxidation [M2; M4]; 1xPhospho [S5(100)]	9.23812e-06	7.36518e-05	1	1	1	2	Q86U42	Q86U42 [146-166]	Q86U42 1xPhospho [S150(100)]	0	2340		Not Reliable	High	5.742e-05	1.013e-06	6.51
Rep_1	High	[R].QNAPPKGTDTQTPAVLSPSK.[T]	1xPhospho [S19(100)]	1.30815e-06	7.36518e-05	1	1	1	2	P46087	P46087 [716-735]	P46087 1xPhospho [S734(100)]	1	2117.03	6.83553e+06		High	5.742e-05	1.084e-07	6.9	19.04
Rep_1	High	[K].QNDTPKGPQPPTVSPIR.[S]	1xPhospho [S14(100)]	1.34358e-07	7.36518e-05	1	1	2	12	P46087	P46087 [773-789]	P46087 1xPhospho [S786(100)]	1	1911.93	1.42106e+08		High	5.742e-05	8.063e-09	5.2	24.96
Rep_1	High	[K].QSSSSRDDNMFQIGK.[M]	1xPhospho [S]	4.11043e-06	7.36518e-05	1	1	1	2	P53999	P53999 [54-68]		1	1779.74	8.49029e+06		High	5.742e-05	4.01e-07	5.5	27.27
Rep_1	High	[K].QNDTPKGPQPPTVSPIR.[S]	1xDeamidated [N/Q]; 1xPhospho [S14(100)]	5.87497e-05	7.36518e-05	1	1	5	6	P46087	P46087 [773-789]	P46087 1xPhospho [S786(100)]	1	1912.92	1.66656e+07		High	5.742e-05	8.365e-06	4.99	25.9
Rep_1	High	[R].QNGSNDSDRYSDNEEDSKIELK.[L]	1xPhospho [S11(100)]	3.46381e-09	7.36518e-05	1	1	2	2	P42167	P42167 [174-195]	P42167 1xPhospho [S184(100)]	2	2623.08	66319150		High	5.742e-05	1.239e-10	8.83	17.6
Rep_1	High	[R].QNGSNDSDRYSDNEEDSKIELK.[L]	1xDeamidated [N2]; 1xPhospho [S11(100)]	1.00213e-07	7.36518e-05	1	1	3	5	P42167	P42167 [174-195]	P42167 1xPhospho [S184(100)]	2	2624.06	4.35285e+07		High	5.742e-05	5.756e-09	8.06	19.11
Rep_1	High	[K].QNLFQTGSNVSFSCGGETR.[V]	1xCarbamidomethyl [C14]; 1xPhospho [S11(100)]	2.92304e-05	7.36518e-05	1	1	1	3	Q9H4L5	Q9H4L5 [190-208]	Q9H4L5 1xPhospho [S200(100)]	0	2168.91	1.1756e+06		High	5.742e-05	3.742e-06	4.89	44.35
Rep_1	High	[K].QNLLAPQNAVSSEETNDFKQETLPSK.[S]	1xPhospho [S11(98.6)]	4.63842e-10	7.36518e-05	1	1	3	4	P10451	P10451 [52-77]	P10451 1xPhospho [S62(98.6)]	1	2968.39	6.27223e+06		High	5.742e-05	1.247e-11	7.84	44.31
Rep_1	High	[R].QNLYNNPFNSMSYTSPYSPNASSPYSSGFNSPSSTPVRPPIVK.[Q]	1xDeamidated [N30]; 1xPhospho [S18(99.8)]	2.51239e-09	7.36518e-05	1	1	1	1	Q9P270	Q9P270 [184-226]	Q9P270 1xPhospho [S201(99.8)]	0	4762.14	267805		High	5.742e-05	8.566e-11	5.8	63.87
Rep_1	High	[R].QNLYNNPFNSMSYTSPYSPNASSPYSSGFNSPSSTPVRPPIVK.[Q]	1xDeamidated [N30]; 1xOxidation [M11]; 1xPhospho [S18(99.9)]	2.46625e-07	7.36518e-05	1	1	1	1	Q9P270	Q9P270 [184-226]	Q9P270 1xPhospho [S201(99.9)]	0	4778.14		No Quan Values	High	5.742e-05	1.614e-08	5.82
Rep_1	High	[R].QNFSSQSLEHVEKENSLCGSAPNSR.[A]	1xCarbamidomethyl [C18]; 1xPhospho [S20(98.3)]	0.000168559	7.36518e-05	1	1	1	1	Q2NKX8	Q2NKX8 [965-989]	Q2NKX8 1xPhospho [S984(98.3)]	1	2885.25	1.0062e+06		High	5.742e-05	2.776e-05	5.96	28.21
Rep_1	High	[K].QSSTPGSLFLSPPAPAPK.[N]	1xPhospho [S11(100)]	8.20431e-06	7.36518e-05	1	1	3	11	Q9H4A3	Q9H4A3 [9-26]	Q9H4A3 1xPhospho [S19(100)]	0	1861.91	1.08622e+06		High	5.742e-05	8.841e-07	4.48	51.04
Rep_1	High	[R].QSSTPSAPELGQQPDVNISEWK.[D]	1xPhospho [S/T]	3.94181e-06	7.36518e-05	1	1	2	9	Q93100	Q93100 [699-720]		0	2478.12	5.21717e+06		High	5.742e-05	3.811e-07	5.85	52.96
Rep_1	High	[R].QSTDPFATSSTDPFSAANNSSITSVETLK.[H]	1xPhospho [T3(97.9)]	1.87616e-08	7.36518e-05	1	1	5	9	P42566	P42566 [661-689]	P42566 1xPhospho [T663(97.9)]	0	3083.37	1.42351e+06		High	5.742e-05	8.55e-10	6.72	66.05
Rep_1	High	[R].RESCGSSVLTDFEGKDVATK.[V]	1xCarbamidomethyl [C4]; 2xPhospho [S3(100); S6(100)]	1.16036e-07	7.36518e-05	1	1	1	1	O15231	O15231 [463-482]	O15231 2xPhospho [S465(100); S468(100)]	2	2345.97	3.01735e+06		High	5.742e-05	6.817e-09	10.63	40.6
Rep_1	High	[R].RESCGSSVLTDFEGKDVATK.[V]	1xCarbamidomethyl [C4]; 1xPhospho [S3(100)]	1.6602e-11	7.36518e-05	1	1	1	5	O15231	O15231 [463-482]	O15231 1xPhospho [S465(100)]	2	2266.01	1.70197e+07		High	5.742e-05	2.796e-13	10.38	32.84
Rep_1	High	[R].RESCGSSVLTDFEGK.[D]	1xCarbamidomethyl [C4]; 1xPhospho [S3(100)]	1.06711e-07	7.36518e-05	1	1	1	4	O15231	O15231 [463-477]	O15231 1xPhospho [S465(100)]	1	1751.73	2.18515e+07		High	5.742e-05	6.202e-09	5.53	34.5
Rep_1	High	[K].REGTPPPPPPSR.[D]	1xPhospho [T4(100)]	8.80719e-05	7.36518e-05	1	1	1	3	Q9Y618	Q9Y618 [1380-1391]	Q9Y618 1xPhospho [T1383(100)]	1	1367.65	7.62259e+06		High	5.742e-05	1.327e-05	5.06	7.8
Rep_1	High	[K].REGPVGGESDSEEMFEK.[T]	1xPhospho [S9(100)]	2.04745e-05	7.36518e-05	1	1	1	2	Q9Y4B5	Q9Y4B5 [768-784]	Q9Y4B5 1xPhospho [S776(100)]	1	1962.78	4.08521e+06		High	5.742e-05	2.494e-06	5.12	26.95
Rep_1	High	[R].REGPGSEPDSQVDGGLSGASLGEK.[K]	1xPhospho [S6(100)]	8.72588e-07	7.36518e-05	1	1	1	1	Q5JSZ5	Q5JSZ5 [1390-1413]	Q5JSZ5 1xPhospho [S1395(100)]	1	2409.06	3.59533e+06		High	5.742e-05	6.829e-08	7.61	29.12
Rep_1	High	[R].REEQTDTSDGESVTHHIR.[R]	1xPhospho [S8(98.8)]	2.00501e-05	7.36518e-05	1	1	1	1	P36915	P36915 [44-61]	P36915 1xPhospho [S51(98.8)]	1	2176.93		Not Reliable	High	5.742e-05	2.45e-06	5.17
Rep_1	High	[K].REDSPGPEVQPMDK.[Q]	1xPhospho [S4(100)]	7.93166e-05	7.36518e-05	1	1	1	1	O75382	O75382 [4-17]	O75382 1xPhospho [S7(100)]	1	1664.7	3.42505e+06		High	5.742e-05	1.177e-05	5.54	14.48
Rep_1	High	[K].REDSFESLDSLGSR.[S]	1xPhospho [S4(100)]	0.000122269	7.36518e-05	1	1	1	1	Q8WWI1	Q8WWI1 [243-256]	Q8WWI1 1xPhospho [S246(100)]	1	1677.71	2.41977e+06		High	5.742e-05	1.917e-05	5.68	34.72
Rep_1	High	[R].REDFQDISVPVQEDELSKVEESSEISPEPK.[T]	1xPhospho [S26(100)]	2.30544e-05	7.36518e-05	1	1	1	1	O94782	O94782 [450-479]	O94782 1xPhospho [S475(100)]	2	3525.62	1.76839e+06		High	5.742e-05	2.872e-06	7.86	53.69
Rep_1	High	[R].RDTSGPTPGTPSPAMAR.[R]	1xPhospho [S12(100)]	0.000146598	7.36518e-05	1	1	2	2	Q9H6K5	Q9H6K5 [162-178]	Q9H6K5 1xPhospho [S173(100)]	1	1778.79	3616629		High	5.742e-05	2.361e-05	5.51	16.11
Rep_1	High	[R].RDSSDDWEIPDGQITVGQR.[I]	1xPhospho [S3(100)]	1.50417e-06	7.36518e-05	1	2	2	3	P15056-1	P15056-1 [444-462]	P15056-1 1xPhospho [S446(100)]	1	2253.98	3.08482e+06		High	5.742e-05	1.275e-07	3.97	45.58
Rep_1	High	[R].RDPSSNDINGGMEPTPSTVSTPSPSADLLGLR.[A]	1xDeamidated [N9]; 1xOxidation [M12]; 1xPhospho [S23(100)]	1.13085e-11	7.36518e-05	1	1	1	1	O95782	O95782 [633-664]	O95782 1xPhospho [S655(100)]	1	3365.52		No Quan Values	High	5.742e-05	1.796e-13	8.04
Rep_1	High	[R].RDPSSNDINGGMEPTPSTVSTPSPSADLLGLR.[A]	1xOxidation [M12]; 1xPhospho [S23(100)]	2.68433e-12	7.36518e-05	1	1	1	1	O95782	O95782 [633-664]	O95782 1xPhospho [S655(100)]	1	3364.54		No Quan Values	High	5.742e-05	3.492e-14	7.84
Rep_1	High	[R].RESPSEERLEPK.[R]	1xPhospho [S3(100)]	3.50069e-06	7.36518e-05	1	1	1	2	Q6PJG2	Q6PJG2 [921-932]	Q6PJG2 1xPhospho [S923(100)]	2	1536.71	32522483		High	5.742e-05	3.343e-07	4.33	8.56
Rep_1	High	[R].RDPSSNDINGGMEPTPSTVSTPSPSADLLGLR.[A]	2xDeamidated [N6; N9]; 1xPhospho [S23(98.3)]	3.88716e-06	7.36518e-05	1	1	1	1	O95782	O95782 [633-664]	O95782 1xPhospho [S655(98.3)]	1	3350.51		No Quan Values	High	5.742e-05	3.757e-07	4.53
Rep_1	High	[R].RCSVTSMESTVSSGTQTTVQDDPEQFEVIK.[Q]	1xCarbamidomethyl [C2]; 1xDeamidated [Q16]; 1xPhospho [S3(95.8)]	0.000121418	7.36518e-05	1	1	1	1	Q9Y6D5	Q9Y6D5 [612-641]	Q9Y6D5 1xPhospho [S614(95.8)]	1	3427.49		No Quan Values	High	5.742e-05	1.906e-05	3.82
Rep_1	High	[R].RCSVTSMESTVSSGTQTTVQDDPEQFEVIK.[Q]	1xCarbamidomethyl [C2]; 1xPhospho [S3(100)]	2.57484e-06	7.36518e-05	1	1	1	1	Q9Y6D5	Q9Y6D5 [612-641]	Q9Y6D5 1xPhospho [S614(100)]	1	3426.51		No Quan Values	High	5.742e-05	2.346e-07	5.25
Rep_1	High	[R].RATSPSSSVSGDFDDGHHSVSTPGPSR.[K]	1xPhospho [T/S]	2.24957e-08	7.36518e-05	1	1	1	1	Q86U86	Q86U86 [7-33]		1	2807.2	7326993		High	5.742e-05	1.053e-09	7.04	18.59
Rep_1	High	[R].RATSLPSIPNPFPELCSPPSQSPILGGPSSAR.[G]	1xCarbamidomethyl [C16]; 1xPhospho [T/S]	4.9226e-07	7.36518e-05	1	1	1	3	Q14451	Q14451 [60-91]		1	3397.66	655716		High	5.742e-05	3.549e-08	6.09	71.43
Rep_1	High	[R].RATLGPTPTTPPQPPDPSQPPPGPMQH.[-]	1xOxidation [M25]; 1xPhospho [T/S]	1.86536e-07	7.36518e-05	1	1	1	2	O60927	O60927 [100-126]		1	2895.35	1.25318e+06		High	5.742e-05	1.172e-08	5.29	33.21
Rep_1	High	[R].RATLGPTPTTPPQPPDPSQPPPGPMQH.[-]	2xDeamidated [Q13; Q19]; 1xPhospho [T10(98.5)]	6.55393e-07	7.36518e-05	1	1	1	1	O60927	O60927 [100-126]	O60927 1xPhospho [T109(98.5)]	1	2881.32		Not Reliable	High	5.742e-05	4.905e-08	6
Rep_1	High	[R].RATLGPTPTTPPQPPDPSQPPPGPMQH.[-]	1xDeamidated [Q13]; 1xPhospho [T10(98.1)]	4.72066e-07	7.36518e-05	1	1	2	2	O60927	O60927 [100-126]	O60927 1xPhospho [T109(98.1)]	1	2880.34	1.53053e+06		High	5.742e-05	3.387e-08	5.78	36.98
Rep_1	High	[R].RATLGPTPTTPPQPPDPSQPPPGPMQH.[-]	1xPhospho [T/S]	3.65835e-10	7.36518e-05	1	1	2	2	O60927	O60927 [100-126]		1	2879.35	5760599		High	5.742e-05	9.563e-12	6.97	37.65
Rep_1	High	[R].RASTAFCPPAASSEAPDGPSSTAR.[L]	1xCarbamidomethyl [C7]; 1xPhospho [S3(99.1)]	2.18499e-09	7.36518e-05	1	1	1	1	O00562	O00562 [662-685]	O00562 1xPhospho [S664(99.1)]	1	2471.07		No Quan Values	High	5.742e-05	7.321e-11	8.16
Rep_1	High	[R].RASSPGYIDSPTYSR.[Q]	2xPhospho [S3(100); S4(100)]	3.81102e-05	7.36518e-05	1	1	1	2	O94929	O94929 [370-384]	O94929 2xPhospho [S372(100); S373(100)]	1	1816.73	5.16541e+06		High	5.742e-05	5.103e-06	5.19	25.27
Rep_1	High	[R].RASSPGYIDSPTYSR.[Q]	1xPhospho [S3(100)]	2.64458e-07	7.36518e-05	1	1	3	5	O94929	O94929 [370-384]	O94929 1xPhospho [S372(100)]	1	1736.76	1.053e+08		High	5.742e-05	1.744e-08	4.46	19.17
Rep_1	High	[R].RASSASVPAVGASAEGTRR.[D]	1xPhospho [S3(100)]	8.84857e-07	7.36518e-05	1	1	1	1	Q9BZ23	Q9BZ23 [166-184]	Q9BZ23 1xPhospho [S168(100)]	2	1909.92	15515548		High	5.742e-05	6.945e-08	6.15	11.65
Rep_1	High	[R].RASQEANLLTLAQK.[A]	1xPhospho [S3(100)]	3.38455e-05	7.36518e-05	1	1	1	1	Q6PJG2	Q6PJG2 [459-472]	Q6PJG2 1xPhospho [S461(100)]	1	1622.83	666131		High	5.742e-05	4.454e-06	5.54	35.64
Rep_1	High	[K].RASPNSDDTVLSPQELQK.[V]	1xPhospho [S3(100)]	3.14886e-07	7.36518e-05	1	1	1	3	Q9UH62	Q9UH62 [108-125]	Q9UH62 1xPhospho [S110(100)]	1	2064.96	6.26035e+06		High	5.742e-05	2.125e-08	4.5	28.31
Rep_1	High	[R].RDPSSNDINGGMEPTPSTVSTPSPSADLLGLR.[A]	1xPhospho [S23(100)]	1.7884e-13	7.36518e-05	1	1	1	2	O95782	O95782 [633-664]	O95782 1xPhospho [S655(100)]	1	3348.54	2381502		High	5.742e-05	1.58e-15	7.3	56.3
Rep_1	High	[K].RESPSPAPKPR.[K]	1xPhospho [S3(100)]	0.000225972	7.36518e-05	1	1	1	2	Q8IYB3	Q8IYB3 [448-458]	Q8IYB3 1xPhospho [S450(100)]	1	1301.64	9.10423e+06		High	5.742e-05	3.889e-05	4.97	6.54
Rep_1	High	[R].RFEHGSPSYIQVTSPLSQQVQTQSPTQPSPGPGQALQNVR.[A]	1xDeamidated [Q]; 1xPhospho [T/S/Y]	2.00023e-07	7.36518e-05	2	2	2	2	Q96L91; Q6ZTU2	Q96L91 [112-151]; Q6ZTU2 [101-140]		1	4413.13		No Quan Values	High	5.742e-05	1.275e-08	5.95
Rep_1	High	[R].RFEHGSPSYIQVTSPLSQQVQTQSPTQPSPGPGQALQNVR.[A]	2xDeamidated [Q19; Q21]; 1xPhospho [T/S/Y]	1.92929e-08	7.36518e-05	2	2	1	1	Q96L91; Q6ZTU2	Q96L91 [112-151]; Q6ZTU2 [101-140]		1	4414.11		No Quan Values	High	5.742e-05	8.773e-10	5.97
Rep_1	High	[R].RGSPTTGFIEQKGSPTSAYPER.[R]	2xPhospho [S3(100); S14(100)]	1.96114e-06	7.36518e-05	1	1	1	1	Q6ZRV2	Q6ZRV2 [890-911]	Q6ZRV2 2xPhospho [S892(100); S903(100)]	2	2526.11	3.85763e+06		High	5.742e-05	1.725e-07	7.83	28.3
Rep_1	High	[R].RGSPTTGFIEQKGSPTSAYPER.[R]	1xPhospho [S14(100)]	2.55079e-08	7.36518e-05	1	1	2	3	Q6ZRV2	Q6ZRV2 [890-911]	Q6ZRV2 1xPhospho [S903(100)]	2	2446.14	20958696		High	5.742e-05	1.215e-09	7.3	24.11
Rep_1	High	[R].RGSPTTGFIEQK.[G]	1xPhospho [S3(100)]	1.69572e-05	7.36518e-05	1	1	1	3	Q6ZRV2	Q6ZRV2 [890-901]	Q6ZRV2 1xPhospho [S892(100)]	1	1400.66	53021017		High	5.742e-05	2.024e-06	4.97	16.63
Rep_1	High	[R].RGSPSAAFTFPDTDDFGK.[L]	1xPhospho [S3(100)]	1.59785e-08	7.36518e-05	1	1	1	2	Q9ULT0	Q9ULT0 [49-66]	Q9ULT0 1xPhospho [S51(100)]	1	1995.85	3.19378e+06		High	5.742e-05	7.118e-10	6.01	49.19
Rep_1	High	[R].RGSLGEEGSEPPPPPPLPLAR.[D]	1xPhospho [S3(100)]	3.62926e-05	7.36518e-05	1	1	1	1	Q14934	Q14934 [287-307]	Q14934 1xPhospho [S289(100)]	1	2233.1	1.22443e+06		High	5.742e-05	4.823e-06	5.22	43.1
Rep_1	High	[R].RGSLEMSSDGEPLSR.[M]	1xPhospho [S3(100)]	1.60171e-06	7.36518e-05	1	1	1	2	Q6ZN18	Q6ZN18 [204-218]	Q6ZN18 1xPhospho [S206(100)]	1	1700.73	2.74277e+06		High	5.742e-05	1.362e-07	4.65	23.48
Rep_1	High	[R].RGSGDTSSLIDPDTSLSELR.[D]	1xPhospho [S3(100)]	1.41087e-07	7.36518e-05	1	1	2	4	Q9Y608	Q9Y608 [326-345]	Q9Y608 1xPhospho [S328(100)]	1	2186	7.60195e+06		High	5.742e-05	8.518e-09	6.54	49.68
Rep_1	High	[R].RGSGDTSISIDTEASIR.[E]	1xPhospho [S3(100)]	1.46591e-10	7.36518e-05	1	1	5	348	Q32MZ4	Q32MZ4 [118-134]	Q32MZ4 1xPhospho [S120(100)]	1	1844.84	1.74705e+08		High	5.742e-05	3.366e-12	5.85	31.31
Rep_1	High	[R].RGSFDATGSGFSMTFSSSSYSSSGYGR.[R]	1xOxidation [M13]; 1xPhospho [S3(100)]	1.00672e-09	7.36518e-05	1	1	1	9	Q15149	Q15149 [4640-4666]	Q15149 1xPhospho [S4642(100)]	1	2869.14	4.36167e+06		High	5.742e-05	3.02e-11	6.64	48.35
Rep_1	High	[R].RGSFDATGSGFSMTFSSSSYSSSGYGR.[R]	1xPhospho [S3(100)]	5.15049e-10	7.36518e-05	1	1	2	13	Q15149	Q15149 [4640-4666]	Q15149 1xPhospho [S4642(100)]	1	2853.15	4.57157e+06		High	5.742e-05	1.413e-11	9.23	55.68
Rep_1	High	[R].RGSFDATGNSSYSYSYSFSSSSIGH.[-]	1xPhospho [S3(100)]	1.11543e-05	7.36518e-05	1	1	2	8	P15924	P15924 [2847-2871]	P15924 1xPhospho [S2849(100)]	1	2731.09	951406		High	5.742e-05	1.248e-06	3.97	50.28
Rep_1	High	[R].RGSDPASGEVEASQLR.[R]	1xDeamidated [Q14]; 1xPhospho [S3(100)]	0.000230753	7.36518e-05	1	1	1	1	Q8WWA1	Q8WWA1 [135-150]	Q8WWA1 1xPhospho [S137(100)]	1	1739.76		No Quan Values	High	5.742e-05	3.988e-05	4.97
Rep_1	High	[R].RGSDPASGEVEASQLR.[R]	1xPhospho [S3(100)]	5.6793e-10	7.36518e-05	1	1	2	7	Q8WWA1	Q8WWA1 [135-150]	Q8WWA1 1xPhospho [S137(100)]	1	1738.78	6.06537e+07		High	5.742e-05	1.578e-11	7.64	19
Rep_1	High	[R].RGSDIDNPTLTVMDISPPSR.[S]	1xPhospho [S3(100)]	4.68782e-07	7.36518e-05	1	1	1	1	Q9Y2U5	Q9Y2U5 [329-348]	Q9Y2U5 1xPhospho [S331(100)]	1	2251.04	2.3621e+06		High	5.742e-05	3.358e-08	5.24	50.58
Rep_1	High	[R].RGQSSPPPAPPICLR.[R]	1xCarbamidomethyl [C13]; 1xPhospho [S]	3.31054e-06	7.36518e-05	1	1	2	8	O43379	O43379 [29-43]		1	1712.83	1.94543e+07		High	5.742e-05	3.135e-07	5.32	28.75
Rep_1	High	[R].RGPLSQNGSFGPSPVSGGECSPPLTVEPPVRPLSATLNR.[R]	1xCarbamidomethyl [C20]; 1xDeamidated [Q6]; 1xPhospho [S21(100)]	4.51612e-09	7.36518e-05	1	1	1	1	Q5JRA6	Q5JRA6 [1658-1696]	Q5JRA6 1xPhospho [S1678(100)]	1	4096	662954		High	5.742e-05	1.675e-10	7.53	61.05
Rep_1	High	[R].RGPLSQNGSFGPSPVSGGECSPPLTVEPPVRPLSATLNR.[R]	1xCarbamidomethyl [C20]; 1xPhospho [S21(99.9)]	1.78453e-09	7.36518e-05	1	1	1	1	Q5JRA6	Q5JRA6 [1658-1696]	Q5JRA6 1xPhospho [S1678(99.9)]	1	4095.01	2432033		High	5.742e-05	5.793e-11	8.13	59.32
Rep_1	High	[R].RFPTDYASTSEDEFGSNR.[N]	1xPhospho [S10(100)]	1.75595e-05	7.36518e-05	1	1	1	3	Q5SW79	Q5SW79 [1232-1249]	Q5SW79 1xPhospho [S1241(100)]	1	2158.87	1.91917e+06		High	5.742e-05	2.1e-06	5.77	34.06
Rep_1	High	[R].RFSEGVLQSPSQDQEK.[L]	1xPhospho [S3(100)]	3.48807e-09	7.36518e-05	1	1	1	5	Q9C0C2	Q9C0C2 [427-442]	Q9C0C2 1xPhospho [S429(100)]	1	1914.86	3.60155e+07		High	5.742e-05	1.251e-10	7.17	24.87
Rep_1	High	[R].RFSFCCSPEPEAEAEAAAGPGPCER.[L]	3xCarbamidomethyl [C5; C6; C23]; 1xPhospho [S3(100)]	8.35786e-08	7.36518e-05	1	1	1	2	Q13501	Q13501 [22-46]	Q13501 1xPhospho [S24(100)]	1	2862.13	2.87709e+06		High	5.742e-05	4.707e-09	8.02	41.29
Rep_1	High	[R].RFSLSPSLGPQASR.[F]	2xPhospho [S3(100); S5(100)]	0.000121418	7.36518e-05	1	1	1	1	Q9NYF3	Q9NYF3 [230-243]	Q9NYF3 2xPhospho [S232(100); S234(100)]	1	1662.74	598230		High	5.742e-05	1.908e-05	5.57	40.68
Rep_1	High	[R].RFSSGGEEDDFDR.[S]	1xPhospho [S3(100)]	7.04413e-05	7.36518e-05	1	1	2	4	O94929	O94929 [501-513]	O94929 1xPhospho [S503(100)]	1	1596.6	20648454		High	5.742e-05	1.023e-05	3.99	19
Rep_1	High	[R].RGAAAADLLSSSPESQHGGTQSPGGGQPLLQPTK.[V]	1xPhospho [S12(94.8)]	4.79163e-12	7.36518e-05	1	1	2	4	Q9H3S7	Q9H3S7 [1112-1145]	Q9H3S7 1xPhospho [S1123(94.8)]	1	3380.62	9.83538e+06		High	5.742e-05	6.782e-14	8.14	37.21
Rep_1	High	[R].RASPAPSDSSPGEPFVGGPVSSPR.[A]	1xPhospho [S3(100)]	2.11512e-07	7.36518e-05	1	1	2	3	O60346	O60346 [315-338]	O60346 1xPhospho [S317(100)]	1	2418.11	3.1171e+06		High	5.742e-05	1.354e-08	5.5	32
Rep_1	High	[R].RGAAAADLLSSSPESQHGGTQSPGGGQPLLQPTK.[V]	1xDeamidated [Q21]; 1xPhospho [S/T]	9.50892e-11	7.36518e-05	1	1	1	1	Q9H3S7	Q9H3S7 [1112-1145]		1	3381.61		No Quan Values	High	5.742e-05	2.049e-12	7.96
Rep_1	High	[R].RGAGAELKDTQSPSTCSEGLLGWSQK.[D]	1xCarbamidomethyl [C16]; 1xPhospho [S12(100)]	8.28972e-09	7.36518e-05	1	1	1	4	Q9C0C2	Q9C0C2 [701-726]	Q9C0C2 1xPhospho [S712(100)]	2	2843.3	1.4677e+07		High	5.742e-05	3.35e-10	9.1	40.12
Rep_1	High	[R].RGAPSSPATGVLPSPQGK.[S]	1xPhospho [S5(98.7)]	2.73852e-07	7.36518e-05	1	1	2	8	Q5SRE5	Q5SRE5 [1704-1721]	Q5SRE5 1xPhospho [S1708(98.7)]	1	1786.88	3.27503e+07		High	5.742e-05	1.813e-08	7.06	22.14
Rep_1	High	[R].RGEGDAPFSEPGTTSTQRPSSPETATK.[Q]	1xPhospho [S21(97.9)]	1.74965e-08	7.36518e-05	1	1	1	1	Q9UQ35	Q9UQ35 [303-329]	Q9UQ35 1xPhospho [S323(97.9)]	1	2871.28	18181752		High	5.742e-05	7.906e-10	8.6	19.34
Rep_1	High	[R].RGLGAGAGAGEESPATSLPR.[M]	1xPhospho [S13(100)]	2.93653e-07	7.36518e-05	1	1	1	4	O15173	O15173 [78-97]	O15173 1xPhospho [S90(100)]	1	1933.91	5.73391e+06		High	5.742e-05	1.967e-08	6.57	27.62
Rep_1	High	[R].RGLLYDSDEEDEERPAR.[K]	1xPhospho [S7(100)]	3.40429e-06	7.36518e-05	1	1	1	4	P49736	P49736 [133-149]	P49736 1xPhospho [S139(100)]	1	2129.91	3.20477e+07		High	5.742e-05	3.222e-07	5.44	22.47
Rep_1	High	[R].RGNDPLTSSPGR.[S]	1xPhospho [S9(100)]	8.62467e-05	7.36518e-05	1	1	1	2	P49736	P49736 [19-30]	P49736 1xPhospho [S27(100)]	1	1336.6	265509132		High	5.742e-05	1.29e-05	5.01	10.7
Rep_1	High	[R].RGAAAADLLSSSPESQHGGTQSPGGGQPLLQPTKVDAAEGR.[R]	1xPhospho [S22(99.8)]	1.58101e-11	7.36518e-05	1	1	1	2	Q9H3S7	Q9H3S7 [1112-1152]	Q9H3S7 1xPhospho [S1133(99.8)]	2	4078.96	3926191		High	5.742e-05	2.642e-13	10.84	39.35
Rep_1	High	[R].QLPALDGSLMGPESPPAQEEEAPVSPHK.[K]	1xOxidation [M10]; 1xPhospho [S14(100)]	2.20295e-08	7.36518e-05	1	1	1	1	Q8N9T8	Q8N9T8 [615-642]	Q8N9T8 1xPhospho [S628(100)]	0	3007.38	1.69126e+06		High	5.742e-05	1.023e-09	6.59	44.02
Rep_1	High	[R].RASISEPSDTDPEPR.[T]	1xPhospho [S3(100)]	3.50069e-06	7.36518e-05	1	1	1	2	Q8N1F8	Q8N1F8 [385-399]	Q8N1F8 1xPhospho [S387(100)]	1	1736.75	57653802		High	5.742e-05	3.327e-07	4.92	15.23
Rep_1	High	[K].RASGQAFELILSPR.[S]	1xPhospho [S12(100)]	8.09951e-05	7.36518e-05	1	1	1	1	P16949	P16949 [14-27]	P16949 1xPhospho [S25(100)]	1	1624.82	2.42382e+06		High	5.742e-05	1.201e-05	4.64	46.81
Rep_1	High	[K].QVVSVVQDEEVGLPFEASPESPPPASPDGVTEIR.[G]	2xPhospho [S21(100); S26(100)]	6.06947e-07	7.36518e-05	1	1	2	5	Q96TA1	Q96TA1 [621-654]	Q96TA1 2xPhospho [S641(100); S646(100)]	0	3721.69	1.46484e+06		High	5.742e-05	4.505e-08	4.71	75.46
Rep_1	High	[K].QVVSVVQDEEVGLPFEASPESPPPASPDGVTEIR.[G]	1xDeamidated [Q]; 1xPhospho [S26(100)]	8.06143e-09	7.36518e-05	1	1	3	11	Q96TA1	Q96TA1 [621-654]	Q96TA1 1xPhospho [S646(100)]	0	3642.71	2.64028e+06		High	5.742e-05	3.262e-10	8.31	70.19
Rep_1	High	[K].QVVSVVQDEEVGLPFEASPESPPPASPDGVTEIR.[G]	1xPhospho [S26(100)]	1.90896e-11	7.36518e-05	1	1	5	19	Q96TA1	Q96TA1 [621-654]	Q96TA1 1xPhospho [S646(100)]	0	3641.73	9.72373e+07		High	5.742e-05	3.277e-13	8.62	68.86
Rep_1	High	[R].QVTDAETKPKSPCT.[-]	1xCarbamidomethyl [C13]; 1xPhospho [S11(100)]	3.31054e-06	7.36518e-05	1	1	1	1	O43684	O43684 [315-328]	O43684 1xPhospho [S325(100)]	1	1641.72		No Quan Values	High	5.742e-05	3.133e-07	5.7
Rep_1	High	[R].QVSGAAALVPAPSGPDSGQPLAAAVAELPVLDAR.[G]	1xDeamidated [Q19]; 1xPhospho [S3(100)]	1.90939e-05	7.36518e-05	1	1	1	1	Q7RTV5	Q7RTV5 [10-43]	Q7RTV5 1xPhospho [S12(100)]	0	3276.65		No Quan Values	High	5.742e-05	2.31e-06	4
Rep_1	High	[RC].QVSASELHTSGILGPETLR.[D]	1xPhospho [S3(100)]	3.91439e-06	7.36518e-05	1	1	1	1	P58107	P58107 [2716-2734]; [3247-3265]; [3781-3799]; [4315-4333]; [4848-4866]	P58107 1xPhospho [S2718(100)]; 1xPhospho [S3249(100)]; 1xPhospho [S3783(100)]; 1xPhospho [S4317(100)]; 1xPhospho [S4850(100)]	0	2075.02	470995		High	5.742e-05	3.799e-07	4.69	44.74
Rep_1	High	[K].QVPVSGYLASAAGPSEPVTLASAGVSPQGAGLVIQK.[N]	1xDeamidated [Q1]; 1xPhospho [S26(100)]	2.8993e-06	7.36518e-05	1	1	1	1	Q9NZM4	Q9NZM4 [256-291]	Q9NZM4 1xPhospho [S281(100)]	0	3487.77		No Quan Values	High	5.742e-05	2.686e-07	5.58
Rep_1	High	[K].QVLTAPGSAGQPRSEDEDSLEEAGSPAPGPCPR.[S]	1xCarbamidomethyl [C31]; 1xDeamidated [Q11]; 1xPhospho [S14(100)]	3.87315e-09	7.36518e-05	1	1	1	1	Q8TBB5	Q8TBB5 [400-432]	Q8TBB5 1xPhospho [S413(100)]	1	3443.51		No Quan Values	High	5.742e-05	1.409e-10	6.11
Rep_1	High	[K].QVGETSAPGDTLDGTPR.[T]	1xPhospho [T15(100)]	7.95924e-08	7.36518e-05	1	1	1	1	Q9NZN5	Q9NZN5 [689-705]	Q9NZN5 1xPhospho [T703(100)]	0	1780.77	1.60625e+06		High	5.742e-05	4.422e-09	5.22	22.94
Rep_1	High	[K].QVETEEAGVVTTATASVNLKVSPK.[R]	1xDeamidated [N/Q]; 1xPhospho [S22(100)]	9.59864e-09	7.36518e-05	1	1	3	20	O75475	O75475 [156-179]	O75475 1xPhospho [S177(100)]	1	2539.25	1.48981e+06		High	5.742e-05	3.957e-10	9.49	51.06
Rep_1	High	[K].QVETEEAGVVTTATASVNLKVSPK.[R]	1xPhospho [S22(100)]	6.52243e-11	7.36518e-05	1	1	3	79	O75475	O75475 [156-179]	O75475 1xPhospho [S177(100)]	1	2538.27	1.14198e+07		High	5.742e-05	1.33e-12	10.05	48.24
Rep_1	High	[K].QVDLESNPQNRSPESRPSVVYPSTK.[F]	1xPhospho [S6(99.9)]	0.000139608	7.36518e-05	1	1	1	1	P42694	P42694 [1306-1330]	P42694 1xPhospho [S1311(99.9)]	1	2894.37	6320426		High	5.742e-05	2.244e-05	5.74	25.23
Rep_1	High	[R].QVAGDAPVEQATAETASPVHR.[E]	1xPhospho [S17(100)]	2.29442e-09	7.36518e-05	1	1	1	2	Q92766	Q92766 [1304-1324]	Q92766 1xPhospho [S1320(100)]	0	2214.02	10128763		High	5.742e-05	7.778e-11	9.99	23.2
Rep_1	High	[K].QVAEQGGDLSPAANR.[S]	1xPhospho [S10(100)]	2.3351e-06	7.36518e-05	1	1	1	3	O94804	O94804 [429-443]	O94804 1xPhospho [S438(100)]	0	1592.71	93837434		High	5.742e-05	2.099e-07	5.23	15.59
Rep_1	High	[K].QVVSVVQDEEVGLPFEASPESPPPASPDGVTEIR.[G]	1xDeamidated [Q7]; 2xPhospho [S21(100); S26(100)]	9.96357e-07	7.36518e-05	1	1	3	3	Q96TA1	Q96TA1 [621-654]	Q96TA1 2xPhospho [S641(100); S646(100)]	0	3722.68		No Quan Values	High	5.742e-05	7.969e-08	5.57
Rep_1	High	[K].QTVPSENIPLPECSSPPSCKR.[K]	2xCarbamidomethyl [C13; C19]; 1xPhospho [S15(98.7)]	2.11512e-07	7.36518e-05	1	1	1	1	Q99728	Q99728 [350-370]	Q99728 1xPhospho [S364(98.7)]	1	2463.1	5148641		High	5.742e-05	1.349e-08	6.39	34.56
Rep_1	High	[K].QTSSYNIPASASISR.[T]	1xPhospho [S12(97.7)]	0.000142562	7.36518e-05	1	1	1	1	O75051	O75051 [1601-1615]	O75051 1xPhospho [S1612(97.7)]	0	1661.75		No Quan Values	High	5.742e-05	2.289e-05	3.4
Rep_1	High	[K].QTSSTPSSLALTSASR.[I]	1xPhospho [T5(99)]	1.48508e-05	7.36518e-05	1	1	3	6	Q5SW79	Q5SW79 [859-874]	Q5SW79 1xPhospho [T863(99)]	0	1673.77	4.60302e+06		High	5.742e-05	1.73e-06	3.56	27.76
Rep_1	High	[R].QTSPTPASPSPPAAPCPFVAR.[G]	1xCarbamidomethyl [C16]; 1xPhospho [S10(100)]	2.48054e-08	7.36518e-05	1	1	3	11	Q92545	Q92545 [1597-1617]	Q92545 1xPhospho [S1606(100)]	0	2216.02	5.33034e+06		High	5.742e-05	1.173e-09	5.14	40.65
Rep_1	High	[R].QTSPDPCPQLPLVPR.[G]	1xCarbamidomethyl [C7]; 1xPhospho [S3(100)]	1.72955e-06	7.36518e-05	1	1	2	3	Q5D1E8	Q5D1E8 [97-111]	Q5D1E8 1xPhospho [S99(100)]	0	1784.84	4.7127e+06		High	5.742e-05	1.486e-07	4.69	49.49
Rep_1	High	[K].QTSIQSPSSYGNSSPPLNK.[M]	1xPhospho [S14(98.4)]	5.95081e-06	7.36518e-05	1	1	1	4	Q9H3D4	Q9H3D4 [450-468]	Q9H3D4 1xPhospho [S463(98.4)]	0	2071.93	3.47214e+06		High	5.742e-05	6.13e-07	4.87	26.59
Rep_1	High	[K].QTSAYNISNSSTFTKSLSR.[Y]	1xPhospho [S16(100)]	1.58674e-08	7.36518e-05	1	1	1	2	Q9UIW2	Q9UIW2 [1604-1622]	Q9UIW2 1xPhospho [S1619(100)]	1	2172	6.8333e+06		High	5.742e-05	7.025e-10	10.75	30.79
Rep_1	High	[K].QTSAYNISNSSTFTK.[S]	1xPhospho [S/T/Y]	9.23812e-06	7.36518e-05	1	1	4	5	Q9UIW2	Q9UIW2 [1604-1618]		0	1728.75	1.28824e+07		High	5.742e-05	1.012e-06	5.46	26.64
Rep_1	High	[R].QTQSESSNYDSELEKEIK.[S]	1xPhospho [S11(100)]	0.000159405	7.36518e-05	1	1	1	2	P46100	P46100 [809-826]	P46100 1xPhospho [S819(100)]	1	2194.94	1.49391e+06		High	5.742e-05	2.595e-05	5.49	31.72
Rep_1	High	[R].QTNGCLNGYTPSR.[K]	1xCarbamidomethyl [C5]; 1xPhospho [T10(100)]	7.1932e-05	7.36518e-05	1	1	1	6	Q9BZX2	Q9BZX2 [237-249]	Q9BZX2 1xPhospho [T246(100)]	0	1547.63	357654		High	5.742e-05	1.05e-05	3.56	12.87
Rep_1	High	[R].QTLPISGSQTGSSGVISPQELLK.[K]	1xPhospho [S17(100)]	2.18021e-05	7.36518e-05	1	1	1	1	Q8IZD4	Q8IZD4 [432-454]	Q8IZD4 1xPhospho [S448(100)]	0	2407.21		No Quan Values	High	5.742e-05	2.679e-06	5.49
Rep_1	High	[K].QTGIETPNKSGK.[T]	1xPhospho [T6(100)]	0.000185861	7.36518e-05	1	1	1	2	P49790	P49790 [694-705]	P49790 1xPhospho [T699(100)]	1	1339.63	7.94533e+06		High	5.742e-05	3.106e-05	4.82	7.26
Rep_1	High	[R].QSVELPKGDLGPASPSQELGSQPVPGGDGAPALGK.[S]	1xPhospho [S2(100)]	5.34631e-08	7.36518e-05	1	1	1	1	Q4KMQ1	Q4KMQ1 [349-383]	Q4KMQ1 1xPhospho [S350(100)]	1	3420.67	1.73593e+06		High	5.742e-05	2.826e-09	7.03	49.3
Rep_1	High	[K].QSVDKVTSPTKV.[-]	1xPhospho [S8(100)]	0.000101267	7.36518e-05	1	1	1	2	Q05682	Q05682 [782-793]	Q05682 1xPhospho [S789(100)]	2	1368.68	5.7936e+07		High	5.742e-05	1.552e-05	5.06	13.15
Rep_1	High	[R].QSTDPFATSSTDPFSAANNSSITSVETLK.[H]	1xDeamidated [N]; 1xPhospho [T3(98.1)]	6.93038e-07	7.36518e-05	1	1	3	5	P42566	P42566 [661-689]	P42566 1xPhospho [T663(98.1)]	0	3084.36		No Quan Values	High	5.742e-05	5.228e-08	5.63
Rep_1	High	[R].QTTPESDFNLQALR.[S]	1xPhospho [T3(99)]	0.000116438	7.36518e-05	1	1	1	1	Q7Z4H7	Q7Z4H7 [821-834]	Q7Z4H7 1xPhospho [T823(99)]	0	1699.77	1.27078e+06		High	5.742e-05	1.826e-05	4.61	47.89
Rep_1	High	[K].QWEVPDTASECDSLNSSIGRK.[Q]	1xCarbamidomethyl [C11]; 1xPhospho [S17(100)]	3.7277e-06	7.36518e-05	1	1	1	1	Q9P246	Q9P246 [587-607]	Q9P246 1xPhospho [S603(100)]	1	2459.05	4970117		High	5.742e-05	3.584e-07	7.26	38.01
Rep_1	High	[R].RAASAATAAPTATPAAQESGTIPK.[K]	1xPhospho [S4(100)]	1.37499e-11	7.36518e-05	1	1	1	2	O00116	O00116 [62-85]	O00116 1xPhospho [S65(100)]	1	2319.13	26069360		High	5.742e-05	2.25e-13	7.84	22.25
Rep_1	High	[R].RAASAATAAPTATPAAQESGTIPK.[K]	1xDeamidated [Q17]; 1xPhospho [S4(100)]	2.96413e-05	7.36518e-05	1	1	1	1	O00116	O00116 [62-85]	O00116 1xPhospho [S65(100)]	1	2320.12		Not Reliable	High	5.742e-05	3.804e-06	4.62
Rep_1	High	[R].RASDTSLTQGIVAFR.[Q]	1xPhospho [S/T]	0.00026347	7.36518e-05	1	1	1	1	Q9H0K1	Q9H0K1 [585-599]		1	1701.83	193501		High	5.742e-05	4.638e-05	3.78	43.12
Rep_1	High	[R].RASDGGANIQLHAQQLLK.[R]	1xPhospho [S3(100)]	2.56865e-08	7.36518e-05	1	1	1	2	Q9Y2K2	Q9Y2K2 [549-566]	Q9Y2K2 1xPhospho [S551(100)]	1	2000.01	3.09228e+06		High	5.742e-05	1.216e-09	7.77	35.39
Rep_1	High	[R].RASAGPAPGPVVTAEGLHPSLPSPTGNSTPLGSSK.[E]	1xPhospho [S3(100)]	9.19153e-16	7.36518e-05	1	1	1	4	Q4KMP7	Q4KMP7 [685-719]	Q4KMP7 1xPhospho [S687(100)]	1	3374.67	2.22709e+07		High	5.742e-05	3.853e-18	11.67	47.17
Rep_1	High	[R].RASAAAAAGGGATGHPGGGQGAENPAGLK.[S]	1xPhospho [S3(100)]	4.55212e-14	7.36518e-05	1	1	1	2	Q07617	Q07617 [421-449]	Q07617 1xPhospho [S423(100)]	1	2539.18	4701500		High	5.742e-05	3.33e-16	10.5	16.45
Rep_1	High	[R].RAQVLATIHGHAGAFPAAGDAGEGAPGGGSSPER.[V]	1xDeamidated [Q3]; 1xPhospho [S31(98.2)]	3.80567e-12	7.36518e-05	1	1	2	3	Q86WR7	Q86WR7 [282-315]	Q86WR7 1xPhospho [S312(98.2)]	1	3250.5	43113.8		High	5.742e-05	5.194e-14	8.56	37.9
Rep_1	High	[R].RAQVLATIHGHAGAFPAAGDAGEGAPGGGSSPER.[V]	1xPhospho [S/T]	1.84969e-14	7.36518e-05	1	1	1	22	Q86WR7	Q86WR7 [282-315]		1	3249.52	5.85144e+07		High	5.742e-05	1.185e-16	10.02	36.37
Rep_1	High	[R].RAQSTDSLGTSGSLQSK.[A]	1xPhospho [S/T]	8.04317e-05	7.36518e-05	1	1	1	1	Q15276	Q15276 [404-420]		1	1802.83	2.34241e+06		High	5.742e-05	1.193e-05	5.81	12.68
Rep_1	High	[R].RAQIPEGDYLSYR.[E]	1xPhospho [Y9(100)]	4.50611e-05	7.36518e-05	1	1	1	1	Q96RT1	Q96RT1 [1096-1108]	Q96RT1 1xPhospho [Y1104(100)]	1	1647.75	634043		High	5.742e-05	6.151e-06	4.39	28.62
Rep_1	High	[R].RAQCETLSPDGLPEEQPQTTK.[L]	1xCarbamidomethyl [C4]; 1xPhospho [S8(100)]	6.43305e-05	7.36518e-05	1	1	1	3	Q7Z6Z7	Q7Z6Z7 [3655-3675]	Q7Z6Z7 1xPhospho [S3662(100)]	1	2465.1	4907561		High	5.742e-05	9.208e-06	5.73	26.89
Rep_1	High	[R].RAPSTSPSFEGTQETYTVAHEENVR.[F]	1xPhospho [S6(98.1)]	5.94222e-13	7.36518e-05	1	1	2	2	Q9BUT9	Q9BUT9 [75-99]	Q9BUT9 1xPhospho [S80(98.1)]	1	2873.27	6.58467e+06		High	5.742e-05	6.263e-15	9.42	27.77
Rep_1	High	[R].RAPQASGPSTPGYR.[C]	1xPhospho [T10(99.2)]	3.15634e-05	7.36518e-05	1	1	1	1	Q2QGD7	Q2QGD7 [163-176]	Q2QGD7 1xPhospho [T172(99.2)]	1	1524.7	1.4382e+06		High	5.742e-05	4.112e-06	5.06	9.4
Rep_1	High	[R].RAPAPPPPQPPPPSPLIPNR.[T]	1xPhospho [S14(100)]	7.27746e-07	7.36518e-05	1	1	1	1	O75128	O75128 [334-353]	O75128 1xPhospho [S347(100)]	1	2176.14		No Quan Values	High	5.742e-05	5.53e-08	6.12
Rep_1	High	[R].RALVEFESNPEETREPGSPPSVQR.[A]	1xPhospho [S18(100)]	1.42246e-06	7.36518e-05	1	1	2	5	Q9H6F5	Q9H6F5 [30-53]	Q9H6F5 1xPhospho [S47(100)]	2	2791.3	5.70508e+07		High	5.742e-05	1.194e-07	5.23	31.64
Rep_1	High	[R].RALSSDSILSPAPDAR.[A]	1xPhospho [S4(100)]	5.38376e-08	7.36518e-05	1	1	4	10	Q8IVT2	Q8IVT2 [391-406]	Q8IVT2 1xPhospho [S394(100)]	1	1735.84	1.59608e+08		High	5.742e-05	2.846e-09	4.88	31.39
Rep_1	High	[K].RALPNNTSSSPQPK.[K]	1xPhospho [S10(100)]	2.94351e-05	7.36518e-05	1	1	2	5	P04637	P04637 [306-319]	P04637 1xPhospho [S315(100)]	1	1576.75	2.71882e+08		High	5.742e-05	3.793e-06	3.58	7.99
Rep_1	High	[K].RALASNTSFFSGCSPIEEEAH.[-]	1xCarbamidomethyl [C13]; 1xPhospho [S14(100)]	3.47634e-06	7.36518e-05	1	2	1	1	O95239	O95239 [1212-1232]	O95239 1xPhospho [S1225(100)]	1	2390.01	945680		High	5.742e-05	3.317e-07	6.6	42.74
Rep_1	High	[R].RAHSPASTLPNSPGSTFER.[K]	1xPhospho [S12(100)]	0.00019791	7.36518e-05	1	1	1	1	Q9UMD9	Q9UMD9 [82-100]	Q9UMD9 1xPhospho [S93(100)]	1	2091.96	1.33121e+06		High	5.742e-05	3.337e-05	4.79	22.75
Rep_1	High	[R].RAASSDQLRDNSPPPAFKPEPPK.[A]	1xPhospho [S12(96.7)]	7.53598e-07	7.36518e-05	1	1	1	1	Q9UDY2	Q9UDY2 [975-997]	Q9UDY2 1xPhospho [S986(96.7)]	2	2585.25	3.25655e+06		High	5.742e-05	5.753e-08	6.41	20.31
Rep_1	High	[R].RAASSDQLRDNSPPPAFKPEPPK.[A]	2xPhospho [S4(97.8); S12(100)]	4.86576e-05	7.36518e-05	1	1	1	3	Q9UDY2	Q9UDY2 [975-997]	Q9UDY2 2xPhospho [S978(97.8); S986(100)]	2	2665.22	9541815		High	5.742e-05	6.699e-06	8.06	23.94
Rep_1	High	[R].RAASVAAATTSPTPR.[T]	1xPhospho [S11(100)]	9.89425e-07	7.36518e-05	1	1	1	1	Q9Y2D9	Q9Y2D9 [194-208]	Q9Y2D9 1xPhospho [S204(100)]	1	1536.75	3.82127e+06		High	5.742e-05	7.906e-08	6.16	10.19
Rep_1	High	[R].RADLNQGIGEPQSPSR.[R]	1xDeamidated [Q12]; 1xPhospho [S]	0.000145578	7.36518e-05	1	1	2	2	Q96C19	Q96C19 [62-77]		1	1805.82	1.34684e+07		High	5.742e-05	2.35e-05	5.48	17.63
Rep_1	High	[R].RADLNQGIGEPQSPSRR.[V]	1xPhospho [S]	2.04257e-07	7.36518e-05	1	1	3	3	Q96C19	Q96C19 [62-78]		2	1960.93	82089236		High	5.742e-05	1.305e-08	5.73	12.35
Rep_1	High	[R].RADNCSPVAEEETTGSAESTLPK.[A]	1xCarbamidomethyl [C5]; 1xPhospho [S6(100)]	6.97053e-08	7.36518e-05	1	1	1	1	Q9C0D5	Q9C0D5 [265-287]	Q9C0D5 1xPhospho [S270(100)]	1	2529.08	4.42815e+06		High	5.742e-05	3.805e-09	8.37	24.98
Rep_1	High	[K].RASGQAFELILSPR.[S]	2xPhospho [S3(100); S12(100)]	4.38203e-05	7.36518e-05	1	1	1	2	P16949	P16949 [14-27]	P16949 2xPhospho [S16(100); S25(100)]	1	1704.79	578783		High	5.742e-05	5.986e-06	5.35	56.62
Rep_1	High	[R].RAELVCLNNTEISENSSDLSQK.[L]	1xCarbamidomethyl [C6]; 1xPhospho [S16(98.6)]	1.13904e-05	7.36518e-05	1	1	1	1	Q9P0K7	Q9P0K7 [463-484]	Q9P0K7 1xPhospho [S478(98.6)]	1	2587.17	997916		High	5.742e-05	1.281e-06	5.61	36.69
Rep_1	High	[R].RAETFAGYDCTNSPTKNGSFK.[K]	1xCarbamidomethyl [C10]; 1xDeamidated [N17]; 1xPhospho [S13(100)]	1.74167e-06	7.36518e-05	1	1	1	1	Q6ZSZ5	Q6ZSZ5 [909-929]	Q6ZSZ5 1xPhospho [S921(100)]	2	2432.02	3.54981e+06		High	5.742e-05	1.5e-07	7.01	23.01
Rep_1	High	[K].RAFQLEEGEETEPDCKYSK.[K]	1xCarbamidomethyl [C15]; 1xPhospho [T11(100)]	2.11512e-07	7.36518e-05	1	1	1	1	P38432	P38432 [112-130]	P38432 1xPhospho [T122(100)]	2	2396.01	3.41448e+06		High	5.742e-05	1.351e-08	6.98	22.15
Rep_1	High	[R].RAGGGGGLGAGSPALSGGQGR.[R]	1xPhospho [S12(100)]	4.80898e-09	7.36518e-05	1	1	1	5	Q6IQ22	Q6IQ22 [10-30]	Q6IQ22 1xPhospho [S21(100)]	1	1819.86	44658538		High	5.742e-05	1.798e-10	5.54	16.44
Rep_1	High	[R].RAGQNQPAEPDASACTPESPQEELLSRPAPADVPR.[V]	1xCarbamidomethyl [C15]; 1xPhospho [S19(100)]	1.47263e-12	7.36518e-05	1	1	1	1	Q9P266	Q9P266 [1105-1139]	Q9P266 1xPhospho [S1123(100)]	1	3821.75	4.21471e+06		High	5.742e-05	1.752e-14	10.3	36.21
Rep_1	High	[R].RAGQNQPAEPDASACTPESPQEELLSRPAPADVPR.[V]	1xCarbamidomethyl [C15]; 1xDeamidated [Q21]; 1xPhospho [S19(99.8)]	1.25599e-05	7.36518e-05	1	1	1	1	Q9P266	Q9P266 [1105-1139]	Q9P266 1xPhospho [S1123(99.8)]	1	3822.74		No Quan Values	High	5.742e-05	1.435e-06	5.24
Rep_1	High	[R].RAHLTVGQAAAGGSGNLLTER.[S]	1xPhospho [S14(100)]	1.31699e-12	7.36518e-05	1	1	1	3	Q99959	Q99959 [316-336]	Q99959 1xPhospho [S329(100)]	1	2159.07	4.47854e+06		High	5.742e-05	1.551e-14	8.85	30.18
Rep_1	High	[R].RAETFAGYDCTNSPTK.[N]	1xCarbamidomethyl [C10]; 1xPhospho [S13(100)]	2.86875e-09	7.36518e-05	1	1	1	2	Q6ZSZ5	Q6ZSZ5 [909-924]	Q6ZSZ5 1xPhospho [S921(100)]	1	1897.78	6527193		High	5.742e-05	9.975e-11	6.04	17.81
Rep_1	High	[R].RGTGQSDDSDIWDDTALIK.[A]	1xPhospho [S6(98.4)]	8.43664e-06	7.36518e-05	1	1	1	1	Q16637	Q16637 [23-41]	Q16637 1xPhospho [S28(98.4)]	1	2172.94	988983		High	5.742e-05	9.08e-07	5.49	51.55
Rep_1	High	[R].QLPALDGSLMGPESPPAQEEEAPVSPHK.[K]	1xDeamidated [Q18]; 1xPhospho [S14(100)]	3.41578e-09	7.36518e-05	1	1	1	1	Q8N9T8	Q8N9T8 [615-642]	Q8N9T8 1xPhospho [S628(100)]	0	2992.36		No Quan Values	High	5.742e-05	1.218e-10	6.69
Rep_1	High	[K].QLMEQDASSSPSAQVIGLK.[N]	1xOxidation [M3]; 1xPhospho [S10(98.1)]	7.84888e-08	7.36518e-05	1	1	2	5	Q9H4L5	Q9H4L5 [363-381]	Q9H4L5 1xPhospho [S372(98.1)]	0	2084.96	4889434		High	5.742e-05	4.376e-09	5.92	37.39
Rep_1	High	[K].NTPSQHSHSIQHSPER.[S]	1xPhospho [S13(100)]	6.55393e-07	7.36518e-05	1	1	1	3	Q9NYF8	Q9NYF8 [256-271]	Q9NYF8 1xPhospho [S268(100)]	0	1921.83	2.56644e+07		High	5.742e-05	4.909e-08	6.1	6.42
Rep_1	High	[K].NTPSPDVTLGTNPGTEDIQFPIQK.[I]	2xDeamidated [N1; N12]; 1xPhospho [T2(97.6)]	0.000203512	7.36518e-05	1	1	1	1	Q8IX01	Q8IX01 [274-297]	Q8IX01 1xPhospho [T275(97.6)]	0	2651.21		Not Reliable	High	5.742e-05	3.429e-05	3.94
Rep_1	High	[K].NTPSPDVTLGTNPGTEDIQFPIQK.[I]	1xPhospho [S4(98.2)]	5.78694e-06	7.36518e-05	1	1	2	4	Q8IX01	Q8IX01 [274-297]	Q8IX01 1xPhospho [S277(98.2)]	0	2649.24	1.01406e+07		High	5.742e-05	5.914e-07	6.46	58.52
Rep_1	High	[K].NTPSMQALGESPESSSSELLNLGEGLGLDSNR.[E]	1xDeamidated [N1]; 1xPhospho [S4(97.5)]	0.000173331	7.36518e-05	1	1	1	1	Q03164	Q03164 [2856-2887]	Q03164 1xPhospho [S2859(97.5)]	0	3370.5	140513		High	5.742e-05	2.876e-05	2.72	76.78
Rep_1	High	[K].NTPASASLEGLAQTAGRRPSEGNEPSTK.[E]	1xPhospho [S/T]	3.17092e-07	7.36518e-05	1	1	2	4	Q96Q45	Q96Q45 [43-70]		1	2906.36	1.85836e+07		High	5.742e-05	2.147e-08	5.92	30.05
Rep_1	High	[R].NTLQPEEALSTSDPRVSPR.[L]	1xPhospho [S17(100)]	3.05478e-09	7.36518e-05	1	1	1	3	Q9BXL7	Q9BXL7 [870-888]	Q9BXL7 1xPhospho [S886(100)]	1	2177.02	4.15443e+07		High	5.742e-05	1.071e-10	7.06	31.95
Rep_1	High	[K].NTGVSPASRPSPGTPTSPSNLTSGLK.[T]	1xPhospho [S17(98.5)]	4.1482e-10	7.36518e-05	1	1	2	5	Q5VT52	Q5VT52 [469-494]	Q5VT52 1xPhospho [S485(98.5)]	0	2590.25	6.68421e+07		High	5.742e-05	1.104e-11	9.65	32.12
Rep_1	High	[R].NTGIICTIGPASRSVETLK.[E]	1xCarbamidomethyl [C6]; 1xPhospho [S12(100)]	5.39025e-07	7.36518e-05	1	1	1	1	P14618	P14618 [44-62]	P14618 1xPhospho [S55(100)]	1	2097.04	1.15526e+06		High	5.742e-05	3.926e-08	7.85	39.77
Rep_1	High	[K].NTFTAWSDEESDYEIDDRDVNK.[I]	2xPhospho [S7(100); S11(100)]	1.045e-07	7.36518e-05	1	1	1	1	Q6PKG0	Q6PKG0 [621-642]	Q6PKG0 2xPhospho [S627(100); S631(100)]	1	2809.05	2940556		High	5.742e-05	6.077e-09	7.64	50.27
Rep_1	High	[K].NTFTAWSDEESDYEIDDRDVNK.[I]	1xPhospho [S7(100)]	9.91568e-11	7.36518e-05	1	1	1	1	Q6PKG0	Q6PKG0 [621-642]	Q6PKG0 1xPhospho [S627(100)]	1	2729.09	7897628		High	5.742e-05	2.148e-12	8.23	45.1
Rep_1	High	[K].NTFGSTSLCFDSR.[Q]	1xCarbamidomethyl [C9]; 1xPhospho [S7(100)]	4.0299e-05	7.36518e-05	1	1	1	1	Q8NEV8	Q8NEV8 [314-326]	Q8NEV8 1xPhospho [S320(100)]	0	1571.62	744635		High	5.742e-05	5.423e-06	4	40.86
Rep_1	High	[R].NTDVAQSPEAPKQEAPAKK.[K]	1xPhospho [S7(100)]	2.4491e-07	7.36518e-05	1	1	1	1	Q9P2E9	Q9P2E9 [609-627]	Q9P2E9 1xPhospho [S615(100)]	2	2089	6.29535e+06		High	5.742e-05	1.606e-08	6.52	8.12
Rep_1	High	[R].NTDVAQSPEAPKQEAPAK.[K]	1xPhospho [S7(100)]	3.32572e-08	7.36518e-05	1	1	1	2	Q9P2E9	Q9P2E9 [609-626]	Q9P2E9 1xPhospho [S615(100)]	1	1960.9	2.46185e+07		High	5.742e-05	1.645e-09	6.38	10.94
Rep_1	High	[K].NTAPVNTVMDSPVHLEPSSQVGVIQNK.[S]	1xPhospho [S11(100)]	4.55324e-08	7.36518e-05	1	1	1	1	Q6UB98	Q6UB98 [1391-1417]	Q6UB98 1xPhospho [S1401(100)]	0	2941.41		No Quan Values	High	5.742e-05	2.349e-09	4.85
Rep_1	High	[K].NTQIELQSSPDVQNSLLEDKTYLDSEER.[T]	1xPhospho [S9(98.6)]	1.12569e-09	7.36518e-05	1	1	1	1	Q9UK61	Q9UK61 [1544-1571]	Q9UK61 1xPhospho [S1552(98.6)]	1	3331.52		Not Reliable	High	5.742e-05	3.424e-11	6.57
Rep_1	High	[K].NTAAEEHVAQGDATLEHSTNLDSSPSLSSVTVVPLR.[E]	1xDeamidated [N/Q]; 1xPhospho [S/T]	3.5955e-07	7.36518e-05	1	1	3	7	Q8NFC6	Q8NFC6 [1258-1293]		0	3813.78	46781.5		High	5.742e-05	2.489e-08	5.19	51.3
Rep_1	High	[K].NSYATTENKTLPR.[S]	1xPhospho [T10(100)]	0.000203512	7.36518e-05	1	1	1	1	Q9UQB8	Q9UQB8 [351-363]	Q9UQB8 1xPhospho [T360(100)]	1	1574.72	4330400		High	5.742e-05	3.445e-05	5.39	12.98
Rep_1	High	[R].NSVLSDPGLDSPRTSPVIMAR.[V]	1xOxidation [M19]; 2xPhospho [S11(100); T14(100)]	7.65961e-05	7.36518e-05	1	1	1	1	O15085	O15085 [241-261]	O15085 2xPhospho [S251(100); T254(100)]	1	2388.07	1.89967e+06		High	5.742e-05	1.132e-05	6.11	43.65
Rep_1	High	[R].NSVLSDPGLDSPRTSPVIMAR.[V]	2xPhospho [S11(100); T/S]	1.86982e-05	7.36518e-05	1	1	1	1	O15085	O15085 [241-261]	O15085 2xPhospho [S251(100); T/S]	1	2372.07	2.87391e+06		High	5.742e-05	2.264e-06	6.18	49.31
Rep_1	High	[R].NSSTPGLQVPVSPTVPIQNQK.[Y]	1xPhospho [S12(100)]	1.72747e-07	7.36518e-05	1	1	4	8	Q03164	Q03164 [3025-3045]	Q03164 1xPhospho [S3036(100)]	0	2271.14	12711422		High	5.742e-05	1.075e-08	6.9	47.75
Rep_1	High	[R].NSSSPVSPASVPGQR.[R]	1xPhospho [S7(100)]	5.27853e-07	7.36518e-05	1	1	4	12	Q9H1B7	Q9H1B7 [656-670]	Q9H1B7 1xPhospho [S662(100)]	0	1549.7	5.76509e+06		High	5.742e-05	3.856e-08	4.28	15.82
Rep_1	High	[R].NSSSPVSLDAALPESSNVYRDPSAK.[R]	1xPhospho [S3(96.8)]	1.72124e-10	7.36518e-05	1	1	1	1	Q70EL1	Q70EL1 [668-692]	Q70EL1 1xPhospho [S670(96.8)]	1	2671.22	7595169		High	5.742e-05	4.033e-12	7.3	43.14
Rep_1	High	[R].NSSSPCISGTTHTLHDSSVASIETK.[S]	1xCarbamidomethyl [C6]; 1xPhospho [S/T]	9.42236e-07	7.36518e-05	1	1	1	1	Q5JWR5	Q5JWR5 [1235-1259]		0	2696.19		No Quan Values	High	5.742e-05	7.467e-08	3.52
Rep_1	High	[R].NSSSGVSPLYSPVSFCGIPVGVLQNK.[L]	1xCarbamidomethyl [C16]; 1xPhospho [S3(96.2)]	2.11767e-06	7.36518e-05	1	1	2	3	Q9BZH6	Q9BZH6 [396-421]	Q9BZH6 1xPhospho [S398(96.2)]	0	2773.33	2.99198e+06		High	5.742e-05	1.88e-07	6.06	75.38
Rep_1	High	[R].NSSSESAIVPK.[T]	1xPhospho [S3(100)]	0.000184568	7.36518e-05	1	1	1	2	Q5THJ4	Q5THJ4 [2433-2443]	Q5THJ4 1xPhospho [S2435(100)]	0	1198.54	709630		High	5.742e-05	3.085e-05	2.97	14.34
Rep_1	High	[K].NSSQSLMVPQSGSPEPESIR.[N]	1xOxidation [M7]; 1xPhospho [S13(100)]	4.35154e-05	7.36518e-05	1	1	1	1	O75970	O75970 [1583-1602]	O75970 1xPhospho [S1595(100)]	0	2225.97		No Quan Values	High	5.742e-05	5.93e-06	4.8
Rep_1	High	[R].NSSPGEASLLEKETTR.[F]	1xPhospho [S/T]	3.28751e-06	7.36518e-05	1	1	1	1	Q76FK4	Q76FK4 [1097-1112]		1	1798.82	3.4328e+06		High	5.742e-05	3.091e-07	5.93	25.54
Rep_1	High	[K].NSSNTSVGSPSNTIGR.[T]	1xPhospho [S9(100)]	1.15368e-06	7.36518e-05	1	1	1	1	Q7Z460	Q7Z460 [1083-1098]	Q7Z460 1xPhospho [S1091(100)]	0	1657.72	3.78004e+06		High	5.742e-05	9.415e-08	4.48	3.91
Rep_1	High	[R].NSSLGSPSNLCGSPPGSIR.[K]	1xCarbamidomethyl [C11]; 1xPhospho [S13(100)]	6.05487e-09	7.36518e-05	1	1	4	10	Q9C0B0	Q9C0B0 [373-391]	Q9C0B0 1xPhospho [S385(100)]	0	1966.87	2.02063e+07		High	5.742e-05	2.336e-10	6.62	33.55
Rep_1	High	[R].NSSEKLPTELSKEEPSTK.[N]	1xPhospho [S2(100)]	7.64193e-07	7.36518e-05	1	1	1	2	P38432	P38432 [270-287]	P38432 1xPhospho [S271(100)]	2	2083.98	22858882		High	5.742e-05	5.887e-08	7.48	20.59
Rep_1	High	[K].NTAAEEHVAQGDATLEHSTNLDSSPSLSSVTVVPLR.[E]	1xPhospho [S/T]	4.59618e-06	7.36518e-05	1	1	1	1	Q8NFC6	Q8NFC6 [1258-1293]		0	3812.8	2.67522e+06		High	5.742e-05	4.544e-07	5.28	51.06
Rep_1	High	[R].NSSEKLPTELSK.[E]	1xPhospho [S2(100)]	0.000215198	7.36518e-05	1	1	1	1	P38432	P38432 [270-281]	P38432 1xPhospho [S271(100)]	1	1412.67	4.01636e+06		High	5.742e-05	3.663e-05	4.28	18.64
Rep_1	High	[R].NTSAEKELSSPISPK.[S]	1xPhospho [S13(100)]	7.13517e-06	7.36518e-05	1	1	1	1	P78559	P78559 [2010-2024]	P78559 1xPhospho [S2022(100)]	1	1667.79	3520586		High	5.742e-05	7.534e-07	7.81	21.55
Rep_1	High	[K].NTSGLPAEPESVSSPPTLHMK.[T]	1xOxidation [M20]; 1xPhospho [S14(98.5)]	6.19793e-07	7.36518e-05	1	1	2	2	Q8IWI9	Q8IWI9 [2950-2970]	Q8IWI9 1xPhospho [S2963(98.5)]	0	2275.03	5743723		High	5.742e-05	4.62e-08	6.32	32.23
Rep_1	High	[R].NYILDQTNVYGSAQR.[R]	1xPhospho [S12(100)]	1.07459e-07	7.36518e-05	1	1	1	2	Q9BUJ2	Q9BUJ2 [501-515]	Q9BUJ2 1xPhospho [S512(100)]	0	1821.82	530634		High	5.742e-05	6.248e-09	4.36	39.35
Rep_1	High	[K].NYGSPLISGSTPK.[H]	1xPhospho [S4(100)]	7.04413e-05	7.36518e-05	1	1	1	2	Q15648	Q15648 [1430-1442]	Q15648 1xPhospho [S1433(100)]	0	1400.65	5.67507e+06		High	5.742e-05	1.027e-05	4.02	31.28
Rep_1	High	[R].NYFTDKAASYTEEDENHTAK.[D]	1xPhospho [S9(100)]	3.02686e-05	7.36518e-05	1	1	1	1	Q14126	Q14126 [774-793]	Q14126 1xPhospho [S782(100)]	1	2413.98	989371		High	5.742e-05	3.922e-06	5.91	26.63
Rep_1	High	[R].NWTEDMEGGISSPVKK.[T]	1xOxidation [M6]; 1xPhospho [S12(98.8)]	2.46922e-06	7.36518e-05	1	1	1	2	P08651	P08651 [312-327]	P08651 1xPhospho [S323(98.8)]	1	1873.8	6.45957e+06		High	5.742e-05	2.236e-07	5.41	22.31
Rep_1	High	[R].NWTEDMEGGISSPVKK.[T]	1xPhospho [S12(99.1)]	2.32948e-08	7.36518e-05	1	1	1	3	P08651	P08651 [312-327]	P08651 1xPhospho [S323(99.1)]	1	1857.81	1.37065e+07		High	5.742e-05	1.088e-09	6.93	33.75
Rep_1	High	[K].NWGAVVRSPEGTPQK.[I]	1xPhospho [S8(100)]	3.89167e-05	7.36518e-05	1	1	1	2	Q86WB0	Q86WB0 [17-31]	Q86WB0 1xPhospho [S24(100)]	1	1705.81	5.05891e+06		High	5.742e-05	5.206e-06	4.57	22.85
Rep_1	High	[K].NVYATTVGTPYK.[G]	1xPhospho [Y3(100)]	1.35624e-05	7.36518e-05	1	1	1	1	Q13439	Q13439 [2146-2157]	Q13439 1xPhospho [Y2148(100)]	0	1393.64	357000		High	5.742e-05	1.569e-06	2.9	23.21
Rep_1	High	[R].NVSSFPDDATSPLQENRNNQGTVNWSVDDIVK.[G]	2xDeamidated [N]; 1xPhospho [S11(97.3)]	1.48508e-05	7.36518e-05	1	1	2	2	P52292	P52292 [52-83]	P52292 1xPhospho [S62(97.3)]	1	3628.61		No Quan Values	High	5.742e-05	1.738e-06	3.9
Rep_1	High	[R].NVSSFPDDATSPLQENRNNQGTVNWSVDDIVK.[G]	1xDeamidated [N/Q]; 1xPhospho [S11(95.5)]	2.50689e-05	7.36518e-05	1	1	10	11	P52292	P52292 [52-83]	P52292 1xPhospho [S62(95.5)]	1	3627.62	1.58328e+06		High	5.742e-05	3.162e-06	4.42	58.3
Rep_1	High	[R].NVSSFPDDATSPLQENRNNQGTVNWSVDDIVK.[G]	1xPhospho [S4(95.5)]	2.79984e-06	7.36518e-05	1	1	2	3	P52292	P52292 [52-83]	P52292 1xPhospho [S55(95.5)]	1	3626.64	2.72042e+06		High	5.742e-05	2.583e-07	5.3	58.41
Rep_1	High	[R].NVSSFPDDATSPLQENR.[N]	1xPhospho [S11(100)]	9.29172e-07	7.36518e-05	1	1	2	11	P52292	P52292 [52-68]	P52292 1xPhospho [S62(100)]	0	1956.83	3.5268e+07		High	5.742e-05	7.334e-08	5.58	36.57
Rep_1	High	[K].NVSGISFTENMGSSQQK.[N]	1xOxidation [M11]; 1xPhospho [S6(100)]	9.04665e-06	7.36518e-05	1	1	1	1	P49792	P49792 [1105-1121]	P49792 1xPhospho [S1110(100)]	0	1909.8	557824		High	5.742e-05	9.837e-07	4.28	29.67
Rep_1	High	[K].NVSGISFTENMGSSQQK.[N]	1xPhospho [S6(100)]	3.81102e-05	7.36518e-05	1	1	2	4	P49792	P49792 [1105-1121]	P49792 1xPhospho [S1110(100)]	0	1893.8	2.20116e+06		High	5.742e-05	5.093e-06	4.5	39.16
Rep_1	High	[K].NVSAGTQDVPSPPSDYVERVDSPMAYSSNGK.[V]	1xDeamidated [N/Q]; 1xOxidation [M24]; 1xPhospho [S/Y/T]	6.04132e-05	7.36518e-05	1	1	2	2	Q16625	Q16625 [300-330]		1	3351.44		No Quan Values	High	5.742e-05	8.634e-06	5.04
Rep_1	High	[K].NTSGLPAEPESVSSPPTLHMK.[T]	1xPhospho [S14(100)]	3.42402e-07	7.36518e-05	1	1	2	5	Q8IWI9	Q8IWI9 [2950-2970]	Q8IWI9 1xPhospho [S2963(100)]	0	2259.04	7.45751e+06		High	5.742e-05	2.353e-08	6.6	39.2
Rep_1	High	[K].NVSAGTQDVPSPPSDYVERVDSPMAYSSNGK.[V]	1xOxidation [M24]; 1xPhospho [S22(100)]	9.03584e-07	7.36518e-05	1	1	1	1	Q16625	Q16625 [300-330]	Q16625 1xPhospho [S321(100)]	1	3350.45	1.35653e+06		High	5.742e-05	7.131e-08	5.46	40.15
Rep_1	High	[K].NVSAGTQDVPSPPSDYVERVDSPMAYSSNGK.[V]	1xDeamidated [N/Q]; 1xPhospho [S14(94.5)]	0.000152868	7.36518e-05	1	1	3	4	Q16625	Q16625 [300-330]	Q16625 1xPhospho [S313(94.5)]	1	3335.44		No Quan Values	High	5.742e-05	2.482e-05	5.15
Rep_1	High	[K].NVSAGTQDVPSPPSDYVERVDSPMAYSSNGK.[V]	1xPhospho [S22(100)]	3.59982e-06	7.36518e-05	1	1	2	4	Q16625	Q16625 [300-330]	Q16625 1xPhospho [S321(100)]	1	3334.46	3082466		High	5.742e-05	3.442e-07	6.5	44.33
Rep_1	High	[R].NVPQEESLEDSDVDADFK.[A]	1xPhospho [S11(100)]	1.5449e-07	7.36518e-05	1	1	2	6	O00505	O00505 [50-67]	O00505 1xPhospho [S60(100)]	0	2116.86	1.23306e+07		High	5.742e-05	9.497e-09	5.51	41.48
Rep_1	High	[R].NVIPDTPPSTPLVPSR.[A]	1xPhospho [T6(100)]	3.17845e-05	7.36518e-05	1	1	1	10	Q9UKA4	Q9UKA4 [1095-1110]	Q9UKA4 1xPhospho [T1100(100)]	0	1769.88	6.40846e+06		High	5.742e-05	4.123e-06	3.11	49.89
Rep_1	High	[K].NVLLNSLQKEDKSPETGTAGGSSTASYSAGR.[G]	1xDeamidated [Q8]; 1xPhospho [S13(100)]	1.37996e-08	7.36518e-05	1	1	1	1	Q8NFC6	Q8NFC6 [2463-2493]	Q8NFC6 1xPhospho [S2475(100)]	2	3206.48		No Quan Values	High	5.742e-05	6.028e-10	8.23
Rep_1	High	[K].NVLLNSLQKEDKSPETGTAGGSSTASYSAGR.[G]	1xPhospho [S13(100)]	2.78975e-09	7.36518e-05	1	1	1	1	Q8NFC6	Q8NFC6 [2463-2493]	Q8NFC6 1xPhospho [S2475(100)]	2	3205.5	1.98844e+06		High	5.742e-05	9.691e-11	9.92	31.63
Rep_1	High	[R].NVFEVGPGDSPTFPR.[F]	1xPhospho [S10(99.3)]	0.000123987	7.36518e-05	1	1	1	2	Q16584	Q16584 [515-529]	Q16584 1xPhospho [S524(99.3)]	0	1698.75	497178		High	5.742e-05	1.959e-05	3.49	51.85
Rep_1	High	[K].NVESTNSNAYTQRSSTDFSELEQPR.[S]	1xPhospho [S14(100)]	7.74938e-07	7.36518e-05	1	1	1	1	Q86V48	Q86V48 [943-967]	Q86V48 1xPhospho [S956(100)]	1	2940.26	2.39998e+06		High	5.742e-05	5.982e-08	7.1	32.9
Rep_1	High	[K].NVDSSPETSPSVSPMPHSSSIANLQTASK.[L]	1xPhospho [S/T]	9.64262e-11	7.36518e-05	1	1	1	3	Q8TDJ6	Q8TDJ6 [941-969]		0	3035.37	100355		High	5.742e-05	2.087e-12	6.15	36.98
Rep_1	High	[R].NTYNQTALDIVNQFTTSQASR.[E]	1xPhospho [T/Y/S]	5.07389e-05	7.36518e-05	1	1	1	2	Q8WXE0	Q8WXE0 [251-271]		0	2452.11	110651		High	5.742e-05	7.033e-06	2.47	64.64
Rep_1	High	[R].NTVSQSISGDPEIDKK.[I]	1xDeamidated [N1]; 1xPhospho [S6(100)]	0.000185861	7.36518e-05	1	1	1	1	Q9BY44	Q9BY44 [521-536]	Q9BY44 1xPhospho [S526(100)]	1	1798.81		Not Reliable	High	5.742e-05	3.091e-05	4.88
Rep_1	High	[R].NTVSQSISGDPEIDKK.[I]	1xPhospho [S6(100)]	7.81302e-06	7.36518e-05	1	1	1	2	Q9BY44	Q9BY44 [521-536]	Q9BY44 1xPhospho [S526(100)]	1	1797.83	5743666		High	5.742e-05	8.33e-07	6.11	17.55
Rep_1	High	[R].NTTTGASAAAVASLVSGPLSHSASFSSPMGSTEDLNSK.[G]	1xPhospho [S31(97.3)]	1.69371e-06	7.36518e-05	1	1	3	6	O43166	O43166 [358-395]	O43166 1xPhospho [S388(97.3)]	0	3717.69	3.03798e+06		High	5.742e-05	1.46e-07	4.47	66.57
Rep_1	High	[K].NTSLPPLWSPEAER.[S]	1xPhospho [S9(100)]	1.68392e-05	7.36518e-05	1	1	1	3	P49790	P49790 [201-214]	P49790 1xPhospho [S209(100)]	0	1676.77	8.22362e+06		High	5.742e-05	1.996e-06	3.71	52.82
Rep_1	High	[K].NVSAGTQDVPSPPSDYVERVDSPMAYSSNGK.[V]	2xDeamidated [Q7; N29]; 1xPhospho [S22(99.9)]	2.4209e-05	7.36518e-05	1	1	2	2	Q16625	Q16625 [300-330]	Q16625 1xPhospho [S321(99.9)]	1	3336.42		No Quan Values	High	5.742e-05	3.026e-06	5.23
Rep_1	High	[R].NSSDSAIDNPKPNKLPK.[S]	1xPhospho [S3(98.4)]	2.01906e-05	7.36518e-05	1	1	1	1	P46100	P46100 [702-718]	P46100 1xPhospho [S704(98.4)]	1	1904.91	3.44931e+06		High	5.742e-05	2.465e-06	4.23	13.39
Rep_1	High	[R].NSRDGDPLPSSLSCK.[V]	1xCarbamidomethyl [C14]; 1xPhospho [S2(100)]	0.000101267	7.36518e-05	1	1	1	3	P53602	P53602 [95-109]	P53602 1xPhospho [S96(100)]	1	1712.73	1.60602e+07		High	5.742e-05	1.546e-05	4.38	24.62
Rep_1	High	[R].NSQPHSPTSSLTSGGSLPLLQSPPSTR.[L]	1xPhospho [S/T]	3.27961e-08	7.36518e-05	1	1	2	2	Q4VCS5	Q4VCS5 [304-330]		0	2813.35	3.44165e+06		High	5.742e-05	1.61e-09	6.41	48.05
Rep_1	High	[K].NQSPTEAEKPASSSLPSSPPPQLLTR.[N]	1xPhospho [S3(100)]	1.28227e-11	7.36518e-05	1	1	3	11	Q99567	Q99567 [33-58]	Q99567 1xPhospho [S35(100)]	0	2799.36	1.83721e+07		High	5.742e-05	2.074e-13	8.64	38.47
Rep_1	High	[R].NQSLPVIMGSFAAPVCTSSPK.[M]	1xCarbamidomethyl [C16]; 1xPhospho [S3(100)]	1.14702e-05	7.36518e-05	1	1	1	1	O60296	O60296 [887-907]	O60296 1xPhospho [S889(100)]	0	2271.05	328045		High	5.742e-05	1.294e-06	3.83	64.63
Rep_1	High	[R].NQSLGQSAPSLTAGLK.[E]	1xPhospho [S7(100)]	5.09746e-07	7.36518e-05	1	1	2	6	Q6P0Q8	Q6P0Q8 [142-157]	Q6P0Q8 1xPhospho [S148(100)]	0	1651.81	2.14135e+07		High	5.742e-05	3.699e-08	3.7	38.64
Rep_1	High	[R].NQPTVYIAASPPNTDELMSR.[S]	1xOxidation [M18]; 1xPhospho [S10(100)]	7.29433e-05	7.36518e-05	1	1	2	4	Q9NYJ8	Q9NYJ8 [363-382]	Q9NYJ8 1xPhospho [S372(100)]	0	2300.03	2.91314e+06		High	5.742e-05	1.065e-05	3.54	44.62
Rep_1	High	[R].NQPTVYIAASPPNTDELMSR.[S]	1xPhospho [S10(100)]	1.76191e-08	7.36518e-05	1	1	1	2	Q9NYJ8	Q9NYJ8 [363-382]	Q9NYJ8 1xPhospho [S372(100)]	0	2284.03	3.62847e+06		High	5.742e-05	7.932e-10	5.06	52.04
Rep_1	High	[R].NQKQPGVDSLSPVASLPK.[Q]	1xPhospho [S11(100)]	5.41495e-09	7.36518e-05	1	1	1	1	Q9UBW7	Q9UBW7 [295-312]	Q9UBW7 1xPhospho [S305(100)]	1	1944.98	6361407		High	5.742e-05	2.061e-10	8.5	36.62
Rep_1	High	[R].NQKNSLSDPNIDR.[I]	1xPhospho [S5(100)]	0.000172126	7.36518e-05	1	1	1	1	Q9NRY4	Q9NRY4 [585-597]	Q9NRY4 1xPhospho [S589(100)]	1	1580.71		Not Reliable	High	5.742e-05	2.852e-05	4.58
Rep_1	High	[R].NQGETPTTEVPAPFFLPASLSANNTPTRR.[V]	1xPhospho [T25(96.3)]	4.43319e-07	7.36518e-05	1	1	3	5	Q9UJX2	Q9UJX2 [558-586]	Q9UJX2 1xPhospho [T582(96.3)]	1	3193.53	4.18395e+06		High	5.742e-05	3.163e-08	5.04	66.11
Rep_1	High	[R].NQGETPTTEVPAPFFLPASLSANNTPTR.[R]	1xDeamidated [N/Q]; 1xPhospho [T5(97.8)]	8.21338e-05	7.36518e-05	1	1	8	9	Q9UJX2	Q9UJX2 [558-585]	Q9UJX2 1xPhospho [T562(97.8)]	0	3038.41		No Quan Values	High	5.742e-05	1.223e-05	3.36
Rep_1	High	[R].NQGETPTTEVPAPFFLPASLSANNTPTR.[R]	1xPhospho [S21(100)]	1.52165e-08	7.36518e-05	1	1	4	9	Q9UJX2	Q9UJX2 [558-585]	Q9UJX2 1xPhospho [S578(100)]	0	3037.43	2.11446e+06		High	5.742e-05	6.736e-10	6.54	72.36
Rep_1	High	[R].NQEIQQGEDAFPPSSPLFAEPYK.[V]	1xPhospho [S15(100)]	6.3367e-06	7.36518e-05	1	1	2	6	Q9UHB7	Q9UHB7 [18-40]	Q9UHB7 1xPhospho [S32(100)]	0	2672.19	713352		High	5.742e-05	6.55e-07	5.03	58.85
Rep_1	High	[R].NQDLAPNSAEQASILSLVTK.[I]	1xPhospho [S8(98.7)]	0.000172126	7.36518e-05	1	1	1	1	Q12905	Q12905 [61-80]	Q12905 1xPhospho [S68(98.7)]	0	2179.06	191843		High	5.742e-05	2.845e-05	3.35	67.69
Rep_1	High	[R].NPYLLSEEEDDDVDGDVNVEK.[N]	1xPhospho [S6(100)]	1.09865e-06	7.36518e-05	1	1	1	2	O60524	O60524 [412-432]	O60524 1xPhospho [S417(100)]	0	2474.01	1.48485e+06		High	5.742e-05	8.867e-08	4.03	48.32
Rep_1	High	[K].NPVSLPSLPNPTKPNNVPSVPSPSIQR.[N]	1xPhospho [S22(100)]	3.17845e-05	7.36518e-05	1	1	1	1	Q6VMQ6	Q6VMQ6 [831-857]	Q6VMQ6 1xPhospho [S852(100)]	0	2916.5	5828011		High	5.742e-05	4.129e-06	5.14	52.24
Rep_1	High	[K].NQSPTEAEKPASSSLPSSPPPQLLTR.[N]	1xDeamidated [N/Q]; 1xPhospho [S18(100)]	1.79099e-06	7.36518e-05	1	1	7	7	Q99567	Q99567 [33-58]	Q99567 1xPhospho [S50(100)]	0	2800.34		Not Reliable	High	5.742e-05	1.55e-07	5.42
Rep_1	High	[R].NPQSPNLQNPTVTLQK.[I]	1xPhospho [S4(100)]	3.40429e-06	7.36518e-05	1	1	1	2	Q8NEV8	Q8NEV8 [640-655]	Q8NEV8 1xPhospho [S643(100)]	0	1858.91	1.16716e+06		High	5.742e-05	3.241e-07	3.8	33.12
Rep_1	High	[R].NPQMPQYSSPQPGSALSPR.[Q]	1xPhospho [S17(100)]	6.87388e-08	7.36518e-05	1	1	2	2	O14497	O14497 [756-774]	O14497 1xPhospho [S772(100)]	0	2121.94	2.93877e+06		High	5.742e-05	3.759e-09	6.99	34.72
Rep_1	High	[R].NPPPQDYESDDDSYEVLDLTEYAR.[R]	1xPhospho [S/Y/T]	0.000267173	7.36518e-05	1	1	1	2	Q8IVP5	Q8IVP5 [5-28]		0	2911.18	913911		High	5.742e-05	4.707e-05	3.65	64.96
Rep_1	High	[R].NPLFDHAALSAPLPAPSSPPALP.[-]	1xPhospho [S]	8.78701e-07	7.36518e-05	1	1	3	6	Q9NQX5	Q9NQX5 [303-325]		0	2360.17	811986		High	5.742e-05	6.882e-08	3.97	73.67
Rep_1	High	[K].NPESTVPIAPELPPSTSTEQPVTPEPTSR.[A]	1xDeamidated [N/Q]; 1xPhospho [T23(100)]	8.21338e-05	7.36518e-05	1	1	2	3	Q14676	Q14676 [1362-1390]	Q14676 1xPhospho [T1384(100)]	0	3139.47	1.5941e+07		High	5.742e-05	1.221e-05	4.47	49.05
Rep_1	High	[K].NPEDKSPQLSLSPRPASPK.[A]	2xPhospho [S12(100); S17(100)]	1.30971e-05	7.36518e-05	1	1	2	2	O95785	O95785 [1001-1019]	O95785 2xPhospho [S1012(100); S1017(100)]	1	2208.01	5449024		High	5.742e-05	1.502e-06	8.84	25.3
Rep_1	High	[R].NPDGGPLESSSDLAALSPLTSSGHQEQDTELGSTHTAGATSSLTPSR.[G]	1xDeamidated [Q27]; 1xPhospho [S17(99.9)]	1.6678e-13	7.36518e-05	1	1	1	1	Q7Z434	Q7Z434 [172-218]	Q7Z434 1xPhospho [S188(99.9)]	0	4745.13	624318		High	5.742e-05	1.464e-15	11.09	52.08
Rep_1	High	[R].NPALQTSLSSLSSSVSR.[A]	1xPhospho [S7(100)]	1.00334e-06	7.36518e-05	1	1	2	4	Q9ULC8	Q9ULC8 [621-637]	Q9ULC8 1xPhospho [S627(100)]	0	1813.87	283849		High	5.742e-05	8.003e-08	3.79	44.52
Rep_1	High	[R].NNSYTSYTMAICGMPLDSFR.[A]	1xCarbamidomethyl [C12]; 1xOxidation [M]; 1xPhospho [S3(100)]	1.25449e-06	7.36518e-05	1	1	2	3	Q8WUM9	Q8WUM9 [415-434]	Q8WUM9 1xPhospho [S417(100)]	0	2423.97	905589		High	5.742e-05	1.032e-07	3.16	62.69
Rep_1	High	[R].NNSYTSYTMAICGMPLDSFR.[A]	1xCarbamidomethyl [C12]; 1xDeamidated [N2]; 1xPhospho [S/Y/T]	1.1699e-06	7.36518e-05	1	1	1	2	Q8WUM9	Q8WUM9 [415-434]		0	2408.96		Not Reliable	High	5.742e-05	9.515e-08	3.28
Rep_1	High	[R].NNSYTSYTMAICGMPLDSFR.[A]	1xCarbamidomethyl [C12]; 1xPhospho [S3(100)]	2.23661e-07	7.36518e-05	1	1	2	7	Q8WUM9	Q8WUM9 [415-434]	Q8WUM9 1xPhospho [S417(100)]	0	2407.98	1.1855e+06		High	5.742e-05	1.439e-08	4.36	71.55
Rep_1	High	[R].NNSYTCYTAAICGLPVHATFR.[A]	2xCarbamidomethyl [C6; C12]; 1xPhospho [S3(100)]	8.20235e-12	7.36518e-05	1	1	1	1	Q08357	Q08357 [383-403]	Q08357 1xPhospho [S385(100)]	0	2496.08	1.31862e+06		High	5.742e-05	1.253e-13	6.69	57.15
Rep_1	High	[R].NNSPPTVGAFGHTR.[C]	1xPhospho [S3(100)]	3.69732e-07	7.36518e-05	1	1	1	4	Q86XL3	Q86XL3 [660-673]	Q86XL3 1xPhospho [S662(100)]	0	1534.68	1.70084e+07		High	5.742e-05	2.557e-08	4.95	21.12
Rep_1	High	[R].NNSGDILDIPSSQNSSSLNALTHSSR.[L]	1xDeamidated [Q13]; 1xPhospho [S3(100)]	1.15618e-10	7.36518e-05	1	1	1	1	Q15058	Q15058 [10-35]	Q15058 1xPhospho [S12(100)]	0	2795.25		Not Reliable	High	5.742e-05	2.558e-12	5.47
Rep_1	High	[R].NNSGDILDIPSSQNSSSLNALTHSSR.[L]	1xPhospho [S3(100)]	1.67949e-13	7.36518e-05	1	1	1	1	Q15058	Q15058 [10-35]	Q15058 1xPhospho [S12(100)]	0	2794.26	1.77673e+06		High	5.742e-05	1.472e-15	7.69	50.45
Rep_1	High	[R].NPQMPQYSSPQPGSALSPR.[Q]	1xOxidation [M4]; 1xPhospho [S/Y]	0.00019791	7.36518e-05	1	1	2	2	O14497	O14497 [756-774]		0	2137.94	1220192		High	5.742e-05	3.323e-05	3.56	26.79
Rep_1	High	[K].NQSQSQDALVLEDVEK.[K]	1xPhospho [S5(100)]	6.51614e-06	7.36518e-05	1	1	3	5	Q92887	Q92887 [279-294]	Q92887 1xPhospho [S283(100)]	0	1882.84	4.05726e+06		High	5.742e-05	6.773e-07	3.05	42.45
Rep_1	High	[K].NQSQSQDALVLEDVEKK.[K]	1xPhospho [S5(100)]	4.71498e-08	7.36518e-05	1	1	1	2	Q92887	Q92887 [279-295]	Q92887 1xPhospho [S283(100)]	1	2010.94	8.7987e+06		High	5.742e-05	2.448e-09	7.62	33.41
Rep_1	High	[K].NQSSEDILRDAQVANK.[N]	1xPhospho [S3(100)]	3.29135e-05	7.36518e-05	1	1	1	1	Q13625	Q13625 [478-493]	Q13625 1xPhospho [S480(100)]	1	1867.85	3.61933e+06		High	5.742e-05	4.288e-06	5.04	28.89
Rep_1	High	[K].NSPTPATSTESLSPLHNVALR.[S]	1xPhospho [S8(100)]	1.02927e-08	7.36518e-05	1	1	1	1	Q7Z6B7	Q7Z6B7 [998-1018]	Q7Z6B7 1xPhospho [S1005(100)]	0	2272.1	2590049		High	5.742e-05	4.293e-10	6.94	42.46
Rep_1	High	[R].NSPFQIPPPSPDSK.[K]	1xPhospho [S10(100)]	5.9993e-05	7.36518e-05	1	1	2	22	Q86W92	Q86W92 [570-583]	Q86W92 1xPhospho [S579(100)]	0	1590.72	1.45099e+07		High	5.742e-05	8.566e-06	4.53	39.56
Rep_1	High	[K].NSPEDLGLSLTGDSCK.[L]	1xCarbamidomethyl [C15]; 1xPhospho [S9(100)]	4.59066e-07	7.36518e-05	1	1	2	3	Q12888	Q12888 [499-514]	Q12888 1xPhospho [S507(100)]	0	1772.74	1.8281e+06		High	5.742e-05	3.279e-08	3.85	44.02
Rep_1	High	[R].NSPAFLSTDLGDEDVGLGPPAPR.[T]	1xPhospho [S7(97.7)]	2.51239e-09	7.36518e-05	1	1	2	3	Q9UPX8	Q9UPX8 [719-741]	Q9UPX8 1xPhospho [S725(97.7)]	0	2405.1	1.36752e+06		High	5.742e-05	8.582e-11	4.49	62.71
Rep_1	High	[R].NSNSYGIPEPAHAYAQPQTTTPLPAVSGSPGAAITPLPSTQNGPVFAK.[A]	2xDeamidated [Q16; N42]; 1xPhospho [S/Y/T]	3.62069e-07	7.36518e-05	1	1	1	1	P46109	P46109 [194-241]		0	4884.34		No Quan Values	High	5.742e-05	2.497e-08	3.92
Rep_1	High	[R].NSNSYGIPEPAHAYAQPQTTTPLPAVSGSPGAAITPLPSTQNGPVFAK.[A]	1xDeamidated [N/Q]; 1xPhospho [S/T/Y]	7.15067e-10	7.36518e-05	1	1	4	4	P46109	P46109 [194-241]		0	4883.36	3.43268e+06		High	5.742e-05	2.048e-11	7.42	64.34
Rep_1	High	[R].NSLTGEEGQLAR.[V]	1xPhospho [S2(100)]	0.00022284	7.36518e-05	1	1	1	3	Q9BX95	Q9BX95 [111-122]	Q9BX95 1xPhospho [S112(100)]	0	1354.6	3.79508e+07		High	5.742e-05	3.805e-05	1.85	23.4
Rep_1	High	[R].NSLSSLPTYSTGGAEPTTSSPGGHLPSHGSGR.[G]	1xDeamidated [N1]; 1xPhospho [T/S/Y]	3.50477e-05	7.36518e-05	1	1	2	3	Q9BRK4	Q9BRK4 [223-254]		0	3177.41		Not Reliable	High	5.742e-05	4.624e-06	4.02
Rep_1	High	[R].NSLSSLPTYSTGGAEPTTSSPGGHLPSHGSGR.[G]	1xPhospho [T17(93.5)]	2.71947e-07	7.36518e-05	1	1	1	1	Q9BRK4	Q9BRK4 [223-254]	Q9BRK4 1xPhospho [T239(93.5)]	0	3176.43		No Quan Values	High	5.742e-05	1.802e-08	5.18
Rep_1	High	[R].NSLSPVQATQKPLVSK.[K]	1xPhospho [S4(100)]	1.29001e-06	7.36518e-05	1	1	1	1	O00515	O00515 [120-135]	O00515 1xPhospho [S123(100)]	0	1776.93	6607693		High	5.742e-05	1.063e-07	6.52	24.63
Rep_1	High	[R].NSLPASPAHQLSSSPR.[L]	1xPhospho [S12(96.4)]	3.15634e-05	7.36518e-05	1	1	1	1	Q8TEK3	Q8TEK3 [996-1011]	Q8TEK3 1xPhospho [S1007(96.4)]	0	1728.81	1.70174e+06		High	5.742e-05	4.092e-06	6.07	18.79
Rep_1	High	[K].NSLNDCSNQVILAK.[A]	1xCarbamidomethyl [C6]; 1xPhospho [S7(100)]	4.50611e-05	7.36518e-05	1	1	1	1	P38398	P38398 [1265-1278]	P38398 1xPhospho [S1271(100)]	0	1655.75	402514		High	5.742e-05	6.138e-06	2.86	29.45
Rep_1	High	[K].NSIDKSTETDNGYVSLDGKK.[T]	1xPhospho [S15(100)]	4.99181e-07	7.36518e-05	1	1	1	1	Q8N3S3	Q8N3S3 [265-284]	Q8N3S3 1xPhospho [S279(100)]	2	2251.01	3.20589e+06		High	5.742e-05	3.61e-08	8.46	18.49
Rep_1	High	[K].NSLDASRPAGLSPTLTPGER.[Q]	1xPhospho [S12(100)]	3.4002e-07	7.36518e-05	1	1	1	1	Q14135	Q14135 [138-157]	Q14135 1xPhospho [S149(100)]	0	2119.02	1.61539e+06		High	5.742e-05	2.32e-08	6.53	34.02
Rep_1	High	[K].NSKYEYDPDISPPR.[K]	1xPhospho [S11(100)]	4.69886e-05	7.36518e-05	1	1	1	3	Q9BRD0	Q9BRD0 [315-328]	Q9BRD0 1xPhospho [S325(100)]	1	1760.75	9236998		High	5.742e-05	6.452e-06	5.74	28.11
Rep_1	High	[R].NSGSFPSPSISPR.[-]	1xPhospho [S11(99.2)]	6.84248e-06	7.36518e-05	1	1	2	2	Q9ULD2	Q9ULD2 [1258-1270]	Q9ULD2 1xPhospho [S1268(99.2)]	0	1412.62	1.2445e+06		High	5.742e-05	7.186e-07	4.2	31.96
Rep_1	High	[R].NSFTPLSSSNTIR.[R]	1xPhospho [S2(100)]	2.70698e-05	7.36518e-05	1	1	1	4	O60825	O60825 [465-477]	O60825 1xPhospho [S466(100)]	0	1503.68	5.43254e+06		High	5.742e-05	3.453e-06	3.1	35.36
Rep_1	High	[R].NQVEEDAEDSGEADDEEKPEIHKPGQNSFSK.[S]	1xPhospho [S10(100)]	1.00794e-08	7.36518e-05	1	1	1	1	O75717	O75717 [859-889]	O75717 1xPhospho [S868(100)]	0	3538.48	1.96544e+06		High	5.742e-05	4.2e-10	6.88	20.85
Rep_1	High	[R].NREEEWDPEYTPK.[S]	1xPhospho [T11(100)]	0.000180744	7.36518e-05	1	1	1	2	Q9Y2W1	Q9Y2W1 [864-876]	Q9Y2W1 1xPhospho [T874(100)]	1	1772.72	1.74689e+07		High	5.742e-05	2.999e-05	4.8	25.6
Rep_1	High	[K].NRPDYVSEEEEDDEDFETAVK.[K]	1xPhospho [S7(100)]	1.74374e-05	7.36518e-05	1	1	1	1	P49792	P49792 [2662-2682]	P49792 1xPhospho [S2668(100)]	0	2596.02	174638		High	5.742e-05	2.09e-06	3.91	38.69
Rep_1	High	[K].NRPDYVSEEEEDDEDFETAVKK.[L]	1xPhospho [S7(100)]	1.21848e-07	7.36518e-05	1	1	1	1	P49792	P49792 [2662-2683]	P49792 1xPhospho [S2668(100)]	1	2724.12	4095886		High	5.742e-05	7.225e-09	8.61	32.76
Rep_1	High	[K].NRPDYVSEEEEDDEDFETAVKK.[L]	1xDeamidated [N1]; 1xPhospho [S7(100)]	7.53598e-07	7.36518e-05	1	1	1	1	P49792	P49792 [2662-2683]	P49792 1xPhospho [S2668(100)]	1	2725.1		Not Reliable	High	5.742e-05	5.754e-08	7.03
Rep_1	High	[R].NRSAEEGELAESK.[S]	1xPhospho [S3(100)]	1.01037e-06	7.36518e-05	1	1	1	5	Q9C0C2	Q9C0C2 [1664-1676]	Q9C0C2 1xPhospho [S1666(100)]	1	1499.64	5.14443e+07		High	5.742e-05	8.059e-08	5.68	8.82
Rep_1	High	[K].NYSEVIEVDESDVEEDIFPTTSK.[T]	1xPhospho [S11(100)]	0.000184568	7.36518e-05	1	1	1	2	P49959	P49959 [639-661]	P49959 1xPhospho [S649(100)]	0	2725.17	1.40434e+06		High	5.742e-05	3.09e-05	2.84	70.48
Rep_1	High	[R].NRTPSDVKELVLDNSR.[S]	1xPhospho [S5(99.2)]	0.000112444	7.36518e-05	1	1	2	5	P39687	P39687 [13-28]	P39687 1xPhospho [S17(99.2)]	2	1922.93	9.48622e+06		High	5.742e-05	1.751e-05	3.03	31.32
Rep_1	High	[R].NSATFKSFEDR.[V]	1xPhospho [S7(100)]	2.12018e-05	7.36518e-05	1	1	1	15	O43399	O43399 [160-170]	O43399 1xPhospho [S166(100)]	1	1381.58	1.30888e+09		High	5.742e-05	2.6e-06	4.95	18.55
Rep_1	High	[R].NSATSADEQPHIGNYR.[L]	1xPhospho [S5(98.7)]	2.8358e-07	7.36518e-05	1	1	2	2	Q7KZI7	Q7KZI7 [39-54]	Q7KZI7 1xPhospho [S43(98.7)]	0	1839.77	5.52668e+06		High	5.742e-05	1.888e-08	5.46	17.86
Rep_1	High	[K].NSDDAPWSPK.[A]	1xPhospho [S8(100)]	0.000142562	7.36518e-05	1	1	1	1	Q9UPP1	Q9UPP1 [873-882]	Q9UPP1 1xPhospho [S880(100)]	0	1196.46	419526		High	5.742e-05	2.293e-05	3.87	23.39
Rep_1	High	[K].NSDLLTSPDVGLLK.[L]	1xPhospho [S7(100)]	3.4002e-07	7.36518e-05	1	1	2	4	P05412	P05412 [57-70]	P05412 1xPhospho [S63(100)]	0	1551.77	5.88881e+06		High	5.742e-05	2.325e-08	4.68	57.96
Rep_1	High	[R].NSESESNKVAAETQSPSLFGSTK.[L]	1xPhospho [S15(100)]	1.65063e-10	7.36518e-05	1	1	1	3	Q9UKX7	Q9UKX7 [207-229]	Q9UKX7 1xPhospho [S221(100)]	1	2478.1	1.5275e+07		High	5.742e-05	3.83e-12	9.9	28.94
Rep_1	High	[R].NSESESNKVAAETQSPSLFGSTK.[L]	1xDeamidated [Q14]; 1xPhospho [S15(99)]	2.1521e-10	7.36518e-05	1	1	1	1	Q9UKX7	Q9UKX7 [207-229]	Q9UKX7 1xPhospho [S221(99)]	1	2479.09		Not Reliable	High	5.742e-05	5.191e-12	6.34
Rep_1	High	[K].NSASVGIIQRDESPMEK.[G]	1xPhospho [S13(100)]	9.75707e-07	7.36518e-05	1	1	1	3	Q53EU6	Q53EU6 [65-81]	Q53EU6 1xPhospho [S77(100)]	1	1940.88	5.87815e+06		High	5.742e-05	7.751e-08	5.65	24.45
Rep_1	High	[R].NYSSPPPCHLSR.[Q]	1xCarbamidomethyl [C8]; 1xPhospho [S4(99)]	0.000137672	7.36518e-05	1	1	1	1	Q12986	Q12986 [47-58]	Q12986 1xPhospho [S50(99)]	0	1494.62	5953882		High	5.742e-05	2.195e-05	2.8	13.52
Rep_1	High	[R].QADPQPQAWPPPDSPVRVDTVR.[V]	1xPhospho [S14(100)]	3.54138e-08	7.36518e-05	1	1	2	3	Q63ZY3	Q63ZY3 [310-331]	Q63ZY3 1xPhospho [S323(100)]	1	2536.2	3.65139e+06		High	5.742e-05	1.765e-09	7.99	39.1
Rep_1	High	[R].QADPQPQAWPPPDSPVRVDTVR.[V]	1xDeamidated [Q7]; 1xPhospho [S14(100)]	0.000213701	7.36518e-05	1	1	1	1	Q63ZY3	Q63ZY3 [310-331]	Q63ZY3 1xPhospho [S323(100)]	1	2537.18		Not Reliable	High	5.742e-05	3.639e-05	4.1
Rep_1	High	[K].QHAALAAQSKSSEDIIK.[F]	1xPhospho [S]	2.52148e-06	7.36518e-05	1	1	1	1	O14639	O14639 [530-546]		1	1876.92	2.06523e+06		High	5.742e-05	2.3e-07	6.53	15.91
Rep_1	High	[R].QGVSYSVHAYTGQPSPR.[G]	1xPhospho [S15(100)]	2.32159e-05	7.36518e-05	1	1	1	6	Q8IVT2	Q8IVT2 [64-80]	Q8IVT2 1xPhospho [S78(100)]	0	1913.85	4.33474e+07		High	5.742e-05	2.887e-06	4.17	24.31
Rep_1	High	[R].QGSSLNLFEDVQITEPEAEPESK.[S]	1xPhospho [S/T]	1.05484e-05	7.36518e-05	1	1	1	2	Q6WKZ4	Q6WKZ4 [498-520]		0	2627.18	5.82814e+06		High	5.742e-05	1.172e-06	5.52	68.11
Rep_1	High	[R].QGSPVAAGAPAKQQQVDIPLR.[L]	1xPhospho [S3(100)]	8.53474e-08	7.36518e-05	1	1	1	1	Q9NZI8	Q9NZI8 [179-199]	Q9NZI8 1xPhospho [S181(100)]	1	2211.13	6.33337e+06		High	5.742e-05	4.808e-09	6.91	31.95
Rep_1	High	[R].QGSPTPALPEKR.[R]	1xPhospho [S3(98.9)]	0.000245711	7.36518e-05	1	1	1	1	Q9HBL0	Q9HBL0 [1379-1390]	Q9HBL0 1xPhospho [S1381(98.9)]	1	1360.66	1107685		High	5.742e-05	4.266e-05	4.21	12.59
Rep_1	High	[K].QGSPDQVSPVSEMTSTSLYQDKQEGK.[S]	1xOxidation [M13]; 1xPhospho [S8(100)]	5.16786e-13	7.36518e-05	1	1	2	4	P46821	P46821 [1436-1461]	P46821 1xPhospho [S1443(100)]	1	2922.27	1.87311e+07		High	5.742e-05	5.331e-15	9.88	26.38
Rep_1	High	[K].QGSPDQVSPVSEMTSTSLYQDKQEGK.[S]	2xDeamidated [Q1; Q6]; 1xPhospho [S8(100)]	2.0332e-05	7.36518e-05	1	1	1	1	P46821	P46821 [1436-1461]	P46821 1xPhospho [S1443(100)]	1	2908.24		Not Reliable	High	5.742e-05	2.477e-06	4.42
Rep_1	High	[K].QGSPDQVSPVSEMTSTSLYQDKQEGK.[S]	1xDeamidated [Q]; 1xPhospho [S8(100)]	1.66379e-15	7.36518e-05	1	1	3	4	P46821	P46821 [1436-1461]	P46821 1xPhospho [S1443(100)]	1	2907.26	9.71588e+06		High	5.742e-05	7.592e-18	9.5	40.15
Rep_1	High	[K].QGSPDQVSPVSEMTSTSLYQDKQEGK.[S]	1xPhospho [S8(100)]	6.57442e-16	7.36518e-05	1	1	2	6	P46821	P46821 [1436-1461]	P46821 1xPhospho [S1443(100)]	1	2906.28	8.63675e+07		High	5.742e-05	2.639e-18	11.83	39.2
Rep_1	High	[K].QGSPDQVSPVSEMTSTSLYQDK.[Q]	1xOxidation [M13]; 1xPhospho [S3(100)]	3.83326e-06	7.36518e-05	1	1	1	1	P46821	P46821 [1436-1457]	P46821 1xPhospho [S1438(100)]	0	2480.05	1.84163e+06		High	5.742e-05	3.705e-07	5.26	32.71
Rep_1	High	[K].QGSPDQVSPVSEMTSTSLYQDK.[Q]	1xPhospho [S8(100)]	3.18545e-09	7.36518e-05	1	1	2	8	P46821	P46821 [1436-1457]	P46821 1xPhospho [S1443(100)]	0	2464.06	1.02507e+07		High	5.742e-05	1.127e-10	6.57	47.29
Rep_1	High	[K].QGSNTSGSDTLSFPLLR.[A]	1xPhospho [S6(98.3)]	8.20431e-06	7.36518e-05	1	1	2	6	Q9P2G1	Q9P2G1 [436-452]	Q9P2G1 1xPhospho [S441(98.3)]	0	1859.85	784597		High	5.742e-05	8.806e-07	3.87	63.41
Rep_1	High	[R].QGSITSPQANEQSVTPQRR.[S]	1xPhospho [T15(100)]	7.59786e-06	7.36518e-05	1	1	1	2	Q9UQ35	Q9UQ35 [852-870]	Q9UQ35 1xPhospho [T866(100)]	1	2164.01	1.94457e+07		High	5.742e-05	8.068e-07	6.86	13.83
Rep_1	High	[R].QGSFSEDVISHK.[G]	1xPhospho [S3(100)]	8.15625e-05	7.36518e-05	1	1	2	3	Q9UPN3	Q9UPN3 [3925-3936]	Q9UPN3 1xPhospho [S3927(100)]	0	1413.6	6.88117e+06		High	5.742e-05	1.21e-05	5.07	22.31
Rep_1	High	[R].QHEAPSNRPLNELLTPQGPSPR.[T]	1xPhospho [S20(100)]	1.1795e-05	7.36518e-05	1	1	1	2	P10398	P10398 [167-188]	P10398 1xPhospho [S186(100)]	0	2518.22	8.05918e+06		High	5.742e-05	1.328e-06	6.23	34.78
Rep_1	High	[R].QGRPTLQEGPGLQQKPRPEAEPPSPPSGDLR.[L]	2xDeamidated [Q13; Q14]; 1xPhospho [S24(100)]	4.52701e-07	7.36518e-05	1	1	1	1	Q8WUA7	Q8WUA7 [109-139]	Q8WUA7 1xPhospho [S132(100)]	0	3401.65	806640		High	5.742e-05	3.22e-08	7.19	30
Rep_1	High	[R].QGRPTLQEGPGLQQKPRPEAEPPSPPSGDLR.[L]	1xPhospho [S24(100)]	3.36031e-11	7.36518e-05	1	1	1	3	Q8WUA7	Q8WUA7 [109-139]	Q8WUA7 1xPhospho [S132(100)]	0	3399.68	12832912		High	5.742e-05	6.266e-13	9.92	29.23
Rep_1	High	[K].QGQSQAASSSSVTSPIKMK.[I]	1xDeamidated [Q3]; 1xPhospho [T/S]	3.54565e-07	7.36518e-05	1	1	1	1	O60583	O60583 [467-485]		1	2002.92		Not Reliable	High	5.742e-05	2.448e-08	7.31
Rep_1	High	[K].QGQSQAASSSSVTSPIKMK.[I]	1xPhospho [S14(98.6)]	1.97915e-10	7.36518e-05	1	1	1	1	O60583	O60583 [467-485]	O60583 1xPhospho [S480(98.6)]	1	2001.93	6.30249e+06		High	5.742e-05	4.721e-12	8.18	18.95
Rep_1	High	[K].QGQMYMADSQCTSPGIPAHMQSR.[S]	1xCarbamidomethyl [C11]; 1xDeamidated [Q10]; 1xPhospho [S13(98.1)]	0.000101976	7.36518e-05	1	1	1	1	Q9BZF9	Q9BZF9 [398-420]	Q9BZF9 1xPhospho [S410(98.1)]	0	2662.06		Not Reliable	High	5.742e-05	1.567e-05	3.45
Rep_1	High	[K].QGQMYMADSQCTSPGIPAHMQSR.[S]	1xCarbamidomethyl [C11]; 1xPhospho [S13(99.9)]	0.000111662	7.36518e-05	1	1	1	1	Q9BZF9	Q9BZF9 [398-420]	Q9BZF9 1xPhospho [S410(99.9)]	0	2661.07		No Quan Values	High	5.742e-05	1.735e-05	3.12
Rep_1	High	[K].QGPVSQSATQQPVTADKQQGHEPVSPR.[S]	1xPhospho [S25(100)]	1.3452e-06	7.36518e-05	1	1	1	2	Q9BTA9	Q9BTA9 [487-513]	Q9BTA9 1xPhospho [S511(100)]	1	2937.39	33450645		High	5.742e-05	1.122e-07	9.87	15.6
Rep_1	High	[K].QGPVSPGPAPPPSFIMSYK.[L]	1xPhospho [S5(100)]	5.86127e-07	7.36518e-05	1	1	1	1	P29375	P29375 [1662-1680]	P29375 1xPhospho [S1666(100)]	0	2036.96	1087098		High	5.742e-05	4.333e-08	6.01	56.18
Rep_1	High	[K].QGPPSPCQQLVLTK.[Q]	1xCarbamidomethyl [C7]; 1xPhospho [S5(100)]	4.13922e-06	7.36518e-05	1	1	1	2	Q9C0H5	Q9C0H5 [362-375]	Q9C0H5 1xPhospho [S366(100)]	0	1632.78	1.06433e+07		High	5.742e-05	4.04e-07	4.33	34.05
Rep_1	High	[R].QGLGPASTTSPSPGPRSPK.[A]	1xPhospho [S17(100)]	1.37664e-10	7.36518e-05	1	1	1	2	P98171	P98171 [890-908]	P98171 1xPhospho [S906(100)]	1	1901.91	14236726		High	5.742e-05	3.135e-12	9.81	15.62
Rep_1	High	[R].QGIAVMTPTVPGSPK.[A]	1xPhospho [S13(100)]	1.75176e-07	7.36518e-05	1	1	1	2	Q9UPX8	Q9UPX8 [440-454]	Q9UPX8 1xPhospho [S452(100)]	0	1562.76	3.7261e+06		High	5.742e-05	1.091e-08	5.63	41.21
Rep_1	High	[R].QGLAETASPVAVSLR.[S]	1xPhospho [S8(100)]	6.47081e-06	7.36518e-05	1	1	1	1	Q15154	Q15154 [854-868]	Q15154 1xPhospho [S861(100)]	0	1578.79	2626109		High	5.742e-05	6.703e-07	4.71	40.3
Rep_1	High	[R].QGGASQSDKTPEELFHPLGADSQV.[-]	1xPhospho [S22(100)]	4.50611e-05	7.36518e-05	1	1	3	3	P11166	P11166 [469-492]	P11166 1xPhospho [S490(100)]	1	2578.15	2.47782e+07		High	5.742e-05	6.14e-06	7.38	46.89
Rep_1	High	[R].QFTSSSSMKGSCGIGGGIGGGSSR.[I]	1xCarbamidomethyl [C12]; 1xOxidation [M8]; 1xPhospho [S/T]	1.66821e-07	7.36518e-05	1	2	1	1	P08779	P08779 [7-30]		1	2357.99	4498030		High	5.742e-05	1.031e-08	5.11	20.8
Rep_1	High	[R].QFTSSSSMKGSCGIGGGIGGGSSR.[I]	1xCarbamidomethyl [C12]; 1xDeamidated [Q1]; 1xPhospho [S6(96.4)]	6.56179e-06	7.36518e-05	1	2	1	1	P08779	P08779 [7-30]	P08779 1xPhospho [S12(96.4)]	1	2342.97		Not Reliable	High	5.742e-05	6.843e-07	3.8
Rep_1	High	[R].QGRPTLQEGPGLQQKPRPEAEPPSPPSGDLR.[L]	1xDeamidated [Q13]; 1xPhospho [S24(100)]	7.63274e-08	7.36518e-05	1	1	1	1	Q8WUA7	Q8WUA7 [109-139]	Q8WUA7 1xPhospho [S132(100)]	0	3400.66		Not Reliable	High	5.742e-05	4.232e-09	7.38
Rep_1	High	[R].QHEAPSNRPLNELLTPQGPSPR.[T]	1xDeamidated [N11]; 1xPhospho [S20(100)]	9.31299e-05	7.36518e-05	1	1	1	1	P10398	P10398 [167-188]	P10398 1xPhospho [S186(100)]	0	2519.2		Not Reliable	High	5.742e-05	1.405e-05	4.81
Rep_1	High	[K].QHPVPPPAQNQNQVRSPGAPGPLTLK.[E]	1xPhospho [S16(100)]	3.18545e-09	7.36518e-05	1	1	1	3	Q15942	Q15942 [329-354]	Q15942 1xPhospho [S344(100)]	1	2808.43	1.31306e+07		High	5.742e-05	1.123e-10	8.51	27.45
Rep_1	High	[K].QHPVPPPAQNQNQVRSPGAPGPLTLK.[E]	1xDeamidated [N/Q]; 1xPhospho [S16(100)]	0.000202097	7.36518e-05	1	1	2	3	Q15942	Q15942 [329-354]	Q15942 1xPhospho [S344(100)]	1	2809.41		No Quan Values	High	5.742e-05	3.412e-05	4.01
Rep_1	High	[K].QLMEQDASSSPSAQVIGLK.[N]	1xDeamidated [Q5]; 1xPhospho [S10(96.6)]	9.24821e-05	7.36518e-05	1	1	1	2	Q9H4L5	Q9H4L5 [363-381]	Q9H4L5 1xPhospho [S372(96.6)]	0	2069.95		No Quan Values	High	5.742e-05	1.399e-05	3.17
Rep_1	High	[K].QLMEQDASSSPSAQVIGLK.[N]	1xPhospho [S10(100)]	4.2411e-09	7.36518e-05	1	1	1	3	Q9H4L5	Q9H4L5 [363-381]	Q9H4L5 1xPhospho [S372(100)]	0	2068.96	1.46987e+07		High	5.742e-05	1.568e-10	6.82	44.19
Rep_1	High	[R].QLLLQQQQQQQVSGLKSPK.[R]	1xDeamidated [Q8]; 1xPhospho [S17(100)]	0.000108588	7.36518e-05	1	1	1	1	Q9H334	Q9H334 [67-85]	Q9H334 1xPhospho [S83(100)]	1	2260.17		No Quan Values	High	5.742e-05	1.686e-05	5.7
Rep_1	High	[R].QLLLQQQQQQQVSGLKSPK.[R]	1xPhospho [S17(100)]	7.92287e-06	7.36518e-05	1	1	1	3	Q9H334	Q9H334 [67-85]	Q9H334 1xPhospho [S83(100)]	1	2259.19	1.13871e+07		High	5.742e-05	8.471e-07	8.07	29.42
Rep_1	High	[R].QILIACSPVSSVR.[K]	1xCarbamidomethyl [C6]; 1xPhospho [S7(100)]	3.52522e-06	7.36518e-05	1	1	1	5	Q5QJE6	Q5QJE6 [111-123]	Q5QJE6 1xPhospho [S117(100)]	0	1509.75	6.52435e+07		High	5.742e-05	3.365e-07	4.82	40.81
Rep_1	High	[K].QLENTISEMSPK.[A]	1xPhospho [S10(100)]	0.000235635	7.36518e-05	1	1	1	1	Q5T5P2	Q5T5P2 [1675-1686]	Q5T5P2 1xPhospho [S1684(100)]	0	1456.64	897942		High	5.742e-05	4.058e-05	3.7	28.88
Rep_1	High	[K].QLEESVSEKEQQLLSTLK.[C]	1xPhospho [S5(100)]	5.2481e-06	7.36518e-05	1	1	1	1	O95239	O95239 [947-964]	O95239 1xPhospho [S951(100)]	1	2169.07	1232760		High	5.742e-05	5.292e-07	5.04	57.29
Rep_1	High	[R].QLEEPGAGTPSPVR.[L]	1xPhospho [S11(99.1)]	0.000170928	7.36518e-05	1	2	1	2	Q63ZY6	Q63ZY6 [133-146]	Q63ZY6 1xPhospho [S143(99.1)]	0	1517.7	2.94091e+06		High	5.742e-05	2.81e-05	4.08	22.17
Rep_1	High	[R].QLEDPNGSFSNAEMSELSVAQKPEK.[L]	1xPhospho [S]	2.4432e-09	7.36518e-05	1	1	1	1	Q6PJT7	Q6PJT7 [572-596]		0	2815.25		No Quan Values	High	5.742e-05	8.336e-11	6.07
Rep_1	High	[K].QIDSSPVGGETDETTVSQNYR.[G]	1xPhospho [S5(100)]	8.47537e-08	7.36518e-05	1	1	2	4	O15027	O15027 [565-585]	O15027 1xPhospho [S569(100)]	0	2363	4.50024e+06		High	5.742e-05	4.775e-09	4.72	28.85
Rep_1	High	[K].QICVVMLETLSQSPPK.[G]	1xCarbamidomethyl [C3]; 1xOxidation [M6]; 1xPhospho [S13(100)]	7.01936e-08	7.36518e-05	1	1	2	5	Q15366	Q15366 [161-176]	Q15366 1xPhospho [S173(100)]	0	1925.91	2.0336e+06		High	5.742e-05	3.856e-09	5.88	51.71
Rep_1	High	[K].QICVVMLETLSQSPPK.[G]	1xCarbamidomethyl [C3]; 1xPhospho [S13(100)]	4.27081e-09	7.36518e-05	1	1	1	7	Q15366	Q15366 [161-176]	Q15366 1xPhospho [S173(100)]	0	1909.92	9.44694e+06		High	5.742e-05	1.576e-10	7.62	62.57
Rep_1	High	[K].QICLVMLETLSQSPQGR.[V]	1xCarbamidomethyl [C3]; 1xDeamidated [Q]; 1xOxidation [M6]; 1xPhospho [S13(100)]	5.58842e-06	7.36518e-05	1	1	2	3	Q15365	Q15365 [161-177]	Q15365 1xPhospho [S173(100)]	0	2056.94	984638		High	5.742e-05	5.701e-07	5.71	57.57
Rep_1	High	[K].QICLVMLETLSQSPQGR.[V]	1xCarbamidomethyl [C3]; 1xOxidation [M6]; 1xPhospho [S13(100)]	3.24895e-10	7.36518e-05	1	1	1	12	Q15365	Q15365 [161-177]	Q15365 1xPhospho [S173(100)]	0	2055.96	3.39161e+07		High	5.742e-05	8.314e-12	7.23	56.48
Rep_1	High	[K].QICLVMLETLSQSPQGR.[V]	1xCarbamidomethyl [C3]; 1xDeamidated [Q]; 1xPhospho [S13(100)]	1.26176e-07	7.36518e-05	1	1	3	6	Q15365	Q15365 [161-177]	Q15365 1xPhospho [S173(100)]	0	2040.95	2.77503e+06		High	5.742e-05	7.53e-09	4.54	68.8
Rep_1	High	[K].QICLVMLETLSQSPQGR.[V]	1xCarbamidomethyl [C3]; 1xPhospho [S13(100)]	2.37592e-09	7.36518e-05	1	1	2	9	Q15365	Q15365 [161-177]	Q15365 1xPhospho [S173(100)]	0	2039.97	4.08058e+07		High	5.742e-05	8.036e-11	6.39	67.35
Rep_1	High	[R].QLAYSTVGTPDYIAPEVFMQTGYNK.[L]	1xDeamidated [Q20]; 1xOxidation [M19]; 1xPhospho [S/T/Y]	3.62926e-05	7.36518e-05	1	1	1	1	Q9Y2H1	Q9Y2H1 [278-302]		0	2890.29		Not Reliable	High	5.742e-05	4.79e-06	5.67
Rep_1	High	[K].QHSPIQVPMVAGSPLGATQTCNK.[V]	1xCarbamidomethyl [C21]; 1xPhospho [S13(100)]	2.58665e-08	7.36518e-05	1	1	1	1	Q8N9N5	Q8N9N5 [88-110]	Q8N9N5 1xPhospho [S100(100)]	0	2501.17	2.96031e+06		High	5.742e-05	1.231e-09	7.87	45.87
Rep_1	High	[K].QKEDAVATDSSPEELEAGAESELSLPEK.[L]	1xDeamidated [Q1]; 1xPhospho [T/S]	5.40289e-05	7.36518e-05	1	1	1	2	Q9BQK8	Q9BQK8 [152-179]		1	3040.34		No Quan Values	High	5.742e-05	7.6e-06	4.32
Rep_1	High	[K].QKEENNTDLPYLEESTLTTAALSPSK.[I]	1xPhospho [S23(99.1)]	1.47796e-09	7.36518e-05	1	1	1	2	Q6T4R5	Q6T4R5 [1154-1179]	Q6T4R5 1xPhospho [S1176(99.1)]	1	2959.38	3.87673e+06		High	5.742e-05	4.688e-11	10.05	54.6
Rep_1	High	[K].QKEENNTDLPYLEESTLTTAALSPSK.[I]	1xDeamidated [N6]; 1xPhospho [S23(100)]	7.57964e-08	7.36518e-05	1	1	1	1	Q6T4R5	Q6T4R5 [1154-1179]	Q6T4R5 1xPhospho [S1176(100)]	1	2960.37		No Quan Values	High	5.742e-05	4.191e-09	9.65
Rep_1	High	[K].QKFNDSEGDDTEETEDYRQFR.[K]	1xPhospho [S6(100)]	2.96413e-05	7.36518e-05	1	1	1	2	Q9NYF8	Q9NYF8 [392-412]	Q9NYF8 1xPhospho [S397(100)]	2	2689.07	10436420		High	5.742e-05	3.827e-06	4.81	24.1
Rep_1	High	[K].QKSDAEEDGGTVSQEEEDRKPK.[A]	1xPhospho [S13(100)]	3.30656e-07	7.36518e-05	1	1	1	2	P27824	P27824 [552-573]	P27824 1xPhospho [S564(100)]	2	2542.09	7.88206e+06		High	5.742e-05	2.251e-08	6.17	7.47
Rep_1	High	[R].QFTSSSSMKGSCGIGGGIGGGSSR.[I]	1xCarbamidomethyl [C12]; 1xPhospho [S7(100)]	1.95878e-07	7.36518e-05	1	2	1	2	P08779	P08779 [7-30]	P08779 1xPhospho [S13(100)]	1	2341.99	6.96833e+06		High	5.742e-05	1.24e-08	5.19	25.7
Rep_1	High	[K].QKSDAEEDGGTVSQEEEDRKPK.[A]	1xDeamidated [Q1]; 1xPhospho [S3(100)]	1.71752e-06	7.36518e-05	1	1	1	1	P27824	P27824 [552-573]	P27824 1xPhospho [S554(100)]	2	2543.08		Not Reliable	High	5.742e-05	1.476e-07	4.73
Rep_1	High	[R].QLAFSTVGTPDYIAPEVFMQTGYNK.[L]	1xPhospho [S/T/Y]	2.8993e-06	7.36518e-05	1	1	2	4	Q15208	Q15208 [277-301]		0	2857.32	808830		High	5.742e-05	2.681e-07	5.14	79.13
Rep_1	High	[K].QIASQFPPPPTPPAMESQPLKPVPANVAPQSPPAVK.[A]	1xPhospho [S31(100)]	9.07725e-09	7.36518e-05	1	1	1	2	Q70E73	Q70E73 [864-899]	Q70E73 1xPhospho [S894(100)]	0	3793.94	10926979		High	5.742e-05	3.733e-10	8.49	54.92
Rep_1	High	[K].QIASQFPPPPTPPAMESQPLKPVPANVAPQSPPAVK.[A]	1xDeamidated [N/Q]; 1xPhospho [S31(100)]	1.93162e-07	7.36518e-05	1	1	2	2	Q70E73	Q70E73 [864-899]	Q70E73 1xPhospho [S894(100)]	0	3794.92	69052.9		High	5.742e-05	1.224e-08	6.22	54.83
Rep_1	High	[K].QIASQFPPPPTPPAMESQPLKPVPANVAPQSPPAVK.[A]	1xOxidation [M15]; 1xPhospho [S31(100)]	2.44026e-10	7.36518e-05	1	1	1	1	Q70E73	Q70E73 [864-899]	Q70E73 1xPhospho [S894(100)]	0	3809.93	5487202		High	5.742e-05	5.984e-12	10.29	49.01
Rep_1	High	[R].QLAYSTVGTPDYIAPEVFMQTGYNK.[L]	1xPhospho [S/T/Y]	6.20536e-06	7.36518e-05	1	1	1	2	Q9Y2H1	Q9Y2H1 [278-302]		0	2873.31	2.54164e+06		High	5.742e-05	6.421e-07	4.68	72.66
Rep_1	High	[R].QLAYSTVGTPDYIAPEVFMQTGYNK.[L]	1xOxidation [M19]; 1xPhospho [S5(100)]	3.86011e-06	7.36518e-05	1	1	1	1	Q9Y2H1	Q9Y2H1 [278-302]	Q9Y2H1 1xPhospho [S282(100)]	0	2889.31		No Quan Values	High	5.742e-05	3.724e-07	5.09
Rep_1	High	[K].QIAESANSSSPQSSAGGKPAMSYASALR.[A]	1xPhospho [S5(100)]	9.66588e-09	7.36518e-05	1	1	1	2	P42694	P42694 [1874-1901]	P42694 1xPhospho [S1878(100)]	0	2833.28	1.14591e+06		High	5.742e-05	3.988e-10	6.28	31.76
Rep_1	High	[R].QLPALDGSLMGPESPPAQEEEAPVSPHK.[K]	1xPhospho [S14(100)]	3.68398e-10	7.36518e-05	1	1	1	1	Q8N9T8	Q8N9T8 [615-642]	Q8N9T8 1xPhospho [S628(100)]	0	2991.38	3.7908e+06		High	5.742e-05	9.635e-12	8.16	50.62
Rep_1	High	[R].QFTSSSSIKGSSGLGGGSSR.[T]	1xDeamidated [Q1]; 1xPhospho [S/T]	5.82748e-06	7.36518e-05	1	1	1	1	Q04695	Q04695 [7-26]		1	1967.87		No Quan Values	High	5.742e-05	5.94e-07	4.81
Rep_1	High	[K].QFSPTMSPTLSSITQGVPLDTSK.[L]	1xOxidation [M6]; 1xPhospho [S3(100)]	1.97721e-05	7.36518e-05	1	1	2	3	Q53ET0	Q53ET0 [454-476]	Q53ET0 1xPhospho [S456(100)]	0	2518.18	4.82052e+06		High	5.742e-05	2.41e-06	6.28	61.04
Rep_1	High	[R].QATVSWDSGGSDEAPPKPSRPGYPSPR.[S]	1xPhospho [S25(100)]	1.47974e-08	7.36518e-05	1	1	2	4	Q05397	Q05397 [698-724]	Q05397 1xPhospho [S722(100)]	0	2906.31	9.17197e+06		High	5.742e-05	6.498e-10	10.3	27.62
Rep_1	High	[R].QATPLLYALAAEAEAAAQAAEPPSPPASR.[A]	1xPhospho [S24(100)]	1.61837e-09	7.36518e-05	1	1	1	2	Q2M3G4	Q2M3G4 [110-138]	Q2M3G4 1xPhospho [S133(100)]	0	2942.43	1.92404e+06		High	5.742e-05	5.219e-11	6.65	92.68
Rep_1	High	[R].QASTVEYLPGMLHSNCPK.[G]	1xCarbamidomethyl [C16]; 1xPhospho [S/T/Y]	9.87045e-09	7.36518e-05	1	1	1	1	Q8ND04	Q8ND04 [740-757]		0	2111.93	1.87862e+06		High	5.742e-05	4.103e-10	6.19	41.18
Rep_1	High	[R].QASTDAGTAGALTPQHVR.[A]	2xDeamidated [Q1; Q15]; 1xPhospho [T4(97.9)]	5.91612e-05	7.36518e-05	1	1	1	1	P46937	P46937 [107-124]	P46937 1xPhospho [T110(97.9)]	0	1862.83		Not Reliable	High	5.742e-05	8.432e-06	4.15
Rep_1	High	[R].QASTDAGTAGALTPQHVR.[A]	1xDeamidated [Q]; 1xPhospho [S/T]	1.66621e-08	7.36518e-05	1	1	2	6	P46937	P46937 [107-124]		0	1861.84	5.19062e+06		High	5.742e-05	7.439e-10	7.44	19.6
Rep_1	High	[R].QASTDAGTAGALTPQHVR.[A]	1xPhospho [S3(100)]	1.04852e-10	7.36518e-05	1	1	2	39	P46937	P46937 [107-124]	P46937 1xPhospho [S109(100)]	0	1860.86	1.28271e+08		High	5.742e-05	2.295e-12	8	18.46
Rep_1	High	[R].QASPSIVIALAGNK.[A]	1xPhospho [S3(100)]	5.51723e-05	7.36518e-05	1	1	1	1	P61020	P61020 [121-134]	P61020 1xPhospho [S123(100)]	0	1448.75	1.21104e+06		High	5.742e-05	7.741e-06	3.69	49.87
Rep_1	High	[K].QASPLISPLLNDQACPR.[T]	1xCarbamidomethyl [C15]; 1xPhospho [S3(100)]	5.87497e-05	7.36518e-05	1	1	1	1	Q9Y4F1	Q9Y4F1 [508-524]	Q9Y4F1 1xPhospho [S510(100)]	0	1959.94	431888		High	5.742e-05	8.358e-06	4.81	52.75
Rep_1	High	[K].QASLPVSGSVAGDFVK.[K]	1xPhospho [S3(100)]	9.34555e-08	7.36518e-05	1	1	1	3	Q9Y3S1	Q9Y3S1 [1860-1875]	Q9Y3S1 1xPhospho [S1862(100)]	0	1641.79	4.63565e+06		High	5.742e-05	5.352e-09	4.71	49.18
Rep_1	High	[R].QASGTPQPALR.[E]	1xPhospho [T5(100)]	0.000235635	7.36518e-05	1	1	1	2	Q86SQ0	Q86SQ0 [400-410]	Q86SQ0 1xPhospho [T404(100)]	0	1205.57	37486034		High	5.742e-05	4.063e-05	3.75	12.46
Rep_1	High	[R].QASFFPPPVPNPFVQQTQIGSAR.[R]	1xDeamidated [N/Q]; 1xPhospho [S3(100)]	3.68029e-05	7.36518e-05	1	1	3	4	Q7L5N7	Q7L5N7 [32-54]	Q7L5N7 1xPhospho [S34(100)]	0	2594.24	270230		High	5.742e-05	4.896e-06	3.56	76
Rep_1	High	[R].QASFFPPPVPNPFVQQTQIGSAR.[R]	1xPhospho [S3(100)]	8.15511e-11	7.36518e-05	1	1	1	9	Q7L5N7	Q7L5N7 [32-54]	Q7L5N7 1xPhospho [S34(100)]	0	2593.26	2.95878e+06		High	5.742e-05	1.721e-12	6.43	74.72
Rep_1	High	[K].QASASYDSEEEEEGLPMSYDEKR.[Q]	1xPhospho [S3(98.3)]	2.45736e-10	7.36518e-05	1	1	1	1	Q15059	Q15059 [556-578]	Q15059 1xPhospho [S558(98.3)]	1	2730.08	4712381		High	5.742e-05	6.04e-12	7.91	33.4
Rep_1	High	[R].QAQSSPPWSYDQSYPSYLSQMTSPSIHSTTPLSSTR.[G]	1xOxidation [M21]; 1xPhospho [S/Y/T]	2.82897e-09	7.36518e-05	1	1	1	1	Q13950	Q13950 [290-325]		0	4098.81	662489		High	5.742e-05	9.843e-11	6.61	54.21
Rep_1	High	[R].QATVSWDSGGSDEAPPKPSRPGYPSPR.[S]	1xDeamidated [Q1]; 1xPhospho [S25(100)]	2.06179e-05	7.36518e-05	1	1	1	1	Q05397	Q05397 [698-724]	Q05397 1xPhospho [S722(100)]	0	2907.29		Not Reliable	High	5.742e-05	2.525e-06	5.48
Rep_1	High	[R].QAQSSPPWSYDQSYPSYLSQMTSPSIHSTTPLSSTR.[G]	1xDeamidated [Q]; 1xPhospho [S/Y/T]	2.91259e-08	7.36518e-05	1	1	2	4	Q13950	Q13950 [290-325]		0	4083.8		No Quan Values	High	5.742e-05	1.41e-09	5.52
Rep_1	High	[R].QAQSPAGVSSEVEVLK.[A]	1xPhospho [S4(100)]	2.12018e-05	7.36518e-05	1	1	1	1	Q13136	Q13136 [147-162]	Q13136 1xPhospho [S150(100)]	0	1708.82	674574		High	5.742e-05	2.601e-06	3.14	38.61
Rep_1	High	[R].QAQQERDELADEIANSSGKGALALEEK.[R]	1xDeamidated [N15]; 1xPhospho [S17(98.1)]	6.29261e-06	7.36518e-05	1	1	1	1	P35579	P35579 [1698-1724]	P35579 1xPhospho [S1714(98.1)]	2	2981.37		Not Reliable	High	5.742e-05	6.522e-07	5.01
Rep_1	High	[R].QAQQERDELADEIANSSGKGALALEEK.[R]	1xPhospho [S17(100)]	1.23679e-12	7.36518e-05	1	1	2	2	P35579	P35579 [1698-1724]	P35579 1xPhospho [S1714(100)]	2	2980.39	7.40492e+06		High	5.742e-05	1.444e-14	9.64	39.2
Rep_1	High	[R].QAPPHIELSNSSPDPMAEAER.[T]	1xOxidation [M16]; 1xPhospho [S9(99.9)]	2.37072e-05	7.36518e-05	1	1	2	3	Q9Y2D5	Q9Y2D5 [110-130]	Q9Y2D5 1xPhospho [S118(99.9)]	0	2372.02	6338495		High	5.742e-05	2.962e-06	4.76	28.06
Rep_1	High	[R].QAPPHIELSNSSPDPMAEAER.[T]	1xDeamidated [N/Q]; 1xPhospho [S]	0.000109348	7.36518e-05	1	1	2	2	Q9Y2D5	Q9Y2D5 [110-130]		0	2357.01		No Quan Values	High	5.742e-05	1.69e-05	3.38
Rep_1	High	[R].QAPPHIELSNSSPDPMAEAER.[T]	1xPhospho [S]	2.77702e-07	7.36518e-05	1	1	2	6	Q9Y2D5	Q9Y2D5 [110-130]		0	2356.03	1.47776e+07		High	5.742e-05	1.845e-08	5.3	36.97
Rep_1	High	[K].QAISGTSPVASSFQGIKK.[S]	1xPhospho [S7(97.1)]	2.57484e-06	7.36518e-05	1	1	1	1	P51587	P51587 [486-503]	P51587 1xPhospho [S492(97.1)]	1	1885.94	1.54121e+06		High	5.742e-05	2.352e-07	6.12	30.98
Rep_1	High	[K].QAISGTSPVASSFQGIK.[K]	1xPhospho [S7(100)]	7.49252e-06	7.36518e-05	1	1	1	1	P51587	P51587 [486-502]	P51587 1xPhospho [S492(100)]	0	1757.85	488892		High	5.742e-05	7.937e-07	4.35	41.1
Rep_1	High	[R].QALDYVELSPLTQASPQR.[A]	1xDeamidated [Q1]; 1xPhospho [S15(100)]	7.50087e-05	7.36518e-05	1	1	1	1	Q9H2D6	Q9H2D6 [1941-1958]	Q9H2D6 1xPhospho [S1955(100)]	0	2096.99		Not Reliable	High	5.742e-05	1.105e-05	5.51
Rep_1	High	[R].QALDYVELSPLTQASPQR.[A]	1xPhospho [S15(100)]	1.48832e-09	7.36518e-05	1	1	2	6	Q9H2D6	Q9H2D6 [1941-1958]	Q9H2D6 1xPhospho [S1955(100)]	0	2096.01	1.48034e+07		High	5.742e-05	4.719e-11	7.36	57.16
Rep_1	High	[R].QAHDLSPAAESSSTFSFSGR.[D]	1xDeamidated [Q1]; 1xPhospho [S6(100)]	6.15481e-07	7.36518e-05	1	1	1	3	O95425	O95425 [216-235]	O95425 1xPhospho [S221(100)]	0	2162.9	3.31589e+06		High	5.742e-05	4.568e-08	7.29	36.51
Rep_1	High	[R].QAHDLSPAAESSSTFSFSGR.[D]	1xPhospho [S6(100)]	5.2355e-08	7.36518e-05	1	1	1	8	O95425	O95425 [216-235]	O95425 1xPhospho [S221(100)]	0	2161.92	1.15293e+08		High	5.742e-05	2.757e-09	5.65	35.09
Rep_1	High	[K].QAGIGGEPAAAGAGCSPRPK.[Y]	1xCarbamidomethyl [C15]; 1xPhospho [S16(100)]	1.32176e-09	7.36518e-05	1	1	1	2	Q68DK7	Q68DK7 [111-130]	Q68DK7 1xPhospho [S126(100)]	0	1931.88	10992957		High	5.742e-05	4.133e-11	7.15	14.6
Rep_1	High	[R].QAGAPGGSSGSGGSPELSALR.[L]	1xPhospho [S14(100)]	4.0437e-08	7.36518e-05	1	1	1	3	Q9Y2J4	Q9Y2J4 [527-547]	Q9Y2J4 1xPhospho [S540(100)]	0	1922.86	1.74358e+06		High	5.742e-05	2.041e-09	4.8	29.77
Rep_1	High	[R].QAQSSPPWSYDQSYPSYLSQMTSPSIHSTTPLSSTR.[G]	1xPhospho [S/Y/T]	2.02348e-09	7.36518e-05	1	1	1	1	Q13950	Q13950 [290-325]		0	4082.81	1.35128e+06		High	5.742e-05	6.737e-11	7.34	62.94
Rep_1	High	[K].QAVEMKNDKSEEEQSSSSVK.[K]	1xPhospho [S10(100)]	7.74938e-07	7.36518e-05	1	1	1	2	P07910	P07910 [224-243]	P07910 1xPhospho [S233(100)]	2	2320	14434646		High	5.742e-05	5.98e-08	8.54	8.32
Rep_1	High	[K].QAVEMKNDKSEEEQSSSSVK.[K]	1xDeamidated [N7]; 1xPhospho [S10(100)]	4.75944e-06	7.36518e-05	1	1	1	1	P07910	P07910 [224-243]	P07910 1xPhospho [S233(100)]	2	2320.99		No Quan Values	High	5.742e-05	4.748e-07	4.54
Rep_1	High	[K].QAVEMKNDKSEEEQSSSSVK.[K]	1xOxidation [M5]; 1xPhospho [S10(100)]	6.29261e-06	7.36518e-05	1	1	1	1	P07910	P07910 [224-243]	P07910 1xPhospho [S233(100)]	2	2336	1.91971e+06		High	5.742e-05	6.512e-07	7.38	7
Rep_1	High	[K].QFSPTMSPTLSSITQGVPLDTSK.[L]	1xPhospho [S3(98.2)]	5.90941e-06	7.36518e-05	1	1	1	2	Q53ET0	Q53ET0 [454-476]	Q53ET0 1xPhospho [S456(98.2)]	0	2502.18	7.84463e+06		High	5.742e-05	6.054e-07	5.89	66.86
Rep_1	High	[R].QFSIQAEDERESTDDESNPLGR.[A]	1xDeamidated [Q5]; 1xPhospho [S12(98.5)]	0.000179487	7.36518e-05	1	1	1	1	Q14669	Q14669 [1365-1386]	Q14669 1xPhospho [S1376(98.5)]	1	2604.07		Not Reliable	High	5.742e-05	2.986e-05	5.38
Rep_1	High	[R].QFSIQAEDERESTDDESNPLGR.[A]	1xPhospho [S12(98.7)]	4.75944e-06	7.36518e-05	1	1	1	1	Q14669	Q14669 [1365-1386]	Q14669 1xPhospho [S1376(98.7)]	1	2603.09	2.08278e+06		High	5.742e-05	4.73e-07	5.65	35.53
Rep_1	High	[R].QFLLQQASGLSSPGNNDSK.[Q]	1xPhospho [S12(98.1)]	1.19608e-05	7.36518e-05	1	1	2	3	Q8IVH2	Q8IVH2 [75-93]	Q8IVH2 1xPhospho [S86(98.1)]	0	2070.95	770898		High	5.742e-05	1.357e-06	4.82	45.46
Rep_1	High	[K].QFIAAQNLGPASGHGTPASSPSSSSLPSPMSPTPR.[Q]	1xDeamidated [N/Q]; 1xOxidation [M30]; 1xPhospho [S31(95.4)]	0.000176999	7.36518e-05	1	1	4	13	Q8WX93	Q8WX93 [736-770]	Q8WX93 1xPhospho [S766(95.4)]	0	3516.61	1.37197e+06		High	5.742e-05	2.928e-05	3.98	43.11
Rep_1	High	[K].QFIAAQNLGPASGHGTPASSPSSSSLPSPMSPTPR.[Q]	1xOxidation [M30]; 1xPhospho [S/T]	2.50634e-11	7.36518e-05	1	1	3	6	Q8WX93	Q8WX93 [736-770]		0	3515.63	1.22598e+07		High	5.742e-05	4.484e-13	12.71	40.61
Rep_1	High	[K].QFIAAQNLGPASGHGTPASSPSSSSLPSPMSPTPR.[Q]	1xDeamidated [N/Q]; 1xPhospho [S/T]	0.00013482	7.36518e-05	1	1	5	6	Q8WX93	Q8WX93 [736-770]		0	3500.62		No Quan Values	High	5.742e-05	2.154e-05	5.02
Rep_1	High	[K].QFIAAQNLGPASGHGTPASSPSSSSLPSPMSPTPR.[Q]	1xPhospho [S31(100)]	2.35655e-10	7.36518e-05	1	1	4	15	Q8WX93	Q8WX93 [736-770]	Q8WX93 1xPhospho [S766(100)]	0	3499.63	5.95127e+07		High	5.742e-05	5.791e-12	10.3	46.36
Rep_1	High	[K].QFCQEGQPHVLEALSPPQTSGLSPSR.[L]	1xCarbamidomethyl [C3]; 1xDeamidated [Q]; 1xPhospho [S/T]	1.92277e-05	7.36518e-05	1	1	3	6	Q9H063	Q9H063 [46-71]		0	2931.33		No Quan Values	High	5.742e-05	2.323e-06	6.41
Rep_1	High	[K].QFCQEGQPHVLEALSPPQTSGLSPSR.[L]	1xCarbamidomethyl [C3]; 1xPhospho [S23(97.1)]	1.16568e-09	7.36518e-05	1	1	2	4	Q9H063	Q9H063 [46-71]	Q9H063 1xPhospho [S68(97.1)]	0	2930.35	8.5496e+06		High	5.742e-05	3.587e-11	8.56	49.43
Rep_1	High	[R].QESDPEDDDVKKPALQSSVVATSK.[E]	1xDeamidated [Q1]; 1xPhospho [S3(100)]	0.000229148	7.36518e-05	1	1	1	1	Q9H307	Q9H307 [98-121]	Q9H307 1xPhospho [S100(100)]	1	2654.21		Not Reliable	High	5.742e-05	3.943e-05	2.7
Rep_1	High	[R].QESDPEDDDVKKPALQSSVVATSK.[E]	1xPhospho [S3(100)]	1.39937e-08	7.36518e-05	1	1	1	3	Q9H307	Q9H307 [98-121]	Q9H307 1xPhospho [S100(100)]	1	2653.22	1.47096e+07		High	5.742e-05	6.098e-10	5.64	23.03
Rep_1	High	[K].QEQINTEPLEDTVLSPTK.[K]	1xPhospho [S/T]	8.28972e-09	7.36518e-05	1	1	3	4	O15446	O15446 [271-288]		0	2122	2.11905e+07		High	5.742e-05	3.36e-10	7.72	47.79
Rep_1	High	[K].QEPVITDSYSGSTPSITSLIK.[Q]	1xPhospho [S12(97.9)]	0.000216705	7.36518e-05	1	1	2	4	Q9Y485	Q9Y485 [1247-1267]	Q9Y485 1xPhospho [S1258(97.9)]	0	2303.11	293304		High	5.742e-05	3.711e-05	3.31	64.1
Rep_1	High	[K].QEPVKTEMGPPPSPASTCSDASSIASSASMPYKR.[R]	1xCarbamidomethyl [C18]; 1xDeamidated [Q1]; 1xOxidation [M30]; 1xPhospho [S13(80.6)]	5.67345e-05	7.36518e-05	1	1	1	1	O95071	O95071 [600-633]	O95071 1xPhospho [S612(80.6)]	2	3648.59		Not Reliable	High	5.742e-05	8.035e-06	6.38
Rep_1	High	[K].QEPVKTEMGPPPSPASTCSDASSIASSASMPYKR.[R]	1xCarbamidomethyl [C18]; 1xDeamidated [Q1]; 1xPhospho [S13(100)]	2.85566e-07	7.36518e-05	1	1	1	2	O95071	O95071 [600-633]	O95071 1xPhospho [S612(100)]	2	3632.6	378137		High	5.742e-05	1.906e-08	5.32	39.25
Rep_1	High	[K].QEPVKTEMGPPPSPASTCSDASSIASSASMPYKR.[R]	1xCarbamidomethyl [C18]; 1xPhospho [S13(100)]	2.50333e-12	7.36518e-05	1	1	1	3	O95071	O95071 [600-633]	O95071 1xPhospho [S612(100)]	2	3631.61	3.194e+06		High	5.742e-05	3.224e-14	9.77	39.19
Rep_1	High	[R].QAVGGAGPPNPAINGSAPR.[D]	1xPhospho [S16(100)]	4.07693e-07	7.36518e-05	1	1	1	2	P29353	P29353 [438-456]	P29353 1xPhospho [S453(100)]	0	1810.86	478845		High	5.742e-05	2.865e-08	4.98	24.67
Rep_1	High	[K].QDDSPPRPIIGPALPPGFIK.[S]	1xPhospho [S4(100)]	1.84171e-06	7.36518e-05	1	1	1	9	Q8IXQ4	Q8IXQ4 [102-121]	Q8IXQ4 1xPhospho [S105(100)]	0	2195.13	1.72624e+07		High	5.742e-05	1.599e-07	5.3	59.51
Rep_1	High	[K].QDKGVQDSEGSPISSLTQK.[E]	1xPhospho [S11(100)]	0.000160522	7.36518e-05	1	1	1	2	Q8N1P7	Q8N1P7 [678-696]	Q8N1P7 1xPhospho [S688(100)]	1	2083.95	1.03668e+06		High	5.742e-05	2.632e-05	5.72	25.93
Rep_1	High	[R].QDLGLGSPAQLSSSGKPGTAYYSFSATSSR.[R]	1xDeamidated [Q10]; 1xPhospho [S7(100)]	5.17534e-06	7.36518e-05	1	1	1	1	Q99081	Q99081 [136-165]	Q99081 1xPhospho [S142(100)]	0	3101.41		No Quan Values	High	5.742e-05	5.209e-07	5.2
Rep_1	High	[R].QDPVTYISETDEEDDFMCKK.[A]	1xCarbamidomethyl [C18]; 1xPhospho [T10(100)]	1.35136e-08	7.36518e-05	1	1	2	2	P35251	P35251 [101-120]	P35251 1xPhospho [T110(100)]	1	2530	1.9744e+06		High	5.742e-05	5.872e-10	7.25	45.03
Rep_1	High	[R].QDVPPSPSQVAR.[L]	1xPhospho [S6(100)]	0.000192461	7.36518e-05	1	1	2	12	Q8TEW0	Q8TEW0 [1330-1341]	Q8TEW0 1xPhospho [S1335(100)]	0	1360.63	7.55686e+06		High	5.742e-05	3.223e-05	2.78	20.54
Rep_1	High	[R].QFTSSSSIKGSSGLGGGSSR.[T]	1xPhospho [S7(100)]	2.2812e-08	7.36518e-05	1	1	4	12	Q04695	Q04695 [7-26]	Q04695 1xPhospho [S13(100)]	1	1966.89	1.5121e+08		High	5.742e-05	1.069e-09	5.74	17.47
Rep_1	High	[K].QDYQEILDSPIK.[-]	1xPhospho [S9(100)]	2.19549e-05	7.36518e-05	1	1	1	1	Q8TBE7	Q8TBE7 [401-412]	Q8TBE7 1xPhospho [S409(100)]	0	1528.69	281583		High	5.742e-05	2.701e-06	3.69	44.06
Rep_1	High	[R].QEAEDLSLSAPSSPEISPQSSPRPHRPNNDR.[L]	1xDeamidated [N/Q]; 1xPhospho [S]	3.97403e-05	7.36518e-05	1	1	3	3	Q9UPU5	Q9UPU5 [2061-2091]		0	3479.58		No Quan Values	High	5.742e-05	5.338e-06	6.82
Rep_1	High	[K].QEAKPQQAAGMLSPK.[T]	1xPhospho [S13(100)]	0.000206373	7.36518e-05	1	1	1	2	Q13428	Q13428 [1245-1259]	Q13428 1xPhospho [S1257(100)]	0	1663.79	8.23873e+06		High	5.742e-05	3.494e-05	5.39	17.53
Rep_1	High	[R].QEASTGQSPEDHASLAPPLSPDHSSLEAK.[D]	1xPhospho [S/T]	6.20536e-06	7.36518e-05	1	1	1	1	P48681	P48681 [452-480]		0	3066.37	713877		High	5.742e-05	6.384e-07	5.36	31.06
Rep_1	High	[K].QEPIESDEEEAEPPREVEPGQR.[Q]	1xPhospho [S6(100)]	1.39298e-06	7.36518e-05	1	1	1	2	P56524	P56524 [560-581]	P56524 1xPhospho [S565(100)]	1	2630.13	1.80234e+07		High	5.742e-05	1.164e-07	5.07	26.56
Rep_1	High	[K].QEPVKTEMGPPPSPASTCSDASSIASSASMPYK.[R]	1xCarbamidomethyl [C18]; 1xPhospho [S13(97.9)]	7.17656e-07	7.36518e-05	1	1	1	1	O95071	O95071 [600-632]	O95071 1xPhospho [S612(97.9)]	1	3475.51		No Quan Values	High	5.742e-05	5.47e-08	5.84
Rep_1	High	[K].QEPVKTEMGPPPSPASTCSDASSIASSASMPYK.[R]	1xCarbamidomethyl [C18]; 1xDeamidated [Q1]; 1xPhospho [S13(99.9)]	3.93234e-08	7.36518e-05	1	1	1	1	O95071	O95071 [600-632]	O95071 1xPhospho [S612(99.9)]	1	3476.49		Not Reliable	High	5.742e-05	1.983e-09	6.16
Rep_1	High	[R].QEAEDLSLSAPSSPEISPQSSPRPHRPNNDR.[L]	1xPhospho [S]	2.68499e-06	7.36518e-05	1	1	1	1	Q9UPU5	Q9UPU5 [2061-2091]		0	3478.6	2.78351e+06		High	5.742e-05	2.458e-07	9.08	30.38
Rep_1	High	[R].NNSFTAPSTVGKR.[N]	1xPhospho [S3(100)]	5.29091e-05	7.36518e-05	1	1	1	2	O95453	O95453 [555-567]	O95453 1xPhospho [S557(100)]	1	1458.67	1.56468e+07		High	5.742e-05	7.407e-06	5.31	14.67
Rep_1	High	[R].RHDSVENSDSHVEKK.[A]	1xPhospho [S4(100)]	1.07588e-06	7.36518e-05	1	1	1	1	Q9H9J4	Q9H9J4 [1163-1177]	Q9H9J4 1xPhospho [S1166(100)]	2	1846.81		Not Reliable	High	5.742e-05	8.655e-08	5.6
Rep_1	High	[R].RHSSETFSSTPSATR.[V]	1xPhospho [S4(98.5)]	3.68029e-05	7.36518e-05	1	1	2	2	P35568	P35568 [1098-1112]	P35568 1xPhospho [S1101(98.5)]	1	1730.75	7296477		High	5.742e-05	4.888e-06	5.74	8.75
Rep_1	High	[R].SEKDMLASPSTSGQLSQFGASLYGQQSALGLPMR.[G]	1xDeamidated [Q17]; 1xOxidation [M5]; 1xPhospho [S1(97.4)]	9.43363e-06	7.36518e-05	1	1	1	1	Q9NZN8	Q9NZN8 [54-87]	Q9NZN8 1xPhospho [S54(97.4)]	1	3639.67	313868		High	5.742e-05	1.029e-06	4.25	66.57
Rep_1	High	[R].SEKDMLASPSTSGQLSQFGASLYGQQSALGLPMR.[G]	1xOxidation [M33]; 1xPhospho [S/T/Y]	2.45493e-05	7.36518e-05	1	1	3	3	Q9NZN8	Q9NZN8 [54-87]		1	3638.69	572314		High	5.742e-05	3.077e-06	3.72	64.85
Rep_1	High	[R].SEKDMLASPSTSGQLSQFGASLYGQQSALGLPMR.[G]	1xPhospho [S8(94)]	3.46798e-08	7.36518e-05	1	1	2	2	Q9NZN8	Q9NZN8 [54-87]	Q9NZN8 1xPhospho [S61(94)]	1	3622.69	680746		High	5.742e-05	1.714e-09	4.93	69.99
Rep_1	High	[R].SEHTAPPPEEPTDKSPEAEDPLGVER.[T]	1xPhospho [S15(100)]	9.91568e-11	7.36518e-05	1	1	1	1	Q96KM6	Q96KM6 [651-676]	Q96KM6 1xPhospho [S665(100)]	1	2894.27	3485074		High	5.742e-05	2.15e-12	6.61	26.85
Rep_1	High	[R].SEGTTSTSYKSLANQTR.[N]	1xPhospho [S8(100)]	2.55693e-06	7.36518e-05	1	1	1	2	Q9C0B5	Q9C0B5 [448-464]	Q9C0B5 1xPhospho [S455(100)]	1	1910.85	1.06558e+07		High	5.742e-05	2.32e-07	6.25	15.83
Rep_1	High	[K].SEGSPVLPHEPAK.[V]	1xPhospho [S4(100)]	0.000166223	7.36518e-05	1	1	1	4	Q9UKE5	Q9UKE5 [766-778]	Q9UKE5 1xPhospho [S769(100)]	0	1427.66	30462458		High	5.742e-05	2.742e-05	3.48	16.48
Rep_1	High	[K].SEGFELYNNSTQNGSPESPQLPWAEYSEPK.[K]	1xPhospho [S18(100)]	8.34779e-09	7.36518e-05	1	1	1	1	P55196	P55196 [1126-1155]	P55196 1xPhospho [S1143(100)]	0	3465.48	1.42225e+06		High	5.742e-05	3.392e-10	6.64	66.89
Rep_1	High	[R].SEEVPGTSPSALVLVQEQPLPEPVLPEQSPAAQDSCLEAR.[K]	1xCarbamidomethyl [C36]; 1xDeamidated [Q]; 1xPhospho [T/S]	1.04751e-05	7.36518e-05	1	1	2	2	Q8IWU2	Q8IWU2 [1117-1156]		0	4336.06		Not Reliable	High	5.742e-05	1.168e-06	4.3
Rep_1	High	[K].SEEVPAFGVASPPPLTDTPDTTANAEGDLPTTMGGPLPPHLALK.[A]	1xDeamidated [N24]; 1xOxidation [M33]; 1xPhospho [S11(99.8)]	2.19026e-07	7.36518e-05	1	1	2	10	Q08211	Q08211 [77-120]	Q08211 1xPhospho [S87(99.8)]	0	4506.13	484876		High	5.742e-05	1.409e-08	5.01	72.83
Rep_1	High	[K].SEEVPAFGVASPPPLTDTPDTTANAEGDLPTTMGGPLPPHLALK.[A]	1xOxidation [M33]; 1xPhospho [S11(100)]	1.73705e-14	7.36518e-05	1	1	2	9	Q08211	Q08211 [77-120]	Q08211 1xPhospho [S87(100)]	0	4505.15	7.08218e+06		High	5.742e-05	1.108e-16	10.41	68.35
Rep_1	High	[K].SEEVPAFGVASPPPLTDTPDTTANAEGDLPTTMGGPLPPHLALK.[A]	1xPhospho [S11(100)]	2.91538e-13	7.36518e-05	1	1	3	13	Q08211	Q08211 [77-120]	Q08211 1xPhospho [S87(100)]	0	4489.15	4.51365e+06		High	5.742e-05	2.764e-15	10.23	72.67
Rep_1	High	[K].SEDDSAKFDSNEEDSASVFSPSFGLK.[Q]	1xPhospho [S10(100)]	7.11806e-08	7.36518e-05	1	1	3	7	Q02880	Q02880 [1457-1482]	Q02880 1xPhospho [S1466(100)]	1	2875.18	3.35371e+07		High	5.742e-05	3.913e-09	7.84	55.41
Rep_1	High	[K].SEAPETPMEEEAELVLTEK.[S]	1xPhospho [T6(100)]	2.16249e-06	7.36518e-05	1	1	1	2	Q5JTH9	Q5JTH9 [72-90]	Q5JTH9 1xPhospho [T77(100)]	0	2211.96	684516		High	5.742e-05	1.918e-07	3.62	61.89
Rep_1	High	[K].SEAPAEVTHFSPK.[S]	1xPhospho [S11(100)]	2.88251e-05	7.36518e-05	1	1	1	1	Q6PID6	Q6PID6 [187-199]	Q6PID6 1xPhospho [S197(100)]	0	1479.65	2.795e+06		High	5.742e-05	3.705e-06	5.33	21.15
Rep_1	High	[R].SEKDMLASPSTSGQLSQFGASLYGQQSALGLPMR.[G]	1xDeamidated [Q]; 2xOxidation [M5; M33]; 1xPhospho [S8(90.2)]	7.65961e-05	7.36518e-05	1	1	2	2	Q9NZN8	Q9NZN8 [54-87]	Q9NZN8 1xPhospho [S61(90.2)]	1	3655.67	232924		High	5.742e-05	1.125e-05	3.24	61.1
Rep_1	High	[K].SEAGHASSPDSEVTSLCQK.[E]	1xCarbamidomethyl [C17]; 1xPhospho [S/T]	1.5757e-08	7.36518e-05	1	1	1	1	Q6NZY4	Q6NZY4 [591-609]		0	2069.85	4442135		High	5.742e-05	7.007e-10	6.6	20.54
Rep_1	High	[K].SDVYYFSPSGK.[K]	1xPhospho [S7(99.2)]	0.000151804	7.36518e-05	1	1	1	1	Q9UBB5	Q9UBB5 [175-185]	Q9UBB5 1xPhospho [S181(99.2)]	0	1329.54		No Quan Values	High	5.742e-05	2.462e-05	3.06
Rep_1	High	[K].SDVSPIIQPVPSIK.[N]	1xPhospho [S4(100)]	1.52713e-05	7.36518e-05	1	1	2	2	P40818	P40818 [389-402]	P40818 1xPhospho [S392(100)]	0	1559.81	1.13444e+07		High	5.742e-05	1.797e-06	4.78	48.61
Rep_1	High	[K].SDTSISDFLSEEDDIVPSKK.[I]	1xPhospho [S10(100)]	1.03898e-06	7.36518e-05	1	1	1	1	Q4AC94	Q4AC94 [457-476]	Q4AC94 1xPhospho [S466(100)]	1	2292.02	1.025e+06		High	5.742e-05	8.357e-08	5.49	55.77
Rep_1	High	[R].SDTPEVHPPLPISQSPENESNDRR.[S]	1xPhospho [S/T]	2.46922e-06	7.36518e-05	1	1	2	2	Q03164	Q03164 [504-527]		1	2781.25	1.07739e+07		High	5.742e-05	2.237e-07	6.74	32.2
Rep_1	High	[R].SDSVLPASHGHLPQAGSLER.[N]	1xPhospho [S17(100)]	1.8245e-08	7.36518e-05	1	1	1	8	Q8N4C8	Q8N4C8 [747-766]	Q8N4C8 1xPhospho [S763(100)]	0	2138	1.92694e+07		High	5.742e-05	8.267e-10	7.9	30.21
Rep_1	High	[K].SDSRSESPEPGYVVTSSGLLLPVLLPR.[L]	1xPhospho [S/Y/T]	7.65109e-06	7.36518e-05	1	1	2	3	Q96Q42	Q96Q42 [1458-1484]		1	2935.48	1.19433e+06		High	5.742e-05	8.111e-07	3.98	78.42
Rep_1	High	[K].SDSQASLTVPLSPQVVR.[S]	1xPhospho [S12(100)]	5.667e-06	7.36518e-05	1	1	1	4	Q8TEV9	Q8TEV9 [487-503]	Q8TEV9 1xPhospho [S498(100)]	0	1863.92	1.07726e+07		High	5.742e-05	5.77e-07	4.85	48.45
Rep_1	High	[R].SDSPVPTAPTSGGPKPSTASAVPELATDPELEKK.[L]	1xPhospho [S3(97.9)]	1.09101e-06	7.36518e-05	1	1	1	1	Q86U44	Q86U44 [48-81]	Q86U44 1xPhospho [S50(97.9)]	1	3441.67	2072848		High	5.742e-05	8.816e-08	6.42	39.24
Rep_1	High	[R].SDSPEIPFQAAAGPSDGLDASSPGNSFVGLR.[V]	1xDeamidated [N/Q]; 1xPhospho [S]	6.05487e-09	7.36518e-05	1	1	3	4	Q12888	Q12888 [1460-1490]		0	3127.39	2.2733e+06		High	5.742e-05	2.343e-10	6.55	69.41
Rep_1	High	[R].SDSPEIPFQAAAGPSDGLDASSPGNSFVGLR.[V]	1xPhospho [S]	2.21304e-10	7.36518e-05	1	1	1	10	Q12888	Q12888 [1460-1490]		0	3126.41	3.24009e+07		High	5.742e-05	5.389e-12	6.42	68.34
Rep_1	High	[R].SDRGSGQGDSLYPVGYLDK.[Q]	1xPhospho [S5(100)]	2.93653e-07	7.36518e-05	1	1	2	3	Q5J8M3	Q5J8M3 [32-50]	Q5J8M3 1xPhospho [S36(100)]	1	2093.92	3.21123e+06		High	5.742e-05	1.975e-08	6.32	42.23
Rep_1	High	[K].SDNSDIRPSGSPPPPTLPASPSNHVSSLPPFIAPPGR.[V]	1xDeamidated [N23]; 1xPhospho [S9(98)]	4.6117e-09	7.36518e-05	1	1	1	1	Q8NEZ4	Q8NEZ4 [2927-2963]	Q8NEZ4 1xPhospho [S2935(98)]	0	3826.84		No Quan Values	High	5.742e-05	1.725e-10	7.62
Rep_1	High	[K].SDNSDIRPSGSPPPPTLPASPSNHVSSLPPFIAPPGR.[V]	1xPhospho [S9(97.9)]	3.23024e-09	7.36518e-05	1	1	1	1	Q8NEZ4	Q8NEZ4 [2927-2963]	Q8NEZ4 1xPhospho [S2935(97.9)]	0	3825.86		No Quan Values	High	5.742e-05	1.141e-10	8.31
Rep_1	High	[K].SDLSSSSGSLSLSHGSSSLEHR.[S]	2xPhospho [S6(98.3); S9(100)]	2.66311e-07	7.36518e-05	1	1	1	1	O15013	O15013 [1279-1300]	O15013 2xPhospho [S1284(98.3); S1287(100)]	0	2376.97	6016955		High	5.742e-05	1.764e-08	6.69	28.37
Rep_1	High	[R].SEAEEGEVRTPTK.[I]	1xPhospho [T10(100)]	1.7076e-05	7.36518e-05	1	1	1	2	Q9H4G0	Q9H4G0 [466-478]	Q9H4G0 1xPhospho [T475(100)]	1	1512.66	21014180		High	5.742e-05	2.039e-06	5.04	8.09
Rep_1	High	[K].SDLSSSSGSLSLSHGSSSLEHR.[S]	1xPhospho [S6(97.1)]	3.11568e-10	7.36518e-05	1	1	1	4	O15013	O15013 [1279-1300]	O15013 1xPhospho [S1284(97.1)]	0	2297	1.63951e+07		High	5.742e-05	7.913e-12	8.25	23.86
Rep_1	High	[K].SELPDSPEPVTEINEDSVLIPPTAQPEK.[G]	1xPhospho [S6(99.9)]	0.000196533	7.36518e-05	1	1	1	1	Q86YC2	Q86YC2 [204-231]	Q86YC2 1xPhospho [S209(99.9)]	0	3111.47	711182		High	5.742e-05	3.305e-05	4.05	63.01
Rep_1	High	[R].SELSQDAEPAGSQETKDSGSQEVLSELR.[V]	1xDeamidated [Q13]; 1xPhospho [S12(100)]	3.33763e-05	7.36518e-05	1	1	1	1	Q9BVJ6	Q9BVJ6 [434-461]	Q9BVJ6 1xPhospho [S445(100)]	1	3058.34	1.11335e+06		High	5.742e-05	4.365e-06	5.28	40.13
Rep_1	High	[K].SESPKEPEQLRK.[L]	1xDeamidated [Q9]; 1xPhospho [S3(100)]	4.73177e-05	7.36518e-05	1	1	1	2	P09651	P09651 [4-15]	P09651 1xPhospho [S6(100)]	2	1508.7	4031932		High	5.742e-05	6.505e-06	5.53	8.77
Rep_1	High	[K].SESPKEPEQLR.[K]	1xDeamidated [Q9]; 1xPhospho [S3(99.1)]	4.23172e-05	7.36518e-05	1	1	1	2	P09651	P09651 [4-14]	P09651 1xPhospho [S6(99.1)]	1	1380.6	13884362		High	5.742e-05	5.732e-06	4.99	12.44
Rep_1	High	[K].SESPKEPEQLR.[K]	1xPhospho [S3(100)]	0.000166223	7.36518e-05	1	1	1	3	P09651	P09651 [4-14]	P09651 1xPhospho [S6(100)]	1	1379.62	7.5281e+08		High	5.742e-05	2.721e-05	4.7	11.28
Rep_1	High	[K].SESNEDLFGLVPFDEITGSQQQK.[V]	1xPhospho [S/T]	4.89984e-05	7.36518e-05	1	1	1	2	Q9NSY1	Q9NSY1 [947-969]		0	2648.18	521456		High	5.742e-05	6.752e-06	3.38	81.25
Rep_1	High	[K].SESMPVQLNK.[G]	1xPhospho [S3(100)]	0.000244002	7.36518e-05	1	1	1	1	Q92609	Q92609 [520-529]	Q92609 1xPhospho [S522(100)]	0	1212.53	489881		High	5.742e-05	4.23e-05	3.06	26.55
Rep_1	High	[R].SESLSNCSIGKK.[R]	1xCarbamidomethyl [C7]; 1xPhospho [S3(100)]	0.000189793	7.36518e-05	1	1	1	2	Q92625	Q92625 [645-656]	Q92625 1xPhospho [S647(100)]	1	1389.61	47562160		High	5.742e-05	3.172e-05	4.96	10.24
Rep_1	High	[R].SESLSNCSIGK.[K]	1xCarbamidomethyl [C7]; 1xPhospho [S3(100)]	0.000153938	7.36518e-05	1	1	1	4	Q92625	Q92625 [645-655]	Q92625 1xPhospho [S647(100)]	0	1261.51	2.96708e+06		High	5.742e-05	2.508e-05	2.09	4.2
Rep_1	High	[R].SESLIDASEDSQLEAAIR.[A]	1xPhospho [S11(100)]	6.72331e-09	7.36518e-05	1	1	3	13	O94888	O94888 [278-295]	O94888 1xPhospho [S288(100)]	0	2013.9	2.35593e+07		High	5.742e-05	2.648e-10	6.85	55.7
Rep_1	High	[K].SESLELPQAAPPQIYHEK.[Q]	1xPhospho [S3(99.2)]	2.12738e-08	7.36518e-05	1	1	1	2	Q15040	Q15040 [13-30]	Q15040 1xPhospho [S15(99.2)]	0	2117	2.96199e+06		High	5.742e-05	9.821e-10	5.69	42.75
Rep_1	High	[R].SESLDPDSSMDTTLILK.[D]	1xPhospho [S3(100)]	2.00264e-06	7.36518e-05	1	1	1	2	Q5SW79	Q5SW79 [879-895]	Q5SW79 1xPhospho [S881(100)]	0	1931.86	1.14478e+06		High	5.742e-05	1.763e-07	5.06	57.4
Rep_1	High	[R].SESGGLGVSMVEYVLSSSPGDSCLRK.[G]	1xCarbamidomethyl [C23]; 1xOxidation [M10]; 1xPhospho [S18(100)]	1.39937e-08	7.36518e-05	1	1	1	1	Q14671	Q14671 [212-237]	Q14671 1xPhospho [S229(100)]	1	2797.24	1.45677e+06		High	5.742e-05	6.1e-10	7.1	51.39
Rep_1	High	[R].SESGGLGVSMVEYVLSSSPADKLDSR.[F]	1xPhospho [S18(98.5)]	4.72066e-07	7.36518e-05	1	1	1	2	Q8TB72	Q8TB72 [85-110]	Q8TB72 1xPhospho [S102(98.5)]	1	2750.26	486098		High	5.742e-05	3.389e-08	6.01	74.26
Rep_1	High	[K].SESGEEMLVPFQDTPVEVEQNTELPDYLPEDESPTKEQDK.[A]	1xOxidation [M7]; 1xPhospho [S33(97.7)]	0.00026347	7.36518e-05	1	1	1	1	Q9NVT9	Q9NVT9 [214-253]	Q9NVT9 1xPhospho [S246(97.7)]	1	4675.03		No Quan Values	High	5.742e-05	4.606e-05	5.08
Rep_1	High	[R].SESFSNGNSESVHPALQRPAEPQVPVR.[T]	2xDeamidated [N6; N8]; 1xPhospho [S3(97.8)]	0.000159405	7.36518e-05	1	1	1	1	O95819	O95819 [600-626]	O95819 1xPhospho [S602(97.8)]	0	3001.37		No Quan Values	High	5.742e-05	2.603e-05	3.81
Rep_1	High	[K].SEIPSPQSQLLEDAEANLVGR.[E]	1xPhospho [S5(100)]	0.000188473	7.36518e-05	1	1	1	1	Q9ULJ8	Q9ULJ8 [334-354]	Q9ULJ8 1xPhospho [S338(100)]	0	2333.1	225550		High	5.742e-05	3.151e-05	2.95	72.51
Rep_1	High	[R].SESFSNGNSESVHPALQRPAEPQVPVR.[T]	1xDeamidated [N6]; 1xPhospho [S3(100)]	1.12325e-05	7.36518e-05	1	1	1	2	O95819	O95819 [600-626]	O95819 1xPhospho [S602(100)]	0	3000.38		No Quan Values	High	5.742e-05	1.265e-06	4.46
Rep_1	High	[R].SESELIDELSEDFDRSECK.[E]	1xCarbamidomethyl [C18]; 1xPhospho [S10(100)]	9.54335e-08	7.36518e-05	1	1	1	1	P20810	P20810 [364-382]	P20810 1xPhospho [S373(100)]	1	2367.95	1.3161e+06		High	5.742e-05	5.456e-09	6.66	55.63
Rep_1	High	[R].SESAPTLHPYSPLSPK.[G]	2xPhospho [S3(100); S14(100)]	2.84254e-05	7.36518e-05	1	1	1	1	Q8WUF5	Q8WUF5 [100-115]	Q8WUF5 2xPhospho [S102(100); S113(100)]	0	1870.8	1.04781e+06		High	5.742e-05	3.626e-06	5.65	40.68
Rep_1	High	[R].SESAPTLHPYSPLSPK.[G]	1xPhospho [S14(100)]	1.64706e-06	7.36518e-05	1	1	2	8	Q8WUF5	Q8WUF5 [100-115]	Q8WUF5 1xPhospho [S113(100)]	0	1790.84	1.56302e+07		High	5.742e-05	1.412e-07	5.01	33.63
Rep_1	High	[R].SESADQTVSPPTPFAR.[R]	1xPhospho [S9(100)]	3.7277e-06	7.36518e-05	1	1	2	2	P15822	P15822 [679-694]	P15822 1xPhospho [S687(100)]	0	1769.77	294939		High	5.742e-05	3.584e-07	3.97	36.22
Rep_1	High	[R].SEQSSMSIEFGQESPEQSLAMDFSR.[Q]	2xOxidation [M6; M21]; 1xPhospho [S14(100)]	2.92304e-05	7.36518e-05	1	1	2	3	P46821	P46821 [1640-1664]	P46821 1xPhospho [S1653(100)]	0	2919.17	2089377		High	5.742e-05	3.752e-06	5.67	56.54
Rep_1	High	[R].SEQSSMSIEFGQESPEQSLAMDFSR.[Q]	1xOxidation [M]; 1xPhospho [S14(100)]	3.25679e-08	7.36518e-05	1	1	2	2	P46821	P46821 [1640-1664]	P46821 1xPhospho [S1653(100)]	0	2903.17	8.74974e+06		High	5.742e-05	1.603e-09	6.6	60.16
Rep_1	High	[R].SEQSSMSIEFGQESPEQSLAMDFSR.[Q]	1xPhospho [S14(100)]	1.16176e-06	7.36518e-05	1	1	2	3	P46821	P46821 [1640-1664]	P46821 1xPhospho [S1653(100)]	0	2887.18	6.33158e+06		High	5.742e-05	9.478e-08	6.51	66.14
Rep_1	High	[R].SEPVINNDNPLESNDEKEGQEATCSRPQIVPEPMDFRK.[L]	1xCarbamidomethyl [C24]; 1xDeamidated [Q20]; 1xOxidation [M34]; 1xPhospho [S13(99.4)]	7.93166e-05	7.36518e-05	1	1	1	1	P23497	P23497 [350-387]	P23497 1xPhospho [S362(99.4)]	2	4466.98		No Quan Values	High	5.742e-05	1.177e-05	5.67
Rep_1	High	[R].SEPVINNDNPLESNDEKEGQEATCSRPQIVPEPMDFRK.[L]	1xCarbamidomethyl [C24]; 1xDeamidated [Q28]; 1xPhospho [S13(100)]	2.66311e-07	7.36518e-05	1	1	1	1	P23497	P23497 [350-387]	P23497 1xPhospho [S362(100)]	2	4450.98	828798		High	5.742e-05	1.766e-08	7.7	44.78
Rep_1	High	[K].SEPVKEESSELEQPFAQDTSSVGPDRK.[L]	2xDeamidated [Q13; Q17]; 1xPhospho [S/T]	8.80719e-05	7.36518e-05	2	2	1	1	Q15424; Q14151	Q15424 [227-253]; Q14151 [226-252]		2	3058.34		Not Reliable	High	5.742e-05	1.32e-05	6.81
Rep_1	High	[K].SEPVKEESSELEQPFAQDTSSVGPDRK.[L]	1xPhospho [S/T]	1.39131e-07	7.36518e-05	2	2	1	3	Q15424; Q14151	Q15424 [227-253]; Q14151 [226-252]		2	3056.37	2.67998e+06	Shared	High	5.742e-05	8.376e-09	8.81	32.22
Rep_1	High	[K].SEPVKEESSELEQPFAQDTSSVGPDR.[K]	1xPhospho [S8(100)]	8.77643e-08	7.36518e-05	2	2	1	1	Q15424; Q14151	Q15424 [227-252]; Q14151 [226-251]	Q15424 1xPhospho [S234(100)]; Q14151 1xPhospho [S233(100)]	1	2928.28	4618296	Shared	High	5.742e-05	4.943e-09	8.18	37.72
Rep_1	High	[K].SEPELTTVAEVDESNGEEKSEPVSEIETSVVK.[G]	1xDeamidated [N15]; 1xPhospho [T/S]	9.75707e-07	7.36518e-05	1	1	1	1	Q9HAU0	Q9HAU0 [809-840]		1	3528.59	829221		High	5.742e-05	7.742e-08	6.44	54.17
Rep_1	High	[K].SELTDSASVLDNFK.[F]	1xPhospho [S6(100)]	6.7552e-05	7.36518e-05	1	1	1	1	O43815	O43815 [222-235]	O43815 1xPhospho [S227(100)]	0	1605.7	325493		High	5.742e-05	9.742e-06	4.42	49.87
Rep_1	High	[R].SESFSNGNSESVHPALQRPAEPQVPVR.[T]	1xPhospho [S3(97.1)]	4.18734e-08	7.36518e-05	1	1	1	1	O95819	O95819 [600-626]	O95819 1xPhospho [S602(97.1)]	0	2999.4	1.3594e+06		High	5.742e-05	2.136e-09	5.76	31.98
Rep_1	High	[R].SDKSPDLAPTPAPQSTPR.[N]	1xDeamidated [Q14]; 1xPhospho [S4(100)]	1.73957e-07	7.36518e-05	1	1	3	5	Q9BY44	Q9BY44 [503-520]	Q9BY44 1xPhospho [S506(100)]	1	1945.89	1.40377e+07		High	5.742e-05	1.085e-08	5.37	20.99
Rep_1	High	[R].SDKSPDLAPTPAPQSTPR.[N]	1xPhospho [S4(100)]	6.54604e-08	7.36518e-05	1	1	3	33	Q9BY44	Q9BY44 [503-520]	Q9BY44 1xPhospho [S506(100)]	1	1944.91	4.70598e+08		High	5.742e-05	3.553e-09	5.59	19.45
Rep_1	High	[K].SDKNQQGFSPK.[A]	1xPhospho [S9(100)]	0.000104863	7.36518e-05	1	1	1	2	Q9NS87	Q9NS87 [560-570]	Q9NS87 1xPhospho [S568(100)]	1	1315.57	11565051		High	5.742e-05	1.62e-05	4.44	7.72
Rep_1	High	[R].SCFESSPDPELKSR.[T]	1xCarbamidomethyl [C2]; 1xPhospho [S6(100)]	4.37697e-06	7.36518e-05	1	1	1	2	Q9UQ35	Q9UQ35 [871-884]	Q9UQ35 1xPhospho [S876(100)]	1	1718.71	45808494		High	5.742e-05	4.292e-07	4.83	20.09
Rep_1	High	[R].SCFESSPDPELK.[S]	1xCarbamidomethyl [C2]; 1xPhospho [S6(99.2)]	8.931e-05	7.36518e-05	1	1	2	8	Q9UQ35	Q9UQ35 [871-882]	Q9UQ35 1xPhospho [S876(99.2)]	0	1475.58	2.92632e+08		High	5.742e-05	1.341e-05	2.87	27.43
Rep_1	High	[R].SCDELSPVSPTQGGYPSEPTR.[S]	1xCarbamidomethyl [C2]; 1xPhospho [S9(100)]	1.18492e-07	7.36518e-05	1	1	1	4	Q9HCD6	Q9HCD6 [1819-1839]	Q9HCD6 1xPhospho [S1827(100)]	0	2343.98	7.67312e+06		High	5.742e-05	7.003e-09	5.54	35.8
Rep_1	High	[K].SAYQEYDSDSDVPEELKR.[D]	1xPhospho [S8(100)]	2.14745e-06	7.36518e-05	1	1	1	3	Q96JG6	Q96JG6 [552-569]	Q96JG6 1xPhospho [S559(100)]	1	2210.91	2.33004e+06		High	5.742e-05	1.915e-07	5.57	30.99
Rep_1	High	[R].SAVSIGGGNTSAVSPSSIR.[G]	1xPhospho [S14(100)]	6.66154e-05	7.36518e-05	1	1	1	2	O95789	O95789 [384-402]	O95789 1xPhospho [S397(100)]	0	1826.86	1.0519e+06		High	5.742e-05	9.622e-06	3.49	33.8
Rep_1	High	[K].SAVCIADPLPTPSQEKSQTELPDEK.[I]	1xCarbamidomethyl [C4]; 1xDeamidated [Q14]; 1xPhospho [S13(100)]	3.24193e-06	7.36518e-05	1	1	1	1	Q99575	Q99575 [355-379]	Q99575 1xPhospho [S367(100)]	1	2821.28		Not Reliable	High	5.742e-05	3.052e-07	5.73
Rep_1	High	[K].SAVCIADPLPTPSQEKSQTELPDEK.[I]	1xCarbamidomethyl [C4]; 1xPhospho [S13(100)]	5.31551e-07	7.36518e-05	1	1	2	3	Q99575	Q99575 [355-379]	Q99575 1xPhospho [S367(100)]	1	2820.3	5.11364e+06		High	5.742e-05	3.885e-08	6.02	45
Rep_1	High	[K].SATVKPGAVGAGEFVSPCESGDNTGEPSALEEQR.[G]	1xCarbamidomethyl [C18]; 1xDeamidated [N23]; 1xPhospho [S16(100)]	9.75707e-07	7.36518e-05	1	1	1	1	Q12888	Q12888 [1686-1719]	Q12888 1xPhospho [S1701(100)]	0	3514.53		No Quan Values	High	5.742e-05	7.764e-08	4.2
Rep_1	High	[K].SATVKPGAVGAGEFVSPCESGDNTGEPSALEEQR.[G]	1xCarbamidomethyl [C18]; 1xPhospho [S16(100)]	1.22406e-09	7.36518e-05	1	1	1	1	Q12888	Q12888 [1686-1719]	Q12888 1xPhospho [S1701(100)]	0	3513.55	1.7937e+06		High	5.742e-05	3.773e-11	5.39	39.74
Rep_1	High	[R].SATSSSVSNVVITK.[N]	1xPhospho [S6(100)]	8.26178e-06	7.36518e-05	1	1	1	2	P42566	P42566 [741-754]	P42566 1xPhospho [S746(100)]	0	1459.7	921033		High	5.742e-05	8.901e-07	3.13	23.44
Rep_1	High	[K].SATSSSPGSPIHSLETSL.[-]	1xPhospho [S9(100)]	3.55405e-05	7.36518e-05	1	2	1	6	P20020	P20020 [1203-1220]	P20020 1xPhospho [S1211(100)]	0	1837.82	1.2345e+07		High	5.742e-05	4.709e-06	4.65	56.49
Rep_1	High	[K].SATRPSPSPERSSTGPEPPAPTPLLAER.[H]	2xPhospho [S6(100); S8(100)]	2.49191e-10	7.36518e-05	1	1	3	8	Q9UQ35	Q9UQ35 [346-373]	Q9UQ35 2xPhospho [S351(100); S353(100)]	1	3045.41	2.02441e+08		High	5.742e-05	6.126e-12	8.03	36.79
Rep_1	High	[R].SATPVNCEQPDILVSSTPINEGQTVLDK.[V]	1xCarbamidomethyl [C7]; 1xPhospho [S/T]	4.52156e-08	7.36518e-05	1	1	1	2	P82094	P82094 [399-426]		0	3092.45	7.88026e+06		High	5.742e-05	2.332e-09	8.83	59.27
Rep_1	High	[R].SATLSGSATNLASLTAALAK.[A]	1xPhospho [S7(100)]	5.19282e-09	7.36518e-05	1	1	3	7	Q9NQT8	Q9NQT8 [1791-1810]	Q9NQT8 1xPhospho [S1797(100)]	0	1927.97	2841511		High	5.742e-05	1.972e-10	6.01	66.74
Rep_1	High	[K].SCGETFNSITK.[R]	1xCarbamidomethyl [C2]; 1xPhospho [S8(100)]	0.00026347	7.36518e-05	1	1	2	2	Q5JSP0	Q5JSP0 [540-550]	Q5JSP0 1xPhospho [S547(100)]	0	1323.53	2.0895e+06		High	5.742e-05	4.611e-05	3.49	21.68
Rep_1	High	[K].SATLPYIKQEEFSPR.[S]	1xPhospho [S13(100)]	5.87497e-05	7.36518e-05	1	1	1	1	O75376	O75376 [1099-1113]	O75376 1xPhospho [S1111(100)]	1	1845.88	5844018		High	5.742e-05	8.365e-06	5.92	38.86
Rep_1	High	[R].SASWGSADQLKEQIAK.[L]	1xPhospho [S3(100)]	1.42246e-06	7.36518e-05	1	1	1	2	Q86VQ1	Q86VQ1 [221-236]	Q86VQ1 1xPhospho [S223(100)]	1	1798.84	2.53783e+06		High	5.742e-05	1.192e-07	5.83	35.23
Rep_1	High	[K].SASVVSSDSISTSADNFSPDLR.[V]	1xPhospho [S18(100)]	6.93702e-12	7.36518e-05	1	1	2	5	Q13614	Q13614 [41-62]	Q13614 1xPhospho [S58(100)]	0	2322.01	8.51075e+06		High	5.742e-05	1.031e-13	7.54	47.17
Rep_1	High	[R].SASVNKEPVSLPGIMR.[R]	1xPhospho [S]	0.000200691	7.36518e-05	1	1	1	1	Q8WWI1	Q8WWI1 [1491-1506]		1	1764.87	385410		High	5.742e-05	3.388e-05	4.84	41.62
Rep_1	High	[R].SASVGAEEYMYDQTSSGTFQYTLEATK.[S]	1xDeamidated [Q13]; 1xPhospho [S1(98.6)]	0.000112444	7.36518e-05	1	1	1	2	Q6ISB3	Q6ISB3 [230-256]	Q6ISB3 1xPhospho [S230(98.6)]	0	3045.26	271996		High	5.742e-05	1.743e-05	4.88	60.61
Rep_1	High	[R].SASVGAEEYMYDQTSSGTFQYTLEATK.[S]	1xPhospho [S/Y/T]	9.49972e-06	7.36518e-05	1	1	1	2	Q6ISB3	Q6ISB3 [230-256]		0	3044.28	1.38493e+06		High	5.742e-05	1.045e-06	5.97	59.9
Rep_1	High	[K].SASTLCLPSVGAARPQVK.[K]	1xCarbamidomethyl [C6]; 1xDeamidated [Q16]; 1xPhospho [S/T]	4.32127e-05	7.36518e-05	1	2	1	1	A8MT19	A8MT19 [549-566]		0	1922.94	864009		High	5.742e-05	5.881e-06	3.81	38.86
Rep_1	High	[K].SASTLCLPSVGAARPQVK.[K]	1xCarbamidomethyl [C6]; 1xPhospho [S3(100)]	3.54565e-07	7.36518e-05	1	2	3	5	A8MT19	A8MT19 [549-566]	A8MT19 1xPhospho [S551(100)]	0	1921.96	5.22101e+07		High	5.742e-05	2.434e-08	4.08	37.5
Rep_1	High	[R].SASTEKLEQGTSALIR.[Q]	1xPhospho [S3(100)]	4.88835e-07	7.36518e-05	1	1	1	4	Q8IWC1	Q8IWC1 [183-198]	Q8IWC1 1xPhospho [S185(100)]	1	1770.86	7.36714e+06		High	5.742e-05	3.531e-08	5.19	31.71
Rep_1	High	[K].SASTDLGTADVVLGR.[V]	1xPhospho [S3(100)]	4.72066e-07	7.36518e-05	1	1	2	3	Q9Y2K5	Q9Y2K5 [853-867]	Q9Y2K5 1xPhospho [S855(100)]	0	1541.72	6.55714e+06		High	5.742e-05	3.381e-08	4.94	45.12
Rep_1	High	[R].SASSSWLEGTSTQAK.[E]	1xPhospho [S3(99.2)]	1.7076e-05	7.36518e-05	1	1	1	2	Q9BZL4	Q9BZL4 [450-464]	Q9BZL4 1xPhospho [S452(99.2)]	0	1619.69	5.67185e+06		High	5.742e-05	2.034e-06	4.15	30.15
Rep_1	High	[R].SASSNSAEAGGDTVTLDDILSLK.[S]	1xPhospho [S/T]	8.80719e-05	7.36518e-05	1	1	1	1	Q9UGU0	Q9UGU0 [1367-1389]		0	2331.06	496609		High	5.742e-05	1.324e-05	3.3	73.09
Rep_1	High	[R].SASSFEGRSVPATPVLTR.[G]	1xPhospho [S9(100)]	5.95081e-06	7.36518e-05	1	1	1	1	Q96HB5	Q96HB5 [294-311]	Q96HB5 1xPhospho [S302(100)]	1	1941.94	1.53306e+06		High	5.742e-05	6.084e-07	5.99	33.81
Rep_1	High	[R].SASSASSLFSPSSTLFSSSR.[L]	1xPhospho [S10(100)]	1.17385e-09	7.36518e-05	1	1	2	8	Q14671	Q14671 [797-816]	Q14671 1xPhospho [S806(100)]	0	2072.92	1.43879e+07		High	5.742e-05	3.612e-11	6.37	61.11
Rep_1	High	[R].SASQSSLDKLDQELK.[E]	1xPhospho [S]	0.000117254	7.36518e-05	1	1	1	1	O60271	O60271 [728-742]		1	1728.81	1.86356e+06		High	5.742e-05	1.831e-05	4.47	30.55
Rep_1	High	[R].SASWGSTDQLKEIAK.[L]	1xPhospho [S3(100)]	1.20446e-05	7.36518e-05	1	1	1	1	Q6P1L5	Q6P1L5 [271-285]	Q6P1L5 1xPhospho [S273(100)]	1	1700.79		No Quan Values	High	5.742e-05	1.368e-06	5
Rep_1	High	[R].SCLSASALQALTQSPLLFQGK.[T]	1xCarbamidomethyl [C2]; 1xPhospho [S14(100)]	2.91961e-06	7.36518e-05	1	1	1	1	Q7Z2Z1	Q7Z2Z1 [1837-1857]	Q7Z2Z1 1xPhospho [S1850(100)]	0	2300.14	751177		High	5.742e-05	2.701e-07	5.08	72.8
Rep_1	High	[R].SCLSPKPPQGQEQQGQEDEVVLVEGPTLPETPR.[L]	1xCarbamidomethyl [C2]; 1xPhospho [S4(100)]	7.89435e-09	7.36518e-05	1	1	1	2	Q8NCF5	Q8NCF5 [231-263]	Q8NCF5 1xPhospho [S234(100)]	0	3709.74	5.06192e+06		High	5.742e-05	3.182e-10	8.43	51.29
Rep_1	High	[R].SCLSPKPPQGQEQQGQEDEVVLVEGPTLPETPR.[L]	1xCarbamidomethyl [C2]; 1xDeamidated [Q14]; 1xPhospho [S1(100)]	9.87045e-09	7.36518e-05	1	1	1	2	Q8NCF5	Q8NCF5 [231-263]	Q8NCF5 1xPhospho [S231(100)]	0	3710.73		No Quan Values	High	5.742e-05	4.098e-10	6.84
Rep_1	High	[R].SDKGSPGEDGFVPSALGTR.[E]	1xPhospho [S1(98.5)]	3.17473e-06	7.36518e-05	1	1	2	3	Q5JPI9	Q5JPI9 [17-35]	Q5JPI9 1xPhospho [S17(98.5)]	1	1956.87	1.08625e+07		High	5.742e-05	2.975e-07	4.99	35.41
Rep_1	High	[K].SDGSGFGARLSPGSGGPEAQTAGPVTPASISGR.[F]	1xDeamidated [Q20]; 1xPhospho [S11(99.9)]	5.44073e-05	7.36518e-05	1	1	1	1	O95613	O95613 [2342-2374]	O95613 1xPhospho [S2352(99.9)]	1	3109.42	676191		High	5.742e-05	7.655e-06	3.85	43.67
Rep_1	High	[K].SDGSGFGARLSPGSGGPEAQTAGPVTPASISGR.[F]	1xPhospho [S11(95.4)]	3.40429e-06	7.36518e-05	1	1	1	1	O95613	O95613 [2342-2374]	O95613 1xPhospho [S2352(95.4)]	1	3108.44		Not Reliable	High	5.742e-05	3.22e-07	4.42
Rep_1	High	[R].SDDYMPMSPASVSAPK.[Q]	2xOxidation [M5; M7]; 1xPhospho [S/Y]	0.000202097	7.36518e-05	1	1	2	2	Q9Y4H2	Q9Y4H2 [672-687]		0	1794.7	748649		High	5.742e-05	3.403e-05	2.95	22.65
Rep_1	High	[R].SDDYMPMSPASVSAPK.[Q]	1xOxidation [M]; 1xPhospho [S8(98.7)]	0.000106338	7.36518e-05	1	1	2	3	Q9Y4H2	Q9Y4H2 [672-687]	Q9Y4H2 1xPhospho [S679(98.7)]	0	1778.7	1.4019e+06		High	5.742e-05	1.638e-05	2.72	31.79
Rep_1	High	[R].SDDYMPMSPASVSAPK.[Q]	1xPhospho [S8(99)]	2.37072e-05	7.36518e-05	1	1	1	2	Q9Y4H2	Q9Y4H2 [672-687]	Q9Y4H2 1xPhospho [S679(99)]	0	1762.71	3.63452e+06		High	5.742e-05	2.961e-06	2.84	41.65
Rep_1	High	[K].SDDSKSSSPELVTHLK.[W]	1xPhospho [S/T]	5.10358e-06	7.36518e-05	1	1	1	2	Q07960	Q07960 [44-59]		1	1809.83	14121746		High	5.742e-05	5.139e-07	5.79	18.03
Rep_1	High	[K].SDATNYASHSPPVNR.[A]	1xPhospho [S10(100)]	1.10502e-07	7.36518e-05	1	1	1	1	Q96FJ0	Q96FJ0 [233-247]	Q96FJ0 1xPhospho [S242(100)]	0	1695.71		No Quan Values	High	5.742e-05	6.478e-09	6.97
Rep_1	High	[K].SDAPTSSSFFTGLKSPAPEQFQSR.[E]	1xPhospho [S15(100)]	3.19314e-07	7.36518e-05	1	1	1	1	Q9P0V3	Q9P0V3 [257-280]	Q9P0V3 1xPhospho [S271(100)]	1	2652.2	1.61637e+06		High	5.742e-05	2.172e-08	6.81	48.69
Rep_1	High	[R].SDAEEVDFAGWLCSTIGLNQPSTPTHAAGV.[-]	1xCarbamidomethyl [C13]; 1xDeamidated [N/Q]; 1xPhospho [T/S]	6.29261e-06	7.36518e-05	1	1	4	11	Q02750	Q02750 [364-393]		0	3211.39		No Quan Values	High	5.742e-05	6.519e-07	3.65
Rep_1	High	[R].SDAEEVDFAGWLCSTIGLNQPSTPTHAAGV.[-]	1xCarbamidomethyl [C13]; 1xPhospho [T23(96.5)]	1.37367e-06	7.36518e-05	1	1	2	4	Q02750	Q02750 [364-393]	Q02750 1xPhospho [T386(96.5)]	0	3210.41	986582		High	5.742e-05	1.149e-07	3.85	87.71
Rep_1	High	[K].SDAEEDGGTVSQEEEDRKPK.[A]	1xPhospho [S11(100)]	1.95878e-07	7.36518e-05	1	1	1	2	P27824	P27824 [554-573]	P27824 1xPhospho [S564(100)]	1	2285.94	10929288		High	5.742e-05	1.245e-08	6.59	8.83
Rep_1	High	[R].SCVVGFSSLSSCEVTPVGSPRPGTSGWDSCR.[A]	3xCarbamidomethyl [C2; C12; C30]; 1xPhospho [S10(93.9)]	9.54335e-08	7.36518e-05	1	1	2	2	Q6KB66	Q6KB66 [5-35]	Q6KB66 1xPhospho [S14(93.9)]	0	3395.45	2.86888e+06		High	5.742e-05	5.442e-09	6.59	52.27
Rep_1	High	[R].SCTPSPDQISHRASLEDAPVDDLTR.[K]	1xCarbamidomethyl [C2]; 1xDeamidated [Q8]; 1xPhospho [S14(100)]	3.70607e-05	7.36518e-05	1	1	1	1	Q7Z2W4	Q7Z2W4 [271-295]	Q7Z2W4 1xPhospho [S284(100)]	1	2848.25		Not Reliable	High	5.742e-05	4.942e-06	5.55
Rep_1	High	[R].SCTPSPDQISHRASLEDAPVDDLTR.[K]	1xCarbamidomethyl [C2]; 1xPhospho [S14(98.1)]	2.22635e-05	7.36518e-05	1	1	1	2	Q7Z2W4	Q7Z2W4 [271-295]	Q7Z2W4 1xPhospho [S284(98.1)]	1	2847.26	6.62659e+06		High	5.742e-05	2.759e-06	5.61	37.41
Rep_1	High	[R].SCTPSPDQISHR.[A]	1xCarbamidomethyl [C2]; 1xPhospho [S5(100)]	6.47081e-06	7.36518e-05	1	1	1	1	Q7Z2W4	Q7Z2W4 [271-282]	Q7Z2W4 1xPhospho [S275(100)]	0	1464.59	11066884		High	5.742e-05	6.726e-07	5.12	12.77
Rep_1	High	[R].SCSVTDAVAEQGHLPPPSAPAGR.[A]	1xCarbamidomethyl [C2]; 1xPhospho [S/T]	1.34974e-09	7.36518e-05	1	1	3	9	Q96PU5	Q96PU5 [340-362]		0	2384.07	2.56198e+07		High	5.742e-05	4.229e-11	5.9	31.91
Rep_1	High	[R].SCMLTGTPESVQSAK.[R]	1xCarbamidomethyl [C2]; 1xPhospho [T7(100)]	1.61293e-06	7.36518e-05	1	1	1	2	Q96AE4	Q96AE4 [147-161]	Q96AE4 1xPhospho [T153(100)]	0	1675.71	1.62769e+07		High	5.742e-05	1.372e-07	4.24	25.98
Rep_1	High	[R].SCMLTGTPESVQSAK.[R]	1xCarbamidomethyl [C2]; 1xOxidation [M3]; 1xPhospho [T7(100)]	8.14723e-06	7.36518e-05	1	1	1	2	Q96AE4	Q96AE4 [147-161]	Q96AE4 1xPhospho [T153(100)]	0	1691.7	4.68909e+06		High	5.742e-05	8.735e-07	4.89	18.9
Rep_1	High	[R].SCPETLTHAVGMSESPIGPK.[S]	1xCarbamidomethyl [C2]; 1xPhospho [S15(100)]	7.42254e-08	7.36518e-05	1	1	3	3	Q68CZ2	Q68CZ2 [887-906]	Q68CZ2 1xPhospho [S901(100)]	0	2177.96	7.3141e+06		High	5.742e-05	4.094e-09	6.15	36.21
Rep_1	High	[R].SCPETLTHAVGMSESPIGPK.[S]	1xCarbamidomethyl [C2]; 1xOxidation [M12]; 1xPhospho [S15(99.1)]	6.93868e-06	7.36518e-05	1	1	2	3	Q68CZ2	Q68CZ2 [887-906]	Q68CZ2 1xPhospho [S901(99.1)]	0	2193.96	5.4357e+06		High	5.742e-05	7.279e-07	4.27	28.04
Rep_1	High	[R].SCSEEKIPEDGSLNTTK.[-]	1xCarbamidomethyl [C2]; 1xPhospho [S3(100)]	1.86982e-05	7.36518e-05	1	1	1	1	P37173	P37173 [551-567]	P37173 1xPhospho [S553(100)]	1	1974.84		No Quan Values	High	5.742e-05	2.264e-06	4.77
Rep_1	High	[R].SCSIDRSPGAGSLGSPASQR.[K]	1xCarbamidomethyl [C2]; 1xPhospho [S3(100)]	1.20563e-10	7.36518e-05	1	1	2	3	P53667	P53667 [296-315]	P53667 1xPhospho [S298(100)]	1	2069.91	2.09349e+07		High	5.742e-05	2.677e-12	8.84	19.07
Rep_1	High	[K].SESQESLVTSPSKPK.[S]	1xPhospho [S10(100)]	4.72633e-06	7.36518e-05	1	1	1	1	Q76L83	Q76L83 [515-529]	Q76L83 1xPhospho [S524(100)]	0	1683.78	3.75054e+06		High	5.742e-05	4.687e-07	6.16	12.91
Rep_1	High	[K].SCSMNQLSSGIPVPKPR.[H]	1xCarbamidomethyl [C2]; 1xPhospho [S3(100)]	3.31772e-10	7.36518e-05	1	1	1	2	Q9P246	Q9P246 [678-694]	Q9P246 1xPhospho [S680(100)]	0	1937.9	3057299		High	5.742e-05	8.494e-12	6.95	38.86
Rep_1	High	[K].SCSPSPVSPQVQPQAADTISDSVAVPASLLGMR.[R]	1xCarbamidomethyl [C2]; 1xPhospho [S3(96)]	4.01073e-09	7.36518e-05	1	1	4	9	Q9NQW6	Q9NQW6 [95-127]	Q9NQW6 1xPhospho [S97(96)]	0	3432.62	2.51434e+07		High	5.742e-05	1.47e-10	7.44	76.59
Rep_1	High	[K].SCSPSPVSPQVQPQAADTISDSVAVPASLLGMR.[R]	1xCarbamidomethyl [C2]; 1xDeamidated [Q]; 1xPhospho [S/T]	4.53245e-06	7.36518e-05	1	1	6	12	Q9NQW6	Q9NQW6 [95-127]		0	3433.6	1.30686e+06		High	5.742e-05	4.46e-07	4.43	78.41
Rep_1	High	[K].SCSPSPVSPQVQPQAADTISDSVAVPASLLGMR.[R]	1xCarbamidomethyl [C2]; 1xOxidation [M32]; 1xPhospho [S/T]	9.34555e-08	7.36518e-05	1	1	4	14	Q9NQW6	Q9NQW6 [95-127]		0	3448.61	1.56741e+07		High	5.742e-05	5.34e-09	7.47	68.66
Rep_1	High	[K].SCSPSPVSPQVQPQAADTISDSVAVPASLLGMR.[R]	1xCarbamidomethyl [C2]; 1xDeamidated [Q]; 1xOxidation [M32]; 1xPhospho [S/T]	5.9925e-06	7.36518e-05	1	1	8	14	Q9NQW6	Q9NQW6 [95-127]		0	3449.6	1.21515e+06		High	5.742e-05	6.139e-07	4.37	69.89
Rep_1	High	[R].SCSSISTALPQVNEDLVSLPHQLPEASEPPQSPSEKR.[K]	1xCarbamidomethyl [C2]; 1xPhospho [S32(100)]	3.48807e-09	7.36518e-05	1	1	1	1	Q9P275	Q9P275 [776-812]	Q9P275 1xPhospho [S807(100)]	1	4094.94	2.7905e+06		High	5.742e-05	1.254e-10	7.52	58.4
Rep_1	High	[R].SCSSPAVSAVSQLPLSPK.[E]	1xCarbamidomethyl [C2]; 1xPhospho [S]	5.82748e-06	7.36518e-05	1	1	2	8	Q9Y2F5	Q9Y2F5 [1888-1905]		0	1894.9	2.1715e+06		High	5.742e-05	5.951e-07	3.69	48.47
Rep_1	High	[K].SCSMNQLSSGIPVPKPR.[H]	1xCarbamidomethyl [C2]; 1xOxidation [M4]; 1xPhospho [S3(100)]	2.52999e-09	7.36518e-05	1	1	1	1	Q9P246	Q9P246 [678-694]	Q9P246 1xPhospho [S680(100)]	0	1953.89	2327142		High	5.742e-05	8.684e-11	6.88	31.92
Rep_1	High	[K].SESSTSAFSTPTR.[S]	1xPhospho [T10(98.2)]	0.000249164	7.36518e-05	1	1	2	3	Q8WWQ0	Q8WWQ0 [1471-1483]	Q8WWQ0 1xPhospho [T1480(98.2)]	0	1437.59	3.39043e+06		High	5.742e-05	4.327e-05	4.61	4.2
Rep_1	High	[R].SESTDSLGGLSPSEVTAIQCK.[N]	1xCarbamidomethyl [C20]; 1xPhospho [S11(98.9)]	2.70698e-05	7.36518e-05	1	1	2	4	O60318	O60318 [420-440]	O60318 1xPhospho [S430(98.9)]	0	2245.99	1.9078e+06		High	5.742e-05	3.448e-06	2.74	49.82
Rep_1	High	[R].SESVEGFLSPSR.[C]	1xPhospho [S9(99.3)]	4.6608e-06	7.36518e-05	1	1	2	2	Q08AD1	Q08AD1 [1311-1322]	Q08AD1 1xPhospho [S1319(99.3)]	0	1374.59	1.18376e+07		High	5.742e-05	4.61e-07	4.07	39.19
Rep_1	High	[R].SGSPAPETTNESVPFAQHSSLDSR.[I]	1xDeamidated [N10]; 1xPhospho [S/T]	0.000153938	7.36518e-05	1	1	1	2	O15047	O15047 [468-491]		0	2582.1		Not Reliable	High	5.742e-05	2.51e-05	2.46
Rep_1	High	[R].SGSPAPETTNESVPFAQHSSLDSR.[I]	1xPhospho [S3(98.6)]	1.78238e-10	7.36518e-05	1	1	2	2	O15047	O15047 [468-491]	O15047 1xPhospho [S470(98.6)]	0	2581.12	2.78067e+07		High	5.742e-05	4.191e-12	7.16	32.22
Rep_1	High	[R].SGSNGSVVSLEQQQK.[I]	1xPhospho [S3(98.7)]	2.57788e-05	7.36518e-05	1	1	1	2	Q2M1P5	Q2M1P5 [893-907]	Q2M1P5 1xPhospho [S895(98.7)]	0	1627.73	236469		High	5.742e-05	3.259e-06	3.55	20.68
Rep_1	High	[R].SGSMDPSGAHPSVR.[Q]	1xOxidation [M4]; 1xPhospho [S3(100)]	1.27365e-05	7.36518e-05	1	1	1	6	Q07666	Q07666 [18-31]	Q07666 1xPhospho [S20(100)]	0	1480.59	7.00536e+07		High	5.742e-05	1.458e-06	5.14	8.08
Rep_1	High	[R].SGSMDPSGAHPSVR.[Q]	1xPhospho [S3(100)]	4.43851e-06	7.36518e-05	1	1	1	3	Q07666	Q07666 [18-31]	Q07666 1xPhospho [S20(100)]	0	1464.59	196693288		High	5.742e-05	4.363e-07	5.28	11.84
Rep_1	High	[R].SGSIVELIAGGGSSCSPVLSRK.[Q]	1xCarbamidomethyl [C15]; 1xPhospho [S]	5.24181e-07	7.36518e-05	1	1	1	1	P42858	P42858 [417-438]		1	2241.09	1.49778e+06		High	5.742e-05	3.814e-08	5.83	52.87
Rep_1	High	[R].SGSIVELIAGGGSSCSPVLSR.[K]	1xCarbamidomethyl [C15]; 2xPhospho [S16(97.3); S]	2.65087e-05	7.36518e-05	1	1	1	4	P42858	P42858 [417-437]	P42858 2xPhospho [S432(97.3); S]	0	2192.97	3.43749e+06		High	5.742e-05	3.368e-06	4.21	69.1
Rep_1	High	[R].SGSIVELIAGGGSSCSPVLSR.[K]	1xCarbamidomethyl [C15]; 1xPhospho [S16(100)]	3.41167e-10	7.36518e-05	1	1	3	10	P42858	P42858 [417-437]	P42858 1xPhospho [S432(100)]	0	2113	1.20372e+07		High	5.742e-05	8.789e-12	8.94	63.33
Rep_1	High	[K].SGSLDSELSVSPK.[R]	1xPhospho [S11(100)]	8.92122e-06	7.36518e-05	1	1	1	1	Q12802	Q12802 [2718-2730]	Q12802 1xPhospho [S2728(100)]	0	1385.62	3.61703e+06		High	5.742e-05	9.716e-07	5	32.06
Rep_1	High	[K].SGSLDDSFSDFQELPASSK.[T]	1xPhospho [S7(98.8)]	4.68218e-08	7.36518e-05	1	1	2	3	Q9UMZ2	Q9UMZ2 [467-485]	Q9UMZ2 1xPhospho [S473(98.8)]	0	2096.87	2.22826e+06		High	5.742e-05	2.43e-09	5.75	51.3
Rep_1	High	[R].SGSGISVISSTSVDQR.[L]	1xPhospho [S3(100)]	4.16822e-06	7.36518e-05	1	1	1	1	Q15811	Q15811 [313-328]	Q15811 1xPhospho [S315(100)]	0	1659.76	1.21269e+06		High	5.742e-05	4.07e-07	3.87	34.58
Rep_1	High	[R].SGSEEAVTDPGEREAGASLYQGLMR.[T]	1xPhospho [S3(98.4)]	1.51288e-07	7.36518e-05	1	1	1	1	Q92508	Q92508 [1619-1643]	Q92508 1xPhospho [S1621(98.4)]	1	2690.18	3.64942e+06		High	5.742e-05	9.245e-09	5.08	47.72
Rep_1	High	[R].SGSDRNSAILSDPSVFSPLNK.[S]	1xPhospho [S]	3.62504e-06	7.36518e-05	1	1	1	1	Q03164	Q03164 [181-201]		1	2271.07	751319		High	5.742e-05	3.479e-07	5.91	51.87
Rep_1	High	[R].SGSDAGEARPPTPASPR.[A]	1xPhospho [T/S]	7.75866e-06	7.36518e-05	1	1	2	3	Q96FS4	Q96FS4 [53-69]		0	1732.77	7905115		High	5.742e-05	8.239e-07	4.74	11.75
Rep_1	High	[R].SGSPDVKGPPPVK.[V]	1xPhospho [S3(99)]	6.79488e-06	7.36518e-05	1	1	1	2	Q9UPW6	Q9UPW6 [18-30]	Q9UPW6 1xPhospho [S20(99)]	1	1344.66	5681557		High	5.742e-05	7.101e-07	4.67	12.16
Rep_1	High	[R].SGSAAQAEGLCK.[Q]	1xCarbamidomethyl [C11]; 1xPhospho [S3(100)]	0.000178238	7.36518e-05	1	1	1	4	Q92685	Q92685 [11-22]	Q92685 1xPhospho [S13(100)]	0	1258.51	4.1948e+07		High	5.742e-05	2.955e-05	4.33	3.74
Rep_1	High	[R].SGRESVSTASDQPSHSLER.[Q]	1xPhospho [S/T]	2.48652e-06	7.36518e-05	1	1	2	2	Q8TEW0	Q8TEW0 [958-976]		1	2109.92	3.63429e+06		High	5.742e-05	2.254e-07	5.4	10.45
Rep_1	High	[R].SGRDYSTVSASPTALSTLK.[Q]	1xPhospho [S1(98.4)]	2.10294e-06	7.36518e-05	1	1	1	1	Q12774	Q12774 [652-670]	Q12774 1xPhospho [S652(98.4)]	1	2020.96	4258319		High	5.742e-05	1.865e-07	6.53	35.35
Rep_1	High	[R].SGQGFHGNSEVNAILSPR.[S]	1xDeamidated [N8]; 1xPhospho [S16(100)]	7.87649e-05	7.36518e-05	1	1	1	2	Q8TB72	Q8TB72 [67-84]	Q8TB72 1xPhospho [S82(100)]	0	1950.87	1.4377e+06		High	5.742e-05	1.163e-05	5.17	37.29
Rep_1	High	[R].SGQGFHGNSEVNAILSPR.[S]	1xPhospho [S16(100)]	3.46381e-09	7.36518e-05	1	1	1	4	Q8TB72	Q8TB72 [67-84]	Q8TB72 1xPhospho [S82(100)]	0	1949.89	1.98794e+07		High	5.742e-05	1.237e-10	6.83	35.54
Rep_1	High	[K].SGPSPLSSPNGKLTVASPK.[R]	1xDeamidated [N10]; 1xPhospho [S17(98.2)]	3.09092e-05	7.36518e-05	1	1	1	1	O75179	O75179 [1693-1711]	O75179 1xPhospho [S1709(98.2)]	1	1904.94	1384261		High	5.742e-05	3.993e-06	7.61	30.21
Rep_1	High	[K].SGPSPLSSPNGK.[L]	1xPhospho [S4(100)]	7.50087e-05	7.36518e-05	1	1	1	1	O75179	O75179 [1693-1704]	O75179 1xPhospho [S1696(100)]	0	1207.54	8634990		High	5.742e-05	1.101e-05	3.99	13.21
Rep_1	High	[R].SGPQPTEVPGTPGPLNR.[Q]	1xPhospho [T11(100)]	3.70607e-05	7.36518e-05	1	1	1	2	Q2M3G4	Q2M3G4 [93-109]	Q2M3G4 1xPhospho [T103(100)]	0	1783.84	4.00211e+06		High	5.742e-05	4.931e-06	4.51	29.39
Rep_1	High	[R].SGPPSPPSTATSFGGPRPR.[R]	1xPhospho [S5(100)]	1.44418e-05	7.36518e-05	1	1	2	9	Q6ZRS2	Q6ZRS2 [1855-1873]	Q6ZRS2 1xPhospho [S1859(100)]	0	1932.9	8.99239e+07		High	5.742e-05	1.683e-06	3.74	25.65
Rep_1	High	[R].SGPKPFSAPKPQTSPSPKR.[A]	2xPhospho [T13(100); S16(100)]	8.44594e-05	7.36518e-05	1	1	2	2	Q01518	Q01518 [295-313]	Q01518 2xPhospho [T307(100); S310(100)]	1	2154.01	21749408		High	5.742e-05	1.261e-05	6.75	13.51
Rep_1	High	[R].SGPKPFSAPKPQTSPSPK.[R]	2xPhospho [S14(100); S16(100)]	7.91339e-07	7.36518e-05	1	1	2	5	Q01518	Q01518 [295-312]	Q01518 2xPhospho [S308(100); S310(100)]	0	1997.91	1.59072e+08		High	5.742e-05	6.124e-08	6.3	18.07
Rep_1	High	[R].SGPKPFSAPKPQTSPSPK.[R]	1xDeamidated [Q12]; 1xPhospho [S14(100)]	5.58172e-07	7.36518e-05	1	1	2	3	Q01518	Q01518 [295-312]	Q01518 1xPhospho [S308(100)]	0	1918.93	82702565		High	5.742e-05	4.112e-08	6.15	15.52
Rep_1	High	[R].SGPKPFSAPKPQTSPSPK.[R]	1xPhospho [S14(98.5)]	1.83728e-08	7.36518e-05	1	1	4	32	Q01518	Q01518 [295-312]	Q01518 1xPhospho [S308(98.5)]	0	1917.95	2.3369e+09		High	5.742e-05	8.315e-10	7.39	14.31
Rep_1	High	[R].SGLTVPTSPKGR.[L]	1xPhospho [S8(100)]	1.68392e-05	7.36518e-05	1	1	1	1	Q53EL6	Q53EL6 [87-98]	Q53EL6 1xPhospho [S94(100)]	1	1279.64	19691358		High	5.742e-05	1.996e-06	4.32	15.74
Rep_1	High	[K].SGIGDRPLQDLSNTSFVSNNTAESENKSEDLSSER.[T]	1xPhospho [S15(99.9)]	1.67788e-08	7.36518e-05	1	1	1	1	Q562F6	Q562F6 [1208-1242]	Q562F6 1xPhospho [S1222(99.9)]	1	3863.72	820947		High	5.742e-05	7.536e-10	9.4	43.51
Rep_1	High	[R].SGRSPTGNTPPVIDSVSEK.[A]	1xPhospho [S4(100)]	1.08082e-08	7.36518e-05	1	1	1	2	P25054	P25054 [2671-2689]	P25054 1xPhospho [S2674(100)]	1	2007.94	1.88187e+07		High	5.742e-05	4.549e-10	6.91	24.18
Rep_1	High	[R].SGSPSDNSGAEEMEVSLAKPK.[H]	1xPhospho [S3(100)]	1.74755e-09	7.36518e-05	1	1	2	5	P31749	P31749 [122-142]	P31749 1xPhospho [S124(100)]	0	2199.95	2.40671e+07		High	5.742e-05	5.679e-11	7.95	29.58
Rep_1	High	[R].SGSPSDNSGAEEMEVSLAKPK.[H]	1xOxidation [M13]; 1xPhospho [S3(98.7)]	1.31415e-08	7.36518e-05	1	1	1	2	P31749	P31749 [122-142]	P31749 1xPhospho [S124(98.7)]	0	2215.94	6.69273e+06		High	5.742e-05	5.694e-10	6.92	20.31
Rep_1	High	[R].SGSPSDNSGAEEMEVSLAKPK.[H]	1xDeamidated [N7]; 1xOxidation [M13]; 1xPhospho [S3(97.1)]	5.73979e-07	7.36518e-05	1	1	1	2	P31749	P31749 [122-142]	P31749 1xPhospho [S124(97.1)]	0	2216.93		No Quan Values	High	5.742e-05	4.241e-08	4.67
Rep_1	High	[R].SHTSEGAHLDITPNSGAAGNSAGPK.[S]	1xPhospho [T3(100)]	7.30201e-10	7.36518e-05	1	1	2	6	Q92597	Q92597 [364-388]	Q92597 1xPhospho [T366(100)]	0	2456.08	7.08012e+06		High	5.742e-05	2.105e-11	7.89	19.04
Rep_1	High	[R].SHSSSEAYEPR.[D]	1xPhospho [S3(100)]	6.25591e-05	7.36518e-05	1	1	1	2	Q8IVF2	Q8IVF2 [278-288]	Q8IVF2 1xPhospho [S280(100)]	0	1329.51	5.09267e+07		High	5.742e-05	8.97e-06	4.7	7.78
Rep_1	High	[K].SHSSPSLNPDTSPITAK.[V]	1xPhospho [S/T]	6.93038e-07	7.36518e-05	1	1	3	3	Q9NYI0	Q9NYI0 [1009-1025]		0	1818.83	1.12468e+07		High	5.742e-05	5.265e-08	4.97	24.39
Rep_1	High	[K].SHSSLPPNNSYADFER.[F]	1xPhospho [S4(99.1)]	1.28257e-05	7.36518e-05	1	1	1	6	O43293	O43293 [309-324]	O43293 1xPhospho [S312(99.1)]	0	1900.79	4.99541e+06		High	5.742e-05	1.467e-06	3.34	27.39
Rep_1	High	[R].SHSQASLAGPGPVDPSNR.[S]	1xPhospho [S3(100)]	5.03767e-11	7.36518e-05	1	1	1	2	Q9P2M7	Q9P2M7 [129-146]	Q9P2M7 1xPhospho [S131(100)]	0	1856.83	40907148		High	5.742e-05	9.922e-13	6.77	19.06
Rep_1	High	[R].SHSPSASQSGSQLR.[N]	1xPhospho [S3(100)]	0.000219751	7.36518e-05	1	1	1	1	Q8WWI1	Q8WWI1 [1591-1604]	Q8WWI1 1xPhospho [S1593(100)]	0	1508.65	6.51403e+06		High	5.742e-05	3.748e-05	2.9	7.39
Rep_1	High	[R].SHSESASPSALSSSPNNLSPTGWSQPK.[T]	1xPhospho [S/T]	2.24195e-05	7.36518e-05	1	1	2	4	P04049	P04049 [283-309]		0	2820.25	1.49397e+06		High	5.742e-05	2.783e-06	4.45	36.29
Rep_1	High	[K].SHSAPSEVGFSDAR.[H]	1xPhospho [S3(100)]	1.53783e-05	7.36518e-05	1	1	1	1	Q86V48	Q86V48 [903-916]	Q86V48 1xPhospho [S905(100)]	0	1526.63	3.47859e+06		High	5.742e-05	1.811e-06	3.96	17.21
Rep_1	High	[R].SHISDQSPLSSK.[R]	1xPhospho [S7(100)]	5.14522e-05	7.36518e-05	1	1	1	2	P42166	P42166 [345-356]	P42166 1xPhospho [S351(100)]	0	1365.6	56818715		High	5.742e-05	7.179e-06	4.08	10.34
Rep_1	High	[R].SHILEDDENSVDISMLK.[T]	1xOxidation [M15]; 1xPhospho [S10(100)]	2.55079e-08	7.36518e-05	1	1	1	6	O75717	O75717 [374-390]	O75717 1xPhospho [S383(100)]	0	2040.88	2.12644e+07		High	5.742e-05	1.209e-09	7.92	38.97
Rep_1	High	[R].SHILEDDENSVDISMLK.[T]	1xPhospho [S10(100)]	1.02679e-10	7.36518e-05	1	1	1	9	O75717	O75717 [374-390]	O75717 1xPhospho [S383(100)]	0	2024.89	3.12353e+07		High	5.742e-05	2.234e-12	7.85	47.17
Rep_1	High	[R].SHESLLSPCSTVECLDLGR.[G]	2xCarbamidomethyl [C9; C14]; 1xPhospho [S/T]	2.61412e-05	7.36518e-05	1	1	1	1	Q9UJF2	Q9UJF2 [89-107]		0	2239.97		No Quan Values	High	5.742e-05	3.299e-06	4.04
Rep_1	High	[K].SGYISESENSEISQQVR.[F]	1xPhospho [S5(100)]	0.00014356	7.36518e-05	1	1	1	1	Q96QE3	Q96QE3 [302-318]	Q96QE3 1xPhospho [S306(100)]	0	1992.85	137393		High	5.742e-05	2.305e-05	2.53	33.51
Rep_1	High	[K].SGVSSDNEDDDDEEDGNYLHPSLFASK.[K]	1xDeamidated [N7]; 1xPhospho [S5(98.6)]	7.36203e-09	7.36518e-05	1	1	1	1	Q12872	Q12872 [279-305]	Q12872 1xPhospho [S283(98.6)]	0	3023.16		Not Reliable	High	5.742e-05	2.928e-10	6.79
Rep_1	High	[K].SGVSSDNEDDDDEEDGNYLHPSLFASK.[K]	1xPhospho [S5(98.5)]	1.46591e-10	7.36518e-05	1	1	1	1	Q12872	Q12872 [279-305]	Q12872 1xPhospho [S283(98.5)]	0	3022.17	2.76199e+06		High	5.742e-05	3.36e-12	7.43	46.5
Rep_1	High	[R].SGVQMPTPPPSGYNAWDTLPSPR.[T]	1xPhospho [T7(98.3)]	7.87649e-05	7.36518e-05	1	1	1	1	Q9P2G1	Q9P2G1 [284-306]	Q9P2G1 1xPhospho [T290(98.3)]	0	2535.14		No Quan Values	High	5.742e-05	1.165e-05	3.29
Rep_1	High	[R].SGVGTGPPSPIALPPLR.[A]	1xPhospho [S9(100)]	4.32127e-05	7.36518e-05	1	1	2	5	Q92630	Q92630 [40-56]	Q92630 1xPhospho [S48(100)]	0	1695.88	3.26257e+06		High	5.742e-05	5.849e-06	4.62	55.6
Rep_1	High	[K].SGSQPACLDHMQDR.[R]	1xCarbamidomethyl [C7]; 1xPhospho [S3(100)]	0.000110114	7.36518e-05	1	1	1	3	O75815	O75815 [315-328]	O75815 1xPhospho [S317(100)]	0	1681.65	6.03853e+06		High	5.742e-05	1.701e-05	4.48	15.69
Rep_1	High	[K].SGSSPLGVVTK.[A]	1xPhospho [S4(100)]	0.000127498	7.36518e-05	1	1	1	2	Q92618	Q92618 [849-859]	Q92618 1xPhospho [S852(100)]	0	1111.54	4.12179e+06		High	5.742e-05	2.012e-05	3.7	25.49
Rep_1	High	[R].SGSSSPDSEITELK.[F]	1xPhospho [S5(100)]	0.000159405	7.36518e-05	1	1	1	1	P17812	P17812 [571-584]	P17812 1xPhospho [S575(100)]	0	1516.64	582254		High	5.742e-05	2.615e-05	3.13	30.26
Rep_1	High	[R].SGSSSPDSEITELKFPSINHD.[-]	1xPhospho [S5(98.7)]	2.12482e-09	7.36518e-05	1	1	2	14	P17812	P17812 [571-591]	P17812 1xPhospho [S575(98.7)]	1	2327.01	2.61789e+08		High	5.742e-05	7.099e-11	7.08	53.21
Rep_1	High	[R].SGSSSPDSEITELKFPSINHD.[-]	1xDeamidated [N19]; 1xPhospho [S/T]	1.29749e-07	7.36518e-05	1	1	1	1	P17812	P17812 [571-591]		1	2327.99	1.23199e+06		High	5.742e-05	7.726e-09	5.37	55.12
Rep_1	High	[R].SGSSSPDSEITELKFPSINHD.[-]	2xPhospho [S4(100); S5(100)]	1.17809e-06	7.36518e-05	1	1	1	1	P17812	P17812 [571-591]	P17812 2xPhospho [S574(100); S575(100)]	1	2406.97	2.37296e+06		High	5.742e-05	9.617e-08	5.04	61.14
Rep_1	High	[R].SGIETFSPPPPPPK.[S]	1xPhospho [S7(100)]	5.35918e-06	7.36518e-05	1	1	1	2	Q86YV5	Q86YV5 [706-719]	Q86YV5 1xPhospho [S712(100)]	0	1530.72	5.9704e+06		High	5.742e-05	5.429e-07	4.87	35.98
Rep_1	High	[R].SGSTGSSLSVSVR.[D]	1xPhospho [S3(100)]	3.24572e-05	7.36518e-05	1	1	2	6	Q5TH69	Q5TH69 [2095-2107]	Q5TH69 1xPhospho [S2097(100)]	0	1303.59	3.0879e+07		High	5.742e-05	4.243e-06	4.28	22.32
Rep_1	High	[K].SGTAETEPVEQDSSQPSLPLVR.[A]	1xDeamidated [Q]; 1xPhospho [S14(98.3)]	4.76492e-05	7.36518e-05	1	1	3	5	Q12888	Q12888 [818-839]	Q12888 1xPhospho [S831(98.3)]	0	2408.09		Not Reliable	High	5.742e-05	6.558e-06	3.23
Rep_1	High	[R].SGTNSPPPPFSDWGR.[L]	1xPhospho [S5(100)]	2.33785e-05	7.36518e-05	1	1	2	11	Q9UKT5	Q9UKT5 [8-22]	Q9UKT5 1xPhospho [S12(100)]	0	1681.7	4.56772e+07		High	5.742e-05	2.903e-06	3.71	47.91
Rep_1	High	[R].SGTPVPPPSAAAAPASGEMTMDALLAR.[L]	1xPhospho [T3(98.5)]	2.61356e-11	7.36518e-05	1	1	1	1	Q86XL3	Q86XL3 [45-71]	Q86XL3 1xPhospho [T47(98.5)]	0	2646.23	1.49064e+06		High	5.742e-05	4.688e-13	7.68	63.76
Rep_1	High	[K].SGTSSPQSPVFR.[H]	1xPhospho [S8(100)]	0.000152868	7.36518e-05	1	1	3	8	Q8N556	Q8N556 [661-672]	Q8N556 1xPhospho [S668(100)]	0	1329.58	5.36383e+08		High	5.742e-05	2.482e-05	3.99	19.34
Rep_1	High	[K].SGTSSPQSPVFR.[H]	1xDeamidated [Q7]; 1xPhospho [S8(100)]	0.000184568	7.36518e-05	1	1	1	1	Q8N556	Q8N556 [661-672]	Q8N556 1xPhospho [S668(100)]	0	1330.57	12683951		High	5.742e-05	3.079e-05	3.75	22.8
Rep_1	High	[R].SGVGLSSYLSTEKDASPK.[T]	1xPhospho [S16(100)]	9.65424e-10	7.36518e-05	1	1	1	4	Q9BW04	Q9BW04 [487-504]	Q9BW04 1xPhospho [S502(100)]	1	1905.88	3.35358e+07		High	5.742e-05	2.882e-11	7.18	34.31
Rep_1	High	[K].SGTAETEPVEQDSSQPSLPLVR.[A]	1xPhospho [S14(98.6)]	1.02457e-06	7.36518e-05	1	1	2	6	Q12888	Q12888 [818-839]	Q12888 1xPhospho [S831(98.6)]	0	2407.1	5.27736e+06		High	5.742e-05	8.207e-08	5.79	45.48
Rep_1	High	[R].SASQGALTSPSVSFSNHR.[T]	1xDeamidated [N16]; 1xPhospho [S3(98.7)]	0.000148659	7.36518e-05	1	1	1	1	Q5T5U3	Q5T5U3 [475-492]	Q5T5U3 1xPhospho [S477(98.7)]	0	1913.84		No Quan Values	High	5.742e-05	2.404e-05	3.82
Rep_1	High	[R].SGLEELVLSEMNSPSR.[T]	1xPhospho [S13(99)]	4.26136e-05	7.36518e-05	1	1	1	1	Q4V328	Q4V328 [643-658]	Q4V328 1xPhospho [S655(99)]	0	1827.82		No Quan Values	High	5.742e-05	5.76e-06	3.9
Rep_1	High	[R].SGLCSPSYVAVTPFSLR.[G]	1xCarbamidomethyl [C4]; 1xPhospho [S5(100)]	1.40441e-05	7.36518e-05	1	1	1	3	P01106	P01106 [67-83]	P01106 1xPhospho [S71(100)]	0	1920.89	1.54913e+06		High	5.742e-05	1.629e-06	3.83	64.83
Rep_1	High	[K].SFSKEELMSSDLEETAGSTSIPKR.[K]	1xOxidation [M8]; 1xPhospho [S10(98.8)]	8.62352e-11	7.36518e-05	1	1	2	2	O00567	O00567 [511-534]	O00567 1xPhospho [S520(98.8)]	2	2725.23	14362421		High	5.742e-05	1.831e-12	8.11	32.34
Rep_1	High	[K].SFSKEELMSSDLEETAGSTSIPKR.[K]	1xPhospho [S10(98.8)]	3.50828e-10	7.36518e-05	1	1	2	4	O00567	O00567 [511-534]	O00567 1xPhospho [S520(98.8)]	2	2709.23	30117500		High	5.742e-05	9.091e-12	8.14	39.12
Rep_1	High	[K].SFSKEELMSSDLEETAGSTSIPK.[R]	1xOxidation [M8]; 1xPhospho [S10(98.7)]	1.06097e-06	7.36518e-05	1	1	2	4	O00567	O00567 [511-533]	O00567 1xPhospho [S520(98.7)]	1	2569.13	1.67266e+07		High	5.742e-05	8.518e-08	7.46	38.73
Rep_1	High	[K].SFSKEELMSSDLEETAGSTSIPK.[R]	1xPhospho [S/T]	1.03051e-07	7.36518e-05	1	1	2	7	O00567	O00567 [511-533]		1	2553.13	3.33414e+07		High	5.742e-05	5.974e-09	4.74	46.24
Rep_1	High	[R].SFSEDTLMDGPAR.[I]	1xOxidation [M8]; 1xPhospho [S3(100)]	7.09348e-05	7.36518e-05	1	1	1	3	Q9BRG2	Q9BRG2 [123-135]	Q9BRG2 1xPhospho [S125(100)]	0	1521.59	9.50181e+06		High	5.742e-05	1.037e-05	3.1	30.86
Rep_1	High	[R].SFSEDTLMDGPAR.[I]	1xPhospho [S3(100)]	5.55587e-05	7.36518e-05	1	1	1	2	Q9BRG2	Q9BRG2 [123-135]	Q9BRG2 1xPhospho [S125(100)]	0	1505.6	1.89421e+07		High	5.742e-05	7.845e-06	4.1	41.43
Rep_1	High	[R].SFSASQSTDREGASPVTEVR.[I]	1xPhospho [S3(99)]	6.11199e-07	7.36518e-05	1	1	2	4	Q9ULJ3	Q9ULJ3 [409-428]	Q9ULJ3 1xPhospho [S411(99)]	1	2190.97	12176417		High	5.742e-05	4.546e-08	6.25	24.08
Rep_1	High	[R].SFSADNFIGIQR.[S]	1xPhospho [S3(100)]	4.47477e-05	7.36518e-05	1	1	1	3	Q8N7R7	Q8N7R7 [342-353]	Q8N7R7 1xPhospho [S344(100)]	0	1434.64	3.58143e+06		High	5.742e-05	6.12e-06	3.65	51.82
Rep_1	High	[R].SFREPAPAEALPQQYPEPAPAALCGPPPRAPSR.[N]	1xCarbamidomethyl [C24]; 1xPhospho [S32(100)]	3.15634e-05	7.36518e-05	1	1	1	1	Q8IU81	Q8IU81 [340-372]	Q8IU81 1xPhospho [S371(100)]	2	3605.74	1.30108e+06		High	5.742e-05	4.107e-06	5.85	45.54
Rep_1	High	[R].SFQSLACSPGLPAADR.[L]	1xCarbamidomethyl [C7]; 1xDeamidated [Q3]; 1xPhospho [S8(100)]	0.000192461	7.36518e-05	1	1	1	1	Q96JY6	Q96JY6 [154-169]	Q96JY6 1xPhospho [S161(100)]	0	1757.76		Not Reliable	High	5.742e-05	3.217e-05	3.94
Rep_1	High	[R].SFQSLACSPGLPAADR.[L]	1xCarbamidomethyl [C7]; 1xPhospho [S8(100)]	2.00023e-07	7.36518e-05	1	1	2	2	Q96JY6	Q96JY6 [154-169]	Q96JY6 1xPhospho [S161(100)]	0	1756.77	17270283		High	5.742e-05	1.269e-08	5.67	41.1
Rep_1	High	[R].SFNGTDNHIR.[F]	1xDeamidated [N3]; 1xPhospho [S1(100)]	9.64376e-05	7.36518e-05	1	1	1	2	Q5T0W9	Q5T0W9 [466-475]	Q5T0W9 1xPhospho [S466(100)]	0	1241.49	11195019		High	5.742e-05	1.463e-05	2.67	12.82
Rep_1	High	[R].SFNGTDNHIR.[F]	1xPhospho [S1(100)]	1.53783e-05	7.36518e-05	1	1	1	2	Q5T0W9	Q5T0W9 [466-475]	Q5T0W9 1xPhospho [S466(100)]	0	1240.51	12784746		High	5.742e-05	1.81e-06	4.3	10.59
Rep_1	High	[K].SFLVIVDGSPK.[N]	1xPhospho [S9(100)]	0.00018201	7.36518e-05	1	1	1	1	Q9H116	Q9H116 [605-615]	Q9H116 1xPhospho [S613(100)]	0	1241.62	321900		High	5.742e-05	3.033e-05	3.79	53.46
Rep_1	High	[R].SFSLASSSNSPISQR.[R]	1xPhospho [S10(100)]	4.71498e-08	7.36518e-05	1	1	4	12	Q9BXB4	Q9BXB4 [172-186]	Q9BXB4 1xPhospho [S181(100)]	0	1647.74	6.27078e+07		High	5.742e-05	2.435e-09	5.77	31.98
Rep_1	High	[R].SFLVASVLPGPDGNINSPTR.[N]	1xPhospho [S/T]	2.54213e-05	7.36518e-05	1	1	1	4	Q7Z3K3	Q7Z3K3 [1322-1341]		0	2121.04	873355		High	5.742e-05	3.191e-06	4.48	64.47
Rep_1	High	[K].SFLHGPSSAQAQASSPTLSCLDNATEALPADSGPGPTPDEPCIK.[C]	2xCarbamidomethyl [C20; C42]; 2xDeamidated [Q10; N23]; 1xPhospho [S/T]	6.1474e-08	7.36518e-05	1	1	1	1	Q8N4X5	Q8N4X5 [545-588]		0	4561.01	41160.2		High	5.742e-05	3.314e-09	4.91	59.19
Rep_1	High	[K].SFLHGPSSAQAQASSPTLSCLDNATEALPADSGPGPTPDEPCIK.[C]	2xCarbamidomethyl [C20; C42]; 1xDeamidated [N/Q]; 1xPhospho [S/T]	5.4726e-06	7.36518e-05	1	1	2	3	Q8N4X5	Q8N4X5 [545-588]		0	4560.02		No Quan Values	High	5.742e-05	5.54e-07	4.23
Rep_1	High	[K].SFLHGPSSAQAQASSPTLSCLDNATEALPADSGPGPTPDEPCIK.[C]	2xCarbamidomethyl [C20; C42]; 1xPhospho [S/T]	1.70515e-12	7.36518e-05	1	1	2	3	Q8N4X5	Q8N4X5 [545-588]		0	4559.04	3708842		High	5.742e-05	2.076e-14	10.68	58.84
Rep_1	High	[R].SFGTRPLSSGFSPEEAQQQDEEFEK.[K]	1xPhospho [S8(98.8)]	1.24277e-08	7.36518e-05	1	1	1	1	Q9C0C2	Q9C0C2 [976-1000]	Q9C0C2 1xPhospho [S983(98.8)]	0	2910.25	9555995		High	5.742e-05	5.335e-10	9.82	43.95
Rep_1	High	[R].SFGDKDLILPNGGTPAGTSSPASSSSLLNR.[L]	1xPhospho [S20(97.5)]	1.41904e-08	7.36518e-05	1	1	1	1	Q5VWJ9	Q5VWJ9 [48-77]	Q5VWJ9 1xPhospho [S67(97.5)]	1	3026.45	2.08719e+06		High	5.742e-05	6.181e-10	7.46	52.87
Rep_1	High	[R].SFEVEEVETPNSTPPR.[R]	1xPhospho [T13(99.4)]	2.53914e-06	7.36518e-05	1	1	3	6	Q9UHD8	Q9UHD8 [30-45]	Q9UHD8 1xPhospho [T42(99.4)]	0	1897.82	5.37014e+06		High	5.742e-05	2.31e-07	3.7	37.29
Rep_1	High	[R].SFCPIELNINGSPGAESDLATFCTSK.[T]	2xCarbamidomethyl [C3; C23]; 1xDeamidated [N10]; 1xPhospho [S12(100)]	1.32655e-06	7.36518e-05	1	1	1	1	Q9BYW2	Q9BYW2 [665-690]	Q9BYW2 1xPhospho [S676(100)]	0	2896.24	3.9633e+06		High	5.742e-05	1.097e-07	3.8	70.95
Rep_1	High	[R].SFCPIELNINGSPGAESDLATFCTSK.[T]	2xCarbamidomethyl [C3; C23]; 1xPhospho [S12(100)]	7.11806e-08	7.36518e-05	1	1	1	3	Q9BYW2	Q9BYW2 [665-690]	Q9BYW2 1xPhospho [S676(100)]	0	2895.26	2.60158e+06		High	5.742e-05	3.901e-09	6.45	69.42
Rep_1	High	[R].SEYDRGVNTFSPEGR.[L]	1xPhospho [S11(100)]	0.000218223	7.36518e-05	1	1	1	2	P28066	P28066 [6-20]	P28066 1xPhospho [S16(100)]	1	1793.75	5.90685e+06		High	5.742e-05	3.728e-05	6.65	22.14
Rep_1	High	[K].SEVQQPVHPKPLSPDSR.[A]	1xPhospho [S13(100)]	8.31966e-06	7.36518e-05	1	1	1	3	Q9UHB6	Q9UHB6 [350-366]	Q9UHB6 1xPhospho [S362(100)]	0	1980.95	45036220		High	5.742e-05	8.972e-07	6.19	15.6
Rep_1	High	[K].SETSWESPKQIK.[K]	1xPhospho [S7(100)]	0.000196533	7.36518e-05	1	1	1	2	Q86UE4	Q86UE4 [562-573]	Q86UE4 1xPhospho [S568(100)]	1	1499.68	18441018		High	5.742e-05	3.31e-05	5.09	17.87
Rep_1	High	[R].SESVVSGLDSPAKTSSMEKK.[L]	1xPhospho [T/S]	8.04317e-05	7.36518e-05	1	1	1	1	O14578	O14578 [431-450]		2	2146.99	2.12652e+06		High	5.742e-05	1.19e-05	5.2	20.33
Rep_1	High	[R].SESVVSGLDSPAKTSSMEK.[K]	1xOxidation [M17]; 1xPhospho [S10(100)]	5.42801e-07	7.36518e-05	1	1	1	1	O14578	O14578 [431-449]	O14578 1xPhospho [S440(100)]	1	2034.89	1.4749e+06		High	5.742e-05	3.967e-08	6.1	20.77
Rep_1	High	[R].SESVVSGLDSPAKTSSMEK.[K]	1xPhospho [S10(100)]	2.91259e-08	7.36518e-05	1	1	2	4	O14578	O14578 [431-449]	O14578 1xPhospho [S440(100)]	1	2018.9	1.93165e+06		High	5.742e-05	1.406e-09	6.01	26.38
Rep_1	High	[R].SFLSEPSSPGR.[T]	1xPhospho [S8(100)]	0.000193809	7.36518e-05	1	1	2	5	Q69YN4	Q69YN4 [1572-1582]	Q69YN4 1xPhospho [S1579(100)]	0	1243.54	3.85187e+07		High	5.742e-05	3.258e-05	3.61	27.89
Rep_1	High	[R].SFSLASSSNSPISQR.[R]	1xDeamidated [N/Q]; 1xPhospho [S3(100)]	0.00013482	7.36518e-05	1	1	3	4	Q9BXB4	Q9BXB4 [172-186]	Q9BXB4 1xPhospho [S174(100)]	0	1648.72	1.21715e+06		High	5.742e-05	2.156e-05	3.89	38.24
Rep_1	High	[R].SFSLEGLTGGAGVGNKPSSSLEVSSANAEELR.[H]	1xPhospho [S/T]	0.000130196	7.36518e-05	1	1	1	1	Q12802	Q12802 [1600-1631]		0	3230.52		No Quan Values	High	5.742e-05	2.06e-05	3.1
Rep_1	High	[R].SFSLPADPILQAAK.[F]	1xPhospho [S3(100)]	0.000110886	7.36518e-05	1	1	2	2	B7ZBB8	B7ZBB8 [84-97]	B7ZBB8 1xPhospho [S86(100)]	0	1537.77	831541		High	5.742e-05	1.722e-05	2.8	66.42
Rep_1	High	[K].SGLAFSRPSQLSTPAASPSASEPR.[A]	2xPhospho [T13(100); S17(100)]	2.64458e-07	7.36518e-05	1	1	1	2	Q5XUX1	Q5XUX1 [43-66]	Q5XUX1 2xPhospho [T55(100); S59(100)]	0	2561.14		No Quan Values	High	5.742e-05	1.747e-08	6.51
Rep_1	High	[K].SGLAFSRPSQLSTPAASPSASEPR.[A]	1xPhospho [S17(100)]	2.81607e-07	7.36518e-05	1	1	1	1	Q5XUX1	Q5XUX1 [43-66]	Q5XUX1 1xPhospho [S59(100)]	0	2481.18	2.28313e+06		High	5.742e-05	1.88e-08	5.63	35.93
Rep_1	High	[K].SGKQGSPDQVSPVSEMTSTSLYQDKQEGK.[S]	1xDeamidated [Q9]; 1xOxidation [M16]; 1xPhospho [S6(98.6)]	7.5432e-12	7.36518e-05	1	1	1	1	P46821	P46821 [1433-1461]	P46821 1xPhospho [S1438(98.6)]	2	3195.4		No Quan Values	High	5.742e-05	1.135e-13	8.31
Rep_1	High	[K].SGKQGSPDQVSPVSEMTSTSLYQDKQEGK.[S]	1xOxidation [M16]; 1xPhospho [S6(100)]	2.25988e-10	7.36518e-05	1	1	1	2	P46821	P46821 [1433-1461]	P46821 1xPhospho [S1438(100)]	2	3194.42	8.33677e+06		High	5.742e-05	5.496e-12	9.44	22.88
Rep_1	High	[K].SGKQGSPDQVSPVSEMTSTSLYQDKQEGK.[S]	3xDeamidated [Q9; Q23; Q26]; 1xPhospho [S1(100)]	4.34131e-07	7.36518e-05	1	1	1	1	P46821	P46821 [1433-1461]	P46821 1xPhospho [S1433(100)]	2	3181.38		No Quan Values	High	5.742e-05	3.067e-08	6.27
Rep_1	High	[K].SGKQGSPDQVSPVSEMTSTSLYQDKQEGK.[S]	1xDeamidated [Q]; 1xPhospho [S6(100)]	1.14952e-09	7.36518e-05	1	1	2	3	P46821	P46821 [1433-1461]	P46821 1xPhospho [S1438(100)]	2	3179.41	1.77912e+06		High	5.742e-05	3.534e-11	6.99	34.58
Rep_1	High	[K].SGKQGSPDQVSPVSEMTSTSLYQDKQEGK.[S]	1xPhospho [S6(100)]	1.75935e-15	7.36518e-05	1	1	2	3	P46821	P46821 [1433-1461]	P46821 1xPhospho [S1438(100)]	2	3178.42	28023337		High	5.742e-05	8.096e-18	12.47	33.67
Rep_1	High	[K].SGKQGSPDQVSPVSEMTSTSLYQDK.[Q]	1xOxidation [M16]; 1xPhospho [S6(98.5)]	1.30658e-07	7.36518e-05	1	1	1	1	P46821	P46821 [1433-1457]	P46821 1xPhospho [S1438(98.5)]	1	2752.2	3.01409e+06		High	5.742e-05	7.835e-09	7.07	27.95
Rep_1	High	[K].SGKQGSPDQVSPVSEMTSTSLYQDK.[Q]	1xPhospho [S6(100)]	4.9798e-09	7.36518e-05	1	1	2	2	P46821	P46821 [1433-1457]	P46821 1xPhospho [S1438(100)]	1	2736.21	8.72347e+06		High	5.742e-05	1.875e-10	9.57	40.59
Rep_1	High	[R].SGKDGVMEMNSIEPAKETTTNV.[-]	1xPhospho [S11(100)]	1.16315e-05	7.36518e-05	1	1	1	2	P11169	P11169 [475-496]	P11169 1xPhospho [S485(100)]	2	2418.06	4.0401e+06		High	5.742e-05	1.315e-06	6.9	36.58
Rep_1	High	[K].SGHHPGETPPLITPGSAQS.[-]	1xPhospho [T8(100)]	6.88216e-07	7.36518e-05	1	1	1	4	Q14802	Q14802 [69-87]	Q14802 1xPhospho [T76(100)]	0	1949.88	5.67136e+06		High	5.742e-05	5.204e-08	7.55	26.43
Rep_1	High	[R].SGGSRSFSTASAITPSVSR.[T]	1xPhospho [S1(99)]	5.20534e-07	7.36518e-05	1	1	1	1	P13647	P13647 [11-29]	P13647 1xPhospho [S11(99)]	1	1934.9	3.55325e+06		High	5.742e-05	3.781e-08	6.66	26.69
Rep_1	High	[K].SGGSGHAVAEPASPEQELDQNKGK.[G]	1xPhospho [S13(100)]	3.95036e-10	7.36518e-05	1	1	1	1	P46013	P46013 [296-319]	P46013 1xPhospho [S308(100)]	1	2473.1	18180940		High	5.742e-05	1.042e-11	9.35	16.53
Rep_1	High	[R].SGGGDLTLGLEPSEEEAPR.[S]	1xPhospho [S1(100)]	2.86246e-05	7.36518e-05	1	1	1	1	P04626	P04626 [1054-1072]	P04626 1xPhospho [S1054(100)]	0	1993.88	317292		High	5.742e-05	3.666e-06	4.03	47.09
Rep_1	High	[R].SGGEALAVANDSTSTPQNANGLWK.[L]	1xPhospho [T15(100)]	6.65405e-06	7.36518e-05	1	1	1	1	Q9Y2F5	Q9Y2F5 [1027-1050]	Q9Y2F5 1xPhospho [T1041(100)]	0	2468.11		No Quan Values	High	5.742e-05	6.933e-07	5.28
Rep_1	High	[K].SGGDFKPTSPSLPASK.[I]	1xPhospho [S9(97.8)]	4.52701e-07	7.36518e-05	1	1	1	2	Q5T5P2	Q5T5P2 [1786-1801]	Q5T5P2 1xPhospho [S1794(97.8)]	0	1655.77	1.52039e+07		High	5.742e-05	3.235e-08	6.11	23.12
Rep_1	High	[R].SGFGEISSPVIR.[E]	1xPhospho [S8(100)]	0.00014356	7.36518e-05	1	1	1	2	P57740	P57740 [4-15]	P57740 1xPhospho [S11(100)]	0	1328.62	1.42993e+07		High	5.742e-05	2.306e-05	3.18	43.4
Rep_1	High	[R].SFSPLQPGQAPTGR.[A]	1xPhospho [S3(98.7)]	0.000114025	7.36518e-05	1	1	1	1	Q7Z3C6	Q7Z3C6 [654-667]	Q7Z3C6 1xPhospho [S656(98.7)]	0	1522.7	1.62957e+06		High	5.742e-05	1.784e-05	4.49	32.9
Rep_1	High	[R].SGAQASSTPLSPTR.[I]	1xPhospho [S11(100)]	3.28751e-06	7.36518e-05	1	1	6	26	P02545	P02545 [12-25]	P02545 1xPhospho [S22(100)]	0	1439.65	3.98789e+08		High	5.742e-05	3.096e-07	4.44	3.97
Rep_1	High	[R].SGAQASSTPLSPTR.[I]	1xDeamidated [Q4]; 1xPhospho [S/T]	4.99781e-06	7.36518e-05	1	1	1	2	P02545	P02545 [12-25]		0	1440.64	183024		High	5.742e-05	4.995e-07	4.81	7.83
Rep_1	High	[R].SGASEANLIVAK.[S]	1xPhospho [S1(100)]	5.06808e-06	7.36518e-05	1	1	1	1	P46013	P46013 [648-659]	P46013 1xPhospho [S648(100)]	0	1239.6	3616131		High	5.742e-05	5.077e-07	4.58	27.98
Rep_1	High	[R].SGASSLWDPASPAPTSGPRPR.[L]	1xPhospho [S11(100)]	3.77557e-07	7.36518e-05	1	1	1	1	O43189	O43189 [10-30]	O43189 1xPhospho [S20(100)]	0	2174	3841753		High	5.742e-05	2.633e-08	6.05	35
Rep_1	High	[R].SGAVQGAGSLGPGSPVR.[A]	1xPhospho [S14(100)]	3.95989e-08	7.36518e-05	1	1	1	5	Q9P270	Q9P270 [35-51]	Q9P270 1xPhospho [S48(100)]	0	1576.75	1.79129e+07		High	5.742e-05	1.993e-09	5.95	22.66
Rep_1	High	[K].SGLDLNTSLSPSLLQPGK.[K]	1xPhospho [S10(100)]	5.58172e-07	7.36518e-05	1	1	1	1	Q99708	Q99708 [338-355]	Q99708 1xPhospho [S347(100)]	0	1906.95	1.2237e+06		High	5.742e-05	4.087e-08	6.05	61.41
Rep_1	High	[R].SGAVQGAGSLGPGSPVRAGASIPSSGAASPR.[G]	1xPhospho [S14(100)]	1.52165e-08	7.36518e-05	1	1	1	1	Q9P270	Q9P270 [35-65]	Q9P270 1xPhospho [S48(100)]	1	2786.36	2.2945e+06		High	5.742e-05	6.697e-10	6.83	32.35
Rep_1	High	[R].SGCCDDSALARSPAR.[G]	2xCarbamidomethyl [C3; C4]; 1xPhospho [S12(100)]	2.55994e-05	7.36518e-05	1	1	1	2	Q9P1Y5	Q9P1Y5 [1020-1034]	Q9P1Y5 1xPhospho [S1031(100)]	1	1702.67	16189855		High	5.742e-05	3.235e-06	5.72	10.21
Rep_1	High	[K].SGCSDLEEAVDSGADKK.[F]	1xCarbamidomethyl [C3]; 1xPhospho [S4(100)]	2.3351e-06	7.36518e-05	1	1	1	1	Q92538	Q92538 [659-675]	Q92538 1xPhospho [S662(100)]	1	1847.74	983848		High	5.742e-05	2.107e-07	4.53	25.57
Rep_1	High	[R].SGEGEVSGLMR.[K]	1xPhospho [S1(100)]	0.000245711	7.36518e-05	1	1	1	1	Q13263	Q13263 [473-483]	Q13263 1xPhospho [S473(100)]	0	1201.49	658806		High	5.742e-05	4.272e-05	3.35	28.54
Rep_1	High	[R].SGELGLPGAPESSTASAPGEPSPPSPPCRRPGPDCR.[A]	2xCarbamidomethyl [C28; C35]; 1xPhospho [S25(100)]	3.77103e-08	7.36518e-05	1	1	1	1	Q5QP82	Q5QP82 [68-103]	Q5QP82 1xPhospho [S92(100)]	1	3707.66	2.56776e+06		High	5.742e-05	1.893e-09	8.82	35.85
Rep_1	High	[K].SGEISLPIKEEPSPISK.[M]	1xPhospho [S13(100)]	1.77853e-06	7.36518e-05	1	1	1	4	Q9ULH7	Q9ULH7 [909-925]	Q9ULH7 1xPhospho [S921(100)]	1	1890.95	1.82234e+07		High	5.742e-05	1.54e-07	7.96	40.22
Rep_1	High	[K].SGELTALEFSASPGLR.[R]	1xPhospho [S12(100)]	0.000204938	7.36518e-05	1	1	1	1	Q12774	Q12774 [1394-1409]	Q12774 1xPhospho [S1405(100)]	0	1714.8		No Quan Values	High	5.742e-05	3.47e-05	3.73
Rep_1	High	[K].SGAVTFSSQGR.[V]	1xPhospho [S8(100)]	0.000168559	7.36518e-05	1	1	2	2	O75717	O75717 [900-910]	O75717 1xPhospho [S907(100)]	0	1176.5	141338		High	5.742e-05	2.77e-05	3.02	8.68
Rep_1	High	[R].RHQDGLPYIDDSPSSSPHLSSK.[G]	1xPhospho [S12(100)]	2.66887e-11	7.36518e-05	1	1	1	2	P11274	P11274 [448-469]	P11274 1xPhospho [S459(100)]	1	2503.12	3.89137e+06		High	5.742e-05	4.82e-13	8.37	31.39
Rep_1	High	[R].SASQGALTSPSVSFSNHR.[T]	1xPhospho [S3(98.9)]	9.87045e-09	7.36518e-05	1	1	2	6	Q5T5U3	Q5T5U3 [475-492]	Q5T5U3 1xPhospho [S477(98.9)]	0	1912.85	5.80992e+07		High	5.742e-05	4.096e-10	6.6	28.01
Rep_1	High	[R].SASPDDDLGSSNWEAADLGNEERK.[Q]	1xPhospho [S]	7.03456e-12	7.36518e-05	1	1	2	2	O00193	O00193 [15-38]		1	2643.08	3.71113e+07		High	5.742e-05	1.048e-13	9.18	38.88
Rep_1	High	[K].RPTSNGVVSSPNSTSRPTLPVK.[S]	1xDeamidated [N5]; 1xPhospho [T3(98)]	4.78704e-07	7.36518e-05	1	1	2	2	Q7Z422	Q7Z422 [65-86]	Q7Z422 1xPhospho [T67(98)]	0	2362.18	4908657		High	5.742e-05	3.448e-08	6.78	23.6
Rep_1	High	[R].RPTPQDSPIFLPVDDTSFR.[W]	1xPhospho [S7(98.9)]	4.16822e-06	7.36518e-05	1	1	1	1	P49327	P49327 [1405-1423]	P49327 1xPhospho [S1411(98.9)]	0	2268.07	1.24397e+06		High	5.742e-05	4.075e-07	6.72	54.12
Rep_1	High	[R].RPSVNGEPGSVPPPR.[A]	1xPhospho [S3(100)]	5.95757e-05	7.36518e-05	1	1	1	2	Q8N3D4	Q8N3D4 [1255-1269]	Q8N3D4 1xPhospho [S1257(100)]	0	1625.78		No Quan Values	High	5.742e-05	8.448e-06	5.31
Rep_1	High	[K].RPSTSQTVSTPAPVPVIESTEAIEAK.[A]	1xPhospho [T4(98.5)]	1.35592e-11	7.36518e-05	1	1	4	5	P12270	P12270 [644-669]	P12270 1xPhospho [T647(98.5)]	0	2775.38	1.74918e+07		High	5.742e-05	2.222e-13	8.05	48.34
Rep_1	High	[R].RPSTEDTHEVDSK.[A]	1xPhospho [S3(99)]	5.8341e-05	7.36518e-05	1	1	1	1	Q96QT4	Q96QT4 [1502-1514]	Q96QT4 1xPhospho [S1504(99)]	0	1580.66	1.67442e+06		High	5.742e-05	8.278e-06	4.8	6.73
Rep_1	High	[R].RPSGTGTGPEDGRPSLGSPYGQPPR.[F]	1xPhospho [S3(100)]	1.33743e-05	7.36518e-05	1	1	1	2	P50479	P50479 [118-142]	P50479 1xPhospho [S120(100)]	0	2603.2		No Quan Values	High	5.742e-05	1.543e-06	3.57
Rep_1	High	[R].RPSDSGPPAER.[S]	1xPhospho [S3(100)]	3.89167e-05	7.36518e-05	1	1	1	3	Q9BST9	Q9BST9 [104-114]	Q9BST9 1xPhospho [S106(100)]	0	1248.54	2.04609e+07		High	5.742e-05	5.227e-06	3.36	6.92
Rep_1	High	[R].RPSADSESPGTPSPDGAAWEPPAR.[E]	1xPhospho [S3(98.3)]	4.64961e-08	7.36518e-05	1	1	1	1	Q96PE2	Q96PE2 [140-163]	Q96PE2 1xPhospho [S142(98.3)]	0	2515.09	2.23312e+06		High	5.742e-05	2.403e-09	6.21	30.37
Rep_1	High	[R].RPQYSNPPVQGEVMEGADNQGAGEQGRPVR.[Q]	1xPhospho [S5(100)]	6.39494e-10	7.36518e-05	1	1	1	1	P67809	P67809 [205-234]	P67809 1xPhospho [S209(100)]	0	3303.5	2.01978e+06		High	5.742e-05	1.804e-11	8.11	25.49
Rep_1	High	[K].RPQQPNPPSAPLVPGLLDQSNPLSTPMPK.[K]	1xOxidation [M27]; 1xPhospho [S20(100)]	1.56285e-09	7.36518e-05	1	1	1	2	Q8WUA4	Q8WUA4 [113-141]	Q8WUA4 1xPhospho [S132(100)]	0	3172.59	2.58806e+06		High	5.742e-05	4.997e-11	6.45	58.71
Rep_1	High	[K].RPQQPNPPSAPLVPGLLDQSNPLSTPMPK.[K]	1xPhospho [S20(100)]	9.7782e-11	7.36518e-05	1	1	1	2	Q8WUA4	Q8WUA4 [113-141]	Q8WUA4 1xPhospho [S132(100)]	0	3156.59	3.75205e+06		High	5.742e-05	2.115e-12	7.62	63.92
Rep_1	High	[R].RPPSPDVIVLSDNEQPSSPR.[V]	1xPhospho [S4(100)]	8.09951e-05	7.36518e-05	1	1	1	1	Q86YP4	Q86YP4 [97-116]	Q86YP4 1xPhospho [S100(100)]	0	2270.08	744216		High	5.742e-05	1.199e-05	4.41	36.08
Rep_1	High	[K].RPPPAPPVTVSSPPFPVPVYTR.[Q]	1xPhospho [S/T/Y]	2.97782e-07	7.36518e-05	1	1	1	2	P78325	P78325 [747-768]		0	2438.26	1.47669e+06		High	5.742e-05	1.998e-08	6	57.26
Rep_1	High	[R].RPPGPTTSPASTSLSSPGQR.[D]	1xPhospho [T/S]	4.0299e-05	7.36518e-05	1	1	2	4	Q01970	Q01970 [919-938]		0	2060.98	7.13418e+06		High	5.742e-05	5.429e-06	5.51	18.27
Rep_1	High	[R].RPYTGNPQYTYNNWSPPVQSNETSNGYFLER.[S]	1xDeamidated [N21]; 1xPhospho [S15]	4.25133e-07	7.36518e-05	1	1	1	1	Q93008	Q93008 [2429-2459]	Q93008 1xPhospho [S2443]	0	3760.63		No Quan Values	High	5.742e-05	3.006e-08	5.31
Rep_1	High	[R].RPPGGTSPPNGGLPGPLATSAAPPGPPAAASPCLGPVAAAGSGLRR.[G]	1xCarbamidomethyl [C33]; 1xDeamidated [N10]; 1xPhospho [T/S]	9.28054e-08	7.36518e-05	1	1	1	3	Q8WWM7	Q8WWM7 [26-71]		1	4261.13	2.32858e+06		High	5.742e-05	5.296e-09	6.99	54.6
Rep_1	High	[R].RPPGGTSPPNGGLPGPLATSAAPPGPPAAASPCLGPVAAAGSGLR.[R]	1xCarbamidomethyl [C33]; 1xDeamidated [N10]; 1xPhospho [T/S]	1.06198e-11	7.36518e-05	1	1	1	31	Q8WWM7	Q8WWM7 [26-70]		0	4105.03	9.26294e+07		High	5.742e-05	1.678e-13	9.59	59.86
Rep_1	High	[R].RPPGGTSPPNGGLPGPLATSAAPPGPPAAASPCLGPVAAAGSGLR.[R]	1xCarbamidomethyl [C33]; 1xPhospho [T/S]	1.93347e-12	7.36518e-05	1	1	2	24	Q8WWM7	Q8WWM7 [26-70]		0	4104.05	1.36521e+08		High	5.742e-05	2.407e-14	11.6	58.7
Rep_1	High	[K].RPPESPPIVEEWNSR.[A]	1xPhospho [S5(100)]	5.76609e-09	7.36518e-05	1	1	1	4	Q9BTL3	Q9BTL3 [32-46]	Q9BTL3 1xPhospho [S36(100)]	0	1872.86	3.35536e+06		High	5.742e-05	2.22e-10	7.15	36.66
Rep_1	High	[R].RPPEEPPVAAQVAAQVAAPVALPSPPTPSDGGTK.[R]	1xDeamidated [Q15]; 1xPhospho [T/S]	7.32845e-07	7.36518e-05	1	1	1	1	Q8N3E9	Q8N3E9 [11-44]		0	3383.69		No Quan Values	High	5.742e-05	5.594e-08	4.37
Rep_1	High	[R].RPPEEPPVAAQVAAQVAAPVALPSPPTPSDGGTK.[R]	1xPhospho [T33(99.9)]	4.51068e-10	7.36518e-05	1	1	1	1	Q8N3E9	Q8N3E9 [11-44]	Q8N3E9 1xPhospho [T43(99.9)]	0	3382.7		No Quan Values	High	5.742e-05	1.21e-11	6.71
Rep_1	High	[K].RPNKQEESESPVERPLK.[E]	1xPhospho [S10(100)]	3.93234e-08	7.36518e-05	1	1	1	1	Q96SB4	Q96SB4 [302-318]	Q96SB4 1xPhospho [S311(100)]	1	2103.02	1.37113e+06		High	5.742e-05	1.979e-09	6.64	8.48
Rep_1	High	[K].RPNEDSDEDEEKGAVVPPVHDIYR.[A]	1xPhospho [S6(100)]	2.47457e-10	7.36518e-05	1	1	1	5	Q12996	Q12996 [686-709]	Q12996 1xPhospho [S691(100)]	1	2846.26	4.76883e+07		High	5.742e-05	6.123e-12	7.6	28.11
Rep_1	High	[K].RPMEFEAALLSPGSPK.[R]	1xOxidation [M3]; 1xPhospho [S14(100)]	4.9858e-08	7.36518e-05	1	1	1	1	Q9H9L7	Q9H9L7 [9-24]	Q9H9L7 1xPhospho [S22(100)]	0	1825.86	925687		High	5.742e-05	2.606e-09	6.37	40.92
Rep_1	High	[K].RPMEFEAALLSPGSPK.[R]	1xPhospho [S14(100)]	3.31054e-06	7.36518e-05	1	1	1	3	Q9H9L7	Q9H9L7 [9-24]	Q9H9L7 1xPhospho [S22(100)]	0	1809.86	921424		High	5.742e-05	3.136e-07	6.64	48.87
Rep_1	High	[K].RPMEEDGEEKSPSKK.[K]	1xOxidation [M3]; 1xPhospho [S11(99)]	5.59479e-05	7.36518e-05	1	1	1	1	Q12906	Q12906 [372-386]	Q12906 1xPhospho [S382(99)]	2	1842.79	1.06803e+06		High	5.742e-05	7.91e-06	5.83	5.07
Rep_1	High	[K].RPMEEDGEEKSPSKK.[K]	1xPhospho [S11(100)]	1.045e-07	7.36518e-05	1	1	1	1	Q12906	Q12906 [372-386]	Q12906 1xPhospho [S382(100)]	2	1826.8	7383165		High	5.742e-05	6.066e-09	6.36	6.42
Rep_1	High	[K].RPMEEDGEEKSPSK.[K]	1xOxidation [M3]; 1xPhospho [S11(100)]	4.0204e-07	7.36518e-05	1	1	1	5	Q12906	Q12906 [372-385]	Q12906 1xPhospho [S382(100)]	1	1714.7	8.4784e+07		High	5.742e-05	2.822e-08	6.1	6.24
Rep_1	High	[K].RPMEEDGEEKSPSK.[K]	1xPhospho [S11(100)]	1.10635e-06	7.36518e-05	1	1	1	3	Q12906	Q12906 [372-385]	Q12906 1xPhospho [S382(100)]	1	1698.7	192110464		High	5.742e-05	8.957e-08	6.7	6.69
Rep_1	High	[K].RPLDSPEAEELPAMK.[R]	1xOxidation [M14]; 1xPhospho [S5(100)]	4.18734e-08	7.36518e-05	1	1	1	1	Q5VWG9	Q5VWG9 [179-193]	Q5VWG9 1xPhospho [S183(100)]	0	1778.8	2.6531e+06		High	5.742e-05	2.134e-09	6.65	23.74
Rep_1	High	[R].RPPGGTSPPNGGLPGPLATSAAPPGPPAAASPCLGPVAAAGSGLRR.[G]	1xCarbamidomethyl [C33]; 1xPhospho [T/S]	1.04852e-10	7.36518e-05	1	1	1	2	Q8WWM7	Q8WWM7 [26-71]		1	4260.15	2.25657e+06		High	5.742e-05	2.285e-12	7.31	53.48
Rep_1	High	[K].RPLDSPEAEELPAMK.[R]	1xPhospho [S5(100)]	6.59984e-07	7.36518e-05	1	1	1	3	Q5VWG9	Q5VWG9 [179-193]	Q5VWG9 1xPhospho [S183(100)]	0	1762.81	5.29944e+06		High	5.742e-05	4.943e-08	5.6	33.36
Rep_1	High	[R].RQATVSWDSGGSDEAPPKPSRPGYPSPR.[S]	1xPhospho [S/T/Y]	6.69264e-07	7.36518e-05	1	1	1	2	Q05397	Q05397 [697-724]		1	3062.41	4483406		High	5.742e-05	5.044e-08	8.13	24.63
Rep_1	High	[R].RQILIACSPVSSVR.[K]	1xCarbamidomethyl [C7]; 1xPhospho [S8(100)]	7.86775e-06	7.36518e-05	1	1	1	3	Q5QJE6	Q5QJE6 [110-123]	Q5QJE6 1xPhospho [S117(100)]	1	1665.85	2.18059e+06		High	5.742e-05	8.389e-07	4.69	31.64
Rep_1	High	[K].RSSDGSLSHEEDLAK.[V]	1xPhospho [S]	1.85238e-07	7.36518e-05	1	1	1	2	Q13136	Q13136 [237-251]		1	1710.73	1.73586e+07		High	5.742e-05	1.16e-08	6.2	11.81
Rep_1	High	[R].RSSAIGIENIQEVQEK.[R]	1xPhospho [S3(100)]	7.14207e-11	7.36518e-05	1	1	2	3	P47736	P47736 [497-512]	P47736 1xPhospho [S499(100)]	1	1880.91	4.21631e+06		High	5.742e-05	1.475e-12	7.36	31.77
Rep_1	High	[K].RSQANGAGALSYVSPNTSK.[C]	1xDeamidated [N5]; 1xPhospho [S14(100)]	7.03624e-06	7.36518e-05	1	1	1	1	O95453	O95453 [150-168]	O95453 1xPhospho [S163(100)]	1	1988.91	1.28508e+06		High	5.742e-05	7.393e-07	5.54	22.56
Rep_1	High	[R].RSPGPGPSQSPRSPK.[H]	1xPhospho [S13(100)]	7.08554e-06	7.36518e-05	1	1	1	1	Q9P1Y5	Q9P1Y5 [768-782]	Q9P1Y5 1xPhospho [S780(100)]	2	1614.77	16518303		High	5.742e-05	7.428e-07	5.25	6.73
Rep_1	High	[R].RSNSSGNLHMAGLTASPTPPSSSIITY.[-]	1xPhospho [S2(96.3)]	1.60905e-08	7.36518e-05	1	1	1	2	Q9UKI8	Q9UKI8 [740-766]	Q9UKI8 1xPhospho [S741(96.3)]	1	2826.31	3317097		High	5.742e-05	7.164e-10	8.56	53.37
Rep_1	High	[K].RSESPPAELPSLR.[R]	1xPhospho [S4(99.2)]	4.11043e-06	7.36518e-05	1	1	1	2	Q14669	Q14669 [309-321]	Q14669 1xPhospho [S312(99.2)]	1	1518.73	11410880		High	5.742e-05	4.009e-07	5.93	29.34
Rep_1	High	[R].RSEACPCQPDSGSPLPAEEEKR.[L]	2xCarbamidomethyl [C5; C7]; 1xPhospho [S13(100)]	1.90254e-08	7.36518e-05	1	1	1	2	Q14160	Q14160 [492-513]	Q14160 1xPhospho [S504(100)]	2	2580.09	10775578		High	5.742e-05	8.635e-10	7.46	14.19
Rep_1	High	[R].RSEACPCQPDSGSPLPAEEEK.[R]	2xCarbamidomethyl [C5; C7]; 1xPhospho [S13(100)]	1.38963e-08	7.36518e-05	1	1	1	2	Q14160	Q14160 [492-512]	Q14160 1xPhospho [S504(100)]	1	2423.98	9604253		High	5.742e-05	6.052e-10	6.58	17.88
Rep_1	High	[R].RSDSPEIPFQAAAGPSDGLDASSPGNSFVGLR.[V]	1xDeamidated [N/Q]; 1xPhospho [S4(100)]	3.30575e-13	7.36518e-05	1	1	5	7	Q12888	Q12888 [1459-1490]	Q12888 1xPhospho [S1462(100)]	1	3283.49	1.82492e+06		High	5.742e-05	3.201e-15	7.87	62.57
Rep_1	High	[R].RSDSPEIPFQAAAGPSDGLDASSPGNSFVGLR.[V]	1xPhospho [S4(100)]	2.73784e-13	7.36518e-05	1	1	2	8	Q12888	Q12888 [1459-1490]	Q12888 1xPhospho [S1462(100)]	1	3282.51	2.86212e+07		High	5.742e-05	2.567e-15	7.49	60.66
Rep_1	High	[R].RSDSASSEPVGIYQGFEKK.[T]	1xPhospho [S4(99.3)]	9.66588e-09	7.36518e-05	1	1	2	2	Q05655	Q05655 [301-319]	Q05655 1xPhospho [S304(99.3)]	2	2164.99	1.22405e+07		High	5.742e-05	4.004e-10	7.59	22.24
Rep_1	High	[R].RSDSASSEPVGIYQGFEK.[K]	1xPhospho [S4(99)]	9.04665e-06	7.36518e-05	1	1	2	5	Q05655	Q05655 [301-318]	Q05655 1xPhospho [S304(99)]	1	2036.9	6.60839e+06		High	5.742e-05	9.838e-07	6.63	35.3
Rep_1	High	[R].RSDLDLGYEPEGSASPTPPYLK.[W]	1xPhospho [S15(98.4)]	1.49191e-07	7.36518e-05	1	1	1	1	O15169	O15169 [63-84]	O15169 1xPhospho [S77(98.4)]	1	2472.13	1.22729e+06		High	5.742e-05	9.07e-09	6.49	49.04
Rep_1	High	[R].RSATLSGSATNLASLTAALAK.[A]	1xPhospho [S/T]	1.2371e-06	7.36518e-05	1	1	1	3	Q9NQT8	Q9NQT8 [1790-1810]		1	2084.07	1.18622e+06		High	5.742e-05	1.019e-07	5.21	57.64
Rep_1	High	[R].RQEQPSIESTSPISR.[T]	1xPhospho [S11(100)]	1.46945e-08	7.36518e-05	1	1	2	5	Q5T5P2	Q5T5P2 [1640-1654]	Q5T5P2 1xPhospho [S1650(100)]	1	1794.84	2.70482e+07		High	5.742e-05	6.428e-10	7.86	18.37
Rep_1	High	[R].RSASPPTSLPSTCGEASSPPSLPLSSALGILSTPSFSTK.[C]	1xCarbamidomethyl [C13]; 1xPhospho [S4(92.3)]	0.000175768	7.36518e-05	1	1	1	1	Q5TCX8	Q5TCX8 [772-810]	Q5TCX8 1xPhospho [S775(92.3)]	1	3952.92	1.3603e+06		High	5.742e-05	2.909e-05	4.3	77.81
Rep_1	High	[K].RSASPDDDLGSSNWEAADLGNEER.[K]	1xPhospho [S4(100)]	7.76616e-11	7.36518e-05	1	1	1	2	O00193	O00193 [14-37]	O00193 1xPhospho [S17(100)]	1	2671.09	1.53621e+07		High	5.742e-05	1.623e-12	8.7	39.29
Rep_1	High	[K].RRSSTVAPAQPDGAESEWTDVETR.[C]	1xDeamidated [Q10]; 1xPhospho [S/T]	8.24197e-08	7.36518e-05	1	1	1	1	Q02241	Q02241 [909-932]		2	2726.21	629854		High	5.742e-05	4.634e-09	6.66	30.25
Rep_1	High	[R].RRSIQDLTVTGTEPGQVSSR.[S]	1xPhospho [S3(100)]	6.61414e-11	7.36518e-05	1	1	1	5	O43318	O43318 [437-456]	O43318 1xPhospho [S439(100)]	2	2267.11	7.0175e+06		High	5.742e-05	1.357e-12	7.78	25.97
Rep_1	High	[R].RRPSDENTIAPSEVQK.[W]	1xPhospho [S4(100)]	6.85734e-10	7.36518e-05	1	1	1	2	Q86W92	Q86W92 [791-806]	Q86W92 1xPhospho [S794(100)]	1	1906.9	29908288		High	5.742e-05	1.95e-11	9.32	11.16
Rep_1	High	[R].RRPGAQPLPPPPPSQSPEPTEPHPR.[A]	1xDeamidated [Q15]; 1xPhospho [S/T]	8.80719e-05	7.36518e-05	1	1	1	1	Q9UIS9	Q9UIS9 [282-306]		1	2803.37		No Quan Values	High	5.742e-05	1.323e-05	4.41
Rep_1	High	[R].RRPGAQPLPPPPPSQSPEPTEPHPR.[A]	1xPhospho [S16(100)]	7.95924e-08	7.36518e-05	1	1	1	2	Q9UIS9	Q9UIS9 [282-306]	Q9UIS9 1xPhospho [S297(100)]	1	2802.38	21416916		High	5.742e-05	4.443e-09	8.79	20.22
Rep_1	High	[R].RRGSDPASGEVEASQLR.[R]	1xPhospho [S4(100)]	1.88249e-11	7.36518e-05	1	1	1	3	Q8WWA1	Q8WWA1 [134-150]	Q8WWA1 1xPhospho [S137(100)]	2	1894.88	61370672		High	5.742e-05	3.234e-13	7.51	14.28
Rep_1	High	[R].RRGSDIDNPTLTVMDISPPSR.[S]	1xPhospho [S4(100)]	6.34386e-05	7.36518e-05	1	1	1	1	Q9Y2U5	Q9Y2U5 [328-348]	Q9Y2U5 1xPhospho [S331(100)]	2	2407.14		Not Reliable	High	5.742e-05	9.12e-06	5.29
Rep_1	High	[R].RRFSDSEGEETVPEPR.[L]	1xPhospho [S4(100)]	5.07907e-10	7.36518e-05	1	1	1	2	Q13286	Q13286 [9-24]	Q13286 1xPhospho [S12(100)]	2	1970.86	12345819		High	5.742e-05	1.387e-11	7	18.25
Rep_1	High	[R].RRDSLDSSTEASGSDVVLGGR.[S]	1xPhospho [S4(100)]	8.30971e-07	7.36518e-05	1	1	1	1	Q9Y2I9	Q9Y2I9 [111-131]	Q9Y2I9 1xPhospho [S114(100)]	2	2244.03	1.24004e+06		High	5.742e-05	6.457e-08	6.71	23.76
Rep_1	High	[R].RRDSDGVDGFEAEGK.[K]	1xPhospho [S4(100)]	1.29749e-07	7.36518e-05	1	1	1	2	Q96KR1	Q96KR1 [1051-1065]	Q96KR1 1xPhospho [S1054(100)]	2	1717.72	18393552		High	5.742e-05	7.775e-09	8.02	13.76
Rep_1	High	[R].RQSTDLPTGWEEAYTFEGAR.[Y]	1xPhospho [S/T/Y]	4.7983e-05	7.36518e-05	1	1	1	1	Q9HAU0	Q9HAU0 [53-72]		1	2394.04	771199		High	5.742e-05	6.616e-06	4.25	53.29
Rep_1	High	[K].RQSSTPSAPELGQQPDVNISEWK.[D]	1xPhospho [S/T]	1.05969e-07	7.36518e-05	1	1	2	2	Q93100	Q93100 [698-720]		1	2634.22	9.9523e+06		High	5.742e-05	6.143e-09	8.91	45.74
Rep_1	High	[K].RQNSSDSISSLNSITSHSSIGSSK.[D]	1xPhospho [S4(98.4)]	1.70927e-10	7.36518e-05	1	1	1	1	Q8NEY1	Q8NEY1 [1178-1201]	Q8NEY1 1xPhospho [S1181(98.4)]	1	2559.17	1.77294e+06		High	5.742e-05	4.01e-12	8.81	29.51
Rep_1	High	[K].RSASPDDDLGSSNWEAADLGNEERK.[Q]	1xPhospho [S4(99.2)]	8.83574e-14	7.36518e-05	1	1	1	1	O00193	O00193 [14-38]	O00193 1xPhospho [S17(99.2)]	2	2799.19	4.34369e+06		High	5.742e-05	7.065e-16	10.46	32.63
Rep_1	High	[R].RPHGSTLSVSASPEK.[S]	1xPhospho [S12(100)]	2.91961e-06	7.36518e-05	1	1	1	1	Q92738	Q92738 [669-683]	Q92738 1xPhospho [S680(100)]	0	1632.77	1.66678e+06		High	5.742e-05	2.717e-07	5.92	10.23
Rep_1	High	[R].RPGQSFHVNSEVNSVLSPR.[S]	1xPhospho [S17(100)]	3.61198e-09	7.36518e-05	1	1	2	3	Q14671	Q14671 [193-211]	Q14671 1xPhospho [S209(100)]	0	2190.05	4.40008e+06		High	5.742e-05	1.296e-10	7.87	36.42
Rep_1	High	[R].RPGPAASPTPGPGPAPPAAPAPPR.[W]	1xPhospho [S7(98.3)]	5.84717e-09	7.36518e-05	1	1	1	1	Q9NUE0	Q9NUE0 [24-47]	Q9NUE0 1xPhospho [S30(98.3)]	0	2264.13	4776465		High	5.742e-05	2.25e-10	7.58	25.04
Rep_1	High	[R].RLSPPSSSAASSYSFSDLNSTR.[G]	1xDeamidated [N19]; 1xPhospho [S3(96.9)]	1.4937e-06	7.36518e-05	1	1	1	1	P50402	P50402 [47-68]	P50402 1xPhospho [S49(96.9)]	1	2398.06	1.00055e+06		High	5.742e-05	1.264e-07	4.64	40.45
Rep_1	High	[R].RLSPPSSSAASSYSFSDLNSTR.[G]	1xPhospho [S3(100)]	3.30258e-08	7.36518e-05	1	1	2	3	P50402	P50402 [47-68]	P50402 1xPhospho [S49(100)]	1	2397.07	8260890		High	5.742e-05	1.623e-09	8.45	39.01
Rep_1	High	[R].RLSLGQGDSTEAATEER.[G]	1xPhospho [S3(100)]	2.82897e-09	7.36518e-05	1	1	1	2	Q6ZRV2	Q6ZRV2 [1001-1017]	Q6ZRV2 1xPhospho [S1003(100)]	1	1899.84	9.50648e+06		High	5.742e-05	9.83e-11	5.2	21.77
Rep_1	High	[K].RLSDEHEPEQR.[K]	1xPhospho [S3(100)]	4.38203e-05	7.36518e-05	1	1	1	2	Q9UK59	Q9UK59 [512-522]	Q9UK59 1xPhospho [S514(100)]	1	1475.63	9290778		High	5.742e-05	5.968e-06	4.7	7.08
Rep_1	High	[K].RINPPSSGGTSSSPIK.[A]	1xPhospho [S13(100)]	3.17845e-05	7.36518e-05	1	1	2	2	P14859	P14859 [436-451]	P14859 1xPhospho [S448(100)]	1	1664.8	26528658		High	5.742e-05	4.132e-06	5.21	12.82
Rep_1	High	[R].RINLTPLKTDTPPSSVPTSVISTPSTEEIQSETPGDAQGSPPELK.[R]	1xDeamidated [Q30]; 1xPhospho [S40(100)]	2.09788e-08	7.36518e-05	1	1	1	1	Q13112	Q13112 [499-543]	Q13112 1xPhospho [S538(100)]	2	4783.34		No Quan Values	High	5.742e-05	9.722e-10	8.82
Rep_1	High	[R].RINLTPLKTDTPPSSVPTSVISTPSTEEIQSETPGDAQGSPPELK.[R]	1xPhospho [S40(100)]	6.27751e-08	7.36518e-05	1	1	1	1	Q13112	Q13112 [499-543]	Q13112 1xPhospho [S538(100)]	2	4782.36	5.22482e+06		High	5.742e-05	3.388e-09	10.12	56.68
Rep_1	High	[K].RLLSDSLPPSTGTFQEAQSR.[L]	1xPhospho [S4(98.5)]	0.00024062	7.36518e-05	1	1	1	1	Q9Y490	Q9Y490 [1222-1241]	Q9Y490 1xPhospho [S1225(98.5)]	1	2270.08		Not Reliable	High	5.742e-05	4.18e-05	5.01
Rep_1	High	[R].RLLEDGEDFNLGDALDSSNSMQTIQK.[T]	1xOxidation [M21]; 1xPhospho [S18(100)]	3.1962e-12	7.36518e-05	1	1	1	1	P05783	P05783 [382-407]	P05783 1xPhospho [S399(100)]	1	2992.32	1.85753e+06		High	5.742e-05	4.258e-14	8.86	55.22
Rep_1	High	[R].RLLEDGEDFNLGDALDSSNSMQTIQK.[T]	1xPhospho [S18(100)]	4.69797e-11	7.36518e-05	1	1	2	2	P05783	P05783 [382-407]	P05783 1xPhospho [S399(100)]	1	2976.33	3332694		High	5.742e-05	9.162e-13	8.07	60.08
Rep_1	High	[K].RLKEDILENEDEQNSPPK.[K]	1xPhospho [S15(100)]	7.94966e-09	7.36518e-05	1	1	1	2	Q9NTI5	Q9NTI5 [1269-1286]	Q9NTI5 1xPhospho [S1283(100)]	2	2234.03	4.25742e+06		High	5.742e-05	3.206e-10	7.43	24.66
Rep_1	High	[K].RLEEETEYLNSQLEDAIR.[L]	1xPhospho [S11(100)]	2.2894e-05	7.36518e-05	1	1	1	1	Q8TD16	Q8TD16 [214-231]	Q8TD16 1xPhospho [S224(100)]	1	2288.04	1.02384e+06		High	5.742e-05	2.837e-06	5.04	56.42
Rep_1	High	[K].RIDFIPVSPAPSPTR.[G]	1xPhospho [S12(99.3)]	1.88069e-06	7.36518e-05	1	1	1	1	Q96E09	Q96E09 [136-150]	Q96E09 1xPhospho [S147(99.3)]	1	1732.88	741690		High	5.742e-05	1.64e-07	6.12	44.69
Rep_1	High	[K].RICPVPPVSTVTGDENISDSEIEQYLR.[T]	1xCarbamidomethyl [C3]; 1xDeamidated [N16]; 1xPhospho [S18(98.5)]	4.35154e-05	7.36518e-05	1	1	1	2	Q9HAW0	Q9HAW0 [368-394]	Q9HAW0 1xPhospho [S385(98.5)]	1	3155.46		Not Reliable	High	5.742e-05	5.933e-06	4.6
Rep_1	High	[R].RISQVSSGETEYNPTEAR.[-]	1xPhospho [S3(100)]	9.14084e-09	7.36518e-05	1	1	1	2	Q6ZNJ1	Q6ZNJ1 [2737-2754]	Q6ZNJ1 1xPhospho [S2739(100)]	1	2103.93	1.29731e+07		High	5.742e-05	3.753e-10	6.23	22.44
Rep_1	High	[R].RLASTSDIEEKENR.[D]	1xPhospho [S4(99.4)]	6.87388e-08	7.36518e-05	1	1	1	1	O14974	O14974 [504-517]	O14974 1xPhospho [S507(99.4)]	2	1727.8	10516461		High	5.742e-05	3.76e-09	5.82	11.03
Rep_1	High	[R].RKVDEGAGDSAAVASGGAQTLALAGSPAPSGHPK.[A]	1xDeamidated [Q19]; 1xPhospho [S26(98.5)]	2.85496e-13	7.36518e-05	1	1	1	2	Q9NZT2	Q9NZT2 [459-492]	Q9NZT2 1xPhospho [S484(98.5)]	2	3211.54		No Quan Values	High	5.742e-05	2.711e-15	9.81
Rep_1	High	[R].RKVDEGAGDSAAVASGGAQTLALAGSPAPSGHPK.[A]	1xPhospho [S26(100)]	1.60478e-16	7.36518e-05	1	1	1	3	Q9NZT2	Q9NZT2 [459-492]	Q9NZT2 1xPhospho [S484(100)]	2	3210.55	8.3236e+06		High	5.742e-05	5.291e-19	14.09	28.8
Rep_1	High	[R].RKTSDANETEDHLESLICK.[V]	1xCarbamidomethyl [C18]; 1xPhospho [T3(99.2)]	8.87842e-10	7.36518e-05	1	1	2	8	Q09161	Q09161 [19-37]	Q09161 1xPhospho [T21(99.2)]	2	2326.04	4.74739e+07		High	5.742e-05	2.618e-11	9.1	31.45
Rep_1	High	[K].RKSLSDSESDDSK.[S]	1xPhospho [S3(100)]	0.000200691	7.36518e-05	1	1	1	2	Q13185	Q13185 [91-103]	Q13185 1xPhospho [S93(100)]	2	1533.64	1.14468e+06		High	5.742e-05	3.395e-05	3.9	6.27
Rep_1	High	[R].RKQSDSDLIPER.[A]	1xPhospho [S4(100)]	1.51651e-05	7.36518e-05	1	1	1	1	Q9P2M4	Q9P2M4 [88-99]	Q9P2M4 1xPhospho [S91(100)]	2	1523.72	4091041		High	5.742e-05	1.772e-06	5.92	12.66
Rep_1	High	[R].RKPVLPALTINPTIAEGPSPTSEGASEANLVDLQK.[K]	1xDeamidated [N]; 1xPhospho [S19(100)]	1.42726e-09	7.36518e-05	1	1	3	3	P36507	P36507 [5-39]	P36507 1xPhospho [S23(100)]	1	3694.89	92366.3		High	5.742e-05	4.499e-11	5.82	62.96
Rep_1	High	[R].RKPVLPALTINPTIAEGPSPTSEGASEANLVDLQK.[K]	1xPhospho [S19(100)]	1.73496e-15	7.36518e-05	1	1	1	6	P36507	P36507 [5-39]	P36507 1xPhospho [S23(100)]	1	3693.91	1.0329e+07		High	5.742e-05	8.016e-18	11.1	62.58
Rep_1	High	[K].RKPSVPDSASPADDSFVDPGER.[L]	1xPhospho [S10(100)]	8.98372e-06	7.36518e-05	1	1	1	1	P16333	P16333 [82-103]	P16333 1xPhospho [S91(100)]	1	2409.07	1.90844e+06		High	5.742e-05	9.739e-07	6.84	27.4
Rep_1	High	[R].RKPNAGGSPAPVR.[R]	1xPhospho [S8(100)]	3.13072e-06	7.36518e-05	1	1	1	2	Q3KQU3	Q3KQU3 [392-404]	Q3KQU3 1xPhospho [S399(100)]	1	1386.7	74051926		High	5.742e-05	2.932e-07	5.96	6.65
Rep_1	High	[R].RKPEDVLDDDDAGSAPLK.[S]	1xPhospho [S14(100)]	1.17526e-08	7.36518e-05	1	1	1	3	P35613	P35613 [349-366]	P35613 1xPhospho [S362(100)]	1	2020.92	8788647		High	5.742e-05	4.982e-10	6.24	27.46
Rep_1	High	[R].RKELEEVSPETPVVPATTQR.[T]	1xPhospho [S8(100)]	2.8993e-06	7.36518e-05	1	1	1	5	Q15149	Q15149 [142-161]	Q15149 1xPhospho [S149(100)]	2	2346.17	4.07121e+07		High	5.742e-05	2.687e-07	6.24	27.67
Rep_1	High	[R].RKDVPSPGGLSAPSSPR.[N]	1xPhospho [S]	7.71213e-11	7.36518e-05	1	1	2	3	Q8N1P7	Q8N1P7 [427-443]		2	1787.88	13919747		High	5.742e-05	1.611e-12	7.87	17.25
Rep_1	High	[K].RKADTTTPTPTAILAPGSPASPPGSLEPK.[A]	2xPhospho [S18(97.5); S25(97.5)]	7.85834e-07	7.36518e-05	1	1	2	3	P25440	P25440 [281-309]	P25440 2xPhospho [S298(97.5); S305(97.5)]	2	3018.46		No Quan Values	High	5.742e-05	6.059e-08	6.52
Rep_1	High	[K].RKADTTTPTPTAILAPGSPASPPGSLEPK.[A]	1xPhospho [S18(100)]	8.58419e-09	7.36518e-05	1	1	2	3	P25440	P25440 [281-309]	P25440 1xPhospho [S298(100)]	2	2938.49	7.8631e+06		High	5.742e-05	3.502e-10	7.97	42.15
Rep_1	High	[R].RLAAAEETAVSPR.[K]	1xPhospho [S11(100)]	1.68192e-06	7.36518e-05	1	1	1	2	Q9BUH6	Q9BUH6 [138-150]	Q9BUH6 1xPhospho [S148(100)]	1	1450.7	33837124		High	5.742e-05	1.441e-07	5.08	14.52
Rep_1	High	[K].RLSSSSATLLNSPDR.[A]	1xPhospho [S5(100)]	2.32159e-05	7.36518e-05	1	1	2	4	Q14244	Q14244 [198-212]	Q14244 1xPhospho [S202(100)]	1	1683.81	1.95634e+07		High	5.742e-05	2.878e-06	4.59	24.31
Rep_1	High	[R].RISSSSVQPCSEEVSTPQDSLAQCK.[E]	2xCarbamidomethyl [C10; C24]; 1xPhospho [S3(98.6)]	2.93653e-07	7.36518e-05	1	1	1	1	P42694	P42694 [1761-1785]	P42694 1xPhospho [S1763(98.6)]	1	2860.25	2.15199e+06		High	5.742e-05	1.968e-08	6.53	29.28
Rep_1	High	[R].RISTSDILSEK.[K]	1xPhospho [S3(100)]	0.000174545	7.36518e-05	1	1	1	2	O60293	O60293 [350-360]	O60293 1xPhospho [S352(100)]	1	1328.65	18570940		High	5.742e-05	2.878e-05	4.74	26.36
Rep_1	High	[R].RPGHPAQPLPLPQTASSPQPQQK.[A]	1xPhospho [S17(98.7)]	6.68459e-08	7.36518e-05	1	1	1	1	O60346	O60346 [396-418]	O60346 1xPhospho [S412(98.7)]	0	2540.28	3.63781e+06		High	5.742e-05	3.639e-09	5.65	24.65
Rep_1	High	[K].RPGGSSPLNAVPCEGPPGSEPPR.[R]	1xCarbamidomethyl [C13]; 1xPhospho [S]	2.99868e-07	7.36518e-05	1	1	1	1	P48634	P48634 [1686-1708]		0	2395.09	1.71774e+06		High	5.742e-05	2.022e-08	5.6	29.29
Rep_1	High	[K].RPEVDSPGETPSWAPQPKSPK.[S]	1xPhospho [S19(100)]	2.46032e-09	7.36518e-05	1	1	1	1	Q9BY89	Q9BY89 [1739-1759]	Q9BY89 1xPhospho [S1757(100)]	1	2370.11	5.92287e+06		High	5.742e-05	8.409e-11	8.51	24.95
Rep_1	High	[K].RPESPSEISPIK.[G]	1xPhospho [S4(100)]	1.05359e-06	7.36518e-05	1	1	1	4	Q7Z5K2	Q7Z5K2 [218-229]	Q7Z5K2 1xPhospho [S221(100)]	0	1419.69	2.8572e+07		High	5.742e-05	8.44e-08	4.2	21.19
Rep_1	High	[K].RPEPSTLENITDDKYATVSSPSK.[S]	1xPhospho [S20(100)]	1.91771e-13	7.36518e-05	1	1	1	1	Q01804	Q01804 [527-549]	Q01804 1xPhospho [S546(100)]	1	2615.22	102776744		High	5.742e-05	1.72e-15	8.35	31.35
Rep_1	High	[R].RPEGPGAQAPSSPR.[V]	1xPhospho [S12(100)]	1.90713e-06	7.36518e-05	1	1	2	4	P40222	P40222 [504-517]	P40222 1xPhospho [S515(100)]	0	1486.68	5.07844e+07		High	5.742e-05	1.665e-07	4.66	8.05
Rep_1	High	[R].RPDPDSDEDEDYERER.[R]	1xPhospho [S6(100)]	1.29155e-05	7.36518e-05	1	1	1	1	Q96I25	Q96I25 [150-165]	Q96I25 1xPhospho [S155(100)]	1	2102.79		No Quan Values	High	5.742e-05	1.478e-06	4
Rep_1	High	[R].RPDHSGGSPSPPTSEPAR.[S]	1xPhospho [S8(100)]	1.25298e-07	7.36518e-05	1	1	2	4	Q8TAD8	Q8TAD8 [45-62]	Q8TAD8 1xPhospho [S52(100)]	0	1911.83	15476373		High	5.742e-05	7.429e-09	5.07	7.71
Rep_1	High	[K].RPATADSPKPSAK.[K]	1xPhospho [S7(100)]	2.87913e-06	7.36518e-05	1	1	1	2	Q03111	Q03111 [286-298]	Q03111 1xPhospho [S292(100)]	0	1405.68	5.42591e+06		High	5.742e-05	2.674e-07	3.69	6.3
Rep_1	High	[K].RPAGSVQNPVYHNQPLNPAPSR.[D]	1xPhospho [Y11(100)]	2.04699e-11	7.36518e-05	1	4	1	1	P00533	P00533 [1100-1121]	P00533 1xPhospho [Y1110(100)]	0	2479.2	1.61898e+06		High	5.742e-05	3.54e-13	6.75	20.99
Rep_1	High	[R].RPAEATSSPTSPERPR.[H]	1xPhospho [S11(100)]	5.78e-07	7.36518e-05	1	1	1	1	Q9BU76	Q9BU76 [210-225]	Q9BU76 1xPhospho [S220(100)]	0	1818.85	7531911		High	5.742e-05	4.279e-08	5.6	7.42
Rep_1	High	[R].RNVSSFPDDATSPLQENR.[N]	1xPhospho [S12(100)]	5.65339e-08	7.36518e-05	1	1	1	5	P52292	P52292 [51-68]	P52292 1xPhospho [S62(100)]	1	2112.93	5.87091e+06		High	5.742e-05	2.994e-09	5.02	29.22
Rep_1	High	[R].RNSVTPLASPEPTK.[K]	1xPhospho [S3(100)]	0.000108588	7.36518e-05	1	1	1	1	Q16875	Q16875 [459-472]	Q16875 1xPhospho [S461(100)]	1	1576.77	1.35201e+06		High	5.742e-05	1.686e-05	5.64	17.4
Rep_1	High	[R].RNSVERPAEPVAGAATPSLVEQQK.[M]	1xPhospho [S3(100)]	9.36579e-12	7.36518e-05	1	1	1	4	Q9BTC0	Q9BTC0 [1454-1477]	Q9BTC0 1xPhospho [S1456(100)]	1	2614.3	6.08557e+06		High	5.742e-05	1.456e-13	11.33	27.02
Rep_1	High	[R].RNSSSPVSPASVPGQR.[R]	1xPhospho [S]	3.72322e-07	7.36518e-05	1	1	1	1	Q9H1B7	Q9H1B7 [655-670]		1	1705.8	16794734		High	5.742e-05	2.586e-08	5.11	13.28
Rep_1	High	[R].RNSSEASSGDFLDLK.[G]	1xPhospho [S]	3.87782e-08	7.36518e-05	1	1	2	12	Q9UK76	Q9UK76 [85-99]		1	1705.74	9.28641e+07		High	5.742e-05	1.947e-09	6.71	34.66
Rep_1	High	[R].RNSLTGEEGQLAR.[V]	1xPhospho [S3(100)]	1.58138e-05	7.36518e-05	1	1	1	2	Q9BX95	Q9BX95 [110-122]	Q9BX95 1xPhospho [S112(100)]	1	1510.7	1.24072e+07		High	5.742e-05	1.865e-06	4.05	16.65
Rep_1	High	[R].RMAPTPIPTRSPSDSSTASTPVAEQIER.[A]	1xPhospho [T9(98.2)]	4.21667e-08	7.36518e-05	1	1	2	2	Q16643	Q16643 [327-354]	Q16643 1xPhospho [T335(98.2)]	2	3062.46	6.89494e+06		High	5.742e-05	2.15e-09	7.81	33.76
Rep_1	High	[R].RMAPTPIPTRSPSDSSTASTPVAEQIER.[A]	1xOxidation [M2]; 1xPhospho [S11(98.4)]	1.25872e-09	7.36518e-05	1	1	1	1	Q16643	Q16643 [327-354]	Q16643 1xPhospho [S337(98.4)]	2	3078.46	2.75202e+06		High	5.742e-05	3.896e-11	7.35	29.77
Rep_1	High	[R].RMEDEGGFPVPQENGQPESPR.[R]	1xPhospho [S19(100)]	1.41257e-06	7.36518e-05	1	1	1	3	Q6ZRV2	Q6ZRV2 [980-1000]	Q6ZRV2 1xPhospho [S998(100)]	1	2436.03	9.28438e+06		High	5.742e-05	1.181e-07	4.59	31.66
Rep_1	High	[R].RMEDEGGFPVPQENGQPESPR.[R]	1xDeamidated [N/Q]; 1xPhospho [S19(100)]	4.83191e-05	7.36518e-05	1	1	2	2	Q6ZRV2	Q6ZRV2 [980-1000]	Q6ZRV2 1xPhospho [S998(100)]	1	2437.01	1.03535e+07		High	5.742e-05	6.654e-06	4.4	33.04
Rep_1	High	[R].RMEDEGGFPVPQENGQPESPR.[R]	1xOxidation [M2]; 1xPhospho [S19(100)]	1.75176e-07	7.36518e-05	1	1	1	2	Q6ZRV2	Q6ZRV2 [980-1000]	Q6ZRV2 1xPhospho [S998(100)]	1	2452.02	8.6508e+06		High	5.742e-05	1.088e-08	6.15	27.8
Rep_1	High	[R].RMEDEGGFPVPQENGQPESPRR.[L]	1xPhospho [S19(100)]	0.000259819	7.36518e-05	1	1	1	1	Q6ZRV2	Q6ZRV2 [980-1001]	Q6ZRV2 1xPhospho [S998(100)]	2	2592.13	1.4401e+06		High	5.742e-05	4.559e-05	5.31	25.78
Rep_1	High	[K].RSSDGSLSHEEDLAK.[V]	2xPhospho [S3(100); S6(100)]	2.09078e-05	7.36518e-05	1	1	2	2	Q13136	Q13136 [237-251]	Q13136 2xPhospho [S239(100); S242(100)]	1	1790.7	14709632		High	5.742e-05	2.567e-06	6.22	15.09
Rep_1	High	[R].RMSDEFVDSFKK.[G]	1xPhospho [S3(100)]	0.000209274	7.36518e-05	1	1	1	2	Q92934	Q92934 [116-127]	Q92934 1xPhospho [S118(100)]	2	1568.68	1158389		High	5.742e-05	3.559e-05	5.12	28.61
Rep_1	High	[R].RNGSPTPAGSLGGGAVATAGGPGSR.[L]	1xPhospho [S4(100)]	4.27596e-08	7.36518e-05	1	1	1	1	Q6P1L5	Q6P1L5 [7-31]	Q6P1L5 1xPhospho [S10(100)]	1	2232.05	2060942		High	5.742e-05	2.175e-09	6.68	22.56
Rep_1	High	[R].RNQEIQQGEDAFPPSSPLFAEPYK.[V]	1xPhospho [S16(98.3)]	2.59594e-05	7.36518e-05	1	1	2	3	Q9UHB7	Q9UHB7 [17-40]	Q9UHB7 1xPhospho [S32(98.3)]	1	2828.29	818019		High	5.742e-05	3.283e-06	4.74	52.02
Rep_1	High	[R].RNSCNVGGGGGGFK.[H]	1xCarbamidomethyl [C4]; 1xPhospho [S3(100)]	0.000233996	7.36518e-05	1	1	1	1	Q7L2J0	Q7L2J0 [150-163]	Q7L2J0 1xPhospho [S152(100)]	1	1446.59	930407		High	5.742e-05	4.022e-05	4.37	8.89
Rep_1	High	[R].RNSEGSELSCTEGSLTSSLDSR.[R]	1xCarbamidomethyl [C10]; 1xPhospho [S3(100)]	7.01936e-08	7.36518e-05	1	1	1	2	Q5T5U3	Q5T5U3 [1667-1688]	Q5T5U3 1xPhospho [S1669(100)]	1	2452.03	7833856		High	5.742e-05	3.855e-09	8.43	37.54
Rep_1	High	[R].RNSEGSELSCTEGSLTSSLDSR.[R]	1xCarbamidomethyl [C10]; 1xDeamidated [N2]; 1xPhospho [S3(97.9)]	7.76729e-05	7.36518e-05	1	1	1	1	Q5T5U3	Q5T5U3 [1667-1688]	Q5T5U3 1xPhospho [S1669(97.9)]	1	2453.01		Not Reliable	High	5.742e-05	1.146e-05	6.25
Rep_1	High	[R].RNSEPPPAAALPLGR.[E]	1xPhospho [S3(100)]	1.59785e-08	7.36518e-05	1	1	1	2	Q3KP66	Q3KP66 [244-258]	Q3KP66 1xPhospho [S246(100)]	1	1625.82	895983		High	5.742e-05	7.107e-10	6.51	30.84
Rep_1	High	[R].RNENLQLGPLGRDPPQECSTFSPTDSGEEPGQLSPGVQFQR.[R]	1xCarbamidomethyl [C18]; 1xDeamidated [Q16]; 1xPhospho [S34(100)]	3.50477e-05	7.36518e-05	1	1	1	1	Q07002	Q07002 [41-81]	Q07002 1xPhospho [S74(100)]	2	4606.09		No Quan Values	High	5.742e-05	4.63e-06	4.85
Rep_1	High	[R].RSSDPALIGLSTSVSDSNFSSEEPSR.[K]	1xPhospho [S3(98.9)]	4.29038e-11	7.36518e-05	1	1	2	6	Q8TEW0	Q8TEW0 [142-167]	Q8TEW0 1xPhospho [S144(98.9)]	1	2805.26	5.78126e+07		High	5.742e-05	8.265e-13	9.42	48.64
Rep_1	High	[R].RSSDPALIGLSTSVSDSNFSSEEPSRK.[N]	1xPhospho [S/T]	8.24987e-13	7.36518e-05	1	1	2	3	Q8TEW0	Q8TEW0 [142-168]		2	2933.35	5.51493e+06		High	5.742e-05	9.045e-15	8.65	41.7
Rep_1	High	[R].RSSDPLGDTASNLGSAVDELMR.[H]	1xPhospho [S/T]	9.30283e-06	7.36518e-05	1	1	1	2	Q7Z6Z7	Q7Z6Z7 [647-668]		1	2371.06	752212		High	5.742e-05	1.016e-06	4.76	69.81
Rep_1	High	[K].SALNLNQPVSVSSVSPVKATQK.[S]	1xPhospho [S15(100)]	1.25872e-09	7.36518e-05	1	1	1	1	Q86XJ1	Q86XJ1 [556-577]	Q86XJ1 1xPhospho [S570(100)]	1	2334.21	6.72902e+06		High	5.742e-05	3.901e-11	9.39	38.59
Rep_1	High	[K].SALNLNQPVSVSSVSPVK.[A]	1xPhospho [S15(100)]	6.07675e-06	7.36518e-05	1	1	1	2	Q86XJ1	Q86XJ1 [556-573]	Q86XJ1 1xPhospho [S570(100)]	0	1905.97	1.13384e+06		High	5.742e-05	6.272e-07	5.18	45.08
Rep_1	High	[K].SALLTQNGTGSLPR.[N]	1xDeamidated [N7]; 1xPhospho [S11(100)]	1.31889e-05	7.36518e-05	1	1	1	4	Q86UU1	Q86UU1 [1007-1020]	Q86UU1 1xPhospho [S1017(100)]	0	1495.72	1.39079e+07		High	5.742e-05	1.52e-06	4.18	35.35
Rep_1	High	[K].SALLTQNGTGSLPR.[N]	1xPhospho [S11(100)]	9.56627e-06	7.36518e-05	1	1	1	4	Q86UU1	Q86UU1 [1007-1020]	Q86UU1 1xPhospho [S1017(100)]	0	1494.73	1.34538e+07		High	5.742e-05	1.049e-06	4.05	32.87
Rep_1	High	[K].SALEAESESLDSFTADSDSTSR.[R]	1xPhospho [S7(98.9)]	4.78128e-08	7.36518e-05	1	1	1	2	Q96C24	Q96C24 [193-214]	Q96C24 1xPhospho [S199(98.9)]	0	2384.96	1.40069e+06		High	5.742e-05	2.481e-09	5.86	43.51
Rep_1	High	[R].SALAPNLLTSGK.[K]	1xPhospho [S10(99.3)]	0.000162778	7.36518e-05	1	1	1	2	O15446	O15446 [163-174]	O15446 1xPhospho [S172(99.3)]	0	1251.63	2.56595e+06		High	5.742e-05	2.678e-05	3.34	39.13
Rep_1	High	[R].SAKSEESLTSLHAVDGDSK.[L]	1xPhospho [S4(100)]	2.90209e-11	7.36518e-05	1	1	1	1	A7KAX9	A7KAX9 [703-721]	A7KAX9 1xPhospho [S706(100)]	1	2040.91	6015938		High	5.742e-05	5.273e-13	8.37	20.66
Rep_1	High	[K].SAKDGTSPEEEIEIER.[Q]	1xPhospho [T/S]	7.29433e-05	7.36518e-05	1	1	1	1	Q9H501	Q9H501 [688-703]		1	1869.81	5.31958e+06		High	5.742e-05	1.065e-05	4.96	24.94
Rep_1	High	[K].SAGSMCITQFMK.[K]	1xCarbamidomethyl [C6]; 1xPhospho [S1(100)]	0.000118902	7.36518e-05	1	1	1	1	Q13111	Q13111 [873-884]	Q13111 1xPhospho [S873(100)]	0	1440.57	527992		High	5.742e-05	1.86e-05	3.65	51.91
Rep_1	High	[R].SAGQSSPAKEGPLDLYPK.[L]	1xPhospho [S6(98.2)]	1.38494e-05	7.36518e-05	1	1	1	1	Q5VV67	Q5VV67 [543-560]	Q5VV67 1xPhospho [S548(98.2)]	1	1924.91	697263		High	5.742e-05	1.597e-06	4.33	33.51
Rep_1	High	[R].SAGGRPGSGPQLGTGR.[G]	1xPhospho [S8(100)]	2.24195e-05	7.36518e-05	1	1	2	4	O14908	O14908 [225-240]	O14908 1xPhospho [S232(100)]	0	1534.71	22113992		High	5.742e-05	2.769e-06	5.19	10.28
Rep_1	High	[R].SAFTPATATGSSPSPVLGQGEKVEGLQAQALYPWR.[A]	1xDeamidated [Q19]; 1xPhospho [S14(100)]	6.94538e-11	7.36518e-05	1	1	1	1	Q15811	Q15811 [891-925]	Q15811 1xPhospho [S904(100)]	1	3682.78		Not Reliable	High	5.742e-05	1.433e-12	7
Rep_1	High	[R].SAFTPATATGSSPSPVLGQGEK.[V]	1xPhospho [S14(100)]	7.46554e-09	7.36518e-05	1	1	1	3	Q15811	Q15811 [891-912]	Q15811 1xPhospho [S904(100)]	0	2170.01	1.41452e+06		High	5.742e-05	2.976e-10	6.39	36.83
Rep_1	High	[K].SAESPTSPVTSETGSTFKK.[F]	1xPhospho [S4(100)]	1.36083e-08	7.36518e-05	1	1	2	7	Q02952	Q02952 [280-298]	Q02952 1xPhospho [S283(100)]	1	2020.91	3.24021e+07		High	5.742e-05	5.907e-10	7.37	21.66
Rep_1	High	[R].SALPVSPSISSAPVPVEIENLPQSPGTDQHDRK.[C]	1xPhospho [S24(100)]	3.36842e-09	7.36518e-05	1	1	1	1	Q9HCM4	Q9HCM4 [413-445]	Q9HCM4 1xPhospho [S436(100)]	1	3532.73	2.43217e+06		High	5.742e-05	1.201e-10	8.85	54.78
Rep_1	High	[K].SAESPTSPVTSETGSTFK.[K]	1xPhospho [S7(100)]	4.65521e-07	7.36518e-05	1	1	2	3	Q02952	Q02952 [280-297]	Q02952 1xPhospho [S286(100)]	0	1892.82	7.35604e+06		High	5.742e-05	3.345e-08	4.15	29.53
Rep_1	High	[K].SAEPSPTVMSTSLGSNLSELDR.[L]	1xDeamidated [N16]; 1xOxidation [M9]; 1xPhospho [S12(99)]	1.24576e-06	7.36518e-05	1	1	1	1	P49023	P49023 [126-147]	P49023 1xPhospho [S137(99)]	0	2375.03		No Quan Values	High	5.742e-05	1.023e-07	4.13
Rep_1	High	[K].SAEPSPTVMSTSLGSNLSELDR.[L]	1xOxidation [M9]; 1xPhospho [S12(100)]	1.50236e-07	7.36518e-05	1	1	2	4	P49023	P49023 [126-147]	P49023 1xPhospho [S137(100)]	0	2374.05	2.88205e+06		High	5.742e-05	9.186e-09	5.66	47.69
Rep_1	High	[K].SAEPSPTVMSTSLGSNLSELDR.[L]	1xPhospho [S12(100)]	3.81944e-09	7.36518e-05	1	1	2	7	P49023	P49023 [126-147]	P49023 1xPhospho [S137(100)]	0	2358.05	6.67486e+06		High	5.742e-05	1.388e-10	6.11	56.87
Rep_1	High	[R].SADNLSCPSPLNVMEPVTELMQEQSYLK.[S]	1xCarbamidomethyl [C7]; 1xDeamidated [N12]; 1xPhospho [S1(100)]	4.26136e-05	7.36518e-05	1	1	2	2	P28290	P28290 [1055-1082]	P28290 1xPhospho [S1055(100)]	0	3261.44		No Quan Values	High	5.742e-05	5.769e-06	4.18
Rep_1	High	[R].SADNLSCPSPLNVMEPVTELMQEQSYLK.[S]	1xCarbamidomethyl [C7]; 1xPhospho [S/T/Y]	3.40826e-05	7.36518e-05	1	1	2	2	P28290	P28290 [1055-1082]		0	3260.46	263467		High	5.742e-05	4.485e-06	3.15	90.01
Rep_1	High	[K].SADGSAPAGEGEGVTLQR.[N]	1xPhospho [S1(98.7)]	1.04022e-05	7.36518e-05	1	1	1	1	Q01650	Q01650 [31-48]	Q01650 1xPhospho [S31(98.7)]	0	1781.77	795834		High	5.742e-05	1.155e-06	3.05	22.01
Rep_1	High	[R].SADEADELPPDLPKPPSPAPSSEDPGLAQPR.[K]	1xDeamidated [Q29]; 1xPhospho [S17(100)]	2.55693e-06	7.36518e-05	1	1	1	1	Q8TBE0	Q8TBE0 [85-115]	Q8TBE0 1xPhospho [S101(100)]	0	3261.48		No Quan Values	High	5.742e-05	2.337e-07	4.55
Rep_1	High	[R].SADEADELPPDLPKPPSPAPSSEDPGLAQPR.[K]	1xPhospho [S17(100)]	1.13904e-05	7.36518e-05	1	1	2	4	Q8TBE0	Q8TBE0 [85-115]	Q8TBE0 1xPhospho [S101(100)]	0	3260.5	960688		High	5.742e-05	1.279e-06	3.84	48.34
Rep_1	High	[R].SADAGSFSPTPGQIGGAVK.[L]	1xPhospho [S8(100)]	2.15989e-07	7.36518e-05	1	1	2	4	O00443	O00443 [1546-1564]	O00443 1xPhospho [S1553(100)]	0	1826.83	3.77067e+06		High	5.742e-05	1.383e-08	5.21	36.07
Rep_1	High	[R].SAAVETASLSPSLVPAR.[Q]	1xPhospho [S10(100)]	1.79099e-06	7.36518e-05	1	1	1	3	Q2KHT3	Q2KHT3 [971-987]	Q2KHT3 1xPhospho [S980(100)]	0	1735.86	1.16154e+07		High	5.742e-05	1.547e-07	5.53	43.09
Rep_1	High	[R].SAASREDLVGPEVGASPQSGRK.[S]	1xPhospho [S16(100)]	1.23263e-09	7.36518e-05	1	1	3	3	Q86X27	Q86X27 [293-314]	Q86X27 1xPhospho [S308(100)]	2	2278.08	32668404		High	5.742e-05	3.799e-11	9.06	18.7
Rep_1	High	[R].SAASREDLVGPEVGASPQSGR.[K]	1xPhospho [S4(100)]	3.71874e-08	7.36518e-05	1	1	2	6	Q86X27	Q86X27 [293-313]	Q86X27 1xPhospho [S296(100)]	1	2149.99	1.5119e+07		High	5.742e-05	1.86e-09	5.92	24.91
Rep_1	High	[R].SAASPVVSSMPER.[A]	1xPhospho [S4(100)]	5.07389e-05	7.36518e-05	1	1	1	2	P18583	P18583 [1766-1778]	P18583 1xPhospho [S1769(100)]	0	1397.61	4.94923e+06		High	5.742e-05	7.054e-06	4.12	24.34
Rep_1	High	[R].SAAQPSTSPAEVQSLKK.[A]	1xPhospho [S8(100)]	1.42246e-06	7.36518e-05	1	1	1	2	Q14789	Q14789 [2865-2881]	Q14789 1xPhospho [S2872(100)]	1	1808.88	16349007		High	5.742e-05	1.191e-07	6.46	16.67
Rep_1	High	[K].SAESPSWTPAEHVAK.[R]	1xPhospho [S4(100)]	3.48039e-05	7.36518e-05	1	1	1	2	Q13415	Q13415 [196-210]	Q13415 1xPhospho [S199(100)]	0	1676.73	7.87492e+06		High	5.742e-05	4.567e-06	4.06	22.9
Rep_1	High	[R].SALPVSPSISSAPVPVEIENLPQSPGTDQHDRK.[C]	1xDeamidated [N/Q]; 1xPhospho [S24(100)]	5.73979e-07	7.36518e-05	1	1	2	2	Q9HCM4	Q9HCM4 [413-445]	Q9HCM4 1xPhospho [S436(100)]	1	3533.72	371212		High	5.742e-05	4.243e-08	5.23	57.7
Rep_1	High	[R].SALSSSLRDLSEAGK.[R]	1xPhospho [S6(99.3)]	0.000124856	7.36518e-05	1	1	2	3	Q6DN90	Q6DN90 [920-934]	Q6DN90 1xPhospho [S925(99.3)]	1	1600.76	5645936		High	5.742e-05	1.968e-05	4.87	28.01
Rep_1	High	[R].SALVTSSSSLPSFPSTLSWSR.[D]	1xPhospho [S12(97.2)]	3.74479e-08	7.36518e-05	1	1	2	6	Q14161	Q14161 [551-571]	Q14161 1xPhospho [S562(97.2)]	0	2277.08	799799		High	5.742e-05	1.873e-09	5.56	68.51
Rep_1	High	[R].SASPDDDLGSSNWEAADLGNEER.[K]	1xPhospho [S3(98.8)]	3.01605e-08	7.36518e-05	1	1	1	2	O00193	O00193 [15-37]	O00193 1xPhospho [S17(98.8)]	0	2514.99	61128668		High	5.742e-05	1.466e-09	7.53	46.85
Rep_1	High	[R].SASPACLSDPSLGEHGFLNLK.[S]	1xCarbamidomethyl [C6]; 1xPhospho [S1(100)]	6.38725e-11	7.36518e-05	1	1	1	1	Q9H6B9	Q9H6B9 [61-81]	Q9H6B9 1xPhospho [S61(100)]	0	2280.04	1.39827e+06		High	5.742e-05	1.301e-12	7.47	54.01
Rep_1	High	[R].SASITNLSLDR.[S]	1xPhospho [S3(100)]	5.8341e-05	7.36518e-05	1	1	1	1	Q9Y2I7	Q9Y2I7 [305-315]	Q9Y2I7 1xPhospho [S307(100)]	0	1256.59	501463		High	5.742e-05	8.3e-06	2.99	35.23
Rep_1	High	[R].SASLSSLLITPFPSPNSSLTR.[S]	1xPhospho [S/T]	4.37697e-06	7.36518e-05	1	1	1	4	Q8TF40	Q8TF40 [259-279]		0	2255.13	1.58915e+06		High	5.742e-05	4.316e-07	4.5	78.08
Rep_1	High	[R].SASGEVLGSWGGSGGTIPIVQAVPQGAETPRPLFQTK.[L]	1xPhospho [S/T]	3.17473e-06	7.36518e-05	1	1	1	1	Q2M3G4	Q2M3G4 [306-342]		0	3759.87	991762		High	5.742e-05	2.988e-07	3.89	70.75
Rep_1	High	[K].SASDSSGKQSTQVMAASMSAFDPLKNQDEINK.[N]	1xPhospho [S3(88.3)]	1.01866e-05	7.36518e-05	1	1	1	2	Q92734	Q92734 [148-179]	Q92734 1xPhospho [S150(88.3)]	2	3452.53	548755		High	5.742e-05	1.128e-06	4.76	51.55
Rep_1	High	[R].SASDNTLVAMDFSGHAGR.[V]	1xPhospho [S3(98.9)]	9.47696e-08	7.36518e-05	1	1	2	3	Q14451	Q14451 [366-383]	Q14451 1xPhospho [S368(98.9)]	0	1915.8	2615001		High	5.742e-05	5.398e-09	6.82	39.9
Rep_1	High	[K].SASDASISSGTHGQYSILQTAR.[L]	1xPhospho [S3(98.8)]	9.12984e-10	7.36518e-05	1	1	1	1	O15056	O15056 [1122-1143]	O15056 1xPhospho [S1124(98.8)]	0	2317.05	2.11782e+06		High	5.742e-05	2.705e-11	7.74	33.91
Rep_1	High	[R].SASASPLTPCSVTR.[S]	1xCarbamidomethyl [C10]; 1xPhospho [S3(100)]	1.9498e-05	7.36518e-05	1	1	3	6	Q3KQU3	Q3KQU3 [364-377]	Q3KQU3 1xPhospho [S366(100)]	0	1513.67	4.18208e+07		High	5.742e-05	2.363e-06	3.59	27.1
Rep_1	High	[R].SASASHQADIKEAR.[R]	1xPhospho [S3(100)]	8.68509e-05	7.36518e-05	1	1	1	2	Q14739	Q14739 [97-110]	Q14739 1xPhospho [S99(100)]	1	1550.7		No Quan Values	High	5.742e-05	1.302e-05	4.7
Rep_1	High	[R].SASADNLTLPR.[W]	1xPhospho [S3(100)]	0.000105598	7.36518e-05	1	1	1	5	Q8ND76	Q8ND76 [324-334]	Q8ND76 1xPhospho [S326(100)]	0	1224.56	1.61744e+08		High	5.742e-05	1.627e-05	4.42	29.33
Rep_1	High	[R].SAQGSSSPVPSMVQKSPR.[I]	1xOxidation [M12]; 1xPhospho [S16(100)]	3.45618e-05	7.36518e-05	1	1	1	1	P35658	P35658 [651-668]	P35658 1xPhospho [S666(100)]	1	1925.88	2.11634e+06		High	5.742e-05	4.535e-06	5.26	11.66
Rep_1	High	[R].SAQGSSSPVPSMVQKSPR.[I]	1xPhospho [S16(100)]	3.21163e-08	7.36518e-05	1	1	2	6	P35658	P35658 [651-668]	P35658 1xPhospho [S666(100)]	1	1909.88	1.25351e+07		High	5.742e-05	1.578e-09	7.71	18.71
Rep_1	High	[R].SAQGSSSPVPSMVQK.[S]	1xPhospho [S7(100)]	2.78036e-06	7.36518e-05	1	1	1	2	P35658	P35658 [651-665]	P35658 1xPhospho [S657(100)]	0	1569.7	3.37076e+06		High	5.742e-05	2.563e-07	4.3	19.12
Rep_1	High	[R].SAPTAPTPPPPPPPATPR.[K]	1xPhospho [T7(100)]	2.53304e-08	7.36518e-05	1	1	3	10	Q14202	Q14202 [811-828]	Q14202 1xPhospho [T817(100)]	0	1828.9	7.82595e+06		High	5.742e-05	1.198e-09	5.38	26.61
Rep_1	High	[R].SAPSSAPSTPLSTDAPEFLSVPK.[D]	1xPhospho [S1(98)]	2.22635e-05	7.36518e-05	1	1	3	6	Q9UKF7	Q9UKF7 [270-292]	Q9UKF7 1xPhospho [S270(98)]	0	2366.12	1.40556e+06		High	5.742e-05	2.761e-06	3.9	61.5
Rep_1	High	[K].SAPSRPQQAGYEAPVLFR.[T]	1xPhospho [S1(100)]	3.25679e-08	7.36518e-05	1	1	1	1	Q9NUP1	Q9NUP1 [186-203]	Q9NUP1 1xPhospho [S186(100)]	0	2053.99	1.70573e+06		High	5.742e-05	1.603e-09	6.31	39.32
Rep_1	High	[R].SAMDSPVPASMFAPEPSSPGAAR.[A]	1xPhospho [S18(100)]	3.83233e-12	7.36518e-05	1	1	2	9	O00178	O00178 [8-30]	O00178 1xPhospho [S25(100)]	0	2340	5.71263e+07		High	5.742e-05	5.246e-14	8.54	54.46
Rep_1	High	[R].SAMDSPVPASMFAPEPSSPGAAR.[A]	1xOxidation [M]; 1xPhospho [S]	3.8909e-11	7.36518e-05	1	1	4	16	O00178	O00178 [8-30]		0	2356	6.00205e+07		High	5.742e-05	7.356e-13	7.02	48.44
Rep_1	High	[R].SAMDSPVPASMFAPEPSSPGAAR.[A]	2xOxidation [M3; M11]; 1xPhospho [S18(98.8)]	1.30344e-09	7.36518e-05	1	1	2	8	O00178	O00178 [8-30]	O00178 1xPhospho [S25(98.8)]	0	2371.99	2.2627e+07		High	5.742e-05	4.066e-11	7.26	37.54
Rep_1	High	[R].SAMPFTASPASSTTAR.[V]	1xPhospho [S8(100)]	1.08472e-05	7.36518e-05	1	1	1	6	O00151	O00151 [123-138]	O00151 1xPhospho [S130(100)]	0	1662.72	8.68645e+07		High	5.742e-05	1.208e-06	4.11	33.23
Rep_1	High	[R].SAMPFTASPASSTTAR.[V]	1xOxidation [M3]; 1xPhospho [S8(100)]	8.67554e-06	7.36518e-05	1	1	1	18	O00151	O00151 [123-138]	O00151 1xPhospho [S130(100)]	0	1678.71	3.37998e+07		High	5.742e-05	9.376e-07	3.92	22.32
Rep_1	High	[K].SANPPHTIQASEEQSSTPAPVKK.[S]	1xPhospho [T17(100)]	2.40353e-11	7.36518e-05	1	1	1	2	Q9Y450	Q9Y450 [215-237]	Q9Y450 1xPhospho [T231(100)]	1	2484.18	15768177		High	5.742e-05	4.274e-13	9.75	13.12
Rep_1	High	[R].SAAPSSVPAAPPGPEPR.[V]	1xPhospho [S6(100)]	6.47811e-05	7.36518e-05	1	1	1	1	Q1W6H9	Q1W6H9 [174-190]	Q1W6H9 1xPhospho [S179(100)]	0	1667.78	578536		High	5.742e-05	9.321e-06	3.05	25.15
Rep_1	High	[R].SAPAMQSSGSFNYARPK.[Q]	1xPhospho [S10(100)]	1.45747e-09	7.36518e-05	1	1	2	4	Q8WX93	Q8WX93 [719-735]	Q8WX93 1xPhospho [S728(100)]	0	1878.82	9.97012e+06		High	5.742e-05	4.606e-11	7.28	22.35
Rep_1	High	[R].SAPASPTHPGLMSPR.[S]	1xPhospho [S1(100)]	6.07675e-06	7.36518e-05	1	1	1	1	P85037	P85037 [416-430]	P85037 1xPhospho [S416(100)]	0	1585.72	5.01791e+06		High	5.742e-05	6.26e-07	4.59	20.57
Rep_1	High	[R].SAPASPTHPGLMSPR.[S]	2xPhospho [S1(100); S5(100)]	9.84784e-05	7.36518e-05	1	1	1	1	P85037	P85037 [416-430]	P85037 2xPhospho [S416(100); S420(100)]	0	1665.69	2.83481e+06		High	5.742e-05	1.505e-05	4.56	26.23
Rep_1	High	[R].SAPPSPPFPPPPAFPELAACTPPASPEPMSALASR.[S]	1xCarbamidomethyl [C20]; 1xPhospho [S5(97.9)]	2.35371e-11	7.36518e-05	1	1	2	6	Q8WX93	Q8WX93 [684-718]	Q8WX93 1xPhospho [S688(97.9)]	0	3619.7	1.63534e+06		High	5.742e-05	4.146e-13	6.77	78.04
Rep_1	High	[R].SAPPSPPFPPPPAFPELAACTPPASPEPMSALASR.[S]	1xCarbamidomethyl [C20]; 1xOxidation [M29]; 1xPhospho [S5(99.9)]	6.64608e-07	7.36518e-05	1	1	2	5	Q8WX93	Q8WX93 [684-718]	Q8WX93 1xPhospho [S688(99.9)]	0	3635.7	588616		High	5.742e-05	4.993e-08	5	72.01
Rep_1	High	[K].SAPSPTSNSTYLTMNAASR.[E]	1xPhospho [S4(100)]	3.08731e-06	7.36518e-05	1	1	1	2	Q96JM2	Q96JM2 [292-310]	Q96JM2 1xPhospho [S295(100)]	0	2035.88	1.3543e+06		High	5.742e-05	2.889e-07	3.08	34.33
Rep_1	High	[K].SAPSPTSNSTYLTMNAASR.[E]	1xOxidation [M14]; 1xPhospho [S/T/Y]	0.000121418	7.36518e-05	1	1	1	5	Q96JM2	Q96JM2 [292-310]		0	2051.87	343585		High	5.742e-05	1.915e-05	2.46	26.11
Rep_1	High	[R].SAPAMQSSGSFNYARPK.[Q]	1xDeamidated [Q6]; 1xPhospho [S1(100)]	2.54213e-05	7.36518e-05	1	1	1	1	Q8WX93	Q8WX93 [719-735]	Q8WX93 1xPhospho [S719(100)]	0	1879.8		Not Reliable	High	5.742e-05	3.192e-06	4.26
Rep_1	High	[R].SASPSVPGPTKPKPK.[T]	1xPhospho [S3(98.8)]	0.000121418	7.36518e-05	1	1	1	1	Q03164	Q03164 [3525-3539]	Q03164 1xPhospho [S3527(98.8)]	0	1557.8	6996654		High	5.742e-05	1.906e-05	3.4	8.59
Rep_1	High	[K].SAAPSALGSGSPDSVAK.[L]	1xPhospho [S]	0.00010341	7.36518e-05	1	1	1	1	Q9P2J2	Q9P2J2 [787-803]		0	1581.72	730324		High	5.742e-05	1.586e-05	3.29	22.18
Rep_1	High	[R].SAADSISESVPVGPK.[V]	1xPhospho [S5(100)]	2.80313e-05	7.36518e-05	1	1	1	2	P45974	P45974 [779-793]	P45974 1xPhospho [S783(100)]	0	1523.7	1.03688e+06		High	5.742e-05	3.576e-06	3.13	32.59
Rep_1	High	[K].RTGSNISGASSDISLDEQYK.[H]	1xPhospho [T2(99.3)]	2.6599e-08	7.36518e-05	1	1	1	2	P22059	P22059 [376-395]	P22059 1xPhospho [T377(99.3)]	1	2207.98	1.73331e+06		High	5.742e-05	1.271e-09	6.19	30.01
Rep_1	High	[R].RTESVPSDINNPVDR.[A]	1xDeamidated [N10]; 1xPhospho [S4(100)]	0.000160522	7.36518e-05	1	1	1	1	Q8IVT5	Q8IVT5 [403-417]	Q8IVT5 1xPhospho [S406(100)]	1	1779.79		Not Reliable	High	5.742e-05	2.621e-05	3.23
Rep_1	High	[R].RTESVPSDINNPVDR.[A]	1xPhospho [S4(100)]	8.67554e-06	7.36518e-05	1	1	1	2	Q8IVT5	Q8IVT5 [403-417]	Q8IVT5 1xPhospho [S406(100)]	1	1778.81	42092700		High	5.742e-05	9.418e-07	4.35	22.21
Rep_1	High	[R].RSVPPATPATPTSPATVDAAVPGAGKK.[R]	1xPhospho [S13(100)]	7.7849e-09	7.36518e-05	1	1	1	2	Q6NYC8	Q6NYC8 [478-504]	Q6NYC8 1xPhospho [S490(100)]	2	2624.34	4.15281e+06		High	5.742e-05	3.125e-10	6.15	28.11
Rep_1	High	[R].RSVPPATPATPTSPATVDAAVPGAGK.[K]	1xPhospho [S13(100)]	6.73141e-08	7.36518e-05	1	1	1	2	Q6NYC8	Q6NYC8 [478-503]	Q6NYC8 1xPhospho [S490(100)]	1	2496.25	4.5476e+06		High	5.742e-05	3.652e-09	6.11	33.15
Rep_1	High	[R].RSTSTLYSQFQTAESENR.[S]	1xPhospho [S4(96.5)]	2.8358e-07	7.36518e-05	1	1	1	1	O95248	O95248 [1746-1763]	O95248 1xPhospho [S1749(96.5)]	1	2184.96	1.38484e+06		High	5.742e-05	1.896e-08	6.43	34.08
Rep_1	High	[R].RSTQGVTLTDLQEAEK.[T]	1xPhospho [T3(99.1)]	2.81946e-06	7.36518e-05	1	1	1	2	O14974	O14974 [694-709]	O14974 1xPhospho [T696(99.1)]	1	1855.88	4.91237e+06		High	5.742e-05	2.597e-07	8.06	30.34
Rep_1	High	[K].RSTAPSAAASASASAAASSPAGGGAEALELLEHCGVCR.[E]	2xCarbamidomethyl [C34; C37]; 1xPhospho [S19(98.2)]	1.45297e-18	7.36518e-05	1	1	1	1	Q13263	Q13263 [32-69]	Q13263 1xPhospho [S50(98.2)]	1	3678.66	10060077		High	5.74152e-05	2.45579e-21	15.33	50.91
Rep_1	High	[R].RSSTVAPAQPDGAESEWTDVETR.[C]	1xPhospho [S2(98.5)]	1.43071e-07	7.36518e-05	1	1	2	2	Q02241	Q02241 [910-932]	Q02241 1xPhospho [S911(98.5)]	1	2569.12	14125063		High	5.742e-05	8.687e-09	7.23	34.2
Rep_1	High	[R].RSSTSSEPTPTVK.[T]	1xPhospho [S3(100)]	6.60776e-06	7.36518e-05	1	1	1	1	Q69YQ0	Q69YQ0 [830-842]	Q69YQ0 1xPhospho [S832(100)]	1	1456.67	23782786		High	5.742e-05	6.9e-07	4.77	8.3
Rep_1	High	[R].RSSSSSAAASTPPPGPPAPADPLGYLPLHGGYQYK.[Q]	1xDeamidated [Q33]; 1xPhospho [T11(97.6)]	4.76492e-05	7.36518e-05	1	1	1	2	Q8NDT2	Q8NDT2 [228-262]	Q8NDT2 1xPhospho [T238(97.6)]	1	3575.68		No Quan Values	High	5.742e-05	6.536e-06	3.42
Rep_1	High	[R].RSSSSSAAASTPPPGPPAPADPLGYLPLHGGYQYK.[Q]	1xPhospho [T11(97.9)]	1.03274e-11	7.36518e-05	1	1	3	3	Q8NDT2	Q8NDT2 [228-262]	Q8NDT2 1xPhospho [T238(97.9)]	1	3574.7	1.78682e+06		High	5.742e-05	1.626e-13	8.63	55.8
Rep_1	High	[R].RSSSPAELDLKDDLQQTQGK.[C]	1xPhospho [S/T]	5.69986e-07	7.36518e-05	1	1	1	4	Q2PPJ7	Q2PPJ7 [818-837]		2	2296.08	1293663		High	5.742e-05	4.189e-08	6.38	28.97
Rep_1	High	[R].RSSSLGSYDDEQEDLTPAQLTR.[R]	1xPhospho [S4(97.8)]	5.05591e-08	7.36518e-05	1	1	2	4	O94988	O94988 [649-670]	O94988 1xPhospho [S652(97.8)]	1	2548.12	2.64808e+06		High	5.742e-05	2.649e-09	7.19	38.99
Rep_1	High	[K].RTLNAEGTDALGPNVDGTSVSPGDTEPMIR.[A]	1xDeamidated [N14]; 1xPhospho [S21(100)]	3.59117e-08	7.36518e-05	1	1	1	1	Q5M775	Q5M775 [198-227]	Q5M775 1xPhospho [S218(100)]	1	3151.42		No Quan Values	High	5.742e-05	1.784e-09	6
Rep_1	High	[R].RSSSDLITLPATTPPCPTKK.[E]	1xCarbamidomethyl [C16]; 1xPhospho [S/T]	2.79648e-07	7.36518e-05	1	1	1	2	Q5TCZ1	Q5TCZ1 [817-836]		2	2250.12	2750504		High	5.742e-05	1.857e-08	6.95	33.26
Rep_1	High	[R].RSSQGATQMPLYSSPIVK.[N]	1xPhospho [S/T/Y]	0.000209274	7.36518e-05	1	1	1	1	Q05469	Q05469 [949-966]		1	2029.98	1.60057e+06		High	5.742e-05	3.551e-05	4.99	37.35
Rep_1	High	[R].RSSPSARPPDVPGQQPQAAK.[S]	1xPhospho [S]	4.86576e-05	7.36518e-05	1	1	1	1	Q96JP5	Q96JP5 [81-100]		1	2154.05	18004188		High	5.742e-05	6.7e-06	6.12	12.22
Rep_1	High	[K].RSSPDDGNDVSPYSLSPVSNK.[S]	1xPhospho [S/Y]	3.85548e-07	7.36518e-05	1	1	1	2	Q9UM11	Q9UM11 [136-156]		1	2301	274332		High	5.742e-05	2.687e-08	4	31.78
Rep_1	High	[K].RSSITEPEGPNGPNIQK.[L]	1xDeamidated [N14]; 1xPhospho [S3(100)]	2.35145e-06	7.36518e-05	1	1	1	1	Q13625	Q13625 [735-751]	Q13625 1xPhospho [S737(100)]	1	1904.87		Not Reliable	High	5.742e-05	2.112e-07	5.41
Rep_1	High	[K].RSSITEPEGPNGPNIQK.[L]	1xPhospho [S3(100)]	6.80144e-11	7.36518e-05	1	1	1	2	Q13625	Q13625 [735-751]	Q13625 1xPhospho [S737(100)]	1	1903.89	50624880		High	5.742e-05	1.398e-12	7.79	18.51
Rep_1	High	[K].RSSITEPEGPGGPNIQK.[L]	1xPhospho [S3(100)]	1.28536e-09	7.36518e-05	1	1	1	1	Q96KQ4	Q96KQ4 [708-724]	Q96KQ4 1xPhospho [S710(100)]	1	1846.87	5054786		High	5.742e-05	4.011e-11	6.83	18.59
Rep_1	High	[R].RSSGREEDDEELLR.[R]	1xPhospho [S3(99.3)]	0.00014356	7.36518e-05	1	1	1	1	O14639	O14639 [585-598]	O14639 1xPhospho [S587(99.3)]	2	1770.77		No Quan Values	High	5.742e-05	2.311e-05	3.67
Rep_1	High	[K].RSSGFISELPSEEGK.[K]	1xPhospho [S3(100)]	1.59593e-09	7.36518e-05	1	1	2	5	Q5VZK9	Q5VZK9 [966-980]	Q5VZK9 1xPhospho [S968(100)]	1	1702.77	1.96947e+07		High	5.742e-05	5.134e-11	7.12	33.27
Rep_1	High	[R].RSSGAPAPGSGATIFALSSGQGR.[C]	1xPhospho [S/T]	1.17668e-07	7.36518e-05	1	1	1	1	Q969Y2	Q969Y2 [23-45]		1	2212.05	723471		High	5.742e-05	6.942e-09	5.47	40.38
Rep_1	High	[R].RSSFSEGQTLTVTSGAK.[K]	1xPhospho [S3(98.5)]	5.51723e-05	7.36518e-05	1	1	1	1	Q92622	Q92622 [386-402]	Q92622 1xPhospho [S388(98.5)]	1	1835.85	4.47342e+06		High	5.742e-05	7.762e-06	5.41	22.72
Rep_1	High	[R].RSSEDLSAYASISFQK.[Q]	1xPhospho [S/Y]	0.000176999	7.36518e-05	1	1	1	3	P35568	P35568 [1221-1236]		1	1868.84	254857		High	5.742e-05	2.943e-05	3.67	43.06
Rep_1	High	[R].RSSDSYPLAPVR.[A]	1xPhospho [S3(100)]	2.52445e-05	7.36518e-05	1	1	2	6	Q52LW3	Q52LW3 [1142-1153]	Q52LW3 1xPhospho [S1144(100)]	1	1427.67	2.81747e+07		High	5.742e-05	3.174e-06	4.68	22.69
Rep_1	High	[R].RSSDSWEVWGSASTNR.[N]	1xPhospho [S3(100)]	1.84171e-06	7.36518e-05	1	1	1	2	Q8N6T3	Q8N6T3 [359-374]	Q8N6T3 1xPhospho [S361(100)]	1	1904.79	2224647		High	5.742e-05	1.599e-07	3.73	36.18
Rep_1	High	[R].RSSDPLGDTASNLGSAVDELMR.[H]	1xOxidation [M21]; 1xPhospho [S3(98.4)]	2.18762e-08	7.36518e-05	1	1	1	1	Q7Z6Z7	Q7Z6Z7 [647-668]	Q7Z6Z7 1xPhospho [S649(98.4)]	1	2387.05	1.23618e+06		High	5.742e-05	1.016e-09	7.39	55.45
Rep_1	High	[R].RSSSDEQGLSYSSLK.[N]	1xPhospho [S/Y]	7.76729e-05	7.36518e-05	1	1	1	7	Q9NPH3	Q9NPH3 [554-568]		1	1723.75	4.30018e+06		High	5.742e-05	1.148e-05	5.59	21.23
Rep_1	High	[K].RTIQEVLEEQSEDEDREAK.[R]	1xPhospho [S11(100)]	2.19236e-12	7.36518e-05	1	1	1	2	P18858	P18858 [131-149]	P18858 1xPhospho [S141(100)]	2	2384.06	2.68386e+07		High	5.742e-05	2.77e-14	8.85	26.56
Rep_1	High	[K].RTIQEVLEEQSEDEDREAK.[R]	1xDeamidated [Q10]; 1xPhospho [S11(100)]	6.36577e-08	7.36518e-05	1	1	1	2	P18858	P18858 [131-149]	P18858 1xPhospho [S141(100)]	2	2385.05	525307		High	5.742e-05	3.433e-09	7.25	26.56
Rep_1	High	[R].RTPAPPEPGSPAPGEGPSGR.[K]	1xPhospho [S10(100)]	3.76649e-09	7.36518e-05	1	1	1	2	P0C1Z6	P0C1Z6 [171-190]	P0C1Z6 1xPhospho [S180(100)]	1	1993.91	4.15487e+07		High	5.742e-05	1.361e-10	7	16.07
Rep_1	High	[K].SAAATSPAPHLVAGPLLGTVGK.[A]	1xPhospho [T/S]	2.19289e-06	7.36518e-05	1	1	1	1	Q96RK0	Q96RK0 [734-755]		0	2095.09		No Quan Values	High	5.742e-05	1.956e-07	3.65
Rep_1	High	[R].SAAASNLSGLSLQEAQQILNVSKLSPEEVQK.[N]	2xDeamidated [Q13; Q16]; 1xPhospho [S25(100)]	7.09348e-05	7.36518e-05	1	1	1	1	Q9Y3D7	Q9Y3D7 [45-75]	Q9Y3D7 1xPhospho [S69(100)]	1	3321.65		Not Reliable	High	5.742e-05	1.031e-05	4.32
Rep_1	High	[R].SAAASNLSGLSLQEAQQILNVSKLSPEEVQK.[N]	1xPhospho [S25(100)]	5.59479e-05	7.36518e-05	1	1	1	1	Q9Y3D7	Q9Y3D7 [45-75]	Q9Y3D7 1xPhospho [S69(100)]	1	3319.68	451079		High	5.742e-05	7.889e-06	4.01	70.75
Rep_1	High	[R].RYWEEETVPTTAGASPGPPR.[N]	1xPhospho [S15(100)]	1.3452e-06	7.36518e-05	1	1	1	3	O15213	O15213 [27-46]	O15213 1xPhospho [S41(100)]	1	2281.03	1.19672e+07		High	5.742e-05	1.123e-07	5.33	34.28
Rep_1	High	[R].RYPSSISSSPQKDLTQAK.[N]	2xPhospho [S5(98.7); S9(100)]	8.27091e-05	7.36518e-05	1	1	3	6	Q14157	Q14157 [601-618]	Q14157 2xPhospho [S605(98.7); S609(100)]	2	2152.97	5.52047e+07		High	5.742e-05	1.235e-05	6.13	25.49
Rep_1	High	[R].RYEDDGISDDEIEGKR.[T]	1xPhospho [S8(100)]	2.81946e-06	7.36518e-05	1	1	1	2	Q9Y2K7	Q9Y2K7 [21-36]	Q9Y2K7 1xPhospho [S28(100)]	2	1976.82	7823232		High	5.742e-05	2.605e-07	6.19	18.71
Rep_1	High	[R].RWDQTADQTPGATPK.[K]	1xPhospho [T13(100)]	2.01425e-07	7.36518e-05	1	1	1	2	O75533	O75533 [199-213]	O75533 1xPhospho [T211(100)]	1	1751.77	14444183		High	5.742e-05	1.28e-08	5.37	15.81
Rep_1	High	[K].RVTFPSDEDIVSGAVEPK.[D]	1xPhospho [S6(100)]	3.50477e-05	7.36518e-05	1	1	1	1	O75864	O75864 [45-62]	O75864 1xPhospho [S50(100)]	1	2025.95	921763		High	5.742e-05	4.638e-06	4.59	43.07
Rep_1	High	[R].RVSVCAETYNPDEEEEDTDPR.[V]	1xCarbamidomethyl [C5]; 1xPhospho [S3(100)]	2.84879e-09	7.36518e-05	1	1	1	3	P13861	P13861 [97-117]	P13861 1xPhospho [S99(100)]	1	2591.02	4.97049e+07		High	5.742e-05	9.9e-11	7.6	27.08
Rep_1	High	[K].RVSISEGDDKIEYR.[A]	1xPhospho [S3(100)]	1.71546e-07	7.36518e-05	1	1	1	1	P22087	P22087 [122-135]	P22087 1xPhospho [S124(100)]	2	1746.81	1.66357e+06		High	5.742e-05	1.068e-08	7.08	20.85
Rep_1	High	[R].RVSGDAAQDLDR.[G]	1xPhospho [S3(100)]	9.49972e-06	7.36518e-05	1	1	1	2	Q9Y4H2	Q9Y4H2 [558-569]	Q9Y4H2 1xPhospho [S560(100)]	1	1382.61	2.55091e+07		High	5.742e-05	1.043e-06	4.38	11.56
Rep_1	High	[R].RVSEVEEEKEPVPQPLPSDDTR.[V]	1xDeamidated [Q14]; 1xPhospho [S3(100)]	5.25411e-05	7.36518e-05	1	1	1	1	O43290	O43290 [446-467]	O43290 1xPhospho [S448(100)]	2	2617.2		No Quan Values	High	5.742e-05	7.323e-06	4.79
Rep_1	High	[R].RVSEVEEEKEPVPQPLPSDDTR.[V]	1xPhospho [S3(100)]	5.10358e-06	7.36518e-05	1	1	1	1	O43290	O43290 [446-467]	O43290 1xPhospho [S448(100)]	2	2616.22		No Quan Values	High	5.742e-05	5.134e-07	5.74
Rep_1	High	[R].RVNSGDTEVGSSLLR.[H]	1xPhospho [S4(100)]	0.0002244	7.36518e-05	1	1	1	1	O75592	O75592 [3502-3516]	O75592 1xPhospho [S3505(100)]	1	1669.79	1.78595e+06		High	5.742e-05	3.845e-05	4.59	26.73
Rep_1	High	[R].RVNDAEPGSPEAPQGK.[R]	1xPhospho [S9(100)]	1.00454e-05	7.36518e-05	1	1	1	1	Q8N8A6	Q8N8A6 [75-90]	Q8N8A6 1xPhospho [S83(100)]	1	1731.77	1.84653e+06		High	5.742e-05	1.106e-06	5.2	9.23
Rep_1	High	[R].RVGTEGLVDSFSQGLER.[S]	1xPhospho [S10(100)]	1.26478e-05	7.36518e-05	1	1	1	1	O75170	O75170 [280-296]	O75170 1xPhospho [S289(100)]	1	1929.91	1.19691e+06		High	5.742e-05	1.45e-06	4.65	42.27
Rep_1	High	[K].RVEIQMPKPAEAPTAPSPAQTLENSEPAPVSQLQSR.[L]	1xDeamidated [Q20]; 1xOxidation [M6]; 1xPhospho [S17(100)]	6.43305e-05	7.36518e-05	1	1	1	1	Q9UHD8	Q9UHD8 [187-222]	Q9UHD8 1xPhospho [S203(100)]	1	3951.92	471840		High	5.742e-05	9.276e-06	5.43	43.68
Rep_1	High	[R].RTPSDDEEDNLFAPPK.[L]	1xPhospho [T/S]	1.52713e-05	7.36518e-05	2	2	2	2	Q9Y4E1; Q641Q2	Q9Y4E1 [330-345]; Q641Q2 [330-345]		1	1910.82	2.92754e+06	Shared	High	5.742e-05	1.789e-06	6.78	32.68
Rep_1	High	[R].RTSETSISPPGSSIGSPNR.[V]	1xPhospho [S8(98.9)]	9.96357e-07	7.36518e-05	1	1	2	3	O94929	O94929 [275-293]	O94929 1xPhospho [S282(98.9)]	1	2009.93	1.14259e+07		High	5.742e-05	7.927e-08	4.95	21.87
Rep_1	High	[R].RTSFSTSDVSK.[L]	1xPhospho [S3(100)]	4.23172e-05	7.36518e-05	1	1	1	1	Q13459	Q13459 [1352-1362]	Q13459 1xPhospho [S1354(100)]	1	1294.57	54587572		High	5.742e-05	5.732e-06	4.16	11.19
Rep_1	High	[R].RTSMGGTQQQFVEGVR.[M]	1xPhospho [S3(100)]	4.16322e-07	7.36518e-05	1	1	2	4	P35222	P35222 [550-565]	P35222 1xPhospho [S552(100)]	1	1860.84	1.88257e+07		High	5.742e-05	2.938e-08	5.4	24.97
Rep_1	High	[R].RTSMGGTQQQFVEGVR.[M]	1xOxidation [M4]; 1xPhospho [S3(100)]	1.09997e-05	7.36518e-05	1	1	2	2	P35222	P35222 [550-565]	P35222 1xPhospho [S552(100)]	1	1876.84	21680093		High	5.742e-05	1.229e-06	4.3	19.04
Rep_1	High	[R].RTSSTLDSEGTFNSYR.[K]	1xPhospho [S3(100)]	2.50394e-06	7.36518e-05	1	1	3	5	Q92609	Q92609 [41-56]	Q92609 1xPhospho [S43(100)]	1	1900.81	4.07077e+07		High	5.742e-05	2.276e-07	4.21	24.6
Rep_1	High	[K].SAAGLPLPPAAAAIPTPPPLPSTYLPISHPPQIVNSNSNSPSTPEGR.[G]	2xDeamidated [N/Q]; 1xPhospho [S/T/Y]	0.00016974	7.36518e-05	1	1	4	10	O00472	O00472 [359-405]		0	4761.38	137658		High	5.742e-05	2.802e-05	3.47	79.57
Rep_1	High	[R].RTSTPVIMEGVQEETDTR.[D]	1xPhospho [S3(98.6)]	6.21884e-10	7.36518e-05	1	1	1	2	Q8NFC6	Q8NFC6 [657-674]	Q8NFC6 1xPhospho [S659(98.6)]	1	2128.96	5.56805e+06		High	5.742e-05	1.747e-11	5.84	34.41
Rep_1	High	[R].RVASGPSPGEGISPQSAQAPQAPGDNHVVPVLR.[-]	1xPhospho [S13(100)]	9.76643e-12	7.36518e-05	1	1	1	2	Q14764	Q14764 [861-893]	Q14764 1xPhospho [S873(100)]	1	3355.65	7790709		High	5.742e-05	1.53e-13	9.62	38.03
Rep_1	High	[R].RVASGPSPGEGISPQSAQAPQAPGDNHVVPVLR.[-]	1xDeamidated [Q]; 1xPhospho [S13(100)]	7.24249e-11	7.36518e-05	1	1	3	3	Q14764	Q14764 [861-893]	Q14764 1xPhospho [S873(100)]	1	3356.64	780010		High	5.742e-05	1.499e-12	8.49	38.49
Rep_1	High	[R].RVASGPSPGEGISPQSAQAPQAPGDNHVVPVLR.[-]	2xDeamidated [Q18; Q21]; 1xPhospho [S13(100)]	1.85863e-10	7.36518e-05	1	1	1	2	Q14764	Q14764 [861-893]	Q14764 1xPhospho [S873(100)]	1	3357.62		No Quan Values	High	5.742e-05	4.391e-12	7.56
Rep_1	High	[R].RVEHNQSYSQAGITETEWTSGSSK.[G]	1xPhospho [S7(100)]	2.94999e-09	7.36518e-05	1	1	1	2	P42167	P42167 [216-239]	P42167 1xPhospho [S222(100)]	1	2762.21	3.06318e+06		High	5.742e-05	1.03e-10	8.87	25.29
Rep_1	High	[R].RVEHNQSYSQAGITETEWTSGSSK.[G]	1xDeamidated [Q10]; 1xPhospho [S7(100)]	8.66517e-07	7.36518e-05	1	1	1	1	P42167	P42167 [216-239]	P42167 1xPhospho [S222(100)]	1	2763.19		Not Reliable	High	5.742e-05	6.774e-08	5.63
Rep_1	High	[K].RVEIQMPKPAEAPTAPSPAQTLENSEPAPVSQLQSR.[L]	1xOxidation [M6]; 1xPhospho [S17(99.9)]	1.50596e-05	7.36518e-05	1	1	1	1	Q9UHD8	Q9UHD8 [187-222]	Q9UHD8 1xPhospho [S203(99.9)]	1	3950.93		No Quan Values	High	5.742e-05	1.758e-06	5.58
Rep_1	High	[R].RTSVPSPEQPQPYR.[T]	1xPhospho [S3(99)]	4.93417e-05	7.36518e-05	1	1	2	3	Q8TEH3	Q8TEH3 [518-531]	Q8TEH3 1xPhospho [S520(99)]	1	1721.8	3022282		High	5.742e-05	6.836e-06	5.21	17.81
Rep_1	High	[K].SHVEDGDIAGAPASSPEAPPAEQDPVQLK.[T]	1xPhospho [S15(98.4)]	6.08995e-10	7.36518e-05	1	1	2	8	Q9P2E9	Q9P2E9 [1263-1291]	Q9P2E9 1xPhospho [S1277(98.4)]	0	2992.36	6.54767e+07		High	5.742e-05	1.705e-11	8.66	37.6
Rep_1	High	[R].NNSFTAPSTVGK.[R]	1xPhospho [S3(100)]	0.000110114	7.36518e-05	1	1	1	2	O95453	O95453 [555-566]	O95453 1xPhospho [S557(100)]	0	1302.57	5286664		High	5.742e-05	1.703e-05	3.63	19.53
Rep_1	High	[R].NNQVLGIGSGSTIVHAVQR.[I]	1xPhospho [S11(99.1)]	3.49228e-08	7.36518e-05	1	1	1	2	P49247	P49247 [96-114]	P49247 1xPhospho [S106(99.1)]	0	2030.02	3.52771e+06		High	5.742e-05	1.734e-09	6.29	46.54
Rep_1	High	[R].LPNLSSPSAEGPPGPPSGPAPR.[K]	1xPhospho [S6(100)]	2.60163e-09	7.36518e-05	1	1	2	2	O60784	O60784 [457-478]	O60784 1xPhospho [S462(100)]	0	2162.03	6.81208e+06		High	5.742e-05	8.911e-11	5.92	39.29
Rep_1	High	[R].LPNGLGGPNGFPKPTPEEGPPELNRQSPNSSSAAASVASR.[R]	3xDeamidated [N3; N9; N24]; 1xPhospho [S27(99.9)]	3.62416e-12	7.36518e-05	1	1	1	1	Q9H1B7	Q9H1B7 [189-228]	Q9H1B7 1xPhospho [S215(99.9)]	1	4067.9		No Quan Values	High	5.742e-05	4.897e-14	12.49
Rep_1	High	[R].LPNGLGGPNGFPKPTPEEGPPELNRQSPNSSSAAASVASR.[R]	2xDeamidated [N9; N]; 1xPhospho [S27(100)]	1.42554e-10	7.36518e-05	1	1	2	3	Q9H1B7	Q9H1B7 [189-228]	Q9H1B7 1xPhospho [S215(100)]	1	4066.91	5.23854e+06		High	5.742e-05	3.24e-12	11.59	45.79
Rep_1	High	[R].LPNGLGGPNGFPKPTPEEGPPELNRQSPNSSSAAASVASR.[R]	1xDeamidated [N]; 1xPhospho [S27(99.8)]	1.30783e-12	7.36518e-05	1	1	2	5	Q9H1B7	Q9H1B7 [189-228]	Q9H1B7 1xPhospho [S215(99.8)]	1	4065.93	2.0053e+07		High	5.742e-05	1.531e-14	14.35	45.22
Rep_1	High	[R].LPNGLGGPNGFPKPTPEEGPPELNRQSPNSSSAAASVASR.[R]	1xPhospho [S27(97.2)]	4.76403e-11	7.36518e-05	1	1	1	2	Q9H1B7	Q9H1B7 [189-228]	Q9H1B7 1xPhospho [S215(97.2)]	1	4064.95	10139418		High	5.742e-05	9.317e-13	12.94	43.68
Rep_1	High	[R].LPLQQHETASQTSFPDVYNEGTQAVTEENIASLQK.[R]	1xDeamidated [Q23]; 1xPhospho [S10(91.6)]	0.000256218	7.36518e-05	1	1	1	2	Q14789	Q14789 [441-475]	Q14789 1xPhospho [S450(91.6)]	0	3954.83		No Quan Values	High	5.742e-05	4.469e-05	4.22
Rep_1	High	[R].IPLPLDSFPVPVSTPEGLGTSSNNLGVPATEQR.[Q]	1xPhospho [S/T]	2.46625e-07	7.36518e-05	1	1	1	2	Q5JTW2	Q5JTW2 [609-641]		0	3469.73	224429		High	5.742e-05	1.609e-08	4.1	80.81
Rep_1	High	[R].LPLCSLPGEPGNGPDQQLQRSPPEFQ.[-]	1xCarbamidomethyl [C4]; 1xPhospho [S21(100)]	5.90233e-07	7.36518e-05	1	1	1	3	Q96GX2	Q96GX2 [72-97]	Q96GX2 1xPhospho [S92(100)]	1	2941.36	5.31517e+06		High	5.742e-05	4.377e-08	7.16	56.6
Rep_1	High	[K].LPKPPTDPLGAVFSPPQASPPQPSHGLQSCR.[N]	1xCarbamidomethyl [C30]; 1xDeamidated [Q17]; 1xPhospho [S19(100)]	1.24725e-05	7.36518e-05	1	1	1	1	O75385	O75385 [570-600]	O75385 1xPhospho [S588(100)]	0	3344.61	302744		High	5.742e-05	1.422e-06	4.87	53.5
Rep_1	High	[R].LPHSSSSENIK.[S]	1xPhospho [S6(100)]	0.000145578	7.36518e-05	1	1	1	2	Q76I76	Q76I76 [1212-1222]	Q76I76 1xPhospho [S1217(100)]	0	1278.57	1.60439e+07		High	5.742e-05	2.342e-05	4.6	8.85
Rep_1	High	[R].LPGPTGSVVSTGTSFSSSSPGLASAGAAEGK.[Q]	1xPhospho [S19(98.3)]	2.70966e-10	7.36518e-05	1	1	3	12	Q7Z434	Q7Z434 [240-270]	Q7Z434 1xPhospho [S258(98.3)]	0	2844.33	1.02451e+07		High	5.742e-05	6.771e-12	8.45	47.81
Rep_1	High	[R].LPGPPPASPIPTEGPR.[T]	1xPhospho [S8(100)]	5.9925e-06	7.36518e-05	1	1	1	2	Q9H6A9	Q9H6A9 [1902-1917]	Q9H6A9 1xPhospho [S1909(100)]	0	1662.83	6.75024e+06		High	5.742e-05	6.164e-07	5.02	35.85
Rep_1	High	[R].IPEPESPAKPNVPTASTAPPADSR.[D]	1xPhospho [S6(100)]	5.12082e-09	7.36518e-05	1	1	1	2	Q9BZL4	Q9BZL4 [504-527]	Q9BZL4 1xPhospho [S509(100)]	0	2509.2	2.92074e+06		High	5.742e-05	1.931e-10	6.65	27.31
Rep_1	High	[K].IPEINSSDMSAHVTSPSGR.[V]	1xPhospho [S15(97.7)]	5.77304e-08	7.36518e-05	1	1	1	1	O75369	O75369 [2121-2139]	O75369 1xPhospho [S2135(97.7)]	0	2064.91	3.36076e+06		High	5.742e-05	3.087e-09	6.65	31.72
Rep_1	High	[K].IPNSYEVLFPESPAR.[A]	1xPhospho [S12(100)]	1.18492e-07	7.36518e-05	1	1	1	4	O14686	O14686 [4811-4825]	O14686 1xPhospho [S4822(100)]	0	1798.84	2.89865e+06		High	5.742e-05	7.01e-09	5.7	55.56
Rep_1	High	[R].LPELDPRGSDEENLDSETSASTESLLEER.[A]	1xDeamidated [N13]; 1xPhospho [S9(100)]	2.05688e-07	7.36518e-05	1	1	1	1	Q13459	Q13459 [1984-2012]	Q13459 1xPhospho [S1992(100)]	1	3299.43		No Quan Values	High	5.742e-05	1.309e-08	5.57
Rep_1	High	[R].LPEGPVDSEDDEEEDEEIDRTDPLQGR.[D]	1xPhospho [S8(100)]	2.22105e-07	7.36518e-05	1	1	1	1	Q8TEU7	Q8TEU7 [223-249]	Q8TEU7 1xPhospho [S230(100)]	1	3164.31	933514		High	5.742e-05	1.43e-08	5.63	44
Rep_1	High	[R].LPEASQSPLVLK.[Q]	1xPhospho [S7(100)]	1.58138e-05	7.36518e-05	1	1	1	1	Q13330	Q13330 [516-527]	Q13330 1xPhospho [S522(100)]	0	1361.71	5623301		High	5.742e-05	1.871e-06	5.65	37.74
Rep_1	High	[R].LPDSSNKIEEDRCSNSADITGPSFIR.[S]	1xCarbamidomethyl [C13]; 1xDeamidated [N15]; 1xPhospho [S14(98.2)]	3.01969e-07	7.36518e-05	1	1	1	1	Q52LW3	Q52LW3 [506-531]	Q52LW3 1xPhospho [S519(98.2)]	2	2989.32		Not Reliable	High	5.742e-05	2.039e-08	7.91
Rep_1	High	[R].LPDSSNKIEEDRCSNSADITGPSFIR.[S]	1xCarbamidomethyl [C13]; 1xPhospho [S/T]	3.19698e-06	7.36518e-05	1	1	2	2	Q52LW3	Q52LW3 [506-531]		2	2988.34	2.49009e+06		High	5.742e-05	3.008e-07	7.9	37.54
Rep_1	High	[R].LPDSDDDEDEETAIQR.[V]	1xPhospho [S4(100)]	4.82057e-07	7.36518e-05	1	1	1	3	Q96K21	Q96K21 [351-366]	Q96K21 1xPhospho [S354(100)]	0	1927.74	6.11394e+06		High	5.742e-05	3.475e-08	6.27	27.13
Rep_1	High	[R].LPCTSPSGSTTTQPAPDGVPGPLADTSLVTASAK.[V]	1xCarbamidomethyl [C3]; 1xPhospho [T/S]	0.000104863	7.36518e-05	1	1	1	10	Q5H9F3	Q5H9F3 [526-559]		0	3361.59	140591		High	5.742e-05	1.61e-05	2.66	58.27
Rep_1	High	[K].IPCKSSPELEDTATSSK.[R]	1xCarbamidomethyl [C3]; 1xPhospho [S6(99.3)]	9.87045e-09	7.36518e-05	1	1	1	3	P46013	P46013 [2823-2839]	P46013 1xPhospho [S2828(99.3)]	1	1929.85	49174967		High	5.742e-05	4.089e-10	6.13	15.72
Rep_1	High	[K].IPCKSPPPELTDTATSTK.[R]	1xCarbamidomethyl [C3]; 1xPhospho [S5(100)]	8.83792e-08	7.36518e-05	1	1	1	2	P46013	P46013 [2584-2601]	P46013 1xPhospho [S2588(100)]	1	2022.95	3.2219e+06		High	5.742e-05	5.011e-09	6.37	23.51
Rep_1	High	[K].IPCESPPLEVVDTTASTKR.[H]	1xCarbamidomethyl [C3]; 1xPhospho [S5(100)]	1.11383e-12	7.36518e-05	1	1	1	2	P46013	P46013 [2704-2722]	P46013 1xPhospho [S2708(100)]	1	2180.03	9424531		High	5.742e-05	1.277e-14	9.52	37.88
Rep_1	High	[K].IPCESPPLEVVDTTASTK.[R]	1xCarbamidomethyl [C3]; 1xPhospho [S5(100)]	1.50924e-09	7.36518e-05	1	1	1	9	P46013	P46013 [2704-2721]	P46013 1xPhospho [S2708(100)]	0	2023.93	9.18325e+06		High	5.742e-05	4.794e-11	6.88	44.96
Rep_1	High	[K].IPCDSPQSDPVDTPTSTK.[Q]	1xCarbamidomethyl [C3]; 1xPhospho [S5(100)]	0.000191122	7.36518e-05	1	1	2	3	P46013	P46013 [1249-1266]	P46013 1xPhospho [S1253(100)]	0	2024.85	337228		High	5.742e-05	3.194e-05	2.71	24.41
Rep_1	High	[R].IPAVTLAVTSVAGSPAR.[C]	1xPhospho [S14(100)]	7.96883e-07	7.36518e-05	1	1	1	2	Q9Y4B5	Q9Y4B5 [183-199]	Q9Y4B5 1xPhospho [S196(100)]	0	1689.89	2.78079e+06		High	5.742e-05	6.146e-08	5.19	52.99
Rep_1	High	[R].LPAGYTLHETPPAGASPVLTPQESQSALEAAAANGGQRPR.[E]	2xDeamidated [Q22; N34]; 1xPhospho [S16(100)]	8.42655e-07	7.36518e-05	1	1	1	1	P0C7T5	P0C7T5 [236-275]	P0C7T5 1xPhospho [S251(100)]	0	4092.97		No Quan Values	High	5.742e-05	6.543e-08	7.06
Rep_1	High	[R].LNYGIPAIVK.[L]	1xPhospho [Y3(100)]	2.10543e-05	7.36518e-05	1	1	1	1	P14923	P14923 [478-487]	P14923 1xPhospho [Y480(100)]	0	1167.62	230684		High	5.742e-05	2.59e-06	3.14	43.61
Rep_1	High	[R].LPELDPRGSDEENLDSETSASTESLLEER.[A]	1xPhospho [S9(100)]	4.22175e-07	7.36518e-05	1	1	1	1	Q13459	Q13459 [1984-2012]	Q13459 1xPhospho [S1992(100)]	1	3298.45	1.94898e+06		High	5.742e-05	2.971e-08	6.26	55.56
Rep_1	High	[K].INSSPNVNTTASGVEDLNIIQVTIPDDDNER.[L]	1xPhospho [S/T]	5.14522e-05	7.36518e-05	1	1	1	2	P78347	P78347 [828-858]		0	3420.58	306146		High	5.742e-05	7.159e-06	4.31	70.11
Rep_1	High	[R].LPNTYPNSSSPGPGGLGGSVHYATMAR.[S]	1xPhospho [S10(100)]	1.48116e-13	7.36518e-05	1	1	2	7	Q96N67	Q96N67 [855-881]	Q96N67 1xPhospho [S864(100)]	0	2768.25	2.09587e+07		High	5.742e-05	1.283e-15	8.97	41.38
Rep_1	High	[R].LPNTYPNSSSPGPGGLGGSVHYATMAR.[S]	1xOxidation [M25]; 1xPhospho [S/T/Y]	1.35756e-10	7.36518e-05	1	1	1	7	Q96N67	Q96N67 [855-881]		0	2784.24	1.46729e+07		High	5.742e-05	3.077e-12	7.85	36.89
Rep_1	High	[R].IPYQSPVSSSESAPGTIMNGHGGGR.[S]	1xDeamidated [N19]; 1xPhospho [S5(100)]	1.36542e-11	7.36518e-05	1	1	2	4	Q5T6F2	Q5T6F2 [626-650]	Q5T6F2 1xPhospho [S630(100)]	0	2567.12	5.59905e+06		High	5.742e-05	2.239e-13	8.29	34.76
Rep_1	High	[R].LPVDPAPPCPRPLPTSSTSSLAPVSGSGPGPSPAR.[S]	1xCarbamidomethyl [C9]; 1xPhospho [S32(100)]	9.0141e-09	7.36518e-05	1	1	1	2	Q96L91	Q96L91 [686-720]	Q96L91 1xPhospho [S717(100)]	0	3486.71	2.38217e+06		High	5.742e-05	3.697e-10	7.23	46.37
Rep_1	High	[K].LPTAPFGCAPGTSFLQVTPPTSQNTTAR.[N]	1xCarbamidomethyl [C8]; 1xDeamidated [Q16]; 1xPhospho [T18(100)]	1.06097e-06	7.36518e-05	1	1	1	3	Q8ND82	Q8ND82 [523-550]	Q8ND82 1xPhospho [T540(100)]	0	2998.4		No Quan Values	High	5.742e-05	8.54e-08	6.37
Rep_1	High	[K].LPTAPFGCAPGTSFLQVTPPTSQNTTAR.[N]	1xCarbamidomethyl [C8]; 1xPhospho [T18(100)]	1.36542e-11	7.36518e-05	1	1	2	8	Q8ND82	Q8ND82 [523-550]	Q8ND82 1xPhospho [T540(100)]	0	2997.42	7.47643e+06		High	5.742e-05	2.227e-13	9.18	66.35
Rep_1	High	[K].LPSVPTVDSVSQDPVSNMSITER.[L]	1xOxidation [M18]; 1xPhospho [S/T]	3.23803e-07	7.36518e-05	1	1	2	2	P50851	P50851 [1777-1799]		0	2554.17	2406688		High	5.742e-05	2.201e-08	6.57	49.31
Rep_1	High	[K].LPSVPTVDSVSQDPVSNMSITER.[L]	1xPhospho [S11(100)]	4.3111e-07	7.36518e-05	1	1	2	4	P50851	P50851 [1777-1799]	P50851 1xPhospho [S1787(100)]	0	2538.18	5.70903e+06		High	5.742e-05	3.055e-08	6.65	57.66
Rep_1	High	[R].LPSTSGSEGVPFR.[T]	1xPhospho [S7(100)]	1.07717e-05	7.36518e-05	1	1	3	5	P29317	P29317 [895-907]	P29317 1xPhospho [S901(100)]	0	1413.64	3.59353e+07		High	5.742e-05	1.203e-06	4.37	35
Rep_1	High	[K].IPSTENSSQEISVEERTPTK.[A]	1xPhospho [T17(100)]	1.64113e-09	7.36518e-05	1	1	2	2	Q96T58	Q96T58 [2405-2424]	Q96T58 1xPhospho [T2421(100)]	1	2312.07	8929529		High	5.742e-05	5.302e-11	8.18	21.48
Rep_1	High	[K].LPSSSGNSSSGNYFTPQQTSSFLKSPTPPPSSKPSSIPR.[K]	1xDeamidated [Q18]; 1xPhospho [S25(99.9)]	7.37979e-07	7.36518e-05	1	1	1	1	Q8NEM7	Q8NEM7 [468-506]	Q8NEM7 1xPhospho [S492(99.9)]	1	4117.94		No Quan Values	High	5.742e-05	5.656e-08	6.1
Rep_1	High	[K].LPSSSGLPAADVSPATAEEPLSPSTPTR.[R]	1xPhospho [S22(98.5)]	2.52694e-10	7.36518e-05	1	1	2	8	O43149	O43149 [1497-1524]	O43149 1xPhospho [S1518(98.5)]	0	2815.34	2.64747e+07		High	5.742e-05	6.245e-12	8.73	48.67
Rep_1	High	[R].LPSSPVYEDAASFK.[A]	1xPhospho [S4(100)]	4.49011e-08	7.36518e-05	1	1	2	6	Q14247	Q14247 [415-428]	Q14247 1xPhospho [S418(100)]	0	1590.71	1.74672e+08		High	5.742e-05	2.313e-09	5.56	42.18
Rep_1	High	[R].LPSQENELLENPSVVLSTNSPAALK.[V]	1xPhospho [S3(100)]	3.69287e-08	7.36518e-05	1	1	2	3	Q96DR7	Q96DR7 [220-244]	Q96DR7 1xPhospho [S222(100)]	0	2730.36	2.50831e+06		High	5.742e-05	1.851e-09	6.28	68.08
Rep_1	High	[R].LPSPTSPFSSLSQDQAATSK.[A]	1xDeamidated [Q13]; 1xPhospho [S6(100)]	8.68509e-05	7.36518e-05	1	1	1	1	Q8WWI1	Q8WWI1 [986-1005]	Q8WWI1 1xPhospho [S991(100)]	0	2129.96		Not Reliable	High	5.742e-05	1.304e-05	3.75
Rep_1	High	[R].LPSPTSPFSSLSQDQAATSK.[A]	1xPhospho [S6(100)]	8.19449e-07	7.36518e-05	1	1	2	3	Q8WWI1	Q8WWI1 [986-1005]	Q8WWI1 1xPhospho [S991(100)]	0	2128.98	1.23475e+06		High	5.742e-05	6.347e-08	4.55	50.15
Rep_1	High	[R].LPNTYPNSSSPGPGGLGGSVHYATMAR.[S]	2xDeamidated [N3; N7]; 1xPhospho [S10(95.3)]	3.8646e-05	7.36518e-05	1	1	1	2	Q96N67	Q96N67 [855-881]	Q96N67 1xPhospho [S864(95.3)]	0	2770.22	1819430		High	5.742e-05	5.176e-06	4.02	43.47
Rep_1	High	[R].IPSPLQPEMQGTPDDEPSEPEPSPSTLIYR.[N]	2xDeamidated [Q6; Q10]; 1xPhospho [S3(100)]	4.53245e-06	7.36518e-05	1	1	1	1	Q96GY3	Q96GY3 [180-209]	Q96GY3 1xPhospho [S182(100)]	0	3389.5		Not Reliable	High	5.742e-05	4.486e-07	4.34
Rep_1	High	[K].IPSKEEEADMSSPTQR.[T]	1xPhospho [S12(100)]	1.79099e-06	7.36518e-05	1	1	1	1	O00515	O00515 [345-360]	O00515 1xPhospho [S356(100)]	1	1884.8	2.52092e+06		High	5.742e-05	1.551e-07	5.67	13.05
Rep_1	High	[R].LPSKADTSQEICSPR.[L]	1xCarbamidomethyl [C12]; 1xPhospho [S13(100)]	3.33763e-05	7.36518e-05	1	1	1	1	P52948	P52948 [1016-1030]	P52948 1xPhospho [S1028(100)]	1	1768.79	701933		High	5.742e-05	4.373e-06	4.45	14.89
Rep_1	High	[R].LPSGSGAASPTGSAVDIR.[A]	2xPhospho [S5(100); S9(100)]	1.33423e-07	7.36518e-05	1	1	1	1	Q09666	Q09666 [208-225]	Q09666 2xPhospho [S212(100); S216(100)]	0	1802.77	3.35635e+06		High	5.742e-05	7.983e-09	6.59	36.94
Rep_1	High	[R].LPSGSGAASPTGSAVDIR.[A]	1xPhospho [S9(100)]	1.79487e-10	7.36518e-05	1	1	3	31	Q09666	Q09666 [208-225]	Q09666 1xPhospho [S216(100)]	0	1722.81	7.28214e+08		High	5.742e-05	4.222e-12	7.1	29.31
Rep_1	High	[K].LPSFISLQSSPSPGAQPR.[V]	1xPhospho [S12(100)]	0.000256218	7.36518e-05	1	1	1	1	Q8IXZ2	Q8IXZ2 [909-926]	Q8IXZ2 1xPhospho [S920(100)]	0	1948.95	207738		High	5.742e-05	4.471e-05	3.05	54.95
Rep_1	High	[R].IPSFFPSPEEPPSPSAPSIAK.[S]	1xPhospho [S13(100)]	5.34631e-08	7.36518e-05	1	1	2	6	Q12802	Q12802 [2697-2717]	Q12802 1xPhospho [S2709(100)]	0	2262.07	9.80093e+06		High	5.742e-05	2.822e-09	5.74	62.11
Rep_1	High	[R].LPSAQTPNGTDYVASGK.[S]	1xDeamidated [N8]; 1xPhospho [T6(100)]	1.6431e-08	7.36518e-05	1	1	1	4	Q9Y520	Q9Y520 [1960-1976]	Q9Y520 1xPhospho [T1965(100)]	0	1786.79	1.21955e+07		High	5.742e-05	7.319e-10	6.43	27
Rep_1	High	[K].LPPTFFCGVCSDTDEDNGNGEDFQSELQK.[V]	2xCarbamidomethyl [C7; C10]; 2xDeamidated [N17; N19]; 1xPhospho [S/T]	7.70469e-06	7.36518e-05	1	1	1	3	P49792	P49792 [2731-2759]		0	3388.32		No Quan Values	High	5.742e-05	8.227e-07	5.08
Rep_1	High	[K].LPPTFFCGVCSDTDEDNGNGEDFQSELQK.[V]	2xCarbamidomethyl [C7; C10]; 1xDeamidated [N]; 1xPhospho [S11(100)]	7.74006e-08	7.36518e-05	1	1	3	10	P49792	P49792 [2731-2759]	P49792 1xPhospho [S2741(100)]	0	3387.33	2.14288e+06		High	5.742e-05	4.31e-09	5.41	62.93
Rep_1	High	[K].LPPTFFCGVCSDTDEDNGNGEDFQSELQK.[V]	2xCarbamidomethyl [C7; C10]; 1xPhospho [S11(100)]	2.64458e-07	7.36518e-05	1	1	2	7	P49792	P49792 [2731-2759]	P49792 1xPhospho [S2741(100)]	0	3386.35	3.80948e+06		High	5.742e-05	1.744e-08	7.51	62.96
Rep_1	High	[K].LPPQSSGVDTSPCPNSPVFR.[T]	1xCarbamidomethyl [C13]; 1xDeamidated [N/Q]; 1xPhospho [S16(100)]	0.000216705	7.36518e-05	1	1	2	2	O75815	O75815 [348-367]	O75815 1xPhospho [S363(100)]	0	2222.98		No Quan Values	High	5.742e-05	3.696e-05	4.61
Rep_1	High	[K].LPPQSSGVDTSPCPNSPVFR.[T]	1xCarbamidomethyl [C13]; 1xPhospho [S16(100)]	1.57191e-10	7.36518e-05	1	1	1	7	O75815	O75815 [348-367]	O75815 1xPhospho [S363(100)]	0	2221.99	2.00865e+07		High	5.742e-05	3.627e-12	7.19	37.94
Rep_1	High	[R].LPPPFPGLEPESEGAAGGSEPEAGDSDTEGEDIFTGAAVVSK.[H]	1xPhospho [S26(97.8)]	2.89233e-08	7.36518e-05	1	1	2	4	Q13596	Q13596 [14-55]	Q13596 1xPhospho [S39(97.8)]	0	4193.86	313281		High	5.742e-05	1.398e-09	6.76	75.8
Rep_1	High	[R].LPNTYPNSSSPGPGGLGGSVHYATMAR.[S]	1xDeamidated [N7]; 1xOxidation [M25]; 1xPhospho [S/T/Y]	5.07389e-05	7.36518e-05	1	1	1	3	Q96N67	Q96N67 [855-881]		0	2785.23		Not Reliable	High	5.742e-05	7.039e-06	4.02
Rep_1	High	[K].LPSNSLGFTATHNTSPAAPPTEVTICQSSEVSKPK.[L]	1xCarbamidomethyl [C26]; 1xPhospho [T/S]	1.63718e-11	7.36518e-05	1	1	1	1	Q5VT52	Q5VT52 [624-658]		0	3733.78	4704622		High	5.742e-05	2.741e-13	10.46	40.67
Rep_1	High	[R].INSQLVAQQVAQQYATPPPPKK.[E]	1xDeamidated [Q9]; 1xPhospho [T16(100)]	0.000151804	7.36518e-05	1	1	1	1	Q8N488	Q8N488 [57-78]	Q8N488 1xPhospho [T72(100)]	1	2487.26		Not Reliable	High	5.742e-05	2.464e-05	6.08
Rep_1	High	[R].INSQLVAQQVAQQYATPPPPKK.[E]	1xPhospho [T16(100)]	1.03175e-06	7.36518e-05	1	1	1	1	Q8N488	Q8N488 [57-78]	Q8N488 1xPhospho [T72(100)]	1	2486.28	1.23874e+06		High	5.742e-05	8.277e-08	6.21	34.33
Rep_1	High	[K].LNSEASPSREAINGQR.[E]	1xPhospho [S8(98.2)]	0.000244002	7.36518e-05	1	1	1	1	Q13111	Q13111 [136-151]	Q13111 1xPhospho [S143(98.2)]	1	1808.83	4.02922e+06		High	5.742e-05	4.246e-05	4.45	11.95
Rep_1	High	[K].IISTTASKTETPIVSK.[S]	1xPhospho [T11(100)]	7.16792e-08	7.36518e-05	1	1	2	4	O95292	O95292 [140-155]	O95292 1xPhospho [T150(100)]	1	1755.91	57533377		High	5.742e-05	3.931e-09	6.41	18.3
Rep_1	High	[R].LLSSSLTADCSLRSPSGR.[E]	1xCarbamidomethyl [C10]; 1xPhospho [S14(98.8)]	7.08554e-06	7.36518e-05	1	1	2	3	Q147X3	Q147X3 [186-203]	Q147X3 1xPhospho [S199(98.8)]	1	1986.93	6.67204e+06		High	5.742e-05	7.475e-07	5.51	31.36
Rep_1	High	[R].LLSSSLTADCSLR.[S]	1xCarbamidomethyl [C10]; 1xPhospho [S5(100)]	7.24359e-05	7.36518e-05	1	1	1	1	Q147X3	Q147X3 [186-198]	Q147X3 1xPhospho [S190(100)]	0	1502.69	3.51539e+06		High	5.742e-05	1.054e-05	3.62	39.61
Rep_1	High	[R].LLSSNEDDANILSSPTDR.[S]	1xPhospho [S3(100)]	7.11806e-08	7.36518e-05	1	1	3	7	O75448	O75448 [860-877]	O75448 1xPhospho [S862(100)]	0	2026.9	4.15067e+06		High	5.742e-05	3.921e-09	6.23	48.5
Rep_1	High	[R].ILSQSTDSLNMR.[N]	1xOxidation [M11]; 1xPhospho [S5(99.1)]	0.000258012	7.36518e-05	1	1	1	3	Q92974	Q92974 [170-181]	Q92974 1xPhospho [S174(99.1)]	0	1460.65	5.40818e+06		High	5.742e-05	4.502e-05	3.65	22.85
Rep_1	High	[R].ILSQSTDSLNMR.[N]	1xPhospho [S5(99.3)]	4.60148e-05	7.36518e-05	1	1	1	2	Q92974	Q92974 [170-181]	Q92974 1xPhospho [S174(99.3)]	0	1444.65	1.75576e+07		High	5.742e-05	6.283e-06	4.32	32.3
Rep_1	High	[K].LLSPYSPQTQETDSAVQK.[E]	1xPhospho [S6(100)]	2.46922e-06	7.36518e-05	1	1	1	2	Q9P265	Q9P265 [48-65]	Q9P265 1xPhospho [S53(100)]	0	2071.96	4.40478e+06		High	5.742e-05	2.245e-07	4.55	34.53
Rep_1	High	[K].LLSPQMSGEEEDSDLAAK.[L]	1xPhospho [S7(100)]	7.02782e-07	7.36518e-05	1	1	1	1	P42858	P42858 [1868-1885]	P42858 1xPhospho [S1874(100)]	0	1999.86	1.64438e+06		High	5.742e-05	5.322e-08	4.58	38.52
Rep_1	High	[K].IISNASCTTNCLAPLAK.[V]	2xCarbamidomethyl [C7; C11]; 1xPhospho [S6(100)]	2.14486e-07	7.36518e-05	1	1	2	8	P04406	P04406 [146-162]	P04406 1xPhospho [S151(100)]	0	1913.89	2.91822e+07		High	5.742e-05	1.379e-08	5.66	39.57
Rep_1	High	[R].LLSMPGAQGAAAAGSEPPPATTSPEGQPK.[V]	1xOxidation [M4]; 1xPhospho [T/S]	5.17534e-06	7.36518e-05	1	1	1	5	Q96KQ7	Q96KQ7 [151-179]		0	2814.3	1.07248e+06		High	5.742e-05	5.188e-07	4.25	29.48
Rep_1	High	[R].LLSMPGAQGAAAAGSEPPPATTSPEGQPK.[V]	1xPhospho [T/S]	2.0308e-06	7.36518e-05	1	1	1	3	Q96KQ7	Q96KQ7 [151-179]		0	2798.31	3.00908e+06		High	5.742e-05	1.792e-07	4.65	40.15
Rep_1	High	[R].LLSHSSVAVDAAPPNQGGLATCSDVRHPASLTSSGSSGSPSSSIK.[M]	1xCarbamidomethyl [C22]; 1xDeamidated [N/Q]; 1xPhospho [T/S]	2.0308e-06	7.36518e-05	1	1	2	2	Q9C0D5	Q9C0D5 [1630-1674]		1	4458.09		No Quan Values	High	5.742e-05	1.795e-07	6.74
Rep_1	High	[R].LLSGPSQESPQTLGK.[E]	1xPhospho [S9(100)]	2.63243e-05	7.36518e-05	1	1	1	2	Q9BWE0	Q9BWE0 [19-33]	Q9BWE0 1xPhospho [S27(100)]	0	1621.78	2.99236e+06		High	5.742e-05	3.337e-06	3.99	27.49
Rep_1	High	[K].LLSESAQPLKKVEEEQEADEEDVSEEEAESK.[E]	1xPhospho [S24(100)]	1.41392e-11	7.36518e-05	1	1	1	4	Q9H3N1	Q9H3N1 [224-254]	Q9H3N1 1xPhospho [S247(100)]	2	3584.59	5.23542e+06		High	5.742e-05	2.324e-13	10.11	42.58
Rep_1	High	[K].LITPPPPPPSPER.[V]	1xPhospho [S10(100)]	1.06097e-06	7.36518e-05	1	1	1	3	Q96HE9	Q96HE9 [31-43]	Q96HE9 1xPhospho [S40(100)]	0	1477.75	3.65679e+06		High	5.742e-05	8.499e-08	6.13	29.73
Rep_1	High	[R].ILSDVTHSAVFGVPASK.[S]	1xPhospho [S3(100)]	7.01091e-09	7.36518e-05	1	1	3	13	Q2M2I8	Q2M2I8 [635-651]	Q2M2I8 1xPhospho [S637(100)]	0	1807.9	3.98156e+06		High	5.742e-05	2.776e-10	4.77	57.64
Rep_1	High	[K].LLQTTNNSPMNSKPQQIK.[M]	1xPhospho [S8(100)]	8.91056e-07	7.36518e-05	1	1	1	2	O00178	O00178 [573-590]	O00178 1xPhospho [S580(100)]	0	2122.04	2.10859e+07		High	5.742e-05	6.98e-08	4.98	20.85
Rep_1	High	[R].LLQTSNITKSEQK.[K]	1xPhospho [S10(99.2)]	8.32885e-05	7.36518e-05	1	1	1	1	Q13153	Q13153 [106-118]	Q13153 1xPhospho [S115(99.2)]	1	1569.79	3.58162e+06		High	5.742e-05	1.24e-05	5.66	13.64
Rep_1	High	[K].LLQTCFSSPADDSMDR.[-]	1xCarbamidomethyl [C5]; 1xPhospho [S8(100)]	8.79752e-06	7.36518e-05	1	1	1	2	Q9NZL4	Q9NZL4 [344-359]	Q9NZL4 1xPhospho [S351(100)]	0	1922.77	4.19957e+06		High	5.742e-05	9.54e-07	5.12	40.14
Rep_1	High	[K].LLQQQQAVPVPPAPSSPPPLWAGLAK.[Q]	1xDeamidated [Q]; 1xPhospho [S16(100)]	5.87497e-05	7.36518e-05	1	1	7	9	O75420	O75420 [741-766]	O75420 1xPhospho [S756(100)]	0	2771.45	556348		High	5.742e-05	8.338e-06	2.93	72.05
Rep_1	High	[K].LLQQQQAVPVPPAPSSPPPLWAGLAK.[Q]	1xPhospho [S16(100)]	9.3343e-09	7.36518e-05	1	1	2	7	O75420	O75420 [741-766]	O75420 1xPhospho [S756(100)]	0	2770.47	6.11526e+06		High	5.742e-05	3.833e-10	7.44	70.75
Rep_1	High	[R].LLQPGGGPDVGTGAPRPGCSPR.[A]	1xCarbamidomethyl [C19]; 1xPhospho [S20(100)]	5.19908e-08	7.36518e-05	1	1	1	7	Q9NXH8	Q9NXH8 [44-65]	Q9NXH8 1xPhospho [S63(100)]	0	2226.05	7.32465e+07		High	5.742e-05	2.739e-09	4.78	27.21
Rep_1	High	[K].IIQEQDAGLDALSSIISR.[Q]	1xPhospho [S13(99.1)]	0.000124856	7.36518e-05	1	1	1	1	Q9UNK0	Q9UNK0 [147-164]	Q9UNK0 1xPhospho [S159(99.1)]	0	2009		No Quan Values	High	5.742e-05	1.967e-05	4.31
Rep_1	High	[R].ILQEKLDQPVSAPPSPR.[D]	2xPhospho [S11(100); S15(100)]	7.95924e-08	7.36518e-05	1	1	1	7	Q16204	Q16204 [230-246]	Q16204 2xPhospho [S240(100); S244(100)]	1	2034.97	1.46459e+07		High	5.742e-05	4.452e-09	8.65	34.09
Rep_1	High	[R].ILQEKLDQPVSAPPSPR.[D]	1xDeamidated [Q8]; 1xPhospho [S15(100)]	2.4209e-05	7.36518e-05	1	1	1	1	Q16204	Q16204 [230-246]	Q16204 1xPhospho [S244(100)]	1	1955.98		No Quan Values	High	5.742e-05	3.036e-06	5.27
Rep_1	High	[R].ILQEKLDQPVSAPPSPR.[D]	1xPhospho [S15(100)]	8.24197e-08	7.36518e-05	1	1	1	4	Q16204	Q16204 [230-246]	Q16204 1xPhospho [S244(100)]	1	1955	5.79291e+06		High	5.742e-05	4.606e-09	6.45	30.14
Rep_1	High	[R].LLQEGSPSDITTLSVEPDKK.[D]	1xPhospho [S6(100)]	2.58977e-07	7.36518e-05	1	1	1	1	Q15788	Q15788 [693-712]	Q15788 1xPhospho [S698(100)]	1	2237.09	977303		High	5.742e-05	1.712e-08	6.03	42.72
Rep_1	High	[K].LLQAQGVEVPSKDSLPK.[K]	1xPhospho [S14(100)]	2.52445e-05	7.36518e-05	1	1	1	2	O60841	O60841 [425-441]	O60841 1xPhospho [S438(100)]	1	1888.98	3.69877e+06		High	5.742e-05	3.169e-06	6.17	35.08
Rep_1	High	[K].IIPTLEEGLQLPSPTATSQLPLESDAVECLNYQHYK.[G]	1xCarbamidomethyl [C29]; 1xDeamidated [N/Q]; 1xPhospho [S13(99.9)]	6.54604e-08	7.36518e-05	1	1	7	12	P61978	P61978 [104-139]	P61978 1xPhospho [S116(99.9)]	0	4135.98	741702		High	5.742e-05	3.547e-09	4.91	78.12
Rep_1	High	[K].IIPTLEEGLQLPSPTATSQLPLESDAVECLNYQHYK.[G]	1xCarbamidomethyl [C29]; 1xPhospho [S13(97.6)]	2.23392e-08	7.36518e-05	1	1	2	8	P61978	P61978 [104-139]	P61978 1xPhospho [S116(97.6)]	0	4135	3.21933e+07		High	5.742e-05	1.041e-09	7.85	76.72
Rep_1	High	[K].LLQTTNNSPMNSKPQQIK.[M]	1xOxidation [M10]; 1xPhospho [S8(100)]	1.01037e-06	7.36518e-05	1	1	1	1	O00178	O00178 [573-590]	O00178 1xPhospho [S580(100)]	0	2138.03	9497473		High	5.742e-05	8.082e-08	5.76	14.61
Rep_1	High	[K].LLVDSQGLSGCSPR.[D]	1xCarbamidomethyl [C11]; 1xPhospho [S12(100)]	1.47299e-06	7.36518e-05	1	1	2	2	O94885	O94885 [710-723]	O94885 1xPhospho [S721(100)]	0	1568.71	2.70341e+06		High	5.742e-05	1.244e-07	4.35	34.65
Rep_1	High	[R].ILVELDETSQGLVPEK.[T]	1xPhospho [T/S]	0.000230753	7.36518e-05	1	1	1	1	Q15398	Q15398 [59-74]		0	1849.92	325368		High	5.742e-05	3.966e-05	3.54	53.67
Rep_1	High	[R].IMEETSGMEEEEEEESIAAVPGRR.[G]	1xPhospho [S6(98.8)]	3.7277e-06	7.36518e-05	1	1	1	1	Q9UIF9	Q9UIF9 [1046-1069]	Q9UIF9 1xPhospho [S1051(98.8)]	1	2788.17	633220		High	5.742e-05	3.587e-07	4.78	41.47
Rep_1	High	[R].INPPSSGGTSSSPIK.[A]	1xPhospho [S12(98.3)]	0.000196533	7.36518e-05	1	1	3	21	P14859	P14859 [437-451]	P14859 1xPhospho [S448(98.3)]	0	1508.7	1.78443e+07		High	5.742e-05	3.306e-05	3.68	4.04
Rep_1	High	[K].LNNSSPNSSGGVKEDCTASMEPSAIELPDYLIK.[Y]	1xCarbamidomethyl [C16]; 1xDeamidated [N7]; 1xOxidation [M20]; 1xPhospho [S/T/Y]	0.000123125	7.36518e-05	1	1	1	2	O00472	O00472 [499-531]		1	3620.6		No Quan Values	High	5.742e-05	1.944e-05	3.09
Rep_1	High	[K].LNNSSPNSSGGVKEDCTASMEPSAIELPDYLIK.[Y]	1xCarbamidomethyl [C16]; 1xOxidation [M20]; 1xPhospho [S/T/Y]	5.43453e-06	7.36518e-05	1	1	1	1	O00472	O00472 [499-531]		1	3619.62	723270		High	5.742e-05	5.521e-07	4.41	58.53
Rep_1	High	[K].LNNSSPNSSGGVKEDCTASMEPSAIELPDYLIK.[Y]	1xCarbamidomethyl [C16]; 1xPhospho [S/T/Y]	3.11258e-05	7.36518e-05	1	1	1	4	O00472	O00472 [499-531]		1	3603.62	1.79357e+06		High	5.742e-05	4.049e-06	3.43	63.4
Rep_1	High	[R].INLTPLKTDTPPSSVPTSVISTPSTEEIQSETPGDAQGSPPELK.[R]	1xPhospho [S39(100)]	1.13904e-05	7.36518e-05	1	1	1	1	Q13112	Q13112 [500-543]	Q13112 1xPhospho [S538(100)]	1	4626.26	1.73868e+06		High	5.742e-05	1.28e-06	6.69	60
Rep_1	High	[R].INLPDKNVPPPSIEPLTPPPQYDEVQEK.[A]	1xDeamidated [N7]; 1xPhospho [T17(100)]	0.000100562	7.36518e-05	1	1	1	1	Q9NW97	Q9NW97 [218-245]	Q9NW97 1xPhospho [T234(100)]	1	3235.58		No Quan Values	High	5.742e-05	1.544e-05	3.78
Rep_1	High	[R].INLPDKNVPPPSIEPLTPPPQYDEVQEK.[A]	1xPhospho [T17(100)]	2.04503e-06	7.36518e-05	1	1	1	1	Q9NW97	Q9NW97 [218-245]	Q9NW97 1xPhospho [T234(100)]	1	3234.6	382150		High	5.742e-05	1.803e-07	4.31	51.81
Rep_1	High	[K].INLPAGILATGEKQTDPSTPQQESSKPLGGIQPSSQTIQPK.[V]	1xDeamidated [Q22]; 1xPhospho [T19(96.1)]	1.53415e-07	7.36518e-05	1	1	1	1	Q14004	Q14004 [1129-1169]	Q14004 1xPhospho [T1147(96.1)]	1	4323.18	657481		High	5.742e-05	9.413e-09	7.95	50.38
Rep_1	High	[K].LNLGTDSDSSPQKSSR.[D]	1xPhospho [S/T]	5.39025e-07	7.36518e-05	1	1	1	2	Q16512	Q16512 [553-568]		1	1771.79	10238001		High	5.742e-05	3.925e-08	6.33	13.27
Rep_1	High	[K].LNLGTDSDSSPQK.[S]	1xPhospho [S10(100)]	5.43453e-06	7.36518e-05	1	1	2	4	Q16512	Q16512 [553-565]	Q16512 1xPhospho [S562(100)]	0	1441.62	1.87694e+07		High	5.742e-05	5.527e-07	4.24	18.89
Rep_1	High	[K].LNLCVDKTEKGESSSPSPSAEK.[G]	1xCarbamidomethyl [C4]; 1xPhospho [S15(98.3)]	6.15481e-07	7.36518e-05	1	1	1	1	P28290	P28290 [302-323]	P28290 1xPhospho [S316(98.3)]	2	2443.11	3.68231e+06		High	5.742e-05	4.576e-08	6.56	17.51
Rep_1	High	[R].INKTSPVTASDPAGPSYAAATLQASSAASSASPVSR.[A]	1xPhospho [S5(97.8)]	9.53186e-09	7.36518e-05	1	1	3	9	P18887	P18887 [195-230]	P18887 1xPhospho [S199(97.8)]	1	3498.67	4.77954e+06		High	5.742e-05	3.94e-10	8.19	43.21
Rep_1	High	[K].IMSSIGEGIDFSQER.[Q]	1xOxidation [M2]; 1xPhospho [S4(100)]	0.000101267	7.36518e-05	1	1	2	2	Q92625	Q92625 [674-688]	Q92625 1xPhospho [S677(100)]	0	1764.75	1.63727e+06		High	5.742e-05	1.547e-05	4.06	41.74
Rep_1	High	[K].IMSSIGEGIDFSQER.[Q]	1xPhospho [S4(100)]	6.7552e-05	7.36518e-05	1	1	1	1	Q92625	Q92625 [674-688]	Q92625 1xPhospho [S677(100)]	0	1748.76	4.07056e+06		High	5.742e-05	9.754e-06	4.31	49.9
Rep_1	High	[K].LMSLLTSPHQPPPPPPASASPSAVPNGPQSPK.[Q]	2xDeamidated [Q10; N26]; 1xOxidation [M2]; 1xPhospho [S30(100)]	4.91075e-09	7.36518e-05	1	1	1	1	Q96RU3	Q96RU3 [330-361]	Q96RU3 1xPhospho [S359(100)]	0	3282.58		No Quan Values	High	5.742e-05	1.849e-10	5.66
Rep_1	High	[K].LMSLLTSPHQPPPPPPASASPSAVPNGPQSPK.[Q]	1xDeamidated [N/Q]; 1xOxidation [M2]; 1xPhospho [S30(100)]	1.89568e-11	7.36518e-05	1	1	2	2	Q96RU3	Q96RU3 [330-361]	Q96RU3 1xPhospho [S359(100)]	0	3281.59		No Quan Values	High	5.742e-05	3.247e-13	6.75
Rep_1	High	[K].LMSLLTSPHQPPPPPPASASPSAVPNGPQSPK.[Q]	1xOxidation [M2]; 1xPhospho [S30(100)]	8.29766e-14	7.36518e-05	1	1	1	3	Q96RU3	Q96RU3 [330-361]	Q96RU3 1xPhospho [S359(100)]	0	3280.61	7.79492e+06		High	5.742e-05	6.6e-16	11.82	39
Rep_1	High	[K].LMETSMGFSSNAPTSPVVYQLPTK.[S]	1xPhospho [S15(100)]	9.97548e-06	7.36518e-05	1	1	1	2	Q8IWI9	Q8IWI9 [837-860]	Q8IWI9 1xPhospho [S851(100)]	0	2665.23	3.7588e+06		High	5.742e-05	1.101e-06	5.05	59.15
Rep_1	High	[K].LMETSMGFSSNAPTSPVVYQLPTK.[S]	1xOxidation [M]; 1xPhospho [S15(100)]	9.96357e-07	7.36518e-05	1	1	2	3	Q8IWI9	Q8IWI9 [837-860]	Q8IWI9 1xPhospho [S851(100)]	0	2681.22	3.52602e+06		High	5.742e-05	7.926e-08	5.3	54.76
Rep_1	High	[K].LMETSMGFSSNAPTSPVVYQLPTK.[S]	2xOxidation [M2; M6]; 1xPhospho [S15(100)]	1.3468e-05	7.36518e-05	1	1	1	2	Q8IWI9	Q8IWI9 [837-860]	Q8IWI9 1xPhospho [S851(100)]	0	2697.22	1.6236e+06		High	5.742e-05	1.55e-06	5.41	48.17
Rep_1	High	[K].LMLSTSEYSQSPK.[M]	1xPhospho [S11(100)]	3.06942e-05	7.36518e-05	1	1	2	2	Q12888	Q12888 [515-527]	Q12888 1xPhospho [S525(100)]	0	1550.68	3.68629e+06		High	5.742e-05	3.966e-06	4.29	34.33
Rep_1	High	[K].IMNMIEEIKTPASTPVSGTPQASPMIER.[S]	1xPhospho [S23(100)]	5.82049e-07	7.36518e-05	1	1	1	1	Q9UHR4	Q9UHR4 [239-266]	Q9UHR4 1xPhospho [S261(100)]	1	3108.48	1.39238e+06		High	5.742e-05	4.286e-08	7.02	56.31
Rep_1	High	[K].IMNMIEEIKTPASTPVSGTPQASPMIER.[S]	1xDeamidated [N3]; 1xPhospho [S23(100)]	1.62227e-07	7.36518e-05	1	1	1	1	Q9UHR4	Q9UHR4 [239-266]	Q9UHR4 1xPhospho [S261(100)]	1	3109.47		No Quan Values	High	5.742e-05	9.978e-09	6.38
Rep_1	High	[R].IPYQSPVSSSESAPGTIMNGHGGGR.[S]	1xDeamidated [N19]; 1xOxidation [M18]; 1xPhospho [S5(100)]	6.29868e-11	7.36518e-05	1	1	1	2	Q5T6F2	Q5T6F2 [626-650]	Q5T6F2 1xPhospho [S630(100)]	0	2583.12	3.63356e+06		High	5.742e-05	1.278e-12	6.35	27.88
Rep_1	High	[K].IMNMIEEIKTPASTPVSGTPQASPMIER.[S]	2xPhospho [T19(100); S23(100)]	7.81302e-06	7.36518e-05	1	1	1	1	Q9UHR4	Q9UHR4 [239-266]	Q9UHR4 2xPhospho [T257(100); S261(100)]	1	3188.45	849267		High	5.742e-05	8.338e-07	6.5	61.68
Rep_1	High	[R].IMPDSNDSPPAEREPGEVVDSLVGK.[Q]	1xPhospho [S8(100)]	9.67753e-08	7.36518e-05	1	1	1	1	Q9Y657	Q9Y657 [192-216]	Q9Y657 1xPhospho [S199(100)]	1	2718.23	6510458		High	5.742e-05	5.538e-09	5.58	50.81
Rep_1	High	[R].IMPDSNDSPPAEREPGEVVDSLVGK.[Q]	1xOxidation [M2]; 1xPhospho [S8(100)]	1.1713e-05	7.36518e-05	1	1	1	1	Q9Y657	Q9Y657 [192-216]	Q9Y657 1xPhospho [S199(100)]	1	2734.23	2.80659e+06		High	5.742e-05	1.327e-06	4.91	47.81
Rep_1	High	[R].LMPVSLSVQSPAALTAEK.[E]	1xPhospho [S10(100)]	4.41272e-05	7.36518e-05	1	1	1	1	P54198	P54198 [652-669]	P54198 1xPhospho [S661(100)]	0	1921.97	5.46309e+06		High	5.742e-05	6.017e-06	3.82	56.66
Rep_1	High	[K].LMSLLTSPHQPPPPPPASASPSAVPNGPQSPK.[Q]	1xPhospho [S30(100)]	3.26384e-12	7.36518e-05	1	1	1	2	Q96RU3	Q96RU3 [330-361]	Q96RU3 1xPhospho [S359(100)]	0	3264.61	13972107		High	5.742e-05	4.378e-14	11.68	45.22
Rep_1	High	[K].LMSLLTSPHQPPPPPPASASPSAVPNGPQSPK.[Q]	1xDeamidated [N26]; 1xPhospho [S30(100)]	1.60171e-06	7.36518e-05	1	1	1	1	Q96RU3	Q96RU3 [330-361]	Q96RU3 1xPhospho [S359(100)]	0	3265.6	1.56155e+06		High	5.742e-05	1.37e-07	8	46.55
Rep_1	High	[K].LMSLLTSPHQPPPPPPASASPSAVPNGPQSPK.[Q]	2xDeamidated [Q10; N26]; 1xPhospho [S30(100)]	1.67384e-10	7.36518e-05	1	1	1	1	Q96RU3	Q96RU3 [330-361]	Q96RU3 1xPhospho [S359(100)]	0	3266.58	1.88398e+06		High	5.742e-05	3.907e-12	7.14	46.39
Rep_1	High	[R].IMNTFSVVPSPK.[V]	1xPhospho [S10(100)]	0.000150749	7.36518e-05	3	4	1	1	Q13509; P07437; P68371	Q13509 [163-174]; P07437 [163-174]; P68371 [163-174]	Q13509 1xPhospho [S172(100)]; P07437 1xPhospho [S172(100)]; P68371 1xPhospho [S172(100)]	0	1399.67	2.3613e+06	Shared	High	5.742e-05	2.434e-05	3.28	46.55
Rep_1	High	[R].LQAALDDEEAGGRPAMEPGNGSLDLGGDSAGR.[S]	1xPhospho [S29(100)]	7.43149e-07	7.36518e-05	1	1	1	1	Q00839	Q00839 [38-69]	Q00839 1xPhospho [S66(100)]	0	3206.41	1.36753e+06		High	5.742e-05	5.661e-08	7.97	43.86
Rep_1	High	[R].LQAALDDEEAGGRPAMEPGNGSLDLGGDSAGR.[S]	1xOxidation [M16]; 1xPhospho [S29(100)]	6.92204e-08	7.36518e-05	1	1	1	1	Q00839	Q00839 [38-69]	Q00839 1xPhospho [S66(100)]	0	3222.4		No Quan Values	High	5.742e-05	3.791e-09	6.26
Rep_1	High	[R].LQAALDDEEAGGRPAMEPGNGSLDLGGDSAGR.[S]	1xDeamidated [N20]; 1xOxidation [M16]; 1xPhospho [S29(100)]	5.82748e-06	7.36518e-05	1	1	2	2	Q00839	Q00839 [38-69]	Q00839 1xPhospho [S66(100)]	0	3223.38		No Quan Values	High	5.742e-05	5.968e-07	6.4
Rep_1	High	[R].LSFSPENILIQNQDIVR.[E]	1xPhospho [S4(98.9)]	6.74761e-06	7.36518e-05	1	1	1	1	Q9Y2F5	Q9Y2F5 [957-973]	Q9Y2F5 1xPhospho [S960(98.9)]	0	2066.03	123813		High	5.742e-05	7.029e-07	3.66	72.61
Rep_1	High	[R].ISFPPSCPDAVVATPPGASPPVKDR.[L]	1xCarbamidomethyl [C7]; 1xPhospho [S19(100)]	5.07907e-10	7.36518e-05	1	1	1	9	Q8N4X5	Q8N4X5 [622-646]	Q8N4X5 1xPhospho [S640(100)]	1	2642.27	11401931		High	5.742e-05	1.385e-11	7.26	49.14
Rep_1	High	[K].LSFDSSPTSSTDGHSSYGLDSGFCTISR.[L]	1xCarbamidomethyl [C24]; 2xPhospho [T/S/Y]	6.55393e-07	7.36518e-05	1	1	1	1	Q00587	Q00587 [138-165]		0	3128.22	1.80534e+06		High	5.742e-05	4.919e-08	5.85	57.14
Rep_1	High	[K].LSFDSSPTSSTDGHSSYGLDSGFCTISR.[L]	1xCarbamidomethyl [C24]; 1xPhospho [T25(100)]	2.63504e-10	7.36518e-05	1	1	2	5	Q00587	Q00587 [138-165]	Q00587 1xPhospho [T162(100)]	0	3048.26	1.67096e+07		High	5.742e-05	6.552e-12	7.8	50.82
Rep_1	High	[K].LSESPASLPSCPPVETALINQR.[D]	1xCarbamidomethyl [C11]; 1xPhospho [S/T]	5.46604e-07	7.36518e-05	1	1	2	5	Q2TAZ0	Q2TAZ0 [1260-1281]		0	2446.17	2.2267e+06		High	5.742e-05	3.988e-08	4.13	54.92
Rep_1	High	[K].LSEPSLPIEDSQDLYNASPEPK.[T]	1xPhospho [S11(100)]	1.4937e-06	7.36518e-05	1	1	3	3	Q9HAW4	Q9HAW4 [829-850]	Q9HAW4 1xPhospho [S839(100)]	0	2509.14	5.98864e+06		High	5.742e-05	1.262e-07	5.84	54.91
Rep_1	High	[K].LSEGEGNGPPPTVAPSSPSVVPVAR.[D]	1xPhospho [S17(100)]	3.17092e-07	7.36518e-05	1	1	2	5	Q9UPU7	Q9UPU7 [457-481]	Q9UPU7 1xPhospho [S473(100)]	0	2481.2	3.05908e+06		High	5.742e-05	2.148e-08	5.31	40.75
Rep_1	High	[K].LSEEAECPNPSTPSK.[A]	1xCarbamidomethyl [C7]; 1xPhospho [T12(98)]	6.60776e-06	7.36518e-05	1	1	1	1	O94804	O94804 [941-955]	O94804 1xPhospho [T952(98)]	0	1725.7	4.68191e+06		High	5.742e-05	6.886e-07	4.82	14.75
Rep_1	High	[K].LSEAVWQPEEHYSSSPEK.[I]	1xPhospho [S/Y]	1.01037e-06	7.36518e-05	1	1	1	4	Q9Y485	Q9Y485 [904-921]		0	2182.93	9.19684e+06		High	5.742e-05	8.073e-08	5.26	32.55
Rep_1	High	[R].LSEAACEDEDSASEGLGELFLDGLSTENPHGAR.[L]	1xCarbamidomethyl [C6]; 1xPhospho [S2(95)]	7.1932e-05	7.36518e-05	1	1	1	2	O95801	O95801 [233-265]	O95801 1xPhospho [S234(95)]	0	3556.51		No Quan Values	High	5.742e-05	1.049e-05	2.58
Rep_1	High	[K].ISDYFEYQGGNGSSPVR.[G]	1xPhospho [S14(99)]	1.93394e-06	7.36518e-05	1	1	2	3	Q9UKI8	Q9UKI8 [146-162]	Q9UKI8 1xPhospho [S159(99)]	0	1955.82	2.88012e+06		High	5.742e-05	1.69e-07	5.61	38.8
Rep_1	High	[K].ISDYFEFAGGSAPGTSPGR.[S]	1xPhospho [S16(100)]	1.62227e-07	7.36518e-05	1	1	2	3	Q86UE8	Q86UE8 [84-102]	Q86UE8 1xPhospho [S99(100)]	0	1995.85	2.74578e+06		High	5.742e-05	1.001e-08	6.13	51.58
Rep_1	High	[R].LSDVDANTAIKHEEQSNEDIPIAEQSSK.[D]	1xPhospho [S16(100)]	4.53135e-12	7.36518e-05	1	1	1	1	Q12888	Q12888 [207-234]	Q12888 1xPhospho [S222(100)]	1	3148.43	2.22776e+06		High	5.742e-05	6.344e-14	9.58	32.78
Rep_1	High	[K].LSDSYSNTLPVRK.[S]	1xPhospho [T8(100)]	6.7552e-05	7.36518e-05	1	1	1	2	Q9UQB8	Q9UQB8 [333-345]	Q9UQB8 1xPhospho [T340(100)]	1	1559.75	1.00992e+07		High	5.742e-05	9.799e-06	4.56	20.96
Rep_1	High	[K].LSGAMSSNSLGIITPVPIPVHVLSFSADSSAK.[A]	1xPhospho [S2(94.8)]	5.2481e-06	7.36518e-05	1	1	1	1	Q9NPG3	Q9NPG3 [1034-1065]	Q9NPG3 1xPhospho [S1035(94.8)]	0	3262.64		No Quan Values	High	5.742e-05	5.278e-07	2.26
Rep_1	High	[K].LSDSYSNTLPVR.[K]	1xPhospho [T8(100)]	2.16505e-05	7.36518e-05	1	1	3	6	Q9UQB8	Q9UQB8 [333-344]	Q9UQB8 1xPhospho [T340(100)]	0	1431.65	6.57345e+07		High	5.742e-05	2.667e-06	4.42	30.86
Rep_1	High	[R].LSDSTTGADSLLDISSEADQQDLLSLLQAK.[V]	1xPhospho [S/T]	1.21e-07	7.36518e-05	1	1	1	11	Q9P0K7	Q9P0K7 [326-355]		0	3214.53	2.57754e+06		High	5.742e-05	7.174e-09	5.9	87.94
Rep_1	High	[K].LSDPPTSPSSPSQMMPHVQTHF.[-]	1xDeamidated [Q13]; 1xOxidation [M14]; 1xPhospho [S2(100)]	2.78363e-05	7.36518e-05	1	1	1	1	Q13496	Q13496 [582-603]	Q13496 1xPhospho [S583(100)]	0	2505.05		Not Reliable	High	5.742e-05	3.567e-06	4.95
Rep_1	High	[K].LSDPPTSPSSPSQMMPHVQTHF.[-]	1xOxidation [M14]; 1xPhospho [S10(98.1)]	1.52532e-06	7.36518e-05	1	1	2	3	Q13496	Q13496 [582-603]	Q13496 1xPhospho [S591(98.1)]	0	2504.06	1.98101e+06		High	5.742e-05	1.294e-07	5.6	37.97
Rep_1	High	[K].LSDPPTSPSSPSQMMPHVQTHF.[-]	1xPhospho [S10(96.8)]	2.12738e-08	7.36518e-05	1	1	3	3	Q13496	Q13496 [582-603]	Q13496 1xPhospho [S591(96.8)]	0	2488.07	5.83976e+06		High	5.742e-05	9.844e-10	6	46.66
Rep_1	High	[K].LSDIPLKPEVLAEDGVVLDSEDEVDSAVQHPELPVK.[T]	1xPhospho [S20(100)]	1.77212e-09	7.36518e-05	1	1	1	1	Q8IWB9	Q8IWB9 [439-474]	Q8IWB9 1xPhospho [S458(100)]	0	3961.96	471128		High	5.742e-05	5.785e-11	7.65	66.57
Rep_1	High	[K].LSDDFDSPVKGPLCK.[S]	1xCarbamidomethyl [C14]; 1xPhospho [S7(100)]	2.27079e-06	7.36518e-05	1	1	1	2	Q96T23	Q96T23 [391-405]	Q96T23 1xPhospho [S397(100)]	1	1757.78	806137		High	5.742e-05	2.026e-07	4.86	35.42
Rep_1	High	[K].LSDALAVEDDQVAPVPLNVVETSSSVRER.[K]	1xDeamidated [Q11]; 1xPhospho [T/S]	4.43851e-06	7.36518e-05	1	1	1	1	Q86UP2	Q86UP2 [86-114]		1	3176.54	435085		High	5.742e-05	4.371e-07	5.62	59.08
Rep_1	High	[K].ISAVFSVSGSPLAPQLTTGFQPSLASSGMNK.[M]	1xOxidation [M29]; 1xPhospho [S2(99.9)]	7.65109e-06	7.36518e-05	1	1	1	1	Q5VZL5	Q5VZL5 [297-327]	Q5VZL5 1xPhospho [S298(99.9)]	0	3175.54	475002		High	5.742e-05	8.106e-07	4.02	72.18
Rep_1	High	[K].ISAVFSVSGSPLAPQLTTGFQPSLASSGMNK.[M]	1xPhospho [S2(100)]	3.21937e-06	7.36518e-05	1	1	1	2	Q5VZL5	Q5VZL5 [297-327]	Q5VZL5 1xPhospho [S298(100)]	0	3159.54	454791		High	5.742e-05	3.034e-07	4.31	74.46
Rep_1	High	[R].LSASTASELSPK.[S]	1xPhospho [S10(100)]	4.5642e-06	7.36518e-05	1	1	1	9	Q3KQU3	Q3KQU3 [451-462]	Q3KQU3 1xPhospho [S460(100)]	0	1270.59	7.71097e+07		High	5.742e-05	4.502e-07	5.75	19.28
Rep_1	High	[R].LSASSSISSADLFEEPR.[K]	1xPhospho [S2(100)]	5.20534e-07	7.36518e-05	1	1	1	1	Q9NP61	Q9NP61 [450-466]	Q9NP61 1xPhospho [S451(100)]	0	1875.84	1390403		High	5.742e-05	3.771e-08	5.86	52.97
Rep_1	High	[R].LSASPAQEKEAAPGKSELCSSPLGK.[R]	1xCarbamidomethyl [C19]; 1xPhospho [S21(98.2)]	2.2867e-06	7.36518e-05	1	1	1	1	Q9Y2F5	Q9Y2F5 [513-537]	Q9Y2F5 1xPhospho [S533(98.2)]	2	2622.25	1189049		High	5.742e-05	2.053e-07	5.67	22.77
Rep_1	High	[R].LSASPAQEKEAAPGK.[S]	1xPhospho [S4(100)]	3.52522e-06	7.36518e-05	1	1	1	1	Q9Y2F5	Q9Y2F5 [513-527]	Q9Y2F5 1xPhospho [S516(100)]	1	1563.74	1.84901e+06		High	5.742e-05	3.355e-07	3.98	10.59
Rep_1	High	[R].ISAPNVDFNLEGPK.[V]	1xPhospho [S2(100)]	3.7845e-05	7.36518e-05	1	1	1	4	Q09666	Q09666 [5447-5460]	Q09666 1xPhospho [S5448(100)]	0	1580.74	5.90767e+07		High	5.742e-05	5.054e-06	2.9	52.04
Rep_1	High	[R].LSDSTTGADSLLDISSEADQQDLLSLLQAK.[V]	1xDeamidated [Q]; 1xPhospho [S/T]	4.68782e-07	7.36518e-05	1	1	3	10	Q9P0K7	Q9P0K7 [326-355]		0	3215.51		No Quan Values	High	5.742e-05	3.355e-08	5.11
Rep_1	High	[K].LSGAMSSNSLGIITPVPIPVHVLSFSADSSAK.[A]	1xDeamidated [N8]; 1xPhospho [S/T]	1.8676e-06	7.36518e-05	1	1	1	1	Q9NPG3	Q9NPG3 [1034-1065]		0	3263.63		Not Reliable	High	5.742e-05	1.624e-07	3.44
Rep_1	High	[K].LSGEHSESSTPRPR.[S]	1xPhospho [S6(100)]	0.000123987	7.36518e-05	1	1	1	2	Q7Z3K3	Q7Z3K3 [1359-1372]	Q7Z3K3 1xPhospho [S1364(100)]	0	1619.72	6.5771e+06		High	5.742e-05	1.962e-05	4.91	6.99
Rep_1	High	[K].LSGINEIPRPFSPPVTSNTSPPPAAPLAR.[A]	1xPhospho [S20(100)]	6.69906e-12	7.36518e-05	1	1	2	3	Q0JRZ9	Q0JRZ9 [477-505]	Q0JRZ9 1xPhospho [S496(100)]	0	3063.57	14409780		High	5.742e-05	9.9e-14	9.33	57.12
Rep_1	High	[K].LSPFVLSAGSGSPSATSILQK.[K]	1xPhospho [S12(100)]	1.45082e-07	7.36518e-05	1	1	1	4	Q9UMZ2	Q9UMZ2 [908-928]	Q9UMZ2 1xPhospho [S919(100)]	0	2127.07	1.88211e+06		High	5.742e-05	8.835e-09	5.5	63.94
Rep_1	High	[R].LSPERSSDSESNENEPHLPHGVSQR.[R]	1xPhospho [S]	2.43498e-06	7.36518e-05	1	1	2	2	Q9BQ52	Q9BQ52 [207-231]		1	2868.25	3.79335e+06		High	5.742e-05	2.199e-07	4.42	18.62
Rep_1	High	[R].LSPAYSLGSLTGASPCQSPCVQR.[K]	2xCarbamidomethyl [C16; C20]; 1xPhospho [S2(100)]	6.73953e-07	7.36518e-05	1	1	3	6	Q86UU1	Q86UU1 [538-560]	Q86UU1 1xPhospho [S539(100)]	0	2516.13	1.30575e+07		High	5.742e-05	5.079e-08	6.37	52.49
Rep_1	High	[R].LSNPQIEWQNSTIDSEDGEQFDNMTDGVAEPMHGSLAGVK.[L]	1xDeamidated [Q20]; 2xOxidation [M24; M32]; 1xPhospho [S/T]	6.56919e-05	7.36518e-05	1	1	1	1	Q9H2P0	Q9H2P0 [1057-1096]		0	4459.89		No Quan Values	High	5.742e-05	9.47e-06	3.79
Rep_1	High	[R].LSNPQIEWQNSTIDSEDGEQFDNMTDGVAEPMHGSLAGVK.[L]	1xDeamidated [N10]; 1xPhospho [S15(95.3)]	2.3458e-08	7.36518e-05	1	1	1	1	Q9H2P0	Q9H2P0 [1057-1096]	Q9H2P0 1xPhospho [S1071(95.3)]	0	4427.9	402968		High	5.742e-05	1.101e-09	5.2	62.69
Rep_1	High	[K].ISNLSPEEEQGLWK.[Q]	1xPhospho [S5(100)]	3.57895e-05	7.36518e-05	1	1	1	1	Q5HYJ3	Q5HYJ3 [189-202]	Q5HYJ3 1xPhospho [S193(100)]	0	1709.78	4582664		High	5.742e-05	4.75e-06	3.98	45.1
Rep_1	High	[R].LSNGSFSAPSLTNSR.[G]	1xPhospho [S2(100)]	6.51614e-06	7.36518e-05	1	1	1	2	O94806	O94806 [40-54]	O94806 1xPhospho [S41(100)]	0	1617.73	6.93754e+06		High	5.742e-05	6.771e-07	3.71	36.48
Rep_1	High	[R].ISMSEVDLNVAAPK.[V]	1xPhospho [S2(100)]	2.04745e-05	7.36518e-05	1	1	1	1	Q09666	Q09666 [569-582]	Q09666 1xPhospho [S570(100)]	0	1553.73	4.11383e+06		High	5.742e-05	2.497e-06	4.75	50.33
Rep_1	High	[K].ISMQDVDLSLGSPK.[L]	1xOxidation [M3]; 1xPhospho [S12(100)]	3.54138e-08	7.36518e-05	1	1	2	10	Q09666	Q09666 [500-513]	Q09666 1xPhospho [S511(100)]	0	1585.72	3.96468e+07		High	5.742e-05	1.762e-09	6.28	38.43
Rep_1	High	[K].ISMQDVDLSLGSPK.[L]	1xPhospho [S12(100)]	1.10502e-07	7.36518e-05	1	1	1	6	Q09666	Q09666 [500-513]	Q09666 1xPhospho [S511(100)]	0	1569.72	8.24234e+07		High	5.742e-05	6.452e-09	5.09	52.47
Rep_1	High	[K].LSMEDSKSPPPKATEEK.[K]	1xOxidation [M3]; 1xPhospho [S8(100)]	2.26806e-07	7.36518e-05	1	1	1	1	Q9NQG5	Q9NQG5 [127-143]	Q9NQG5 1xPhospho [S134(100)]	2	1969.88	7947792		High	5.742e-05	1.468e-08	6.37	7.15
Rep_1	High	[K].LSMEDSKSPPPKATEEK.[K]	1xPhospho [S8(100)]	3.69732e-07	7.36518e-05	1	1	1	2	Q9NQG5	Q9NQG5 [127-143]	Q9NQG5 1xPhospho [S134(100)]	2	1953.89	7379003		High	5.742e-05	2.566e-08	7.08	10.48
Rep_1	High	[K].LSMEDSKSPPPK.[A]	1xPhospho [S8(100)]	0.000123125	7.36518e-05	1	1	1	2	Q9NQG5	Q9NQG5 [127-138]	Q9NQG5 1xPhospho [S134(100)]	1	1395.62	3220042		High	5.742e-05	1.932e-05	4.96	10.9
Rep_1	High	[R].LSLTSDPEEGDPLALGPESPGEPQPPQLK.[K]	1xPhospho [S19(100)]	6.53816e-09	7.36518e-05	1	1	2	6	Q5T1M5	Q5T1M5 [1096-1124]	Q5T1M5 1xPhospho [S1114(100)]	0	3078.46	4.56869e+06		High	5.742e-05	2.557e-10	6.83	65.49
Rep_1	High	[R].LSISLPSYESLTGLDETTPTSTR.[A]	1xPhospho [S2(100)]	0.000227554	7.36518e-05	1	1	2	3	Q9NW97	Q9NW97 [154-176]	Q9NW97 1xPhospho [S155(100)]	0	2548.21	479999		High	5.742e-05	3.915e-05	3.2	73.38
Rep_1	High	[R].LSLPMQETQLCSTDSPLPLEKEEQVR.[L]	1xCarbamidomethyl [C11]; 1xDeamidated [Q9]; 1xPhospho [S15(100)]	1.02334e-07	7.36518e-05	1	1	1	1	Q08378	Q08378 [126-151]	Q08378 1xPhospho [S140(100)]	1	3109.45		No Quan Values	High	5.742e-05	5.916e-09	7.55
Rep_1	High	[R].LSLPGLLSQVSPR.[L]	1xPhospho [S11(100)]	0.000104134	7.36518e-05	1	1	1	2	Q96Q42	Q96Q42 [482-494]	Q96Q42 1xPhospho [S492(100)]	0	1446.77	892975		High	5.742e-05	1.607e-05	3.54	64.61
Rep_1	High	[R].LSGSCSAPSLAAPDGSAPSAPR.[A]	1xCarbamidomethyl [C5]; 1xPhospho [S]	1.86982e-05	7.36518e-05	1	1	1	3	Q92529	Q92529 [96-117]		0	2135.94	161589		High	5.742e-05	2.256e-06	2.39	31.87
Rep_1	High	[R].LSHSEPPSATPSPALSVESLSSESASQTAGAELLEPPAVPK.[S]	2xPhospho [S/T]	3.00581e-05	7.36518e-05	1	1	1	5	Q8N3F8	Q8N3F8 [495-535]		0	4215.96		No Quan Values	High	5.742e-05	3.889e-06	3.99
Rep_1	High	[R].ISHSLYSGIEGLDESPSRNAALSR.[I]	1xPhospho [S15(100)]	2.79984e-06	7.36518e-05	1	1	1	1	Q8TEW0	Q8TEW0 [714-737]	Q8TEW0 1xPhospho [S728(100)]	1	2639.25	1.75149e+06		High	5.742e-05	2.587e-07	6.16	40.26
Rep_1	High	[R].LSKPPFQTNPSPEMVSK.[L]	1xPhospho [S11(100)]	4.28111e-07	7.36518e-05	1	1	1	3	Q4LE39	Q4LE39 [665-681]	Q4LE39 1xPhospho [S675(100)]	0	1966.93	6.28113e+06		High	5.742e-05	3.026e-08	6.23	30.41
Rep_1	High	[R].LSKSQGGEEEGPLSDK.[C]	1xPhospho [S4(100)]	1.33102e-09	7.36518e-05	1	1	1	2	Q9H063	Q9H063 [72-87]	Q9H063 1xPhospho [S75(100)]	1	1740.77	63532922		High	5.742e-05	4.145e-11	8.71	13.21
Rep_1	High	[R].LSKSSATLWNSPSR.[N]	1xPhospho [S4(100)]	2.43785e-05	7.36518e-05	1	1	1	2	Q3KQU3	Q3KQU3 [270-283]	Q3KQU3 1xPhospho [S273(100)]	1	1613.77	5680692		High	5.742e-05	3.049e-06	5.49	24.61
Rep_1	High	[K].LRTGDLGIPPNPEDRSPSPEPIYNSEGK.[R]	2xPhospho [S16(100); S18(100)]	0.000162778	7.36518e-05	1	1	1	1	Q15637	Q15637 [65-92]	Q15637 2xPhospho [S80(100); S82(100)]	2	3195.44	663534		High	5.742e-05	2.66e-05	4.66	44.12
Rep_1	High	[K].ISLCMPESQQQNTPPKSEK.[N]	1xCarbamidomethyl [C4]; 1xPhospho [S/T]	6.78674e-07	7.36518e-05	1	1	1	1	Q15652	Q15652 [1966-1984]		1	2282.02	5052887		High	5.742e-05	5.105e-08	5.61	27.55
Rep_1	High	[R].ISLEQPPNGSDTPNPEKYQESPGIQMK.[T]	1xPhospho [S21(100)]	3.06215e-07	7.36518e-05	1	1	1	1	Q9UHI6	Q9UHI6 [694-720]	Q9UHI6 1xPhospho [S714(100)]	1	3064.4	2.2606e+06		High	5.742e-05	2.067e-08	5.95	40.26
Rep_1	High	[R].ISLEQPPNGSDTPNPEKYQESPGIQMK.[T]	1xDeamidated [N]; 1xPhospho [S10(100)]	1.83106e-05	7.36518e-05	1	1	3	4	Q9UHI6	Q9UHI6 [694-720]	Q9UHI6 1xPhospho [S703(100)]	1	3065.38	1.3572e+06		High	5.742e-05	2.207e-06	4.68	42.44
Rep_1	High	[K].LSIFDANESGFESYEALPQHK.[L]	1xPhospho [S9(100)]	6.69264e-07	7.36518e-05	1	1	1	1	P26358	P26358 [386-406]	P26358 1xPhospho [S394(100)]	0	2462.09		No Quan Values	High	5.742e-05	5.028e-08	6.41
Rep_1	High	[K].LSIFDANESGFESYEALPQHK.[L]	1xDeamidated [N7]; 1xPhospho [S9(100)]	1.94515e-07	7.36518e-05	1	1	1	1	P26358	P26358 [386-406]	P26358 1xPhospho [S394(100)]	0	2463.08		Not Reliable	High	5.742e-05	1.231e-08	6.84
Rep_1	High	[R].ISIGGGSCAISGGYGSR.[A]	1xCarbamidomethyl [C8]; 1xPhospho [S11(100)]	1.44908e-08	7.36518e-05	2	3	4	7	P04259; P02538	P04259 [70-86]; P02538 [70-86]	P04259 1xPhospho [S80(100)]; P02538 1xPhospho [S80(100)]	0	1678.73	8.74303e+06	Shared	High	5.742e-05	6.361e-10	4.5	35.71
Rep_1	High	[R].LSLGGISPAGQETVDANLQK.[L]	1xPhospho [S7(100)]	3.78011e-06	7.36518e-05	1	1	1	1	Q5HYI7	Q5HYI7 [243-262]	Q5HYI7 1xPhospho [S249(100)]	0	2078.02	2514194		High	5.742e-05	3.632e-07	7.16	49.27
Rep_1	High	[K].LSLEGDHSTPPSAYGSVK.[A]	1xPhospho [T9(100)]	1.13221e-10	7.36518e-05	1	2	5	21	P07355	P07355 [11-28]	P07355 1xPhospho [T19(100)]	0	1924.87	6.20247e+07		High	5.742e-05	2.508e-12	6.96	24.12
Rep_1	High	[R].LLPSVWSESEDGAGSPPPYR.[R]	1xPhospho [S7(100)]	6.03448e-06	7.36518e-05	1	1	2	3	Q9UIS9	Q9UIS9 [385-404]	Q9UIS9 1xPhospho [S391(100)]	0	2224	1.17588e+06		High	5.742e-05	6.194e-07	3.57	53.34
Rep_1	High	[R].LRQQSSSSKGDSPELKPR.[A]	1xPhospho [S12(100)]	1.73957e-07	7.36518e-05	1	1	1	1	Q5VWQ8	Q5VWQ8 [967-984]	Q5VWQ8 1xPhospho [S978(100)]	2	2080.02	3.80452e+06		High	5.742e-05	1.084e-08	6.31	7.3
Rep_1	High	[R].LRPQSAQSSFPPSPGPSPDVQLATLAQR.[V]	1xDeamidated [Q]; 1xPhospho [S13(100)]	3.95036e-10	7.36518e-05	1	1	3	4	Q9Y679	Q9Y679 [276-303]	Q9Y679 1xPhospho [S288(100)]	0	3013.48	777609		High	5.742e-05	1.043e-11	5.77	52.84
Rep_1	High	[K].IQIVTAVDASGSPKQQFILTSPDGAGTGK.[V]	1xDeamidated [Q]; 1xPhospho [S12(98.3)]	2.87567e-07	7.36518e-05	1	1	4	7	P49116	P49116 [35-63]	P49116 1xPhospho [S46(98.3)]	1	2967.47		No Quan Values	High	5.742e-05	1.93e-08	6.58
Rep_1	High	[K].IQIVTAVDASGSPKQQFILTSPDGAGTGK.[V]	1xPhospho [S12(98.4)]	6.6685e-10	7.36518e-05	1	1	2	2	P49116	P49116 [35-63]	P49116 1xPhospho [S46(98.4)]	1	2966.49	2710453		High	5.742e-05	1.898e-11	6.59	53.15
Rep_1	High	[K].LQLTTGSLPQIPLTPLQPPSEPPASPSLSSTEGPAAPLPLGHCAGQR.[E]	1xCarbamidomethyl [C43]; 2xDeamidated [Q17; Q46]; 1xPhospho [S25(84.7)]	0.000145578	7.36518e-05	1	1	1	1	Q9HCH0	Q9HCH0 [108-154]	Q9HCH0 1xPhospho [S132(84.7)]	0	4848.42		No Quan Values	High	5.742e-05	2.35e-05	4.26
Rep_1	High	[K].LQLTTGSLPQIPLTPLQPPSEPPASPSLSSTEGPAAPLPLGHCAGQR.[E]	1xCarbamidomethyl [C43]; 1xDeamidated [Q17]; 1xPhospho [S25(88)]	3.35305e-07	7.36518e-05	1	1	1	1	Q9HCH0	Q9HCH0 [108-154]	Q9HCH0 1xPhospho [S132(88)]	0	4847.43		No Quan Values	High	5.742e-05	2.284e-08	5
Rep_1	High	[K].LQLTTGSLPQIPLTPLQPPSEPPASPSLSSTEGPAAPLPLGHCAGQR.[E]	1xCarbamidomethyl [C43]; 1xPhospho [S25(88.8)]	8.31966e-06	7.36518e-05	1	1	1	1	Q9HCH0	Q9HCH0 [108-154]	Q9HCH0 1xPhospho [S132(88.8)]	0	4846.45	463874		High	5.742e-05	8.971e-07	4.04	77.01
Rep_1	High	[R].LQITPDSNGEQFSSLIQR.[E]	1xPhospho [T4(100)]	4.41272e-05	7.36518e-05	1	1	1	2	Q96PU5	Q96PU5 [315-332]	Q96PU5 1xPhospho [T318(100)]	0	2113	602267		High	5.742e-05	6.005e-06	4.64	54.98
Rep_1	High	[K].LQLSDEESVFEEALMSPDTR.[Y]	1xOxidation [M15]; 1xPhospho [S4(100)]	3.32973e-07	7.36518e-05	1	1	1	3	Q86SQ0	Q86SQ0 [486-505]	Q86SQ0 1xPhospho [S489(100)]	0	2392.03	1.86796e+06		High	5.742e-05	2.276e-08	5.19	72.52
Rep_1	High	[K].LQLSDEESVFEEALMSPDTR.[Y]	1xPhospho [S4(100)]	1.29749e-07	7.36518e-05	1	1	3	3	Q86SQ0	Q86SQ0 [486-505]	Q86SQ0 1xPhospho [S489(100)]	0	2376.03	1.24224e+06		High	5.742e-05	7.771e-09	4.13	77.88
Rep_1	High	[K].LQINSPPFDQPMSR.[R]	1xPhospho [S5(100)]	2.66945e-05	7.36518e-05	1	1	1	1	Q00537	Q00537 [161-174]	Q00537 1xPhospho [S165(100)]	0	1709.77	1.93076e+06		High	5.742e-05	3.392e-06	3.7	46.55
Rep_1	High	[R].IQIISTDSAVASPQR.[I]	1xPhospho [S12(100)]	2.78036e-06	7.36518e-05	1	1	2	4	P49116	P49116 [8-22]	P49116 1xPhospho [S19(100)]	0	1665.82	7.34988e+06		High	5.742e-05	2.569e-07	5.11	35.64
Rep_1	High	[R].LQLLSPQVDINSPINAK.[K]	1xPhospho [S12(100)]	9.46555e-09	7.36518e-05	1	1	1	2	O94915	O94915 [833-849]	O94915 1xPhospho [S844(100)]	0	1930	2.32986e+06		High	5.742e-05	3.921e-10	5.9	58.05
Rep_1	High	[K].LQIGPPSPGEAQGPLLPSPAR.[G]	1xPhospho [S7(100)]	2.94351e-05	7.36518e-05	1	1	2	2	Q9HCH0	Q9HCH0 [434-454]	Q9HCH0 1xPhospho [S440(100)]	0	2162.1	277051		High	5.742e-05	3.784e-06	3.53	54.42
Rep_1	High	[R].LQGVGALGQAASDNSGPEDAKR.[Q]	1xPhospho [S15(100)]	3.0088e-10	7.36518e-05	1	2	1	1	Q5JPE7	Q5JPE7 [1191-1212]	Q5JPE7 1xPhospho [S1205(100)]	1	2221.02	2.24322e+06		High	5.742e-05	7.633e-12	8.32	25.86
Rep_1	High	[K].LQGNGVAGSPSVVPAAVVSAAHIQTSPQAK.[V]	1xPhospho [T/S]	4.32127e-05	7.36518e-05	1	1	1	1	Q7Z6J0	Q7Z6J0 [543-572]		0	2921.49		No Quan Values	High	5.742e-05	5.878e-06	4.84
Rep_1	High	[K].LQMESPDLPKPLSR.[M]	1xPhospho [S5(100)]	9.76873e-06	7.36518e-05	1	1	1	3	Q07002	Q07002 [113-126]	Q07002 1xPhospho [S117(100)]	0	1690.82	3.54067e+06		High	5.742e-05	1.072e-06	4.54	39.28
Rep_1	High	[R].IQFKPDDGISPER.[A]	1xPhospho [S10(100)]	1.4543e-05	7.36518e-05	1	1	1	1	Q96I24	Q96I24 [287-299]	Q96I24 1xPhospho [S296(100)]	0	1581.73	1.20953e+06		High	5.742e-05	1.697e-06	4.99	27.89
Rep_1	High	[R].IQEQVQQTLAR.[K]	1xPhospho [T8(100)]	7.39688e-05	7.36518e-05	1	1	1	2	Q99959	Q99959 [56-66]	Q99959 1xPhospho [T63(100)]	0	1393.68	2.3738e+07		High	5.742e-05	1.085e-05	4.74	17.89
Rep_1	High	[R].IQEQSTSPDTSLGSTTPSSHTLELVALDSEVLR.[D]	1xPhospho [T/S]	4.68218e-08	7.36518e-05	1	1	1	2	Q17R98	Q17R98 [60-92]		0	3578.71	1.77205e+06		High	5.742e-05	2.42e-09	5.04	68.09
Rep_1	High	[K].LQELNAHIVVSDPEDITDCPR.[T]	1xCarbamidomethyl [C19]; 1xPhospho [S11(100)]	3.96466e-07	7.36518e-05	1	1	1	2	Q16513	Q16513 [100-120]	Q16513 1xPhospho [S110(100)]	0	2501.14	5.47691e+06		High	5.742e-05	2.775e-08	7.36	47.37
Rep_1	High	[R].LQELESCSGLGSTSDDTDVR.[E]	1xCarbamidomethyl [C7]; 1xPhospho [S12(97.1)]	3.45618e-05	7.36518e-05	1	1	1	1	Q14C86	Q14C86 [735-754]	Q14C86 1xPhospho [S746(97.1)]	0	2248.93		No Quan Values	High	5.742e-05	4.535e-06	3.17
Rep_1	High	[R].LQELCQILGEAVAPAHVPAPSPQGPGGLQGAST.[-]	1xCarbamidomethyl [C5]; 1xPhospho [S21(100)]	2.7038e-06	7.36518e-05	1	1	1	1	P33897	P33897 [713-745]	P33897 1xPhospho [S733(100)]	0	3330.62	545396		High	5.742e-05	2.473e-07	5.14	73.09
Rep_1	High	[R].LQEDPNYSPQRFPNAQR.[A]	1xPhospho [S8(100)]	2.12018e-05	7.36518e-05	1	1	1	5	P46379	P46379 [1110-1126]	P46379 1xPhospho [S1117(100)]	1	2139.96	7.15619e+07		High	5.742e-05	2.609e-06	3.92	24.8
Rep_1	High	[R].IQDPTEDAEAEDTPRKR.[L]	1xPhospho [T13(100)]	9.76873e-06	7.36518e-05	1	1	1	3	O96028	O96028 [532-548]	O96028 1xPhospho [T544(100)]	2	2050.91	1.34184e+07		High	5.742e-05	1.078e-06	5.8	11.76
Rep_1	High	[R].LQDISELLATGAGLSESEAEPDGDHNITELPQAVAGR.[G]	2xPhospho [S15(100); S17(100)]	2.71292e-09	7.36518e-05	1	1	1	1	Q9NQ55	Q9NQ55 [224-260]	Q9NQ55 2xPhospho [S238(100); S240(100)]	0	3963.79	465789		High	5.742e-05	9.346e-11	6.57	76.36
Rep_1	High	[R].IQDIKTENGTCPSPPQPLSPAAALGSGSAAAVPK.[I]	1xCarbamidomethyl [C11]; 2xDeamidated [Q2; Q16]; 1xPhospho [S13(99.9)]	1.36574e-05	7.36518e-05	1	1	1	1	Q12948	Q12948 [223-256]	Q12948 1xPhospho [S235(99.9)]	1	3412.63		No Quan Values	High	5.742e-05	1.58e-06	3.29
Rep_1	High	[R].IQDIKTENGTCPSPPQPLSPAAALGSGSAAAVPK.[I]	1xCarbamidomethyl [C11]; 1xDeamidated [Q16]; 1xPhospho [S13(97.5)]	6.04132e-05	7.36518e-05	1	1	1	1	Q12948	Q12948 [223-256]	Q12948 1xPhospho [S235(97.5)]	1	3411.65		No Quan Values	High	5.742e-05	8.614e-06	4.17
Rep_1	High	[R].IQDIKTENGTCPSPPQPLSPAAALGSGSAAAVPK.[I]	1xCarbamidomethyl [C11]; 1xPhospho [T/S]	0.00014356	7.36518e-05	1	1	1	1	Q12948	Q12948 [223-256]		1	3410.67		No Quan Values	High	5.742e-05	2.307e-05	3.58
Rep_1	High	[R].LQDGTPQAALSPLTPAR.[L]	1xPhospho [S11(99.3)]	1.75387e-06	7.36518e-05	1	1	1	1	P53814	P53814 [347-363]	P53814 1xPhospho [S357(99.3)]	0	1815.9	3.0242e+06		High	5.742e-05	1.519e-07	5.22	41.28
Rep_1	High	[R].IQAQFGPLAQLSPQER.[L]	1xPhospho [S12(100)]	3.03718e-08	7.36518e-05	1	1	1	2	P51692	P51692 [182-197]	P51692 1xPhospho [S193(100)]	0	1862.92	967184		High	5.742e-05	1.476e-09	7.03	51.61
Rep_1	High	[R].LQALLQDLSEVSAPPLPPTSPGRDVAQDP.[-]	1xPhospho [T/S]	3.57895e-05	7.36518e-05	1	1	2	4	Q8WVB3	Q8WVB3 [458-486]		1	3091.53	701199		High	5.742e-05	4.723e-06	3.87	75.64
Rep_1	High	[K].LQEYQSAIKVEPASPPYYSEK.[T]	1xPhospho [S14(100)]	1.47974e-08	7.36518e-05	1	1	1	2	P37231	P37231 [99-119]	P37231 1xPhospho [S112(100)]	1	2507.17	14719440		High	5.742e-05	6.49e-10	8.72	39.55
Rep_1	High	[R].IQPEEKPVEVSPAVTK.[G]	1xPhospho [S11(100)]	1.07717e-05	7.36518e-05	1	1	1	1	Q8N0X7	Q8N0X7 [460-475]	Q8N0X7 1xPhospho [S470(100)]	0	1830.92	3.63591e+06		High	5.742e-05	1.198e-06	4.44	23.08
Rep_1	High	[K].LQPGGSLNANTSNTIASTSATTPVKK.[K]	1xPhospho [T22(100)]	1.08577e-10	7.36518e-05	1	1	2	4	O95171	O95171 [133-158]	O95171 1xPhospho [T154(100)]	1	2638.31	2.18529e+07		High	5.742e-05	2.387e-12	8.8	26.76
Rep_1	High	[K].IQPLEPDSPTGLSENPTPATEK.[L]	1xPhospho [S8(100)]	2.75438e-08	7.36518e-05	1	1	1	3	Q9ULJ3	Q9ULJ3 [996-1017]	Q9ULJ3 1xPhospho [S1003(100)]	0	2401.12	2.68667e+06		High	5.742e-05	1.326e-09	4.47	40.64
Rep_1	High	[R].LRPQSAQSSFPPSPGPSPDVQLATLAQR.[V]	1xPhospho [S13(100)]	9.08595e-14	7.36518e-05	1	1	1	14	Q9Y679	Q9Y679 [276-303]	Q9Y679 1xPhospho [S288(100)]	0	3012.49	1.23683e+07		High	5.742e-05	7.311e-16	9.13	50.54
Rep_1	High	[R].IRPLEVPTTAGPASASTPTDGAK.[K]	1xPhospho [T17(96.8)]	7.02782e-07	7.36518e-05	1	1	1	1	Q9ULL5	Q9ULL5 [1176-1198]	Q9ULL5 1xPhospho [T1192(96.8)]	0	2317.14	4.58569e+06		High	5.742e-05	5.347e-08	5.78	33.53
Rep_1	High	[R].LRLDTGPQSLSGK.[S]	1xPhospho [S11(100)]	0.000174545	7.36518e-05	1	1	1	3	P35269	P35269 [423-435]	P35269 1xPhospho [S433(100)]	1	1451.73	1.09627e+07		High	5.742e-05	2.886e-05	5.23	24.55
Rep_1	High	[R].LRLCDDGPQLPTSPR.[L]	1xCarbamidomethyl [C4]; 1xPhospho [S13(100)]	9.70077e-06	7.36518e-05	1	1	2	5	O60504	O60504 [518-532]	O60504 1xPhospho [S530(100)]	1	1804.84	1.8573e+07		High	5.742e-05	1.064e-06	4.95	35.43
Rep_1	High	[K].LRGEDDYNMDENEAESETDKQAALAGNDR.[N]	1xDeamidated [N12]; 1xPhospho [S16(99.9)]	5.74668e-06	7.36518e-05	1	1	1	1	Q8NBJ4	Q8NBJ4 [345-373]	Q8NBJ4 1xPhospho [S360(99.9)]	2	3337.34		No Quan Values	High	5.742e-05	5.878e-07	4.88
Rep_1	High	[K].LRGAVAAEGASDTEREEPTESQGLAAR.[L]	1xPhospho [S11(98.4)]	2.933e-08	7.36518e-05	1	1	1	3	Q9P1Y6	Q9P1Y6 [905-931]	Q9P1Y6 1xPhospho [S915(98.4)]	2	2851.32	21240690		High	5.742e-05	1.418e-09	8.02	22.27
Rep_1	High	[R].LREQDCGEPASPAASISRLSGEQVDGK.[G]	1xCarbamidomethyl [C6]; 1xPhospho [S20(100)]	5.12082e-09	7.36518e-05	1	1	2	2	O60353	O60353 [610-636]	O60353 1xPhospho [S629(100)]	2	2937.34	7.67991e+06		High	5.742e-05	1.934e-10	7.56	28.41
Rep_1	High	[R].LREQDCGEPASPAASISR.[L]	1xCarbamidomethyl [C6]; 1xPhospho [S11(100)]	3.74931e-07	7.36518e-05	1	1	1	2	O60353	O60353 [610-627]	O60353 1xPhospho [S620(100)]	1	2023.89	6.94185e+06		High	5.742e-05	2.595e-08	4.89	17.85
Rep_1	High	[K].IRDNLAISLDNQSSPSPPVLIPPLR.[M]	1xDeamidated [Q12]; 1xPhospho [S]	0.00024062	7.36518e-05	1	1	1	2	Q2PPJ7	Q2PPJ7 [968-992]		1	2793.45	392939		High	5.742e-05	4.154e-05	3.95	69.11
Rep_1	High	[K].IRDNLAISLDNQSSPSPPVLIPPLR.[M]	1xPhospho [S]	1.68192e-06	7.36518e-05	1	1	1	1	Q2PPJ7	Q2PPJ7 [968-992]		1	2792.47		No Quan Values	High	5.742e-05	1.442e-07	4.66
Rep_1	High	[R].IRAEEEDLAAVPFLASDNEEEEDEKGNSGSLIR.[K]	1xPhospho [S16(100)]	3.90498e-08	7.36518e-05	1	1	1	1	O95714	O95714 [2913-2945]	O95714 1xPhospho [S2928(100)]	2	3712.69		No Quan Values	High	5.742e-05	1.968e-09	6.47
Rep_1	High	[K].LQVYEGGGQPPPQDLPGSPK.[S]	1xPhospho [S18(100)]	2.17764e-06	7.36518e-05	1	1	1	4	Q86Y91	Q86Y91 [387-406]	Q86Y91 1xPhospho [S404(100)]	0	2144.01	2.12604e+06		High	5.742e-05	1.942e-07	6.38	35.86
Rep_1	High	[R].LQTTDNLLPMSPEEFDEVSR.[I]	1xOxidation [M10]; 1xPhospho [S11(100)]	2.8591e-06	7.36518e-05	1	1	1	2	P42224	P42224 [717-736]	P42224 1xPhospho [S727(100)]	0	2417.06	3.06813e+06		High	5.742e-05	2.636e-07	4.59	56.12
Rep_1	High	[R].LQTTDNLLPMSPEEFDEVSR.[I]	1xPhospho [S11(100)]	6.88216e-07	7.36518e-05	1	1	1	6	P42224	P42224 [717-736]	P42224 1xPhospho [S727(100)]	0	2401.06	5.61729e+06		High	5.742e-05	5.214e-08	5.2	66.7
Rep_1	High	[R].LQTAQPEGSSSPPMFSFSDHSR.[G]	1xPhospho [S11(96.1)]	8.92122e-06	7.36518e-05	1	1	1	1	Q8IY92	Q8IY92 [373-394]	Q8IY92 1xPhospho [S383(96.1)]	0	2473.05	1.15926e+06		High	5.742e-05	9.687e-07	4.67	41.2
Rep_1	High	[R].LQSSSASYGGGFGGGSCQLGGGR.[G]	1xCarbamidomethyl [C17]; 1xPhospho [S16(100)]	4.23599e-10	7.36518e-05	1	1	3	21	P13646	P13646 [5-27]	P13646 1xPhospho [S20(100)]	0	2226.92	1.76727e+07		High	5.742e-05	1.127e-11	6.59	33.49
Rep_1	High	[R].IQSSPMTVISEGEGEAVEPVDSIAR.[G]	1xPhospho [T/S]	4.6608e-06	7.36518e-05	1	1	1	1	Q5SYE7	Q5SYE7 [1521-1545]		0	2681.24	658891		High	5.742e-05	4.623e-07	3.98	59.54
Rep_1	High	[K].LQPQEISPPPTANLDR.[S]	1xPhospho [S7(100)]	6.25591e-05	7.36518e-05	1	1	1	7	Q05397	Q05397 [904-919]	Q05397 1xPhospho [S910(100)]	0	1855.89	1.96923e+07		High	5.742e-05	8.946e-06	2.64	36.98
Rep_1	High	[K].LQPQEISPPPTANLDR.[S]	1xDeamidated [Q]; 1xPhospho [S7(100)]	0.000137672	7.36518e-05	1	1	2	4	Q05397	Q05397 [904-919]	Q05397 1xPhospho [S910(100)]	0	1856.88	2.50421e+06		High	5.742e-05	2.202e-05	4.6	39.13
Rep_1	High	[R].IQPQPPDEDGDHSDKEDEQPQVVVLK.[K]	1xPhospho [S13(100)]	2.86875e-09	7.36518e-05	1	1	1	5	Q96AT1	Q96AT1 [38-63]	Q96AT1 1xPhospho [S50(100)]	1	3022.37	31039165		High	5.742e-05	9.971e-11	5.95	31.27
Rep_1	High	[K].LQPSSSPENSLDPFPPR.[I]	1xPhospho [S6(100)]	1.44908e-08	7.36518e-05	1	1	3	21	Q8WWM7	Q8WWM7 [554-570]	Q8WWM7 1xPhospho [S559(100)]	0	1947.88	5.0444e+07		High	5.742e-05	6.332e-10	5.77	47.72
Rep_1	High	[K].LQPSSSPENSLDPFPPR.[I]	1xDeamidated [N/Q]; 1xPhospho [S6(98.9)]	1.32813e-05	7.36518e-05	1	1	2	3	Q8WWM7	Q8WWM7 [554-570]	Q8WWM7 1xPhospho [S559(98.9)]	0	1948.87	897976		High	5.742e-05	1.527e-06	3.18	49.09
Rep_1	High	[R].IQQFDDGGSDEEDIWEEK.[H]	1xPhospho [S9(100)]	1.32813e-05	7.36518e-05	1	1	1	1	Q5H9R7	Q5H9R7 [609-626]	Q5H9R7 1xPhospho [S617(100)]	0	2219.87	908332		High	5.742e-05	1.529e-06	4.91	48.17
Rep_1	High	[K].IRQEDENFNSLLQNGDILNSSTEEK.[F]	1xPhospho [S21(98.2)]	5.40289e-05	7.36518e-05	1	1	1	1	Q96RT1	Q96RT1 [695-719]	Q96RT1 1xPhospho [S715(98.2)]	1	2973.35		Not Reliable	High	5.742e-05	7.586e-06	5.61
Rep_1	High	[R].LQQGAGLESPQGQPEPGAASPQRQQDLHLESPQR.[Q]	1xPhospho [S20(100)]	5.99828e-11	7.36518e-05	1	1	1	4	Q9H6F5	Q9H6F5 [72-105]	Q9H6F5 1xPhospho [S91(100)]	1	3714.76	1.22737e+07		High	5.742e-05	1.207e-12	9.59	29.9
Rep_1	High	[R].LQQGAGLESPQGQPEPGAASPQRQQDLHLESPQR.[Q]	2xDeamidated [Q13; Q22]; 1xPhospho [S20(100)]	7.8217e-05	7.36518e-05	1	1	1	1	Q9H6F5	Q9H6F5 [72-105]	Q9H6F5 1xPhospho [S91(100)]	1	3716.73	367822		High	5.742e-05	1.155e-05	4.79	29.88
Rep_1	High	[R].LQQQAALSPTTAPAVSSVSK.[Q]	1xPhospho [S8(100)]	1.00915e-07	7.36518e-05	1	1	1	6	Q8WXI9	Q8WXI9 [479-498]	Q8WXI9 1xPhospho [S486(100)]	0	2064.04	2.86615e+07		High	5.742e-05	5.838e-09	5.74	33.15
Rep_1	High	[K].LQQTVPADASPDSKCPICLDR.[F]	2xCarbamidomethyl [C15; C18]; 1xPhospho [S10(100)]	5.81349e-08	7.36518e-05	1	1	1	1	Q9NS56	Q9NS56 [89-109]	Q9NS56 1xPhospho [S98(100)]	1	2451.1	6.57496e+06		High	5.742e-05	3.101e-09	6.29	32.86
Rep_1	High	[R].LQSAGSAMPTSSSFK.[H]	1xPhospho [S3(100)]	4.85434e-07	7.36518e-05	1	1	1	1	Q5SW79	Q5SW79 [1268-1282]	Q5SW79 1xPhospho [S1270(100)]	0	1578.69	832104		High	5.742e-05	3.486e-08	4.43	29.49
Rep_1	High	[R].LQSIGTENTEENRR.[F]	1xPhospho [S3(100)]	0.000118075	7.36518e-05	1	1	1	2	P04075	P04075 [44-57]	P04075 1xPhospho [S46(100)]	1	1726.78	22133798		High	5.742e-05	1.851e-05	3.43	11.88
Rep_1	High	[K].LQSSLESEVSVLASK.[L]	1xPhospho [S4(100)]	1.35462e-06	7.36518e-05	1	1	2	2	Q9P0K7	Q9P0K7 [792-806]	Q9P0K7 1xPhospho [S795(100)]	0	1656.81	1.01865e+06		High	5.742e-05	1.128e-07	4.53	53.52
Rep_1	High	[R].LQQGAGLESPQGQPEPGAASPQRQQDLHLESPQR.[Q]	1xDeamidated [Q]; 1xPhospho [S20(100)]	4.18734e-08	7.36518e-05	1	1	4	5	Q9H6F5	Q9H6F5 [72-105]	Q9H6F5 1xPhospho [S91(100)]	1	3715.75	3.16085e+06		High	5.742e-05	2.132e-09	5.87	31.01
Rep_1	High	[R].LSPGSYPTVIQQQNATSQR.[A]	1xPhospho [S2(100)]	6.64608e-07	7.36518e-05	1	1	2	3	Q13469	Q13469 [855-873]	Q13469 1xPhospho [S856(100)]	0	2155.02	1.24554e+07		High	5.742e-05	4.984e-08	3.93	37.79
Rep_1	High	[K].LIPSVGSPASSTPLPPDGTGPNSTPNNR.[A]	1xPhospho [S4(98.1)]	1.06583e-08	7.36518e-05	1	1	2	7	O00512	O00512 [285-312]	O00512 1xPhospho [S288(98.1)]	0	2810.34	7.51393e+06		High	5.742e-05	4.465e-10	5.71	45.25
Rep_1	High	[R].LLPPPAPGSPAAPAAVSPAAGQPRPPAPASR.[G]	1xPhospho [S9(100)]	5.09746e-07	7.36518e-05	1	1	1	2	Q9Y2K2	Q9Y2K2 [26-56]	Q9Y2K2 1xPhospho [S34(100)]	0	2946.53	3.37517e+06		High	5.742e-05	3.705e-08	5.79	38.4
Rep_1	High	[K].LGELTMQLHPVADSSPAGAK.[W]	1xOxidation [M6]; 1xPhospho [S/T]	0.000215198	7.36518e-05	1	1	1	1	Q8IXM2	Q8IXM2 [22-41]		0	2117.99		No Quan Values	High	5.742e-05	3.682e-05	4.34
Rep_1	High	[K].LGELTMQLHPVADSSPAGAK.[W]	1xPhospho [S/T]	3.69287e-08	7.36518e-05	1	1	1	1	Q8IXM2	Q8IXM2 [22-41]		0	2102	2.11531e+06		High	5.742e-05	1.849e-09	6.04	40.76
Rep_1	High	[R].IGELGAPEVWGLSPK.[N]	1xPhospho [S13(100)]	3.11258e-05	7.36518e-05	1	1	1	2	Q8N5F7	Q8N5F7 [137-151]	Q8N5F7 1xPhospho [S149(100)]	0	1632.8	1.97948e+06		High	5.742e-05	4.031e-06	5.23	61.21
Rep_1	High	[R].IGEKMETEADAPSPAPSLGER.[L]	1xOxidation [M5]; 1xPhospho [S13(100)]	3.02332e-06	7.36518e-05	1	1	1	1	Q12873	Q12873 [1589-1609]	Q12873 1xPhospho [S1601(100)]	1	2281.01	3602826		High	5.742e-05	2.824e-07	4.75	23.38
Rep_1	High	[R].IGEKMETEADAPSPAPSLGER.[L]	1xPhospho [S13(100)]	1.00915e-07	7.36518e-05	1	1	1	2	Q12873	Q12873 [1589-1609]	Q12873 1xPhospho [S1601(100)]	1	2265.01	3.69857e+06		High	5.742e-05	5.801e-09	4.65	29.72
Rep_1	High	[K].IGEGTYGVVYK.[AG]	1xPhospho [T/Y]	1.7076e-05	7.36518e-05	1	3	2	5	P06493	P06493 [10-20]		0	1265.58	1.87318e+07		High	5.742e-05	2.035e-06	3.51	25.81
Rep_1	High	[R].LGEASDSELADADKASVASEVSTTSSTSKPPTGR.[R]	1xPhospho [S5(100)]	6.03881e-17	7.36518e-05	1	1	2	5	Q5SW79	Q5SW79 [1108-1141]	Q5SW79 1xPhospho [S1112(100)]	1	3431.57	27884333		High	5.742e-05	1.732e-19	13.11	33.96
Rep_1	High	[K].LGDVSPTQIDVSQFGSFKEDTK.[M]	1xPhospho [S5(100)]	9.1938e-10	7.36518e-05	1	1	1	1	P46821	P46821 [1497-1518]	P46821 1xPhospho [S1501(100)]	1	2478.14	5057130		High	5.742e-05	2.721e-11	7.82	52.41
Rep_1	High	[K].LGDVSPTQIDVSQFGSFK.[E]	1xDeamidated [Q8]; 1xPhospho [S5(100)]	3.50069e-06	7.36518e-05	1	1	1	1	P46821	P46821 [1497-1514]	P46821 1xPhospho [S1501(100)]	0	2005.92		No Quan Values	High	5.742e-05	3.331e-07	4.93
Rep_1	High	[K].LGDVSPTQIDVSQFGSFK.[E]	1xPhospho [S5(100)]	1.32495e-07	7.36518e-05	1	1	2	3	P46821	P46821 [1497-1514]	P46821 1xPhospho [S1501(100)]	0	2004.93	1.35769e+07		High	5.742e-05	7.96e-09	5.74	60.79
Rep_1	High	[K].LGCSPANGNSTVPSLPDNNALFVTAAQTSGLPSSVR.[-]	1xCarbamidomethyl [C3]; 3xDeamidated [N18; N/Q]; 1xPhospho [S4(99.9)]	3.40429e-06	7.36518e-05	1	2	3	4	Q9NZJ9	Q9NZJ9 [145-180]	Q9NZJ9 1xPhospho [S148(99.9)]	0	3682.69		No Quan Values	High	5.742e-05	3.225e-07	4.61
Rep_1	High	[K].LGCSPANGNSTVPSLPDNNALFVTAAQTSGLPSSVR.[-]	1xCarbamidomethyl [C3]; 2xDeamidated [N]; 1xPhospho [S4(100)]	7.22684e-07	7.36518e-05	1	2	5	10	Q9NZJ9	Q9NZJ9 [145-180]	Q9NZJ9 1xPhospho [S148(100)]	0	3681.71		No Quan Values	High	5.742e-05	5.509e-08	5.34
Rep_1	High	[K].LGCSPANGNSTVPSLPDNNALFVTAAQTSGLPSSVR.[-]	1xCarbamidomethyl [C3]; 1xDeamidated [N]; 1xPhospho [S4(95.2)]	6.32911e-07	7.36518e-05	1	2	5	11	Q9NZJ9	Q9NZJ9 [145-180]	Q9NZJ9 1xPhospho [S148(95.2)]	0	3680.73	1.07669e+06		High	5.742e-05	4.728e-08	4.68	71.72
Rep_1	High	[K].LGCSPANGNSTVPSLPDNNALFVTAAQTSGLPSSVR.[-]	1xCarbamidomethyl [C3]; 1xPhospho [S4(99.7)]	1.37367e-06	7.36518e-05	1	2	2	2	Q9NZJ9	Q9NZJ9 [145-180]	Q9NZJ9 1xPhospho [S148(99.7)]	0	3679.74	1.55648e+06		High	5.742e-05	1.149e-07	6.06	70.83
Rep_1	High	[K].LGELWEEMALSPR.[Q]	1xPhospho [S11(100)]	2.61412e-05	7.36518e-05	1	1	1	1	Q9NWQ4	Q9NWQ4 [21-33]	Q9NWQ4 1xPhospho [S31(100)]	0	1610.73	255221		High	5.742e-05	3.302e-06	3.57	66.16
Rep_1	High	[R].LGATPETDEDLAWDSDNDSSSSVLQYAGVLKK.[L]	1xDeamidated [N17]; 1xPhospho [S15(100)]	3.59117e-08	7.36518e-05	1	1	1	1	Q8N9M1	Q8N9M1 [266-297]	Q8N9M1 1xPhospho [S280(100)]	1	3492.56		No Quan Values	High	5.742e-05	1.795e-09	6
Rep_1	High	[K].LGASNSPGQPNSVKR.[K]	1xDeamidated [N/Q]; 1xPhospho [S6(100)]	4.99181e-07	7.36518e-05	1	1	2	2	P49756	P49756 [672-686]	P49756 1xPhospho [S677(100)]	1	1592.74	24366192		High	5.742e-05	3.618e-08	7.03	9.24
Rep_1	High	[K].LGASNSPGQPNSVKR.[K]	1xPhospho [S6(100)]	2.17764e-06	7.36518e-05	1	1	1	2	P49756	P49756 [672-686]	P49756 1xPhospho [S677(100)]	1	1591.76	411451392		High	5.742e-05	1.941e-07	5.49	8.3
Rep_1	High	[K].LGASNSPGQPNSVK.[R]	1xDeamidated [N5]; 1xPhospho [S6(100)]	9.12e-05	7.36518e-05	1	1	1	1	P49756	P49756 [672-685]	P49756 1xPhospho [S677(100)]	0	1436.64	4.71815e+06		High	5.742e-05	1.372e-05	5.01	3.72
Rep_1	High	[K].LGASNSPGQPNSVK.[R]	1xPhospho [S6(100)]	4.59066e-07	7.36518e-05	1	1	1	3	P49756	P49756 [672-685]	P49756 1xPhospho [S677(100)]	0	1435.66	2.51402e+08		High	5.742e-05	3.275e-08	5.67	3.68
Rep_1	High	[R].LGASEAAAFDSDESEAVGATR.[I]	1xPhospho [S11(100)]	4.29555e-10	7.36518e-05	1	1	1	4	Q8IX03	Q8IX03 [641-661]	Q8IX03 1xPhospho [S651(100)]	0	2133.9	1.24448e+07		High	5.742e-05	1.141e-11	6.98	38.74
Rep_1	High	[R].LGAPENSGISTLER.[G]	1xPhospho [T11(99.5)]	2.07378e-06	7.36518e-05	1	1	1	4	Q9Y4F1	Q9Y4F1 [14-27]	Q9Y4F1 1xPhospho [T24(99.5)]	0	1523.71	6.51572e+07		High	5.742e-05	1.836e-07	4.93	30.3
Rep_1	High	[R].LGAGSGLDPGSAGSLSPQDPVALGSSARPGLPGEASAAAVALGGTGETPAR.[L]	1xDeamidated [Q18]; 1xPhospho [S14(96.9)]	2.05935e-06	7.36518e-05	1	1	1	1	Q9P260	Q9P260 [41-91]	Q9P260 1xPhospho [S54(96.9)]	0	4636.25	692679		High	5.742e-05	1.822e-07	4.25	64.94
Rep_1	High	[R].LGAGSGLDPGSAGSLSPQDPVALGSSARPGLPGEASAAAVALGGTGETPAR.[L]	1xPhospho [S16(96.7)]	2.01182e-08	7.36518e-05	1	1	1	1	Q9P260	Q9P260 [41-91]	Q9P260 1xPhospho [S56(96.7)]	0	4635.27	234330		High	5.742e-05	9.211e-10	6.64	64.79
Rep_1	High	[R].LGAGGGSPEKSPSAQELKEQGNR.[L]	1xDeamidated [Q]; 1xPhospho [S7(100)]	1.0684e-06	7.36518e-05	1	1	2	2	Q9UNE7	Q9UNE7 [13-35]	Q9UNE7 1xPhospho [S19(100)]	2	2378.1	3.65901e+06		High	5.742e-05	8.568e-08	6.05	15.22
Rep_1	High	[R].LGAGGGSPEKSPSAQELKEQGNR.[L]	1xPhospho [S7(100)]	4.44279e-11	7.36518e-05	1	1	1	3	Q9UNE7	Q9UNE7 [13-35]	Q9UNE7 1xPhospho [S19(100)]	2	2377.11	6.39286e+07		High	5.742e-05	8.566e-13	9.01	14.08
Rep_1	High	[R].LGAGGGSPEKSPSAQELK.[E]	2xPhospho [S7(100); S11(100)]	1.75595e-05	7.36518e-05	1	1	1	1	Q9UNE7	Q9UNE7 [13-30]	Q9UNE7 2xPhospho [S19(100); S23(100)]	1	1872.81	1.71219e+06		High	5.742e-05	2.1e-06	5.84	19.13
Rep_1	High	[R].LGAGGGSPEKSPSAQELK.[E]	1xDeamidated [Q15]; 1xPhospho [S7(100)]	1.73161e-05	7.36518e-05	1	1	1	2	Q9UNE7	Q9UNE7 [13-30]	Q9UNE7 1xPhospho [S19(100)]	1	1793.83	31971823		High	5.742e-05	2.071e-06	4.51	17.06
Rep_1	High	[R].LGAGGGSPEKSPSAQELK.[E]	1xPhospho [S7(100)]	4.11934e-10	7.36518e-05	1	1	3	8	Q9UNE7	Q9UNE7 [13-30]	Q9UNE7 1xPhospho [S19(100)]	1	1792.85	802532129		High	5.742e-05	1.089e-11	6.46	15.57
Rep_1	High	[K].LGAGEGGEASVSPEKTSTTSK.[G]	1xPhospho [S12(100)]	3.7529e-12	7.36518e-05	1	1	2	12	Q13428	Q13428 [1367-1387]	Q13428 1xPhospho [S1378(100)]	1	2072.94	3.63734e+08		High	5.742e-05	5.119e-14	10.3	13.43
Rep_1	High	[R].LGATPETDEDLAWDSDNDSSSSVLQYAGVLKK.[L]	1xPhospho [S15(100)]	1.62423e-06	7.36518e-05	1	1	1	2	Q8N9M1	Q8N9M1 [266-297]	Q8N9M1 1xPhospho [S280(100)]	1	3491.57		No Quan Values	High	5.742e-05	1.389e-07	4.93
Rep_1	High	[K].IFYGEKQPEDDSSQAFISTQNGSPR.[L]	1xDeamidated [N/Q]; 1xPhospho [S23(100)]	3.82866e-07	7.36518e-05	1	1	2	2	Q5TCQ9	Q5TCQ9 [810-834]	Q5TCQ9 1xPhospho [S832(100)]	1	2882.25	870309		High	5.742e-05	2.674e-08	6.36	38.37
Rep_1	High	[K].LGGAVPFAPPEVSPEQAK.[T]	1xPhospho [S13(100)]	1.16708e-08	7.36518e-05	1	1	1	8	Q6ZSR9	Q6ZSR9 [81-98]	Q6ZSR9 1xPhospho [S93(100)]	0	1873.91	9.36735e+07		High	5.742e-05	4.965e-10	6.69	49.85
Rep_1	High	[K].LGGLLPPGGEGGPEATVVSDEDEAAEMEDEAVR.[S]	1xPhospho [S19(100)]	9.36801e-06	7.36518e-05	1	1	1	1	P51178	P51178 [442-474]	P51178 1xPhospho [S460(100)]	0	3376.48		No Quan Values	High	5.742e-05	1.026e-06	3.55
Rep_1	High	[K].LGSSSTSIPHLSSPPTK.[F]	1xPhospho [S4(100)]	4.40235e-07	7.36518e-05	1	1	2	2	Q96QT4	Q96QT4 [1384-1400]	Q96QT4 1xPhospho [S1387(100)]	0	1775.86	3.37096e+06		High	5.742e-05	3.123e-08	5.6	29.61
Rep_1	High	[R].LGSSGLGSASSIQAAVR.[Q]	1xPhospho [S8(100)]	1.58865e-07	7.36518e-05	1	1	5	8	Q7Z6Z7	Q7Z6Z7 [3750-3766]	Q7Z6Z7 1xPhospho [S3757(100)]	0	1640.8	1.02791e+07		High	5.742e-05	9.738e-09	4.83	41.98
Rep_1	High	[R].LGSSDILNYSGNLMEPPFQNQKK.[F]	1xPhospho [S10(96.7)]	5.67345e-05	7.36518e-05	1	1	1	2	O14530	O14530 [179-201]	O14530 1xPhospho [S188(96.7)]	1	2660.24	418607		High	5.742e-05	8.002e-06	3.19	57.66
Rep_1	High	[R].LGSSDILNYSGNLMEPPFQNQK.[K]	1xPhospho [S10(100)]	2.2867e-06	7.36518e-05	1	1	2	2	O14530	O14530 [179-200]	O14530 1xPhospho [S188(100)]	0	2532.15	3.25223e+06		High	5.742e-05	2.053e-07	4.72	65.5
Rep_1	High	[K].IGSPPKTPVSNVAATSAGPSNVGTELNSVPQK.[S]	1xDeamidated [N21]; 1xPhospho [S3(100)]	2.58665e-08	7.36518e-05	1	1	1	1	Q9HBD1	Q9HBD1 [547-578]	Q9HBD1 1xPhospho [S549(100)]	1	3185.57		No Quan Values	High	5.742e-05	1.233e-09	8.95
Rep_1	High	[K].IGSPPKTPVSNVAATSAGPSNVGTELNSVPQK.[S]	1xPhospho [S3(100)]	7.06854e-08	7.36518e-05	1	1	1	1	Q9HBD1	Q9HBD1 [547-578]	Q9HBD1 1xPhospho [S549(100)]	1	3184.59		No Quan Values	High	5.742e-05	3.861e-09	6.34
Rep_1	High	[R].LGSLSARSDSEATISR.[S]	2xPhospho [S3(100); S8(100)]	6.29973e-05	7.36518e-05	1	1	1	2	Q5SW79	Q5SW79 [1158-1173]	Q5SW79 2xPhospho [S1160(100); S1165(100)]	1	1809.78	12301866		High	5.742e-05	9.056e-06	7.45	26.94
Rep_1	High	[R].LGSLSARSDSEATISR.[S]	1xPhospho [S8(100)]	8.77643e-08	7.36518e-05	1	1	2	7	Q5SW79	Q5SW79 [1158-1173]	Q5SW79 1xPhospho [S1165(100)]	1	1729.81	5.25075e+07		High	5.742e-05	4.956e-09	7.74	20.3
Rep_1	High	[R].IGSDPLAYEPK.[E]	1xPhospho [S3(100)]	0.000107082	7.36518e-05	1	1	1	2	P19634	P19634 [701-711]	P19634 1xPhospho [S703(100)]	0	1269.58	5.93702e+06		High	5.742e-05	1.65e-05	4.38	37.56
Rep_1	High	[R].LGSAEQSSPDLSFLVVK.[N]	1xPhospho [S3(100)]	1.61293e-06	7.36518e-05	1	1	1	1	Q96LW4	Q96LW4 [253-269]	Q96LW4 1xPhospho [S255(100)]	0	1856.9	578580		High	5.742e-05	1.374e-07	4.74	65.41
Rep_1	High	[R].IGPPSSPSATDKEENPAVLAENCFR.[E]	1xCarbamidomethyl [C23]; 1xPhospho [S/T]	4.43319e-07	7.36518e-05	1	1	1	1	Q14156	Q14156 [215-239]		1	2766.24	4.87266e+06		High	5.742e-05	3.15e-08	5.26	46.03
Rep_1	High	[K].IGPPSPGDDEEEAAAAAGAPAAAGATGDLASAQLGGAPNR.[W]	1xDeamidated [Q33]; 1xPhospho [S5(100)]	3.45547e-11	7.36518e-05	1	1	1	2	Q02447	Q02447 [69-108]	Q02447 1xPhospho [S73(100)]	0	3652.64	641275		High	5.742e-05	6.436e-13	6.22	54.57
Rep_1	High	[K].IGPPSPGDDEEEAAAAAGAPAAAGATGDLASAQLGGAPNR.[W]	1xPhospho [S5(100)]	5.67246e-11	7.36518e-05	1	1	1	3	Q02447	Q02447 [69-108]	Q02447 1xPhospho [S73(100)]	0	3651.66	151312		High	5.742e-05	1.137e-12	7.31	54.5
Rep_1	High	[K].IGPPAVEAAVTPPAPPQPTPR.[K]	1xPhospho [T11(100)]	2.74181e-06	7.36518e-05	1	1	1	1	Q02086	Q02086 [45-65]	Q02086 1xPhospho [T55(100)]	0	2143.09		No Quan Values	High	5.742e-05	2.522e-07	5.64
Rep_1	High	[K].IGGDAATTVNNSTPDFGFGGQK.[R]	1xPhospho [T13(98.6)]	3.51251e-09	7.36518e-05	1	1	1	3	Q92945	Q92945 [88-109]	Q92945 1xPhospho [T100(98.6)]	0	2233.98	5.11537e+06		High	5.742e-05	1.261e-10	5.2	43.04
Rep_1	High	[K].LGPISPPQPPSVSAWNKPLTSFGSAPSSEGAK.[N]	1xPhospho [S5(100)]	3.62069e-07	7.36518e-05	1	1	1	1	Q9Y520	Q9Y520 [2009-2040]	Q9Y520 1xPhospho [S2013(100)]	0	3271.6		No Quan Values	High	5.742e-05	2.504e-08	5.17
Rep_1	High	[R].LGPELSPSPTSPTATSTTPSR.[Y]	1xPhospho [S11(100)]	2.23392e-08	7.36518e-05	1	1	2	3	P26651	P26651 [83-103]	P26651 1xPhospho [S93(100)]	0	2164.02	299421		High	5.742e-05	1.038e-09	5.51	34.14
Rep_1	High	[R].LGMLSPEGTCK.[A]	1xCarbamidomethyl [C10]; 1xPhospho [S5(100)]	0.00019791	7.36518e-05	1	1	1	2	P49327	P49327 [203-213]	P49327 1xPhospho [S207(100)]	0	1272.54	9.27602e+06		High	5.742e-05	3.339e-05	4.04	31.01
Rep_1	High	[R].LGLGTLSSSLSR.[A]	1xPhospho [S/T]	1.68392e-05	7.36518e-05	1	1	1	1	O95248	O95248 [1134-1145]		0	1270.64	3.81764e+06		High	5.742e-05	1.999e-06	5.16	43.29
Rep_1	High	[K].LGLGIDEDDPTADDTSAAVTEEMPPLEGDDDTSRMEEVD.[-]	1xPhospho [T/S]	3.15634e-05	7.36518e-05	1	1	1	1	P07900	P07900 [694-732]		1	4230.73	517568		High	5.742e-05	4.114e-06	6.52	71.05
Rep_1	High	[K].LGLGLDDESNNQQAAATQSPGDSRR.[L]	1xPhospho [S/T]	1.6799e-07	7.36518e-05	1	1	1	1	Q09472	Q09472 [1708-1732]		1	2680.2	961593		High	5.742e-05	1.041e-08	7.41	28.88
Rep_1	High	[K].LGHPEALSAGTGSPQPPSFTYAQQR.[E]	2xDeamidated [Q15; Q23]; 1xPhospho [S13(98.6)]	9.51007e-05	7.36518e-05	1	1	1	1	Q15942	Q15942 [296-320]	Q15942 1xPhospho [S308(98.6)]	0	2679.21		Not Reliable	High	5.742e-05	1.444e-05	3.21
Rep_1	High	[K].LGHPEALSAGTGSPQPPSFTYAQQR.[E]	1xDeamidated [Q]; 1xPhospho [S13(98.7)]	1.49191e-07	7.36518e-05	1	1	4	6	Q15942	Q15942 [296-320]	Q15942 1xPhospho [S308(98.7)]	0	2678.22	1.19308e+07		High	5.742e-05	9.071e-09	6.25	39.25
Rep_1	High	[K].LGHPEALSAGTGSPQPPSFTYAQQR.[E]	1xPhospho [S13(100)]	8.53474e-08	7.36518e-05	1	1	2	15	Q15942	Q15942 [296-320]	Q15942 1xPhospho [S308(100)]	0	2677.24	8.76554e+07		High	5.742e-05	4.79e-09	5.83	38.46
Rep_1	High	[K].LGGSAVISLEGKPL.[-]	1xPhospho [S4(100)]	5.94368e-07	7.36518e-05	1	1	1	1	P23528	P23528 [153-166]	P23528 1xPhospho [S156(100)]	0	1420.74	3.4826e+06		High	5.742e-05	4.407e-08	5.08	55.34
Rep_1	High	[K].LGGSAESLIPGFQSTQGDAFATTSFSAGTAEK.[R]	1xPhospho [S4(100)]	6.83429e-07	7.36518e-05	1	1	1	1	Q2M2I8	Q2M2I8 [728-759]	Q2M2I8 1xPhospho [S731(100)]	0	3213.46	266843		High	5.742e-05	5.163e-08	4.85	71.3
Rep_1	High	[R].LGGQLPVVAISLSEYPASGALSQPTSIPGSPK.[F]	1xPhospho [S30(100)]	3.21163e-08	7.36518e-05	1	1	1	4	Q86UU1	Q86UU1 [352-383]	Q86UU1 1xPhospho [S381(100)]	0	3201.64	3.32046e+06		High	5.742e-05	1.576e-09	6.58	77.12
Rep_1	High	[K].LGGPKETPPNGNLSPAPR.[L]	1xDeamidated [N10]; 1xPhospho [S14(100)]	1.37202e-07	7.36518e-05	1	1	1	3	P48634	P48634 [991-1008]	P48634 1xPhospho [S1004(100)]	1	1882.91	2912319		High	5.742e-05	8.234e-09	6.75	23.24
Rep_1	High	[K].LGGPKETPPNGNLSPAPR.[L]	1xPhospho [S14(100)]	1.20158e-07	7.36518e-05	1	1	1	1	P48634	P48634 [991-1008]	P48634 1xPhospho [S1004(100)]	1	1881.92	2.47663e+06		High	5.742e-05	7.108e-09	5.23	19.74
Rep_1	High	[R].LGGLRPESPESLTSVSR.[T]	1xPhospho [S8(100)]	2.63504e-10	7.36518e-05	1	1	1	11	Q9H6F5	Q9H6F5 [11-27]	Q9H6F5 1xPhospho [S18(100)]	0	1864.92	1.56458e+08		High	5.742e-05	6.53e-12	7.95	35.26
Rep_1	High	[K].LGPGRPLPTFPTSECTSDVEPDTR.[E]	1xCarbamidomethyl [C15]; 1xPhospho [S17(100)]	2.04257e-07	7.36518e-05	1	1	1	1	Q8TDD1	Q8TDD1 [59-82]	Q8TDD1 1xPhospho [S75(100)]	0	2709.22	30860018		High	5.742e-05	1.301e-08	7.55	44.43
Rep_1	High	[R].LFVLLPEQSPVSYSK.[R]	1xPhospho [S9(100)]	0.000122269	7.36518e-05	1	1	1	4	Q96K76	Q96K76 [824-838]	Q96K76 1xPhospho [S832(100)]	0	1786.9	9.17353e+06		High	5.742e-05	1.918e-05	3.6	64.6
Rep_1	High	[K].IFVGGLSPDTPEEK.[I]	1xPhospho [S7(100)]	3.50477e-05	7.36518e-05	1	1	1	1	Q14103	Q14103 [184-197]	Q14103 1xPhospho [S190(100)]	0	1568.72	7401723		High	5.742e-05	4.623e-06	4.6	42.81
Rep_1	High	[R].LFSSSSSPPPAK.[R]	1xPhospho [S]	9.05656e-05	7.36518e-05	1	1	1	6	Q9UPT6	Q9UPT6 [579-590]		0	1284.59	668021		High	5.742e-05	1.37e-05	2.45	16
Rep_1	High	[K].LEPSTSTDQPVTPEPTSQATR.[G]	1xPhospho [T12(100)]	1.16568e-09	7.36518e-05	1	1	1	3	Q14676	Q14676 [1414-1434]	Q14676 1xPhospho [T1425(100)]	0	2322.05	9.48077e+06		High	5.742e-05	3.58e-11	5.82	23.83
Rep_1	High	[K].LENVSQLSLDKSPTEK.[S]	1xPhospho [S12(99.4)]	5.15049e-10	7.36518e-05	1	1	1	1	Q86W56	Q86W56 [126-141]	Q86W56 1xPhospho [S137(99.4)]	1	1867.9	24346622		High	5.742e-05	1.407e-11	7.94	28.75
Rep_1	High	[R].LENSVSAPEPDISEEELSPEVIVEK.[H]	1xPhospho [S13(100)]	1.33584e-06	7.36518e-05	1	1	1	1	Q99676	Q99676 [105-129]	Q99676 1xPhospho [S117(100)]	0	2819.31	1.55462e+06		High	5.742e-05	1.108e-07	5.95	60.63
Rep_1	High	[K].LENSALLTVEPSPQDKNK.[G]	1xPhospho [S12(100)]	1.53415e-07	7.36518e-05	1	1	1	2	O75509	O75509 [530-547]	O75509 1xPhospho [S541(100)]	1	2063.01	2.81904e+07		High	5.742e-05	9.412e-09	8.72	30.85
Rep_1	High	[R].LELSSSASPQEER.[T]	1xPhospho [S8(100)]	9.31299e-05	7.36518e-05	1	1	1	1	Q9C0C7	Q9C0C7 [632-644]	Q9C0C7 1xPhospho [S639(100)]	0	1512.66	993367		High	5.742e-05	1.41e-05	3.63	19.21
Rep_1	High	[R].LEISDLPDGVEGEPLVSSQSGQSPPEPQDPEAPSSSGPGHLVAMGK.[V]	1xDeamidated [Q19]; 1xOxidation [M44]; 1xPhospho [S23(100)]	8.65475e-08	7.36518e-05	1	1	1	1	Q9H4Z2	Q9H4Z2 [360-405]	Q9H4Z2 1xPhospho [S382(100)]	0	4706.13		No Quan Values	High	5.742e-05	4.875e-09	6.07
Rep_1	High	[R].LEISDLPDGVEGEPLVSSQSGQSPPEPQDPEAPSSSGPGHLVAMGK.[V]	1xOxidation [M44]; 1xPhospho [S23(89.1)]	4.02524e-06	7.36518e-05	1	1	1	1	Q9H4Z2	Q9H4Z2 [360-405]	Q9H4Z2 1xPhospho [S382(89.1)]	0	4705.15		No Quan Values	High	5.742e-05	3.896e-07	4.86
Rep_1	High	[K].IEIPVTPTGQSVPSSPSIPGTPTLK.[M]	1xDeamidated [Q10]; 1xPhospho [S/T]	0.000265315	7.36518e-05	1	1	1	1	Q9H4Z3	Q9H4Z3 [130-154]		0	2584.32	557432		High	5.742e-05	4.645e-05	3.41	61.72
Rep_1	High	[K].IEIPVTPTGQSVPSSPSIPGTPTLK.[M]	1xPhospho [T/S]	5.35275e-07	7.36518e-05	1	1	4	8	Q9H4Z3	Q9H4Z3 [130-154]		0	2583.33	2.40153e+07		High	5.742e-05	3.917e-08	5.97	60.4
Rep_1	High	[K].IEIIQPLLDMAAGTSNAAPVAENVTNNEGSPPPPVK.[V]	1xOxidation [M10]; 1xPhospho [S30(100)]	1.80354e-06	7.36518e-05	1	1	1	4	O95104	O95104 [125-160]	O95104 1xPhospho [S154(100)]	0	3750.83	833338		High	5.742e-05	1.561e-07	6.11	68.12
Rep_1	High	[K].IEIIQPLLDMAAGTSNAAPVAENVTNNEGSPPPPVK.[V]	1xDeamidated [N/Q]; 1xPhospho [S30(100)]	6.97053e-08	7.36518e-05	1	1	12	21	O95104	O95104 [125-160]	O95104 1xPhospho [S154(100)]	0	3735.82		No Quan Values	High	5.742e-05	3.807e-09	5.08
Rep_1	High	[K].IEIIQPLLDMAAGTSNAAPVAENVTNNEGSPPPPVK.[V]	1xPhospho [S30(100)]	8.70489e-09	7.36518e-05	1	1	1	7	O95104	O95104 [125-160]	O95104 1xPhospho [S154(100)]	0	3734.83	4.03961e+06		High	5.742e-05	3.555e-10	6.51	81.3
Rep_1	High	[R].LELASLGLGAPTPPSGLSQGPTSWLRPPPTSPGPQAR.[S]	1xPhospho [T/S]	5.87497e-05	7.36518e-05	1	1	1	2	Q9Y3Q8	Q9Y3Q8 [128-164]		0	3770.93	1.49167e+06		High	5.742e-05	8.354e-06	5.63	74.32
Rep_1	High	[K].LEKVPDSPENELK.[S]	1xPhospho [S7(100)]	2.38452e-06	7.36518e-05	1	1	1	4	Q8NI35	Q8NI35 [516-528]	Q8NI35 1xPhospho [S522(100)]	1	1577.75	1.53269e+07		High	5.742e-05	2.142e-07	6.57	24.13
Rep_1	High	[K].LEPTNVQTVTCSPR.[V]	1xCarbamidomethyl [C11]; 1xPhospho [S12(100)]	0.000113232	7.36518e-05	1	1	1	1	Q99741	Q99741 [34-47]	Q99741 1xPhospho [S45(100)]	0	1681.76	1.5831e+06		High	5.742e-05	1.763e-05	4.45	24.3
Rep_1	High	[R].LEKPETQSSPITVQSSK.[D]	1xPhospho [S9(99)]	1.36247e-07	7.36518e-05	1	1	1	1	Q96CB8	Q96CB8 [120-136]	Q96CB8 1xPhospho [S128(99)]	0	1938.94	5.59453e+06		High	5.742e-05	8.207e-09	5.9	16.35
Rep_1	High	[R].LEHSSFPEGPGPGSGDEANGPRGER.[Q]	1xPhospho [S14(100)]	4.38203e-05	7.36518e-05	1	1	1	1	O15020	O15020 [2158-2182]	O15020 1xPhospho [S2171(100)]	1	2616.11		No Quan Values	High	5.742e-05	5.948e-06	4.61
Rep_1	High	[R].LEHSSFPEGPGPGSGDEANGPR.[G]	1xPhospho [S14(100)]	5.50433e-07	7.36518e-05	1	1	1	1	O15020	O15020 [2158-2179]	O15020 1xPhospho [S2171(100)]	0	2273.95		No Quan Values	High	5.742e-05	4.029e-08	7.03
Rep_1	High	[R].LEGMLSQSVSSQYNMAGVR.[T]	1xPhospho [S8(100)]	1.5757e-08	7.36518e-05	1	1	1	2	P54105	P54105 [188-206]	P54105 1xPhospho [S195(100)]	0	2136.95	1.0878e+06		High	5.742e-05	6.965e-10	5.58	48.49
Rep_1	High	[K].IEEVLSPEGSPSKSPSK.[K]	1xPhospho [S14(99.2)]	2.79984e-06	7.36518e-05	1	1	2	3	Q9UEY8	Q9UEY8 [668-684]	Q9UEY8 1xPhospho [S681(99.2)]	1	1850.88	9.24399e+06		High	5.742e-05	2.589e-07	7.64	20.59
Rep_1	High	[R].LEESPFVPYDFMNSSTSPASPPGSIGDGWPR.[A]	1xDeamidated [N13]; 1xOxidation [M12]; 1xPhospho [S20(100)]	4.13922e-06	7.36518e-05	1	1	1	1	Q8NDV7	Q8NDV7 [1566-1596]	Q8NDV7 1xPhospho [S1585(100)]	0	3421.46		No Quan Values	High	5.742e-05	4.025e-07	4.33
Rep_1	High	[R].LEESPFVPYDFMNSSTSPASPPGSIGDGWPR.[A]	1xOxidation [M12]; 1xPhospho [S20(100)]	9.49972e-06	7.36518e-05	1	1	1	1	Q8NDV7	Q8NDV7 [1566-1596]	Q8NDV7 1xPhospho [S1585(100)]	0	3420.48	189627		High	5.742e-05	1.04e-06	3.77	72.56
Rep_1	High	[R].LEEPTPAPSTSYSPQADSLR.[T]	1xDeamidated [Q15]; 1xPhospho [S13(100)]	8.43664e-06	7.36518e-05	1	1	2	2	Q07157	Q07157 [956-975]	Q07157 1xPhospho [S968(100)]	0	2226.98		No Quan Values	High	5.742e-05	9.116e-07	4.58
Rep_1	High	[R].LEEPTPAPSTSYSPQADSLR.[T]	1xPhospho [S13(100)]	8.72588e-07	7.36518e-05	1	1	1	2	Q07157	Q07157 [956-975]	Q07157 1xPhospho [S968(100)]	0	2226	1.17072e+07		High	5.742e-05	6.8e-08	5.88	36.51
Rep_1	High	[K].LEEPPELNRQSPNPR.[R]	1xPhospho [S11(100)]	0.000132026	7.36518e-05	1	1	1	9	Q7Z5L9	Q7Z5L9 [165-179]	Q7Z5L9 1xPhospho [S175(100)]	1	1855.87	1.73962e+08		High	5.742e-05	2.1e-05	3.24	21.73
Rep_1	High	[K].LEENLQETHSAVL.[-]	1xPhospho [S10(100)]	4.28111e-07	7.36518e-05	1	1	1	1	Q8IXU6	Q8IXU6 [362-374]	Q8IXU6 1xPhospho [S371(100)]	0	1562.71	8.2776e+06		High	5.742e-05	3.02e-08	6.34	35.92
Rep_1	High	[K].LEEEPSASSPQYACDFNLFLEDSADNR.[Q]	1xCarbamidomethyl [C14]; 1xDeamidated [N17]; 1xPhospho [S/Y]	5.18126e-05	7.36518e-05	1	1	1	1	Q2NKX8	Q2NKX8 [938-964]		0	3185.29	221787		High	5.742e-05	7.192e-06	3.8	70.92
Rep_1	High	[K].IEEDRCSNSADITGPSFIR.[S]	1xCarbamidomethyl [C6]; 1xPhospho [S7(100)]	2.09536e-09	7.36518e-05	1	1	1	2	Q52LW3	Q52LW3 [513-531]	Q52LW3 1xPhospho [S519(100)]	1	2246.97	3753990		High	5.742e-05	6.971e-11	6.95	36.38
Rep_1	High	[K].IEEAMDGSETPQLFTVLPEKR.[T]	1xOxidation [M5]; 1xPhospho [T10(100)]	2.14951e-11	7.36518e-05	1	1	1	1	Q13435	Q13435 [771-791]	Q13435 1xPhospho [T780(100)]	1	2486.15	2.97622e+06		High	5.742e-05	3.749e-13	7.05	50.5
Rep_1	High	[K].IEEAMDGSETPQLFTVLPEKR.[T]	1xPhospho [T10(100)]	1.02088e-09	7.36518e-05	1	1	1	1	Q13435	Q13435 [771-791]	Q13435 1xPhospho [T780(100)]	1	2470.16	3.63299e+06		High	5.742e-05	3.079e-11	6.44	54.92
Rep_1	High	[K].LEKEQAAALGPASATPALSSSPPPPSTLYR.[T]	1xPhospho [S21(100)]	1.02088e-09	7.36518e-05	1	1	1	1	Q9P242	Q9P242 [393-422]	Q9P242 1xPhospho [S413(100)]	1	3087.54	893624		High	5.742e-05	3.067e-11	6.49	45.91
Rep_1	High	[R].LEPVYSPPGSPPPGDPR.[I]	1xPhospho [S10(100)]	5.50433e-07	7.36518e-05	1	1	1	5	O75676	O75676 [338-354]	O75676 1xPhospho [S347(100)]	0	1841.85	6.19273e+06		High	5.742e-05	4.039e-08	4.31	34.37
Rep_1	High	[K].LEQPEEDKYSKPTAPAPSAPPSPSAPEPPKADLFEQK.[V]	1xPhospho [S22(100)]	4.96782e-11	7.36518e-05	1	1	1	1	P55198	P55198 [361-397]	P55198 1xPhospho [S382(100)]	2	4053.94	2.33682e+06		High	5.742e-05	9.742e-13	10.8	36.46
Rep_1	High	[K].LEQPEEDKYSKPTAPAPSAPPSPSAPEPPKADLFEQK.[V]	1xDeamidated [Q3]; 1xPhospho [S22(100)]	2.74776e-10	7.36518e-05	1	1	1	1	P55198	P55198 [361-397]	P55198 1xPhospho [S382(100)]	2	4054.92		No Quan Values	High	5.742e-05	6.888e-12	7.92
Rep_1	High	[R].LFSQGQDVSNK.[V]	1xPhospho [S3(100)]	0.000235635	7.36518e-05	1	1	1	2	P55196	P55196 [1797-1807]	P55196 1xPhospho [S1799(100)]	0	1302.57	7.73593e+06		High	5.742e-05	4.077e-05	3.88	25.68
Rep_1	High	[R].LFSLSNPSLSTTNLSGPSR.[R]	1xPhospho [S5(100)]	6.5919e-08	7.36518e-05	1	1	1	1	Q6UUV7	Q6UUV7 [366-384]	Q6UUV7 1xPhospho [S370(100)]	0	2057.99	5567171		High	5.742e-05	3.583e-09	6	59.38
Rep_1	High	[R].LFSGTQISTIAESEDSQESVDSVTDSQKR.[R]	1xPhospho [S16(98.3)]	0.000230753	7.36518e-05	1	1	1	1	P16220	P16220 [96-124]	P16220 1xPhospho [S111(98.3)]	1	3224.45	455016		High	5.742e-05	3.97e-05	5.01	46.09
Rep_1	High	[R].LFQGTTNMLSPDAAQLSDLSSCSDILDGSSSSSGLSSDPLAK.[G]	1xCarbamidomethyl [C22]; 1xDeamidated [Q15]; 1xPhospho [T6(93.8)]	0.000101267	7.36518e-05	1	1	1	1	Q7Z309	Q7Z309 [179-220]	Q7Z309 1xPhospho [T184(93.8)]	0	4340.93	87861.5		High	5.742e-05	1.548e-05	3.15	77.52
Rep_1	High	[R].IFPPETSASVAATPPPSTASAPAAVNSSASADKPLSNMK.[I]	2xDeamidated [N26; N37]; 1xOxidation [M38]; 1xPhospho [T13(99.9)]	1.53231e-08	7.36518e-05	1	1	1	1	P09874	P09874 [356-394]	P09874 1xPhospho [T368(99.9)]	0	3865.81		No Quan Values	High	5.742e-05	6.787e-10	7.66
Rep_1	High	[R].IFPPETSASVAATPPPSTASAPAAVNSSASADKPLSNMK.[I]	1xDeamidated [N26]; 1xOxidation [M38]; 1xPhospho [T13(93.1)]	2.5985e-10	7.36518e-05	1	1	3	8	P09874	P09874 [356-394]	P09874 1xPhospho [T368(93.1)]	0	3864.82		No Quan Values	High	5.742e-05	6.447e-12	7.97
Rep_1	High	[R].IFPPETSASVAATPPPSTASAPAAVNSSASADKPLSNMK.[I]	1xOxidation [M38]; 1xPhospho [T13(100)]	7.06679e-14	7.36518e-05	1	1	2	12	P09874	P09874 [356-394]	P09874 1xPhospho [T368(100)]	0	3863.84	3.64788e+07		High	5.742e-05	5.486e-16	10.83	40.19
Rep_1	High	[R].IFPPETSASVAATPPPSTASAPAAVNSSASADKPLSNMK.[I]	2xDeamidated [N26; N37]; 1xPhospho [T13(90.9)]	2.34863e-07	7.36518e-05	1	1	2	3	P09874	P09874 [356-394]	P09874 1xPhospho [T368(90.9)]	0	3849.81		Not Reliable	High	5.742e-05	1.522e-08	5.47
Rep_1	High	[R].IFPPETSASVAATPPPSTASAPAAVNSSASADKPLSNMK.[I]	1xDeamidated [N26]; 1xPhospho [T13(99.8)]	4.68667e-13	7.36518e-05	1	1	2	5	P09874	P09874 [356-394]	P09874 1xPhospho [T368(99.8)]	0	3848.83	5407295		High	5.742e-05	4.752e-15	9.75	45.74
Rep_1	High	[R].IFPPETSASVAATPPPSTASAPAAVNSSASADKPLSNMK.[I]	1xPhospho [T13(100)]	2.98067e-12	7.36518e-05	1	1	3	9	P09874	P09874 [356-394]	P09874 1xPhospho [T368(100)]	0	3847.85	7.88996e+07		High	5.742e-05	3.93e-14	9.42	44.29
Rep_1	High	[R].LFPEFDDSDYDEVPEEGPGAPAR.[V]	1xPhospho [S8(100)]	1.41425e-05	7.36518e-05	1	1	2	3	Q96P48	Q96P48 [222-244]	Q96P48 1xPhospho [S229(100)]	0	2632.08	2.875e+06		High	5.742e-05	1.634e-06	4.28	61.64
Rep_1	High	[K].LFPDTPLALDANKK.[K]	1xPhospho [T5(100)]	1.99107e-05	7.36518e-05	1	1	1	5	Q12906	Q12906 [588-601]	Q12906 1xPhospho [T592(100)]	1	1622.82	5.14818e+06		High	5.742e-05	2.415e-06	4.67	44.23
Rep_1	High	[K].LFPDTPLALDANK.[K]	1xPhospho [T5(100)]	8.86888e-05	7.36518e-05	1	1	1	4	Q12906	Q12906 [588-600]	Q12906 1xPhospho [T592(100)]	0	1494.72	1.88967e+06		High	5.742e-05	1.336e-05	2.42	55.62
Rep_1	High	[K].LFPADTSPSTATK.[I]	1xPhospho [S7(100)]	5.67345e-05	7.36518e-05	1	1	2	6	Q6NZY4	Q6NZY4 [643-655]	Q6NZY4 1xPhospho [S649(100)]	0	1415.65	2.45551e+07		High	5.742e-05	8.006e-06	2.74	28.77
Rep_1	High	[K].LFGGFNSSDTVTSPQR.[A]	1xPhospho [S13(100)]	4.55324e-08	7.36518e-05	1	1	1	3	P12931	P12931 [63-78]	P12931 1xPhospho [S75(100)]	0	1792.79	2.50968e+07		High	5.742e-05	2.348e-09	6.44	40.99
Rep_1	High	[R].IFDLGSDNEEVVAGPAPAHAK.[E]	1xPhospho [S6(100)]	1.40441e-05	7.36518e-05	1	1	1	1	Q969U6	Q969U6 [279-299]	Q969U6 1xPhospho [S284(100)]	0	2217.02	651753		High	5.742e-05	1.622e-06	4.49	46.02
Rep_1	High	[K].LFAPVPFPSGSTEDVSPSGPQQPPPLPQKK.[I]	1xDeamidated [Q21]; 1xPhospho [S16(99.9)]	1.47299e-06	7.36518e-05	1	1	1	1	Q86YV5	Q86YV5 [790-819]	Q86YV5 1xPhospho [S805(99.9)]	1	3210.58		No Quan Values	High	5.742e-05	1.237e-07	4.59
Rep_1	High	[R].IESDEEEDFENVGK.[V]	1xPhospho [S3(100)]	9.29172e-07	7.36518e-05	1	1	1	1	Q96T23	Q96T23 [1343-1356]	Q96T23 1xPhospho [S1345(100)]	0	1719.66	3324674		High	5.742e-05	7.331e-08	5.52	33.79
Rep_1	High	[K].IESDVQEPTEPEDDLDIMLGNK.[K]	1xPhospho [S3(100)]	5.8683e-06	7.36518e-05	1	1	1	1	P20042	P20042 [103-124]	P20042 1xPhospho [S105(100)]	0	2567.11	1.0978e+06		High	5.742e-05	6.027e-07	3.71	64.32
Rep_1	High	[K].IESDVQEPTEPEDDLDIMLGNK.[K]	1xDeamidated [Q6]; 1xPhospho [T9(100)]	7.92287e-06	7.36518e-05	1	1	1	1	P20042	P20042 [103-124]	P20042 1xPhospho [T111(100)]	0	2568.09		Not Reliable	High	5.742e-05	8.432e-07	5.6
Rep_1	High	[K].LESESTSPSLEMK.[I]	1xPhospho [S7(100)]	8.03427e-06	7.36518e-05	1	1	1	2	Q5VT52	Q5VT52 [659-671]	Q5VT52 1xPhospho [S665(100)]	0	1517.64	1.95318e+07		High	5.742e-05	8.6e-07	5	25.95
Rep_1	High	[R].LESLSETPGPSSPR.[Q]	1xPhospho [S/T]	1.33423e-07	7.36518e-05	1	1	1	7	Q12774	Q12774 [1115-1128]		0	1536.69	2.11537e+07		High	5.742e-05	8.032e-09	4.58	23.56
Rep_1	High	[R].LESLSETPGPSSPRQPR.[K]	1xPhospho [S12(99.1)]	8.92122e-06	7.36518e-05	1	1	2	2	Q12774	Q12774 [1115-1131]	Q12774 1xPhospho [S1126(99.1)]	1	1917.91	9852738		High	5.742e-05	9.694e-07	5.44	19.68
Rep_1	High	[K].LGSTAPQVLSTSSPAQQAENEAK.[A]	1xPhospho [S13(100)]	4.6117e-09	7.36518e-05	1	1	1	5	Q9UNZ2	Q9UNZ2 [260-282]	Q9UNZ2 1xPhospho [S272(100)]	0	2394.12	1.0191e+07		High	5.742e-05	1.723e-10	5.87	34.69
Rep_1	High	[K].LESTSPKGGPPPPPPPPPR.[A]	1xPhospho [T/S]	6.10464e-08	7.36518e-05	1	1	2	9	Q03111	Q03111 [263-281]		1	1984.99	1.77238e+08		High	5.742e-05	3.277e-09	6.13	18.13
Rep_1	High	[K].LETVVCTGSVPVDK.[C]	1xCarbamidomethyl [C6]; 1xPhospho [S9(100)]	1.24725e-05	7.36518e-05	1	1	1	2	Q8TF40	Q8TF40 [678-691]	Q8TF40 1xPhospho [S686(100)]	0	1583.74	3.70307e+06		High	5.742e-05	1.419e-06	4.57	34.63
Rep_1	High	[R].IEVLPVDTGAGGYSGNSGSPK.[N]	1xPhospho [S/T/Y]	1.5486e-05	7.36518e-05	1	1	2	3	Q92738	Q92738 [698-718]		0	2084.95	2.95529e+06		High	5.742e-05	1.819e-06	3.83	43.99
Rep_1	High	[R].IEVLPVDTGAGGYSGNSGSPKNGK.[L]	1xDeamidated [N22]; 1xPhospho [S19(99.9)]	2.66631e-06	7.36518e-05	1	1	1	2	Q92738	Q92738 [698-721]	Q92738 1xPhospho [S716(99.9)]	1	2385.1	4.18634e+06		High	5.742e-05	2.442e-07	6.17	37.2
Rep_1	High	[R].IEVLPVDTGAGGYSGNSGSPKNGK.[L]	2xDeamidated [N16; N22]; 1xPhospho [S19(96.1)]	4.44364e-05	7.36518e-05	1	1	1	1	Q92738	Q92738 [698-721]	Q92738 1xPhospho [S716(96.1)]	1	2386.08		Not Reliable	High	5.742e-05	6.07e-06	6.01
Rep_1	High	[K].LEVTEIVKPSPK.[R]	1xPhospho [S10(100)]	0.000111662	7.36518e-05	1	1	1	1	Q7Z6E9	Q7Z6E9 [1170-1181]	Q7Z6E9 1xPhospho [S1179(100)]	0	1419.75	2.03428e+06		High	5.742e-05	1.73e-05	5.65	31.53
Rep_1	High	[K].LFAPVPFPSGSTEDVSPSGPQQPPPLPQKK.[I]	1xPhospho [S/T]	2.86185e-11	7.36518e-05	1	1	2	6	Q86YV5	Q86YV5 [790-819]		1	3209.59	1.2894e+07		High	5.742e-05	5.183e-13	7.57	56.47
Rep_1	High	[R].IETIAASSTPTPIR.[K]	1xPhospho [T11(99.2)]	8.03427e-06	7.36518e-05	1	1	1	1	Q96P47	Q96P47 [316-329]	Q96P47 1xPhospho [T326(99.2)]	0	1536.77	2.42788e+06		High	5.742e-05	8.569e-07	5.04	31.65
Rep_1	High	[R].LGSTGSQPNSEAESVPENVPKPPLLPPK.[R]	1xPhospho [S/T]	1.00915e-07	7.36518e-05	1	1	1	1	Q8IZ21	Q8IZ21 [145-172]		0	2949.46		No Quan Values	High	5.742e-05	5.841e-09	5.57
Rep_1	High	[R].LGSVSLDLCDGDTGEPR.[Y]	1xCarbamidomethyl [C9]; 1xPhospho [S3(100)]	2.05688e-07	7.36518e-05	1	1	1	1	Q8N6R0	Q8N6R0 [265-281]	Q8N6R0 1xPhospho [S267(100)]	0	1870.79	2.92073e+06		High	5.742e-05	1.313e-08	5.5	46.81
Rep_1	High	[R].LGSYSGPTSVSR.[Q]	1xPhospho [S3(100)]	0.000219751	7.36518e-05	1	1	1	5	Q9BZ23	Q9BZ23 [187-198]	Q9BZ23 1xPhospho [S189(100)]	0	1290.57	7.45109e+07		High	5.742e-05	3.766e-05	4.26	22.39
Rep_1	High	[R].LLGPSLTSTTPASSSSGSSSR.[G]	1xPhospho [T10(98.9)]	4.1532e-09	7.36518e-05	1	1	1	3	P53814	P53814 [364-384]	P53814 1xPhospho [T373(98.9)]	0	2059.95	5.80247e+06		High	5.742e-05	1.529e-10	5.78	33.81
Rep_1	High	[R].LLGPSAAADILQLSSSLPLQSR.[G]	1xDeamidated [Q12]; 1xPhospho [S16(100)]	2.86246e-05	7.36518e-05	1	1	1	2	Q7Z6Z7	Q7Z6Z7 [2580-2601]	Q7Z6Z7 1xPhospho [S2595(100)]	0	2318.2	346024		High	5.742e-05	3.674e-06	4.38	81.43
Rep_1	High	[R].LLGPSAAADILQLSSSLPLQSR.[G]	1xPhospho [S16(100)]	4.57962e-09	7.36518e-05	1	1	3	11	Q7Z6Z7	Q7Z6Z7 [2580-2601]	Q7Z6Z7 1xPhospho [S2595(100)]	0	2317.22	8.24828e+06		High	5.742e-05	1.709e-10	7.3	79.28
Rep_1	High	[R].LLGLTPPEGGAGDRSEEEASSTEKPTK.[A]	1xPhospho [S15(100)]	5.89523e-08	7.36518e-05	1	1	2	5	Q9UGY1	Q9UGY1 [120-146]	Q9UGY1 1xPhospho [S134(100)]	1	2836.32	31505762		High	5.742e-05	3.149e-09	5.2	30.93
Rep_1	High	[K].LLGESALEGINLNPVPSPNQK.[R]	1xPhospho [S17(100)]	4.56947e-05	7.36518e-05	1	1	1	1	Q6PJP8	Q6PJP8 [574-594]	Q6PJP8 1xPhospho [S590(100)]	0	2270.14	443336		High	5.742e-05	6.234e-06	4.09	63.88
Rep_1	High	[K].LLEVQPQVANSPSSAAQK.[A]	1xPhospho [S11(100)]	5.38376e-08	7.36518e-05	1	1	2	3	Q8NDI1	Q8NDI1 [954-971]	Q8NDI1 1xPhospho [S964(100)]	0	1946.96	7.22528e+06		High	5.742e-05	2.841e-09	7.02	31.67
Rep_1	High	[R].LLESSLSSSEGEEPVEYK.[S]	1xPhospho [S/Y]	2.24195e-05	7.36518e-05	1	1	2	2	P08648	P08648 [120-137]		0	2062.91	1.23582e+06		High	5.742e-05	2.77e-06	3.41	39.94
Rep_1	High	[K].LLESPVPAAQVLSTVPLAVSPGSSSSGPLASSPSVSSLSEQK.[T]	1xPhospho [S20(87.6)]	1.55198e-09	7.36518e-05	1	1	4	5	Q8IWB9	Q8IWB9 [116-157]	Q8IWB9 1xPhospho [S135(87.6)]	0	4128.1	3.64319e+06		High	5.742e-05	4.968e-11	7.26	79.76
Rep_1	High	[K].IIEQLSPQAATSR.[D]	1xPhospho [S6(100)]	6.51614e-06	7.36518e-05	1	2	1	3	Q03468	Q03468 [153-165]	Q03468 1xPhospho [S158(100)]	0	1493.74	4.26945e+07		High	5.742e-05	6.789e-07	4.29	28.11
Rep_1	High	[K].LLELTSSYSPDVSDYKEGR.[I]	1xPhospho [S9(100)]	7.42254e-08	7.36518e-05	1	1	1	2	P38432	P38432 [481-499]	P38432 1xPhospho [S489(100)]	1	2239.02	3.43117e+06		High	5.742e-05	4.105e-09	5.98	43.74
Rep_1	High	[K].LLELQEVDSLLR.[G]	1xPhospho [S9(100)]	6.89815e-05	7.36518e-05	1	1	1	3	P16144	P16144 [1061-1072]	P16144 1xPhospho [S1069(100)]	0	1507.78	9.02822e+06		High	5.742e-05	1.001e-05	4.2	72.65
Rep_1	High	[R].ILEGPQQSLSGSPLQPIPASPPPQIPPGLRPR.[F]	2xDeamidated [Q7; Q15]; 1xPhospho [S12(97.8)]	2.42913e-08	7.36518e-05	1	1	2	4	O15446	O15446 [117-148]	O15446 1xPhospho [S128(97.8)]	0	3406.78		No Quan Values	High	5.742e-05	1.145e-09	6.9
Rep_1	High	[R].ILEGPQQSLSGSPLQPIPASPPPQIPPGLRPR.[F]	1xDeamidated [Q]; 1xPhospho [S12(100)]	2.63821e-09	7.36518e-05	1	1	4	11	O15446	O15446 [117-148]	O15446 1xPhospho [S128(100)]	0	3405.79	887056		High	5.742e-05	9.112e-11	5.64	61.11
Rep_1	High	[R].ILEGPQQSLSGSPLQPIPASPPPQIPPGLRPR.[F]	1xPhospho [S12(100)]	6.17557e-10	7.36518e-05	1	1	3	17	O15446	O15446 [117-148]	O15446 1xPhospho [S128(100)]	0	3404.81	1.18259e+07		High	5.742e-05	1.733e-11	7.02	59.57
Rep_1	High	[R].LLGSSASSPGYQSSYQVGINQR.[F]	1xPhospho [S/Y]	1.13768e-06	7.36518e-05	1	1	1	10	Q9P2B4	Q9P2B4 [437-458]		0	2379.1	4.39636e+06		High	5.742e-05	9.233e-08	3.75	41
Rep_1	High	[K].ILEGDNGMDSDMEEEADDGSK.[M]	1xDeamidated [N6]; 1xPhospho [S10(100)]	9.89425e-07	7.36518e-05	1	1	1	1	Q9H8G2	Q9H8G2 [194-214]	Q9H8G2 1xPhospho [S203(100)]	0	2337.83		No Quan Values	High	5.742e-05	7.905e-08	4.53
Rep_1	High	[K].LLEESIANLNRSTSVPENPK.[S]	1xPhospho [S/T]	3.6716e-07	7.36518e-05	1	1	1	1	P04150	P04150 [121-140]		1	2291.13	1.14581e+06		High	5.742e-05	2.539e-08	5.18	38.59
Rep_1	High	[K].LLEENETEAVTVPTPSPTPVR.[S]	1xDeamidated [N5]; 1xPhospho [S16(98)]	2.45493e-05	7.36518e-05	1	1	1	3	Q9UHR4	Q9UHR4 [399-419]	Q9UHR4 1xPhospho [S414(98)]	0	2360.13	1.49048e+06		High	5.742e-05	3.075e-06	4.32	48.73
Rep_1	High	[K].LLEENETEAVTVPTPSPTPVR.[S]	1xPhospho [S16(100)]	4.27596e-08	7.36518e-05	1	1	1	11	Q9UHR4	Q9UHR4 [399-419]	Q9UHR4 1xPhospho [S414(100)]	0	2359.14	1.29024e+08		High	5.742e-05	2.176e-09	6.95	47.09
Rep_1	High	[R].LLEDGEDFNLGDALDSSNSMQTIQK.[T]	1xDeamidated [Q24]; 1xOxidation [M20]; 1xPhospho [S17(96.2)]	3.62926e-05	7.36518e-05	1	1	1	2	P05783	P05783 [383-407]	P05783 1xPhospho [S399(96.2)]	0	2837.21	536225		High	5.742e-05	4.794e-06	4.48	61.17
Rep_1	High	[R].LLEDGEDFNLGDALDSSNSMQTIQK.[T]	1xOxidation [M20]; 1xPhospho [S17(100)]	1.08472e-05	7.36518e-05	1	1	2	5	P05783	P05783 [383-407]	P05783 1xPhospho [S399(100)]	0	2836.22	1.2224e+07		High	5.742e-05	1.215e-06	7.37	60.2
Rep_1	High	[R].LLEDGEDFNLGDALDSSNSMQTIQK.[T]	1xDeamidated [N/Q]; 1xPhospho [S17(100)]	2.38165e-07	7.36518e-05	1	1	3	3	P05783	P05783 [383-407]	P05783 1xPhospho [S399(100)]	0	2821.21	1.08024e+06		High	5.742e-05	1.555e-08	5.14	66.98
Rep_1	High	[R].LLEDGEDFNLGDALDSSNSMQTIQK.[T]	1xPhospho [S17(99)]	2.56865e-08	7.36518e-05	1	1	3	6	P05783	P05783 [383-407]	P05783 1xPhospho [S399(99)]	0	2820.23	1.64098e+07		High	5.742e-05	1.22e-09	9.08	65.02
Rep_1	High	[R].LLEAQSLMPCSPK.[T]	1xCarbamidomethyl [C10]; 1xPhospho [S11(100)]	0.000121418	7.36518e-05	1	1	1	2	Q15468	Q15468 [743-755]	Q15468 1xPhospho [S753(100)]	0	1553.71	1.60705e+06		High	5.742e-05	1.908e-05	4.21	44.55
Rep_1	High	[R].LIDSSGSASVLTHSSSGNSLK.[R]	1xPhospho [T12(98.9)]	6.76226e-10	7.36518e-05	1	1	3	3	Q96SU4	Q96SU4 [311-331]	Q96SU4 1xPhospho [T322(98.9)]	0	2127	4360243		High	5.742e-05	1.921e-11	6.36	27.68
Rep_1	High	[R].LLDSLEPPGEPGPSTNIPENDTVDGREEK.[S]	1xPhospho [T22(100)]	0.000178238	7.36518e-05	1	1	1	1	Q92734	Q92734 [119-147]	Q92734 1xPhospho [T140(100)]	1	3185.45	930567		High	5.742e-05	2.955e-05	4.97	44.66
Rep_1	High	[K].ILDPNTGEPAPVLSSPPPADVSTFLAFPSPEK.[L]	2xPhospho [S29(100); S/T]	3.82866e-07	7.36518e-05	1	1	1	5	P46060	P46060 [414-445]	P46060 2xPhospho [S442(100); S/T]	0	3450.62	2.09915e+06		High	5.742e-05	2.67e-08	7.23	85.7
Rep_1	High	[K].ILDPNTGEPAPVLSSPPPADVSTFLAFPSPEK.[L]	1xDeamidated [N5]; 1xPhospho [S29(100)]	6.60776e-06	7.36518e-05	1	1	2	14	P46060	P46060 [414-445]	P46060 1xPhospho [S442(100)]	0	3371.63	474136		High	5.742e-05	6.878e-07	5.13	81.11
Rep_1	High	[K].ILDPNTGEPAPVLSSPPPADVSTFLAFPSPEK.[L]	1xPhospho [S29(100)]	1.92002e-12	7.36518e-05	1	1	3	30	P46060	P46060 [414-445]	P46060 1xPhospho [S442(100)]	0	3370.65	7.93285e+07		High	5.742e-05	2.377e-14	10.11	80.36
Rep_1	High	[R].ILDPEGLALGAVIASSK.[K]	1xPhospho [S]	3.12696e-07	7.36518e-05	1	1	1	2	Q8IY81	Q8IY81 [662-678]		0	1733.91	488746		High	5.742e-05	2.111e-08	5.53	67.23
Rep_1	High	[K].ILEGDNGMDSDMEEEADDGSK.[M]	1xPhospho [S10(100)]	9.87045e-09	7.36518e-05	1	1	1	1	Q9H8G2	Q9H8G2 [194-214]	Q9H8G2 1xPhospho [S203(100)]	0	2336.84	1.19886e+06		High	5.742e-05	4.095e-10	5.66	35.95
Rep_1	High	[R].LLGSSASSPGYQSSYQVGINQR.[F]	1xDeamidated [Q12]; 1xPhospho [S/Y]	0.000128391	7.36518e-05	1	1	1	4	Q9P2B4	Q9P2B4 [437-458]		0	2380.08	2.07121e+06		High	5.742e-05	2.039e-05	3.05	41.19
Rep_1	High	[K].LLGSSEDLSSDSESHLPEEPAPLSPQQAFR.[R]	1xDeamidated [Q26]; 1xPhospho [S4(97.7)]	1.1795e-05	7.36518e-05	1	1	1	1	Q86TI0	Q86TI0 [562-591]	Q86TI0 1xPhospho [S565(97.7)]	0	3304.49		No Quan Values	High	5.742e-05	1.334e-06	5.02
Rep_1	High	[R].LLHEDLDESDDDMDEKLQPSPNR.[R]	1xPhospho [S9(100)]	1.6431e-08	7.36518e-05	1	1	1	1	O43150	O43150 [693-715]	O43150 1xPhospho [S701(100)]	1	2791.18	2.78434e+06		High	5.742e-05	7.323e-10	8.3	34.21
Rep_1	High	[R].ILPPLEGPPAQASPSSTMLGEGSQPDWPGGSR.[Y]	1xPhospho [S/T]	1.0258e-05	7.36518e-05	1	1	1	1	Q9NQC1	Q9NQC1 [105-136]		0	3296.53	366130		High	5.742e-05	1.137e-06	3.62	64.45
Rep_1	High	[R].ILPPCTNASTGSALLNPSLPNQSDVVEAEGSHSNSPTNMAPSAR.[L]	1xCarbamidomethyl [C5]; 1xDeamidated [N34]; 1xPhospho [S35(96.6)]	1.43071e-07	7.36518e-05	1	1	1	1	Q01196	Q01196 [401-444]	Q01196 1xPhospho [S435(96.6)]	0	4570.09	478971		High	5.742e-05	8.671e-09	6.39	53.68
Rep_1	High	[R].ILPPCTNASTGSALLNPSLPNQSDVVEAEGSHSNSPTNMAPSAR.[L]	1xCarbamidomethyl [C5]; 1xPhospho [S35(89.7)]	3.90498e-08	7.36518e-05	1	1	1	1	Q01196	Q01196 [401-444]	Q01196 1xPhospho [S435(89.7)]	0	4569.1		No Quan Values	High	5.742e-05	1.968e-09	6.87
Rep_1	High	[R].LIPNATGTGTFSPGASPGSEAR.[T]	1xPhospho [S12(100)]	1.11142e-08	7.36518e-05	1	1	2	4	Q16512	Q16512 [522-543]	Q16512 1xPhospho [S533(100)]	0	2168	7.4849e+06		High	5.742e-05	4.693e-10	5.5	37.95
Rep_1	High	[K].LIPITGGNARSPEDQLGK.[H]	1xPhospho [S11(100)]	9.30283e-06	7.36518e-05	1	1	1	3	Q9UK61	Q9UK61 [917-934]	Q9UK61 1xPhospho [S927(100)]	1	1945.97	1.26574e+07		High	5.742e-05	1.018e-06	5.14	33.33
Rep_1	High	[K].IIPELVGSPTQSTSSR.[T]	1xPhospho [S8(99.2)]	1.03898e-06	7.36518e-05	1	1	1	3	Q9NSI6	Q9NSI6 [1468-1483]	Q9NSI6 1xPhospho [S1475(99.2)]	0	1751.86	1.45138e+07		High	5.742e-05	8.305e-08	4.31	40.49
Rep_1	High	[R].LLPEGEETLESDDEKDEHTSK.[K]	1xPhospho [S11(100)]	4.53245e-06	7.36518e-05	1	1	1	1	Q8N6N3	Q8N6N3 [148-168]	Q8N6N3 1xPhospho [S158(100)]	1	2481.06	3712061		High	5.742e-05	4.481e-07	4.75	22.06
Rep_1	High	[K].LLNSTNREDEDTPPNSPNVDLGK.[R]	1xPhospho [T12(100)]	1.52713e-05	7.36518e-05	1	1	1	1	P98174	P98174 [700-722]	P98174 1xPhospho [T711(100)]	1	2605.18	3826319		High	5.742e-05	1.791e-06	6.22	29.52
Rep_1	High	[K].LLNQVLVNLPTSISQQTIAETDGDSAGSDSFPVGR.[T]	2xDeamidated [Q15; Q16]; 1xPhospho [T/S]	9.04665e-06	7.36518e-05	1	1	1	2	O15432	O15432 [50-84]		0	3711.76		No Quan Values	High	5.742e-05	9.845e-07	3.09
Rep_1	High	[K].LLNQVLVNLPTSISQQTIAETDGDSAGSDSFPVGR.[T]	1xDeamidated [Q]; 1xPhospho [T/S]	1.65461e-08	7.36518e-05	1	1	3	6	O15432	O15432 [50-84]		0	3710.78		No Quan Values	High	5.742e-05	7.405e-10	4.26
Rep_1	High	[R].ILNLLSPSDGER.[F]	1xPhospho [S6(100)]	0.00016974	7.36518e-05	1	1	1	1	Q9Y5Q9	Q9Y5Q9 [277-288]	Q9Y5Q9 1xPhospho [S282(100)]	0	1393.67	645733		High	5.742e-05	2.787e-05	3.45	50.28
Rep_1	High	[R].LLIVQDASER.[A]	1xPhospho [S8(100)]	0.000237285	7.36518e-05	1	1	1	2	O95772	O95772 [186-195]	O95772 1xPhospho [S193(100)]	0	1223.6	14738939		High	5.742e-05	4.1e-05	3.77	32.13
Rep_1	High	[R].ILLSQTTGVAIPLHASSLDDVSLASTPK.[R]	1xPhospho [S/T]	2.22373e-06	7.36518e-05	1	1	2	2	P12270	P12270 [616-643]		0	2914.52	1.20739e+06		High	5.742e-05	1.988e-07	5.28	66.17
Rep_1	High	[R].ILIPSDIESSKSSTR.[R]	1xPhospho [S/T]	5.63399e-05	7.36518e-05	1	1	1	1	P30414	P30414 [459-473]		1	1712.85	1.57932e+06		High	5.742e-05	7.974e-06	5.7	31.58
Rep_1	High	[R].LLLINNAGSLGDVSK.[G]	1xPhospho [S9(100)]	1.18635e-06	7.36518e-05	1	1	1	1	P35270	P35270 [95-109]	P35270 1xPhospho [S103(100)]	0	1593.82	1.62695e+06		High	5.742e-05	9.709e-08	4.71	54.4
Rep_1	High	[R].LLLELNAVQHNPPGFPADEANSSPPLPGALSPLYGVPETNSPLGGK.[A]	1xDeamidated [N/Q]; 1xPhospho [S/Y/T]	1.64902e-05	7.36518e-05	1	1	9	16	P49023	P49023 [148-193]		0	4756.35		No Quan Values	High	5.742e-05	1.947e-06	3.31
Rep_1	High	[R].LLLELNAVQHNPPGFPADEANSSPPLPGALSPLYGVPETNSPLGGK.[A]	1xPhospho [S22(94)]	3.9276e-09	7.36518e-05	1	1	1	3	P49023	P49023 [148-193]	P49023 1xPhospho [S169(94)]	0	4755.37	1.49715e+06		High	5.742e-05	1.426e-10	7.28	80.53
Rep_1	High	[R].LLHEDLDESDDDMDEKLQPSPNRR.[E]	1xPhospho [S9(100)]	6.93868e-06	7.36518e-05	1	1	1	1	O43150	O43150 [693-716]	O43150 1xPhospho [S701(100)]	2	2947.28	2.16555e+06		High	5.742e-05	7.299e-07	7.76	30.17
Rep_1	High	[R].LLHEDLDESDDDMDEKLQPSPNRR.[E]	1xOxidation [M13]; 1xPhospho [S9(100)]	2.68815e-05	7.36518e-05	1	1	1	1	O43150	O43150 [693-716]	O43150 1xPhospho [S701(100)]	2	2963.27	1.21696e+06		High	5.742e-05	3.414e-06	5.53	23.92
Rep_1	High	[K].LLKEGEEPTVYSDEEEPKDESAR.[K]	1xPhospho [S12(100)]	4.83683e-10	7.36518e-05	1	1	1	19	O00264	O00264 [170-192]	O00264 1xPhospho [S181(100)]	2	2730.2	1.43593e+09		High	5.742e-05	1.313e-11	7.31	23.42
Rep_1	High	[R].LLKGNSPPAALGPQDPAPA.[-]	1xPhospho [S6(100)]	9.41103e-08	7.36518e-05	1	1	1	5	Q9ULV8	Q9ULV8 [456-474]	Q9ULV8 1xPhospho [S461(100)]	1	1893.95	2.6163e+07		High	5.742e-05	5.374e-09	6.14	37.21
Rep_1	High	[R].LLKPGEEPSEYTDEEDTKDHNK.[Q]	1xPhospho [T12(100)]	1.90939e-05	7.36518e-05	1	1	1	1	O15173	O15173 [200-221]	O15173 1xPhospho [T211(100)]	1	2654.15		No Quan Values	High	5.742e-05	2.319e-06	5.63
Rep_1	High	[R].LLKPGEEPSEYTDEEDTKDHNKQD.[-]	1xPhospho [T12(100)]	2.99147e-09	7.36518e-05	1	1	3	13	O15173	O15173 [200-223]	O15173 1xPhospho [T211(100)]	2	2897.24	1.0053e+09		High	5.742e-05	1.046e-10	9.45	16.22
Rep_1	High	[K].LIDLESPTPESQK.[S]	1xPhospho [S6(100)]	1.01866e-05	7.36518e-05	1	1	2	6	O43166	O43166 [1544-1556]	O43166 1xPhospho [S1549(100)]	0	1536.72	2.47222e+08		High	5.742e-05	1.127e-06	4.18	34.84
Rep_1	High	[R].LLKPGEEPSEYTDEEDTKDHNKQD.[-]	1xDeamidated [N/Q]; 1xPhospho [T12(100)]	2.02836e-07	7.36518e-05	1	1	2	5	O15173	O15173 [200-223]	O15173 1xPhospho [T211(100)]	2	2898.22	3.20399e+07		High	5.742e-05	1.286e-08	8.67	16.89
Rep_1	High	[R].LLLAEDSEEEVDFLSER.[R]	1xPhospho [S7(100)]	2.23661e-07	7.36518e-05	1	1	1	12	Q14676	Q14676 [162-178]	Q14676 1xPhospho [S168(100)]	0	2073.93	1.69472e+07		High	5.742e-05	1.445e-08	5.76	66.49
Rep_1	High	[R].LLLAEDSEEEVDFLSERR.[M]	1xPhospho [S7(100)]	3.44801e-07	7.36518e-05	1	1	1	3	Q14676	Q14676 [162-179]	Q14676 1xPhospho [S168(100)]	1	2230.03	5.5401e+06		High	5.742e-05	2.37e-08	5.18	56.6
Rep_1	High	[K].IILDLISESPIK.[G]	1xPhospho [S9(100)]	0.000126611	7.36518e-05	1	1	1	1	P61978	P61978 [208-219]	P61978 1xPhospho [S216(100)]	0	1420.77	209446		High	5.742e-05	2.006e-05	4.31	65.69
Rep_1	High	[K].LLLEEEPTTSHGQSSQGIVEETSEEGNSVPASQSVAALTSK.[R]	1xPhospho [T/S]	1.68192e-06	7.36518e-05	1	1	1	1	Q96RL1	Q96RL1 [388-428]		0	4307.01	1.23106e+06		High	5.742e-05	1.447e-07	5.52	53.34
Rep_1	High	[R].IIIEELSLVAASPTLSPR.[Q]	1xPhospho [S16(100)]	2.2056e-07	7.36518e-05	1	1	3	7	Q16513	Q16513 [291-308]	Q16513 1xPhospho [S306(100)]	0	1989.07	3.83325e+06		High	5.742e-05	1.423e-08	4.66	74.75
Rep_1	High	[R].LILELDPTFEPIPTHMNALGSQANGSVSPDSVGGGLR.[A]	1xOxidation [M16]; 1xPhospho [S28(100)]	5.71319e-05	7.36518e-05	1	1	1	1	Q68CZ2	Q68CZ2 [705-741]	Q68CZ2 1xPhospho [S732(100)]	0	3885.87	359325		High	5.742e-05	8.06e-06	4.65	71.9
Rep_1	High	[R].LLLAADPGGSPAQR.[R]	1xPhospho [S10(100)]	3.65469e-05	7.36518e-05	1	1	1	4	Q5SQI0	Q5SQI0 [306-319]	Q5SQI0 1xPhospho [S315(100)]	0	1445.71	4.94871e+07		High	5.742e-05	4.867e-06	5.06	34.09
Rep_1	High	[R].LLPSAPQTLPDGPLASPAR.[V]	1xPhospho [S16(100)]	2.31328e-08	7.36518e-05	1	1	1	5	O15027	O15027 [1949-1967]	O15027 1xPhospho [S1964(100)]	0	1981.02	2.84893e+07		High	5.742e-05	1.079e-09	6.99	51.34
Rep_1	High	[K].LIDLEDSADVGDQPGEVGYSGSPAEAPPSK.[S]	1xPhospho [S22(100)]	1.55198e-09	7.36518e-05	1	1	1	1	Q96D71	Q96D71 [371-400]	Q96D71 1xPhospho [S392(100)]	0	3080.36	969528		High	5.742e-05	4.962e-11	6.17	50.67
Rep_1	High	[K].LLDFGSLSNLQVTQPTVGMNFK.[T]	1xOxidation [M19]; 1xPhospho [S6(100)]	5.02678e-07	7.36518e-05	1	1	1	4	P08708	P08708 [108-129]	P08708 1xPhospho [S113(100)]	0	2505.21	4.24709e+06		High	5.742e-05	3.648e-08	5.49	73.57
Rep_1	High	[R].LKEDILENEDEQNSPPK.[K]	1xDeamidated [N8]; 1xPhospho [S14(100)]	3.10146e-08	7.36518e-05	1	1	1	1	Q9NTI5	Q9NTI5 [1270-1286]	Q9NTI5 1xPhospho [S1283(100)]	1	2078.92		Not Reliable	High	5.742e-05	1.512e-09	6.31
Rep_1	High	[R].LKEDILENEDEQNSPPK.[K]	1xPhospho [S14(100)]	1.21408e-10	7.36518e-05	1	1	1	3	Q9NTI5	Q9NTI5 [1270-1286]	Q9NTI5 1xPhospho [S1283(100)]	1	2077.93	1.40976e+07		High	5.742e-05	2.715e-12	7.54	26.58
Rep_1	High	[K].IKDNGDLVLSSPSNVTLPQVK.[T]	1xPhospho [S11(100)]	1.26478e-05	7.36518e-05	1	1	2	4	P04150	P04150 [257-277]	P04150 1xPhospho [S267(100)]	1	2304.18	5.66499e+06		High	5.742e-05	1.443e-06	4.76	48.62
Rep_1	High	[K].LKDLGHPVEEEDELESGDQEDEDDESEDPGKDLDHI.[-]	1xPhospho [S16(100)]	4.62838e-06	7.36518e-05	1	1	1	1	O60763	O60763 [927-962]	O60763 1xPhospho [S942(100)]	2	4157.7	989876		High	5.742e-05	4.575e-07	4.76	43.59
Rep_1	High	[R].LKAEPAAPPAAPSTPAPPPAVPK.[E]	1xPhospho [T14(100)]	7.94966e-09	7.36518e-05	1	1	1	1	P48634	P48634 [504-526]	P48634 1xPhospho [T517(100)]	1	2255.18	8.30611e+06		High	5.742e-05	3.2e-10	6.84	29.74
Rep_1	High	[R].LKACSLAASEGLSSAQPNGPPEAEPRPPQSPASTASFIFSK.[G]	1xCarbamidomethyl [C4]; 1xDeamidated [N18]; 1xPhospho [S30(99.7)]	7.49252e-06	7.36518e-05	1	1	1	1	Q9P206	Q9P206 [877-917]	Q9P206 1xPhospho [S906(99.7)]	1	4264.03	894112		High	5.742e-05	7.965e-07	5.45	55.16
Rep_1	High	[R].LKACSLAASEGLSSAQPNGPPEAEPRPPQSPASTASFIFSK.[G]	1xCarbamidomethyl [C4]; 1xPhospho [S30(100)]	5.26583e-09	7.36518e-05	1	1	1	2	Q9P206	Q9P206 [877-917]	Q9P206 1xPhospho [S906(100)]	1	4263.04	1.24042e+06		High	5.742e-05	1.992e-10	8.57	55.37
Rep_1	High	[K].LHVFDANTLTWSQPETLGNPPSPR.[H]	1xDeamidated [Q13]; 1xPhospho [S22(100)]	2.82277e-05	7.36518e-05	1	1	1	1	Q7Z6M1	Q7Z6M1 [170-193]	Q7Z6M1 1xPhospho [S191(100)]	0	2758.29		No Quan Values	High	5.742e-05	3.615e-06	4.65
Rep_1	High	[R].LHSSNPNLSTLDFGEEKNYSDGSETSSEFSK.[M]	1xDeamidated [N18]; 1xPhospho [S4(100)]	2.74445e-11	7.36518e-05	1	1	1	3	Q9H4L5	Q9H4L5 [301-331]	Q9H4L5 1xPhospho [S304(100)]	1	3487.47	2.15534e+06		High	5.742e-05	4.948e-13	8.04	42.15
Rep_1	High	[R].LHSSNPNLSTLDFGEEKNYSDGSETSSEFSK.[M]	1xPhospho [S/T/Y]	2.57422e-12	7.36518e-05	1	1	2	4	Q9H4L5	Q9H4L5 [301-331]		1	3486.49	9.78448e+06		High	5.742e-05	3.335e-14	11.53	42.04
Rep_1	High	[R].LHSSNPNLSTLDFGEEK.[N]	1xPhospho [S4(100)]	7.21814e-08	7.36518e-05	1	1	3	6	Q9H4L5	Q9H4L5 [301-317]	Q9H4L5 1xPhospho [S304(100)]	0	1967.87	4.01516e+07		High	5.742e-05	3.955e-09	6.44	38.12
Rep_1	High	[R].LHRIETDEEESCDNAHGDANQPAR.[D]	1xCarbamidomethyl [C12]; 1xDeamidated [N14]; 1xPhospho [T6(100)]	6.39494e-10	7.36518e-05	1	1	1	1	Q96T23	Q96T23 [1300-1323]	Q96T23 1xPhospho [T1305(100)]	1	2845.15		Not Reliable	High	5.742e-05	1.802e-11	8.79
Rep_1	High	[R].LHRIETDEEESCDNAHGDANQPAR.[D]	1xCarbamidomethyl [C12]; 1xPhospho [T6(100)]	5.652e-14	7.36518e-05	1	1	1	2	Q96T23	Q96T23 [1300-1323]	Q96T23 1xPhospho [T1305(100)]	1	2844.16	20772940		High	5.742e-05	4.269e-16	10.06	10.31
Rep_1	High	[R].IHRASDPGLPAEEPKEK.[S]	1xPhospho [S5(100)]	1.4543e-05	7.36518e-05	1	1	1	1	P27708	P27708 [1855-1871]	P27708 1xPhospho [S1859(100)]	2	1953.94	2.13559e+06		High	5.742e-05	1.693e-06	7.8	11
Rep_1	High	[R].LKEDILENEDEQNSPPKK.[G]	1xPhospho [S14(100)]	2.21038e-11	7.36518e-05	1	1	1	2	Q9NTI5	Q9NTI5 [1270-1287]	Q9NTI5 1xPhospho [S1283(100)]	2	2206.03	8503147		High	5.742e-05	3.887e-13	10.47	19.24
Rep_1	High	[R].IHIDPEIQDGSPTTSR.[R]	1xDeamidated [Q8]; 1xPhospho [S11(99.4)]	1.49191e-07	7.36518e-05	1	1	2	4	P50479	P50479 [102-117]	P50479 1xPhospho [S112(99.4)]	0	1846.82	14652220		High	5.742e-05	9.089e-09	5.31	30.03
Rep_1	High	[R].LHGGFDSDCSEDGEALNGEPELDLTSK.[L]	1xCarbamidomethyl [C9]; 1xDeamidated [N17]; 2xPhospho [S7(100); S10(100)]	2.54213e-05	7.36518e-05	1	1	1	2	O00178	O00178 [38-64]	O00178 2xPhospho [S44(100); S47(100)]	0	3053.16		No Quan Values	High	5.742e-05	3.197e-06	6.48
Rep_1	High	[R].LHGGFDSDCSEDGEALNGEPELDLTSK.[L]	1xCarbamidomethyl [C9]; 2xPhospho [S7(100); S10(100)]	1.09101e-06	7.36518e-05	1	1	2	2	O00178	O00178 [38-64]	O00178 2xPhospho [S44(100); S47(100)]	0	3052.18	2.1208e+06		High	5.742e-05	8.838e-08	7.47	54.02
Rep_1	High	[R].LHFLMTGYTPLTTDQSVASVR.[K]	1xPhospho [S19(100)]	1.80354e-06	7.36518e-05	1	2	1	1	P23258	P23258 [266-286]	P23258 1xPhospho [S284(100)]	0	2417.16	334862		High	5.742e-05	1.56e-07	6.57	61.29
Rep_1	High	[K].IHEKDPNSATATAPPSPLK.[R]	1xPhospho [S16(100)]	2.20826e-06	7.36518e-05	1	1	1	1	Q92766	Q92766 [146-164]	Q92766 1xPhospho [S161(100)]	1	2054	5.20033e+06		High	5.742e-05	1.975e-07	6.53	16.99
Rep_1	High	[K].LHDFLAHSSEESEETSSPPR.[L]	1xPhospho [S17(99.2)]	2.29165e-10	7.36518e-05	1	1	2	4	P46100	P46100 [18-37]	P46100 1xPhospho [S34(99.2)]	0	2334.99	1.11041e+07		High	5.742e-05	5.577e-12	8.4	24.37
Rep_1	High	[R].IHAESLLLDSPAVAK.[S]	1xPhospho [S10(100)]	3.37248e-08	7.36518e-05	1	1	1	4	Q9H4L5	Q9H4L5 [401-415]	Q9H4L5 1xPhospho [S410(100)]	0	1643.84	1.13154e+07		High	5.742e-05	1.664e-09	6.14	40.07
Rep_1	High	[K].IGVFNTSGGSHSGQNSGTLNGGDVINLRPNK.[Q]	1xDeamidated [N20]; 1xPhospho [T/S]	7.34543e-05	7.36518e-05	1	1	1	1	Q9ULC3	Q9ULC3 [191-221]		0	3178.49		No Quan Values	High	5.742e-05	1.074e-05	3.23
Rep_1	High	[K].LGVADIIDCVVLTSSPEATETSQQLQLR.[V]	1xCarbamidomethyl [C9]; 1xDeamidated [Q]; 1xPhospho [S15(96.2)]	4.59618e-06	7.36518e-05	1	1	9	25	Q8NCF5	Q8NCF5 [324-351]	Q8NCF5 1xPhospho [S338(96.2)]	0	3124.51	282816		High	5.742e-05	4.532e-07	3.7	86.35
Rep_1	High	[K].LGVADIIDCVVLTSSPEATETSQQLQLR.[V]	1xCarbamidomethyl [C9]; 1xPhospho [S15(100)]	7.05153e-10	7.36518e-05	1	1	2	12	Q8NCF5	Q8NCF5 [324-351]	Q8NCF5 1xPhospho [S338(100)]	0	3123.53	4.94152e+06		High	5.742e-05	2.016e-11	7.2	84.64
Rep_1	High	[R].IGTSTSFDSGIAGLSSISQCTSSSQLDETSHR.[W]	1xCarbamidomethyl [C20]; 2xDeamidated [Q19; Q25]; 1xPhospho [S4(97.8)]	7.59786e-06	7.36518e-05	1	1	1	1	O95235	O95235 [251-282]	O95235 1xPhospho [S254(97.8)]	0	3398.46		No Quan Values	High	5.742e-05	8.065e-07	4.77
Rep_1	High	[R].IGTSTSFDSGIAGLSSISQCTSSSQLDETSHR.[W]	1xCarbamidomethyl [C20]; 1xDeamidated [Q19]; 1xPhospho [S4(98)]	2.94999e-09	7.36518e-05	1	1	1	4	O95235	O95235 [251-282]	O95235 1xPhospho [S254(98)]	0	3397.47	615169		High	5.742e-05	1.036e-10	5.06	55.47
Rep_1	High	[R].IGTSTSFDSGIAGLSSISQCTSSSQLDETSHR.[W]	1xCarbamidomethyl [C20]; 1xPhospho [T/S]	6.26995e-09	7.36518e-05	1	1	1	1	O95235	O95235 [251-282]		0	3396.49		No Quan Values	High	5.742e-05	2.439e-10	6.28
Rep_1	High	[R].LGTSESLPCTAEELSR.[S]	1xCarbamidomethyl [C9]; 1xPhospho [S6(98.3)]	2.07623e-05	7.36518e-05	1	1	1	4	Q9BZL6	Q9BZL6 [209-224]	Q9BZL6 1xPhospho [S214(98.3)]	0	1829.8	246659		High	5.742e-05	2.547e-06	3.25	40.66
Rep_1	High	[R].IGTEPSTAPAPSPPAPK.[S]	1xPhospho [S12(100)]	5.35275e-07	7.36518e-05	1	1	1	6	Q6NV74	Q6NV74 [479-495]	Q6NV74 1xPhospho [S490(100)]	0	1697.81	6.06617e+06		High	5.742e-05	3.897e-08	4.98	24.29
Rep_1	High	[R].IHIDPEIQDGSPTTSR.[R]	1xPhospho [S11(99.3)]	9.88235e-08	7.36518e-05	1	1	2	13	P50479	P50479 [102-117]	P50479 1xPhospho [S112(99.3)]	0	1845.84	6.02063e+08		High	5.742e-05	5.69e-09	6.88	28.05
Rep_1	High	[K].IKEEVLSESEAENQQAGAAALAPEIVIK.[V]	1xPhospho [S7(100)]	1.22701e-07	7.36518e-05	1	1	2	7	Q9UJX5	Q9UJX5 [771-798]	Q9UJX5 1xPhospho [S777(100)]	1	3017.51	2.08369e+07		High	5.742e-05	7.256e-09	7.94	55.02
Rep_1	High	[K].IKEEVLSESEAENQQAGAAALAPEIVIK.[V]	1xDeamidated [Q14]; 1xPhospho [S7(97.9)]	4.14402e-05	7.36518e-05	1	1	1	1	Q9UJX5	Q9UJX5 [771-798]	Q9UJX5 1xPhospho [S777(97.9)]	1	3018.49		No Quan Values	High	5.742e-05	5.573e-06	4.96
Rep_1	High	[K].IKEKGSFSDTGLGDGK.[M]	1xPhospho [S6(100)]	4.17305e-05	7.36518e-05	1	1	2	2	Q9Y2W1	Q9Y2W1 [372-387]	Q9Y2W1 1xPhospho [S377(100)]	2	1718.8	4.49895e+06		High	5.742e-05	5.629e-06	6.72	14.5
Rep_1	High	[K].LLDFGSLSNLQVTQPTVGMNFK.[T]	1xPhospho [S6(100)]	2.04257e-07	7.36518e-05	1	1	1	6	P08708	P08708 [108-129]	P08708 1xPhospho [S113(100)]	0	2489.21	3.77903e+06		High	5.742e-05	1.301e-08	5.22	79.56
Rep_1	High	[R].LLDEYNVTPSPPGTVLTSALSPVICGPNR.[S]	1xCarbamidomethyl [C25]; 1xPhospho [S21(100)]	2.42913e-08	7.36518e-05	1	1	4	11	Q04721	Q04721 [2061-2089]	Q04721 1xPhospho [S2081(100)]	0	3147.54	1.03967e+07		High	5.742e-05	1.144e-09	4.78	76.88
Rep_1	High	[R].LLDDISNGYDDSEDGGHTLGDPSYSYETTEK.[I]	1xDeamidated [N7]; 1xPhospho [S12(100)]	7.00247e-10	7.36518e-05	1	1	1	2	P46821	P46821 [1983-2013]	P46821 1xPhospho [S1994(100)]	0	3474.39		No Quan Values	High	5.742e-05	2e-11	7.46
Rep_1	High	[R].LLDDISNGYDDSEDGGHTLGDPSYSYETTEK.[I]	1xPhospho [S12(100)]	1.09469e-09	7.36518e-05	1	1	1	1	P46821	P46821 [1983-2013]	P46821 1xPhospho [S1994(100)]	0	3473.41	1.87709e+06		High	5.742e-05	3.331e-11	7.24	47.31
Rep_1	High	[K].ILDATDQESLELKPTSR.[A]	1xPhospho [S9(100)]	3.90969e-07	7.36518e-05	1	1	2	4	Q8IZA0	Q8IZA0 [970-986]	Q8IZA0 1xPhospho [S978(100)]	0	1995.96	9.23157e+06		High	5.742e-05	2.733e-08	5.03	34.61
Rep_1	High	[K].ILCKSPQSDPADTPTNTK.[Q]	1xCarbamidomethyl [C3]; 1xPhospho [S5(100)]	3.05846e-08	7.36518e-05	1	1	1	2	P46013	P46013 [1857-1874]	P46013 1xPhospho [S1861(100)]	1	2052.93	2.02054e+07		High	5.742e-05	1.484e-09	5.37	14.74
Rep_1	High	[K].ILATPPQEDAPSVDIANIR.[M]	1xPhospho [S12(100)]	2.04503e-06	7.36518e-05	1	1	1	2	P29401	P29401 [284-302]	P29401 1xPhospho [S295(100)]	0	2100.04	3.65198e+06		High	5.742e-05	1.799e-07	5.65	52.68
Rep_1	High	[K].ILATDVSSKNTPDSK.[K]	1xPhospho [T11(100)]	1.80568e-05	7.36518e-05	1	1	1	1	Q03188	Q03188 [120-134]	Q03188 1xPhospho [T130(100)]	1	1655.79	5445738		High	5.742e-05	2.166e-06	5.68	13
Rep_1	High	[R].LLASSPALPSSGAQAR.[L]	1xPhospho [S5(100)]	9.6102e-08	7.36518e-05	1	1	2	2	Q9NYZ3	Q9NYZ3 [164-179]	Q9NYZ3 1xPhospho [S168(100)]	0	1605.8	4.09756e+06		High	5.742e-05	5.483e-09	3.74	31.62
Rep_1	High	[R].ILAQQPLSVTCFSLALPSPPAVAVASPAPAPAPSPAPAR.[A]	1xCarbamidomethyl [C11]; 1xPhospho [S18(97.4)]	5.18126e-05	7.36518e-05	1	1	1	1	Q6ZRI6	Q6ZRI6 [693-731]	Q6ZRI6 1xPhospho [S710(97.4)]	0	3898.03	300922		High	5.742e-05	7.201e-06	3.04	81.59
Rep_1	High	[K].IKTLHCEGTEINSDDEQESKEVEETATAK.[N]	1xCarbamidomethyl [C6]; 1xPhospho [S13(100)]	5.12699e-08	7.36518e-05	1	1	1	1	Q9BPX3	Q9BPX3 [662-690]	Q9BPX3 1xPhospho [S674(100)]	2	3371.48	2.72265e+06		High	5.742e-05	2.683e-09	7.15	26.98
Rep_1	High	[R].IKTEPSSPLSDPSDIIR.[V]	1xPhospho [S7(100)]	9.22708e-07	7.36518e-05	1	1	2	5	Q9ULJ3	Q9ULJ3 [429-445]	Q9ULJ3 1xPhospho [S435(100)]	1	1934.95	4.90329e+06		High	5.742e-05	7.3e-08	6.23	38.84
Rep_1	High	[K].LKTEKEPDATPPSPR.[T]	1xPhospho [S13(100)]	7.02782e-07	7.36518e-05	1	1	1	2	P28715	P28715 [329-343]	P28715 1xPhospho [S341(100)]	2	1745.85	30470584		High	5.742e-05	5.342e-08	5.52	10.15
Rep_1	High	[R].LKTEEGEIDYSAEEGENRR.[E]	1xPhospho [S11(100)]	5.71319e-05	7.36518e-05	1	1	1	1	Q8WVV9	Q8WVV9 [25-43]	Q8WVV9 1xPhospho [S35(100)]	2	2305	19047438		High	5.742e-05	8.105e-06	4.31	18.97
Rep_1	High	[K].LKSPVLSNTTTEPASTMSPPPAKK.[L]	1xPhospho [S18(100)]	7.77552e-10	7.36518e-05	1	1	1	1	Q9P275	Q9P275 [665-688]	Q9P275 1xPhospho [S682(100)]	2	2562.29	2.84208e+06		High	5.742e-05	2.246e-11	8.87	25.94
Rep_1	High	[K].LKSPVLSNTTTEPASTMSPPPAK.[K]	1xOxidation [M17]; 1xPhospho [S18(100)]	7.32845e-07	7.36518e-05	1	1	1	1	Q9P275	Q9P275 [665-687]	Q9P275 1xPhospho [S682(100)]	1	2450.19		No Quan Values	High	5.742e-05	5.612e-08	6.12
Rep_1	High	[R].LKSEDGVEGDLGETQSR.[T]	1xDeamidated [Q15]; 1xPhospho [S3(100)]	2.62618e-07	7.36518e-05	1	1	1	5	Q09666	Q09666 [133-149]	Q09666 1xPhospho [S135(100)]	1	1900.82	3.10086e+07		High	5.742e-05	1.728e-08	5.66	21.65
Rep_1	High	[K].LKFSDDEEEEEVVKDGRPK.[W]	1xPhospho [S4(100)]	4.87659e-09	7.36518e-05	1	1	1	5	Q5JSZ5	Q5JSZ5 [385-403]	Q5JSZ5 1xPhospho [S388(100)]	2	2329.06	3.36327e+07		High	5.742e-05	1.829e-10	7.28	26.14
Rep_1	High	[K].LKLGCSPANGNSTVPSLPDNNALFVTAAQTSGLPSSVR.[-]	1xCarbamidomethyl [C5]; 1xPhospho [S6(100)]	3.97403e-05	7.36518e-05	1	2	1	1	Q9NZJ9	Q9NZJ9 [143-180]	Q9NZJ9 1xPhospho [S148(100)]	1	3920.92		No Quan Values	High	5.742e-05	5.327e-06	4.37
Rep_1	High	[K].LKLGCSPANGNSTVPSLPDNNALFVTAAQTSGLPSSVR.[-]	1xCarbamidomethyl [C5]; 2xDeamidated [N20; N]; 1xPhospho [S6(94.7)]	1.96346e-05	7.36518e-05	1	2	2	3	Q9NZJ9	Q9NZJ9 [143-180]	Q9NZJ9 1xPhospho [S148(94.7)]	1	3922.89	205878		High	5.742e-05	2.384e-06	4.76	68.55
Rep_1	High	[K].IKNENTEGSPQEDGVELEGLK.[Q]	1xPhospho [S9(100)]	4.73659e-10	7.36518e-05	1	1	1	3	P11388	P11388 [1239-1259]	P11388 1xPhospho [S1247(100)]	1	2366.08	3.55933e+07		High	5.742e-05	1.279e-11	7.3	31.21
Rep_1	High	[K].IKNENTEGSPQEDGVELEGLKQR.[L]	1xPhospho [S9(100)]	4.45777e-14	7.36518e-05	1	1	1	2	P11388	P11388 [1239-1261]	P11388 1xPhospho [S1247(100)]	2	2650.24	1.06533e+07		High	5.742e-05	3.251e-16	9.44	24.61
Rep_1	High	[K].LKNGFPHPEPDCNPSEAASEESNSEIEQEIPVEQK.[E]	1xCarbamidomethyl [C12]; 1xPhospho [S24(97.7)]	1.51288e-07	7.36518e-05	1	1	2	2	Q9NR30	Q9NR30 [150-184]	Q9NR30 1xPhospho [S173(97.7)]	1	4015.75	2.82942e+06		High	5.742e-05	9.256e-09	6.98	43.18
Rep_1	High	[R].LLDHMAPPPVADQASPR.[A]	1xPhospho [S15(100)]	1.36574e-05	7.36518e-05	1	1	1	1	Q9C004	Q9C004 [111-127]	Q9C004 1xPhospho [S125(100)]	0	1894.89	1.25591e+06		High	5.742e-05	1.582e-06	6.45	36.69
Rep_1	High	[K].LKNGFPHPEPDCNPSEAASEESNSEIEQEIPVEQK.[E]	1xCarbamidomethyl [C12]; 1xDeamidated [N3]; 1xPhospho [S24(99.9)]	1.37367e-06	7.36518e-05	1	1	1	2	Q9NR30	Q9NR30 [150-184]	Q9NR30 1xPhospho [S173(99.9)]	1	4016.74	2.26085e+06		High	5.742e-05	1.15e-07	6.59	44.43
Rep_1	High	[K].LKQEQGVESEPLFPILKQEPQSPSR.[S]	1xPhospho [S22(98.7)]	1.61837e-09	7.36518e-05	1	1	2	2	Q8WUQ7	Q8WUQ7 [468-492]	Q8WUQ7 1xPhospho [S489(98.7)]	2	2944.48	1.59047e+06		High	5.742e-05	5.206e-11	7.66	47.13
Rep_1	High	[K].LKQLMEQDASSSPSAQVIGLK.[N]	1xPhospho [S12(99.2)]	3.74028e-09	7.36518e-05	1	1	1	4	Q9H4L5	Q9H4L5 [361-381]	Q9H4L5 1xPhospho [S372(99.2)]	1	2310.14	8754509		High	5.742e-05	1.351e-10	5.73	42.24
Rep_1	High	[K].LKQLMEQDASSSPSAQVIGLK.[N]	1xOxidation [M5]; 1xPhospho [S12(100)]	2.15729e-08	7.36518e-05	1	1	1	4	Q9H4L5	Q9H4L5 [361-381]	Q9H4L5 1xPhospho [S372(100)]	1	2326.14	6.55651e+06		High	5.742e-05	1.004e-09	5.59	34.95
Rep_1	High	[K].LKQLMEQDASSSPSAQVIGLK.[N]	1xDeamidated [Q]; 1xOxidation [M5]; 1xPhospho [S12(97.9)]	5.31551e-07	7.36518e-05	1	1	2	2	Q9H4L5	Q9H4L5 [361-381]	Q9H4L5 1xPhospho [S372(97.9)]	1	2327.12		No Quan Values	High	5.742e-05	3.875e-08	4.45
Rep_1	High	[K].LKQLMEQDASSSPSAQVIGLK.[N]	2xDeamidated [Q7; Q16]; 1xOxidation [M5]; 1xPhospho [S12(98.7)]	4.22683e-06	7.36518e-05	1	1	1	1	Q9H4L5	Q9H4L5 [361-381]	Q9H4L5 1xPhospho [S372(98.7)]	1	2328.1		No Quan Values	High	5.742e-05	4.124e-07	4.23
Rep_1	High	[R].LKSEDGVEGDLGETQSR.[T]	1xPhospho [S3(100)]	5.34631e-08	7.36518e-05	1	1	1	33	Q09666	Q09666 [133-149]	Q09666 1xPhospho [S135(100)]	1	1899.83	1.29943e+09		High	5.742e-05	2.826e-09	5.46	20.02
Rep_1	High	[K].LKNGFPHPEPDCNPSEAASEESNSEIEQEIPVEQK.[E]	1xCarbamidomethyl [C12]; 2xDeamidated [N3; N13]; 1xPhospho [S24(100)]	1.85863e-10	7.36518e-05	1	1	1	1	Q9NR30	Q9NR30 [150-184]	Q9NR30 1xPhospho [S173(100)]	1	4017.72	2631615		High	5.742e-05	4.407e-12	8.78	44.66
Rep_1	High	[R].NNQVLGIGSGSTIVHAVQR.[I]	1xDeamidated [N1]; 1xPhospho [S11(99.1)]	1.68192e-06	7.36518e-05	1	1	1	1	P49247	P49247 [96-114]	P49247 1xPhospho [S106(99.1)]	0	2031		Not Reliable	High	5.742e-05	1.441e-07	6.98
Rep_1	High	[R].LSPGTDSSSNLGGVK.[L]	1xPhospho [S2(100)]	8.38719e-05	7.36518e-05	1	1	1	2	Q7Z3B3	Q7Z3B3 [248-262]	Q7Z3B3 1xPhospho [S249(100)]	0	1498.68	4.40964e+06		High	5.742e-05	1.255e-05	3.4	22.92
Rep_1	High	[R].LSPLPPGSPGSAAR.[G]	1xPhospho [S8(99.1)]	0.000122269	7.36518e-05	1	1	2	5	Q6ZN18	Q6ZN18 [17-30]	Q6ZN18 1xPhospho [S24(99.1)]	0	1386.68	8.7767e+06		High	5.742e-05	1.926e-05	3.17	28.11
Rep_1	High	[R].MSPMGTASGSNSPTSDSASVQR.[A]	1xDeamidated [N11]; 1xPhospho [S2(94.1)]	8.86888e-05	7.36518e-05	1	1	1	1	O76080	O76080 [47-68]	O76080 1xPhospho [S48(94.1)]	0	2235.89	190641		High	5.742e-05	1.337e-05	2.83	22.41
Rep_1	High	[K].MSLQVIKENLPENVTASESDAEVER.[S]	1xPhospho [S19(100)]	1.68192e-06	7.36518e-05	1	1	1	1	Q9NX02	Q9NX02 [653-677]	Q9NX02 1xPhospho [S671(100)]	1	2868.33	1.96887e+06		High	5.742e-05	1.441e-07	6.49	51.12
Rep_1	High	[-].MSGDEMIFDPTMSKK.[K]	1xAcetyl [N-Term]; 1xPhospho [S2(100)]	7.76729e-05	7.36518e-05	1	1	1	1	P20042	P20042 [1-15]	P20042 1xAcetyl [N-Term]; 1xPhospho [S2(100)]	1	1838.74		No Quan Values	High	5.742e-05	1.147e-05	3.59
Rep_1	High	[-].MSETAPAAPAAPAPAEKTPVK.[K]	1xAcetyl [N-Term]; 1xPhospho [T18(100)]	0.000200691	7.36518e-05	1	1	1	2	P10412	P10412 [1-21]	P10412 1xAcetyl [N-Term]; 1xPhospho [T18(100)]	1	2157.03		No Quan Values	High	5.742e-05	3.394e-05	2.76
Rep_1	High	[R].MSESPTPCSGSSFEETEALVNTAAK.[N]	1xCarbamidomethyl [C8]; 1xPhospho [S4(96.7)]	3.96942e-06	7.36518e-05	1	1	2	2	O95359	O95359 [2566-2590]	O95359 1xPhospho [S2569(96.7)]	0	2710.13	3.04531e+06		High	5.742e-05	3.836e-07	6.12	52.22
Rep_1	High	[R].MSCFSRPSMSPTPLDR.[C]	1xCarbamidomethyl [C3]; 1xOxidation [M]; 2xPhospho [S8(100); S10(100)]	2.70698e-05	7.36518e-05	1	1	2	4	Q9UQ35	Q9UQ35 [2114-2129]	Q9UQ35 2xPhospho [S2121(100); S2123(100)]	0	2044.77	1.05945e+07		High	5.742e-05	3.445e-06	6.55	30.84
Rep_1	High	[R].MSCFSRPSMSPTPLDR.[C]	1xCarbamidomethyl [C3]; 2xPhospho [S8(100); S10(100)]	4.08656e-05	7.36518e-05	1	1	1	2	Q9UQ35	Q9UQ35 [2114-2129]	Q9UQ35 2xPhospho [S2121(100); S2123(100)]	0	2028.78	1.18351e+07		High	5.742e-05	5.496e-06	6.15	39.55
Rep_1	High	[-].MQTPVNIPVPVLR.[L]	1xAcetyl [N-Term]; 1xPhospho [T3(100)]	9.97548e-06	7.36518e-05	1	1	1	2	Q9H840	Q9H840 [1-13]	Q9H840 1xAcetyl [N-Term]; 1xPhospho [T3(100)]	0	1585.82	301085		High	5.742e-05	1.097e-06	3.37	77.07
Rep_1	High	[R].MQNNSSPSISPNTSFTSDGSPSPLGGIKR.[K]	1xDeamidated [N]; 1xPhospho [S20(100)]; 1xOxidation [M1]	4.99058e-13	7.36518e-05	1	1	6	6	Q9H0D6	Q9H0D6 [466-494]	Q9H0D6 1xPhospho [S485(100)]	1	3060.36		No Quan Values	High	5.742e-05	5.096e-15	9.89
Rep_1	High	[R].MQNNSSPSISPNTSFTSDGSPSPLGGIKR.[K]	1xOxidation [M1]; 1xPhospho [S22(100)]	1.47938e-14	7.36518e-05	1	1	6	9	Q9H0D6	Q9H0D6 [466-494]	Q9H0D6 1xPhospho [S487(100)]	1	3059.38	1.29961e+07		High	5.742e-05	9.203e-17	8.19	40.6
Rep_1	High	[R].MQNNSSPSISPNTSFTSDGSPSPLGGIKR.[K]	2xDeamidated [N4; N12]; 1xPhospho [S20(96.6)]	2.61105e-06	7.36518e-05	1	1	1	1	Q9H0D6	Q9H0D6 [466-494]	Q9H0D6 1xPhospho [S485(96.6)]	1	3045.35	578353		High	5.742e-05	2.377e-07	4.38	43.3
Rep_1	High	[R].MQNNSSPSISPNTSFTSDGSPSPLGGIKR.[K]	1xDeamidated [N]; 1xPhospho [T/S]	3.30258e-08	7.36518e-05	1	1	3	3	Q9H0D6	Q9H0D6 [466-494]		1	3044.37		No Quan Values	High	5.742e-05	1.628e-09	4.85
Rep_1	High	[R].MQNNSSPSISPNTSFTSDGSPSPLGGIKR.[K]	1xPhospho [S20(100)]	6.04609e-16	7.36518e-05	1	1	5	7	Q9H0D6	Q9H0D6 [466-494]	Q9H0D6 1xPhospho [S485(100)]	1	3043.38	2.40061e+07		High	5.742e-05	2.403e-18	8.91	42.72
Rep_1	High	[R].MQNNSSPSISPNTSFTSDGSPSPLGGIK.[R]	1xPhospho [S/T]; 1xOxidation [M1]	2.85223e-08	7.36518e-05	1	1	7	10	Q9H0D6	Q9H0D6 [466-493]		0	2903.28	3.35038e+06		High	5.742e-05	1.372e-09	6.25	49.99
Rep_1	High	[K].MSPSGGAPQTTPTLR.[S]	1xPhospho [S2(100)]	2.94351e-05	7.36518e-05	1	1	2	2	Q9BY89	Q9BY89 [1153-1167]	Q9BY89 1xPhospho [S1154(100)]	0	1580.71	3.30127e+06		High	5.742e-05	3.788e-06	3.02	21.82
Rep_1	High	[R].MQNNSSPSISPNTSFTSDGSPSPLGGIK.[R]	1xDeamidated [N]; 1xPhospho [S22(100)]	1.76616e-06	7.36518e-05	1	1	12	20	Q9H0D6	Q9H0D6 [466-493]	Q9H0D6 1xPhospho [S487(100)]	0	2888.27	48633.3		High	5.742e-05	1.531e-07	6.48	52.82
Rep_1	High	[R].MQNDSILKSELGNQSPSTSSR.[Q]	1xPhospho [S15(100)]	4.91667e-08	7.36518e-05	1	1	1	2	Q5JTV8	Q5JTV8 [301-321]	Q5JTV8 1xPhospho [S315(100)]	1	2359.06	2.44949e+06		High	5.742e-05	2.554e-09	8.34	30.83
Rep_1	High	[R].MQAYSNPGYSSFPSPTGLEPSCK.[S]	1xCarbamidomethyl [C22]; 1xOxidation [M1]; 1xPhospho [S14(98.5)]	3.13438e-05	7.36518e-05	1	1	2	2	Q8WZ73	Q8WZ73 [26-48]	Q8WZ73 1xPhospho [S39(98.5)]	0	2601.07	1.5677e+06		High	5.742e-05	4.067e-06	4.48	46.91
Rep_1	High	[R].MQAYSNPGYSSFPSPTGLEPSCK.[S]	1xCarbamidomethyl [C22]; 1xPhospho [S14(100)]	4.05813e-05	7.36518e-05	1	1	1	2	Q8WZ73	Q8WZ73 [26-48]	Q8WZ73 1xPhospho [S39(100)]	0	2585.07	5.11216e+06		High	5.742e-05	5.461e-06	4.92	49.54
Rep_1	High	[K].MQASIEKGGSLPK.[V]	1xPhospho [S4(100)]	6.56919e-05	7.36518e-05	1	1	2	16	P06748	P06748 [251-263]	P06748 1xPhospho [S254(100)]	1	1425.68	1.04953e+08		High	5.742e-05	9.431e-06	4.26	18.11
Rep_1	High	[K].MPTQSEEEKLSPSPTTEDPR.[V]	1xPhospho [S11(99.1)]	6.97053e-08	7.36518e-05	1	1	2	3	Q9BTC8	Q9BTC8 [418-437]	Q9BTC8 1xPhospho [S428(99.1)]	1	2339.01	1.73584e+07		High	5.742e-05	3.809e-09	5.53	22.24
Rep_1	High	[K].MPSSENEKAVSPK.[K]	1xPhospho [S11(100)]	1.47475e-05	7.36518e-05	1	1	1	1	Q9NZM3	Q9NZM3 [816-828]	Q9NZM3 1xPhospho [S826(100)]	1	1483.65	3.53141e+06		High	5.742e-05	1.726e-06	5.4	8.98
Rep_1	High	[K].MPSGTEQQTEGTSVTFSPLKSPPQLER.[E]	1xOxidation [M1]; 1xPhospho [S17(100)]	8.68509e-05	7.36518e-05	1	1	1	1	Q5H9F3	Q5H9F3 [583-609]	Q5H9F3 1xPhospho [S599(100)]	1	3028.4		No Quan Values	High	5.742e-05	1.306e-05	4.36
Rep_1	High	[K].MPSGTEQQTEGTSVTFSPLKSPPQLER.[E]	1xPhospho [S17(100)]	2.75107e-09	7.36518e-05	1	1	1	1	Q5H9F3	Q5H9F3 [583-609]	Q5H9F3 1xPhospho [S599(100)]	1	3012.4		No Quan Values	High	5.742e-05	9.549e-11	7.7
Rep_1	High	[K].MPSFGVSAPGK.[S]	1xPhospho [S3(100)]	5.29091e-05	7.36518e-05	1	1	1	1	Q8IVF2	Q8IVF2 [840-850]; [1005-1015]; [1335-1345]; [1500-1510]; [1665-1675]; [1830-1840]; [2160-2170]; [2490-2500]; [2820-2830]; [2985-2995]; [3150-3160]; [3810-3820]; [3975-3985]; [4140-4150]; [4305-4315]	Q8IVF2 1xPhospho [S842(100)]; 1xPhospho [S1007(100)]; 1xPhospho [S1337(100)]; 1xPhospho [S1502(100)]; 1xPhospho [S1667(100)]; 1xPhospho [S1832(100)]; 1xPhospho [S2162(100)]; 1xPhospho [S2492(100)]; 1xPhospho [S2822(100)]; 1xPhospho [S2987(100)]; 1xPhospho [S3152(100)]; 1xPhospho [S3812(100)]; 1xPhospho [S3977(100)]; 1xPhospho [S4142(100)]; 1xPhospho [S4307(100)]	0	1157.51	1843597		High	5.742e-05	7.414e-06	3.85	37.3
Rep_1	High	[R].MPQDGSDDEDEEWPTLEK.[A]	1xOxidation [M1]; 1xPhospho [S6(100)]	6.55393e-07	7.36518e-05	1	1	1	2	Q13895	Q13895 [93-110]	Q13895 1xPhospho [S98(100)]	0	2216.82	2.81899e+06		High	5.742e-05	4.904e-08	5.66	41.78
Rep_1	High	[R].MPQDGSDDEDEEWPTLEK.[A]	1xPhospho [S6(100)]	1.60905e-08	7.36518e-05	1	1	1	2	Q13895	Q13895 [93-110]	Q13895 1xPhospho [S98(100)]	0	2200.83	7.84305e+06		High	5.742e-05	7.138e-10	7.08	45.48
Rep_1	High	[K].MPLLELGGETTPPLSTERSPEAVGSECPSR.[V]	1xCarbamidomethyl [C27]; 1xPhospho [S19(95.1)]	8.59454e-08	7.36518e-05	1	1	1	2	Q9Y4K1	Q9Y4K1 [515-544]	Q9Y4K1 1xPhospho [S533(95.1)]	1	3277.51	2.20685e+06		High	5.742e-05	4.85e-09	7.14	56.64
Rep_1	High	[K].MPLLELGGETTPPLSTER.[S]	1xPhospho [T11(100)]	0.000112444	7.36518e-05	1	1	1	1	Q9Y4K1	Q9Y4K1 [515-532]	Q9Y4K1 1xPhospho [T525(100)]	0	2020.97	541167		High	5.742e-05	1.748e-05	4.52	62.72
Rep_1	High	[K].MPFLSISSPK.[V]	1xOxidation [M1]; 1xPhospho [S8(100)]	0.000249164	7.36518e-05	1	1	2	2	Q09666	Q09666 [3405-3414]	Q09666 1xPhospho [S3412(100)]	0	1202.55	3.40087e+06		High	5.742e-05	4.347e-05	3.68	40.79
Rep_1	High	[R].MQNNSSPSISPNTSFTSDGSPSPLGGIK.[R]	1xPhospho [S8(98.6)]	1.08082e-08	7.36518e-05	1	1	5	5	Q9H0D6	Q9H0D6 [466-493]	Q9H0D6 1xPhospho [S473(98.6)]	0	2887.28	9.8434e+06		High	5.742e-05	4.526e-10	5.08	51.06
Rep_1	High	[K].MPFLSISSPK.[V]	1xPhospho [S8(99.2)]	0.000150749	7.36518e-05	1	1	1	2	Q09666	Q09666 [3405-3414]	Q09666 1xPhospho [S3412(99.2)]	0	1186.56	23425798		High	5.742e-05	2.449e-05	3.6	52.88
Rep_1	High	[-].MSPTPPLFSLPEAR.[T]	1xAcetyl [N-Term]; 1xPhospho [S2(100)]	6.43305e-05	7.36518e-05	1	1	1	4	Q96FV9	Q96FV9 [1-14]	Q96FV9 1xAcetyl [N-Term]; 1xPhospho [S2(100)]	0	1664.78	612448		High	5.742e-05	9.242e-06	2.86	80.96
Rep_1	High	[R].MSYLTAMGADYLSCDSR.[L]	1xCarbamidomethyl [C14]; 1xOxidation [M]; 1xPhospho [S13(100)]	2.28395e-07	7.36518e-05	1	1	2	4	Q9UDY2	Q9UDY2 [901-917]	Q9UDY2 1xPhospho [S913(100)]	0	2036.78	5.13229e+06		High	5.742e-05	1.48e-08	5.2	44.36
Rep_1	High	[K].NAISLPQLNQAAYDSLVVGK.[L]	1xDeamidated [N/Q]; 1xPhospho [S4(100)]	6.5919e-08	7.36518e-05	1	1	4	9	Q00587	Q00587 [118-137]	Q00587 1xPhospho [S121(100)]	0	2182.08	818673		High	5.742e-05	3.566e-09	4.02	72.36
Rep_1	High	[K].NAISLPQLNQAAYDSLVVGK.[L]	1xPhospho [S4(100)]	1.43726e-09	7.36518e-05	1	1	1	3	Q00587	Q00587 [118-137]	Q00587 1xPhospho [S121(100)]	0	2181.1	1.65769e+07		High	5.742e-05	4.535e-11	8.39	70.77
Rep_1	High	[K].NALPPVLTTVNGQSPPEHSAPAK.[V]	1xDeamidated [N/Q]; 1xPhospho [S14(100)]	1.10103e-10	7.36518e-05	1	1	6	29	Q6PKG0	Q6PKG0 [130-152]	Q6PKG0 1xPhospho [S143(100)]	0	2406.17	1.91108e+08		High	5.742e-05	2.426e-12	8.16	39.3
Rep_1	High	[K].NALPPVLTTVNGQSPPEHSAPAK.[V]	1xPhospho [S14(100)]	3.53712e-09	7.36518e-05	1	1	2	12	Q6PKG0	Q6PKG0 [130-152]	Q6PKG0 1xPhospho [S143(100)]	0	2405.19	3.01692e+08		High	5.742e-05	1.268e-10	7.72	37.91
Rep_1	High	[R].NALFPEVFSPTPDENSDQNSR.[S]	1xDeamidated [N]; 1xPhospho [S9(100)]	5.32189e-06	7.36518e-05	1	1	2	2	Q8IVT2	Q8IVT2 [567-587]	Q8IVT2 1xPhospho [S575(100)]	0	2445.02	494286		High	5.742e-05	5.382e-07	5.31	63.88
Rep_1	High	[R].NALFPEVFSPTPDENSDQNSR.[S]	1xPhospho [S9(99.3)]	1.12841e-07	7.36518e-05	1	1	2	3	Q8IVT2	Q8IVT2 [567-587]	Q8IVT2 1xPhospho [S575(99.3)]	0	2444.04	1.71218e+07		High	5.742e-05	6.591e-09	4.61	62.65
Rep_1	High	[R].NAETPAETPTTAEACSPSPAVQTFSEAKK.[T]	1xCarbamidomethyl [C15]; 1xDeamidated [Q22]; 1xPhospho [S16(100)]	6.11199e-07	7.36518e-05	1	1	1	1	Q9NUA8	Q9NUA8 [199-227]	Q9NUA8 1xPhospho [S214(100)]	1	3101.37		Not Reliable	High	5.742e-05	4.552e-08	6.48
Rep_1	High	[R].NAEAVLQSPGLSGK.[V]	1xDeamidated [N/Q]; 1xPhospho [S8(99.3)]	2.83921e-06	7.36518e-05	1	1	2	2	Q13045	Q13045 [849-862]	Q13045 1xPhospho [S856(99.3)]	0	1451.68	1.72119e+07		High	5.742e-05	2.632e-07	4.84	31.31
Rep_1	High	[R].NAEAVLQSPGLSGK.[V]	1xPhospho [S8(99.3)]	1.11276e-07	7.36518e-05	1	1	3	7	Q13045	Q13045 [849-862]	Q13045 1xPhospho [S856(99.3)]	0	1450.69	3.39066e+08		High	5.742e-05	6.488e-09	4.84	29.38
Rep_1	High	[R].NADSEIKHSTPSPTR.[Y]	1xPhospho [S12(100)]	1.77639e-07	7.36518e-05	1	1	1	2	P49792	P49792 [770-784]	P49792 1xPhospho [S781(100)]	1	1719.77	1.92231e+07		High	5.742e-05	1.106e-08	6.6	8.26
Rep_1	High	[R].NAASFPLRSPQPVCSPAGSEGTPK.[G]	1xCarbamidomethyl [C14]; 1xPhospho [S9(100)]	1.19179e-08	7.36518e-05	1	1	1	1	Q6KC79	Q6KC79 [266-289]	Q6KC79 1xPhospho [S274(100)]	1	2535.17		No Quan Values	High	5.742e-05	5.095e-10	7.91
Rep_1	High	[R].MVPPVVVGSPPGSPSR.[S]	2xPhospho [S9(100); S13(99.2)]	3.57478e-06	7.36518e-05	1	1	2	6	Q8N1P7	Q8N1P7 [216-231]	Q8N1P7 2xPhospho [S224(100); S228(99.2)]	0	1722.77	8.15769e+06		High	5.742e-05	3.421e-07	5.06	46.63
Rep_1	High	[R].MVPPVVVGSPPGSPSR.[S]	1xPhospho [S9(100)]	1.60361e-05	7.36518e-05	1	1	2	3	Q8N1P7	Q8N1P7 [216-231]	Q8N1P7 1xPhospho [S224(100)]	0	1642.8	2.34732e+06		High	5.742e-05	1.897e-06	4.6	40.16
Rep_1	High	[K].MVIQGPSSPQGEAMVTDVLEDQKEGR.[S]	1xDeamidated [Q10]; 2xOxidation [M1; M14]; 1xPhospho [S/T]	1.12977e-06	7.36518e-05	1	1	1	1	Q12888	Q12888 [1107-1132]		1	2914.28		No Quan Values	High	5.742e-05	9.181e-08	5.38
Rep_1	High	[R].MSYLTAMGADYLSCDSR.[L]	1xCarbamidomethyl [C14]; 1xPhospho [S13(100)]	5.69986e-07	7.36518e-05	1	1	1	2	Q9UDY2	Q9UDY2 [901-917]	Q9UDY2 1xPhospho [S913(100)]	0	2020.79	5.10668e+06		High	5.742e-05	4.188e-08	5.42	56.92
Rep_1	High	[K].MVIQGPSSPQGEAMVTDVLEDQKEGR.[S]	2xOxidation [M1; M14]; 1xPhospho [S8(98.6)]	2.20295e-08	7.36518e-05	1	1	1	1	Q12888	Q12888 [1107-1132]	Q12888 1xPhospho [S1114(98.6)]	1	2913.3	3.03542e+06		High	5.742e-05	1.024e-09	7.15	41.27
Rep_1	High	[K].MVIQGPSSPQGEAMVTDVLEDQKEGR.[S]	1xPhospho [S8(98.7)]	4.43744e-12	7.36518e-05	1	1	2	2	Q12888	Q12888 [1107-1132]	Q12888 1xPhospho [S1114(98.7)]	1	2881.31	6.33225e+06		High	5.742e-05	6.186e-14	8.81	54.45
Rep_1	High	[K].MVIQGPSSPQGEAMVTDVLEDQK.[E]	1xOxidation [M14]; 1xPhospho [S8(98.7)]	9.11003e-06	7.36518e-05	1	1	1	1	Q12888	Q12888 [1107-1129]	Q12888 1xPhospho [S1114(98.7)]	0	2555.14	1.13636e+06		High	5.742e-05	9.921e-07	5.01	51.76
Rep_1	High	[K].MVIQGPSSPQGEAMVTDVLEDQK.[E]	1xPhospho [S/T]	0.000101267	7.36518e-05	1	1	1	2	Q12888	Q12888 [1107-1129]		0	2539.15	124005		High	5.742e-05	1.556e-05	2.94	61.08
Rep_1	High	[R].MVEPENAVTITPLRPEDDYSPR.[E]	1xOxidation [M1]; 1xPhospho [S20(100)]	2.2056e-07	7.36518e-05	1	1	1	1	Q14160	Q14160 [816-837]	Q14160 1xPhospho [S835(100)]	0	2625.19	4.588e+06		High	5.742e-05	1.421e-08	6.35	43.74
Rep_1	High	[R].MVEPENAVTITPLRPEDDYSPR.[E]	1xPhospho [S20(100)]	8.72588e-07	7.36518e-05	1	1	1	2	Q14160	Q14160 [816-837]	Q14160 1xPhospho [S835(100)]	0	2609.2	1.04359e+07		High	5.742e-05	6.843e-08	6.55	47.36
Rep_1	High	[K].MTSSPVGPGTASAGPSLPGGALPTSVR.[S]	1xOxidation [M1]; 1xPhospho [T2(96.2)]	1.76616e-06	7.36518e-05	1	1	3	4	Q14686	Q14686 [1889-1915]	Q14686 1xPhospho [T1890(96.2)]	0	2548.21	2.41159e+06		High	5.742e-05	1.521e-07	3.62	47.81
Rep_1	High	[K].MTSSPVGPGTASAGPSLPGGALPTSVR.[S]	1xPhospho [T/S]	7.60633e-05	7.36518e-05	1	1	1	1	Q14686	Q14686 [1889-1915]		0	2532.22	4498692		High	5.742e-05	1.122e-05	2.87	49.64
Rep_1	High	[K].MTSLETKTSDTETEPSKTVSTANR.[S]	1xPhospho [S9(98.5)]	8.92985e-11	7.36518e-05	1	1	2	2	P46013	P46013 [851-874]	P46013 1xPhospho [S859(98.5)]	2	2694.22	6.66679e+06		High	5.742e-05	1.91e-12	7.68	17.27
Rep_1	High	[R].MTSERAPSPSSR.[M]	1xOxidation [M1]; 1xPhospho [S8(100)]	0.000115628	7.36518e-05	1	1	1	2	Q9UQ35	Q9UQ35 [2419-2430]	Q9UQ35 1xPhospho [S2426(100)]	1	1401.58	66492934		High	5.742e-05	1.807e-05	4.59	6.92
Rep_1	High	[R].MTNNEDSLSPTSSTLSNLELDAAEKDR.[K]	1xOxidation [M1]; 1xPhospho [S9(98.6)]	3.04376e-12	7.36518e-05	1	1	2	2	Q9ULH7	Q9ULH7 [535-561]	Q9ULH7 1xPhospho [S543(98.6)]	1	3034.32	4.97469e+06		High	5.742e-05	4.024e-14	8.91	49.19
Rep_1	High	[R].MTNNEDSLSPTSSTLSNLELDAAEKDR.[K]	1xPhospho [S9(100)]	3.85453e-13	7.36518e-05	1	1	2	2	Q9ULH7	Q9ULH7 [535-561]	Q9ULH7 1xPhospho [S543(100)]	1	3018.32	9.15104e+06		High	5.742e-05	3.821e-15	10.64	50.27
Rep_1	High	[R].MTNNEDSLSPTSSTLSNLELDAAEK.[D]	1xPhospho [S7(100)]	1.70557e-06	7.36518e-05	1	1	1	1	Q9ULH7	Q9ULH7 [535-559]	Q9ULH7 1xPhospho [S541(100)]	0	2747.2	465494		High	5.742e-05	1.466e-07	4.04	57.02
Rep_1	High	[K].MTKNPDEIDETTELSS.[-]	1xPhospho [S/T]	0.00022284	7.36518e-05	1	1	1	2	P17301	P17301 [1166-1181]		1	1889.77	1.1231e+06		High	5.742e-05	3.803e-05	5.58	29.66
Rep_1	High	[K].MTGSAPPPSPTPNKEMK.[N]	1xPhospho [S9(100)]	1.81833e-05	7.36518e-05	1	1	1	1	Q9UBW7	Q9UBW7 [830-846]	Q9UBW7 1xPhospho [S838(100)]	1	1849.82	3.32705e+06		High	5.742e-05	2.18e-06	5.61	13.17
Rep_1	High	[K].MVIQGPSSPQGEAMVTDVLEDQKEGR.[S]	1xOxidation [M]; 1xPhospho [S8(98.4)]	4.5686e-11	7.36518e-05	1	1	2	2	Q12888	Q12888 [1107-1132]	Q12888 1xPhospho [S1114(98.4)]	1	2897.31	6345454		High	5.742e-05	8.892e-13	8.34	45.65
Rep_1	High	[R].MPETVPQEEMPGPPLNSESGEEAPTGR.[D]	1xDeamidated [Q7]; 2xOxidation [M1; M10]; 1xPhospho [S/T]	0.000132951	7.36518e-05	1	1	1	1	O15446	O15446 [472-498]		0	2979.23		No Quan Values	High	5.742e-05	2.119e-05	4.81
Rep_1	High	[R].MPETVPQEEMPGPPLNSESGEEAPTGR.[D]	1xOxidation [M]; 1xPhospho [S19(100)]	8.56353e-11	7.36518e-05	1	1	2	2	O15446	O15446 [472-498]	O15446 1xPhospho [S490(100)]	0	2962.25		No Quan Values	High	5.742e-05	1.821e-12	7.4
Rep_1	High	[R].MPETVPQEEMPGPPLNSESGEEAPTGR.[D]	1xPhospho [S19(100)]	3.70979e-10	7.36518e-05	1	1	2	3	O15446	O15446 [472-498]	O15446 1xPhospho [S490(100)]	0	2946.25	4808069		High	5.742e-05	9.649e-12	9.24	46.29
Rep_1	High	[K].MLAESDESGDEESVSQTDKTELQNTLR.[T]	2xPhospho [S5(100); S8(100)]	9.54335e-08	7.36518e-05	1	1	1	1	P22059	P22059 [186-212]	P22059 2xPhospho [S190(100); S193(100)]	1	3172.29	643694		High	5.742e-05	5.459e-09	6.22	45.46
Rep_1	High	[K].MLAESDESGDEESVSQTDKTELQNTLR.[T]	1xDeamidated [Q16]; 1xPhospho [S5(100)]	3.15265e-06	7.36518e-05	1	1	1	1	P22059	P22059 [186-212]	P22059 1xPhospho [S190(100)]	1	3093.31		Not Reliable	High	5.742e-05	2.956e-07	3.98
Rep_1	High	[K].MLAESDESGDEESVSQTDKTELQNTLR.[T]	1xPhospho [S8(100)]	2.40063e-12	7.36518e-05	1	1	1	2	P22059	P22059 [186-212]	P22059 1xPhospho [S193(100)]	1	3092.32	3227102		High	5.742e-05	3.072e-14	7.8	39.26
Rep_1	High	[R].MKYNTEGRVSPSPSQESLSSSK.[S]	1xPhospho [S10(96.3)]	0.000230753	7.36518e-05	1	1	1	1	Q5JSH3	Q5JSH3 [552-573]	Q5JSH3 1xPhospho [S561(96.3)]	2	2479.12	1.87761e+06		High	5.742e-05	3.969e-05	6.26	17.46
Rep_1	High	[-].MKPPAACAGDMADAASPCSVVNDLR.[W]	2xCarbamidomethyl [C7; C18]; 1xOxidation [M]; 1xPhospho [S16(100)]	6.56179e-06	7.36518e-05	1	1	2	2	P52888	P52888 [1-25]	P52888 1xPhospho [S16(100)]	0	2700.13	2.18448e+06		High	5.742e-05	6.801e-07	6.03	42.2
Rep_1	High	[-].MKETIQGTGSWGPEPPGPGIPPAYSSPR.[R]	1xPhospho [S/T/Y]	1.84171e-06	7.36518e-05	1	1	1	3	Q9H4L4	Q9H4L4 [1-28]		1	2974.38	1.73835e+06		High	5.742e-05	1.603e-07	5.38	47.04
Rep_1	High	[-].MKDCEYQQISPGAAPLPASPGAR.[R]	1xCarbamidomethyl [C4]; 1xOxidation [M1]; 1xPhospho [S19(100)]	6.44751e-09	7.36518e-05	1	1	1	1	Q9NUE0	Q9NUE0 [1-23]	Q9NUE0 1xPhospho [S19(100)]	1	2540.13	3.48562e+06		High	5.742e-05	2.52e-10	6.48	32.65
Rep_1	High	[-].MHPEPAPPPSRSSPELPPSGGSTTSGSR.[R]	1xAcetyl [N-Term]; 1xPhospho [S10(95.6)]	1.33743e-05	7.36518e-05	1	1	1	1	Q96D31	Q96D31 [1-28]	Q96D31 1xAcetyl [N-Term]; 1xPhospho [S10(95.6)]	1	2922.31		No Quan Values	High	5.742e-05	1.537e-06	5.31
Rep_1	High	[-].MHPAGLAAAAAGTPR.[L]	1xAcetyl [N-Term]; 1xPhospho [T13(100)]	2.35145e-06	7.36518e-05	1	1	1	2	Q5BJH7	Q5BJH7 [1-15]	Q5BJH7 1xAcetyl [N-Term]; 1xPhospho [T13(100)]	0	1513.7	5.11556e+06		High	5.742e-05	2.115e-07	4.87	34.08
Rep_1	High	[R].MGSKSPGNTSQPPAFFSK.[L]	1xOxidation [M1]; 1xPhospho [S5(98.8)]	5.02678e-07	7.36518e-05	1	1	1	5	Q9Y618	Q9Y618 [2254-2271]	Q9Y618 1xPhospho [S2258(98.8)]	1	1963.86	3.00938e+07		High	5.742e-05	3.624e-08	5.16	25.61
Rep_1	High	[R].MGSKSPGNTSQPPAFFSK.[L]	1xDeamidated [N8]; 1xPhospho [S/T]	0.000104863	7.36518e-05	1	1	2	2	Q9Y618	Q9Y618 [2254-2271]		1	1948.85	1.01749e+06		High	5.742e-05	1.611e-05	3.6	31.67
Rep_1	High	[R].MGSKSPGNTSQPPAFFSK.[L]	1xPhospho [S5(100)]	2.71947e-07	7.36518e-05	1	1	2	4	Q9Y618	Q9Y618 [2254-2271]	Q9Y618 1xPhospho [S2258(100)]	1	1947.87	5.385e+07		High	5.742e-05	1.8e-08	6.67	28.29
Rep_1	High	[R].MGQAPSQSLLPPAQDQPRSPVPSAFSDQSR.[C]	2xDeamidated [Q14; Q16]; 1xOxidation [M1]; 1xPhospho [S19(99.9)]	0.000259819	7.36518e-05	1	1	2	2	Q9UQ35	Q9UQ35 [2431-2460]	Q9UQ35 1xPhospho [S2449(99.9)]	1	3277.48	599904		High	5.742e-05	4.553e-05	4.27	46.31
Rep_1	High	[R].MGQAPSQSLLPPAQDQPRSPVPSAFSDQSR.[C]	1xDeamidated [Q]; 1xOxidation [M1]; 1xPhospho [S19(100)]	3.06215e-07	7.36518e-05	1	1	6	9	Q9UQ35	Q9UQ35 [2431-2460]	Q9UQ35 1xPhospho [S2449(100)]	1	3276.5	1.21607e+07		High	5.742e-05	2.058e-08	7.51	44.18
Rep_1	High	[K].MLAESDESGDEESVSQTDKTELQNTLR.[T]	2xDeamidated [Q16; Q23]; 2xPhospho [S5(100); S8(100)]	0.000229148	7.36518e-05	1	1	1	1	P22059	P22059 [186-212]	P22059 2xPhospho [S190(100); S193(100)]	1	3174.26		Not Reliable	High	5.742e-05	3.949e-05	3.95
Rep_1	High	[R].MGQAPSQSLLPPAQDQPRSPVPSAFSDQSR.[C]	1xOxidation [M1]; 1xPhospho [S19(100)]	2.38968e-10	7.36518e-05	1	1	2	17	Q9UQ35	Q9UQ35 [2431-2460]	Q9UQ35 1xPhospho [S2449(100)]	1	3275.52	7.33997e+07		High	5.742e-05	5.85e-12	6.86	42.54
Rep_1	High	[R].MGQAPSQSLLPPAQDQPRSPVPSAFSDQSR.[C]	1xDeamidated [Q]; 1xPhospho [S19(98.2)]	1.92697e-09	7.36518e-05	1	1	3	11	Q9UQ35	Q9UQ35 [2431-2460]	Q9UQ35 1xPhospho [S2449(98.2)]	1	3260.5	1.33627e+07		High	5.742e-05	6.359e-11	7.75	46.1
Rep_1	High	[R].MGQAPSQSLLPPAQDQPRSPVPSAFSDQSR.[C]	1xPhospho [S19(98.2)]	1.91357e-09	7.36518e-05	1	1	2	13	Q9UQ35	Q9UQ35 [2431-2460]	Q9UQ35 1xPhospho [S2449(98.2)]	1	3259.52	1.85711e+08		High	5.742e-05	6.321e-11	7.11	44.65
Rep_1	High	[R].MGPSGGEGMEPERRDSQDGSSYR.[R]	2xOxidation [M1; M9]; 1xPhospho [S16(100)]	6.04132e-05	7.36518e-05	1	1	2	3	Q14847	Q14847 [131-153]	Q14847 1xPhospho [S146(100)]	2	2597	2.21255e+07		High	5.742e-05	8.605e-06	7.15	8.33
Rep_1	High	[R].MGPSGGEGMEPERRDSQDGSSYR.[R]	1xOxidation [M]; 1xPhospho [S16(100)]	1.69371e-06	7.36518e-05	1	1	3	13	Q14847	Q14847 [131-153]	Q14847 1xPhospho [S146(100)]	2	2581.01	150092858		High	5.742e-05	1.453e-07	7.04	12.09
Rep_1	High	[R].MGPSGGEGMEPERRDSQDGSSYR.[R]	1xPhospho [S16(100)]	1.51288e-07	7.36518e-05	1	1	1	5	Q14847	Q14847 [131-153]	Q14847 1xPhospho [S146(100)]	2	2565.01	309374808		High	5.742e-05	9.249e-09	7.26	15.55
Rep_1	High	[K].MGITGNTSPFGQPFSQAGGQPMGATGVNPQLASK.[Q]	1xDeamidated [Q]; 1xPhospho [T7(91.7)]	1.01866e-05	7.36518e-05	1	1	2	2	Q92793	Q92793 [267-300]	Q92793 1xPhospho [T273(91.7)]	0	3414.55		No Quan Values	High	5.742e-05	1.128e-06	3.64
Rep_1	High	[K].MGITGNTSPFGQPFSQAGGQPMGATGVNPQLASK.[Q]	1xPhospho [S15(94.8)]	0.000133882	7.36518e-05	1	1	1	1	Q92793	Q92793 [267-300]	Q92793 1xPhospho [S281(94.8)]	0	3413.57		No Quan Values	High	5.742e-05	2.14e-05	3.52
Rep_1	High	[K].MFVSSSGLPPSPVPSPR.[R]	1xOxidation [M1]; 1xPhospho [S11(100)]	1.61293e-06	7.36518e-05	1	1	1	2	Q7Z309	Q7Z309 [127-143]	Q7Z309 1xPhospho [S137(100)]	0	1837.86	507690		High	5.742e-05	1.379e-07	4.65	40.43
Rep_1	High	[K].MFVSSSGLPPSPVPSPR.[R]	1xPhospho [S]	1.12977e-06	7.36518e-05	1	1	3	4	Q7Z309	Q7Z309 [127-143]		0	1821.86	2.22456e+06		High	5.742e-05	9.167e-08	5.04	45.82
Rep_1	High	[-].MFGAGDEDDTDFLSPSGGAR.[L]	1xAcetyl [N-Term]; 1xPhospho [S14(100)]	6.94647e-05	7.36518e-05	1	1	1	2	Q5T1M5	Q5T1M5 [1-20]	Q5T1M5 1xAcetyl [N-Term]; 1xPhospho [S14(100)]	0	2166.83	244333		High	5.742e-05	1.007e-05	4.2	73.44
Rep_1	High	[-].MFEEKASSPSGK.[M]	1xAcetyl [N-Term]; 1xPhospho [S8(100)]	3.3806e-06	7.36518e-05	1	1	1	2	P26639	P26639 [1-12]	P26639 1xAcetyl [N-Term]; 1xPhospho [S8(100)]	1	1419.59	4.0122e+07		High	5.742e-05	3.2e-07	4.2	26.24
Rep_1	High	[R].MEYGPRPADTPPAPSPPPTPAPVPVPLPPSTPAPVPVSK.[V]	1xOxidation [M1]; 1xPhospho [S15(99.9)]	3.20391e-10	7.36518e-05	1	1	2	6	Q12929	Q12929 [611-649]	Q12929 1xPhospho [S625(99.9)]	0	4002.01	1.73287e+07		High	5.742e-05	8.158e-12	7.9	58.66
Rep_1	High	[R].MEYGPRPADTPPAPSPPPTPAPVPVPLPPSTPAPVPVSK.[V]	1xPhospho [S15(100)]	4.64401e-09	7.36518e-05	1	1	2	7	Q12929	Q12929 [611-649]	Q12929 1xPhospho [S625(100)]	0	3986.02	2.57633e+07		High	5.742e-05	1.728e-10	7.35	60.22
Rep_1	High	[-].MEVSPLQPVNENMQVNK.[I]	1xAcetyl [N-Term]; 1xOxidation [M13]; 1xPhospho [S4(100)]	0.000132951	7.36518e-05	1	1	1	2	P11388	P11388 [1-17]	P11388 1xAcetyl [N-Term]; 1xPhospho [S4(100)]	0	2094.92	2.68171e+06		High	5.742e-05	2.11e-05	3.72	51.19
Rep_1	High	[R].MGQAPSQSLLPPAQDQPRSPVPSAFSDQSR.[C]	3xDeamidated [Q7; Q14; Q16]; 1xPhospho [S19(98)]	9.48837e-07	7.36518e-05	1	1	1	2	Q9UQ35	Q9UQ35 [2431-2460]	Q9UQ35 1xPhospho [S2449(98)]	1	3262.47	1.37559e+06		High	5.742e-05	7.524e-08	6.27	46.91
Rep_1	High	[R].MLAQSALSPYLSSPVSSYQR.[V]	1xPhospho [S13(100)]	4.3612e-09	7.36518e-05	1	1	2	5	Q15434	Q15434 [273-292]	Q15434 1xPhospho [S285(100)]	0	2265.06	3.16e+06		High	5.742e-05	1.618e-10	6.16	56.62
Rep_1	High	[K].MLGEDSDEEEEMDTSER.[K]	1xPhospho [S6(100)]	1.55945e-05	7.36518e-05	1	1	1	1	Q9BWU0	Q9BWU0 [307-323]	Q9BWU0 1xPhospho [S312(100)]	0	2081.72	3903532		High	5.742e-05	1.84e-06	5.3	32.34
Rep_1	High	[K].MLGEDSDEEEEMDTSER.[K]	1xOxidation [M1]; 1xPhospho [S6(100)]	5.50433e-07	7.36518e-05	1	1	1	2	Q9BWU0	Q9BWU0 [307-323]	Q9BWU0 1xPhospho [S312(100)]	0	2097.71	1.26676e+06		High	5.742e-05	4.048e-08	5.2	25.54
Rep_1	High	[K].MPDEPEEPVVAVSSPAVPPPTK.[V]	1xOxidation [M1]; 1xPhospho [S14(98.7)]	2.13251e-06	7.36518e-05	1	1	3	12	O60885	O60885 [457-478]	O60885 1xPhospho [S470(98.7)]	0	2369.1	3.53576e+06		High	5.742e-05	1.899e-07	4.2	40.99
Rep_1	High	[K].MPDEPEEPVVAVSSPAVPPPTK.[V]	1xPhospho [S/T]	9.25821e-10	7.36518e-05	1	1	2	13	O60885	O60885 [457-478]		0	2353.1	1.08512e+07		High	5.742e-05	2.755e-11	5.81	45.25
Rep_1	High	[K].MPCESSPPESADTPTSTR.[R]	1xCarbamidomethyl [C3]; 1xPhospho [S6(100)]	1.50236e-07	7.36518e-05	1	1	2	19	P46013	P46013 [1371-1388]	P46013 1xPhospho [S1376(100)]	0	2029.79	4.08348e+06		High	5.742e-05	9.164e-09	4.79	20.31
Rep_1	High	[-].MNTSPGTVGSDPVILATAGYDHTVR.[F]	1xAcetyl [N-Term]; 1xPhospho [T/S/Y]	1.04751e-05	7.36518e-05	1	1	1	2	Q9BVC4	Q9BVC4 [1-25]	Q9BVC4 1xAcetyl [N-Term]	0	2681.23	2.78767e+06		High	5.742e-05	1.169e-06	4.22	65.33
Rep_1	High	[-].MNQFGPSALINLSNFSSIKPEPASTPPQGSMANSTAVVK.[I]	1xAcetyl [N-Term]; 1xOxidation [M31]; 1xPhospho [S/T]	6.16917e-05	7.36518e-05	1	1	1	1	Q16514	Q16514 [1-39]	Q16514 1xAcetyl [N-Term]	0	4155.98	161652		High	5.742e-05	8.841e-06	3.71	83.94
Rep_1	High	[-].MNPVYSPVQPGAPYGNPK.[N]	1xAcetyl [N-Term]; 1xPhospho [S6(100)]	8.09055e-06	7.36518e-05	1	1	1	2	Q92567	Q92567 [1-18]	Q92567 1xAcetyl [N-Term]; 1xPhospho [S6(100)]	0	2037.91	1.11067e+06		High	5.742e-05	8.699e-07	4.03	51.79
Rep_1	High	[-].MNLLPNIESPVTRQEK.[M]	1xAcetyl [N-Term]; 1xPhospho [T12(99.3)]	9.57668e-05	7.36518e-05	1	1	3	4	P17980	P17980 [1-16]	P17980 1xAcetyl [N-Term]; 1xPhospho [T12(99.3)]	1	1990.97	5.1868e+06		High	5.742e-05	1.458e-05	3.79	66.29
Rep_1	High	[R].MNGVMFPGNSPSYTER.[S]	1xOxidation [M1]; 1xPhospho [S/T/Y]	7.28619e-06	7.36518e-05	1	1	2	2	Q9NY27	Q9NY27 [150-165]		0	1882.75	5.14994e+06		High	5.742e-05	7.673e-07	5.41	36.7
Rep_1	High	[R].MNGVMFPGNSPSYTER.[S]	1xDeamidated [N]; 1xPhospho [S10(100)]	0.000163918	7.36518e-05	1	1	3	4	Q9NY27	Q9NY27 [150-165]	Q9NY27 1xPhospho [S159(100)]	0	1867.74	2.15632e+06		High	5.742e-05	2.698e-05	3.83	44.48
Rep_1	High	[R].MNGVMFPGNSPSYTER.[S]	1xPhospho [S/T/Y]	3.31054e-06	7.36518e-05	1	1	2	2	Q9NY27	Q9NY27 [150-165]		0	1866.76	5.49981e+06		High	5.742e-05	3.133e-07	5.13	42.04
Rep_1	High	[R].MLTTVGPASSSPK.[I]	1xOxidation [M1]; 1xPhospho [S/T]	0.000121418	7.36518e-05	1	1	1	3	Q8IVL1	Q8IVL1 [471-483]		0	1371.62	437718		High	5.742e-05	1.906e-05	2.88	14.99
Rep_1	High	[R].MITNSLNHDSPPSTPPR.[R]	1xPhospho [S10(100)]	1.06097e-06	7.36518e-05	1	1	1	3	Q8N9M1	Q8N9M1 [142-158]	Q8N9M1 1xPhospho [S151(100)]	0	1943.87	5.38977e+06		High	5.742e-05	8.509e-08	5.71	22.83
Rep_1	High	[R].MLSVQCATPSPPTSPASPAPPANPLSSESPR.[G]	1xCarbamidomethyl [C6]; 1xDeamidated [Q5]; 1xPhospho [S3(99.9)]	7.09348e-05	7.36518e-05	1	1	1	1	Q9Y2H5	Q9Y2H5 [1008-1038]	Q9Y2H5 1xPhospho [S1010(99.9)]	0	3212.46		Not Reliable	High	5.742e-05	1.036e-05	3.47
Rep_1	High	[R].MLSSTPPTPIACAPSAVNQAAPHQQNR.[I]	1xCarbamidomethyl [C12]; 1xPhospho [S/T]	8.31768e-12	7.36518e-05	1	1	1	2	O75376	O75376 [2392-2418]		0	2924.35	154768		High	5.742e-05	1.268e-13	8.87	38.01
Rep_1	High	[R].MISNADPSIPPPPRAPAPAPPGTVTQVDVR.[S]	1xPhospho [T23(100)]	5.57501e-08	7.36518e-05	1	1	1	1	Q12929	Q12929 [201-230]	Q12929 1xPhospho [T223(100)]	1	3128.56	4.52027e+06		High	5.742e-05	2.954e-09	6.54	45.14
Rep_1	High	[-].MLQQDSNDDTEDVSLFDAEEETTNRPR.[K]	1xAcetyl [N-Term]; 1xPhospho [S6(100)]	9.52038e-10	7.36518e-05	1	2	2	4	Q96ET8	Q96ET8 [1-27]	Q96ET8 1xAcetyl [N-Term]; 1xPhospho [S6(100)]	0	3277.35	10058972		High	5.742e-05	2.845e-11	7.52	62.12
Rep_1	High	[-].MLPSLQESMDGDEKELESSEEGGSAEER.[R]	1xAcetyl [N-Term]; 1xPhospho [S18(98.3)]	2.94006e-06	7.36518e-05	1	1	1	1	Q9HAS0	Q9HAS0 [1-28]	Q9HAS0 1xAcetyl [N-Term]; 1xPhospho [S18(98.3)]	1	3191.29	2.14653e+06		High	5.742e-05	2.729e-07	8.05	65.26
Rep_1	High	[K].MIGFPSSAGSVSPR.[S]	1xPhospho [S12(100)]	1.04626e-06	7.36518e-05	1	1	2	37	P13646	P13646 [416-429]	P13646 1xPhospho [S427(100)]	0	1472.66	9.96598e+08		High	5.742e-05	8.378e-08	4.33	41.12
Rep_1	High	[K].MIGFPSSAGSVSPR.[S]	1xOxidation [M1]; 1xPhospho [S12(100)]	8.65475e-08	7.36518e-05	1	1	3	58	P13646	P13646 [416-429]	P13646 1xPhospho [S427(100)]	0	1488.66	4.27809e+08		High	5.742e-05	4.902e-09	4.96	34.52
Rep_1	High	[R].MLPHAPGVQMQAIPEDAIPEESGDEDEDDPDKR.[I]	1xPhospho [S22(100)]	1.36871e-09	7.36518e-05	1	1	1	4	Q13547	Q13547 [372-404]	Q13547 1xPhospho [S393(100)]	1	3711.58	1.6385e+07		High	5.742e-05	4.292e-11	7.71	48.54
Rep_1	High	[R].MLPHAPGVQMQAIPEDAIPEESGDEDEDDPDKR.[I]	1xDeamidated [Q11]; 1xPhospho [S22(100)]	5.14429e-11	7.36518e-05	1	1	1	1	Q13547	Q13547 [372-404]	Q13547 1xPhospho [S393(100)]	1	3712.57		No Quan Values	High	5.742e-05	1.013e-12	7.11
Rep_1	High	[R].MLPHAPGVQMQAIPEDAIPEESGDEDEDDPDKR.[I]	2xDeamidated [Q9; Q11]; 1xPhospho [S22(100)]	3.04084e-07	7.36518e-05	1	1	1	2	Q13547	Q13547 [372-404]	Q13547 1xPhospho [S393(100)]	1	3713.55		No Quan Values	High	5.742e-05	2.043e-08	5.79
Rep_1	High	[R].MLPHAPGVQMQAIPEDAIPEESGDEDEDDPDKR.[I]	1xOxidation [M]; 1xPhospho [S22(100)]	5.27218e-08	7.36518e-05	1	1	2	5	Q13547	Q13547 [372-404]	Q13547 1xPhospho [S393(100)]	1	3727.58	1.74192e+07		High	5.742e-05	2.77e-09	5.77	46.56
Rep_1	High	[K].NAISLPTIGGSQALMLPLLSPVTFNSK.[Q]	1xOxidation [M15]; 1xPhospho [S4(98)]	0.000168559	7.36518e-05	1	1	1	2	Q9UKI2	Q9UKI2 [105-131]	Q9UKI2 1xPhospho [S108(98)]	0	2865.48	243232		High	5.742e-05	2.783e-05	3.49	92.73
Rep_1	High	[R].MLPHAPGVQMQAIPEDAIPEESGDEDEDDPDKR.[I]	1xDeamidated [Q]; 1xOxidation [M]; 1xPhospho [S22(100)]	2.62618e-07	7.36518e-05	1	1	3	5	Q13547	Q13547 [372-404]	Q13547 1xPhospho [S393(100)]	1	3728.56	534501		High	5.742e-05	1.734e-08	5.46	47.41
Rep_1	High	[R].MLPHAPGVQMQAIPEDAIPEESGDEDEDDPDKR.[I]	1xDeamidated [Q11]; 2xOxidation [M1; M10]; 1xPhospho [S22(100)]	2.08329e-08	7.36518e-05	1	1	1	1	Q13547	Q13547 [372-404]	Q13547 1xPhospho [S393(100)]	1	3744.56		No Quan Values	High	5.742e-05	9.644e-10	5.35
Rep_1	High	[R].MLPHAPGVQMQAIPEDAVHEDSGDEDGEDPDKR.[I]	1xPhospho [S22(100)]	5.09132e-08	7.36518e-05	1	1	1	1	Q92769	Q92769 [373-405]	Q92769 1xPhospho [S394(100)]	1	3665.55	2.29176e+06		High	5.742e-05	2.674e-09	7.89	39.52
Rep_1	High	[R].MLPHAPGVQMQAIPEDAVHEDSGDEDGEDPDKR.[I]	1xDeamidated [Q11]; 1xPhospho [S22(100)]	4.01073e-09	7.36518e-05	1	1	1	1	Q92769	Q92769 [373-405]	Q92769 1xPhospho [S394(100)]	1	3666.54		No Quan Values	High	5.742e-05	1.463e-10	8.3
Rep_1	High	[-].MIPLEKPGSGGSSPGATSGSGR.[A]	1xPhospho [S/T]	1.26328e-06	7.36518e-05	1	1	4	4	Q9UEE5	Q9UEE5 [1-22]		0	2109.96	1.33896e+07		High	5.742e-05	1.038e-07	5.24	22.33
Rep_1	High	[-].MIPLEKPGSGGSSPGATSGSGR.[A]	1xOxidation [M1]; 1xPhospho [S/T]	0.00010269	7.36518e-05	1	1	1	1	Q9UEE5	Q9UEE5 [1-22]		0	2125.96		No Quan Values	High	5.742e-05	1.581e-05	3.89
Rep_1	High	[-].MLPSLQESMDGDEKELESSEEGGSAEER.[R]	1xPhospho [S18(100)]	0.000229148	7.36518e-05	1	1	1	1	Q9HAS0	Q9HAS0 [1-28]	Q9HAS0 1xPhospho [S18(100)]	1	3149.28	1249708		High	5.742e-05	3.937e-05	5.68	45.94
Rep_1	High	[R].MLPHAPGVQMQAIPEDAIPEESGDEDEDDPDKR.[I]	2xOxidation [M1; M10]; 1xPhospho [S22(100)]	5.57501e-08	7.36518e-05	1	1	1	1	Q13547	Q13547 [372-404]	Q13547 1xPhospho [S393(100)]	1	3743.57	4913606		High	5.742e-05	2.96e-09	7.7	39.55
Rep_1	High	[K].NAISLPTIGGSQALMLPLLSPVTFNSK.[Q]	1xDeamidated [Q12]; 1xOxidation [M15]; 1xPhospho [S4(98.3)]	1.31889e-05	7.36518e-05	1	1	1	2	Q9UKI2	Q9UKI2 [105-131]	Q9UKI2 1xPhospho [S108(98.3)]	0	2866.47		No Quan Values	High	5.742e-05	1.517e-06	4.45
Rep_1	High	[K].NAMSLPQLNEKEAAEK.[G]	1xPhospho [S4(100)]	5.14522e-05	7.36518e-05	1	1	1	1	Q9H3Q1	Q9H3Q1 [115-130]	Q9H3Q1 1xPhospho [S118(100)]	1	1852.85	1.69273e+06		High	5.742e-05	7.155e-06	5.31	32.12
Rep_1	High	[R].NAPAAVDEGSISPR.[T]	1xPhospho [S12(100)]	5.94368e-07	7.36518e-05	1	1	1	3	P28715	P28715 [373-386]	P28715 1xPhospho [S384(100)]	0	1463.65	4.58794e+06		High	5.742e-05	4.419e-08	4.43	20.32
Rep_1	High	[K].NIIEATHMYDNAAEACSTTEEVFNSPR.[A]	1xCarbamidomethyl [C16]; 1xDeamidated [N11]; 1xPhospho [S25(100)]	7.94966e-09	7.36518e-05	1	1	1	2	Q9NRY4	Q9NRY4 [946-972]	Q9NRY4 1xPhospho [S970(100)]	0	3151.3		No Quan Values	High	5.742e-05	3.199e-10	9.8
Rep_1	High	[K].NIIEATHMYDNAAEACSTTEEVFNSPR.[A]	1xCarbamidomethyl [C16]; 1xPhospho [S25(100)]	2.2626e-09	7.36518e-05	1	1	1	2	Q9NRY4	Q9NRY4 [946-972]	Q9NRY4 1xPhospho [S970(100)]	0	3150.32	3.74233e+06		High	5.742e-05	7.599e-11	10.18	52.68
Rep_1	High	[R].NLGSINTELQDVQR.[I]	1xPhospho [S4(100)]	9.90608e-06	7.36518e-05	1	1	1	6	O75396	O75396 [134-147]	O75396 1xPhospho [S137(100)]	0	1666.78	4.59954e+07		High	5.742e-05	1.09e-06	2.96	44.85
Rep_1	High	[K].NIGRDTPTSAGPNSFNK.[G]	1xDeamidated [N13]; 1xPhospho [T6(100)]	5.03859e-05	7.36518e-05	1	1	1	1	Q8WW12	Q8WW12 [134-150]	Q8WW12 1xPhospho [T139(100)]	1	1856.82	2.92729e+06		High	5.742e-05	6.99e-06	5.7	17.01
Rep_1	High	[K].NIGRDTPTSAGPNSFNK.[G]	1xPhospho [T6(100)]	1.79099e-06	7.36518e-05	1	1	1	2	Q8WW12	Q8WW12 [134-150]	Q8WW12 1xPhospho [T139(100)]	1	1855.83	64079304		High	5.742e-05	1.556e-07	6.84	16.47
Rep_1	High	[K].NIGNGIISSPLTGK.[R]	1xPhospho [S9(100)]	6.12626e-05	7.36518e-05	1	1	1	1	Q9P275	Q9P275 [456-469]	Q9P275 1xPhospho [S464(100)]	0	1450.73	2.41552e+06		High	5.742e-05	8.716e-06	4.02	42.16
Rep_1	High	[R].NLGESPTGSAESAGIALR.[S]	1xPhospho [S5(100)]	1.13768e-06	7.36518e-05	1	1	2	5	P51788	P51788 [708-725]	P51788 1xPhospho [S712(100)]	0	1809.84	2.07989e+06		High	5.742e-05	9.251e-08	4.86	38.65
Rep_1	High	[K].NLEQILNGGESPKQK.[G]	1xDeamidated [N/Q]; 1xPhospho [S11(100)]	1.35624e-05	7.36518e-05	1	1	2	4	Q13033	Q13033 [219-233]	Q13033 1xPhospho [S229(100)]	1	1735.83	6.04463e+06		High	5.742e-05	1.558e-06	6.58	32.09
Rep_1	High	[K].NLEQILNGGESPKQK.[G]	1xPhospho [S11(100)]	7.79428e-08	7.36518e-05	1	1	1	5	Q13033	Q13033 [219-233]	Q13033 1xPhospho [S229(100)]	1	1734.84	2.83026e+07		High	5.742e-05	4.322e-09	7.81	32.69
Rep_1	High	[K].NLEELEEKSTTPPPAEPVSLPQEPPK.[A]	1xPhospho [T11(96.7)]	1.37996e-08	7.36518e-05	1	1	2	5	Q9UN86	Q9UN86 [217-242]	Q9UN86 1xPhospho [T227(96.7)]	1	2936.42	2.89756e+06		High	5.742e-05	5.984e-10	7.07	44.15
Rep_1	High	[R].NLEEAAAAEQGGGCDQVDSSPVPR.[Y]	1xCarbamidomethyl [C14]; 1xPhospho [S20(100)]	1.75387e-06	7.36518e-05	1	1	1	1	Q9Y2U8	Q9Y2U8 [333-356]	Q9Y2U8 1xPhospho [S352(100)]	0	2537.06	2.40455e+06		High	5.742e-05	1.52e-07	6.18	32.76
Rep_1	High	[R].NLDSATSPQNGDQQNGYGDLFPGHKK.[T]	1xPhospho [S4(99.9)]	5.78694e-06	7.36518e-05	1	1	1	1	Q92585	Q92585 [114-139]	Q92585 1xPhospho [S117(99.9)]	1	2868.26		No Quan Values	High	5.742e-05	5.899e-07	4.24
Rep_1	High	[K].NLDPDPEPPSPDSPTETFAAPAEVR.[H]	2xPhospho [S10(100); S13(97.5)]	1.42416e-05	7.36518e-05	1	1	2	2	Q9BUA3	Q9BUA3 [239-263]	Q9BUA3 2xPhospho [S248(100); S251(97.5)]	0	2809.16	642584		High	5.742e-05	1.649e-06	4.54	57.3
Rep_1	High	[R].NLDNGGFYISPR.[I]	1xPhospho [Y8(100)]	4.0299e-05	7.36518e-05	1	1	1	1	P06239	P06239 [185-196]	P06239 1xPhospho [Y192(100)]	0	1432.63	142321		High	5.742e-05	5.414e-06	2.34	40.27
Rep_1	High	[K].NIIEATHMYDNAAEACSTTEEVFNSPR.[A]	1xCarbamidomethyl [C16]; 2xDeamidated [N1; N11]; 1xPhospho [S25(100)]	2.63243e-05	7.36518e-05	1	1	1	1	Q9NRY4	Q9NRY4 [946-972]	Q9NRY4 1xPhospho [S970(100)]	0	3152.29		No Quan Values	High	5.742e-05	3.343e-06	4.82
Rep_1	High	[K].NLATSADTPPSTVPGTGK.[S]	1xPhospho [T8(100)]	5.88813e-09	7.36518e-05	1	1	3	8	Q96Q15	Q96Q15 [3566-3583]	Q96Q15 1xPhospho [T3573(100)]	0	1793.83	4.609e+06		High	5.742e-05	2.277e-10	5.68	28.84
Rep_1	High	[R].NKSNEDQSMGNWQIK.[R]	1xPhospho [S3(100)]	2.8993e-06	7.36518e-05	1	1	1	3	P02545	P02545 [456-470]	P02545 1xPhospho [S458(100)]	1	1858.78	1.15894e+07		High	5.742e-05	2.697e-07	5.77	26.07
Rep_1	High	[K].NKPRPPPLSPLGGPVPSALPNGPPSPR.[S]	2xDeamidated [N1; N21]; 1xPhospho [S25(100)]	1.5576e-06	7.36518e-05	1	1	1	1	Q15642	Q15642 [327-353]	Q15642 1xPhospho [S351(100)]	0	2778.43		Not Reliable	High	5.742e-05	1.322e-07	6.16
Rep_1	High	[K].NKPRPPPLSPLGGPVPSALPNGPPSPR.[S]	1xDeamidated [N21]; 1xPhospho [S25(100)]	9.75707e-07	7.36518e-05	1	1	1	3	Q15642	Q15642 [327-353]	Q15642 1xPhospho [S351(100)]	0	2777.45	5.70111e+06		High	5.742e-05	7.744e-08	7.12	46.62
Rep_1	High	[K].NKPRPPPLSPLGGPVPSALPNGPPSPR.[S]	1xPhospho [S25(100)]	4.73542e-16	7.36518e-05	1	1	1	4	Q15642	Q15642 [327-353]	Q15642 1xPhospho [S351(100)]	0	2776.47	31589826		High	5.742e-05	1.818e-18	10.03	45.6
Rep_1	High	[K].NKPLEQSVEDLSKGPPSSVPK.[S]	1xPhospho [S7(100)]	6.85734e-10	7.36518e-05	1	1	1	1	O95466	O95466 [178-198]	O95466 1xPhospho [S184(100)]	1	2316.15	3200753		High	5.742e-05	1.945e-11	7.43	29.89
Rep_1	High	[K].NKPGPNIESGNEDDDASFKIK.[T]	1xDeamidated [N11]; 1xPhospho [S9(100)]	1.98632e-07	7.36518e-05	1	1	1	1	O60841	O60841 [206-226]	O60841 1xPhospho [S214(100)]	1	2356.03		No Quan Values	High	5.742e-05	1.263e-08	5.54
Rep_1	High	[K].NKPGPNIESGNEDDDASFKIK.[T]	1xPhospho [S9(100)]	4.83683e-10	7.36518e-05	1	1	1	14	O60841	O60841 [206-226]	O60841 1xPhospho [S214(100)]	1	2355.05	2.2276e+08		High	5.742e-05	1.315e-11	8.61	24.96
Rep_1	High	[K].NKPGPNIESGNEDDDASFK.[I]	1xDeamidated [N]; 1xPhospho [S9(100)]	1.79099e-06	7.36518e-05	1	1	3	8	O60841	O60841 [206-224]	O60841 1xPhospho [S214(100)]	0	2114.86	8.78677e+06		High	5.742e-05	1.554e-07	4.86	22.43
Rep_1	High	[K].NKPGPNIESGNEDDDASFK.[I]	1xPhospho [S9(100)]	1.87843e-07	7.36518e-05	1	1	1	14	O60841	O60841 [206-224]	O60841 1xPhospho [S214(100)]	0	2113.87	2.32494e+08		High	5.742e-05	1.179e-08	6.39	20.96
Rep_1	High	[R].NKDVNVTEDFSFSEPLPNTTNQQR.[V]	1xPhospho [T/S]	1.74374e-05	7.36518e-05	1	1	1	1	P54132	P54132 [62-85]		1	2860.28	446841		High	5.742e-05	2.082e-06	3.75	47.42
Rep_1	High	[R].NHSPSPPVTPTGAAPSLASPK.[Q]	1xPhospho [S19(98.2)]	3.35709e-06	7.36518e-05	1	1	1	1	Q5SYE7	Q5SYE7 [1384-1404]	Q5SYE7 1xPhospho [S1402(98.2)]	0	2093.01	3475639		High	5.742e-05	3.184e-07	6.81	28.47
Rep_1	High	[K].NHLSPQQGGATPQVPSPCCR.[F]	2xCarbamidomethyl [C18; C19]; 1xDeamidated [Q]; 1xPhospho [S4(100)]	4.3612e-09	7.36518e-05	1	1	2	5	Q9H4L4	Q9H4L4 [166-185]	Q9H4L4 1xPhospho [S169(100)]	0	2271.96	7.1094e+06		High	5.742e-05	1.616e-10	5.99	24.37
Rep_1	High	[K].NHLSPQQGGATPQVPSPCCR.[F]	2xCarbamidomethyl [C18; C19]; 1xPhospho [S4(100)]	1.17243e-10	7.36518e-05	1	1	2	6	Q9H4L4	Q9H4L4 [166-185]	Q9H4L4 1xPhospho [S169(100)]	0	2270.98	4.91858e+07		High	5.742e-05	2.602e-12	7.84	23.02
Rep_1	High	[K].NGVAAEVSPAKEENPR.[R]	1xDeamidated [N1]; 1xPhospho [S8(100)]	2.9571e-07	7.36518e-05	1	1	1	3	Q9BW71	Q9BW71 [118-133]	Q9BW71 1xPhospho [S125(100)]	1	1748.79	16783364		High	5.742e-05	1.98e-08	6.54	19.51
Rep_1	High	[R].NKSNEDQSMGNWQIK.[R]	1xOxidation [M9]; 1xPhospho [S3(100)]	0.000232369	7.36518e-05	1	1	1	2	P02545	P02545 [456-470]	P02545 1xPhospho [S458(100)]	1	1874.77	5.0452e+06		High	5.742e-05	4.002e-05	5.94	16.67
Rep_1	High	[K].NIIEATHMYDNAAEACSTTEEVFNSPR.[A]	1xCarbamidomethyl [C16]; 1xOxidation [M8]; 1xPhospho [S25(100)]	1.62971e-09	7.36518e-05	1	1	1	2	Q9NRY4	Q9NRY4 [946-972]	Q9NRY4 1xPhospho [S970(100)]	0	3166.31	1.56429e+06		High	5.742e-05	5.244e-11	10.13	45.37
Rep_1	High	[R].NLLHADSNGYTNLPDVVQPSHSPTENSK.[G]	1xPhospho [S22(98.8)]	8.08862e-12	7.36518e-05	1	1	2	3	Q8N4C8	Q8N4C8 [897-924]	Q8N4C8 1xPhospho [S918(98.8)]	0	3114.42	197272224		High	5.742e-05	1.23e-13	10.2	40.91
Rep_1	High	[R].NLLHADSNGYTNLPDVVQPSHSPTENSK.[G]	1xDeamidated [Q18]; 1xPhospho [S22(98.6)]	3.00156e-12	7.36518e-05	1	1	1	1	Q8N4C8	Q8N4C8 [897-924]	Q8N4C8 1xPhospho [S918(98.6)]	0	3115.4		No Quan Values	High	5.742e-05	3.969e-14	9.52
Rep_1	High	[K].NNKEPIIEDILNLESSPTASGSSVSPGLYSK.[T]	1xPhospho [S25(100)]	6.66047e-11	7.36518e-05	1	1	2	9	Q9BQL6	Q9BQL6 [155-185]	Q9BQL6 1xPhospho [S179(100)]	1	3326.6	1.26295e+06		High	5.742e-05	1.359e-12	8.71	74.29
Rep_1	High	[K].NNCPFSADENYRPLAK.[T]	1xCarbamidomethyl [C3]; 1xPhospho [S6(100)]	0.000126611	7.36518e-05	1	1	1	1	Q15154	Q15154 [955-970]	Q15154 1xPhospho [S960(100)]	0	1975.84	1562526		High	5.742e-05	1.998e-05	4.75	31.91
Rep_1	High	[K].NMTVEQLLTGSPTSPTVEPEKPTR.[E]	1xOxidation [M2]; 2xPhospho [S11(99.9); S14(99.9)]	4.69345e-06	7.36518e-05	1	1	1	1	Q9C0C9	Q9C0C9 [826-849]	Q9C0C9 2xPhospho [S836(99.9); S839(99.9)]	0	2788.25	2.71693e+06		High	5.742e-05	4.641e-07	6.54	49.09
Rep_1	High	[K].NMTVEQLLTGSPTSPTVEPEKPTR.[E]	2xPhospho [S11(100); S14(100)]	2.05688e-07	7.36518e-05	1	1	1	1	Q9C0C9	Q9C0C9 [826-849]	Q9C0C9 2xPhospho [S836(100); S839(100)]	0	2772.26	4860205		High	5.742e-05	1.31e-08	8.93	58.35
Rep_1	High	[K].NMTVEQLLTGSPTSPTVEPEKPTR.[E]	1xOxidation [M2]; 1xPhospho [S14(98.6)]	3.00517e-11	7.36518e-05	1	1	2	2	Q9C0C9	Q9C0C9 [826-849]	Q9C0C9 1xPhospho [S839(98.6)]	0	2708.28	1.41478e+07		High	5.742e-05	5.485e-13	7.98	44.35
Rep_1	High	[K].NMTVEQLLTGSPTSPTVEPEKPTR.[E]	1xPhospho [S11(100)]	2.69405e-09	7.36518e-05	1	1	2	4	Q9C0C9	Q9C0C9 [826-849]	Q9C0C9 1xPhospho [S836(100)]	0	2692.29	6.73941e+06		High	5.742e-05	9.289e-11	8.66	51.18
Rep_1	High	[R].NMGLSPPASSTSTSSTCR.[A]	1xCarbamidomethyl [C17]; 1xPhospho [S5(100)]	6.34386e-05	7.36518e-05	1	1	1	3	Q9HC52	Q9HC52 [126-143]	Q9HC52 1xPhospho [S130(100)]	0	1920.78	257270		High	5.742e-05	9.129e-06	3.09	25.83
Rep_1	High	[R].NLVSPAYCTQESR.[E]	1xCarbamidomethyl [C8]; 1xPhospho [S4(100)]	3.83771e-05	7.36518e-05	1	1	1	1	Q9NUQ3	Q9NUQ3 [94-106]	Q9NUQ3 1xPhospho [S97(100)]	0	1604.68	239127		High	5.742e-05	5.11e-06	3.27	26.85
Rep_1	High	[R].NLTANDPSQEYVASEGEEDPEVEFLK.[S]	1xPhospho [S14(100)]	1.28104e-06	7.36518e-05	1	1	2	4	Q86X95	Q86X95 [189-214]	Q86X95 1xPhospho [S202(100)]	0	2990.28	6.00971e+07		High	5.742e-05	1.062e-07	6.96	58.53
Rep_1	High	[K].NISSSPSVESLPGGREFTGSPPSSATKK.[D]	1xPhospho [S20(98.5)]	2.00023e-07	7.36518e-05	1	1	1	2	Q92609	Q92609 [535-562]	Q92609 1xPhospho [S554(98.5)]	2	2884.37	13572785		High	5.742e-05	1.272e-08	6.75	32.66
Rep_1	High	[K].NISSSPSVESLPGGREFTGSPPSSATK.[K]	1xPhospho [S20(95.5)]	7.65109e-06	7.36518e-05	1	1	1	1	Q92609	Q92609 [535-561]	Q92609 1xPhospho [S554(95.5)]	1	2756.28	2.43608e+06		High	5.742e-05	8.105e-07	4.76	38.32
Rep_1	High	[K].NISSSPSVESLPGGR.[E]	1xPhospho [S5(99)]	2.63243e-05	7.36518e-05	1	1	3	5	Q92609	Q92609 [535-549]	Q92609 1xPhospho [S539(99)]	0	1566.72	1.98134e+07		High	5.742e-05	3.344e-06	3.57	29.5
Rep_1	High	[K].NLSSDEATNPISR.[V]	1xPhospho [S3(100)]	3.06942e-05	7.36518e-05	1	1	2	3	Q7Z417	Q7Z417 [110-122]	Q7Z417 1xPhospho [S112(100)]	0	1483.64	1.16243e+07		High	5.742e-05	3.985e-06	3.29	24.89
Rep_1	High	[R].NLSPTPASPNQGPPPQVPVSPGPPK.[D]	1xPhospho [S3(100)]	1.56285e-09	7.36518e-05	1	1	1	2	Q9C0E8	Q9C0E8 [175-199]	Q9C0E8 1xPhospho [S177(100)]	0	2540.25	1336509		High	5.742e-05	4.984e-11	6.03	38.52
Rep_1	High	[R].NLSPPNCTELQIDSCSSSEEIKK.[K]	2xCarbamidomethyl [C7; C15]; 1xPhospho [S3(100)]	6.93038e-07	7.36518e-05	1	1	1	1	P38398	P38398 [630-652]	P38398 1xPhospho [S632(100)]	1	2716.18	970836		High	5.742e-05	5.241e-08	5.38	37.76
Rep_1	High	[K].NLSPGAVESDVR.[G]	1xPhospho [S3(100)]	0.000100562	7.36518e-05	1	1	1	4	P53621	P53621 [171-182]	P53621 1xPhospho [S173(100)]	0	1323.59	4.96798e+07		High	5.742e-05	1.544e-05	3.4	33.29
Rep_1	High	[R].NLSGSTLYPVSNIPR.[S]	1xPhospho [S3(100)]	8.89983e-08	7.36518e-05	1	1	1	3	Q2KHR2	Q2KHR2 [1079-1093]	Q2KHR2 1xPhospho [S1081(100)]	0	1697.83	6.93505e+06		High	5.742e-05	5.05e-09	5.16	49.34
Rep_1	High	[R].NLMGSSIGYHTSVSSPTPLVPDTYEPDGYNPEAPSITSSGR.[S]	1xPhospho [S/T/Y]	5.54955e-06	7.36518e-05	1	1	1	1	Q9P2N5	Q9P2N5 [461-501]		0	4360.96	420247		High	5.742e-05	5.625e-07	4.09	61.29
Rep_1	High	[R].NLMGSSIGYHTSVSSPTPLVPDTYEPDGYNPEAPSITSSGR.[S]	1xDeamidated [N30]; 1xPhospho [S/T/Y]	3.62926e-05	7.36518e-05	1	1	1	1	Q9P2N5	Q9P2N5 [461-501]		0	4361.94		No Quan Values	High	5.742e-05	4.821e-06	4.66
Rep_1	High	[R].NLMGSSIGYHTSVSSPTPLVPDTYEPDGYNPEAPSITSSGR.[S]	1xDeamidated [N30]; 1xOxidation [M3]; 1xPhospho [S/T/Y]	3.57478e-06	7.36518e-05	1	1	1	1	Q9P2N5	Q9P2N5 [461-501]		0	4377.94	529137		High	5.742e-05	3.412e-07	4.87	55.81
Rep_1	High	[R].NLMGSSIGYHTSVSSPTPLVPDTYEPDGYNPEAPSITSSGR.[S]	2xDeamidated [N1; N30]; 1xOxidation [M3]; 1xPhospho [S12(75.5)]	0.000168559	7.36518e-05	1	1	1	2	Q9P2N5	Q9P2N5 [461-501]	Q9P2N5 1xPhospho [S472(75.5)]	0	4378.92		No Quan Values	High	5.742e-05	2.783e-05	4.66
Rep_1	High	[K].NINMDNDLEVLTSSPTR.[N]	1xPhospho [T16(100)]	1.52165e-08	7.36518e-05	1	1	2	6	Q9Y5T5	Q9Y5T5 [539-555]	Q9Y5T5 1xPhospho [T554(100)]	0	1998.88	9.32231e+06		High	5.742e-05	6.723e-10	6.5	52.5
Rep_1	High	[K].NINMDNDLEVLTSSPTR.[N]	1xOxidation [M4]; 1xPhospho [S14(98.4)]	1.62227e-07	7.36518e-05	1	1	2	2	Q9Y5T5	Q9Y5T5 [539-555]	Q9Y5T5 1xPhospho [S552(98.4)]	0	2014.88	1.26898e+06		High	5.742e-05	9.99e-09	5.89	42.42
Rep_1	High	[K].NGVAAEVSPAKEENPR.[R]	1xPhospho [S8(100)]	2.27079e-06	7.36518e-05	1	1	1	2	Q9BW71	Q9BW71 [118-133]	Q9BW71 1xPhospho [S125(100)]	1	1747.8	34779886		High	5.742e-05	2.041e-07	5.19	14.26
Rep_1	High	[K].NLNNSNLFSPVNR.[D]	1xPhospho [S9(100)]	7.65961e-05	7.36518e-05	1	1	2	5	P52948	P52948 [604-616]	P52948 1xPhospho [S612(100)]	0	1568.72	2.46476e+07		High	5.742e-05	1.132e-05	3.52	40.66
Rep_1	High	[K].NLNNSNLFSPVNRDSENLASPSEYPENGER.[F]	1xDeamidated [N12]; 1xPhospho [S15(98.1)]	8.86888e-05	7.36518e-05	1	1	1	1	P52948	P52948 [604-633]	P52948 1xPhospho [S618(98.1)]	1	3444.5	513085		High	5.742e-05	1.335e-05	4.7	47.26
Rep_1	High	[K].NINTFVETPVQK.[L]	1xPhospho [T8(100)]	2.06179e-05	7.36518e-05	1	1	1	1	P46013	P46013 [2399-2410]	P46013 1xPhospho [T2406(100)]	0	1469.7	1416624		High	5.742e-05	2.52e-06	4.04	32.83
Rep_1	High	[R].NLPTPTSAPTPGLAQGVHAPSTCSYMEATASSR.[A]	1xCarbamidomethyl [C23]; 1xPhospho [S7(91.3)]	7.18344e-12	7.36518e-05	1	1	1	1	O43379	O43379 [1188-1220]	O43379 1xPhospho [S1194(91.3)]	0	3437.55	5007925		High	5.742e-05	1.07e-13	6.86	46.77
Rep_1	High	[R].NLPTPTSAPTPGLAQGVHAPSTCSYMEATASSR.[A]	1xCarbamidomethyl [C23]; 1xDeamidated [Q15]; 1xPhospho [T4(100)]	9.11885e-11	7.36518e-05	1	1	2	4	O43379	O43379 [1188-1220]	O43379 1xPhospho [T1191(100)]	0	3438.53	57540.4		High	5.742e-05	1.947e-12	6.8	46.9
Rep_1	High	[R].NLPTPTSAPTPGLAQGVHAPSTCSYMEATASSR.[A]	1xCarbamidomethyl [C23]; 1xOxidation [M26]; 1xPhospho [S7(92.9)]	1.98632e-07	7.36518e-05	1	1	1	1	O43379	O43379 [1188-1220]	O43379 1xPhospho [S1194(92.9)]	0	3453.55		Not Reliable	High	5.742e-05	1.262e-08	5.54
Rep_1	High	[K].NLSELQDTSLQQLVSQR.[H]	1xPhospho [S9(100)]	7.91339e-07	7.36518e-05	1	1	3	4	Q5QJE6	Q5QJE6 [322-338]	Q5QJE6 1xPhospho [S330(100)]	0	2038.98	4382672		High	5.742e-05	6.085e-08	5.21	55.46
Rep_1	High	[K].NLNNSNLFSPVNRDSENLASPSEYPENGER.[F]	1xPhospho [S20(100)]	2.66311e-07	7.36518e-05	1	1	1	2	P52948	P52948 [604-633]	P52948 1xPhospho [S623(100)]	1	3443.51	5.88284e+06		High	5.742e-05	1.755e-08	8.71	46.05
Rep_1	High	[-].MEVSPLQPVNENMQVNK.[I]	1xAcetyl [N-Term]; 1xPhospho [S4(100)]	1.40274e-06	7.36518e-05	1	1	1	3	P11388	P11388 [1-17]	P11388 1xAcetyl [N-Term]; 1xPhospho [S4(100)]	0	2078.93	4.72295e+06		High	5.742e-05	1.17e-07	4.85	58.63
Rep_1	High	[R].NGTKSPEAATPVGK.[V]	1xPhospho [S5(100)]	3.85548e-07	7.36518e-05	1	1	1	1	Q5VWN6	Q5VWN6 [681-694]	Q5VWN6 1xPhospho [S685(100)]	1	1436.68	4352943		High	5.742e-05	2.684e-08	5.01	8.33
Rep_1	High	[K].NGSTAVAESVASPQKTMSVLSCICEAR.[Q]	2xCarbamidomethyl [C22; C24]; 1xDeamidated [N1]; 1xPhospho [S12(98.5)]	2.12482e-09	7.36518e-05	1	1	1	1	Q12888	Q12888 [1017-1043]	Q12888 1xPhospho [S1028(98.5)]	1	2934.3	1.08811e+06		High	5.742e-05	7.11e-11	6.96	64.35
Rep_1	High	[K].NENTEGSPQEDGVELEGLK.[Q]	1xPhospho [S7(100)]	1.36411e-06	7.36518e-05	1	1	1	1	P11388	P11388 [1241-1259]	P11388 1xPhospho [S1247(100)]	0	2124.9	1.12806e+06		High	5.742e-05	1.14e-07	5.56	37.79
Rep_1	High	[R].NENLQLGPLGRDPPQECSTFSPTDSGEEPGQLSPGVQFQR.[R]	1xCarbamidomethyl [C17]; 2xDeamidated [Q15; Q31]; 1xPhospho [S33(100)]	0.000118902	7.36518e-05	1	1	1	1	Q07002	Q07002 [42-81]	Q07002 1xPhospho [S74(100)]	1	4450.98		No Quan Values	High	5.742e-05	1.864e-05	5.29
Rep_1	High	[R].NENLQLGPLGRDPPQECSTFSPTDSGEEPGQLSPGVQFQR.[R]	1xCarbamidomethyl [C17]; 1xDeamidated [Q15]; 1xPhospho [S33(100)]	3.00229e-06	7.36518e-05	1	1	1	1	Q07002	Q07002 [42-81]	Q07002 1xPhospho [S74(100)]	1	4449.99		No Quan Values	High	5.742e-05	2.801e-07	6.43
Rep_1	High	[R].NENLQLGPLGRDPPQECSTFSPTDSGEEPGQLSPGVQFQR.[R]	1xCarbamidomethyl [C17]; 1xPhospho [S33(100)]	1.99107e-05	7.36518e-05	1	1	1	1	Q07002	Q07002 [42-81]	Q07002 1xPhospho [S74(100)]	1	4449.01		No Quan Values	High	5.742e-05	2.418e-06	7.29
Rep_1	High	[K].NEEPSEEEIDAPKPK.[K]	1xPhospho [S5(100)]	1.92049e-06	7.36518e-05	1	1	1	5	Q9NR30	Q9NR30 [117-131]	Q9NR30 1xPhospho [S121(100)]	0	1791.77	1.88783e+08		High	5.742e-05	1.675e-07	6.02	16.72
Rep_1	High	[R].NDVAPTLMSVPR.[Y]	1xPhospho [S9(100)]	0.000196533	7.36518e-05	1	1	1	2	P12830	P12830 [785-796]	P12830 1xPhospho [S793(100)]	0	1379.64	4.67054e+06		High	5.742e-05	3.309e-05	3.72	42.68
Rep_1	High	[R].NDSVIVADQTPTPTR.[F]	1xPhospho [T12(100)]	7.58877e-07	7.36518e-05	1	1	1	4	P15336	P15336 [60-74]	P15336 1xPhospho [T71(100)]	0	1693.78	1.6359e+07		High	5.742e-05	5.825e-08	5.72	26.57
Rep_1	High	[R].NDSPTQIPVSSDVCR.[L]	1xCarbamidomethyl [C14]; 1xPhospho [S3(100)]	1.86982e-05	7.36518e-05	1	1	1	2	Q8TC07	Q8TC07 [673-687]	Q8TC07 1xPhospho [S675(100)]	0	1754.74	952616		High	5.742e-05	2.252e-06	3.41	30.08
Rep_1	High	[R].NDSGEENVPLDLTREPSDNLR.[E]	1xPhospho [S3(100)]	3.36101e-05	7.36518e-05	1	1	1	3	Q6R327	Q6R327 [19-39]	Q6R327 1xPhospho [S21(100)]	1	2450.08	7.29816e+06		High	5.742e-05	4.398e-06	4.6	43.41
[truncated: 32,122 more rows]
