# Supplementary material for: Metal Ion-Enhanced ZIC-cHILIC StageTip for N-Glycoproteomic and Phosphoproteomic Profiling in EGFR-Mutated Lung Cancer Cells
Source: Mol Cell Proteomics. 2025 Mar 26;24(6):100957. doi: 10.1016/j.mcpro.2025.100957 (PMC12289526; doi:10.1016/j.mcpro.2025.100957)
Supplement: Table S6 [file mmc6.xlsx]

## Sheet: PeptideGroups
Table S6. Summary of identified phosphopeptides by top Fe-cHILIC StageTip from tandem tip
Replicate number	Confidence	Annotated Sequence	Modifications	Qvality PEP	Qvality q-value	# Protein Groups	# Proteins	# Isoforms	# PSMs	Master Protein Accessions	Positions in Master Proteins	Modifications in Master Proteins	# Missed Cleavages	Theo. MH+ [Da]	Abundance in Sample	Quan Info	Confidence (by Search Engine): Sequest HT	Percolator q-Value (by Search Engine): Sequest HT	Percolator PEP (by Search Engine): Sequest HT	XCorr (by Search Engine): Sequest HT	Top Apex RT [min]
Rep_1	High	[K].AAAAAAAAAAAATGTEAGPGTAGGSENGSEVAAQPAGLSGPAEVGPGAVGERTPR.[K]	1xPhospho [T53(100)]	2.07559e-07	8.95807e-05	1	1	1	3	O60341	O60341 [7-61]	O60341 1xPhospho [T59(100)]	1	4836.28	14431823		High	5.452e-05	6.99e-09	8.81	45.5
Rep_1	High	[R].RISTSDILSEK.[K]	1xPhospho [S3(100)]	0.000208763	8.95807e-05	1	1	2	2	O60293	O60293 [350-360]	O60293 1xPhospho [S352(100)]	1	1328.65	1.07907e+07		High	5.452e-05	2.211e-05	4.7	26.1
Rep_1	High	[R].RISSSSVQPCSEEVSTPQDSLAQCK.[E]	2xCarbamidomethyl [C10; C24]; 2xDeamidated [Q8; Q18]; 1xPhospho [S3(98)]	0.000198656	8.95807e-05	1	1	1	1	P42694	P42694 [1761-1785]	P42694 1xPhospho [S1763(98)]	1	2862.22		No Quan Values	High	5.452e-05	2.084e-05	3.7
Rep_1	High	[R].RISSSSVQPCSEEVSTPQDSLAQCK.[E]	2xCarbamidomethyl [C10; C24]; 1xPhospho [S3(98.5)]	7.37088e-08	8.95807e-05	1	1	1	1	P42694	P42694 [1761-1785]	P42694 1xPhospho [S1763(98.5)]	1	2860.25	32588896		High	5.452e-05	2.098e-09	8.01	29.03
Rep_1	High	[K].RLSSSSATLLNSPDR.[A]	1xPhospho [S5(100)]	1.05496e-05	8.95807e-05	1	1	2	2	Q14244	Q14244 [198-212]	Q14244 1xPhospho [S202(100)]	1	1683.81	8992778		High	5.452e-05	6.843e-07	4.37	23.92
Rep_1	High	[R].RISQVSSGETEYNPTEAR.[-]	2xPhospho [S3(100); S/T/Y]	5.82639e-05	8.95807e-05	1	1	1	1	Q6ZNJ1	Q6ZNJ1 [2737-2754]	Q6ZNJ1 2xPhospho [S2739(100); S/T/Y]	1	2183.9	3.67684e+06		High	5.452e-05	4.981e-06	7.9	26.62
Rep_1	High	[R].RLSPPSSSAASSYSFSDLNSTR.[G]	1xDeamidated [N19]; 1xPhospho [S3(97)]	6.24234e-06	8.95807e-05	1	1	1	1	P50402	P50402 [47-68]	P50402 1xPhospho [S49(97)]	1	2398.06	698964		High	5.452e-05	3.715e-07	5.04	40.18
Rep_1	High	[R].RLSPPSSSAASSYSFSDLNSTR.[G]	1xPhospho [S3(99.8)]	0.000242274	8.95807e-05	1	1	1	1	P50402	P50402 [47-68]	P50402 1xPhospho [S49(99.8)]	1	2397.07	819377		High	5.452e-05	2.635e-05	4.49	38.78
Rep_1	High	[R].RLSLPGLLSQVSPR.[L]	1xPhospho [S12(100)]	0.000125304	8.95807e-05	1	1	1	1	Q96Q42	Q96Q42 [481-494]	Q96Q42 1xPhospho [S492(100)]	1	1602.87	669129		High	5.452e-05	1.221e-05	5.17	54.64
Rep_1	High	[R].RLQELCQILGEAVAPAHVPAPSPQGPGGLQGAST.[-]	1xCarbamidomethyl [C6]; 1xPhospho [S22(100)]	0.000150668	8.95807e-05	1	1	1	1	P33897	P33897 [712-745]	P33897 1xPhospho [S733(100)]	1	3486.72		No Quan Values	High	5.452e-05	1.511e-05	3.96
Rep_1	High	[K].RINPPSSGGTSSSPIK.[A]	1xPhospho [S/T]	0.000345329	8.95807e-05	1	1	2	3	P14859	P14859 [436-451]		1	1664.8	26058830		High	5.452e-05	3.963e-05	3.54	12.55
Rep_1	High	[R].RINLTPLKTDTPPSSVPTSVISTPSTEEIQSETPGDAQGSPPELK.[R]	1xPhospho [S40(100)]	2.64148e-07	8.95807e-05	1	1	1	1	Q13112	Q13112 [499-543]	Q13112 1xPhospho [S538(100)]	2	4782.36	11490596		High	5.452e-05	9.299e-09	9.88	56.18
Rep_1	High	[R].RLLEDGEDFNLGDALDSSNSMQTIQK.[T]	1xOxidation [M21]; 1xPhospho [S/T]	7.85662e-08	8.95807e-05	1	1	1	1	P05783	P05783 [382-407]		1	2992.32	2.76196e+06		High	5.452e-05	2.255e-09	7.26	54.78
Rep_1	High	[R].RLLEDGEDFNLGDALDSSNSMQTIQK.[T]	2xDeamidated [N19; Q22]; 1xPhospho [S20(93.6)]	0.00107292	8.95807e-05	1	1	1	1	P05783	P05783 [382-407]	P05783 1xPhospho [S401(93.6)]	1	2978.3		Not Reliable	High	5.452e-05	0.0001473	4.36
Rep_1	High	[R].RMAPTPIPTRSPSDSSTASTPVAEQIER.[A]	1xPhospho [T/S]	6.07435e-09	8.95807e-05	1	1	1	2	Q16643	Q16643 [327-354]		2	3062.46	4.20195e+06		High	5.452e-05	1.143e-10	7.9	33.09
Rep_1	High	[R].RLLEDGEDFNLGDALDSSNSMQTIQK.[T]	1xDeamidated [N10]; 1xPhospho [S17]	0.000201492	8.95807e-05	1	1	1	1	P05783	P05783 [382-407]	P05783 1xPhospho [S398]	1	2977.31		Not Reliable	High	5.452e-05	2.115e-05	4.23
Rep_1	High	[K].RLKEDILENEDEQNSPPK.[K]	1xPhospho [S15(100)]	1.20471e-06	8.95807e-05	1	1	1	2	Q9NTI5	Q9NTI5 [1269-1286]	Q9NTI5 1xPhospho [S1283(100)]	2	2234.03		No Quan Values	High	5.452e-05	5.426e-08	7.25
Rep_1	High	[K].RIDFTPVSPAPSPTR.[G]	1xPhospho [S12(99)]	2.4014e-05	8.95807e-05	1	1	1	2	Q7Z309	Q7Z309 [108-122]	Q7Z309 1xPhospho [S119(99)]	1	1720.84	3.37532e+06		High	5.452e-05	1.783e-06	5.12	33.1
Rep_1	High	[R].RLDDQESPVYAAQQR.[R]	1xPhospho [S7(100)]	0.000198656	8.95807e-05	1	1	1	1	Q96ST3	Q96ST3 [4-18]	Q96ST3 1xPhospho [S10(100)]	1	1855.83		No Quan Values	High	5.452e-05	2.079e-05	4.16
Rep_1	High	[R].RLAAAEETAVSPR.[K]	1xPhospho [S11(100)]	0.00105037	8.95807e-05	1	1	1	1	Q9BUH6	Q9BUH6 [138-150]	Q9BUH6 1xPhospho [S148(100)]	1	1450.7	6440545		High	5.452e-05	0.000144	5.13	14.21
Rep_1	High	[R].RKVDEGAGDSAAVASGGAQTLALAGSPAPSGHPK.[A]	1xPhospho [S26(100)]	3.26463e-11	8.95807e-05	1	1	1	2	Q9NZT2	Q9NZT2 [459-492]	Q9NZT2 1xPhospho [S484(100)]	2	3210.55	14382761		High	5.452e-05	2.591e-13	14.34	27.81
Rep_1	High	[R].RKTSDANETEDHLESLICK.[V]	1xCarbamidomethyl [C18]; 1xDeamidated [N7]; 1xPhospho [T/S]	3.97291e-05	8.95807e-05	1	1	1	1	Q09161	Q09161 [19-37]		2	2327.02		Not Reliable	High	5.452e-05	3.202e-06	9.45
Rep_1	High	[R].RKTSDANETEDHLESLICK.[V]	1xCarbamidomethyl [C18]; 1xPhospho [S4(98.9)]	2.03817e-09	8.95807e-05	1	1	2	9	Q09161	Q09161 [19-37]	Q09161 1xPhospho [S22(98.9)]	2	2326.04	3.14888e+07		High	5.452e-05	3.205e-11	9.46	30.62
Rep_1	High	[K].RKSLSDSESDDSK.[S]	1xPhospho [S3(100)]	2.47049e-05	8.95807e-05	1	1	1	2	Q13185	Q13185 [91-103]	Q13185 1xPhospho [S93(100)]	2	1533.64	1.88126e+07		High	5.452e-05	1.835e-06	4.97	6.25
Rep_1	High	[K].RKSEDGTPAEDGTPAATGGSQPPSMGR.[K]	1xDeamidated [Q21]; 1xPhospho [S3(97.2)]	3.53981e-06	8.95807e-05	1	1	1	1	Q9BQG0	Q9BQG0 [1184-1210]	Q9BQG0 1xPhospho [S1186(97.2)]	2	2738.17		Not Reliable	High	5.452e-05	1.908e-07	6.01
Rep_1	High	[K].RKSEDGTPAEDGTPAATGGSQPPSMGR.[K]	1xPhospho [S3(100)]	1.09981e-09	8.95807e-05	1	1	1	1	Q9BQG0	Q9BQG0 [1184-1210]	Q9BQG0 1xPhospho [S1186(100)]	2	2737.19	3.05349e+06		High	5.452e-05	1.562e-11	8.34	15.68
Rep_1	High	[R].RKQSDSDLIPER.[A]	1xPhospho [S4(100)]	8.54446e-05	8.95807e-05	1	1	1	1	Q9P2M4	Q9P2M4 [88-99]	Q9P2M4 1xPhospho [S91(100)]	2	1523.72	3.63412e+06		High	5.452e-05	7.841e-06	6.1	12.3
Rep_1	High	[R].RKPVLPALTINPTIAEGPSPTSEGASEANLVDLQK.[K]	2xDeamidated [N11; N29]; 1xPhospho [S19(99.9)]	2.03817e-09	8.95807e-05	1	1	1	1	P36507	P36507 [5-39]	P36507 1xPhospho [S23(99.9)]	1	3695.88		No Quan Values	High	5.452e-05	3.196e-11	9.35
Rep_1	High	[R].RKPVLPALTINPTIAEGPSPTSEGASEANLVDLQK.[K]	1xPhospho [S19(100)]	3.96144e-10	8.95807e-05	1	1	1	2	P36507	P36507 [5-39]	P36507 1xPhospho [S23(100)]	1	3693.91	8341430		High	5.452e-05	4.762e-12	11.93	61.9
Rep_1	High	[R].RLLEDGEDFNLGDALDSSNSMQTIQK.[T]	1xPhospho [S18(100)]	1.69161e-10	8.95807e-05	1	1	1	2	P05783	P05783 [382-407]	P05783 1xPhospho [S399(100)]	1	2976.33	6282241		High	5.452e-05	1.768e-12	8.95	59.68
Rep_1	High	[R].RKPNAGGSPAPVR.[R]	1xPhospho [S8(100)]	1.24184e-05	8.95807e-05	1	1	1	2	Q3KQU3	Q3KQU3 [392-404]	Q3KQU3 1xPhospho [S399(100)]	1	1386.7	10516271		High	5.452e-05	8.25e-07	6.17	6.57
Rep_1	High	[R].RMEDEGGFPVPQENGQPESPR.[R]	1xPhospho [S19(100)]	1.26348e-07	8.95807e-05	1	1	1	2	Q6ZRV2	Q6ZRV2 [980-1000]	Q6ZRV2 1xPhospho [S998(100)]	1	2436.03	10973564		High	5.452e-05	3.932e-09	5.62	31.27
Rep_1	High	[R].RMEDEGGFPVPQENGQPESPR.[R]	1xOxidation [M2]; 1xPhospho [S19(100)]	6.21032e-05	8.95807e-05	1	1	1	1	Q6ZRV2	Q6ZRV2 [980-1000]	Q6ZRV2 1xPhospho [S998(100)]	1	2452.02	4.00586e+06		High	5.452e-05	5.389e-06	6.17	27.46
Rep_1	High	[R].RPGPAASPTPGPGPAPPAAPAPPR.[W]	1xPhospho [S7(98.5)]	3.27774e-09	8.95807e-05	1	1	1	1	Q9NUE0	Q9NUE0 [24-47]	Q9NUE0 1xPhospho [S30(98.5)]	0	2264.13	4209560		High	5.452e-05	5.579e-11	7.7	24.75
Rep_1	High	[K].RPGNSTVTSSPPVTPK.[K]	1xPhospho [S10(100)]	3.30402e-05	8.95807e-05	1	1	1	1	Q7Z2Z1	Q7Z2Z1 [1294-1309]	Q7Z2Z1 1xPhospho [S1303(100)]	0	1704.83	994038		High	5.452e-05	2.573e-06	4.85	13.4
Rep_1	High	[R].RPGHPAQPLPLPQTASSPQPQQK.[A]	1xPhospho [S17(100)]	1.33455e-08	8.95807e-05	1	1	1	1	O60346	O60346 [396-418]	O60346 1xPhospho [S412(100)]	0	2540.28	4116579		High	5.452e-05	2.861e-10	7.06	23.81
Rep_1	High	[K].RPEVDSPGETPSWAPQPKSPK.[S]	1xPhospho [S19(100)]	1.35361e-08	8.95807e-05	1	1	1	1	Q9BY89	Q9BY89 [1739-1759]	Q9BY89 1xPhospho [S1757(100)]	1	2370.11	1.49594e+06		High	5.452e-05	2.917e-10	8.07	24.42
Rep_1	High	[K].RPESPSEISPIK.[G]	1xPhospho [S4(100)]	9.35155e-06	8.95807e-05	1	1	1	2	Q7Z5K2	Q7Z5K2 [218-229]	Q7Z5K2 1xPhospho [S221(100)]	0	1419.69	2.27661e+07		High	5.452e-05	5.934e-07	5	20.86
Rep_1	High	[K].RPEPSTLENITDDKYATVSSPSK.[S]	1xPhospho [S20(98.6)]	1.02974e-10	8.95807e-05	1	1	1	1	Q01804	Q01804 [527-549]	Q01804 1xPhospho [S546(98.6)]	1	2615.22		No Quan Values	High	5.452e-05	9.928e-13	9.26
Rep_1	High	[R].RPEGPGAQAPSSPRVTEAPCYPGAPSTEASGQTGPQEPTSARA.[-]	1xCarbamidomethyl [C20]; 2xDeamidated [Q8; Q32]; 1xPhospho [S11(97.6)]	8.19811e-08	8.95807e-05	1	1	1	1	P40222	P40222 [504-546]	P40222 1xPhospho [S514(97.6)]	2	4386.96		No Quan Values	High	5.452e-05	2.374e-09	9.25
Rep_1	High	[R].RPEGPGAQAPSSPRVTEAPCYPGAPSTEASGQTGPQEPTSARA.[-]	1xCarbamidomethyl [C20]; 1xPhospho [S/T/Y]	5.48928e-10	8.95807e-05	1	1	1	1	P40222	P40222 [504-546]		2	4384.99	25212956		High	5.452e-05	6.938e-12	11.89	29.56
Rep_1	High	[R].RPEGPGAQAPSSPRVTEAPCYPGAPSTEASGQTGPQEPTSAR.[A]	1xCarbamidomethyl [C20]; 1xDeamidated [Q]; 1xPhospho [S11(94.5)]	5.68126e-07	8.95807e-05	1	1	3	3	P40222	P40222 [504-545]	P40222 1xPhospho [S514(94.5)]	1	4314.94	2.62984e+06		High	5.452e-05	2.264e-08	7.75	29.62
Rep_1	High	[R].RPEGPGAQAPSSPRVTEAPCYPGAPSTEASGQTGPQEPTSAR.[A]	1xCarbamidomethyl [C20]; 1xPhospho [S/T/Y]	7.13609e-10	8.95807e-05	1	1	1	3	P40222	P40222 [504-545]		1	4313.95	48999876		High	5.452e-05	9.471e-12	11.01	28.92
Rep_1	High	[R].RPEGPGAQAPSSPR.[V]	1xPhospho [S12(100)]	1.32104e-06	8.95807e-05	1	1	2	2	P40222	P40222 [504-517]	P40222 1xPhospho [S515(100)]	0	1486.68	46913448		High	5.452e-05	6.06e-08	4.41	7.97
Rep_1	High	[R].RPDPDSDEDEDYERER.[R]	1xPhospho [S6(100)]	6.99231e-06	8.95807e-05	1	1	1	1	Q96I25	Q96I25 [150-165]	Q96I25 1xPhospho [S155(100)]	1	2102.79	16219349		High	5.452e-05	4.232e-07	4.7	10.17
Rep_1	High	[R].RPDHSGGSPSPPTSEPAR.[S]	1xPhospho [S8(100)]	9.0719e-07	8.95807e-05	1	1	1	2	Q8TAD8	Q8TAD8 [45-62]	Q8TAD8 1xPhospho [S52(100)]	0	1911.83	33620553		High	5.452e-05	3.917e-08	5.73	7.64
Rep_1	High	[R].RMEDEGGFPVPQENGQPESPR.[R]	1xDeamidated [N14]; 1xPhospho [S19(100)]	0.000107969	8.95807e-05	1	1	1	2	Q6ZRV2	Q6ZRV2 [980-1000]	Q6ZRV2 1xPhospho [S998(100)]	1	2437.01	2.21606e+06		High	5.452e-05	1.022e-05	5.86	32.7
Rep_1	High	[K].RPAAAAAAGSASPR.[S]	1xPhospho [S12(100)]	0.000721618	8.95807e-05	1	1	1	1	Q96S55	Q96S55 [142-155]	Q96S55 1xPhospho [S153(100)]	0	1333.64	12923132		High	5.452e-05	9.371e-05	3.79	3.62
Rep_1	High	[R].RNVSSFPDDATSPLQENR.[N]	1xPhospho [S12(100)]	8.00079e-06	8.95807e-05	1	1	1	1	P52292	P52292 [51-68]	P52292 1xPhospho [S62(100)]	1	2112.93	6.81598e+06		High	5.452e-05	4.946e-07	5.88	28.9
Rep_1	High	[R].RNSVERPAEPVAGAATPSLVEQQK.[M]	1xDeamidated [Q22]; 1xPhospho [S3(100)]	0.00034289	8.95807e-05	1	1	1	1	Q9BTC0	Q9BTC0 [1454-1477]	Q9BTC0 1xPhospho [S1456(100)]	1	2615.28		Not Reliable	High	5.452e-05	3.948e-05	6.9
Rep_1	High	[R].RNSVERPAEPVAGAATPSLVEQQK.[M]	1xPhospho [S3(100)]	0.000242274	8.95807e-05	1	1	1	1	Q9BTC0	Q9BTC0 [1454-1477]	Q9BTC0 1xPhospho [S1456(100)]	1	2614.3	1.23274e+06		High	5.452e-05	2.624e-05	4.64	26.65
Rep_1	High	[K].RNSVDTATSSSLSTPSEPLSPTSSLGEERN.[-]	1xPhospho [S3(100)]	1.58214e-08	8.95807e-05	1	1	1	2	P13807	P13807 [708-737]	P13807 1xPhospho [S710(100)]	2	3186.44	6.97447e+06		High	5.452e-05	3.502e-10	9.29	38.43
Rep_1	High	[R].RNSSSPVSPASVPGQR.[R]	3xPhospho [S3(98.2); S5(100); S8(100)]	0.000716524	8.95807e-05	1	1	1	1	Q9H1B7	Q9H1B7 [655-670]	Q9H1B7 3xPhospho [S657(98.2); S659(100); S662(100)]	1	1865.73	1.50349e+06		High	5.452e-05	9.228e-05	4.57	22.15
Rep_1	High	[R].RNSSSPVSPASVPGQR.[R]	2xPhospho [S3(100); S5(100)]	1.31433e-05	8.95807e-05	1	1	2	3	Q9H1B7	Q9H1B7 [655-670]	Q9H1B7 2xPhospho [S657(100); S659(100)]	1	1785.77	1.3928e+07		High	5.452e-05	8.798e-07	4.57	16.81
Rep_1	High	[R].RNSSSPVSPASVPGQR.[R]	1xPhospho [S]	2.25294e-05	8.95807e-05	1	1	2	2	Q9H1B7	Q9H1B7 [655-670]		1	1705.8	33962115		High	5.452e-05	1.65e-06	5.06	13.1
Rep_1	High	[R].RNSSEASSGDFLDLK.[G]	1xPhospho [S]	6.26165e-08	8.95807e-05	1	1	2	15	Q9UK76	Q9UK76 [85-99]		1	1705.74	8.44608e+07		High	5.452e-05	1.733e-09	6.08	34.3
Rep_1	High	[R].RNSNSPPSPSSMNQR.[R]	2xPhospho [S5(100); S8(100)]	0.000303964	8.95807e-05	1	1	2	2	Q7Z5L9	Q7Z5L9 [453-467]	Q7Z5L9 2xPhospho [S457(100); S460(100)]	1	1818.7	5951676		High	5.452e-05	3.414e-05	6.13	12.89
Rep_1	High	[R].RNSEGSELSCTEGSLTSSLDSR.[R]	1xCarbamidomethyl [C10]; 1xPhospho [S3(100)]	4.551e-08	8.95807e-05	1	1	1	2	Q5T5U3	Q5T5U3 [1667-1688]	Q5T5U3 1xPhospho [S1669(100)]	1	2452.03	8414014		High	5.452e-05	1.197e-09	8.61	37.17
Rep_1	High	[R].RNGSPTPAGSLGGGAVATAGGPGSR.[L]	1xPhospho [S4(100)]	0.00015282	8.95807e-05	1	1	1	1	Q6P1L5	Q6P1L5 [7-31]	Q6P1L5 1xPhospho [S10(100)]	1	2232.05	1.49589e+06		High	5.452e-05	1.543e-05	7.59	22.19
Rep_1	High	[R].RNENLQLGPLGRDPPQECSTFSPTDSGEEPGQLSPGVQFQR.[R]	1xCarbamidomethyl [C18]; 1xDeamidated [Q16]; 1xPhospho [S34(100)]	1.43106e-05	8.95807e-05	1	1	1	1	Q07002	Q07002 [41-81]	Q07002 1xPhospho [S74(100)]	2	4606.09	527210		High	5.452e-05	9.767e-07	6.24	52.38
Rep_1	High	[R].RMSDEFVDSFKK.[G]	1xPhospho [S3(100)]	0.000924656	8.95807e-05	1	1	1	2	Q92934	Q92934 [116-127]	Q92934 1xPhospho [S118(100)]	2	1568.68	1335052		High	5.452e-05	0.0001245	4.71	28.01
Rep_1	High	[R].RNVSSFPDDATSPLQENR.[N]	1xDeamidated [N/Q]; 1xPhospho [S12(98.9)]	0.00124492	8.95807e-05	1	1	2	2	P52292	P52292 [51-68]	P52292 1xPhospho [S62(98.9)]	1	2113.92		No Quan Values	High	5.452e-05	0.0001754	5.08
Rep_1	High	[R].RKPEDVLDDDDAGSAPLK.[S]	1xPhospho [S14(100)]	1.63925e-08	8.95807e-05	1	1	1	2	P35613	P35613 [349-366]	P35613 1xPhospho [S362(100)]	1	2020.92	7.18291e+06		High	5.452e-05	3.634e-10	8.55	27
Rep_1	High	[K].RKGAILSEEELAAMSPTAAAVAK.[I]	1xPhospho [S15(98.7)]	2.84127e-06	8.95807e-05	1	1	1	1	P12270	P12270 [365-387]	P12270 1xPhospho [S379(98.7)]	2	2394.21	670002		High	5.452e-05	1.474e-07	5.04	44.02
Rep_1	High	[R].RKELEEVSPETPVVPATTQR.[T]	1xPhospho [S8(100)]	6.21032e-05	8.95807e-05	1	1	1	3	Q15149	Q15149 [142-161]	Q15149 1xPhospho [S149(100)]	2	2346.17	2.87416e+07		High	5.452e-05	5.403e-06	5.76	27.13
Rep_1	High	[R].RGAAAADLLSSSPESQHGGTQSPGGGQPLLQPTKVDAAEGR.[R]	1xDeamidated [Q21]; 1xPhospho [S11(95.6)]	5.52834e-10	8.95807e-05	1	1	2	2	Q9H3S7	Q9H3S7 [1112-1152]	Q9H3S7 1xPhospho [S1122(95.6)]	2	4079.94		No Quan Values	High	5.452e-05	7.006e-12	9.2
Rep_1	High	[R].RGAAAADLLSSSPESQHGGTQSPGGGQPLLQPTKVDAAEGR.[R]	1xPhospho [S11(95.2)]	1.26485e-10	8.95807e-05	1	1	2	2	Q9H3S7	Q9H3S7 [1112-1152]	Q9H3S7 1xPhospho [S1122(95.2)]	2	4078.96	5510773		High	5.452e-05	1.257e-12	10.89	38.13
Rep_1	High	[R].RGAAAADLLSSSPESQHGGTQSPGGGQPLLQPTK.[V]	1xPhospho [S11(98)]	1.03388e-08	8.95807e-05	1	1	2	2	Q9H3S7	Q9H3S7 [1112-1145]	Q9H3S7 1xPhospho [S1122(98)]	1	3380.62	1.10388e+07		High	5.452e-05	2.121e-10	9.11	36.32
Rep_1	High	[R].RFSEGVLQSPSQDQEK.[L]	1xPhospho [S3(100)]	2.44327e-07	8.95807e-05	1	1	1	1	Q9C0C2	Q9C0C2 [427-442]	Q9C0C2 1xPhospho [S429(100)]	1	1914.86	3.1384e+06		High	5.452e-05	8.463e-09	5.7	24.56
Rep_1	High	[R].RFSDSEGEETVPEPR.[L]	1xPhospho [S3(100)]	2.36289e-06	8.95807e-05	1	1	1	2	Q13286	Q13286 [10-24]	Q13286 1xPhospho [S12(100)]	1	1814.76	5.21215e+06		High	5.452e-05	1.192e-07	4.35	21.36
Rep_1	High	[R].RFEHGSPSYIQVTSPLSQQVQTQSPTQPSPGPGQALQNVR.[A]	2xDeamidated [Q21; Q23]; 1xPhospho [T/S/Y]	1.5379e-08	8.95807e-05	2	2	1	1	Q96L91; Q6ZTU2	Q96L91 [112-151]; Q6ZTU2 [101-140]		1	4414.11		Not Reliable	High	5.452e-05	3.38e-10	7.83
Rep_1	High	[R].RFEHGSPSYIQVTSPLSQQVQTQSPTQPSPGPGQALQNVR.[A]	1xDeamidated [Q21]; 1xPhospho [T/S/Y]	2.15714e-09	8.95807e-05	2	2	1	1	Q96L91; Q6ZTU2	Q96L91 [112-151]; Q6ZTU2 [101-140]		1	4413.13	1.56512e+06	Shared	High	5.452e-05	3.42e-11	7.85	49.29
Rep_1	High	[R].REVSPAPAVAGQSK.[G]	1xPhospho [S4(100)]	0.000129825	8.95807e-05	1	1	1	1	O60292	O60292 [1361-1374]	O60292 1xPhospho [S1364(100)]	1	1476.72	6055275		High	5.452e-05	1.268e-05	4.59	9.73
Rep_1	High	[R].RESPSEERLEPK.[R]	1xPhospho [S3(100)]	3.01307e-05	8.95807e-05	1	1	1	1	Q6PJG2	Q6PJG2 [921-932]	Q6PJG2 1xPhospho [S923(100)]	2	1536.71	9885268		High	5.452e-05	2.32e-06	4.43	8.44
Rep_1	High	[R].RESCGSSVLTDFEGKDVATK.[V]	1xCarbamidomethyl [C4]; 2xPhospho [S3(100); S6(98.3)]	1.61119e-06	8.95807e-05	1	1	1	1	O15231	O15231 [463-482]	O15231 2xPhospho [S465(100); S468(98.3)]	2	2345.97	1.38895e+06		High	5.452e-05	7.647e-08	7.78	40.2
Rep_1	High	[R].RESCGSSVLTDFEGKDVATK.[V]	1xCarbamidomethyl [C4]; 1xPhospho [S3(97.8)]	1.95328e-09	8.95807e-05	1	1	2	2	O15231	O15231 [463-482]	O15231 1xPhospho [S465(97.8)]	2	2266.01	3.33856e+06		High	5.452e-05	3.044e-11	9.84	32.45
Rep_1	High	[R].RESCGSSVLTDFEGK.[D]	1xCarbamidomethyl [C4]; 1xPhospho [S3(100)]	2.86149e-06	8.95807e-05	1	1	1	3	O15231	O15231 [463-477]	O15231 1xPhospho [S465(100)]	1	1751.73	1.47375e+07		High	5.452e-05	1.493e-07	5.44	34.09
Rep_1	High	[R].REQGGSGLGSGSSGGGGSTSGLGSGYIGR.[V]	1xPhospho [S10(93.8)]	1.23689e-07	8.95807e-05	1	1	2	2	Q2M2I8	Q2M2I8 [9-37]	Q2M2I8 1xPhospho [S18(93.8)]	1	2622.15	714458		High	5.452e-05	3.848e-09	4.78	34.14
Rep_1	High	[R].RGAAAADLLSSSPESQHGGTQSPGGGQPLLQPTKVDAAEGR.[R]	2xDeamidated [Q]; 1xPhospho [S11(93.6)]	2.18559e-06	8.95807e-05	1	1	3	3	Q9H3S7	Q9H3S7 [1112-1152]	Q9H3S7 1xPhospho [S1122(93.6)]	2	4080.93	1.25706e+06		High	5.452e-05	1.093e-07	8.62	38.35
Rep_1	High	[R].REHASIDAQSGAGVPNPSTSASPK.[K]	1xDeamidated [N/Q]; 1xPhospho [S/T]	0.000245734	8.95807e-05	1	1	2	3	Q8IXJ6	Q8IXJ6 [347-370]		1	2445.1		No Quan Values	High	5.452e-05	2.674e-05	4.43
Rep_1	High	[K].REGPVGGESDSEEMFEK.[T]	1xPhospho [S9(100)]	1.01821e-05	8.95807e-05	1	1	1	2	Q9Y4B5	Q9Y4B5 [768-784]	Q9Y4B5 1xPhospho [S776(100)]	1	1962.78	5.65255e+06		High	5.452e-05	6.563e-07	8.21	26.65
Rep_1	High	[R].REESPMDVDQPSPSAQDTQSIASDGTPQGEK.[E]	1xPhospho [S12(100)]	2.0568e-08	8.95807e-05	1	1	1	1	Q7Z6Z7	Q7Z6Z7 [3805-3835]	Q7Z6Z7 1xPhospho [S3816(100)]	1	3367.43	11395392		High	5.452e-05	4.724e-10	9.18	30.74
Rep_1	High	[R].REEQTDTSDGESVTHHIR.[R]	1xPhospho [S8(100)]	4.96515e-07	8.95807e-05	1	1	1	1	P36915	P36915 [44-61]	P36915 1xPhospho [S51(100)]	1	2176.93	2.87826e+06		High	5.452e-05	1.933e-08	7.1	9.11
Rep_1	High	[K].REDSPGPEVQPMDK.[Q]	1xPhospho [S4(100)]	3.70096e-05	8.95807e-05	1	1	1	1	O75382	O75382 [4-17]	O75382 1xPhospho [S7(100)]	1	1664.7	4505076		High	5.452e-05	2.949e-06	5.89	14.29
Rep_1	High	[K].REDSFESLDSLGSR.[S]	1xPhospho [S4(100)]	0.000424131	8.95807e-05	1	1	1	1	Q8WWI1	Q8WWI1 [243-256]	Q8WWI1 1xPhospho [S246(100)]	1	1677.71	1.47509e+06		High	5.452e-05	5.047e-05	5.34	34.44
Rep_1	High	[R].REDFQDISVPVQEDELSKVEESSEISPEPK.[T]	1xPhospho [S26(100)]	2.55965e-05	8.95807e-05	1	1	1	1	O94782	O94782 [450-479]	O94782 1xPhospho [S475(100)]	2	3525.62	1.22953e+06		High	5.452e-05	1.924e-06	8.25	53.41
Rep_1	High	[R].RDTSGPTPGTPSPAMAR.[R]	1xPhospho [T/S]	0.000267552	8.95807e-05	1	1	1	1	Q9H6K5	Q9H6K5 [162-178]		1	1778.79	2.01487e+06		High	5.452e-05	2.949e-05	5.89	16.29
Rep_1	High	[R].RDSSESQLASTESDKPTTGR.[V]	1xPhospho [S3(100)]	5.62462e-12	8.95807e-05	1	1	1	2	Q96B23	Q96B23 [64-83]	Q96B23 1xPhospho [S66(100)]	1	2231.98	3.49885e+07		High	5.452e-05	3.35e-14	9.32	10.35
Rep_1	High	[R].RDSSDDWEIPDGQITVGQR.[I]	1xPhospho [S3(100)]	1.10081e-05	8.95807e-05	1	2	2	5	P15056-1	P15056-1 [444-462]	P15056-1 1xPhospho [S446(100)]	1	2253.98	3.56613e+06		High	5.452e-05	7.188e-07	5.39	45.49
Rep_1	High	[R].RDSGVGSGLEAQESWER.[L]	1xPhospho [S3(98.2)]	0.000985513	8.95807e-05	1	1	1	1	Q12770	Q12770 [820-836]	Q12770 1xPhospho [S822(98.2)]	1	1942.83	1.35097e+06		High	5.452e-05	0.000134	5.98	30.76
Rep_1	High	[R].RDPSSNDINGGMEPTPSTVSTPSPSADLLGLR.[A]	1xPhospho [S23(97.7)]	1.87567e-08	8.95807e-05	1	1	1	2	O95782	O95782 [633-664]	O95782 1xPhospho [S655(97.7)]	1	3348.54	3.22196e+06		High	5.452e-05	4.244e-10	5.76	56.09
Rep_1	High	[R].RDINVSVGSQQPDTKDSPVCPHFTTNGNENSSIEK.[T]	1xCarbamidomethyl [C20]; 1xPhospho [T/S]	6.98589e-10	8.95807e-05	1	1	1	1	P50851	P50851 [963-997]		2	3937.77	1.88212e+06		High	5.452e-05	9.226e-12	9.76	29.07
Rep_1	High	[K].RDEGGPSGGPAVGAPPPGDEASSVGAGQPAASSNLQPQPKPSSGGR.[R]	1xDeamidated [N34]; 1xPhospho [S43(97.6)]	1.27247e-07	8.95807e-05	1	1	1	1	O00178	O00178 [602-647]	O00178 1xPhospho [S644(97.6)]	1	4316.98		No Quan Values	High	5.452e-05	3.977e-09	7.64
Rep_1	High	[R].REHASIDAQSGAGVPNPSTSASPK.[K]	1xPhospho [S/T]	0.00045528	8.95807e-05	1	1	1	2	Q8IXJ6	Q8IXJ6 [347-370]		1	2444.12		No Quan Values	High	5.452e-05	5.452e-05	3.83
Rep_1	High	[R].RGAGAELKDTQSPSTCSEGLLGWSQK.[D]	1xCarbamidomethyl [C16]; 1xPhospho [S12(100)]	2.04226e-08	8.95807e-05	1	1	1	4	Q9C0C2	Q9C0C2 [701-726]	Q9C0C2 1xPhospho [S712(100)]	2	2843.3	22058386		High	5.452e-05	4.688e-10	8.46	38.69
Rep_1	High	[R].RGAPSSPATGVLPSPQGK.[S]	1xPhospho [S14(100)]	5.02598e-08	8.95807e-05	1	1	3	5	Q5SRE5	Q5SRE5 [1704-1721]	Q5SRE5 1xPhospho [S1717(100)]	1	1786.88	2.52976e+07		High	5.452e-05	1.348e-09	6.3	21.81
Rep_1	High	[R].RGEGDAPFSEPGTTSTQRPSSPETATK.[Q]	1xPhospho [S21(100)]	5.86909e-12	8.95807e-05	1	1	3	12	Q9UQ35	Q9UQ35 [303-329]	Q9UQ35 1xPhospho [S323(100)]	1	2871.28	1.33725e+08		High	5.452e-05	3.511e-14	10.62	18.89
Rep_1	High	[R].RHSSVSDSQPCEPPSVGTEYSQGASPQPQHQLK.[K]	1xCarbamidomethyl [C11]; 2xDeamidated [Q9; Q22]; 1xPhospho [S/T/Y]	0.00014542	8.95807e-05	1	1	1	1	P39880	P39880 [1213-1245]		1	3687.6		No Quan Values	High	5.452e-05	1.448e-05	6.08
Rep_1	High	[R].RHSSVSDSQPCEPPSVGTEYSQGASPQPQHQLK.[K]	1xCarbamidomethyl [C11]; 1xDeamidated [Q22]; 1xPhospho [S21(95.1)]	1.51157e-06	8.95807e-05	1	1	1	1	P39880	P39880 [1213-1245]	P39880 1xPhospho [S1233(95.1)]	1	3686.62	1.59617e+06		High	5.452e-05	7.083e-08	6.11	22.69
Rep_1	High	[R].RHSSVSDSQPCEPPSVGTEYSQGASPQPQHQLK.[K]	1xCarbamidomethyl [C11]; 1xPhospho [T/S/Y]	1.65754e-06	8.95807e-05	1	1	1	1	P39880	P39880 [1213-1245]		1	3685.63	1.39649e+06		High	5.452e-05	7.892e-08	7.06	22.47
Rep_1	High	[R].RHSSETFSSTPSATR.[V]	1xPhospho [S/T]	1.82122e-05	8.95807e-05	1	1	1	1	P35568	P35568 [1098-1112]		1	1730.75	3.86029e+06		High	5.452e-05	1.294e-06	6.05	8.53
Rep_1	High	[R].RHQDGLPYIDDSPSSSPHLSSK.[G]	1xPhospho [S12(100)]	3.28786e-11	8.95807e-05	1	1	1	2	P11274	P11274 [448-469]	P11274 1xPhospho [S459(100)]	1	2503.12	4.15075e+06		High	5.452e-05	2.613e-13	9.28	30.33
Rep_1	High	[R].RHPKGEEGSDDDETENGPKPK.[K]	1xPhospho [S9(100)]	4.41487e-09	8.95807e-05	1	1	1	2	Q6PD62	Q6PD62 [962-982]	Q6PD62 1xPhospho [S970(100)]	2	2402.03	4.78916e+06		High	5.452e-05	7.885e-11	8.42	6.37
Rep_1	High	[R].RGTGQSDDSDIWDDTALIK.[A]	1xPhospho [S6(98.8)]	6.61955e-05	8.95807e-05	1	1	2	2	Q16637	Q16637 [23-41]	Q16637 1xPhospho [S28(98.8)]	1	2172.94	774787		High	5.452e-05	5.815e-06	4.87	51.91
Rep_1	High	[R].RGSSPDVHALLEITEESDAVLVDKSDSD.[-]	2xPhospho [S3(100); S4(100)]	5.62344e-05	8.95807e-05	1	1	1	3	Q6NZI2	Q6NZI2 [363-390]	Q6NZI2 2xPhospho [S365(100); S366(100)]	2	3144.37		No Quan Values	High	5.452e-05	4.805e-06	5.28
Rep_1	High	[R].RGSSAAASPGSPPPGR.[A]	1xPhospho [S11(100)]	0.00046178	8.95807e-05	1	1	1	1	Q86UX6	Q86UX6 [8-23]	Q86UX6 1xPhospho [S18(100)]	1	1531.7	2.33929e+06		High	5.452e-05	5.586e-05	3.83	7.31
Rep_1	High	[R].RGSPTTGFIEQKGSPTSAYPER.[R]	1xPhospho [S14(98.8)]	4.59258e-07	8.95807e-05	1	1	1	1	Q6ZRV2	Q6ZRV2 [890-911]	Q6ZRV2 1xPhospho [S903(98.8)]	2	2446.14		No Quan Values	High	5.452e-05	1.774e-08	6.91
Rep_1	High	[R].RGSPTTGFIEQK.[G]	1xPhospho [S3(100)]	0.000813972	8.95807e-05	1	1	1	1	Q6ZRV2	Q6ZRV2 [890-901]	Q6ZRV2 1xPhospho [S892(100)]	1	1400.66	5.65707e+06		High	5.452e-05	0.0001077	4.66	16.38
Rep_1	High	[R].RGSPSAAFTFPDTDDFGK.[L]	1xPhospho [S3(100)]	5.18095e-07	8.95807e-05	1	1	1	2	Q9ULT0	Q9ULT0 [49-66]	Q9ULT0 1xPhospho [S51(100)]	1	1995.85	2.32125e+06		High	5.452e-05	2.031e-08	6.57	49.03
Rep_1	High	[R].RGSLEMSSDGEPLSR.[M]	1xPhospho [S3(100)]	2.61468e-05	8.95807e-05	1	1	1	2	Q6ZN18	Q6ZN18 [204-218]	Q6ZN18 1xPhospho [S206(100)]	1	1700.73	3092329		High	5.452e-05	1.965e-06	5.95	23.1
Rep_1	High	[R].RGSGDTSSLIDPDTSLSELR.[D]	1xPhospho [S3(100)]	3.03451e-05	8.95807e-05	1	1	2	3	Q9Y608	Q9Y608 [326-345]	Q9Y608 1xPhospho [S328(100)]	1	2186	5.132e+06		High	5.452e-05	2.333e-06	6.39	49.3
Rep_1	High	[R].RGSGDTSISIDTEASIR.[E]	1xPhospho [S3(100)]	2.42863e-10	8.95807e-05	1	1	5	249	Q32MZ4	Q32MZ4 [118-134]	Q32MZ4 1xPhospho [S120(100)]	1	1844.84	2.06614e+08		High	5.452e-05	2.683e-12	5.41	31.11
Rep_1	High	[R].RGSFDATGSGFSMTFSSSSYSSSGYGR.[R]	1xOxidation [M13]; 1xPhospho [S3(100)]	6.05565e-07	8.95807e-05	1	1	1	6	Q15149	Q15149 [4640-4666]	Q15149 1xPhospho [S4642(100)]	1	2869.14	2.48573e+06		High	5.452e-05	2.438e-08	7.52	48.11
Rep_1	High	[R].RGSFDATGSGFSMTFSSSSYSSSGYGR.[R]	1xPhospho [S3(100)]	3.58706e-10	8.95807e-05	1	1	1	7	Q15149	Q15149 [4640-4666]	Q15149 1xPhospho [S4642(100)]	1	2853.15	1.43153e+07		High	5.452e-05	4.221e-12	9.73	55.53
Rep_1	High	[R].RGSFDATGNSSYSYSYSFSSSSIGH.[-]	1xDeamidated [N9]; 1xPhospho [S3(100)]	1.25958e-05	8.95807e-05	1	1	1	5	P15924	P15924 [2847-2871]	P15924 1xPhospho [S2849(100)]	1	2732.08	1.67965e+06		High	5.452e-05	8.376e-07	6.81	48.05
Rep_1	High	[R].RGSFDATGNSSYSYSYSFSSSSIGH.[-]	1xPhospho [S3(99.9)]	0.00014236	8.95807e-05	1	1	1	3	P15924	P15924 [2847-2871]	P15924 1xPhospho [S2849(99.9)]	1	2731.09	1.23139e+06		High	5.452e-05	1.413e-05	3.16	47.25
Rep_1	High	[R].RGSDPASGEVEASQLR.[R]	1xPhospho [S3(100)]	1.33455e-08	8.95807e-05	1	1	1	4	Q8WWA1	Q8WWA1 [135-150]	Q8WWA1 1xPhospho [S137(100)]	1	1738.78	39709347		High	5.452e-05	2.854e-10	6.75	18.68
Rep_1	High	[R].RGSDIDNPTLTVMDISPPSR.[S]	1xPhospho [S3(100)]	0.000216295	8.95807e-05	1	1	1	2	Q9Y2U5	Q9Y2U5 [329-348]	Q9Y2U5 1xPhospho [S331(100)]	1	2251.04		No Quan Values	High	5.452e-05	2.301e-05	5.4
Rep_1	High	[R].RGSDASDFDLLETQSACSDTSESSAAGGQGNSR.[R]	1xCarbamidomethyl [C17]; 2xDeamidated [Q14; Q29]; 1xPhospho [S3(96.5)]	0.000513571	8.95807e-05	1	1	1	2	Q9UPN3	Q9UPN3 [7328-7360]	Q9UPN3 1xPhospho [S7330(96.5)]	1	3445.36		No Quan Values	High	5.452e-05	6.296e-05	3.84
Rep_1	High	[R].RGSDASDFDLLETQSACSDTSESSAAGGQGNSR.[R]	1xCarbamidomethyl [C17]; 1xPhospho [S3(100)]	1.05725e-11	8.95807e-05	1	1	2	3	Q9UPN3	Q9UPN3 [7328-7360]	Q9UPN3 1xPhospho [S7330(100)]	1	3443.39	5674055		High	5.452e-05	6.973e-14	10.35	40.46
Rep_1	High	[R].RGQSSPPPAPPICLR.[R]	1xCarbamidomethyl [C13]; 1xPhospho [S]	1.16507e-05	8.95807e-05	1	1	2	6	O43379	O43379 [29-43]		1	1712.83	3.16429e+07		High	5.452e-05	7.647e-07	5.17	28.27
Rep_1	High	[R].RGNDPLTSSPGR.[S]	1xPhospho [S9(100)]	0.000635217	8.95807e-05	1	1	1	2	P49736	P49736 [19-30]	P49736 1xPhospho [S27(100)]	1	1336.6	250706764		High	5.452e-05	8.048e-05	4.69	10.5
Rep_1	High	[R].RGLLYDSDEEDEERPAR.[K]	1xPhospho [S7(100)]	1.32368e-05	8.95807e-05	1	1	1	5	P49736	P49736 [133-149]	P49736 1xPhospho [S139(100)]	1	2129.91	3.36344e+07		High	5.452e-05	8.892e-07	5.89	22.09
Rep_1	High	[R].RGLGAGAGAGEESPATSLPR.[M]	1xPhospho [S13(100)]	2.29222e-07	8.95807e-05	1	1	1	5	O15173	O15173 [78-97]	O15173 1xPhospho [S90(100)]	1	1933.91	4.56164e+06		High	5.452e-05	7.882e-09	6.95	26.7
Rep_1	High	[R].RGESLDNLDSPR.[S]	1xPhospho [S4(100)]	0.000164047	8.95807e-05	1	1	2	3	Q8WWI1	Q8WWI1 [1507-1518]	Q8WWI1 1xPhospho [S1510(100)]	1	1438.63	19401342		High	5.452e-05	1.674e-05	3.27	17.74
Rep_1	High	[R].RGEGDAPFSEPGTTSTQRPSSPETATK.[Q]	2xPhospho [S20(99.9); S21(100)]	1.51157e-06	8.95807e-05	1	1	1	1	Q9UQ35	Q9UQ35 [303-329]	Q9UQ35 2xPhospho [S322(99.9); S323(100)]	1	2951.25	6.53394e+06		High	5.452e-05	7.108e-08	9.19	22.94
Rep_1	High	[R].RPGQSFHVNSEVNSVLSPR.[S]	1xPhospho [S]	6.26841e-11	8.95807e-05	1	1	1	2	Q14671	Q14671 [193-211]		0	2190.05	5.37591e+06		High	5.452e-05	5.524e-13	7.58	35.1
Rep_1	High	[K].RPGTQGHLGPEKEEEESDGEPEDSSTS.[-]	1xPhospho [S17(100)]	0.000427147	8.95807e-05	1	1	1	1	Q8IYB7	Q8IYB7 [859-885]	Q8IYB7 1xPhospho [S875(100)]	1	2964.2	1.70542e+06		High	5.452e-05	5.097e-05	5.31	14.32
Rep_1	High	[K].RPLDSPEAEELPAMK.[R]	1xPhospho [S5(100)]	5.64111e-07	8.95807e-05	1	1	1	3	Q5VWG9	Q5VWG9 [179-193]	Q5VWG9 1xPhospho [S183(100)]	0	1762.81	5.5679e+06		High	5.452e-05	2.257e-08	6.77	33.04
Rep_1	High	[K].RPMEEDGEEKSPSK.[K]	1xPhospho [S11(100)]	2.01754e-07	8.95807e-05	1	1	1	4	Q12906	Q12906 [372-385]	Q12906 1xPhospho [S382(100)]	1	1698.7	2.86382e+08		High	5.452e-05	6.774e-09	5.05	6.63
Rep_1	High	[R].RSSQPSPTAVPASDSPPTKQEVK.[K]	1xDeamidated [Q4]; 1xPhospho [S3(98.8)]	1.32247e-09	8.95807e-05	1	1	1	1	Q3KQU3	Q3KQU3 [111-133]	Q3KQU3 1xPhospho [S113(98.8)]	2	2475.18	6387722		High	5.452e-05	1.942e-11	8.08	15.91
Rep_1	High	[R].RSSQPSPTAVPASDSPPTKQEVK.[K]	1xPhospho [S3(100)]	5.7164e-11	8.95807e-05	1	1	2	5	Q3KQU3	Q3KQU3 [111-133]	Q3KQU3 1xPhospho [S113(100)]	2	2474.19	2.4581e+08		High	5.452e-05	4.984e-13	10.4	14.75
Rep_1	High	[R].RSSQPSPTAVPASDSPPTK.[Q]	2xPhospho [S3(97.8); S6(97.8)]	0.000240563	8.95807e-05	1	1	1	1	Q3KQU3	Q3KQU3 [111-129]	Q3KQU3 2xPhospho [S113(97.8); S116(97.8)]	1	2069.89	4890001		High	5.452e-05	2.615e-05	4.26	18.84
Rep_1	High	[R].RSSQPSPTAVPASDSPPTK.[Q]	1xPhospho [S3(100)]	3.6456e-09	8.95807e-05	1	1	1	2	Q3KQU3	Q3KQU3 [111-129]	Q3KQU3 1xPhospho [S113(100)]	1	1989.93	75926068		High	5.452e-05	6.293e-11	7.28	15.3
Rep_1	High	[R].RSSQGPTVPPPPR.[G]	1xPhospho [S3(100)]	0.000219384	8.95807e-05	1	1	1	2	Q8TC26	Q8TC26 [10-22]	Q8TC26 1xPhospho [S12(100)]	1	1455.71	17800224		High	5.452e-05	2.346e-05	4.5	12.96
Rep_1	High	[R].RSSPPPPPSGSSSR.[T]	1xPhospho [S3(100)]	0.000520902	8.95807e-05	1	1	1	1	Q5VUA4	Q5VUA4 [38-51]	Q5VUA4 1xPhospho [S40(100)]	1	1475.66	5.52957e+06		High	5.452e-05	6.378e-05	3.04	7
Rep_1	High	[K].RSSPDDGNDVSPYSLSPVSNK.[S]	1xPhospho [S/Y]	7.81675e-07	8.95807e-05	1	1	2	2	Q9UM11	Q9UM11 [136-156]		1	2301	591765		High	5.452e-05	3.292e-08	4.79	31.84
Rep_1	High	[R].RSSMGSTAVATDVK.[K]	1xPhospho [S3(96.7)]	0.000978559	8.95807e-05	1	1	1	1	Q6UXY1	Q6UXY1 [476-489]	Q6UXY1 1xPhospho [S478(96.7)]	1	1489.67		No Quan Values	High	5.452e-05	0.0001326	4.51
Rep_1	High	[K].RSSITEPEGPNGPNIQK.[L]	1xDeamidated [N11]; 1xPhospho [S3(100)]	1.31576e-08	8.95807e-05	1	1	1	1	Q13625	Q13625 [735-751]	Q13625 1xPhospho [S737(100)]	1	1904.87		No Quan Values	High	5.452e-05	2.827e-10	6.58
Rep_1	High	[K].RSSITEPEGPNGPNIQK.[L]	1xPhospho [S3(100)]	9.34298e-10	8.95807e-05	1	1	1	2	Q13625	Q13625 [735-751]	Q13625 1xPhospho [S737(100)]	1	1903.89	64379916		High	5.452e-05	1.295e-11	7.68	18.29
Rep_1	High	[K].RSSITEPEGPGGPNIQK.[L]	1xPhospho [S3(100)]	8.43397e-08	8.95807e-05	1	1	1	1	Q96KQ4	Q96KQ4 [708-724]	Q96KQ4 1xPhospho [S710(100)]	1	1846.87	4199429		High	5.452e-05	2.459e-09	6	18.36
Rep_1	High	[K].RSSGFISELPSEEGK.[K]	1xPhospho [S3(97.6)]	0.000177353	8.95807e-05	1	1	1	1	Q5VZK9	Q5VZK9 [966-980]	Q5VZK9 1xPhospho [S968(97.6)]	1	1702.77	4.25984e+06		High	5.452e-05	1.825e-05	5.71	32.9
Rep_1	High	[R].RSSEDLSAYASISFQK.[Q]	1xPhospho [S/Y]	0.000843317	8.95807e-05	1	1	1	3	P35568	P35568 [1221-1236]		1	1868.84	593519		High	5.452e-05	0.0001121	3.87	43.55
Rep_1	High	[R].RSSQPSPTAVPASDSPPTKQEVK.[K]	2xPhospho [S3(98.4); S15(100)]	2.16147e-08	8.95807e-05	1	1	3	5	Q3KQU3	Q3KQU3 [111-133]	Q3KQU3 2xPhospho [S113(98.4); S125(100)]	2	2554.16	8.06958e+07		High	5.452e-05	5.024e-10	9.79	17.64
Rep_1	High	[R].RSSDSYPLAPVR.[A]	1xPhospho [S3(100)]	0.000222517	8.95807e-05	1	1	2	7	Q52LW3	Q52LW3 [1142-1153]	Q52LW3 1xPhospho [S1144(100)]	1	1427.67	2.3813e+07		High	5.452e-05	2.387e-05	4.63	22.35
Rep_1	High	[R].RSSDPLGDTASNLGSAVDELMR.[H]	1xOxidation [M21]; 1xPhospho [S/T]	6.0249e-06	8.95807e-05	1	1	1	1	Q7Z6Z7	Q7Z6Z7 [647-668]		1	2387.05		No Quan Values	High	5.452e-05	3.567e-07	5.03
Rep_1	High	[R].RSSDPLGDTASNLGSAVDELMR.[H]	1xPhospho [S/T]	1.35214e-05	8.95807e-05	1	1	1	1	Q7Z6Z7	Q7Z6Z7 [647-668]		1	2371.06	862245		High	5.452e-05	9.15e-07	4.61	69.5
Rep_1	High	[R].RSSDPALIGLSTSVSDSNFSSEEPSR.[K]	1xDeamidated [N18]; 1xPhospho [S3(98.6)]	9.99867e-08	8.95807e-05	1	1	1	1	Q8TEW0	Q8TEW0 [142-167]	Q8TEW0 1xPhospho [S144(98.6)]	1	2806.24		Not Reliable	High	5.452e-05	2.99e-09	5.62
Rep_1	High	[R].RSSDPALIGLSTSVSDSNFSSEEPSR.[K]	1xPhospho [S3(99)]	2.1419e-09	8.95807e-05	1	1	2	8	Q8TEW0	Q8TEW0 [142-167]	Q8TEW0 1xPhospho [S144(99)]	1	2805.26	5.3184e+07		High	5.452e-05	3.398e-11	8.66	48.42
Rep_1	High	[K].RSSDGSLSHEEDLAK.[V]	2xPhospho [S3(100); S6(100)]	8.30553e-05	8.95807e-05	1	1	2	2	Q13136	Q13136 [237-251]	Q13136 2xPhospho [S239(100); S242(100)]	1	1790.7	21306030		High	5.452e-05	7.529e-06	6.02	14.91
Rep_1	High	[K].RSSDGSLSHEEDLAK.[V]	1xPhospho [S]	3.2975e-06	8.95807e-05	1	1	2	3	Q13136	Q13136 [237-251]		1	1710.73	1.30549e+07		High	5.452e-05	1.765e-07	7.35	11.57
Rep_1	High	[R].RSSDASIPQESQGVSPTGSPDAVVSYSK.[S]	1xDeamidated [Q9]; 1xPhospho [S2(98.3)]	9.83814e-09	8.95807e-05	1	1	1	1	Q8N7X4	Q8N7X4 [54-81]	Q8N7X4 1xPhospho [S55(98.3)]	1	2917.31		No Quan Values	High	5.452e-05	2.01e-10	7.04
Rep_1	High	[R].RSSDASIPQESQGVSPTGSPDAVVSYSK.[S]	1xPhospho [S2(98.6)]	7.30415e-09	8.95807e-05	1	1	1	1	Q8N7X4	Q8N7X4 [54-81]	Q8N7X4 1xPhospho [S55(98.6)]	1	2916.33		No Quan Values	High	5.452e-05	1.419e-10	7.17
Rep_1	High	[R].RSSASVSGSPSDGGFISSDEYGSSPCDFR.[S]	1xCarbamidomethyl [C26]; 1xPhospho [S3(98.5)]	5.61855e-09	8.95807e-05	1	1	1	1	P35568	P35568 [411-439]	P35568 1xPhospho [S413(98.5)]	1	3078.24		No Quan Values	High	5.452e-05	1.049e-10	7.93
Rep_1	High	[R].RSQSTTFNPDDMSEPEFK.[R]	1xPhospho [S4(98.1)]	1.88695e-05	8.95807e-05	1	1	1	1	Q86W92	Q86W92 [598-615]	Q86W92 1xPhospho [S601(98.1)]	1	2195.9	3.16964e+06		High	5.452e-05	1.341e-06	6.11	37.28
Rep_1	High	[K].RSQANGAGALSYVSPNTSK.[C]	1xDeamidated [N5]; 1xPhospho [S14(100)]	1.86242e-08	8.95807e-05	1	1	1	1	O95453	O95453 [150-168]	O95453 1xPhospho [S163(100)]	1	1988.91	2.18663e+06		High	5.452e-05	4.22e-10	7.15	22.27
Rep_1	High	[R].RSNSCSSISVASCISEWEQK.[I]	2xCarbamidomethyl [C5; C13]; 1xPhospho [S2(97.7)]	6.71409e-05	8.95807e-05	1	1	1	1	Q02241	Q02241 [713-732]	Q02241 1xPhospho [S714(97.7)]	1	2395.01		No Quan Values	High	5.452e-05	5.918e-06	5.12
Rep_1	High	[R].RSGQGFHGNSEVNAILSPR.[S]	1xPhospho [S17(100)]	1.84723e-05	8.95807e-05	1	1	1	1	Q8TB72	Q8TB72 [66-84]	Q8TB72 1xPhospho [S82(100)]	1	2105.99	1.09819e+06		High	5.452e-05	1.313e-06	6.25	30.75
Rep_1	High	[R].RSSDSWEVWGSASTNR.[N]	1xPhospho [S3(100)]	1.10422e-07	8.95807e-05	1	1	2	3	Q8N6T3	Q8N6T3 [359-374]	Q8N6T3 1xPhospho [S361(100)]	1	1904.79	5.89546e+06		High	5.452e-05	3.365e-09	5.34	35.99
Rep_1	High	[K].RSSSAEESGQDVLENTFSQK.[H]	1xPhospho [S/T]	1.62588e-05	8.95807e-05	1	1	2	2	Q14789	Q14789 [536-555]		1	2278.98	2.13022e+06		High	5.452e-05	1.128e-06	5.95	35.34
Rep_1	High	[R].RSSSDEQGLSYSSLK.[N]	1xPhospho [S3(98.1)]	5.82639e-05	8.95807e-05	1	1	1	1	Q9NPH3	Q9NPH3 [554-568]	Q9NPH3 1xPhospho [S556(98.1)]	1	1723.75	3.391e+06		High	5.452e-05	5.001e-06	5.94	20.93
Rep_1	High	[R].RSSSLGSYDDEQEDLTPAQLTR.[R]	1xPhospho [S4(97.6)]	6.88008e-07	8.95807e-05	1	1	1	1	O94988	O94988 [649-670]	O94988 1xPhospho [S652(97.6)]	1	2548.12	3675591		High	5.452e-05	2.846e-08	7.91	38.71
Rep_1	High	[R].RTSMGGTQQQFVEGVR.[M]	1xPhospho [T/S]	0.000247482	8.95807e-05	1	1	1	1	P35222	P35222 [550-565]		1	1860.84	1.1801e+06		High	5.452e-05	2.702e-05	5.9	24.63
Rep_1	High	[R].RTSETSISPPGSSIGSPNR.[V]	2xPhospho [S3(100); S8(97.2)]	3.07785e-05	8.95807e-05	1	1	4	4	O94929	O94929 [275-293]	O94929 2xPhospho [S277(100); S282(97.2)]	1	2089.9	9.82424e+06		High	5.452e-05	2.385e-06	6.19	26.51
Rep_1	High	[R].RTSETSISPPGSSIGSPNR.[V]	1xPhospho [S3(97.2)]	5.8863e-07	8.95807e-05	1	1	2	3	O94929	O94929 [275-293]	O94929 1xPhospho [S277(97.2)]	1	2009.93	1.65047e+07		High	5.452e-05	2.363e-08	5.94	21.31
Rep_1	High	[R].RTPSDDEEDNLFAPPK.[L]	1xPhospho [T/S]	1.74536e-05	8.95807e-05	2	2	2	3	Q9Y4E1; Q641Q2	Q9Y4E1 [330-345]; Q641Q2 [330-345]		1	1910.82	955044	Shared	High	5.452e-05	1.225e-06	5.1	32.82
Rep_1	High	[R].RTPAPPEPGSPAPGEGPSGR.[K]	1xPhospho [S10(100)]	1.87943e-07	8.95807e-05	1	1	1	2	P0C1Z6	P0C1Z6 [171-190]	P0C1Z6 1xPhospho [S180(100)]	1	1993.91	4.88448e+07		High	5.452e-05	6.232e-09	6.83	15.87
Rep_1	High	[R].RTNSSSSSPVVLK.[E]	1xPhospho [S4(99.3)]	0.00102103	8.95807e-05	1	1	1	2	Q7Z589	Q7Z589 [206-218]	Q7Z589 1xPhospho [S209(99.3)]	1	1441.7	5462465		High	5.452e-05	0.0001393	4.78	12.31
Rep_1	High	[R].RTNSDSALHQSTMTPTQPESFSSGSQDVHQK.[R]	1xDeamidated [Q17]; 1xOxidation [M13]; 1xPhospho [S4(95.1)]	0.000245734	8.95807e-05	1	1	1	1	Q6UUV9	Q6UUV9 [148-178]	Q6UUV9 1xPhospho [S151(95.1)]	1	3485.49		No Quan Values	High	5.452e-05	2.672e-05	4.32
Rep_1	High	[R].RTNSDSALHQSTMTPTQPESFSSGSQDVHQK.[R]	1xPhospho [S/T]; 1xOxidation [M13]	0.000397921	8.95807e-05	1	1	2	2	Q6UUV9	Q6UUV9 [148-178]	Q6UUV9 1xPhospho [T/S]	1	3484.51	207420		High	5.452e-05	4.677e-05	3.25	18.31
Rep_1	High	[R].RTNSDSALHQSTMTPTQPESFSSGSQDVHQK.[R]	1xDeamidated [Q17]; 1xPhospho [S4(98.1)]	3.37881e-08	8.95807e-05	1	1	2	3	Q6UUV9	Q6UUV9 [148-178]	Q6UUV9 1xPhospho [S151(98.1)]	1	3469.5		Not Reliable	High	5.452e-05	8.436e-10	8.53
Rep_1	High	[R].RTNSDSALHQSTMTPTQPESFSSGSQDVHQK.[R]	1xPhospho [S4(98.1)]	8.10762e-10	8.95807e-05	1	1	2	2	Q6UUV9	Q6UUV9 [148-178]	Q6UUV9 1xPhospho [S151(98.1)]	1	3468.51	1.0194e+07		High	5.452e-05	1.094e-11	12.24	21.12
Rep_1	High	[K].RTIQEVLEEQSEDEDREAK.[R]	1xPhospho [S11(100)]	7.15041e-09	8.95807e-05	1	1	1	2	P18858	P18858 [131-149]	P18858 1xPhospho [S141(100)]	2	2384.06	30818025		High	5.452e-05	1.381e-10	8.79	26.19
Rep_1	High	[K].RTGSNISGASSDISLDEQYK.[H]	2xPhospho [T2(98.3); S7(100)]	0.000662803	8.95807e-05	1	1	1	1	P22059	P22059 [376-395]	P22059 2xPhospho [T377(98.3); S382(100)]	1	2287.95	1.08322e+06		High	5.452e-05	8.453e-05	6.42	34.78
Rep_1	High	[K].RTGSNISGASSDISLDEQYK.[H]	1xPhospho [T2(98.8)]	6.46764e-06	8.95807e-05	1	1	1	1	P22059	P22059 [376-395]	P22059 1xPhospho [T377(98.8)]	1	2207.98	1.96434e+06		High	5.452e-05	3.86e-07	6.56	29.74
Rep_1	High	[R].RTESVPSDINNPVDR.[A]	1xPhospho [S4(100)]	8.51102e-07	8.95807e-05	1	1	1	2	Q8IVT5	Q8IVT5 [403-417]	Q8IVT5 1xPhospho [S406(100)]	1	1778.81	21622461		High	5.452e-05	3.622e-08	4.65	21.99
Rep_1	High	[R].RTDICLPDSSPNAFSTSGDVVSR.[N]	1xCarbamidomethyl [C5]; 1xPhospho [S/T]	7.61335e-06	8.95807e-05	1	1	1	1	Q9H4B6	Q9H4B6 [47-69]		1	2561.13	1.76692e+06		High	5.452e-05	4.68e-07	6.34	44.53
Rep_1	High	[K].RSYSSPDITQAIQEEEK.[R]	1xPhospho [S2(99.2)]	2.18993e-05	8.95807e-05	1	1	1	2	P40818	P40818 [715-731]	P40818 1xPhospho [S716(99.2)]	1	2060.92	1.24236e+06		High	5.452e-05	1.593e-06	5.55	35.64
Rep_1	High	[R].RSVPPATPATPTSPATVDAAVPGAGK.[K]	1xPhospho [S13(97.7)]	8.96203e-06	8.95807e-05	1	1	2	2	Q6NYC8	Q6NYC8 [478-503]	Q6NYC8 1xPhospho [S490(97.7)]	1	2496.25	3474941		High	5.452e-05	5.637e-07	5.48	32.77
Rep_1	High	[R].RSTSTLYSQFQTAESENR.[S]	1xPhospho [T/S/Y]	5.14434e-07	8.95807e-05	1	1	2	2	O95248	O95248 [1746-1763]		1	2184.96	2.48299e+06		High	5.452e-05	2.012e-08	6.19	32.81
Rep_1	High	[K].RSTAPSAAASASASAAASSPAGGGAEALELLEHCGVCR.[E]	2xCarbamidomethyl [C34; C37]; 1xPhospho [S18(98.5)]	5.24524e-15	8.95807e-05	1	1	3	4	Q13263	Q13263 [32-69]	Q13263 1xPhospho [S49(98.5)]	1	3678.66	2.12442e+07		High	5.452e-05	9.859e-18	10.89	50.47
Rep_1	High	[R].RSSTVAPAQPDGAESEWTDVETR.[C]	1xPhospho [S2(98.6)]	1.0307e-06	8.95807e-05	1	1	1	2	Q02241	Q02241 [910-932]	Q02241 1xPhospho [S911(98.6)]	1	2569.12	27320636		High	5.452e-05	4.526e-08	6.78	33.97
Rep_1	High	[R].RSSTSSEPTPTVK.[T]	1xPhospho [S3(100)]	1.2157e-05	8.95807e-05	1	1	1	1	Q69YQ0	Q69YQ0 [830-842]	Q69YQ0 1xPhospho [S832(100)]	1	1456.67	59187984		High	5.452e-05	8.023e-07	4.47	8.23
Rep_1	High	[R].RSSTSGDTEEEEEEEVVPFSSDEQKR.[R]	2xPhospho [T8(100); S/T]	1.17463e-08	8.95807e-05	1	1	2	3	O15231	O15231 [151-176]	O15231 2xPhospho [T158(100); S/T]	2	3146.24	5.09183e+06		High	5.452e-05	2.461e-10	8.01	35.47
Rep_1	High	[R].RSSTSGDTEEEEEEEVVPFSSDEQKR.[R]	1xDeamidated [Q24]; 1xPhospho [S/T]	3.87806e-10	8.95807e-05	1	1	1	1	O15231	O15231 [151-176]		2	3067.25		No Quan Values	High	5.452e-05	4.637e-12	8.89
Rep_1	High	[R].RSSTSGDTEEEEEEEVVPFSSDEQKR.[R]	1xPhospho [S3(97.9)]	7.27493e-11	8.95807e-05	1	1	1	1	O15231	O15231 [151-176]	O15231 1xPhospho [S153(97.9)]	2	3066.27	4.54326e+06		High	5.452e-05	6.577e-13	10.1	29.56
Rep_1	High	[R].RSSTSGDTEEEEEEEVVPFSSDEQK.[R]	1xDeamidated [Q24]; 1xPhospho [S/T]	5.77394e-06	8.95807e-05	1	1	1	1	O15231	O15231 [151-175]		1	2911.15		No Quan Values	High	5.452e-05	3.368e-07	5.33
Rep_1	High	[R].RSSTSGDTEEEEEEEVVPFSSDEQK.[R]	1xPhospho [S/T]	6.2174e-08	8.95807e-05	1	1	2	2	O15231	O15231 [151-175]		1	2910.17	27374180		High	5.452e-05	1.718e-09	9.57	35.14
Rep_1	High	[R].RSSSSSAAASTPPPGPPAPADPLGYLPLHGGYQYK.[Q]	1xDeamidated [Q33]; 1xPhospho [S/T/Y]	4.04225e-07	8.95807e-05	1	1	1	1	Q8NDT2	Q8NDT2 [228-262]		1	3575.68	3281421		High	5.452e-05	1.522e-08	5.93	55.43
Rep_1	High	[R].RSSSSSAAASTPPPGPPAPADPLGYLPLHGGYQYK.[Q]	1xPhospho [S/T/Y]	2.31102e-10	8.95807e-05	1	1	2	2	Q8NDT2	Q8NDT2 [228-262]		1	3574.7	3.87539e+06		High	5.452e-05	2.536e-12	10.62	54.69
Rep_1	High	[R].RSSSSGDQSSDSLNSPTLLAL.[-]	1xPhospho [S3(97.6)]	0.000326292	8.95807e-05	1	1	2	5	P15408	P15408 [306-326]	P15408 1xPhospho [S308(97.6)]	1	2201.99	3.07879e+06		High	5.452e-05	3.728e-05	5.16	60.89
Rep_1	High	[K].RSESPPAELPSLR.[R]	1xPhospho [S4(99.3)]	2.22121e-05	8.95807e-05	1	1	1	2	Q14669	Q14669 [309-321]	Q14669 1xPhospho [S312(99.3)]	1	1518.73	8.68251e+06		High	5.452e-05	1.627e-06	5.95	29.1
Rep_1	High	[R].RDDIEDGDSMISSATSDTGSAK.[R]	1xPhospho [S9(100)]	3.03451e-05	8.95807e-05	1	1	1	1	Q86U86	Q86U86 [490-511]	Q86U86 1xPhospho [S498(100)]	1	2337.94	1.37772e+06		High	5.452e-05	2.342e-06	4.69	32.27
Rep_1	High	[R].RSEACPCQPDSGSPLPAEEEKR.[L]	2xCarbamidomethyl [C5; C7]; 1xPhospho [S13(100)]	6.11758e-09	8.95807e-05	1	1	1	2	Q14160	Q14160 [492-513]	Q14160 1xPhospho [S504(100)]	2	2580.09	29986555		High	5.452e-05	1.151e-10	7.11	13.99
Rep_1	High	[R].RSEACPCQPDSGSPLPAEEEK.[R]	2xCarbamidomethyl [C5; C7]; 1xPhospho [S13(100)]	1.94726e-07	8.95807e-05	1	1	1	2	Q14160	Q14160 [492-512]	Q14160 1xPhospho [S504(100)]	1	2423.98	38201380		High	5.452e-05	6.523e-09	6.95	17.7
Rep_1	High	[R].RPYTGNPQYTYNNWSPPVQSNETSNGYFLER.[S]	2xDeamidated [Q8; N25]; 1xPhospho [S15(100)]	1.48271e-05	8.95807e-05	1	1	1	1	Q93008	Q93008 [2429-2459]	Q93008 1xPhospho [S2443(100)]	0	3761.62		Not Reliable	High	5.452e-05	1.012e-06	5.61
Rep_1	High	[R].RPYTGNPQYTYNNWSPPVQSNETSNGYFLER.[S]	1xDeamidated [Q19]; 1xPhospho [S/Y/T]	2.44817e-06	8.95807e-05	1	1	1	1	Q93008	Q93008 [2429-2459]		0	3760.63		Not Reliable	High	5.452e-05	1.244e-07	7.28
Rep_1	High	[R].RPTPQDSPIFLPVDDTSFR.[W]	1xDeamidated [Q5]; 1xPhospho [T/S]	0.000177353	8.95807e-05	1	1	2	2	P49327	P49327 [1405-1423]		0	2269.05	55036.5		High	5.452e-05	1.828e-05	4.64	54.28
Rep_1	High	[R].RPTPQDSPIFLPVDDTSFR.[W]	1xPhospho [T/S]	4.02173e-06	8.95807e-05	1	1	1	1	P49327	P49327 [1405-1423]		0	2268.07	1.94381e+06		High	5.452e-05	2.216e-07	7.06	53.92
Rep_1	High	[R].RPTETNPVTSNSDEECNETVKEK.[Q]	1xCarbamidomethyl [C16]; 1xPhospho [S12(100)]	3.74297e-10	8.95807e-05	1	1	1	3	P46100	P46100 [666-688]	P46100 1xPhospho [S677(100)]	1	2744.17	2.22197e+07		High	5.452e-05	4.463e-12	8.68	11.9
Rep_1	High	[R].RPSVGSQSNQAGQGK.[R]	1xPhospho [S3(100)]	1.95117e-06	8.95807e-05	1	1	1	1	Q9UPP1	Q9UPP1 [1019-1033]	Q9UPP1 1xPhospho [S1021(100)]	0	1580.72		Not Reliable	High	5.452e-05	9.542e-08	4.94
Rep_1	High	[K].RPSTSQTVSTPAPVPVIESTEAIEAK.[A]	1xPhospho [S/T]	5.2501e-11	8.95807e-05	1	1	1	3	P12270	P12270 [644-669]		0	2775.38	11486470		High	5.452e-05	4.526e-13	8.42	48.07
Rep_1	High	[R].RPSTEDTHEVDSK.[A]	1xPhospho [S3(99.3)]	0.000711465	8.95807e-05	1	1	1	2	Q96QT4	Q96QT4 [1502-1514]	Q96QT4 1xPhospho [S1504(99.3)]	0	1580.66	3.41073e+06		High	5.452e-05	9.218e-05	2.8	6.64
Rep_1	High	[R].RPSQSSQVSEGSLSSFTFPLSGSSTSESLESSSK.[K]	1xPhospho [S3(99.9)]	1.04655e-09	8.95807e-05	1	1	1	1	O75970	O75970 [1816-1849]	O75970 1xPhospho [S1818(99.9)]	0	3574.61		No Quan Values	High	5.452e-05	1.474e-11	8.63
Rep_1	High	[R].RPSQEQSASASSGQPQAPLNR.[E]	1xDeamidated [Q6]; 1xPhospho [S3(100)]	0.000445703	8.95807e-05	1	1	1	1	Q5T1M5	Q5T1M5 [954-974]	Q5T1M5 1xPhospho [S956(100)]	0	2277.03		Not Reliable	High	5.452e-05	5.321e-05	3.17
Rep_1	High	[R].RPSQEQSASASSGQPQAPLNR.[E]	1xPhospho [S3(100)]	9.86851e-11	8.95807e-05	1	1	1	4	Q5T1M5	Q5T1M5 [954-974]	Q5T1M5 1xPhospho [S956(100)]	0	2276.04	6.91306e+07		High	5.452e-05	9.398e-13	5.83	12.35
Rep_1	High	[K].RPSFSSTPVISPAPNSTPANSNTNSNSSLITSQDAVER.[A]	1xDeamidated [N15]; 1xPhospho [S3(99.8)]	8.23098e-06	8.95807e-05	1	1	1	1	A3KN83	A3KN83 [813-850]	A3KN83 1xPhospho [S815(99.8)]	0	4011.86		No Quan Values	High	5.452e-05	5.12e-07	4.75
Rep_1	High	[K].RPSFSSTPVISPAPNSTPANSNTNSNSSLITSQDAVER.[A]	1xPhospho [S3(92.6)]	1.35905e-06	8.95807e-05	1	1	1	1	A3KN83	A3KN83 [813-850]	A3KN83 1xPhospho [S815(92.6)]	0	4010.87	270925		High	5.452e-05	6.291e-08	5.18	44.76
Rep_1	High	[R].RQDSDLVQCGVTSPSSAEATGK.[L]	1xCarbamidomethyl [C9]; 1xPhospho [S13(100)]	3.10319e-08	8.95807e-05	1	1	1	1	Q9HC52	Q9HC52 [253-274]	Q9HC52 1xPhospho [S265(100)]	1	2373.04	6196663		High	5.452e-05	7.647e-10	7.41	22.77
Rep_1	High	[R].RPSDSGPPAER.[S]	1xPhospho [S3(100)]	3.07785e-05	8.95807e-05	1	1	1	3	Q9BST9	Q9BST9 [104-114]	Q9BST9 1xPhospho [S106(100)]	0	1248.54	1.56141e+07		High	5.452e-05	2.37e-06	3.37	6.88
Rep_1	High	[R].RPQYSNPPVQGEVMEGADNQGAGEQGRPVR.[Q]	1xPhospho [S5(100)]	3.39604e-09	8.95807e-05	1	1	1	1	P67809	P67809 [205-234]	P67809 1xPhospho [S209(100)]	0	3303.5	9098876		High	5.452e-05	5.811e-11	7.3	25.08
Rep_1	High	[K].RPQQPNPPSAPLVPGLLDQSNPLSTPMPK.[K]	1xOxidation [M27]; 1xPhospho [S20(100)]	7.56776e-09	8.95807e-05	1	1	1	1	Q8WUA4	Q8WUA4 [113-141]	Q8WUA4 1xPhospho [S132(100)]	0	3172.59		No Quan Values	High	5.452e-05	1.482e-10	6.85
Rep_1	High	[K].RPQQPNPPSAPLVPGLLDQSNPLSTPMPK.[K]	1xPhospho [S20(100)]	6.87372e-11	8.95807e-05	1	1	1	5	Q8WUA4	Q8WUA4 [113-141]	Q8WUA4 1xPhospho [S132(100)]	0	3156.59	6.405e+06		High	5.452e-05	6.193e-13	8.64	63.56
Rep_1	High	[R].RPPSPDVIVLSDNEQPSSPR.[V]	1xDeamidated [Q15]; 2xPhospho [S4(100); S11(100)]	0.000595974	8.95807e-05	1	1	1	1	Q86YP4	Q86YP4 [97-116]	Q86YP4 2xPhospho [S100(100); S107(100)]	0	2351.03		No Quan Values	High	5.452e-05	7.477e-05	5.36
Rep_1	High	[R].RPPSPDVIVLSDNEQPSSPR.[V]	1xPhospho [S]	0.00091813	8.95807e-05	1	1	1	1	Q86YP4	Q86YP4 [97-116]		0	2270.08		No Quan Values	High	5.452e-05	0.000123	4.93
Rep_1	High	[R].RPPGGTSPPNGGLPGPLATSAAPPGPPAAASPCLGPVAAAGSGLRR.[G]	1xCarbamidomethyl [C33]; 1xDeamidated [N10]; 1xPhospho [S7(96.9)]	1.14179e-08	8.95807e-05	1	1	2	3	Q8WWM7	Q8WWM7 [26-71]	Q8WWM7 1xPhospho [S32(96.9)]	1	4261.13	559784		High	5.452e-05	2.381e-10	8.39	54.23
Rep_1	High	[R].RPPGGTSPPNGGLPGPLATSAAPPGPPAAASPCLGPVAAAGSGLR.[R]	1xCarbamidomethyl [C33]; 1xDeamidated [N10]; 1xPhospho [T/S]	1.6097e-10	8.95807e-05	1	1	3	33	Q8WWM7	Q8WWM7 [26-70]		0	4105.03	2.226e+07		High	5.452e-05	1.66e-12	10.26	59.52
Rep_1	High	[R].RPPGGTSPPNGGLPGPLATSAAPPGPPAAASPCLGPVAAAGSGLR.[R]	1xCarbamidomethyl [C33]; 1xPhospho [T/S]	4.27424e-11	8.95807e-05	1	1	2	15	Q8WWM7	Q8WWM7 [26-70]		0	4104.05	3.56591e+08		High	5.452e-05	3.551e-13	10.38	58.41
Rep_1	High	[K].RPPESPPIVEEWNSR.[A]	1xPhospho [S5(100)]	7.11412e-08	8.95807e-05	1	1	1	3	Q9BTL3	Q9BTL3 [32-46]	Q9BTL3 1xPhospho [S36(100)]	0	1872.86	4.40496e+06		High	5.452e-05	2.013e-09	6.41	36.35
Rep_1	High	[K].RPNEDSDEDEEKGAVVPPVHDIYR.[A]	1xDeamidated [N3]; 1xPhospho [S6(100)]	3.97291e-05	8.95807e-05	1	1	1	2	Q12996	Q12996 [686-709]	Q12996 1xPhospho [S691(100)]	1	2847.25	3.58786e+06		High	5.452e-05	3.213e-06	5.3	28.85
Rep_1	High	[K].RPNEDSDEDEEKGAVVPPVHDIYR.[A]	1xPhospho [S6(100)]	8.76534e-10	8.95807e-05	1	1	1	20	Q12996	Q12996 [686-709]	Q12996 1xPhospho [S691(100)]	1	2846.26	4.82167e+07		High	5.452e-05	1.2e-11	6.98	27.77
Rep_1	High	[K].RPMEFEAALLSPGSPK.[R]	1xPhospho [S14(100)]	2.58588e-07	8.95807e-05	1	1	1	2	Q9H9L7	Q9H9L7 [9-24]	Q9H9L7 1xPhospho [S22(100)]	0	1809.86	1595864		High	5.452e-05	9.064e-09	5.24	48.25
Rep_1	High	[K].RPMEEDGEEKSPSK.[K]	1xOxidation [M3]; 1xPhospho [S11(100)]	5.46619e-05	8.95807e-05	1	1	2	4	Q12906	Q12906 [372-385]	Q12906 1xPhospho [S382(100)]	1	1714.7	3.63167e+07		High	5.452e-05	4.625e-06	5.48	6.22
Rep_1	High	[R].RPSADSESPGTPSPDGAAWEPPAR.[E]	1xPhospho [S3(100)]	1.27247e-07	8.95807e-05	1	1	1	1	Q96PE2	Q96PE2 [140-163]	Q96PE2 1xPhospho [S142(100)]	0	2515.09	3.61971e+06		High	5.452e-05	3.968e-09	7.18	30.13
Rep_1	High	[R].RQEQPSIESTSPISR.[T]	1xPhospho [S11(100)]	9.49543e-09	8.95807e-05	1	1	2	6	Q5T5P2	Q5T5P2 [1640-1654]	Q5T5P2 1xPhospho [S1650(100)]	1	1794.84	3.69061e+07		High	5.452e-05	1.92e-10	8.09	18.1
Rep_1	High	[K].RQLQEDQENNLQDNQTSNSSPCR.[S]	1xCarbamidomethyl [C22]; 1xPhospho [S20(100)]	5.24443e-08	8.95807e-05	1	1	1	1	Q92576	Q92576 [1595-1617]	Q92576 1xPhospho [S1614(100)]	1	2841.19		No Quan Values	High	5.452e-05	1.409e-09	8.23
Rep_1	High	[K].RQNSSDSISSLNSITSHSSIGSSK.[D]	1xPhospho [S4(98.7)]	2.43125e-13	8.95807e-05	1	1	1	2	Q8NEY1	Q8NEY1 [1178-1201]	Q8NEY1 1xPhospho [S1181(98.7)]	1	2559.17	4.34632e+06		High	5.452e-05	8.602e-16	10.92	29.14
Rep_1	High	[R].RSDSPENKYSDSTGHSK.[A]	1xPhospho [S4(98.8)]	2.33424e-05	8.95807e-05	1	1	2	3	Q9BTA9	Q9BTA9 [61-77]	Q9BTA9 1xPhospho [S64(98.8)]	2	1974.82	26778000		High	5.452e-05	1.722e-06	5.8	6.4
Rep_1	High	[R].RSDSPEIPFQAAAGPSDGLDASSPGNSFVGLR.[V]	2xDeamidated [Q10; N26]; 1xPhospho [S4(98.5)]	1.30385e-09	8.95807e-05	1	1	1	1	Q12888	Q12888 [1459-1490]	Q12888 1xPhospho [S1462(98.5)]	1	3284.47		No Quan Values	High	5.452e-05	1.906e-11	7.17
Rep_1	High	[R].RSDSPEIPFQAAAGPSDGLDASSPGNSFVGLR.[V]	1xDeamidated [N/Q]; 1xPhospho [S4(98.6)]	6.06219e-10	8.95807e-05	1	1	3	4	Q12888	Q12888 [1459-1490]	Q12888 1xPhospho [S1462(98.6)]	1	3283.49		No Quan Values	High	5.452e-05	7.797e-12	8.46
Rep_1	High	[R].RSDSPEIPFQAAAGPSDGLDASSPGNSFVGLR.[V]	1xPhospho [S4(98.7)]	1.48296e-12	8.95807e-05	1	1	3	12	Q12888	Q12888 [1459-1490]	Q12888 1xPhospho [S1462(98.7)]	1	3282.51	3.33068e+07		High	5.452e-05	7.064e-15	9.53	60.49
Rep_1	High	[R].RSDSASSEPVGIYQGFEK.[K]	1xDeamidated [Q14]; 1xPhospho [S4(100)]	3.50777e-07	8.95807e-05	1	1	1	1	Q05655	Q05655 [301-318]	Q05655 1xPhospho [S304(100)]	1	2037.88	3133591		High	5.452e-05	1.297e-08	6.89	35.04
Rep_1	High	[R].RSDSASSEPVGIYQGFEK.[K]	1xPhospho [S4(98.8)]	5.66346e-05	8.95807e-05	1	1	1	1	Q05655	Q05655 [301-318]	Q05655 1xPhospho [S304(98.8)]	1	2036.9	7.08312e+06		High	5.452e-05	4.824e-06	6.98	35.04
Rep_1	High	[R].RSATLSGSATNLASLTAALAK.[A]	1xPhospho [S2(99.9)]	0.000308304	8.95807e-05	1	1	1	2	Q9NQT8	Q9NQT8 [1790-1810]	Q9NQT8 1xPhospho [S1791(99.9)]	1	2084.07		No Quan Values	High	5.452e-05	3.487e-05	5.25
Rep_1	High	[R].RSASPPTSLPSTCGEASSPPSLPLSSALGILSTPSFSTK.[C]	1xCarbamidomethyl [C13]; 1xPhospho [S/T]	1.28153e-07	8.95807e-05	1	1	1	3	Q5TCX8	Q5TCX8 [772-810]		1	3952.92	2.85715e+06		High	5.452e-05	3.997e-09	7.06	77.65
Rep_1	High	[K].RSASPDDDLGSSNWEAADLGNEERK.[Q]	1xPhospho [S4(100)]	1.25089e-12	8.95807e-05	1	1	1	1	O00193	O00193 [14-38]	O00193 1xPhospho [S17(100)]	2	2799.19	2901815		High	5.452e-05	5.812e-15	10.6	32.33
Rep_1	High	[K].RSASPDDDLGSSNWEAADLGNEER.[K]	1xPhospho [S4(100)]	1.27896e-08	8.95807e-05	1	1	1	1	O00193	O00193 [14-37]	O00193 1xPhospho [S17(100)]	1	2671.09	14420802		High	5.452e-05	2.731e-10	8.16	39.08
Rep_1	High	[R].RSASCGSPLSGGAEEASGGTGYGGEGSGPGASDCR.[I]	2xCarbamidomethyl [C5; C34]; 1xPhospho [S4(98.3)]	4.86589e-10	8.95807e-05	1	1	1	1	O15211	O15211 [616-650]	O15211 1xPhospho [S619(98.3)]	1	3325.31		No Quan Values	High	5.452e-05	6.043e-12	10.39
Rep_1	High	[R].RSAAGSPPAVAAAGSGNGAGGGGGVGCAPAAGAGR.[L]	1xCarbamidomethyl [C27]; 1xDeamidated [N17]; 1xPhospho [S2(97.7)]	8.63258e-07	8.95807e-05	1	1	1	2	Q86VQ1	Q86VQ1 [25-59]	Q86VQ1 1xPhospho [S26(97.7)]	1	2902.3	532739		High	5.452e-05	3.697e-08	4.82	23.5
Rep_1	High	[R].RSAAGSPPAVAAAGSGNGAGGGGGVGCAPAAGAGR.[L]	1xCarbamidomethyl [C27]; 1xPhospho [S]	2.98311e-10	8.95807e-05	1	1	2	2	Q86VQ1	Q86VQ1 [25-59]		1	2901.32		No Quan Values	High	5.452e-05	3.421e-12	7.09
Rep_1	High	[R].RRSQSIEQESQEK.[Q]	2xPhospho [S3(100); S5(100)]	0.000132616	8.95807e-05	1	1	1	4	Q5VTL8	Q5VTL8 [525-537]	Q5VTL8 2xPhospho [S527(100); S529(100)]	2	1764.73	24928337		High	5.452e-05	1.306e-05	5.95	7.12
Rep_1	High	[R].RRPSDENTIAPSEVQK.[W]	1xPhospho [S4(100)]	6.26165e-08	8.95807e-05	1	1	1	7	Q86W92	Q86W92 [791-806]	Q86W92 1xPhospho [S794(100)]	1	1906.9	3.17745e+07		High	5.452e-05	1.732e-09	6.68	10.9
Rep_1	High	[R].RRPGAQPLPPPPPSQSPEPTEPHPR.[A]	1xDeamidated [Q15]; 1xPhospho [S16(100)]	2.12869e-05	8.95807e-05	1	1	1	1	Q9UIS9	Q9UIS9 [282-306]	Q9UIS9 1xPhospho [S297(100)]	1	2803.37		Not Reliable	High	5.452e-05	1.551e-06	7.43
Rep_1	High	[R].RRPGAQPLPPPPPSQSPEPTEPHPR.[A]	1xPhospho [S16(100)]	7.21574e-08	8.95807e-05	1	1	1	3	Q9UIS9	Q9UIS9 [282-306]	Q9UIS9 1xPhospho [S297(100)]	1	2802.38	1.77791e+07		High	5.452e-05	2.043e-09	8.34	19.15
Rep_1	High	[R].RRGSDPASGEVEASQLR.[R]	1xPhospho [S4(100)]	3.98964e-10	8.95807e-05	1	1	1	2	Q8WWA1	Q8WWA1 [134-150]	Q8WWA1 1xPhospho [S137(100)]	2	1894.88	13394554		High	5.452e-05	4.793e-12	8.17	13.98
Rep_1	High	[R].RREEGPPPPSPDGASSDAEPEPPSGR.[T]	2xPhospho [S10(100); S16(98.3)]	4.37018e-07	8.95807e-05	1	1	2	2	Q9NTJ3	Q9NTJ3 [13-38]	Q9NTJ3 2xPhospho [S22(100); S28(98.3)]	2	2831.17	5535851		High	5.452e-05	1.665e-08	6.97	19.56
Rep_1	High	[R].RREEGPPPPSPDGASSDAEPEPPSGR.[T]	1xPhospho [S16(98.8)]	3.62375e-12	8.95807e-05	1	1	3	10	Q9NTJ3	Q9NTJ3 [13-38]	Q9NTJ3 1xPhospho [S28(98.8)]	2	2751.2	74586556		High	5.452e-05	2.008e-14	6.57	17.22
Rep_1	High	[K].RRDSEEFGVK.[L]	1xPhospho [S4(100)]	0.000287207	8.95807e-05	1	1	1	1	O95049	O95049 [200-209]	O95049 1xPhospho [S203(100)]	2	1302.58	6817770		High	5.452e-05	3.211e-05	5.28	8.86
Rep_1	High	[R].RRDSDGVDGFEAEGK.[K]	1xPhospho [S4(100)]	2.91133e-08	8.95807e-05	1	1	1	2	Q96KR1	Q96KR1 [1051-1065]	Q96KR1 1xPhospho [S1054(100)]	2	1717.72	17792154		High	5.452e-05	7.137e-10	8.15	13.35
Rep_1	High	[K].RQSSTPSAPELGQQPDVNISEWK.[D]	1xPhospho [S3(97.4)]	9.83814e-09	8.95807e-05	1	1	1	1	Q93100	Q93100 [698-720]	Q93100 1xPhospho [S700(97.4)]	1	2634.22	21119084		High	5.452e-05	2.011e-10	8.29	45.48
Rep_1	High	[R].RQSSPSCGPVAETSSIGNGDGISK.[L]	1xCarbamidomethyl [C7]; 1xDeamidated [N18]; 1xPhospho [S3(99.1)]	4.8412e-09	8.95807e-05	1	1	2	8	Q9Y4K4	Q9Y4K4 [431-454]	Q9Y4K4 1xPhospho [S433(99.1)]	1	2472.07	1.63004e+07		High	5.452e-05	8.823e-11	8.55	25.88
Rep_1	High	[R].RQSSPSCGPVAETSSIGNGDGISK.[L]	1xCarbamidomethyl [C7]; 1xPhospho [S3(100)]	5.93459e-10	8.95807e-05	1	1	2	2	Q9Y4K4	Q9Y4K4 [431-454]	Q9Y4K4 1xPhospho [S433(100)]	1	2471.09	5.49175e+06		High	5.452e-05	7.601e-12	7.33	24.51
Rep_1	High	[R].RQSSGSATNVASTPDNR.[G]	2xPhospho [S3(100); S6(100)]	0.000867553	8.95807e-05	1	1	2	2	Q7Z460	Q7Z460 [644-660]	Q7Z460 2xPhospho [S646(100); S649(100)]	1	1907.76	7.38387e+06		High	5.452e-05	0.0001156	5.71	10.18
Rep_1	High	[R].RQSSGSATNVASTPDNR.[G]	1xPhospho [S3(100)]	1.58214e-08	8.95807e-05	1	1	2	3	Q7Z460	Q7Z460 [644-660]	Q7Z460 1xPhospho [S646(100)]	1	1827.8	2.21284e+07		High	5.452e-05	3.489e-10	6.37	8.03
Rep_1	High	[R].RQSGLYDSQNPPTVNNCAQDRESPDGSYTEEQSQESEMK.[V]	1xCarbamidomethyl [C17]; 1xDeamidated [Q19]; 1xPhospho [S23]	5.92819e-07	8.95807e-05	1	1	1	1	Q96RU3	Q96RU3 [495-533]	Q96RU3 1xPhospho [S517]	2	4542.86		No Quan Values	High	5.452e-05	2.377e-08	7.4
Rep_1	High	[R].RQSGLYDSQNPPTVNNCAQDRESPDGSYTEEQSQESEMK.[V]	1xCarbamidomethyl [C17]; 1xPhospho [S23(99.9)]	2.91717e-07	8.95807e-05	1	1	1	1	Q96RU3	Q96RU3 [495-533]	Q96RU3 1xPhospho [S517(99.9)]	2	4541.87		No Quan Values	High	5.452e-05	1.041e-08	7.24
Rep_1	High	[R].RSEACPCQPDSGSPLPAEEEK.[R]	2xCarbamidomethyl [C5; C7]; 1xDeamidated [Q8]; 1xPhospho [S13(100)]	7.34815e-06	8.95807e-05	1	1	1	1	Q14160	Q14160 [492-512]	Q14160 1xPhospho [S504(100)]	1	2424.97		No Quan Values	High	5.452e-05	4.474e-07	3.31
Rep_1	High	[R].RTSSTLDSEGTFNSYR.[K]	1xPhospho [S3(100)]	5.09777e-08	8.95807e-05	1	1	2	2	Q92609	Q92609 [41-56]	Q92609 1xPhospho [S43(100)]	1	1900.81	2.05359e+07		High	5.452e-05	1.364e-09	6.26	24.33
Rep_1	High	[R].RCSVTSMESTVSSGTQTTVQDDPEQFEVIK.[Q]	1xCarbamidomethyl [C2]; 2xDeamidated [Q16; Q20]; 2xPhospho [S3(100); T5(97.3)]	0.000492192	8.95807e-05	1	1	1	1	Q9Y6D5	Q9Y6D5 [612-641]	Q9Y6D5 2xPhospho [S614(100); T616(97.3)]	1	3508.44		Not Reliable	High	5.452e-05	5.991e-05	5.33
Rep_1	High	[R].RCSVTSMESTVSSGTQTTVQDDPEQFEVIK.[Q]	1xCarbamidomethyl [C2]; 2xPhospho [S3(100); T5(97.8)]	0.000465064	8.95807e-05	1	1	1	1	Q9Y6D5	Q9Y6D5 [612-641]	Q9Y6D5 2xPhospho [S614(100); T616(97.8)]	1	3506.47	1.3804e+06		High	5.452e-05	5.611e-05	6.21	55.1
Rep_1	High	[K].QPPVSPGTALVGSQKEPSEVPTPK.[R]	1xPhospho [T22(100)]	8.00079e-06	8.95807e-05	1	1	3	4	P17096	P17096 [32-55]	P17096 1xPhospho [T53(100)]	1	2510.25	1.07723e+07		High	5.452e-05	4.938e-07	5.52	34.26
Rep_1	High	[K].QPPPLAPQSPQGGVMGGSNSNQQQQMR.[L]	1xDeamidated [Q8]; 1xPhospho [S9(100)]	0.000308304	8.95807e-05	1	1	1	1	P46937	P46937 [281-307]	P46937 1xPhospho [S289(100)]	0	2900.28		Not Reliable	High	5.452e-05	3.488e-05	2.76
Rep_1	High	[R].QPPGVPNGPSSPTNESAPELPQR.[H]	1xDeamidated [N/Q]; 1xPhospho [S/T]	1.23307e-05	8.95807e-05	1	1	4	4	Q8TF74	Q8TF74 [257-279]		0	2437.1	282227		High	5.452e-05	8.167e-07	4.84	35.76
Rep_1	High	[R].QPPGVPNGPSSPTNESAPELPQR.[H]	1xPhospho [S11(96.1)]	5.44461e-07	8.95807e-05	1	1	3	6	Q8TF74	Q8TF74 [257-279]	Q8TF74 1xPhospho [S267(96.1)]	0	2436.12	4.98258e+06		High	5.452e-05	2.162e-08	5.04	34.48
Rep_1	High	[R].QPLSEASNQQPLSGGEEK.[S]	1xPhospho [S13(100)]	0.000931228	8.95807e-05	1	1	1	2	Q9NQW6	Q9NQW6 [42-59]	Q9NQW6 1xPhospho [S54(100)]	0	1978.88	3.07031e+06		High	5.452e-05	0.0001252	5.56	21.16
Rep_1	High	[K].QPLLLSEDEEDTKR.[V]	1xDeamidated [Q1]; 1xPhospho [S6(100)]	5.16475e-05	8.95807e-05	1	2	1	2	B5ME19	B5ME19 [34-47]	B5ME19 1xPhospho [S39(100)]	1	1753.79	1.36406e+06		High	5.452e-05	4.353e-06	4.26	29.76
Rep_1	High	[K].QPLLLSEDEEDTKR.[V]	1xPhospho [S6(100)]	4.93994e-06	8.95807e-05	1	2	1	38	B5ME19	B5ME19 [34-47]	B5ME19 1xPhospho [S39(100)]	1	1752.81	1.85924e+08		High	5.452e-05	2.81e-07	5	27.46
Rep_1	High	[R].QPKSPGSTPTTPTSSQAPQK.[L]	1xPhospho [S/T]	0.000291307	8.95807e-05	1	1	1	1	P35658	P35658 [427-446]		1	2104.99		No Quan Values	High	5.452e-05	3.257e-05	3.67
Rep_1	High	[R].QPGYQPPNPHPGPSSPPAAPASKR.[S]	1xPhospho [S15(98.2)]	6.97835e-07	8.95807e-05	1	1	1	2	Q9BUL9	Q9BUL9 [148-171]	Q9BUL9 1xPhospho [S162(98.2)]	1	2515.19	7.15127e+06		High	5.452e-05	2.882e-08	5.77	17.42
Rep_1	High	[R].QPGYQPPNPHPGPSSPPAAPASK.[R]	1xPhospho [S/Y]	6.19824e-06	8.95807e-05	1	1	2	6	Q9BUL9	Q9BUL9 [148-170]		0	2359.09	48358280		High	5.452e-05	3.68e-07	5.36	21.19
Rep_1	High	[K].QPGVDSLSPVASLPK.[Q]	1xPhospho [S8(98.7)]	0.000217834	8.95807e-05	1	1	1	1	Q9UBW7	Q9UBW7 [298-312]	Q9UBW7 1xPhospho [S305(98.7)]	0	1574.78	1.91151e+06		High	5.452e-05	2.331e-05	3.9	45.08
Rep_1	High	[R].QPGSTAQYDAGAGSPEAEPTDSDSPPSSSADASR.[F]	1xDeamidated [Q1]; 1xPhospho [S24(100)]	1.49029e-06	8.95807e-05	1	1	1	1	O14976	O14976 [757-790]	O14976 1xPhospho [S780(100)]	0	3374.35		No Quan Values	High	5.452e-05	6.979e-08	5.36
Rep_1	High	[R].QPGSTAQYDAGAGSPEAEPTDSDSPPSSSADASR.[F]	1xPhospho [S24(99.9)]	2.50577e-05	8.95807e-05	1	1	1	1	O14976	O14976 [757-790]	O14976 1xPhospho [S780(99.9)]	0	3373.36	671628		High	5.452e-05	1.875e-06	3.2	25.35
Rep_1	High	[R].QPSNSPPPMSSAMIQPHGAASSSQFQGLPSR.[S]	1xDeamidated [N/Q]; 1xOxidation [M]; 1xPhospho [S3(96.8)]	0.0001218	8.95807e-05	1	1	2	2	Q9Y2K2	Q9Y2K2 [744-774]	Q9Y2K2 1xPhospho [S746(96.8)]	0	3276.44	3.46052e+06		High	5.452e-05	1.184e-05	2.79	36.78
Rep_1	High	[K].QPGQVIGATTPSTGSPTNK.[I]	1xPhospho [S/T]	8.46778e-06	8.95807e-05	1	1	1	2	Q9ULM3	Q9ULM3 [505-523]		0	1920.91	1.26895e+06		High	5.452e-05	5.291e-07	4.13	21.44
Rep_1	High	[K].QPAQSQNLSPLSGFSR.[S]	1xPhospho [S9(99)]	9.09003e-06	8.95807e-05	1	1	1	3	Q9P2M7	Q9P2M7 [244-259]	Q9P2M7 1xPhospho [S252(99)]	0	1796.83	1.46792e+07		High	5.452e-05	5.715e-07	5.01	40.37
Rep_1	High	[R].QPAQELSPTPGGTAHQALK.[A]	1xPhospho [S7(100)]	2.94382e-06	8.95807e-05	1	1	1	2	Q9UPN4	Q9UPN4 [375-393]	Q9UPN4 1xPhospho [S381(100)]	0	2010.96	28288570		High	5.452e-05	1.538e-07	4.83	19.9
Rep_1	High	[K].QPAPKPEPSFSEYASVQVPR.[K]	1xPhospho [Y/S]	0.000193101	8.95807e-05	1	1	1	1	P78324	P78324 [484-503]		0	2294.09		No Quan Values	High	5.452e-05	2.018e-05	3.4
Rep_1	High	[R].QNYVDLVSSLSPSLESSSQVEPGTDRK.[S]	1xDeamidated [Q19]; 1xPhospho [S11(100)]	3.24456e-07	8.95807e-05	1	1	1	1	O75521	O75521 [109-135]	O75521 1xPhospho [S119(100)]	1	3003.38		No Quan Values	High	5.452e-05	1.177e-08	6.55
Rep_1	High	[K].QNVPSGGPVPSPQTYRPSSASPSGKPSGSAVNMGSVQGHYVQQAK.[Q]	1xPhospho [T14(80.5)]	1.14761e-09	8.95807e-05	1	1	1	1	Q5JSZ5	Q5JSZ5 [2143-2187]	Q5JSZ5 1xPhospho [T2156(80.5)]	0	4588.17		No Quan Values	High	5.452e-05	1.638e-11	10.66
Rep_1	High	[K].QNTAWDTETSPRGER.[K]	1xPhospho [T/S]	0.000120085	8.95807e-05	1	1	1	1	Q8NDV7	Q8NDV7 [730-744]		1	1827.77	3.92339e+06		High	5.452e-05	1.162e-05	5.15	14.53
Rep_1	High	[R].QNSTSLTGKPGALPANLDDMK.[V]	1xPhospho [S5(96.2)]	1.89281e-07	8.95807e-05	1	1	1	1	Q969V6	Q969V6 [331-351]	Q969V6 1xPhospho [S335(96.2)]	0	2238.05	3.5101e+06		High	5.452e-05	6.293e-09	6.24	39.7
Rep_1	High	[R].QNSSSSDSGGSIVR.[D]	1xPhospho [S]	0.000146455	8.95807e-05	1	1	1	1	Q12929	Q12929 [657-670]		0	1460.6	8.14533e+06		High	5.452e-05	1.462e-05	2.76	3.96
Rep_1	High	[R].QNSSDSISSLNSITSHSSIGSSK.[D]	1xPhospho [S3(98.8)]	6.58741e-11	8.95807e-05	1	1	1	1	Q8NEY1	Q8NEY1 [1179-1201]	Q8NEY1 1xPhospho [S1181(98.8)]	0	2403.07	985662		High	5.452e-05	5.879e-13	7.49	36.06
Rep_1	High	[R].QNSQLPAQVQNGPSQEELEIQRR.[Q]	1xPhospho [S3(100)]	0.000639734	8.95807e-05	1	1	1	1	Q8N8S7	Q8N8S7 [123-145]	Q8N8S7 1xPhospho [S125(100)]	1	2729.3	2215449		High	5.452e-05	8.09e-05	3.92	33.77
Rep_1	High	[R].QNSPVTQDGIQESPWQDR.[H]	1xPhospho [S/T]	4.2264e-06	8.95807e-05	1	1	2	2	O75815	O75815 [81-98]		0	2164.93	38820674		High	5.452e-05	2.348e-07	6.71	36.64
Rep_1	High	[R].QNSPAGNKENIKPNETSPSFSK.[A]	1xPhospho [T/S]	5.85641e-06	8.95807e-05	1	1	2	3	Q99700	Q99700 [756-777]		1	2454.13	4.42428e+07		High	5.452e-05	3.443e-07	4.89	13.63
Rep_1	High	[R].QNSIGNTPSGPVLASPQAGIIPTEAVAMPIPAASPTPASPASNR.[A]	1xDeamidated [Q17]; 1xOxidation [M28]; 2xPhospho [S34(99.7); S39(99.3)]	4.35655e-05	8.95807e-05	1	1	1	1	Q99700	Q99700 [695-738]	Q99700 2xPhospho [S728(99.7); S733(99.3)]	0	4412.09	419067		High	5.452e-05	3.55e-06	4.47	70.02
Rep_1	High	[R].QPDISCILGTGGKSPR.[L]	1xCarbamidomethyl [C6]; 1xPhospho [S14(100)]	3.0011e-07	8.95807e-05	1	1	2	4	P57740	P57740 [73-88]	P57740 1xPhospho [S86(100)]	1	1765.83	2.63927e+07		High	5.452e-05	1.082e-08	6.45	37.32
Rep_1	High	[R].QNSIGNTPSGPVLASPQAGIIPTEAVAMPIPAASPTPASPASNR.[A]	2xDeamidated [Q1; Q17]; 2xPhospho [S34(99.8); S39(95.1)]	0.000308304	8.95807e-05	1	1	1	1	Q99700	Q99700 [695-738]	Q99700 2xPhospho [S728(99.8); S733(95.1)]	0	4397.08		No Quan Values	High	5.452e-05	3.49e-05	8.08
Rep_1	High	[R].QPSPSPSPTERAPASEEEFQFLR.[C]	1xPhospho [S5(100)]	3.03451e-05	8.95807e-05	1	1	1	1	P29590	P29590 [34-56]	P29590 1xPhospho [S38(100)]	1	2667.21	1174864		High	5.452e-05	2.337e-06	5.59	45.67
Rep_1	High	[R].QQAAYYAQTSPQGMPQHPPAPQGQ.[-]	1xPhospho [S10(98.4)]	1.16042e-07	8.95807e-05	1	1	2	3	Q96AE4	Q96AE4 [621-644]	Q96AE4 1xPhospho [S630(98.4)]	0	2661.16	2.44258e+07		High	5.452e-05	3.573e-09	5.28	31.39
Rep_1	High	[R].QQSIEDKEDKPPPR.[Q]	1xPhospho [S3(100)]	4.57824e-05	8.95807e-05	1	1	1	1	Q5JSZ5	Q5JSZ5 [478-491]	Q5JSZ5 1xPhospho [S480(100)]	1	1746.81	18076920		High	5.452e-05	3.779e-06	3.1	7.56
Rep_1	High	[R].QQSHFAMMHGGTGFAGIDSSSPEVK.[G]	1xOxidation [M8]; 1xPhospho [S/T]	0.00127165	8.95807e-05	1	1	2	2	Q15365	Q15365 [244-268]		0	2702.14	738766		High	5.452e-05	0.0001797	4.4	36.76
Rep_1	High	[R].QQSHFAMMHGGTGFAGIDSSSPEVK.[G]	1xPhospho [S21(99.9)]	1.01212e-08	8.95807e-05	1	1	1	5	Q15365	Q15365 [244-268]	Q15365 1xPhospho [S264(99.9)]	0	2686.14	1.22065e+07		High	5.452e-05	2.077e-10	9.51	40.46
Rep_1	High	[K].QQSEEDLLLQDFSR.[N]	1xPhospho [S3(100)]	0.000228917	8.95807e-05	1	1	1	1	Q9UNL2	Q9UNL2 [9-22]	Q9UNL2 1xPhospho [S11(100)]	0	1787.78		No Quan Values	High	5.452e-05	2.461e-05	3.63
Rep_1	High	[K].QQQQHQWQQHQQGSAPPTPVPPSPPQPVTLGAVPAPQAPPPPPK.[A]	1xPhospho [S23(99.8)]	9.22989e-09	8.95807e-05	1	1	2	4	P48634	P48634 [658-701]	P48634 1xPhospho [S680(99.8)]	0	4736.35	13070182		High	5.452e-05	1.859e-10	8.61	47.06
Rep_1	High	[K].QQPQPSQTESPQEAQIIQAK.[K]	1xPhospho [S10(100)]	8.28955e-06	8.95807e-05	1	1	1	1	O96020	O96020 [12-31]	O96020 1xPhospho [S21(100)]	0	2316.09	466959		High	5.452e-05	5.169e-07	4.11	27.38
Rep_1	High	[K].QQPQLPRPPTTGGSEGAGAAPCPPNPANSWVPGLSPGGSR.[R]	1xCarbamidomethyl [C22]; 2xDeamidated [Q2; Q4]; 1xPhospho [S35(97)]	0.00015174	8.95807e-05	1	1	1	1	Q9P206	Q9P206 [470-509]	Q9P206 1xPhospho [S504(97)]	0	4029.85		Not Reliable	High	5.452e-05	1.529e-05	5.51
Rep_1	High	[K].QQPQLPRPPTTGGSEGAGAAPCPPNPANSWVPGLSPGGSR.[R]	1xCarbamidomethyl [C22]; 1xDeamidated [N/Q]; 1xPhospho [S35(97.8)]	5.57281e-06	8.95807e-05	1	1	3	3	Q9P206	Q9P206 [470-509]	Q9P206 1xPhospho [S504(97.8)]	0	4028.87	526141		High	5.452e-05	3.248e-07	7.62	54.58
Rep_1	High	[K].QQPQLPRPPTTGGSEGAGAAPCPPNPANSWVPGLSPGGSR.[R]	1xCarbamidomethyl [C22]; 1xPhospho [S35(100)]	1.67114e-09	8.95807e-05	1	1	1	3	Q9P206	Q9P206 [470-509]	Q9P206 1xPhospho [S504(100)]	0	4027.89	29394206		High	5.452e-05	2.549e-11	12.61	53.04
Rep_1	High	[R].QQPPLGPSSSLLSLPGLK.[S]	2xPhospho [S10(100); S13(100)]	0.000892484	8.95807e-05	1	1	1	1	Q4KMP7	Q4KMP7 [649-666]	Q4KMP7 2xPhospho [S658(100); S661(100)]	0	1978.97	417416		High	5.452e-05	0.0001194	4.55	76.91
Rep_1	High	[R].QQPPLGPSSSLLSLPGLK.[S]	1xPhospho [S13(100)]	9.53356e-07	8.95807e-05	1	1	3	13	Q4KMP7	Q4KMP7 [649-666]	Q4KMP7 1xPhospho [S661(100)]	0	1899	4.61717e+07		High	5.452e-05	4.153e-08	4.98	68.5
Rep_1	High	[K].QQPPEPEWIGDGESTSPSDKVVK.[K]	1xPhospho [S16(100)]	7.26709e-08	8.95807e-05	1	1	2	3	Q8NE71	Q8NE71 [7-29]	Q8NE71 1xPhospho [S22(100)]	1	2590.17	3.55314e+07		High	5.452e-05	2.067e-09	7.59	36.93
Rep_1	High	[K].QQPPEPEWIGDGESTSPSDK.[V]	1xPhospho [S16(95)]	1.79557e-05	8.95807e-05	1	1	1	1	Q8NE71	Q8NE71 [7-26]	Q8NE71 1xPhospho [S22(95)]	0	2263.94	3.58928e+06		High	5.452e-05	1.273e-06	4.84	38.48
Rep_1	High	[R].QPSVETLDSPTGSHVEWCK.[Q]	1xCarbamidomethyl [C18]; 1xPhospho [S9(100)]	0.000667516	8.95807e-05	1	1	1	1	Q13613	Q13613 [41-59]	Q13613 1xPhospho [S49(100)]	0	2236.96	5508058		High	5.452e-05	8.53e-05	4.41	35.05
Rep_1	High	[R].QQNSGRMSPMGTASGSNSPTSDSASVQR.[A]	1xOxidation [M7]; 1xPhospho [S8(98.2)]	3.61592e-06	8.95807e-05	1	1	1	1	O76080	O76080 [41-68]	O76080 1xPhospho [S48(98.2)]	1	2921.21		No Quan Values	High	5.452e-05	1.964e-07	5.67
Rep_1	High	[R].QQNSGRMSPMGTASGSNSPTSDSASVQR.[A]	1xPhospho [S8(100)]	2.92618e-09	8.95807e-05	1	1	1	1	O76080	O76080 [41-68]	O76080 1xPhospho [S48(100)]	1	2905.22	9301800		High	5.452e-05	4.881e-11	9.3	18.35
Rep_1	High	[K].QQLSPSPGQEAGILPETEK.[A]	1xPhospho [S4(100)]	4.24796e-07	8.95807e-05	1	1	2	4	Q17RY0	Q17RY0 [94-112]	Q17RY0 1xPhospho [S97(100)]	0	2088.98	6.55912e+06		High	5.452e-05	1.616e-08	5.45	39.37
Rep_1	High	[K].QQLPQTPPSCLK.[T]	1xCarbamidomethyl [C10]; 1xPhospho [T6(100)]	0.000532094	8.95807e-05	1	1	1	3	Q8IY81	Q8IY81 [568-579]	Q8IY81 1xPhospho [T573(100)]	0	1476.69	13477179		High	5.452e-05	6.537e-05	3.24	27.54
Rep_1	High	[K].QQIENGSGAEDNGDSSHCSNASTHSNQEAGPSNKR.[T]	1xCarbamidomethyl [C18]; 1xDeamidated [N26]; 1xPhospho [S7(100)]	3.1664e-05	8.95807e-05	1	1	1	1	Q99496	Q99496 [162-196]	Q99496 1xPhospho [S168(100)]	1	3751.49	871019		High	5.452e-05	2.45e-06	4.26	7.25
Rep_1	High	[R].QQEEEAVELQPPPPAPLSPPPPAPTAPQPPGDPLMSR.[L]	1xDeamidated [Q]; 1xPhospho [S18(100)]	2.18993e-05	8.95807e-05	1	1	2	2	Q6NYC8	Q6NYC8 [415-451]	Q6NYC8 1xPhospho [S432(100)]	0	3943.88		No Quan Values	High	5.452e-05	1.598e-06	3.99
Rep_1	High	[R].QQEEEAVELQPPPPAPLSPPPPAPTAPQPPGDPLMSR.[L]	1xPhospho [S18(100)]	2.92881e-05	8.95807e-05	1	1	1	1	Q6NYC8	Q6NYC8 [415-451]	Q6NYC8 1xPhospho [S432(100)]	0	3942.9	787904		High	5.452e-05	2.251e-06	4.39	61.87
Rep_1	High	[K].QQDSQPEEVMDVLEMVENVK.[H]	1xPhospho [S4(100)]	8.40795e-06	8.95807e-05	1	1	1	1	Q9H307	Q9H307 [378-397]	Q9H307 1xPhospho [S381(100)]	0	2427.05	280645		High	5.452e-05	5.242e-07	3.85	88.44
Rep_1	High	[R].QQDLHLESPQRQPEYSPESPR.[C]	1xPhospho [S19(100)]	0.000424131	8.95807e-05	1	1	2	2	Q9H6F5	Q9H6F5 [95-115]	Q9H6F5 1xPhospho [S113(100)]	1	2601.17	30647181		High	5.452e-05	5.05e-05	5.54	23.51
Rep_1	High	[K].QQDATVEPETEVVGPELPDDLEPQAAPTSTKK.[K]	1xPhospho [S/T]	0.000352751	8.95807e-05	1	1	1	1	O15446	O15446 [392-423]		1	3499.64	944244		High	5.452e-05	4.059e-05	5.43	50.76
Rep_1	High	[R].QQAGAQGPGSADLEDGEMGKR.[G]	1xOxidation [M18]; 1xPhospho [S10(100)]	0.000617467	8.95807e-05	1	1	1	1	Q9C0C2	Q9C0C2 [1064-1084]	Q9C0C2 1xPhospho [S1073(100)]	1	2197.92	2.03144e+06		High	5.452e-05	7.806e-05	3.07	13.35
Rep_1	High	[R].QQAGAQGPGSADLEDGEMGKR.[G]	1xPhospho [S10(100)]	1.4605e-09	8.95807e-05	1	1	1	1	Q9C0C2	Q9C0C2 [1064-1084]	Q9C0C2 1xPhospho [S1073(100)]	1	2181.92	11110271		High	5.452e-05	2.174e-11	8.48	18.89
Rep_1	High	[R].QQAAYYAQTSPQGMPQHPPAPQGQ.[-]	1xDeamidated [Q]; 1xOxidation [M14]; 1xPhospho [S10(98)]	7.40044e-06	8.95807e-05	1	1	4	8	Q96AE4	Q96AE4 [621-644]	Q96AE4 1xPhospho [S630(98)]	0	2678.13	2.53142e+06		High	5.452e-05	4.533e-07	3.82	25.03
Rep_1	High	[R].QQAAYYAQTSPQGMPQHPPAPQGQ.[-]	1xOxidation [M14]; 1xPhospho [T/S/Y]	2.47817e-07	8.95807e-05	1	1	2	14	Q96AE4	Q96AE4 [621-644]		0	2677.15	1.13958e+07		High	5.452e-05	8.617e-09	5.63	23.47
Rep_1	High	[R].QQNSGRMSPMGTASGSNSPTSDSASVQR.[A]	1xDeamidated [N3]; 1xPhospho [S4(99.9)]	0.000485265	8.95807e-05	1	1	1	1	O76080	O76080 [41-68]	O76080 1xPhospho [S44(99.9)]	1	2906.2	75904096		High	5.452e-05	5.899e-05	3.22	18.48
Rep_1	High	[R].QNSIGNTPSGPVLASPQAGIIPTEAVAMPIPAASPTPASPASNR.[A]	1xDeamidated [Q17]; 2xPhospho [S34(99.9); S39(99.7)]	1.41812e-06	8.95807e-05	1	1	1	1	Q99700	Q99700 [695-738]	Q99700 2xPhospho [S728(99.9); S733(99.7)]	0	4396.09		No Quan Values	High	5.452e-05	6.584e-08	8.36
Rep_1	High	[R].QNSIGNTPSGPVLASPQAGIIPTEAVAMPIPAASPTPASPASNR.[A]	2xPhospho [S34(96.3); S39(99.8)]	1.83987e-07	8.95807e-05	1	1	1	1	Q99700	Q99700 [695-738]	Q99700 2xPhospho [S728(96.3); S733(99.8)]	0	4395.11	1.74946e+06		High	5.452e-05	6.079e-09	8.43	78.27
Rep_1	High	[R].QNSIGNTPSGPVLASPQAGIIPTEAVAMPIPAASPTPASPASNR.[A]	2xDeamidated [Q1; Q17]; 1xOxidation [M28]; 1xPhospho [S34(100)]	6.79677e-06	8.95807e-05	1	1	1	3	Q99700	Q99700 [695-738]	Q99700 1xPhospho [S728(100)]	0	4333.11		No Quan Values	High	5.452e-05	4.088e-07	8.38
Rep_1	High	[K].QITQEEDDSDEEVAPENFFSLPEK.[A]	1xPhospho [S9(100)]	1.15683e-05	8.95807e-05	1	1	1	2	Q92733	Q92733 [259-282]	Q92733 1xPhospho [S267(100)]	0	2876.2	1.642e+06		High	5.452e-05	7.589e-07	4.83	65.84
Rep_1	High	[R].QLSTSSDSPAPASSSSQVTASTSQQPVR.[R]	1xPhospho [S/T]	1.20471e-06	8.95807e-05	1	1	1	2	Q7Z3B3	Q7Z3B3 [825-852]		0	2871.3	570089		High	5.452e-05	5.458e-08	4.84	25.49
Rep_1	High	[R].QLSSTSPLAPYPTSQMVSSDR.[S]	1xPhospho [S3(97)]	8.39117e-07	8.95807e-05	1	1	2	3	Q6UUV7	Q6UUV7 [408-428]	Q6UUV7 1xPhospho [S410(97)]	0	2332.05	1.71823e+06		High	5.452e-05	3.559e-08	5.65	45.01
Rep_1	High	[R].QLSSSSSYSGDISR.[H]	1xPhospho [S7(100)]	6.24234e-06	8.95807e-05	1	1	4	6	P33527	P33527 [913-926]	P33527 1xPhospho [S919(100)]	0	1553.65	6.4648e+06		High	5.452e-05	3.703e-07	3.91	19.99
Rep_1	High	[R].QLSSGVSEIR.[H]	1xPhospho [S3(100)]	0.000819758	8.95807e-05	1	1	1	12	P04792	P04792 [80-89]	P04792 1xPhospho [S82(100)]	0	1155.54	1.81954e+09		High	5.452e-05	0.0001086	2.45	23.9
Rep_1	High	[R].QLSPTPGYPSQYQLYAMENTR.[Q]	1xPhospho [S3(100)]	2.58588e-07	8.95807e-05	1	1	1	1	O75376	O75376 [1590-1610]	O75376 1xPhospho [S1592(100)]	0	2524.12	3.88311e+06		High	5.452e-05	9.05e-09	6.31	52.89
Rep_1	High	[R].QLSMSSADSADAKR.[T]	1xPhospho [S3(100)]	1.45892e-06	8.95807e-05	1	1	1	1	Q5JSZ5	Q5JSZ5 [414-427]	Q5JSZ5 1xPhospho [S416(100)]	1	1546.66	2.51162e+06		High	5.452e-05	6.817e-08	4.9	13.32
Rep_1	High	[R].QISLPDLSQEEPQLK.[T]	1xPhospho [S3(100)]	7.50614e-06	8.95807e-05	1	1	1	2	Q15390	Q15390 [117-131]	Q15390 1xPhospho [S119(100)]	0	1804.87	3.72554e+06		High	5.452e-05	4.577e-07	4.76	56.01
Rep_1	High	[R].QLSLEGSGLGVEDLKDNTPSGK.[S]	1xPhospho [S3(100)]	2.39185e-07	8.95807e-05	1	1	1	2	Q9UMZ2	Q9UMZ2 [750-771]	Q9UMZ2 1xPhospho [S752(100)]	1	2324.1		No Quan Values	High	5.452e-05	8.301e-09	5.55
Rep_1	High	[K].QISGQYSGSPQLLK.[N]	1xPhospho [S9(100)]	0.000653477	8.95807e-05	1	1	1	1	Q96N67	Q96N67 [22-35]	Q96N67 1xPhospho [S30(100)]	0	1585.76	12333956		High	5.452e-05	8.349e-05	3.59	32.96
Rep_1	High	[R].QLSESESSLEMDDER.[Y]	1xPhospho [S3(100)]	0.000323987	8.95807e-05	1	1	1	1	Q16204	Q16204 [321-335]	Q16204 1xPhospho [S323(100)]	0	1834.7		No Quan Values	High	5.452e-05	3.671e-05	3.2
Rep_1	High	[R].QLSALSSDGEGQGRPVPR.[R]	1xPhospho [S6(98.5)]	3.91697e-05	8.95807e-05	1	1	1	2	O15438	O15438 [906-923]	O15438 1xPhospho [S911(98.5)]	0	1933.91	6.7855e+06		High	5.452e-05	3.144e-06	5.07	21.2
Rep_1	High	[R].QLRDHLPPPSSASPSR.[A]	1xPhospho [S13(98)]	0.000100579	8.95807e-05	1	1	1	1	Q2YD98	Q2YD98 [466-481]	Q2YD98 1xPhospho [S478(98)]	1	1824.88	2.36752e+06		High	5.452e-05	9.447e-06	4.34	13.67
Rep_1	High	[K].QITQEEDDSDEEVAPENFFSLPEK.[A]	1xDeamidated [N17]; 1xPhospho [T3(97.9)]	0.000107207	8.95807e-05	1	1	1	1	Q92733	Q92733 [259-282]	Q92733 1xPhospho [T261(97.9)]	0	2877.19		Not Reliable	High	5.452e-05	1.019e-05	4.36
Rep_1	High	[R].QLQPPAAPSPQSYGSPASWSFAPLSAAPSPSSSR.[S]	1xDeamidated [Q11]; 1xPhospho [S9(89.3)]	1.38121e-05	8.95807e-05	1	1	1	1	Q6PCB5	Q6PCB5 [68-101]	Q6PCB5 1xPhospho [S76(89.3)]	0	3492.61		No Quan Values	High	5.452e-05	9.351e-07	3.56
Rep_1	High	[R].QLQPAPLEPLGSPDAGLGAAVGK.[E]	1xPhospho [S12(100)]	5.55054e-08	8.95807e-05	1	1	1	1	O95219	O95219 [11-33]	O95219 1xPhospho [S22(100)]	0	2266.15	1.53779e+06		High	5.452e-05	1.511e-09	6.61	60.07
Rep_1	High	[K].QIQELEEVLSGLTLSPEQGTNEK.[S]	1xPhospho [S15(100)]	1.5934e-08	8.95807e-05	1	1	1	1	Q9UNY4	Q9UNY4 [446-468]	Q9UNY4 1xPhospho [S460(100)]	0	2622.25	798494		High	5.452e-05	3.516e-10	7.27	77.33
Rep_1	High	[R].QLQEDQENNLQDNQTSNSSPCR.[S]	1xCarbamidomethyl [C21]; 1xPhospho [S19(100)]	2.47049e-05	8.95807e-05	1	1	1	1	Q92576	Q92576 [1596-1617]	Q92576 1xPhospho [S1614(100)]	0	2685.08	10622463		High	5.452e-05	1.844e-06	7.54	17.5
Rep_1	High	[R].QLQASPGLGAGATR.[S]	1xPhospho [S5(100)]	3.54681e-05	8.95807e-05	1	1	1	1	Q92630	Q92630 [26-39]	Q92630 1xPhospho [S30(100)]	0	1406.68	4349492		High	5.452e-05	2.807e-06	3.95	22.61
Rep_1	High	[K].QLPLEPESPSGQVGPRPAPPQEESPSSEAK.[S]	2xPhospho [S8(100); S24(99.9)]	0.000115084	8.95807e-05	1	1	1	2	Q3KQU3	Q3KQU3 [63-92]	Q3KQU3 2xPhospho [S70(100); S86(99.9)]	0	3285.47	4.56052e+06		High	5.452e-05	1.108e-05	5.44	41.25
Rep_1	High	[K].QLPLEPESPSGQVGPRPAPPQEESPSSEAK.[S]	1xDeamidated [Q]; 1xPhospho [S10(96.6)]	0.000112662	8.95807e-05	1	1	3	3	Q3KQU3	Q3KQU3 [63-92]	Q3KQU3 1xPhospho [S72(96.6)]	0	3206.49		No Quan Values	High	5.452e-05	1.082e-05	4.56
Rep_1	High	[K].QLPLEPESPSGQVGPRPAPPQEESPSSEAK.[S]	1xPhospho [S24(100)]	8.21455e-07	8.95807e-05	1	1	2	5	Q3KQU3	Q3KQU3 [63-92]	Q3KQU3 1xPhospho [S86(100)]	0	3205.5	6.39182e+07		High	5.452e-05	3.48e-08	9.56	36.03
Rep_1	High	[R].QLPALDGSLMGPESPPAQEEEAPVSPHK.[K]	1xPhospho [S14(100)]	2.1658e-07	8.95807e-05	1	1	1	1	Q8N9T8	Q8N9T8 [615-642]	Q8N9T8 1xPhospho [S628(100)]	0	2991.38	3.36926e+06		High	5.452e-05	7.393e-09	7.03	50.46
Rep_1	High	[K].QLMEQDASSSPSAQVIGLK.[N]	1xOxidation [M3]; 1xPhospho [S10(99.9)]	3.88929e-05	8.95807e-05	1	1	1	2	Q9H4L5	Q9H4L5 [363-381]	Q9H4L5 1xPhospho [S372(99.9)]	0	2084.96	1.92022e+06		High	5.452e-05	3.13e-06	5.17	37.28
Rep_1	High	[K].QLMEQDASSSPSAQVIGLK.[N]	1xPhospho [S10(100)]	2.11597e-08	8.95807e-05	1	1	1	2	Q9H4L5	Q9H4L5 [363-381]	Q9H4L5 1xPhospho [S372(100)]	0	2068.96	15158976		High	5.452e-05	4.919e-10	7.04	44
Rep_1	High	[K].QLLQTVNVPIIDGAKEVSSLEGSPPPCLGQEEAVCTK.[I]	2xCarbamidomethyl [C27; C35]; 1xDeamidated [N7]; 1xPhospho [S/T]	0.000397921	8.95807e-05	1	1	1	1	Q02952	Q02952 [1373-1409]		1	4044.95		Not Reliable	High	5.452e-05	4.68e-05	5.13
Rep_1	High	[R].QLLLQQQQQQQVSGLKSPK.[R]	1xPhospho [S17(100)]	5.06175e-08	8.95807e-05	1	1	1	1	Q9H334	Q9H334 [67-85]	Q9H334 1xPhospho [S83(100)]	1	2259.19	13570206		High	5.452e-05	1.358e-09	9.86	29.12
Rep_1	High	[R].QILIACSPVSSVR.[K]	1xCarbamidomethyl [C6]; 1xPhospho [S7(100)]	1.79557e-05	8.95807e-05	1	1	1	4	Q5QJE6	Q5QJE6 [111-123]	Q5QJE6 1xPhospho [S117(100)]	0	1509.75	5.07719e+07		High	5.452e-05	1.265e-06	4.86	40.58
Rep_1	High	[R].QLQPPAAPSPQSYGSPASWSFAPLSAAPSPSSSR.[S]	1xPhospho [S/Y]	8.45088e-07	8.95807e-05	1	1	1	1	Q6PCB5	Q6PCB5 [68-101]		0	3491.63	419204		High	5.452e-05	3.606e-08	4.64	68.45
Rep_1	High	[K].QITTSPITVR.[K]	1xPhospho [S5(100)]	0.000555205	8.95807e-05	1	1	1	2	O95835	O95835 [609-618]	O95835 1xPhospho [S613(100)]	0	1195.61	1.9124e+07		High	5.452e-05	6.881e-05	3.17	28.29
Rep_1	High	[K].QIVGTPVNSEDSDTR.[Q]	1xPhospho [T5(100)]	4.64363e-05	8.95807e-05	1	1	1	3	Q5QJE6	Q5QJE6 [228-242]	Q5QJE6 1xPhospho [T232(100)]	0	1697.74	5.75482e+06		High	5.452e-05	3.851e-06	4.6	19.96
Rep_1	High	[R].QLVTSPSPMSSSDGK.[V]	1xPhospho [S5(100)]	1.07764e-05	8.95807e-05	1	1	1	1	Q2KHR2	Q2KHR2 [278-292]	Q2KHR2 1xPhospho [S282(100)]	0	1600.69	2.36618e+06		High	5.452e-05	6.977e-07	3.88	24.36
Rep_1	High	[R].QNSIGNTPSGPVLASPQAGIIPTEAVAMPIPAASPTPASPASNR.[A]	1xDeamidated [N/Q]; 1xOxidation [M28]; 1xPhospho [S34(97.1)]	2.10945e-06	8.95807e-05	1	1	5	7	Q99700	Q99700 [695-738]	Q99700 1xPhospho [S728(97.1)]	0	4332.12	95047.6		High	5.452e-05	1.047e-07	5.63	65.21
Rep_1	High	[R].QNSIGNTPSGPVLASPQAGIIPTEAVAMPIPAASPTPASPASNR.[A]	1xOxidation [M28]; 1xPhospho [S34(99.9)]	1.70182e-07	8.95807e-05	1	1	3	5	Q99700	Q99700 [695-738]	Q99700 1xPhospho [S728(99.9)]	0	4331.14	3.57262e+06		High	5.452e-05	5.565e-09	7.8	63.95
Rep_1	High	[R].QNSIGNTPSGPVLASPQAGIIPTEAVAMPIPAASPTPASPASNR.[A]	1xPhospho [S34(100)]	2.47321e-08	8.95807e-05	1	1	3	5	Q99700	Q99700 [695-738]	Q99700 1xPhospho [S728(100)]	0	4315.14	3.08445e+07		High	5.452e-05	5.861e-10	10.62	71.66
Rep_1	High	[R].QNSDPTSEGPGPSPNPPAWVRPDNEAPPKVPQR.[T]	1xPhospho [S3(99.8)]	3.27774e-09	8.95807e-05	1	1	1	2	Q8N4C8	Q8N4C8 [639-671]	Q8N4C8 1xPhospho [S641(99.8)]	1	3598.67	1.26199e+07		High	5.452e-05	5.562e-11	9.94	36.56
Rep_1	High	[R].QNSDPTSEGPGPSPNPPAWVRPDNEAPPK.[V]	1xDeamidated [N15]; 1xPhospho [S3(100)]	7.52936e-08	8.95807e-05	1	1	1	1	Q8N4C8	Q8N4C8 [639-667]	Q8N4C8 1xPhospho [S641(100)]	0	3119.37		Not Reliable	High	5.452e-05	2.154e-09	5.44
Rep_1	High	[R].QNSATESADSIEIYVPEAQTRL.[-]	1xPhospho [T/S/Y]	0.00018506	8.95807e-05	1	1	1	1	Q9Y2H0	Q9Y2H0 [971-992]		1	2502.14	819155		High	5.452e-05	1.921e-05	4.26	61.16
Rep_1	High	[R].QNSATESADSIEIYVPEAQTR.[L]	1xPhospho [S3(100)]	9.31422e-08	8.95807e-05	1	1	2	3	Q9Y2H0	Q9Y2H0 [971-991]	Q9Y2H0 1xPhospho [S973(100)]	0	2389.06	4.93533e+06		High	5.452e-05	2.751e-09	4.71	50.99
Rep_1	High	[K].QNPTVGSHCAGLFSTSVLGGSSSAPNLQDYAR.[T]	1xCarbamidomethyl [C9]; 1xPhospho [S23(97.7)]	0.000258235	8.95807e-05	1	1	1	1	O43314	O43314 [1052-1083]	O43314 1xPhospho [S1074(97.7)]	0	3358.52		No Quan Values	High	5.452e-05	2.84e-05	4.81
Rep_1	High	[R].QNLYNNPFNSMSYTSPYSPNASSPYSSGFNSPSSTPVRPPIVK.[Q]	2xDeamidated [N9; N20]; 1xPhospho [S18(100)]	3.44762e-05	8.95807e-05	1	1	1	1	Q9P270	Q9P270 [184-226]	Q9P270 1xPhospho [S201(100)]	0	4763.13		No Quan Values	High	5.452e-05	2.712e-06	5.48
Rep_1	High	[R].QNLYNNPFNSMSYTSPYSPNASSPYSSGFNSPSSTPVRPPIVK.[Q]	1xDeamidated [N30]; 1xPhospho [S18(100)]	6.2366e-10	8.95807e-05	1	1	1	1	Q9P270	Q9P270 [184-226]	Q9P270 1xPhospho [S201(100)]	0	4762.14	1.19386e+06		High	5.452e-05	8.046e-12	9.04	63.58
Rep_1	High	[R].QNLWFANPGGSNSMPSQSR.[S]	1xPhospho [S13(100)]	0.000252801	8.95807e-05	1	1	1	1	Q5PRF9	Q5PRF9 [616-634]	Q5PRF9 1xPhospho [S628(100)]	0	2157.92	565726		High	5.452e-05	2.765e-05	3.72	48.77
Rep_1	High	[K].QNLLAPQNAVSSEETNDFKQETLPSK.[S]	1xPhospho [S12(98.4)]	6.52073e-09	8.95807e-05	1	1	1	1	P10451	P10451 [52-77]	P10451 1xPhospho [S63(98.4)]	1	2968.39	3650506		High	5.452e-05	1.248e-10	7.58	44.12
Rep_1	High	[K].QNLFQTGSNVSFSCGGETR.[V]	1xCarbamidomethyl [C14]; 1xPhospho [S11(100)]	0.000261922	8.95807e-05	1	1	1	2	Q9H4L5	Q9H4L5 [190-208]	Q9H4L5 1xPhospho [S200(100)]	0	2168.91	1.58425e+06		High	5.452e-05	2.879e-05	5.8	44.18
Rep_1	High	[R].QNGSNDSDRYSDNEEDSKIELK.[L]	1xDeamidated [N2]; 2xPhospho [S7(99.9); S11(100)]	8.07328e-05	8.95807e-05	1	1	1	2	P42167	P42167 [174-195]	P42167 2xPhospho [S180(99.9); S184(100)]	2	2704.03	7.53498e+06		High	5.452e-05	7.283e-06	5.69	23.1
Rep_1	High	[R].QNGSNDSDRYSDNEEDSKIELK.[L]	2xDeamidated [N2; N5]; 1xPhospho [S11(97.8)]	0.000587588	8.95807e-05	1	1	1	1	P42167	P42167 [174-195]	P42167 1xPhospho [S184(97.8)]	2	2625.05		Not Reliable	High	5.452e-05	7.341e-05	4.13
Rep_1	High	[R].QNGSNDSDRYSDNEEDSKIELK.[L]	1xDeamidated [N/Q]; 1xPhospho [S11(98.6)]	8.97177e-09	8.95807e-05	1	1	7	14	P42167	P42167 [174-195]	P42167 1xPhospho [S184(98.6)]	2	2624.06	1.17093e+08		High	5.452e-05	1.802e-10	7.45	18.89
Rep_1	High	[R].QNGSNDSDRYSDNEEDSKIELK.[L]	1xPhospho [S11(100)]	2.56761e-07	8.95807e-05	1	1	2	8	P42167	P42167 [174-195]	P42167 1xPhospho [S184(100)]	2	2623.08	3.40887e+08		High	5.452e-05	9.013e-09	7.67	17.41
Rep_1	High	[K].QNDTPKGPQPPTVSPIR.[S]	1xDeamidated [N/Q]; 1xPhospho [T/S]	0.000136431	8.95807e-05	1	1	3	5	P46087	P46087 [773-789]		1	1912.92	8.79901e+06		High	5.452e-05	1.347e-05	6.77	28.69
Rep_1	High	[K].QNDTPKGPQPPTVSPIR.[S]	1xPhospho [S14(100)]	2.88186e-06	8.95807e-05	1	1	2	8	P46087	P46087 [773-789]	P46087 1xPhospho [S786(100)]	1	1911.93	1.0255e+08		High	5.452e-05	1.503e-07	6.49	24.82
Rep_1	High	[R].QNAPPKGTDTQTPAVLSPSK.[T]	1xPhospho [S19(100)]	9.51448e-08	8.95807e-05	1	1	1	3	P46087	P46087 [716-735]	P46087 1xPhospho [S734(100)]	1	2117.03	26479731		High	5.452e-05	2.823e-09	5.36	18.81
Rep_1	High	[K].QMNMSPPPGNAGPVIMSIEEK.[M]	2xOxidation [M4; M]; 1xPhospho [S5(100)]	7.28166e-07	8.95807e-05	1	1	2	3	Q86U42	Q86U42 [146-166]	Q86U42 1xPhospho [S150(100)]	0	2339.01	1.85538e+06		High	5.452e-05	3.031e-08	6.73	46.67
Rep_1	High	[K].QMNMSPPPGNAGPVIMSIEEK.[M]	1xOxidation [M]; 1xPhospho [S5(100)]	7.56776e-09	8.95807e-05	1	1	3	13	Q86U42	Q86U42 [146-166]	Q86U42 1xPhospho [S150(100)]	0	2323.02	1.12802e+07		High	5.452e-05	1.475e-10	8.06	51.02
Rep_1	High	[K].QMNMSPPPGNAGPVIMSIEEK.[M]	1xDeamidated [N/Q]; 1xPhospho [S5(100)]	2.07559e-07	8.95807e-05	1	1	2	4	Q86U42	Q86U42 [146-166]	Q86U42 1xPhospho [S150(100)]	0	2308.01	550785		High	5.452e-05	7.015e-09	5.1	57.18
Rep_1	High	[K].QMNMSPPPGNAGPVIMSIEEK.[M]	1xPhospho [S5(100)]	6.48764e-08	8.95807e-05	1	1	1	10	Q86U42	Q86U42 [146-166]	Q86U42 1xPhospho [S150(100)]	0	2307.02	3.41126e+07		High	5.452e-05	1.809e-09	7.38	56
Rep_1	High	[R].QMLATTSPALMNGSGQSPSVLK.[G]	1xDeamidated [N12]; 1xPhospho [S17(98.7)]	5.27118e-09	8.95807e-05	1	1	2	3	Q9BZ29	Q9BZ29 [427-448]	Q9BZ29 1xPhospho [S443(98.7)]	0	2299.07	5.22293e+06		High	5.452e-05	9.674e-11	7.33	51.68
Rep_1	High	[R].QMLATTSPALMNGSGQSPSVLK.[G]	1xPhospho [S17(98.6)]	8.61531e-08	8.95807e-05	1	1	1	1	Q9BZ29	Q9BZ29 [427-448]	Q9BZ29 1xPhospho [S443(98.6)]	0	2298.09	8.34729e+06		High	5.452e-05	2.519e-09	8.34	49.73
Rep_1	High	[R].QMGYTEAIEVIQAASSPVK.[T]	1xPhospho [S16(99)]	6.19824e-06	8.95807e-05	1	1	2	3	P19838	P19838 [878-896]	P19838 1xPhospho [S893(99)]	0	2101.99	911239		High	5.452e-05	3.667e-07	4.66	64.93
Rep_1	High	[K].QMDTVLSSSPDVLFDPINGLTPDEEALSNER.[I]	1xDeamidated [Q1]; 1xOxidation [M2]; 1xPhospho [T4(100)]	1.46183e-05	8.95807e-05	1	1	1	1	O75113	O75113 [250-280]	O75113 1xPhospho [T253(100)]	0	3486.55		No Quan Values	High	5.452e-05	9.953e-07	4.32
Rep_1	High	[R].QLVYVEQAGSSPK.[L]	1xPhospho [S11(100)]	6.16644e-05	8.95807e-05	1	1	1	1	Q9C0H5	Q9C0H5 [397-409]	Q9C0H5 1xPhospho [S407(100)]	0	1485.7	826255		High	5.452e-05	5.36e-06	3.93	26.93
Rep_1	High	[R].QQSLGGSESPGPAPCSPGLSASPASSPGR.[R]	1xCarbamidomethyl [C15]; 1xDeamidated [Q2]; 1xPhospho [S]	2.54156e-05	8.95807e-05	1	1	1	5	Q8N612	Q8N612 [508-536]		0	2804.22	3.58277e+06		High	5.452e-05	1.909e-06	3.22	33.12
Rep_1	High	[R].QQSSSSKGDSPELKPR.[A]	1xPhospho [S10(100)]	1.40094e-05	8.95807e-05	1	1	1	1	Q5VWQ8	Q5VWQ8 [969-984]	Q5VWQ8 1xPhospho [S978(100)]	1	1810.83		No Quan Values	High	5.452e-05	9.496e-07	4.09
Rep_1	High	[R].QQSTPQAANSPPNLGAK.[I]	1xPhospho [S10(100)]	1.15683e-05	8.95807e-05	1	1	1	3	Q9Y4C1	Q9Y4C1 [316-332]	Q9Y4C1 1xPhospho [S325(100)]	0	1788.83	1.23465e+06		High	5.452e-05	7.581e-07	5.34	17.31
Rep_1	High	[R].QQSYDVTDELPLPPGWEMTFTATGQR.[Y]	1xPhospho [S3(100)]	3.2742e-06	8.95807e-05	1	1	1	3	Q9GZV5	Q9GZV5 [115-140]	Q9GZV5 1xPhospho [S117(100)]	0	3047.35	609476		High	5.452e-05	1.745e-07	4.99	83.52
Rep_1	High	[R].RAGGGGGLGAGSPALSGGQGR.[R]	1xPhospho [S12(100)]	1.78484e-08	8.95807e-05	1	1	1	5	Q6IQ22	Q6IQ22 [10-30]	Q6IQ22 1xPhospho [S21(100)]	1	1819.86	85392111		High	5.452e-05	4.028e-10	5.57	15.87
Rep_1	High	[R].RAGDPGEMPQSPTGLGQPK.[R]	1xPhospho [S11(100)]	7.88813e-06	8.95807e-05	1	1	1	1	Q9UIF9	Q9UIF9 [1387-1405]	Q9UIF9 1xPhospho [S1397(100)]	1	2002.91	2.44174e+06		High	5.452e-05	4.846e-07	5.89	23.32
Rep_1	High	[R].RAGAESPTMSVDGR.[Q]	1xPhospho [S6(100)]	0.000155002	8.95807e-05	1	1	1	1	O75362	O75362 [402-415]	O75362 1xPhospho [S407(100)]	1	1513.65	5.14644e+06		High	5.452e-05	1.56e-05	3.93	12.15
Rep_1	High	[K].RAFQLEEGEETEPDCKYSK.[K]	1xCarbamidomethyl [C15]; 1xPhospho [T11(100)]	1.24184e-05	8.95807e-05	1	1	1	1	P38432	P38432 [112-130]	P38432 1xPhospho [T122(100)]	2	2396.01	3248502		High	5.452e-05	8.229e-07	7.24	21.63
Rep_1	High	[R].RADNCSPVAEEETTGSAESTLPK.[A]	1xCarbamidomethyl [C5]; 1xPhospho [S6(100)]	1.73841e-07	8.95807e-05	1	1	1	1	Q9C0D5	Q9C0D5 [265-287]	Q9C0D5 1xPhospho [S270(100)]	1	2529.08	6134207		High	5.452e-05	5.691e-09	8.58	24.72
Rep_1	High	[R].RADLNQGIGEPQSPSRR.[V]	1xPhospho [S]	4.59258e-07	8.95807e-05	1	1	2	2	Q96C19	Q96C19 [62-78]		2	1960.93	16815524		High	5.452e-05	1.768e-08	6.24	12.09
Rep_1	High	[R].RADLNQGIGEPQSPSR.[R]	1xPhospho [S15(99.4)]	4.37893e-06	8.95807e-05	1	1	3	6	Q96C19	Q96C19 [62-77]	Q96C19 1xPhospho [S76(99.4)]	1	1804.83	2.56571e+08		High	5.452e-05	2.449e-07	6.11	16.25
Rep_1	High	[K].RAAVGQESPGGLEAGNAK.[A]	1xPhospho [S8(100)]	0.00015282	8.95807e-05	1	1	1	1	Q29RF7	Q29RF7 [1298-1315]	Q29RF7 1xPhospho [S1305(100)]	1	1791.84	8.04807e+06		High	5.452e-05	1.542e-05	7.33	13.95
Rep_1	High	[R].RAASAATAAPTATPAAQESGTIPK.[K]	1xPhospho [S4(100)]	6.3707e-10	8.95807e-05	1	1	4	8	O00116	O00116 [62-85]	O00116 1xPhospho [S65(100)]	1	2319.13	9.95392e+07		High	5.452e-05	8.296e-12	8.18	21.96
Rep_1	High	[R].RAAAAGSAPSQAGPGSAPSSAASGASSPAPASGPAPSAVSSSSPTPPVR.[L]	1xDeamidated [Q11]; 1xPhospho [S/T]	4.16304e-10	8.95807e-05	1	1	1	2	Q96C12	Q96C12 [76-124]		1	4308.02	968360		High	5.452e-05	5.055e-12	7.57	29.25
Rep_1	High	[R].RAAAAGSAPSQAGPGSAPSSAASGASSPAPASGPAPSAVSSSSPTPPVR.[L]	1xPhospho [T45(97.6)]	2.89701e-14	8.95807e-05	1	1	1	1	Q96C12	Q96C12 [76-124]	Q96C12 1xPhospho [T120(97.6)]	1	4307.03	1.9485e+06		High	5.452e-05	7.209e-17	10.58	29.04
Rep_1	High	[R].QYTSPEEIDAQLQAEK.[Q]	1xPhospho [S4(99)]	0.000128908	8.95807e-05	1	1	1	1	Q13442	Q13442 [16-31]	Q13442 1xPhospho [S19(99)]	0	1929.85	1.87426e+06		High	5.452e-05	1.262e-05	5.16	39.5
Rep_1	High	[R].QYLEAFATATASGVPNGEDSPPQVPLPPPPPPPPRPVAR.[R]	1xDeamidated [Q23]; 1xPhospho [S20(100)]	2.35344e-08	8.95807e-05	1	1	1	2	O15156	O15156 [161-199]	O15156 1xPhospho [S180(100)]	0	4096.02	813410		High	5.452e-05	5.571e-10	6.2	62.56
Rep_1	High	[R].RAGQNQPAEPDASACTPESPQEELLSRPAPADVPR.[V]	1xCarbamidomethyl [C15]; 1xPhospho [S19(100)]	1.10542e-10	8.95807e-05	1	1	1	1	Q9P266	Q9P266 [1105-1139]	Q9P266 1xPhospho [S1123(100)]	1	3821.75	6027299		High	5.452e-05	1.076e-12	9.25	35.89
Rep_1	High	[K].QWEVPDTASECDSLNSSIGRK.[Q]	1xCarbamidomethyl [C11]; 1xPhospho [S17(100)]	2.4014e-05	8.95807e-05	1	1	1	1	Q9P246	Q9P246 [587-607]	Q9P246 1xPhospho [S603(100)]	1	2459.05	5.19197e+06		High	5.452e-05	1.774e-06	7.11	37.76
Rep_1	High	[K].QVVSVVQDEEVGLPFEASPESPPPASPDGVTEIR.[G]	1xPhospho [S26(100)]	9.21141e-10	8.95807e-05	1	1	4	17	Q96TA1	Q96TA1 [621-654]	Q96TA1 1xPhospho [S646(100)]	0	3641.73	1.41062e+08		High	5.452e-05	1.274e-11	9.94	68.77
Rep_1	High	[K].QVSQAQTTVQPSATLQRSPGVQPQLVLGGAAQTASLGTATAVQTGTPQR.[T]	2xDeamidated [Q16; Q22]; 1xPhospho [S/T]	0.000200069	8.95807e-05	1	1	1	1	O00268	O00268 [526-574]		1	4968.51		No Quan Values	High	5.452e-05	2.109e-05	6.16
Rep_1	High	[R].QVSGAAALVPAPSGPDSGQPLAAAVAELPVLDAR.[G]	1xDeamidated [Q19]; 1xPhospho [S3(100)]	0.0001761	8.95807e-05	1	1	1	1	Q7RTV5	Q7RTV5 [10-43]	Q7RTV5 1xPhospho [S12(100)]	0	3276.65	98674		High	5.452e-05	1.81e-05	2.91	85.21
Rep_1	High	[R].QVQSRSPPAVPSPPSSTDHSSHFSNFNDNSR.[D]	1xDeamidated [N25]; 1xPhospho [S/T]	8.34854e-06	8.95807e-05	1	1	1	1	P42694	P42694 [1609-1639]		1	3447.5	2.70363e+06		High	5.452e-05	5.184e-07	6.94	24.65
Rep_1	High	[R].QVPVMQGTGMQGASIQGGSQPGGFSPGQNQVTPQDHEK.[A]	1xDeamidated [Q16]; 2xOxidation [M5; M10]; 1xPhospho [S25(100)]	1.32778e-07	8.95807e-05	1	1	1	1	P33240	P33240 [500-537]	P33240 1xPhospho [S524(100)]	0	3977.74	1.12872e+06		High	5.452e-05	4.157e-09	7.77	29.83
Rep_1	High	[R].QVPVMQGTGMQGASIQGGSQPGGFSPGQNQVTPQDHEK.[A]	1xPhospho [S25(100)]	3.47602e-08	8.95807e-05	1	1	1	1	P33240	P33240 [500-537]	P33240 1xPhospho [S524(100)]	0	3944.77	33003450		High	5.452e-05	8.721e-10	9.87	40.61
Rep_1	High	[K].QVLTAPGSAGQPRSEDEDSLEEAGSPAPGPCPR.[S]	1xCarbamidomethyl [C31]; 1xPhospho [T/S]	1.61616e-08	8.95807e-05	1	1	2	2	Q8TBB5	Q8TBB5 [400-432]		1	3442.52	4.5115e+06		High	5.452e-05	3.59e-10	7.47	34.59
Rep_1	High	[K].QVETEEAGVVTTATASVNLKVSPK.[R]	1xDeamidated [N/Q]; 1xPhospho [S22(100)]	1.33188e-09	8.95807e-05	1	1	3	24	O75475	O75475 [156-179]	O75475 1xPhospho [S177(100)]	1	2539.25	1.8403e+06		High	5.452e-05	1.949e-11	10.65	68.79
Rep_1	High	[K].QVETEEAGVVTTATASVNLKVSPK.[R]	1xPhospho [S22(100)]	1.00807e-10	8.95807e-05	1	1	3	101	O75475	O75475 [156-179]	O75475 1xPhospho [S177(100)]	1	2538.27	2.0007e+07		High	5.452e-05	9.619e-13	9.94	61.41
Rep_1	High	[R].QVAGDAPVEQATAETASPVHR.[E]	1xPhospho [S17(100)]	1.97721e-10	8.95807e-05	1	1	1	1	Q92766	Q92766 [1304-1324]	Q92766 1xPhospho [S1320(100)]	0	2214.02	6750295		High	5.452e-05	2.112e-12	10.57	23
Rep_1	High	[K].QVAEQGGDLSPAANR.[S]	1xPhospho [S10(100)]	3.3446e-06	8.95807e-05	1	1	1	5	O94804	O94804 [429-443]	O94804 1xPhospho [S438(100)]	0	1592.71	9.84655e+07		High	5.452e-05	1.786e-07	5.62	15.47
Rep_1	High	[K].QTVPSENIPLPECSSPPSCKR.[K]	2xCarbamidomethyl [C13; C19]; 1xPhospho [S15(100)]	1.04542e-06	8.95807e-05	1	1	1	1	Q99728	Q99728 [350-370]	Q99728 1xPhospho [S364(100)]	1	2463.1	5.66873e+06		High	5.452e-05	4.627e-08	6.38	34.33
Rep_1	High	[K].QTSSTPSSLALTSASR.[I]	1xPhospho [T5(99)]	4.76786e-06	8.95807e-05	1	1	1	1	Q5SW79	Q5SW79 [859-874]	Q5SW79 1xPhospho [T863(99)]	0	1673.77	536804		High	5.452e-05	2.697e-07	3.97	27.49
Rep_1	High	[K].QVVSVVQDEEVGLPFEASPESPPPASPDGVTEIR.[G]	1xDeamidated [Q]; 1xPhospho [S26(100)]	3.41651e-06	8.95807e-05	1	1	3	6	Q96TA1	Q96TA1 [621-654]	Q96TA1 1xPhospho [S646(100)]	0	3642.71	928495		High	5.452e-05	1.84e-07	7.83	69.7
Rep_1	High	[R].RAGSSASSPPSASSSPHPSAAVPAADPADSASGSSNKR.[K]	1xPhospho [S8(90.6)]	2.53419e-10	8.95807e-05	1	1	1	1	Q8NDF8	Q8NDF8 [42-79]	Q8NDF8 1xPhospho [S49(90.6)]	2	3586.62	8.32661e+06		High	5.452e-05	2.833e-12	9.38	15.77
Rep_1	High	[R].RAHLTVGQAAAGGSGNLLTER.[S]	1xPhospho [S14(100)]	1.67966e-10	8.95807e-05	1	1	1	2	Q99959	Q99959 [316-336]	Q99959 1xPhospho [S329(100)]	1	2159.07	7.98366e+06		High	5.452e-05	1.745e-12	8.87	28.64
Rep_1	High	[K].RALPNNTSSSPQPK.[K]	1xPhospho [S10(100)]	8.36463e-05	8.95807e-05	1	1	1	3	P04637	P04637 [306-319]	P04637 1xPhospho [S315(100)]	1	1576.75	230234592		High	5.452e-05	7.63e-06	3.2	7.92
Rep_1	High	[K].RCSDNTEVEVSNLENKQPVESTSAK.[S]	1xCarbamidomethyl [C2]; 1xPhospho [S3(100)]	4.00566e-08	8.95807e-05	1	1	1	1	Q9NQW6	Q9NQW6 [70-94]	Q9NQW6 1xPhospho [S72(100)]	2	2901.29	2130505		High	5.452e-05	1.035e-09	8.11	24.82
Rep_1	High	[R].RATLGPTPTTPPQPPDPSQPPPGPMQH.[-]	2xDeamidated [Q13; Q19]; 1xPhospho [T/S]	8.23098e-06	8.95807e-05	1	1	1	1	O60927	O60927 [100-126]		1	2881.32		Not Reliable	High	5.452e-05	5.111e-07	6
Rep_1	High	[R].RATLGPTPTTPPQPPDPSQPPPGPMQH.[-]	1xPhospho [T10(98.2)]	2.18121e-07	8.95807e-05	1	1	1	3	O60927	O60927 [100-126]	O60927 1xPhospho [T109(98.2)]	1	2879.35	6.66493e+06		High	5.452e-05	7.413e-09	7.55	37.34
Rep_1	High	[K].RATASEQPLAQEPPASGGSPATTK.[E]	1xPhospho [S19(97.7)]	1.75078e-07	8.95807e-05	1	1	3	5	O00515	O00515 [283-306]	O00515 1xPhospho [S301(97.7)]	1	2432.15	1.71739e+07		High	5.452e-05	5.752e-09	6.34	16.92
Rep_1	High	[R].RASWASENGETDAEGTQMTPAK.[R]	1xPhospho [S3(100)]	3.33123e-08	8.95807e-05	1	1	1	1	Q12789	Q12789 [1863-1884]	Q12789 1xPhospho [S1865(100)]	1	2417.01	6221302		High	5.452e-05	8.292e-10	9.85	23.02
Rep_1	High	[R].RASTAFCPPAASSEAPDGPSSTAR.[L]	1xCarbamidomethyl [C7]; 1xPhospho [S/T]	5.20738e-08	8.95807e-05	1	1	1	1	O00562	O00562 [662-685]		1	2471.07	23429666		High	5.452e-05	1.402e-09	8.45	24.83
Rep_1	High	[R].RASSPGYIDSPTYSR.[Q]	2xPhospho [S3(100); S4(100)]	1.6342e-06	8.95807e-05	1	1	2	3	O94929	O94929 [370-384]	O94929 2xPhospho [S372(100); S373(100)]	1	1816.73	6851958		High	5.452e-05	7.757e-08	5.54	25.04
Rep_1	High	[R].RASSPGYIDSPTYSR.[Q]	1xPhospho [S3(100)]	1.33991e-06	8.95807e-05	1	1	2	3	O94929	O94929 [370-384]	O94929 1xPhospho [S372(100)]	1	1736.76	2.01737e+07		High	5.452e-05	6.172e-08	4.66	18.92
Rep_1	High	[R].RASSASVPAVGASAEGTR.[R]	1xPhospho [S3(98.3)]	0.000165215	8.95807e-05	1	1	1	1	Q9BZ23	Q9BZ23 [166-183]	Q9BZ23 1xPhospho [S168(98.3)]	1	1753.82	8696090		High	5.452e-05	1.686e-05	3.46	15.36
Rep_1	High	[R].RASQGLLSSIENSESDSSEAKEEGSR.[K]	1xPhospho [S15(100)]	1.35779e-10	8.95807e-05	1	1	1	1	Q5UIP0	Q5UIP0 [1540-1565]	Q5UIP0 1xPhospho [S1554(100)]	2	2833.25		No Quan Values	High	5.452e-05	1.367e-12	9.82
Rep_1	High	[R].RASPPDPSPSPSAASASER.[V]	1xPhospho [S3(100)]	2.39185e-07	8.95807e-05	1	1	1	1	Q9Y2F5	Q9Y2F5 [1690-1708]	Q9Y2F5 1xPhospho [S1692(100)]	1	1946.86	5.34769e+06		High	5.452e-05	8.297e-09	4.47	13.18
Rep_1	High	[K].RASPNSDDTVLSPQELQK.[V]	1xPhospho [S3(100)]	3.09975e-05	8.95807e-05	1	1	1	1	Q9UH62	Q9UH62 [108-125]	Q9UH62 1xPhospho [S110(100)]	1	2064.96	5292465		High	5.452e-05	2.39e-06	5.9	28.03
Rep_1	High	[R].RASPAPSDSSPGEPFVGGPVSSPR.[A]	1xPhospho [S]	3.63437e-07	8.95807e-05	1	1	1	1	O60346	O60346 [315-338]		1	2418.11	1.9678e+06		High	5.452e-05	1.344e-08	6.74	30.89
Rep_1	High	[R].RASNEKESAAPASPAPSPAPSPTPAPPQK.[E]	1xPhospho [S3(100)]	6.76962e-08	8.95807e-05	1	1	1	1	Q3KQU3	Q3KQU3 [532-560]	Q3KQU3 1xPhospho [S534(100)]	2	2918.4	5129246		High	5.452e-05	1.904e-09	8.31	16.91
Rep_1	High	[R].RASISEPSDTDPEPR.[T]	1xPhospho [S3(100)]	3.18263e-06	8.95807e-05	1	1	1	2	Q8N1F8	Q8N1F8 [385-399]	Q8N1F8 1xPhospho [S387(100)]	1	1736.75	58609506		High	5.452e-05	1.691e-07	4.69	15.1
Rep_1	High	[K].RASGQAFELILSPR.[S]	1xPhospho [S12(100)]	8.64985e-06	8.95807e-05	1	1	1	1	P16949	P16949 [14-27]	P16949 1xPhospho [S25(100)]	1	1624.82	1.00808e+06		High	5.452e-05	5.415e-07	4.86	46.5
Rep_1	High	[R].RASGLSTEGATGPSADTSGSELDGR.[C]	1xPhospho [S3(100)]	1.43262e-08	8.95807e-05	1	1	1	1	Q7Z628	Q7Z628 [19-43]	Q7Z628 1xPhospho [S21(100)]	1	2459.07	2.36309e+06		High	5.452e-05	3.116e-10	8.5	23.02
Rep_1	High	[R].RASDTSLTQGIVAFR.[Q]	1xPhospho [S3(97.3)]	0.00015282	8.95807e-05	1	1	1	2	Q9H0K1	Q9H0K1 [585-599]	Q9H0K1 1xPhospho [S587(97.3)]	1	1701.83	2.0601e+06		High	5.452e-05	1.54e-05	5.89	42.52
Rep_1	High	[R].RASDGGANIQLHAQQLLK.[R]	1xPhospho [S3(100)]	7.62809e-05	8.95807e-05	1	1	1	1	Q9Y2K2	Q9Y2K2 [549-566]	Q9Y2K2 1xPhospho [S551(100)]	1	2000.01	1.58119e+06		High	5.452e-05	6.82e-06	6.04	34.27
Rep_1	High	[R].RASDDGKLTDPSK.[T]	1xPhospho [S3(100)]	4.05833e-05	8.95807e-05	1	1	1	3	P04049	P04049 [41-53]	P04049 1xPhospho [S43(100)]	2	1469.66	1.05361e+07		High	5.452e-05	3.276e-06	5.77	7.26
Rep_1	High	[R].RAQVLATIHGHAGAFPAAGDAGEGAPGGGSSPER.[V]	1xDeamidated [Q3]; 1xPhospho [S/T]	3.26765e-07	8.95807e-05	1	1	1	12	Q86WR7	Q86WR7 [282-315]		1	3250.5	7.95567e+06		High	5.452e-05	1.192e-08	7.39	35.06
Rep_1	High	[R].RAQVLATIHGHAGAFPAAGDAGEGAPGGGSSPER.[V]	1xPhospho [S/T]	2.38485e-12	8.95807e-05	1	1	2	24	Q86WR7	Q86WR7 [282-315]		1	3249.52	8.09584e+07		High	5.452e-05	1.234e-14	9.99	34.26
Rep_1	High	[R].RAQSTDSLGTSGSLQSK.[A]	1xPhospho [S/T]	5.9096e-05	8.95807e-05	1	1	1	1	Q15276	Q15276 [404-420]		1	1802.83	5798844		High	5.452e-05	5.101e-06	6.46	12.51
Rep_1	High	[R].RAQIPEGDYLSYR.[E]	1xPhospho [Y9(100)]	2.18993e-05	8.95807e-05	1	1	1	1	Q96RT1	Q96RT1 [1096-1108]	Q96RT1 1xPhospho [Y1104(100)]	1	1647.75		No Quan Values	High	5.452e-05	1.602e-06	4.75
Rep_1	High	[R].RAQCETLSPDGLPEEQPQTTK.[L]	1xCarbamidomethyl [C4]; 1xPhospho [S8(100)]	4.46414e-07	8.95807e-05	1	1	1	2	Q7Z6Z7	Q7Z6Z7 [3655-3675]	Q7Z6Z7 1xPhospho [S3662(100)]	1	2465.1	7.91897e+06		High	5.452e-05	1.707e-08	6.57	26.63
Rep_1	High	[R].RAPSTSPSFEGTQETYTVAHEENVR.[F]	1xPhospho [S8(98.9)]	3.05949e-08	8.95807e-05	1	1	1	1	Q9BUT9	Q9BUT9 [75-99]	Q9BUT9 1xPhospho [S82(98.9)]	1	2873.27		No Quan Values	High	5.452e-05	7.525e-10	7.75
Rep_1	High	[R].RALVEFESNPEETREPGSPPSVQR.[A]	1xPhospho [S18(100)]	7.79208e-05	8.95807e-05	1	1	3	5	Q9H6F5	Q9H6F5 [30-53]	Q9H6F5 1xPhospho [S47(100)]	2	2791.3	5.17835e+07		High	5.452e-05	7.004e-06	5.16	31.14
Rep_1	High	[R].RALSSDSILSPAPDAR.[A]	1xPhospho [S4(100)]	8.84543e-09	8.95807e-05	1	1	3	5	Q8IVT2	Q8IVT2 [391-406]	Q8IVT2 1xPhospho [S394(100)]	1	1735.84	9.94022e+07		High	5.452e-05	1.781e-10	4.78	31.13
Rep_1	High	[K].RALPNNTSSSPQPK.[K]	1xDeamidated [N/Q]; 1xPhospho [S10(98.9)]	0.00035026	8.95807e-05	1	1	2	2	P04637	P04637 [306-319]	P04637 1xPhospho [S315(98.9)]	1	1577.73	6.93681e+06		High	5.452e-05	4.021e-05	5.04	9.1
Rep_1	High	[R].QTSPTPASPSPPAAPCPFVAR.[G]	1xCarbamidomethyl [C16]; 1xPhospho [S10(98.4)]	1.85668e-06	8.95807e-05	1	1	3	4	Q92545	Q92545 [1597-1617]	Q92545 1xPhospho [S1606(98.4)]	0	2216.02	4.79467e+06		High	5.452e-05	9.036e-08	3.14	40.59
Rep_1	High	[R].RCSVTSMESTVSSGTQTTVQDDPEQFEVIK.[Q]	1xCarbamidomethyl [C2]; 1xDeamidated [Q20]; 2xPhospho [S3(100); T5(97.8)]	5.42757e-05	8.95807e-05	1	1	1	1	Q9Y6D5	Q9Y6D5 [612-641]	Q9Y6D5 2xPhospho [S614(100); T616(97.8)]	1	3507.46		No Quan Values	High	5.452e-05	4.609e-06	6.48
Rep_1	High	[R].QTSPDPCPQLPLVPR.[G]	1xCarbamidomethyl [C7]; 1xPhospho [S3(99.3)]	1.29582e-05	8.95807e-05	1	1	1	2	Q5D1E8	Q5D1E8 [97-111]	Q5D1E8 1xPhospho [S99(99.3)]	0	1784.84	3.59009e+06		High	5.452e-05	8.695e-07	4.08	49.33
Rep_1	High	[K].QTSIQSPSSYGNSSPPLNK.[M]	1xPhospho [S14(98.9)]	3.48997e-06	8.95807e-05	1	1	1	3	Q9H3D4	Q9H3D4 [450-468]	Q9H3D4 1xPhospho [S463(98.9)]	0	2071.93	6.91539e+06		High	5.452e-05	1.879e-07	5.29	26.69
Rep_1	High	[R].QSPDHPTVGAGVLHITENGPTEVDYSPSDMQDSSLSHK.[I]	1xDeamidated [N/Q]; 1xPhospho [S26(99.8)]	1.21085e-07	8.95807e-05	1	1	2	2	P46821	P46821 [1665-1702]	P46821 1xPhospho [S1690(99.8)]	0	4113.8		No Quan Values	High	5.452e-05	3.758e-09	8.83
Rep_1	High	[R].QSPDHPTVGAGVLHITENGPTEVDYSPSDMQDSSLSHK.[I]	1xPhospho [S2(96.3)]	0.000251016	8.95807e-05	1	1	1	1	P46821	P46821 [1665-1702]	P46821 1xPhospho [S1666(96.3)]	0	4112.82		No Quan Values	High	5.452e-05	2.73e-05	5.83
Rep_1	High	[R].QSPASPPPLGGGAPVR.[T]	1xPhospho [S5(100)]	2.44817e-06	8.95807e-05	1	1	2	8	Q14160	Q14160 [1444-1459]	Q14160 1xPhospho [S1448(100)]	0	1567.76	7.53061e+07		High	5.452e-05	1.246e-07	5.05	29.88
Rep_1	High	[R].QSNTPSPPVSTFSSGTSTTSDIEVLDHESVISESSASSR.[Q]	1xDeamidated [N3]; 1xPhospho [S/T]	2.66028e-07	8.95807e-05	1	1	2	2	P82094	P82094 [238-276]	P82094 1xPhospho [T/S]	0	4091.81		No Quan Values	High	5.452e-05	9.386e-09	5.49
Rep_1	High	[K].QSNPKSSPGQPEAGPEGAQERPSQAAPAVEAEGPGSSQAPR.[K]	1xPhospho [S2(99.8)]	5.75087e-08	8.95807e-05	1	1	1	2	P40222	P40222 [13-53]	P40222 1xPhospho [S14(99.8)]	1	4118.88	2.21801e+07		High	5.452e-05	1.577e-09	10.67	21.21
Rep_1	High	[K].QSLVPAHPMAPPSPSTTSSNNNSSSSSNSGWDQLSK.[T]	1xDeamidated [N]; 1xOxidation [M9]; 1xPhospho [S/T]	0.00046178	8.95807e-05	1	1	2	2	P29558	P29558 [26-61]		0	3781.63	241064		High	5.452e-05	5.57e-05	2.54	37.66
Rep_1	High	[K].QSLVPAHPMAPPSPSTTSSNNNSSSSSNSGWDQLSK.[T]	2xDeamidated [N21; N22]; 1xPhospho [S2(100)]	0.000386799	8.95807e-05	1	1	1	2	P29558	P29558 [26-61]	P29558 1xPhospho [S27(100)]	0	3766.62		No Quan Values	High	5.452e-05	4.513e-05	6.23
Rep_1	High	[K].QSLVPAHPMAPPSPSTTSSNNNSSSSSNSGWDQLSK.[T]	1xDeamidated [N]; 1xPhospho [S2(100)]	0.000373331	8.95807e-05	1	1	3	3	P29558	P29558 [26-61]	P29558 1xPhospho [S27(100)]	0	3765.63	1615135		High	5.452e-05	4.36e-05	5.4	45.14
Rep_1	High	[K].QSLVPAHPMAPPSPSTTSSNNNSSSSSNSGWDQLSK.[T]	1xPhospho [S2(100)]	7.20744e-05	8.95807e-05	1	1	1	1	P29558	P29558 [26-61]	P29558 1xPhospho [S27(100)]	0	3764.65	16905884		High	5.452e-05	6.414e-06	8.51	42.91
Rep_1	High	[K].QSLTHGSSGYINSTGSTR.[G]	2xPhospho [S7(96.9); S8(96.9)]	0.00109596	8.95807e-05	1	1	1	2	Q9UMD9	Q9UMD9 [55-72]	Q9UMD9 2xPhospho [S61(96.9); S62(96.9)]	0	2012.81	1.00806e+07		High	5.452e-05	0.0001515	5.2	20.62
Rep_1	High	[K].QSLTHGSSGYINSTGSTR.[G]	1xPhospho [S7(99.2)]	1.8832e-06	8.95807e-05	1	1	2	3	Q9UMD9	Q9UMD9 [55-72]	Q9UMD9 1xPhospho [S61(99.2)]	0	1932.84	85630522		High	5.452e-05	9.156e-08	5.45	15.02
Rep_1	High	[R].QSHSESPSLQSK.[S]	1xPhospho [S6(99.3)]	1.46183e-05	8.95807e-05	1	1	3	5	Q9UQ35	Q9UQ35 [1078-1089]	Q9UQ35 1xPhospho [S1083(99.3)]	0	1394.59	1.42617e+08		High	5.452e-05	9.977e-07	4.94	7.17
Rep_1	High	[K].QSHAASAAPQASSPPDYTMAWAEYYR.[Q]	1xOxidation [M19]; 1xPhospho [S13(98.3)]	3.6271e-08	8.95807e-05	1	1	1	1	Q96I24	Q96I24 [527-552]	Q96I24 1xPhospho [S539(98.3)]	0	2952.23	3.46721e+06		High	5.452e-05	9.207e-10	6.5	46.72
Rep_1	High	[K].QSPSPSEVSQSPGREVMSYAQAQR.[M]	1xPhospho [S11(98.2)]	1.43837e-06	8.95807e-05	1	1	1	1	P55201	P55201 [74-97]	P55201 1xPhospho [S84(98.2)]	1	2686.19	2.25596e+06		High	5.452e-05	6.691e-08	5.97	36.78
Rep_1	High	[K].QSHAASAAPQASSPPDYTMAWAEYYR.[Q]	1xPhospho [S13(98.3)]	1.52703e-08	8.95807e-05	1	1	2	3	Q96I24	Q96I24 [527-552]	Q96I24 1xPhospho [S539(98.3)]	0	2936.23	1.23347e+07		High	5.452e-05	3.36e-10	7.15	52.59
Rep_1	High	[K].QSFTMVADTPENLR.[L]	1xPhospho [T9(100)]	1.01102e-05	8.95807e-05	1	1	1	2	Q14847	Q14847 [60-73]	Q14847 1xPhospho [T68(100)]	0	1688.73	1.69662e+06		High	5.452e-05	6.499e-07	4.75	40.5
Rep_1	High	[K].QSFDDNDSEELEDKDSK.[S]	1xPhospho [S8(100)]	1.13827e-06	8.95807e-05	1	1	1	3	O60841	O60841 [106-122]	O60841 1xPhospho [S113(100)]	1	2080.79	1.61485e+07		High	5.452e-05	5.103e-08	7.47	17.72
Rep_1	High	[K].QSELSAEESPEKLGTSQLHR.[R]	1xPhospho [S9(100)]	8.46778e-06	8.95807e-05	1	1	1	1	Q567U6	Q567U6 [297-316]	Q567U6 1xPhospho [S305(100)]	1	2306.07	5118131		High	5.452e-05	5.264e-07	6.93	25.59
Rep_1	High	[R].QRSPSPAPAPAPAAAAGPPTRK.[K]	2xPhospho [S3(100); S5(100)]	6.38347e-09	8.95807e-05	1	1	1	1	Q9H7N4	Q9H7N4 [496-517]	Q9H7N4 2xPhospho [S498(100); S500(100)]	2	2256.07	4888943		High	5.452e-05	1.214e-10	8.5	14.32
Rep_1	High	[R].QRSPSPAPAPAPAAAAGPPTR.[K]	1xDeamidated [Q1]; 2xPhospho [S3(100); S5(100)]	9.98686e-05	8.95807e-05	1	1	1	1	Q9H7N4	Q9H7N4 [496-516]	Q9H7N4 2xPhospho [S498(100); S500(100)]	1	2128.96	2.18351e+06		High	5.452e-05	9.387e-06	6.74	21.18
Rep_1	High	[R].QRSPSPAPAPAPAAAAGPPTR.[K]	2xPhospho [S3(100); S5(100)]	6.67429e-08	8.95807e-05	1	1	1	3	Q9H7N4	Q9H7N4 [496-516]	Q9H7N4 2xPhospho [S498(100); S500(100)]	1	2127.97	1.23922e+08		High	5.452e-05	1.872e-09	7.4	20.47
Rep_1	High	[R].QRSPSPAPAPAPAAAAGPPTR.[K]	1xPhospho [S5(98.6)]	2.35816e-07	8.95807e-05	1	1	1	1	Q9H7N4	Q9H7N4 [496-516]	Q9H7N4 1xPhospho [S500(98.6)]	1	2048.01	2591741		High	5.452e-05	8.131e-09	5.8	17.16
Rep_1	High	[R].QRSDDESPSTSSGSSDADQRDPAAPEPEEQEER.[K]	1xPhospho [S7(97.8)]	8.23098e-06	8.95807e-05	1	1	2	2	Q969T4	Q969T4 [6-38]	Q969T4 1xPhospho [S12(97.8)]	2	3669.47	7488183		High	5.452e-05	5.108e-07	7.13	14.54
Rep_1	High	[R].QRPVPQPSSASLDEYTLMR.[A]	1xOxidation [M18]; 1xPhospho [S11(100)]	5.21782e-07	8.95807e-05	1	1	1	1	Q9Y4H2	Q9Y4H2 [584-602]	Q9Y4H2 1xPhospho [S594(100)]	0	2271.05	4.90886e+06		High	5.452e-05	2.055e-08	7.58	34.98
Rep_1	High	[R].QRPVPQPSSASLDEYTLMR.[A]	1xPhospho [S11(100)]	1.72612e-07	8.95807e-05	1	1	1	3	Q9Y4H2	Q9Y4H2 [584-602]	Q9Y4H2 1xPhospho [S594(100)]	0	2255.05	1.65908e+07		High	5.452e-05	5.666e-09	7	42.31
Rep_1	High	[K].QQVSWEQEFLVGSSPGGSGR.[A]	1xPhospho [S14(98.5)]	3.08744e-07	8.95807e-05	1	1	2	2	Q9BUA3	Q9BUA3 [69-88]	Q9BUA3 1xPhospho [S82(98.5)]	0	2214.98		No Quan Values	High	5.452e-05	1.113e-08	5.78
Rep_1	High	[R].QQTQQVQSPVDSATMSPVER.[T]	1xPhospho [S16(100)]	2.02159e-06	8.95807e-05	1	1	2	3	Q9UJF2	Q9UJF2 [939-958]	Q9UJF2 1xPhospho [S954(100)]	0	2296.03	2.48771e+06		High	5.452e-05	9.973e-08	5.11	31.59
Rep_1	High	[K].QQTEKPESEDEWERTER.[E]	1xPhospho [S8(100)]	2.02561e-05	8.95807e-05	1	1	1	1	O60231	O60231 [153-169]	O60231 1xPhospho [S160(100)]	1	2256.94		Not Reliable	High	5.452e-05	1.465e-06	3.9
Rep_1	High	[K].QSFTMVADTPENLRLK.[Q]	1xPhospho [T9(100)]	5.98233e-06	8.95807e-05	1	1	1	1	Q14847	Q14847 [60-75]	Q14847 1xPhospho [T68(100)]	1	1929.91	877015		High	5.452e-05	3.535e-07	5.72	41.59
Rep_1	High	[R].QSPSPSTRPIR.[R]	1xPhospho [S2(100)]	0.00110375	8.95807e-05	1	1	1	1	Q8IYB3	Q8IYB3 [712-722]	Q8IYB3 1xPhospho [S713(100)]	0	1305.63	2.64451e+06		High	5.452e-05	0.0001526	2.63	8.76
Rep_1	High	[R].QSSATSSFGGLGGGSVR.[F]	1xPhospho [S15(100)]	8.08266e-08	8.95807e-05	1	1	5	21	P08727	P08727 [8-24]	P08727 1xPhospho [S22(100)]	0	1634.72	9.86315e+07		High	5.452e-05	2.337e-09	6.33	32.1
Rep_1	High	[R].QSSATSSFGGLGGGSVR.[F]	1xDeamidated [Q1]; 1xPhospho [S7(100)]	2.05046e-06	8.95807e-05	1	1	2	3	P08727	P08727 [8-24]	P08727 1xPhospho [S14(100)]	0	1635.7	1.80752e+06		High	5.452e-05	1.011e-07	3.94	33.42
Rep_1	High	[R].QTSIETDRVSK.[E]	1xPhospho [T/S]	0.00111949	8.95807e-05	1	1	2	2	Q9UJ41	Q9UJ41 [130-140]		1	1343.62	2302593		High	5.452e-05	0.0001551	4.57	8.42
Rep_1	High	[K].QTSAYNISNSSTFTKSLSR.[Y]	1xPhospho [S16(100)]	5.35719e-08	8.95807e-05	1	1	1	1	Q9UIW2	Q9UIW2 [1604-1622]	Q9UIW2 1xPhospho [S1619(100)]	1	2172	4719007		High	5.452e-05	1.446e-09	9.81	30.55
Rep_1	High	[K].QTSAYNISNSSTFTK.[S]	1xPhospho [T12(97.5)]	2.73682e-07	8.95807e-05	1	1	3	3	Q9UIW2	Q9UIW2 [1604-1618]	Q9UIW2 1xPhospho [T1615(97.5)]	0	1728.75	6.53594e+06		High	5.452e-05	9.687e-09	5.99	26.7
Rep_1	High	[R].QTQSESSNYDSELEKEIK.[S]	1xPhospho [S11(100)]	9.75801e-06	8.95807e-05	1	1	1	2	P46100	P46100 [809-826]	P46100 1xPhospho [S819(100)]	1	2194.94	2.8083e+06		High	5.452e-05	6.246e-07	6.44	31.73
Rep_1	High	[R].QTPTPPTTQLPQQVQPSLPAAPSADQPQQQPR.[S]	2xDeamidated [Q]; 1xPhospho [T/S]	0.000488716	8.95807e-05	1	1	7	8	Q09472	Q09472 [884-915]		0	3514.68	238567		High	5.452e-05	5.964e-05	3.26	49.13
Rep_1	High	[R].QTPTPPTTQLPQQVQPSLPAAPSADQPQQQPR.[S]	1xDeamidated [Q]; 1xPhospho [T2(99.9)]	9.3329e-07	8.95807e-05	1	1	10	16	Q09472	Q09472 [884-915]	Q09472 1xPhospho [T885(99.9)]	0	3513.7	2.84441e+06		High	5.452e-05	4.041e-08	5.82	47.85
Rep_1	High	[R].QTPTPPTTQLPQQVQPSLPAAPSADQPQQQPR.[S]	1xPhospho [T7(94.6)]	2.48582e-09	8.95807e-05	1	1	2	7	Q09472	Q09472 [884-915]	Q09472 1xPhospho [T890(94.6)]	0	3512.72	1.11383e+07		High	5.452e-05	4.047e-11	8.43	47.28
Rep_1	High	[R].QTPRSPDSTANVR.[I]	1xPhospho [S5(100)]	0.000492192	8.95807e-05	1	2	1	2	O75044	O75044 [202-214]	O75044 1xPhospho [S206(100)]	1	1508.69	4.91707e+06		High	5.452e-05	6.007e-05	3.82	7.94
Rep_1	High	[R].QTNGCLNGYTPSR.[K]	1xCarbamidomethyl [C5]; 1xDeamidated [N3]; 1xPhospho [T10(98.8)]	0.00087993	8.95807e-05	1	1	1	2	Q9BZX2	Q9BZX2 [237-249]	Q9BZX2 1xPhospho [T246(98.8)]	0	1548.61	1.77785e+06		High	5.452e-05	0.0001171	4.25	20.01
Rep_1	High	[K].QTGIETPNKSGK.[T]	1xPhospho [T6(100)]	0.000964796	8.95807e-05	1	1	1	1	P49790	P49790 [694-705]	P49790 1xPhospho [T699(100)]	1	1339.63	7163695		High	5.452e-05	0.0001303	3.26	7.25
Rep_1	High	[K].QTDPSTPQQESSKPLGGIQPSSQTIQPK.[V]	1xPhospho [S/T]	3.88584e-09	8.95807e-05	1	1	3	4	Q14004	Q14004 [1142-1169]		0	3044.46	3.27585e+07		High	5.452e-05	6.791e-11	7.26	29.06
Rep_1	High	[K].QTAGQGSPCEEQEEPRAPVAPTPPTLIK.[S]	1xCarbamidomethyl [C9]; 1xPhospho [S7(100)]	9.55262e-06	8.95807e-05	1	1	1	1	O14686	O14686 [1174-1201]	O14686 1xPhospho [S1180(100)]	1	3068.44	3.40428e+06		High	5.452e-05	6.071e-07	5.88	39.72
Rep_1	High	[R].QSVELPKGDLGPASPSQELGSQPVPGGDGAPALGK.[S]	1xPhospho [S14(97.3)]	1.24819e-06	8.95807e-05	1	1	1	1	Q4KMQ1	Q4KMQ1 [349-383]	Q4KMQ1 1xPhospho [S362(97.3)]	1	3420.67	2.78343e+06		High	5.452e-05	5.689e-08	5.98	49.15
Rep_1	High	[R].QSTDPFATSSTDPFSAANNSSITSVETLK.[H]	1xPhospho [T3(98.1)]	1.21947e-07	8.95807e-05	1	1	6	10	P42566	P42566 [661-689]	P42566 1xPhospho [T663(98.1)]	0	3083.37	1.3786e+06		High	5.452e-05	3.788e-09	5.81	65.93
Rep_1	High	[K].QSSVTQVTEQSPKVQSR.[Y]	1xPhospho [S11(100)]	3.90926e-06	8.95807e-05	1	1	1	2	Q14966	Q14966 [118-134]	Q14966 1xPhospho [S128(100)]	1	1968.94	17274465		High	5.452e-05	2.154e-07	7.98	14.24
Rep_1	High	[R].QSSVSSTASVNLGDPGSTRR.[A]	1xPhospho [S/T]	0.000217834	8.95807e-05	1	1	1	2	Q96RT1	Q96RT1 [1077-1096]		1	2085.96	2.24186e+06		High	5.452e-05	2.328e-05	3.72	21.11
Rep_1	High	[R].QSSVSSTASVNLGDPGSTR.[R]	1xPhospho [S2(98.8)]	3.94925e-08	8.95807e-05	1	1	2	2	Q96RT1	Q96RT1 [1077-1095]	Q96RT1 1xPhospho [S1078(98.8)]	0	1929.85	1.70978e+06		High	5.452e-05	1.014e-09	4.56	27.67
Rep_1	High	[R].QSSTPSAPELGQQPDVNISEWKDKPTHEILQK.[L]	1xPhospho [S/T]	6.46764e-06	8.95807e-05	1	1	1	1	Q93100	Q93100 [699-730]		1	3667.76	2.38851e+06		High	5.452e-05	3.867e-07	7.81	45.31
Rep_1	High	[R].QSSTPSAPELGQQPDVNISEWK.[D]	1xPhospho [S3(97.4)]	1.99312e-06	8.95807e-05	1	1	2	3	Q93100	Q93100 [699-720]	Q93100 1xPhospho [S701(97.4)]	0	2478.12	2.2725e+07		High	5.452e-05	9.753e-08	5.67	52.87
Rep_1	High	[K].QSSTPGSLFLSPPAPAPK.[N]	1xPhospho [S11(100)]	9.36948e-05	8.95807e-05	1	1	1	4	Q9H4A3	Q9H4A3 [9-26]	Q9H4A3 1xPhospho [S19(100)]	0	1861.91	602789		High	5.452e-05	8.693e-06	3.77	50.96
Rep_1	High	[K].QSSSSRDDNMFQIGK.[M]	1xPhospho [S2(100)]	2.6899e-05	8.95807e-05	1	1	1	2	P53999	P53999 [54-68]	P53999 1xPhospho [S55(100)]	1	1779.74	9.56271e+06		High	5.452e-05	2.033e-06	5.28	27.02
Rep_1	High	[R].QSSSSDTDLSLTPK.[T]	1xPhospho [T12(100)]	7.23021e-07	8.95807e-05	1	1	1	1	Q86YS7	Q86YS7 [303-316]	Q86YS7 1xPhospho [T314(100)]	0	1545.67	345488		High	5.452e-05	3.01e-08	4.15	26.24
Rep_1	High	[R].QSSPSTNAALPGPPAQLMDSSAVPGTALGTEPR.[L]	1xOxidation [M18]; 1xPhospho [T6(91.3)]	9.7076e-05	8.95807e-05	1	1	1	1	Q9Y4B4	Q9Y4B4 [1193-1225]	Q9Y4B4 1xPhospho [T1198(91.3)]	0	3301.54	463213		High	5.452e-05	9.042e-06	3.26	53.64
Rep_1	High	[R].QSSPSGSEQLVR.[R]	1xDeamidated [Q]; 1xPhospho [S3(99)]	0.000328613	8.95807e-05	1	1	2	2	O15231	O15231 [451-462]	O15231 1xPhospho [S453(99)]	0	1355.58	904787		High	5.452e-05	3.745e-05	2.92	14.93
Rep_1	High	[R].QSSPSGSEQLVR.[R]	1xPhospho [S3(100)]	9.77668e-05	8.95807e-05	1	1	1	3	O15231	O15231 [451-462]	O15231 1xPhospho [S453(100)]	0	1354.6	35313120		High	5.452e-05	9.143e-06	3.79	15.41
Rep_1	High	[R].QSSLSCSPIGDSTQVSNGGLQQK.[T]	1xCarbamidomethyl [C6]; 1xPhospho [S2(97.8)]	1.17102e-06	8.95807e-05	1	1	1	1	Q2KHR3	Q2KHR3 [230-252]	Q2KHR3 1xPhospho [S231(97.8)]	0	2458.09	2669666		High	5.452e-05	5.287e-08	5.75	31.89
Rep_1	High	[R].QSSFEIPDDVPLPAGWEMAK.[T]	1xOxidation [M18]; 1xPhospho [S]	0.000102016	8.95807e-05	1	1	1	1	P46937	P46937 [162-181]		0	2313.01	1.48246e+06		High	5.452e-05	9.596e-06	4.22	70.21
Rep_1	High	[R].QSSFEIPDDVPLPAGWEMAK.[T]	1xPhospho [S3(98.7)]	1.67785e-07	8.95807e-05	1	1	2	3	P46937	P46937 [162-181]	P46937 1xPhospho [S164(98.7)]	0	2297.02	6.47513e+06		High	5.452e-05	5.486e-09	4.81	75.55
Rep_1	High	[R].QSSESDIESVIYTIEAVAK.[G]	1xPhospho [S/Y/T]	1.39535e-07	8.95807e-05	1	1	1	1	Q8WY36	Q8WY36 [477-495]		0	2148.99	534777		High	5.452e-05	4.419e-09	5.09	93.86
Rep_1	High	[R].QTSNRSEPSGEINIDSSGETVGSGER.[C]	1xPhospho [T/S]	2.48807e-05	8.95807e-05	1	1	1	1	P42695	P42695 [515-540]		1	2773.19	2246875		High	5.452e-05	1.85e-06	5.97	25.65
Rep_1	High	[R].RTSSTLDSEGTFNSYR.[K]	1xDeamidated [N13]; 1xPhospho [S3(100)]	5.95165e-05	8.95807e-05	1	1	1	1	Q92609	Q92609 [41-56]	Q92609 1xPhospho [S43(100)]	1	1901.79		Not Reliable	High	5.452e-05	5.136e-06	5.02
Rep_1	High	[R].RVDSITAAGGEGPFPTSR.[A]	1xPhospho [S/T]	8.36463e-05	8.95807e-05	1	1	1	1	Q9Y4B5	Q9Y4B5 [1520-1537]		1	1897.88		No Quan Values	High	5.452e-05	7.593e-06	4.89
Rep_1	High	[R].RVEHNQSYSQAGITETEWTSGSSK.[G]	1xPhospho [S7(100)]	3.63101e-11	8.95807e-05	1	1	1	1	P42167	P42167 [216-239]	P42167 1xPhospho [S222(100)]	1	2762.21	6.93146e+06		High	5.452e-05	2.93e-13	9.52	24.64
Rep_1	High	[R].SGTNSPPPPFSDWGR.[L]	1xPhospho [S5(100)]	0.000137402	8.95807e-05	1	1	2	6	Q9UKT5	Q9UKT5 [8-22]	Q9UKT5 1xPhospho [S12(100)]	0	1681.7	3.58035e+07		High	5.452e-05	1.353e-05	4.26	47.61
Rep_1	High	[R].SGTISTSAAAAAAALEASNASSYLTSASSLAR.[A]	1xDeamidated [N19]; 1xPhospho [T/S/Y]	1.37145e-05	8.95807e-05	1	1	1	1	O95071	O95071 [1755-1786]		0	3039.42	195945		High	5.452e-05	9.23e-07	3.95	78.84
Rep_1	High	[R].SGTISTSAAAAAAALEASNASSYLTSASSLAR.[A]	1xPhospho [S/T/Y]	4.05035e-06	8.95807e-05	1	1	2	4	O95071	O95071 [1755-1786]		0	3038.43	236239		High	5.452e-05	2.235e-07	4.63	78.9
Rep_1	High	[K].SGTAETEPVEQDSSQPSLPLVR.[A]	1xDeamidated [Q11]; 1xPhospho [S14(98.4)]	0.000190383	8.95807e-05	1	1	1	1	Q12888	Q12888 [818-839]	Q12888 1xPhospho [S831(98.4)]	0	2408.09		Not Reliable	High	5.452e-05	1.984e-05	2.47
Rep_1	High	[K].SGTAETEPVEQDSSQPSLPLVR.[A]	1xPhospho [S14(98.5)]	4.79219e-07	8.95807e-05	1	1	2	6	Q12888	Q12888 [818-839]	Q12888 1xPhospho [S831(98.5)]	0	2407.1	1.49523e+07		High	5.452e-05	1.861e-08	5.71	45.29
Rep_1	High	[R].SGSTSISAPTGPSSPLPAPETPTAPAAESAPNGLSTVSHDYLK.[G]	1xDeamidated [N32]; 1xPhospho [S14(93.4)]	6.85257e-09	8.95807e-05	1	1	2	3	O15357	O15357 [145-187]	O15357 1xPhospho [S158(93.4)]	0	4228.98	6.17541e+06		High	5.452e-05	1.317e-10	11.13	53.98
Rep_1	High	[R].SGSTSISAPTGPSSPLPAPETPTAPAAESAPNGLSTVSHDYLK.[G]	1xPhospho [S3(89.6)]	1.02452e-09	8.95807e-05	1	1	2	2	O15357	O15357 [145-187]	O15357 1xPhospho [S147(89.6)]	0	4228	1.05152e+07		High	5.452e-05	1.441e-11	9.3	52.86
Rep_1	High	[R].SGSTGSSLSVSVR.[D]	1xPhospho [S3(100)]	5.46619e-05	8.95807e-05	1	1	3	10	Q5TH69	Q5TH69 [2095-2107]	Q5TH69 1xPhospho [S2097(100)]	0	1303.59	2.10314e+07		High	5.452e-05	4.641e-06	3.17	22.51
Rep_1	High	[R].SGSSSPDSEITELKFPSINHD.[-]	1xDeamidated [N19]; 2xPhospho [S4(96.9); S5(96.9)]	0.000567134	8.95807e-05	1	1	1	2	P17812	P17812 [571-591]	P17812 2xPhospho [S574(96.9); S575(96.9)]	1	2407.96	3.44277e+06		High	5.452e-05	7.086e-05	5.56	60.64
Rep_1	High	[R].SGSSSPDSEITELKFPSINHD.[-]	2xPhospho [S4(100); S5(100)]	1.456e-07	8.95807e-05	1	1	3	10	P17812	P17812 [571-591]	P17812 2xPhospho [S574(100); S575(100)]	1	2406.97	8.30853e+06		High	5.452e-05	4.639e-09	6.63	60.89
Rep_1	High	[R].SGSSSPDSEITELKFPSINHD.[-]	1xDeamidated [N19]; 1xPhospho [S5(97.9)]	6.42194e-06	8.95807e-05	1	1	2	2	P17812	P17812 [571-591]	P17812 1xPhospho [S575(97.9)]	1	2327.99	867626		High	5.452e-05	3.814e-07	4.37	54.88
Rep_1	High	[R].SGSSSPDSEITELKFPSINHD.[-]	1xPhospho [S5(98.6)]	8.37437e-08	8.95807e-05	1	1	4	12	P17812	P17812 [571-591]	P17812 1xPhospho [S575(98.6)]	1	2327.01	3.30866e+08		High	5.452e-05	2.43e-09	6.16	53.04
Rep_1	High	[R].SGSSSPDSEITELK.[F]	1xPhospho [S5(100)]	0.000279177	8.95807e-05	1	1	1	2	P17812	P17812 [571-584]	P17812 1xPhospho [S575(100)]	0	1516.64	790348		High	5.452e-05	3.103e-05	3.24	30.3
Rep_1	High	[K].SGTPPRQGSITSPQANEQSVTPQR.[R]	1xPhospho [T3(100)]	1.68979e-07	8.95807e-05	1	1	1	1	Q9UQ35	Q9UQ35 [846-869]	Q9UQ35 1xPhospho [T848(100)]	1	2603.22	12765808		High	5.452e-05	5.522e-09	8.24	19.35
Rep_1	High	[R].SGSSQELDVKPSASPQER.[S]	1xPhospho [S3(100)]	3.84651e-07	8.95807e-05	1	1	2	2	Q9UQ35	Q9UQ35 [1539-1556]	Q9UQ35 1xPhospho [S1541(100)]	0	1981.89	2.66305e+07		High	5.452e-05	1.439e-08	6.31	16.85
Rep_1	High	[K].SGSQPACLDHMQDR.[R]	1xCarbamidomethyl [C7]; 1xPhospho [S3(98.8)]	8.54446e-05	8.95807e-05	1	1	1	1	O75815	O75815 [315-328]	O75815 1xPhospho [S317(98.8)]	0	1681.65	3.92415e+06		High	5.452e-05	7.796e-06	4.22	15.46
Rep_1	High	[K].SGSQDFPQCNTIENTGTK.[Q]	1xCarbamidomethyl [C9]; 1xPhospho [S3(99)]	3.43394e-07	8.95807e-05	1	1	1	1	P28290	P28290 [591-608]	P28290 1xPhospho [S593(99)]	0	2063.84		No Quan Values	High	5.452e-05	1.263e-08	3.75
Rep_1	High	[R].SGSPSDNSGAEEMEVSLAKPK.[H]	1xDeamidated [N7]; 1xPhospho [S8(100)]	9.66973e-07	8.95807e-05	1	1	2	2	P31749	P31749 [122-142]	P31749 1xPhospho [S129(100)]	0	2200.93		No Quan Values	High	5.452e-05	4.208e-08	6.51
Rep_1	High	[R].SGSPSDNSGAEEMEVSLAKPK.[H]	1xPhospho [S3(99)]	6.64759e-10	8.95807e-05	1	1	4	7	P31749	P31749 [122-142]	P31749 1xPhospho [S124(99)]	0	2199.95	3.39193e+07		High	5.452e-05	8.724e-12	7.76	29.37
Rep_1	High	[R].SGSPRPTEPTDFLMLFEGSPSGK.[K]	2xPhospho [S/T]	6.16644e-05	8.95807e-05	1	1	1	1	Q9UPN4	Q9UPN4 [87-109]		0	2597.1	470141		High	5.452e-05	5.362e-06	6.06	79.72
Rep_1	High	[R].SGSPRPTEPTDFLMLFEGSPSGK.[K]	1xPhospho [S19(98.1)]	3.23448e-05	8.95807e-05	1	1	1	1	Q9UPN4	Q9UPN4 [87-109]	Q9UPN4 1xPhospho [S105(98.1)]	0	2517.14		No Quan Values	High	5.452e-05	2.51e-06	4.81
Rep_1	High	[R].SGSPDVKGPPPVK.[V]	1xPhospho [S3(100)]	2.55965e-05	8.95807e-05	1	1	1	2	Q9UPW6	Q9UPW6 [18-30]	Q9UPW6 1xPhospho [S20(100)]	1	1344.66	3884102		High	5.452e-05	1.922e-06	4.81	12
Rep_1	High	[R].SGSPAPETTNESVPFAQHSSLDSR.[I]	1xPhospho [S3(100)]	1.28549e-09	8.95807e-05	1	1	2	4	O15047	O15047 [468-491]	O15047 1xPhospho [S470(100)]	0	2581.12	4.20097e+07		High	5.452e-05	1.869e-11	6.87	31.96
Rep_1	High	[R].SGSNTGLDYIK.[F]	1xPhospho [S3(100)]	0.000758306	8.95807e-05	1	1	1	3	P35367	P35367 [378-388]	P35367 1xPhospho [S380(100)]	0	1234.54	5.09405e+06		High	5.452e-05	9.882e-05	3.68	29.44
Rep_1	High	[K].SGSNLELDYPPALLTTDMDNPER.[T]	1xPhospho [S/Y/T]	0.000471702	8.95807e-05	1	1	1	1	Q8IWU2	Q8IWU2 [559-581]		0	2628.15	223969		High	5.452e-05	5.701e-05	2.23	70.83
Rep_1	High	[R].SGSNGSVVSLEQQQK.[I]	1xPhospho [S3(99.1)]	4.51377e-05	8.95807e-05	1	1	1	1	Q2M1P5	Q2M1P5 [893-907]	Q2M1P5 1xPhospho [S895(99.1)]	0	1627.73	2.01916e+06		High	5.452e-05	3.725e-06	4.02	20.93
Rep_1	High	[K].SGSMEEDVDTSPGGDYYTSPSSPTSSSR.[N]	1xPhospho [S22(99.9)]	6.31886e-07	8.95807e-05	1	1	1	1	P08651	P08651 [284-311]	P08651 1xPhospho [S305(99.9)]	0	2963.14	4.19184e+06		High	5.452e-05	2.57e-08	6.87	34.09
Rep_1	High	[R].SGSMDPSGAHPSVR.[Q]	1xOxidation [M4]; 1xPhospho [S3(100)]	2.38443e-05	8.95807e-05	1	1	2	3	Q07666	Q07666 [18-31]	Q07666 1xPhospho [S20(100)]	0	1480.59	1.94477e+07		High	5.452e-05	1.762e-06	4.84	8.01
Rep_1	High	[K].SGSSPLGVVTK.[A]	1xPhospho [S4(100)]	2.94965e-05	8.95807e-05	1	1	1	1	Q92618	Q92618 [849-859]	Q92618 1xPhospho [S852(100)]	0	1111.54	3580969		High	5.452e-05	2.259e-06	3.94	25.32
Rep_1	High	[R].SGSMDPSGAHPSVR.[Q]	1xPhospho [S3(100)]	2.11365e-05	8.95807e-05	1	1	1	2	Q07666	Q07666 [18-31]	Q07666 1xPhospho [S20(100)]	0	1464.59	137334276		High	5.452e-05	1.535e-06	5.05	11.65
Rep_1	High	[K].SGTPPRQGSITSPQANEQSVTPQRR.[S]	2xPhospho [S1(98.3); T21(100)]	0.000409364	8.95807e-05	1	1	2	2	Q9UQ35	Q9UQ35 [846-870]	Q9UQ35 2xPhospho [S846(98.3); T866(100)]	2	2839.29	82062952		High	5.452e-05	4.823e-05	6.31	16.61
Rep_1	High	[K].SGTSSPQSPVFR.[H]	1xPhospho [S8(100)]	0.000232185	8.95807e-05	1	1	1	4	Q8N556	Q8N556 [661-672]	Q8N556 1xPhospho [S668(100)]	0	1329.58	4.86362e+08		High	5.452e-05	2.496e-05	4.31	19.17
Rep_1	High	[K].SHVEDGDIAGAPASSPEAPPAEQDPVQLK.[T]	1xPhospho [S15(98.2)]	8.46001e-10	8.95807e-05	1	1	2	7	Q9P2E9	Q9P2E9 [1263-1291]	Q9P2E9 1xPhospho [S1277(98.2)]	0	2992.36	7.83445e+07		High	5.452e-05	1.156e-11	9.06	37.28
Rep_1	High	[R].SHSTGGLQDTGNQSPLVSPSAMSSSAAGK.[Y]	1xPhospho [S/T]	1.23689e-07	8.95807e-05	1	1	1	1	Q8IVL0	Q8IVL0 [1446-1474]		0	2839.26	1.90305e+06		High	5.452e-05	3.84e-09	6.69	33.36
Rep_1	High	[R].SHSSSEAYEPR.[D]	1xPhospho [S3(100)]	0.000458518	8.95807e-05	1	1	1	2	Q8IVF2	Q8IVF2 [278-288]	Q8IVF2 1xPhospho [S280(100)]	0	1329.51	42816373		High	5.452e-05	5.505e-05	4.7	7.72
Rep_1	High	[K].SHSSPSLNPDTSPITAK.[V]	1xPhospho [S12(100)]	1.70862e-05	8.95807e-05	1	1	2	3	Q9NYI0	Q9NYI0 [1009-1025]	Q9NYI0 1xPhospho [S1020(100)]	0	1818.83	7.2294e+06		High	5.452e-05	1.195e-06	4.46	24.12
Rep_1	High	[R].SHSQASLAGPGPVDPSNR.[S]	1xPhospho [S3(100)]	2.23052e-10	8.95807e-05	1	1	1	2	Q9P2M7	Q9P2M7 [129-146]	Q9P2M7 1xPhospho [S131(100)]	0	1856.83	48673702		High	5.452e-05	2.443e-12	7.48	18.81
Rep_1	High	[R].SHSPSSPDPDTPSPVGDSR.[A]	1xPhospho [S3(100)]	3.01037e-09	8.95807e-05	1	1	1	3	Q13586	Q13586 [616-634]	Q13586 1xPhospho [S618(100)]	0	2001.82	21187060		High	5.452e-05	5.042e-11	6.12	15.76
Rep_1	High	[R].SHSPSASQSGSQLR.[N]	1xPhospho [S3(100)]	7.84753e-05	8.95807e-05	1	1	1	2	Q8WWI1	Q8WWI1 [1591-1604]	Q8WWI1 1xPhospho [S1593(100)]	0	1508.65	52084980		High	5.452e-05	7.073e-06	3.64	7.37
Rep_1	High	[R].SHSLDDLQVEPGAEQDVPTEVTEPPPQIVPEVPQK.[T]	1xDeamidated [Q27]; 1xPhospho [S/T]	5.2015e-05	8.95807e-05	1	1	1	1	O94885	O94885 [837-871]		0	3885.83		Not Reliable	High	5.452e-05	4.393e-06	6.94
Rep_1	High	[R].SHSLDDLQVEPGAEQDVPTEVTEPPPQIVPEVPQK.[T]	1xPhospho [S/T]	4.1082e-06	8.95807e-05	1	1	1	2	O94885	O94885 [837-871]		0	3884.85	3.01024e+06		High	5.452e-05	2.271e-07	7.59	59.1
Rep_1	High	[R].SHSGTSPDNTAPPPPPPRPQPSHSR.[S]	1xPhospho [S22(95.7)]	0.000499218	8.95807e-05	1	1	1	1	Q96D71	Q96D71 [535-559]	Q96D71 1xPhospho [S556(95.7)]	0	2681.22	11940304		High	5.452e-05	6.074e-05	5.67	9.6
Rep_1	High	[R].SHSESASPSALSSSPNNLSPTGWSQPK.[T]	2xPhospho [S19(100); S/T]	8.69402e-07	8.95807e-05	1	1	1	1	P04049	P04049 [283-309]	P04049 2xPhospho [S301(100); S/T]	0	2900.21	5421155		High	5.452e-05	3.728e-08	7.6	40.71
Rep_1	High	[R].SHSESASPSALSSSPNNLSPTGWSQPK.[T]	1xPhospho [S19(98.6)]	6.10533e-10	8.95807e-05	1	1	2	2	P04049	P04049 [283-309]	P04049 1xPhospho [S301(98.6)]	0	2820.25	22217404		High	5.452e-05	7.898e-12	10.01	35.95
Rep_1	High	[R].SHSDASVGSHSSTESEHGSSSPR.[F]	1xPhospho [S3(98.8)]	1.03595e-07	8.95807e-05	1	1	2	2	Q6XZF7	Q6XZF7 [1351-1373]	Q6XZF7 1xPhospho [S1353(98.8)]	0	2391.94		No Quan Values	High	5.452e-05	3.11e-09	6.43
Rep_1	High	[R].SGTPVPPPSAAAAPASGEMTMDALLAR.[L]	1xPhospho [S/T]	8.81005e-11	8.95807e-05	1	1	1	2	Q86XL3	Q86XL3 [45-71]		0	2646.23	1.44382e+06		High	5.452e-05	8.267e-13	8.26	63.58
Rep_1	High	[K].SHPLDLSPNVQSR.[D]	1xPhospho [S7(100)]	0.000378661	8.95807e-05	1	1	1	1	Q9ULH1	Q9ULH1 [1021-1033]	Q9ULH1 1xPhospho [S1027(100)]	0	1529.71	6.56778e+06		High	5.452e-05	4.423e-05	3.73	23.89
Rep_1	High	[K].SHMSGSPGPGGSNTAPSTPVIGGSDKPGMEEK.[A]	1xOxidation [M3]; 1xPhospho [S4(94.6)]	2.01754e-07	8.95807e-05	1	1	2	2	A0FGR8	A0FGR8 [688-719]	A0FGR8 1xPhospho [S691(94.6)]	0	3149.36	2.23893e+06		High	5.452e-05	6.771e-09	6.71	22.54
Rep_1	High	[K].SHMSGSPGPGGSNTAPSTPVIGGSDKPGMEEK.[A]	1xPhospho [S6(100)]	1.13145e-09	8.95807e-05	1	1	2	2	A0FGR8	A0FGR8 [688-719]	A0FGR8 1xPhospho [S693(100)]	0	3133.36	10959782		High	5.452e-05	1.619e-11	8.21	24.14
Rep_1	High	[R].SHISDQSPLSSK.[R]	1xPhospho [S7(100)]	0.00107292	8.95807e-05	1	1	1	2	P42166	P42166 [345-356]	P42166 1xPhospho [S351(100)]	0	1365.6	75273989		High	5.452e-05	0.0001471	4.06	10.17
Rep_1	High	[R].SHILEDDENSVDISMLK.[T]	1xOxidation [M15]; 1xPhospho [S10(100)]	9.78822e-08	8.95807e-05	1	1	1	5	O75717	O75717 [374-390]	O75717 1xPhospho [S383(100)]	0	2040.88	12153384		High	5.452e-05	2.928e-09	7.34	38.57
Rep_1	High	[R].SHILEDDENSVDISMLK.[T]	1xPhospho [S10(100)]	3.05336e-09	8.95807e-05	1	1	1	11	O75717	O75717 [374-390]	O75717 1xPhospho [S383(100)]	0	2024.89	3.6211e+07		High	5.452e-05	5.151e-11	8.36	46.84
Rep_1	High	[R].SHLEPSGNPLPATPTTSAPSAPPASSQGPDTAPRPSPPQEEAR.[G]	1xDeamidated [N8]; 1xPhospho [S/T]	2.33424e-05	8.95807e-05	1	1	1	1	Q8N1F8	Q8N1F8 [435-477]		0	4366.03		No Quan Values	High	5.452e-05	1.72e-06	6.05
Rep_1	High	[R].SHESNAPGSAGGQASEKPR.[E]	1xPhospho [S9(100)]	1.45018e-09	8.95807e-05	1	1	1	1	Q6PJG2	Q6PJG2 [988-1006]	Q6PJG2 1xPhospho [S996(100)]	0	1946.84	9491989		High	5.452e-05	2.159e-11	7.77	6.49
Rep_1	High	[K].SGVSSDNEDDDDEEDGNYLHPSLFASK.[K]	1xDeamidated [N]; 1xPhospho [S4(98)]	1.55195e-07	8.95807e-05	1	1	2	3	Q12872	Q12872 [279-305]	Q12872 1xPhospho [S282(98)]	0	3023.16	2.04306e+06		High	5.452e-05	5.017e-09	5.72	46.72
Rep_1	High	[K].SGVSSDNEDDDDEEDGNYLHPSLFASK.[K]	1xPhospho [S5(98.4)]	1.15346e-10	8.95807e-05	1	1	1	3	Q12872	Q12872 [279-305]	Q12872 1xPhospho [S283(98.4)]	0	3022.17	1.52381e+06		High	5.452e-05	1.125e-12	6.72	46.62
Rep_1	High	[R].SGVGLSSYLSTEKDASPK.[T]	1xPhospho [S16(100)]	1.07666e-09	8.95807e-05	1	1	1	4	Q9BW04	Q9BW04 [487-504]	Q9BW04 1xPhospho [S502(100)]	1	1905.88	3.54459e+07		High	5.452e-05	1.519e-11	7.82	33.93
Rep_1	High	[K].SGTTSESGALSLEPSHIGDLQK.[A]	1xPhospho [S7(95.9)]	0.000260072	8.95807e-05	1	1	1	1	Q7Z417	Q7Z417 [582-603]	Q7Z417 1xPhospho [S588(95.9)]	0	2294.05	595112		High	5.452e-05	2.865e-05	2.63	41.39
Rep_1	High	[K].SGTSTPTTPGSTAITPGTPPSYSSR.[T]	1xPhospho [T18(100)]	3.78475e-08	8.95807e-05	1	1	2	9	P11137	P11137 [1588-1612]	P11137 1xPhospho [T1605(100)]	0	2488.12	5.04232e+07		High	5.452e-05	9.683e-10	7.17	32.36
Rep_1	High	[K].SGTSSPQSPVFR.[H]	1xDeamidated [Q7]; 1xPhospho [S8(100)]	0.000711465	8.95807e-05	1	1	1	1	Q8N556	Q8N556 [661-672]	Q8N556 1xPhospho [S668(100)]	0	1330.57	2.16385e+06		High	5.452e-05	9.157e-05	4.01	22.12
Rep_1	High	[K].SHMSGSPGPGGSNTAPSTPVIGGSDKPGMEEK.[A]	1xDeamidated [N13]; 1xOxidation [M]; 1xPhospho [S4(97.3)]	9.3329e-07	8.95807e-05	1	1	2	2	A0FGR8	A0FGR8 [688-719]	A0FGR8 1xPhospho [S691(97.3)]	0	3150.34	1416167		High	5.452e-05	4.054e-08	6.2	20.98
Rep_1	High	[R].SGSIVELIAGGGSSCSPVLSRK.[Q]	1xCarbamidomethyl [C15]; 1xPhospho [S16(98.8)]	7.63691e-08	8.95807e-05	1	1	1	1	P42858	P42858 [417-438]	P42858 1xPhospho [S432(98.8)]	1	2241.09	1.27329e+06		High	5.452e-05	2.184e-09	8.72	52.55
Rep_1	High	[R].SGSIVELIAGGGSSCSPVLSR.[K]	1xCarbamidomethyl [C15]; 2xPhospho [S3(98.3); S16(100)]	8.81819e-07	8.95807e-05	1	1	2	5	P42858	P42858 [417-437]	P42858 2xPhospho [S419(98.3); S432(100)]	0	2192.97	1.65383e+06		High	5.452e-05	3.773e-08	6.45	69.28
Rep_1	High	[R].SGSIVELIAGGGSSCSPVLSR.[K]	1xCarbamidomethyl [C15]; 1xPhospho [S16(100)]	1.10763e-09	8.95807e-05	1	1	2	7	P42858	P42858 [417-437]	P42858 1xPhospho [S432(100)]	0	2113	1.47527e+07		High	5.452e-05	1.573e-11	9.34	63.18
Rep_1	High	[K].SGKQGSPDQVSPVSEMTSTSLYQDK.[Q]	1xDeamidated [Q9]; 1xOxidation [M16]; 1xPhospho [S6(100)]	2.07975e-06	8.95807e-05	1	1	1	1	P46821	P46821 [1433-1457]	P46821 1xPhospho [S1438(100)]	1	2753.19		Not Reliable	High	5.452e-05	1.029e-07	6.54
Rep_1	High	[K].SGKQGSPDQVSPVSEMTSTSLYQDK.[Q]	1xOxidation [M16]; 1xPhospho [S6(100)]	3.33791e-07	8.95807e-05	1	1	1	1	P46821	P46821 [1433-1457]	P46821 1xPhospho [S1438(100)]	1	2752.2		No Quan Values	High	5.452e-05	1.216e-08	7.48
Rep_1	High	[R].SGKDGVMEMNSIEPAKETTTNV.[-]	1xPhospho [S11(100)]	0.000555205	8.95807e-05	1	1	1	1	P11169	P11169 [475-496]	P11169 1xPhospho [S485(100)]	2	2418.06	5.82871e+06		High	5.452e-05	6.867e-05	6.85	36.16
Rep_1	High	[K].SGHHPGETPPLITPGSAQS.[-]	1xPhospho [T8(98.5)]	0.000100579	8.95807e-05	1	1	2	2	Q14802	Q14802 [69-87]	Q14802 1xPhospho [T76(98.5)]	0	1949.88	3241345		High	5.452e-05	9.444e-06	7.17	25.84
Rep_1	High	[K].SGGSGHAVAEPASPEQELDQNKGK.[G]	1xDeamidated [Q16]; 1xPhospho [S13(100)]	2.3462e-06	8.95807e-05	1	1	1	2	P46013	P46013 [296-319]	P46013 1xPhospho [S308(100)]	1	2474.08	6611640		High	5.452e-05	1.185e-07	5.55	16.36
Rep_1	High	[K].SGGSGHAVAEPASPEQELDQNKGK.[G]	1xPhospho [S13(100)]	6.93653e-10	8.95807e-05	1	1	1	4	P46013	P46013 [296-319]	P46013 1xPhospho [S308(100)]	1	2473.1	138019284		High	5.452e-05	9.133e-12	12.09	16.21
Rep_1	High	[K].SGGSGHAVAEPASPEQELDQNK.[G]	1xPhospho [S13(100)]	3.27774e-09	8.95807e-05	1	1	1	3	P46013	P46013 [296-317]	P46013 1xPhospho [S308(100)]	0	2287.98	2.0556e+07		High	5.452e-05	5.565e-11	7.27	21.14
Rep_1	High	[K].SGGGTGEEPGSQGLNGEAGPEDSTR.[E]	1xPhospho [S1(100)]	2.09455e-06	8.95807e-05	1	1	1	1	O15355	O15355 [173-197]	O15355 1xPhospho [S173(100)]	0	2425.97	3186899		High	5.452e-05	1.04e-07	6.34	20.68
Rep_1	High	[R].SGGGSVGAVVVKQEPLEEDSPSSSSAGLDK.[A]	1xPhospho [S20(100)]	1.12918e-10	8.95807e-05	1	1	1	2	P15408	P15408 [211-240]	P15408 1xPhospho [S230(100)]	1	2953.37	8.559e+06		High	5.452e-05	1.103e-12	11.61	35.49
Rep_1	High	[R].SGGEALAVANDSTSTPQNANGLWK.[L]	1xDeamidated [N10]; 1xPhospho [T15(100)]	0.000156105	8.95807e-05	1	1	1	1	Q9Y2F5	Q9Y2F5 [1027-1050]	Q9Y2F5 1xPhospho [T1041(100)]	0	2469.09		Not Reliable	High	5.452e-05	1.577e-05	5.54
Rep_1	High	[K].SGGDFKPTSPSLPASK.[I]	1xPhospho [S9(100)]	1.24819e-06	8.95807e-05	1	1	2	2	Q5T5P2	Q5T5P2 [1786-1801]	Q5T5P2 1xPhospho [S1794(100)]	0	1655.77	9.39097e+06		High	5.452e-05	5.663e-08	6.26	22.91
Rep_1	High	[R].SGFSSVSVSR.[S]	1xPhospho [S5(100)]	0.000873719	8.95807e-05	1	1	5	21	P02538	P02538 [31-40]	P02538 1xPhospho [S35(100)]	0	1092.47	1.26105e+09		High	5.452e-05	0.0001169	3	20.19
Rep_1	High	[R].SGFSSISVSR.[S]	1xPhospho [S7(100)]	0.00118473	8.95807e-05	1	2	2	5	P48668	P48668 [31-40]	P48668 1xPhospho [S37(100)]	0	1106.49	8.06671e+07		High	5.452e-05	0.0001659	3.27	26.62
Rep_1	High	[K].SGKQGSPDQVSPVSEMTSTSLYQDK.[Q]	2xPhospho [S6(100); S11(100)]	8.75588e-07	8.95807e-05	1	1	1	1	P46821	P46821 [1433-1457]	P46821 2xPhospho [S1438(100); S1443(100)]	1	2816.17	17794120		High	5.452e-05	3.768e-08	10.51	45.18
Rep_1	High	[R].SGFGEISSPVIR.[E]	1xPhospho [S8(100)]	0.000118394	8.95807e-05	1	1	1	2	P57740	P57740 [4-15]	P57740 1xPhospho [S11(100)]	0	1328.62	13086551		High	5.452e-05	1.138e-05	4.24	43.16
Rep_1	High	[K].SGEISLPIKEEPSPISK.[M]	1xPhospho [S13(100)]	8.23098e-06	8.95807e-05	1	1	1	2	Q9ULH7	Q9ULH7 [909-925]	Q9ULH7 1xPhospho [S921(100)]	1	1890.95	7.75619e+06		High	5.452e-05	5.116e-07	8.13	39.96
Rep_1	High	[R].SGELGLPGAPESSTASAPGEPSPPSPPCR.[R]	1xCarbamidomethyl [C28]; 1xPhospho [S25(100)]	4.02173e-06	8.95807e-05	1	1	1	2	Q5QP82	Q5QP82 [68-96]	Q5QP82 1xPhospho [S92(100)]	0	2869.27	4.74941e+06		High	5.452e-05	2.226e-07	7.72	44.84
Rep_1	High	[R].SGEDESQEDVLMDEAPSNLSQASTLQANR.[E]	1xDeamidated [N18]; 1xPhospho [S/T]	4.14559e-05	8.95807e-05	1	1	2	2	Q7Z6Z7	Q7Z6Z7 [2372-2400]		0	3202.34	1416081		High	5.452e-05	3.35e-06	3.59	52.77
Rep_1	High	[R].SGEDESQEDVLMDEAPSNLSQASTLQANR.[E]	1xPhospho [S/T]	8.11507e-06	8.95807e-05	1	1	1	1	Q7Z6Z7	Q7Z6Z7 [2372-2400]		0	3201.35	277663		High	5.452e-05	5.011e-07	4.29	52.82
Rep_1	High	[R].SGDETPGSEVPGDKAAEEQGDDQDSEK.[S]	1xPhospho [T5(98.1)]	5.10799e-07	8.95807e-05	1	1	1	1	Q1KMD3	Q1KMD3 [161-187]	Q1KMD3 1xPhospho [T165(98.1)]	1	2857.12		No Quan Values	High	5.452e-05	2.004e-08	5.61
Rep_1	High	[R].SGCCDDSALARSPAR.[G]	2xCarbamidomethyl [C3; C4]; 1xPhospho [S12(100)]	6.11095e-06	8.95807e-05	1	1	1	1	Q9P1Y5	Q9P1Y5 [1020-1034]	Q9P1Y5 1xPhospho [S1031(100)]	1	1702.67		No Quan Values	High	5.452e-05	3.61e-07	5.27
Rep_1	High	[R].SGAVQGAGSLGPGSPVR.[A]	1xDeamidated [Q5]; 1xPhospho [S14(100)]	1.43106e-05	8.95807e-05	1	1	1	1	Q9P270	Q9P270 [35-51]	Q9P270 1xPhospho [S48(100)]	0	1577.73	482471		High	5.452e-05	9.758e-07	4.01	24.84
Rep_1	High	[R].SGAVQGAGSLGPGSPVR.[A]	1xPhospho [S14(100)]	1.30908e-07	8.95807e-05	1	1	1	6	Q9P270	Q9P270 [35-51]	Q9P270 1xPhospho [S48(100)]	0	1576.75	1.39626e+07		High	5.452e-05	4.103e-09	5.7	22.87
Rep_1	High	[R].SGAVAGGPDTPSAQPLGPPALQPGPGLSTKSPQPSPSSR.[K]	1xPhospho [S31(97.2)]	9.18305e-08	8.95807e-05	1	1	1	1	O94887	O94887 [446-484]	O94887 1xPhospho [S476(97.2)]	1	3728.83	1.90844e+06		High	5.452e-05	2.712e-09	9.14	42.9
Rep_1	High	[R].SGASSLWDPASPAPTSGPRPR.[L]	1xPhospho [S11(100)]	5.34068e-06	8.95807e-05	1	1	1	1	O43189	O43189 [10-30]	O43189 1xPhospho [S20(100)]	0	2174	4551878		High	5.452e-05	3.1e-07	6.25	34.69
Rep_1	High	[R].SGASEANLIVAK.[S]	1xPhospho [S1(100)]	5.54426e-05	8.95807e-05	1	1	1	1	P46013	P46013 [648-659]	P46013 1xPhospho [S648(100)]	0	1239.6	1.57356e+06		High	5.452e-05	4.705e-06	4.2	28.05
Rep_1	High	[R].SGAQASSTPLSPTR.[I]	2xPhospho [T8(100); S11(98.6)]	0.000127997	8.95807e-05	1	1	2	3	P02545	P02545 [12-25]	P02545 2xPhospho [T19(100); S22(98.6)]	0	1519.62	9.24318e+07		High	5.452e-05	1.247e-05	5.61	17.32
Rep_1	High	[R].SGAQASSTPLSPTR.[I]	1xDeamidated [Q4]; 1xPhospho [S/T]	1.50389e-05	8.95807e-05	1	1	1	3	P02545	P02545 [12-25]		0	1440.64	5959390		High	5.452e-05	1.036e-06	4.59	12.67
Rep_1	High	[K].SGELTALEFSASPGLR.[R]	1xPhospho [S12(100)]	0.000116727	8.95807e-05	1	1	1	1	Q12774	Q12774 [1394-1409]	Q12774 1xPhospho [S1405(100)]	0	1714.8		No Quan Values	High	5.452e-05	1.122e-05	3.98
Rep_1	High	[K].SGKQGSPDQVSPVSEMTSTSLYQDKQEGK.[S]	1xPhospho [S6(100)]	4.73492e-13	8.95807e-05	1	1	1	4	P46821	P46821 [1433-1461]	P46821 1xPhospho [S1438(100)]	2	3178.42	6.63104e+07		High	5.452e-05	1.871e-15	13.11	33.38
Rep_1	High	[K].SGKQGSPDQVSPVSEMTSTSLYQDKQEGK.[S]	2xPhospho [S6(100); S11(100)]	6.98589e-10	8.95807e-05	1	1	1	3	P46821	P46821 [1433-1461]	P46821 2xPhospho [S1438(100); S1443(100)]	2	3258.39	35305452		High	5.452e-05	9.181e-12	11.07	37.27
Rep_1	High	[K].SGKQGSPDQVSPVSEMTSTSLYQDKQEGK.[S]	1xDeamidated [Q23]; 2xPhospho [S6(97); S11(100)]	3.25106e-06	8.95807e-05	1	1	1	1	P46821	P46821 [1433-1461]	P46821 2xPhospho [S1438(97); S1443(100)]	2	3259.37		No Quan Values	High	5.452e-05	1.725e-07	6.47
Rep_1	High	[K].SGSLDSELSVSPK.[R]	1xPhospho [S11(100)]	2.18559e-06	8.95807e-05	1	1	1	2	Q12802	Q12802 [2718-2730]	Q12802 1xPhospho [S2728(100)]	0	1385.62	2.32274e+06		High	5.452e-05	1.088e-07	5.4	32.07
Rep_1	High	[K].SGSLDDSFSDFQELPASSK.[T]	1xPhospho [S7(100)]	1.2023e-07	8.95807e-05	1	1	2	3	Q9UMZ2	Q9UMZ2 [467-485]	Q9UMZ2 1xPhospho [S473(100)]	0	2096.87	1.29429e+06		High	5.452e-05	3.7e-09	6.04	51.28
Rep_1	High	[R].SGSGISVISSTSVDQR.[L]	1xPhospho [S/T]	1.75429e-06	8.95807e-05	1	1	1	2	Q15811	Q15811 [313-328]		0	1659.76		No Quan Values	High	5.452e-05	8.442e-08	4.14
Rep_1	High	[K].SGSELPSILPEIWPK.[T]	1xPhospho [S]	0.00111159	8.95807e-05	1	1	1	2	Q96FF9	Q96FF9 [33-47]		0	1732.86	347451		High	5.452e-05	0.0001539	2.59	80.64
Rep_1	High	[R].SGSDAGEARPPTPASPR.[A]	1xPhospho [S3(100)]	4.16688e-06	8.95807e-05	1	1	2	3	Q96FS4	Q96FS4 [53-69]	Q96FS4 1xPhospho [S55(100)]	0	1732.77	1.49321e+07		High	5.452e-05	2.314e-07	4.95	12.55
Rep_1	High	[R].SGSALLQSQSSTEDPKDEPAELKPDSEDLSSQSSASK.[A]	1xPhospho [S/T]	2.64964e-09	8.95807e-05	1	1	1	2	Q5VTR2	Q5VTR2 [515-551]		1	3915.75	4.5473e+06		High	5.452e-05	4.361e-11	8.41	33.19
Rep_1	High	[R].SGSAAQAEGLCK.[Q]	1xCarbamidomethyl [C11]; 1xPhospho [S3(100)]	8.24685e-05	8.95807e-05	1	1	2	8	Q92685	Q92685 [11-22]	Q92685 1xPhospho [S13(100)]	0	1258.51	5.1151e+07		High	5.452e-05	7.505e-06	3.25	11.65
Rep_1	High	[R].SGRSPTGNTPPVIDSVSEK.[A]	1xPhospho [S4(100)]	2.15714e-09	8.95807e-05	1	1	1	1	P25054	P25054 [2671-2689]	P25054 1xPhospho [S2674(100)]	1	2007.94	3109972		High	5.452e-05	3.424e-11	7.03	23.9
Rep_1	High	[R].SGRDYSTVSASPTALSTLK.[Q]	1xPhospho [S1(98.5)]	2.6709e-05	8.95807e-05	1	1	1	1	Q12774	Q12774 [652-670]	Q12774 1xPhospho [S652(98.5)]	1	2020.96	5962772		High	5.452e-05	2.011e-06	6.61	35.12
Rep_1	High	[R].SGQGFHGNSEVNAILSPR.[S]	1xPhospho [S16(100)]	6.27421e-07	8.95807e-05	1	1	1	3	Q8TB72	Q8TB72 [67-84]	Q8TB72 1xPhospho [S82(100)]	0	1949.89	1.73309e+07		High	5.452e-05	2.541e-08	7.17	34.96
Rep_1	High	[K].SGPSPLSSPNGK.[L]	1xPhospho [S4(100)]	0.000892484	8.95807e-05	1	1	1	1	O75179	O75179 [1693-1704]	O75179 1xPhospho [S1696(100)]	0	1207.54	7982673		High	5.452e-05	0.0001198	3.9	13.07
Rep_1	High	[R].SGPPSPPSTATSFGGPRPR.[R]	1xPhospho [S5(100)]	2.78698e-05	8.95807e-05	1	1	1	8	Q6ZRS2	Q6ZRS2 [1855-1873]	Q6ZRS2 1xPhospho [S1859(100)]	0	1932.9	7.12235e+07		High	5.452e-05	2.118e-06	3.37	25.34
Rep_1	High	[R].SGPISPASIPGSQMPPQPPGSQSESSSHPALSQSPMPQER.[G]	2xDeamidated [Q13; Q17]; 1xPhospho [S5(95.8)]	0.000143373	8.95807e-05	1	1	1	1	Q8NFD5	Q8NFD5 [738-777]	Q8NFD5 1xPhospho [S742(95.8)]	0	4134.84	1.84624e+06		High	5.452e-05	1.428e-05	5.31	46.24
Rep_1	High	[R].SGPISPASIPGSQMPPQPPGSQSESSSHPALSQSPMPQER.[G]	1xDeamidated [Q]; 1xPhospho [S5(96.5)]	9.85787e-08	8.95807e-05	1	1	3	3	Q8NFD5	Q8NFD5 [738-777]	Q8NFD5 1xPhospho [S742(96.5)]	0	4133.86	1.26135e+06		High	5.452e-05	2.95e-09	6.1	45.94
Rep_1	High	[R].SGPISPASIPGSQMPPQPPGSQSESSSHPALSQSPMPQER.[G]	1xPhospho [S5(95.7)]	0.000258235	8.95807e-05	1	1	1	2	Q8NFD5	Q8NFD5 [738-777]	Q8NFD5 1xPhospho [S742(95.7)]	0	4132.87	1.49772e+06		High	5.452e-05	2.829e-05	5.51	46.55
Rep_1	High	[R].SGPKPFSAPKPQTSPSPK.[R]	1xDeamidated [Q12]; 2xPhospho [S14(100); S16(100)]	0.000347786	8.95807e-05	1	1	2	4	Q01518	Q01518 [295-312]	Q01518 2xPhospho [S308(100); S310(100)]	0	1998.9		No Quan Values	High	5.452e-05	3.997e-05	5.21
Rep_1	High	[R].SGPKPFSAPKPQTSPSPK.[R]	2xPhospho [S14(100); S16(100)]	1.40094e-05	8.95807e-05	1	1	3	7	Q01518	Q01518 [295-312]	Q01518 2xPhospho [S308(100); S310(100)]	0	1997.91	187432349		High	5.452e-05	9.51e-07	6.34	17.6
Rep_1	High	[R].SGPKPFSAPKPQTSPSPK.[R]	1xPhospho [S16(100)]	4.56013e-07	8.95807e-05	1	1	4	12	Q01518	Q01518 [295-312]	Q01518 1xPhospho [S310(100)]	0	1917.95	1.08972e+09		High	5.452e-05	1.758e-08	7.36	13.99
Rep_1	High	[R].SGNSDSIERDAAQEAEAGTGLEPGSNSGQCSVPLKK.[G]	1xCarbamidomethyl [C30]; 1xPhospho [S1(100)]	2.34403e-10	8.95807e-05	1	1	1	1	Q7Z2E3	Q7Z2E3 [132-167]	Q7Z2E3 1xPhospho [S132(100)]	2	3726.65	7136401		High	5.452e-05	2.583e-12	10.5	39.96
Rep_1	High	[R].SGLTVPTSPKGR.[L]	1xPhospho [S8(100)]	2.88757e-05	8.95807e-05	1	1	1	1	Q53EL6	Q53EL6 [87-98]	Q53EL6 1xPhospho [S94(100)]	1	1279.64	4.09288e+06		High	5.452e-05	2.207e-06	4.47	15.56
Rep_1	High	[R].SGISTNHADYSSSPAGSPGAQVSLYNSPSVASPAR.[S]	1xPhospho [S32(100)]	2.23499e-09	8.95807e-05	1	1	3	4	Q8WV41	Q8WV41 [61-95]	Q8WV41 1xPhospho [S92(100)]	0	3499.58	5.70013e+06		High	5.452e-05	3.559e-11	10.44	37.93
Rep_1	High	[K].SGIGDRPLQDLSNTSFVSNNTAESENKSEDLSSER.[T]	1xDeamidated [N26]; 1xPhospho [S15]	0.000843317	8.95807e-05	1	1	1	1	Q562F6	Q562F6 [1208-1242]	Q562F6 1xPhospho [S1222]	1	3864.7	4.03877e+06		High	5.452e-05	0.0001115	6.96	43.01
Rep_1	High	[R].SGIETFSPPPPPPK.[S]	1xPhospho [S7(100)]	1.68456e-05	8.95807e-05	1	1	1	3	Q86YV5	Q86YV5 [706-719]	Q86YV5 1xPhospho [S712(100)]	0	1530.72	9.4942e+06		High	5.452e-05	1.181e-06	3.51	35.73
Rep_1	High	[K].SGLDLNTSLSPSLLQPGK.[K]	1xPhospho [S10(100)]	3.74643e-06	8.95807e-05	1	1	1	1	Q99708	Q99708 [338-355]	Q99708 1xPhospho [S347(100)]	0	1906.95	1.11547e+06		High	5.452e-05	2.047e-07	5.32	61.27
Rep_1	High	[R].SGLCSPSYVAVTPFSLR.[G]	1xCarbamidomethyl [C4]; 1xPhospho [S5(99)]	9.15472e-06	8.95807e-05	1	1	1	2	P01106	P01106 [67-83]	P01106 1xPhospho [S71(99)]	0	1920.89	1.37205e+06		High	5.452e-05	5.797e-07	4.57	64.66
Rep_1	High	[K].SGLAFSRPSQLSTPAASPSASEPR.[A]	1xPhospho [S17(100)]	2.98587e-06	8.95807e-05	1	1	1	1	Q5XUX1	Q5XUX1 [43-66]	Q5XUX1 1xPhospho [S59(100)]	0	2481.18	2516198		High	5.452e-05	1.574e-07	6.76	35.63
Rep_1	High	[R].SGKYDLDFKSPDDPSR.[Y]	1xPhospho [S10(100)]	8.52804e-06	8.95807e-05	1	1	1	1	P06733	P06733 [254-269]	P06733 1xPhospho [S263(100)]	2	1906.82	9624125		High	5.452e-05	5.319e-07	6.88	23.93
Rep_1	High	[K].SGKQGSPDQVSPVSEMTSTSLYQDKQEGK.[S]	1xDeamidated [Q9]; 1xOxidation [M16]; 2xPhospho [S6(100); S11(100)]	3.60147e-08	8.95807e-05	1	1	1	1	P46821	P46821 [1433-1461]	P46821 2xPhospho [S1438(100); S1443(100)]	2	3275.37		No Quan Values	High	5.452e-05	9.098e-10	8.78
Rep_1	High	[K].SGKQGSPDQVSPVSEMTSTSLYQDKQEGK.[S]	1xOxidation [M16]; 2xPhospho [S6(100); S11(100)]	3.54365e-09	8.95807e-05	1	1	1	2	P46821	P46821 [1433-1461]	P46821 2xPhospho [S1438(100); S1443(100)]	2	3274.39	5.41912e+06		High	5.452e-05	6.113e-11	9.56	24.27
Rep_1	High	[K].SHVEDGDIAGAPASSPEAPPAEQDPVQLK.[T]	1xDeamidated [Q23]; 1xPhospho [S]	0.000261922	8.95807e-05	1	1	1	2	Q9P2E9	Q9P2E9 [1263-1291]		0	2993.34		Not Reliable	High	5.452e-05	2.888e-05	3.58
Rep_1	High	[K].SKDHFGLEGDEESTMLEDSVSPK.[K]	1xPhospho [S21(100)]	7.89669e-09	8.95807e-05	1	1	1	3	Q9Y490	Q9Y490 [405-427]	Q9Y490 1xPhospho [S425(100)]	1	2617.1	6.54404e+06		High	5.452e-05	1.551e-10	10.05	43.37
Rep_1	High	[K].SKDHFGLEGDEESTMLEDSVSPK.[K]	1xOxidation [M15]; 1xPhospho [S21(100)]	1.36872e-06	8.95807e-05	1	1	1	1	Q9Y490	Q9Y490 [405-427]	Q9Y490 1xPhospho [S425(100)]	1	2633.1	1.56529e+06		High	5.452e-05	6.303e-08	7.31	35.49
Rep_1	High	[K].SKDSLVQSCPGSLSLCAGVK.[S]	2xCarbamidomethyl [C9; C16]; 1xPhospho [S8(100)]	5.82639e-05	8.95807e-05	1	1	1	1	Q9UQ35	Q9UQ35 [1021-1040]	Q9UQ35 1xPhospho [S1028(100)]	1	2173	4.56313e+06		High	5.452e-05	4.98e-06	6.72	38.2
Rep_1	High	[R].SLPTTVPESPNYR.[N]	2xPhospho [S1(100); S9(100)]	0.000465064	8.95807e-05	1	1	1	8	Q6PKG0	Q6PKG0 [766-778]	Q6PKG0 2xPhospho [S766(100); S774(100)]	0	1620.67	4.81472e+07		High	5.452e-05	5.603e-05	3.84	39.19
Rep_1	High	[R].SLPTTVPESPNYR.[N]	1xPhospho [S9(100)]	1.10081e-05	8.95807e-05	1	1	2	12	Q6PKG0	Q6PKG0 [766-778]	Q6PKG0 1xPhospho [S774(100)]	0	1540.7	3.76725e+08		High	5.452e-05	7.166e-07	5.22	31.2
Rep_1	High	[K].SIPLECPLSSPK.[G]	1xCarbamidomethyl [C6]; 1xPhospho [S10(100)]	0.000635217	8.95807e-05	1	1	1	2	Q92667	Q92667 [142-153]	Q92667 1xPhospho [S151(100)]	0	1407.66	11882942		High	5.452e-05	8.038e-05	3.4	40.03
Rep_1	High	[K].SLPAPVAQRPDSPGGGLQAPGQK.[R]	1xPhospho [S12(100)]	1.77934e-06	8.95807e-05	1	1	1	2	Q5JVS0	Q5JVS0 [97-119]	Q5JVS0 1xPhospho [S108(100)]	0	2308.14	1.42955e+07		High	5.452e-05	8.545e-08	5.89	29.74
Rep_1	High	[R].SLPAGDALYLSFNPPQPSR.[G]	1xPhospho [S1(100)]	1.01618e-06	8.95807e-05	1	1	1	4	Q92974	Q92974 [886-904]	Q92974 1xPhospho [S886(100)]	0	2110	2.19323e+06		High	5.452e-05	4.451e-08	4.25	65.82
Rep_1	High	[K].SLNWSSFVDNTFAEEFTTQNQK.[S]	1xPhospho [S/T]	0.000608778	8.95807e-05	1	1	1	1	Q9UHB6	Q9UHB6 [704-725]		0	2673.15	1.25169e+06		High	5.452e-05	7.659e-05	2.93	86.45
Rep_1	High	[R].SLNSTPPPPPAPAPAPPPALARPR.[W]	1xDeamidated [N3]; 1xPhospho [S/T]	0.000985513	8.95807e-05	1	1	1	1	Q8TE68	Q8TE68 [549-572]		0	2450.26	92954.3		High	5.452e-05	0.0001338	2.56	35.95
Rep_1	High	[R].SLNSTPPPPPAPAPAPPPALARPR.[W]	1xPhospho [T5(100)]	3.38246e-11	8.95807e-05	1	1	2	4	Q8TE68	Q8TE68 [549-572]	Q8TE68 1xPhospho [T553(100)]	0	2449.28	2.78574e+07		High	5.452e-05	2.694e-13	7.65	35.63
Rep_1	High	[K].SLNLVDSPQPLLEK.[V]	1xPhospho [S1(100)]	7.72209e-06	8.95807e-05	1	1	1	1	P46019	P46019 [729-742]	P46019 1xPhospho [S729(100)]	0	1632.82	1.88244e+06		High	5.452e-05	4.737e-07	5.14	55.32
Rep_1	High	[K].SINHQIESPSER.[R]	1xPhospho [S8(100)]	0.000513571	8.95807e-05	1	1	1	4	Q9UPQ0	Q9UPQ0 [966-977]	Q9UPQ0 1xPhospho [S973(100)]	0	1476.65	4.4981e+07		High	5.452e-05	6.306e-05	5.21	10.21
Rep_1	High	[R].SLMSSPEDLTKDFEELKAEEVDVTK.[D]	2xPhospho [S4(97.3); S5(100)]	2.57786e-05	8.95807e-05	1	1	2	3	P46821	P46821 [828-852]	P46821 2xPhospho [S831(97.3); S832(100)]	2	3000.31	1.05573e+06		High	5.452e-05	1.93e-06	4.4	81.1
Rep_1	High	[R].SILSPGGSCGPIK.[V]	1xCarbamidomethyl [C9]; 1xPhospho [S8(100)]	0.00128068	8.95807e-05	1	1	2	3	P78347	P78347 [207-219]	P78347 1xPhospho [S214(100)]	0	1352.63	2.73783e+07		High	5.452e-05	0.0001809	3.68	37.56
Rep_1	High	[R].SILKPSTPIPPQEGEEVGESSEEQDNAPK.[S]	1xDeamidated [Q]; 1xPhospho [S20(100)]	4.69132e-07	8.95807e-05	1	1	3	8	Q9UDY2	Q9UDY2 [1048-1076]	Q9UDY2 1xPhospho [S1067(100)]	0	3173.44	320007		High	5.452e-05	1.814e-08	6.68	37.93
Rep_1	High	[K].SLPVSVPVWGFK.[E]	1xPhospho [S1(100)]	0.000156105	8.95807e-05	1	1	1	2	Q96B36	Q96B36 [183-194]	Q96B36 1xPhospho [S183(100)]	0	1395.71	4.14717e+06		High	5.452e-05	1.572e-05	2.8	70.94
Rep_1	High	[R].SILKPSTPIPPQEGEEVGESSEEQDNAPK.[S]	1xPhospho [S20(100)]	1.88524e-09	8.95807e-05	1	1	2	25	Q9UDY2	Q9UDY2 [1048-1076]	Q9UDY2 1xPhospho [S1067(100)]	0	3172.46	7.33109e+07		High	5.452e-05	2.939e-11	8.08	35.64
Rep_1	High	[R].SLLEGQEDHYNNLSASK.[V]	1xPhospho [S14(100)]	0.000256411	8.95807e-05	1	1	1	2	P08727	P08727 [382-398]	P08727 1xPhospho [S395(100)]	0	1984.86	1.07995e+07		High	5.452e-05	2.818e-05	5.95	26.59
Rep_1	High	[K].SLKESEQESEEEILAQKK.[E]	2xPhospho [S5(100); S9(100)]	7.41478e-05	8.95807e-05	1	1	1	1	Q9BW71	Q9BW71 [219-236]	Q9BW71 2xPhospho [S223(100); S227(100)]	2	2264.99	8888924		High	5.452e-05	6.645e-06	9.24	22.26
Rep_1	High	[K].SLKESEQESEEEILAQKK.[E]	1xDeamidated [Q7]; 1xPhospho [S9(100)]	0.000711465	8.95807e-05	1	1	1	1	Q9BW71	Q9BW71 [219-236]	Q9BW71 1xPhospho [S227(100)]	2	2186.01		No Quan Values	High	5.452e-05	9.197e-05	5.36
Rep_1	High	[K].SLKESEQESEEEILAQKK.[E]	1xPhospho [S9(100)]	4.56926e-06	8.95807e-05	1	1	1	1	Q9BW71	Q9BW71 [219-236]	Q9BW71 1xPhospho [S227(100)]	2	2185.03	15706000		High	5.452e-05	2.585e-07	7.19	18.02
Rep_1	High	[K].SLHPWYGITPTSSPK.[T]	1xPhospho [S/T/Y]	8.17282e-06	8.95807e-05	1	1	3	4	Q8N3F8	Q8N3F8 [459-473]		0	1750.82	1.77796e+07		High	5.452e-05	5.087e-07	5.31	40.11
Rep_1	High	[K].SLHGEFSASDSSLTDIQETR.[R]	1xPhospho [S12(100)]	1.37145e-05	8.95807e-05	1	1	1	1	O43166	O43166 [1639-1658]	O43166 1xPhospho [S1650(100)]	0	2259.98	1.07567e+06		High	5.452e-05	9.277e-07	5.75	35.86
Rep_1	High	[R].SLGVLPFTLNSGSPEK.[T]	1xPhospho [S13(100)]	2.6709e-05	8.95807e-05	1	1	2	2	P42695	P42695 [1372-1387]	P42695 1xPhospho [S1384(100)]	0	1725.85	4.16708e+06		High	5.452e-05	2.019e-06	5.19	65.43
Rep_1	High	[K].SLGTPTVICTPTEESVFFPGNGESDR.[L]	1xCarbamidomethyl [C9]; 1xPhospho [T4(98.2)]	7.24467e-06	8.95807e-05	1	1	1	1	Q8NG31	Q8NG31 [1008-1033]	Q8NG31 1xPhospho [T1011(98.2)]	0	2877.26	301003		High	5.452e-05	4.409e-07	4.3	65.58
Rep_1	High	[K].SLGTGAPVIESPYGETISPEDAPESISK.[A]	1xPhospho [S18(100)]	1.75429e-06	8.95807e-05	1	1	1	1	P33240	P33240 [103-130]	P33240 1xPhospho [S120(100)]	0	2911.35	1175535		High	5.452e-05	8.413e-08	6.02	56.53
Rep_1	High	[R].SLGSVSPSSSGFSSPHSGSTISIPFPNVLPDFSK.[A]	1xPhospho [S4(94.4)]	5.55054e-08	8.95807e-05	1	1	7	12	Q68CZ2	Q68CZ2 [1110-1143]	Q68CZ2 1xPhospho [S1113(94.4)]	0	3486.65	6.24366e+06		High	5.452e-05	1.504e-09	7.46	77.99
Rep_1	High	[R].SLGSVQAPSYGARPVSSAASVYAGAGGSGSR.[I]	1xDeamidated [Q6]; 1xPhospho [S16(95.8)]	5.68126e-07	8.95807e-05	1	1	2	6	P05783	P05783 [15-45]	P05783 1xPhospho [S30(95.8)]	0	2935.36	1.69551e+06		High	5.452e-05	2.269e-08	7.34	39.08
Rep_1	High	[R].SLGSVQAPSYGARPVSSAASVYAGAGGSGSR.[I]	1xPhospho [S/Y]	2.95292e-08	8.95807e-05	1	1	5	46	P05783	P05783 [15-45]		0	2934.37	1.87124e+09		High	5.452e-05	7.229e-10	7.78	37.55
Rep_1	High	[R].SLGSLSQGSTNATVLDVAQTGGHK.[K]	1xPhospho [S4(100)]	6.88008e-07	8.95807e-05	1	1	1	1	Q9Y4G8	Q9Y4G8 [930-953]	Q9Y4G8 1xPhospho [S933(100)]	0	2408.15	5381743		High	5.452e-05	2.837e-08	6.78	42.48
Rep_1	High	[K].SLLFGAMSEMISPSEK.[G]	1xPhospho [S12(99.3)]	2.6709e-05	8.95807e-05	1	1	1	1	Q7Z2Z1	Q7Z2Z1 [1067-1082]	Q7Z2Z1 1xPhospho [S1078(99.3)]	0	1806.81	351328		High	5.452e-05	2.015e-06	4.39	71.39
Rep_1	High	[R].SIQDLTVTGTEPGQVSSR.[S]	1xPhospho [S1(100)]	0.000115903	8.95807e-05	1	1	1	1	O43318	O43318 [439-456]	O43318 1xPhospho [S439(100)]	0	1954.91	456816		High	5.452e-05	1.117e-05	3.9	37.86
Rep_1	High	[R].SIQFVDWCPTGFK.[V]	1xCarbamidomethyl [C8]; 1xPhospho [S1(100)]	0.000113463	8.95807e-05	2	2	1	1	P68363; P68366	P68363 [340-352]; P68366 [340-352]	P68363 1xPhospho [S340(100)]; P68366 1xPhospho [S340(100)]	0	1664.72	1.22467e+06	Shared	High	5.452e-05	1.091e-05	3.59	66.38
Rep_1	High	[R].SIQGSSTSSSASSTLSHGEVK.[G]	1xPhospho [T14(99.9)]	6.5803e-08	8.95807e-05	1	1	1	1	Q9P265	Q9P265 [178-198]	Q9P265 1xPhospho [T191(99.9)]	0	2116.94		No Quan Values	High	5.452e-05	1.835e-09	6.32
Rep_1	High	[K].SISNPPGSNLR.[T]	1xPhospho [S3(100)]	0.000535878	8.95807e-05	1	1	2	4	Q9H4A3	Q9H4A3 [2370-2380]	Q9H4A3 1xPhospho [S2372(100)]	0	1221.56	1.0052e+07		High	5.452e-05	6.622e-05	2.94	19.51
Rep_1	High	[R].SISNEGLTLNNSHVSK.[H]	1xDeamidated [N]; 1xPhospho [S3(100)]	1.009e-06	8.95807e-05	1	1	2	3	Q08AD1	Q08AD1 [462-477]	Q08AD1 1xPhospho [S464(100)]	0	1780.81	3.42405e+06		High	5.452e-05	4.444e-08	5.7	28.28
Rep_1	High	[R].SISNEGLTLNNSHVSK.[H]	1xPhospho [S3(100)]	3.76554e-07	8.95807e-05	1	1	1	4	Q08AD1	Q08AD1 [462-477]	Q08AD1 1xPhospho [S464(100)]	0	1779.83	6.67405e+07		High	5.452e-05	1.406e-08	6.69	23.65
Rep_1	High	[K].SLSMVDLQDAR.[T]	1xPhospho [S3(100)]	0.000873719	8.95807e-05	1	1	1	1	Q5VWQ8	Q5VWQ8 [745-755]	Q5VWQ8 1xPhospho [S747(100)]	0	1314.58	2.72299e+06		High	5.452e-05	0.0001161	3.32	42.24
Rep_1	High	[R].SLSMDSQVPVYSPSIDLK.[S]	1xOxidation [M4]; 1xPhospho [S3(98.8)]	2.72832e-05	8.95807e-05	1	1	2	2	Q9ULJ3	Q9ULJ3 [343-360]	Q9ULJ3 1xPhospho [S345(98.8)]	0	2061.95	549289		High	5.452e-05	2.063e-06	3.88	53.27
Rep_1	High	[R].SLSMDSQVPVYSPSIDLK.[S]	1xPhospho [S/Y]	0.000136431	8.95807e-05	1	1	1	2	Q9ULJ3	Q9ULJ3 [343-360]		0	2045.95	1.65507e+06		High	5.452e-05	1.342e-05	4.75	58.99
Rep_1	High	[K].SLSLSMHSLNFITANPAPQSQLSPNAK.[E]	1xPhospho [S23(100)]	2.33681e-08	8.95807e-05	1	1	1	1	Q14106	Q14106 [232-258]	Q14106 1xPhospho [S254(100)]	0	2933.42	1666508		High	5.452e-05	5.498e-10	7.72	60.89
Rep_1	High	[R].SISLGDSEGPIVATLAQPLR.[R]	1xPhospho [S3(100)]	5.62982e-08	8.95807e-05	1	1	3	11	O43379	O43379 [1226-1245]	O43379 1xPhospho [S1228(100)]	0	2104.07	9.26926e+06		High	5.452e-05	1.531e-09	6.13	72.66
Rep_1	High	[R].SLSLGDKEISR.[S]	1xPhospho [S3(100)]	0.000430185	8.95807e-05	1	1	1	2	Q9UMZ2	Q9UMZ2 [1073-1083]	Q9UMZ2 1xPhospho [S1075(100)]	1	1284.62	16947320		High	5.452e-05	5.134e-05	3.25	23.18
Rep_1	High	[K].SLSLEATSPLSAEK.[H]	1xPhospho [S11(99.1)]	1.98297e-05	8.95807e-05	1	1	2	2	Q86YC2	Q86YC2 [380-393]	Q86YC2 1xPhospho [S390(99.1)]	0	1512.72	5.82796e+06		High	5.452e-05	1.429e-06	4.97	38.88
Rep_1	High	[R].SLSKSDSDLLTCSPTEDATMGSR.[S]	1xCarbamidomethyl [C12]; 1xOxidation [M20]; 1xPhospho [S7(98.3)]	3.40968e-07	8.95807e-05	1	1	1	1	Q92625	Q92625 [622-644]	Q92625 1xPhospho [S628(98.3)]	1	2554.07	9001859		High	5.452e-05	1.256e-08	6.51	31.94
Rep_1	High	[R].SLSKSDSDLLTCSPTEDATMGSR.[S]	1xCarbamidomethyl [C12]; 1xPhospho [S/T]	1.01932e-08	8.95807e-05	1	1	1	2	Q92625	Q92625 [622-644]		1	2538.07	42066959		High	5.452e-05	2.09e-10	7.88	36.91
Rep_1	High	[R].SLSKPEPTYVSPPCPR.[L]	1xCarbamidomethyl [C14]; 1xPhospho [S11(100)]	0.000340468	8.95807e-05	1	1	1	1	Q7Z2Z1	Q7Z2Z1 [1613-1628]	Q7Z2Z1 1xPhospho [S1623(100)]	0	1894.88	1.93673e+06		High	5.452e-05	3.89e-05	6.03	25.61
Rep_1	High	[R].SISGTSTSEKPNSMDTANTSPFK.[V]	1xPhospho [S1(99)]	8.80054e-08	8.95807e-05	1	1	1	1	Q9UJF2	Q9UJF2 [16-38]	Q9UJF2 1xPhospho [S16(99)]	0	2467.07		No Quan Values	High	5.452e-05	2.575e-09	5.7
Rep_1	High	[R].SISGPSVGVMEMR.[S]	1xPhospho [S3(98.2)]	0.00121016	8.95807e-05	1	1	1	1	Q8NFH5	Q8NFH5 [53-65]	Q8NFH5 1xPhospho [S55(98.2)]	0	1429.62	682482		High	5.452e-05	0.0001696	2.72	43.52
Rep_1	High	[R].SISGASSGLSTSPLSSPR.[V]	1xPhospho [S12(100)]	2.77591e-07	8.95807e-05	1	1	1	1	Q8IWQ3	Q8IWQ3 [412-429]	Q8IWQ3 1xPhospho [S423(100)]	0	1770.83	1.2344e+06		High	5.452e-05	9.813e-09	5.78	33.04
Rep_1	High	[R].SLSFSEPQQPAPAMK.[S]	1xOxidation [M14]; 1xPhospho [S3(100)]	0.000323987	8.95807e-05	1	1	1	1	Q9H8N7	Q9H8N7 [447-461]	Q9H8N7 1xPhospho [S449(100)]	0	1713.76	2.60268e+06		High	5.452e-05	3.696e-05	3.77	30.65
Rep_1	High	[R].SLSFSEPQQPAPAMK.[S]	1xPhospho [S3(100)]	2.48807e-05	8.95807e-05	1	1	1	1	Q9H8N7	Q9H8N7 [447-461]	Q9H8N7 1xPhospho [S449(100)]	0	1697.76	31363472		High	5.452e-05	1.862e-06	5.27	37.55
Rep_1	High	[R].SLSEQPVMDTATATEQAK.[Q]	1xPhospho [S3(98.8)]	6.65371e-06	8.95807e-05	1	1	1	3	P18615	P18615 [49-66]	P18615 1xPhospho [S51(98.8)]	0	1986.87	1.80374e+06		High	5.452e-05	3.977e-07	3.88	33.58
Rep_1	High	[K].SLSDNGQPGTPDPADSGGTSAK.[E]	1xDeamidated [N/Q]; 1xPhospho [T10(100)]	7.87238e-07	8.95807e-05	1	1	2	7	O75691	O75691 [1732-1753]	O75691 1xPhospho [T1741(100)]	0	2139.87	2929872		High	5.452e-05	3.319e-08	4.39	19.35
Rep_1	High	[K].SLSDNGQPGTPDPADSGGTSAK.[E]	1xPhospho [T10(100)]	6.26165e-08	8.95807e-05	1	1	1	2	O75691	O75691 [1732-1753]	O75691 1xPhospho [T1741(100)]	0	2138.89	1.61925e+07		High	5.452e-05	1.742e-09	5.44	17.59
Rep_1	High	[R].SISCEEATCSDTSESILEEEPQENQKK.[L]	2xCarbamidomethyl [C4; C9]; 1xDeamidated [Q22]; 1xPhospho [S3(98)]	1.8832e-06	8.95807e-05	1	1	1	1	O94763	O94763 [440-466]	O94763 1xPhospho [S442(98)]	1	3209.3		No Quan Values	High	5.452e-05	9.128e-08	4.74
Rep_1	High	[R].SLSASPALGSTK.[E]	1xPhospho [S3(100)]	0.000104209	8.95807e-05	1	1	2	4	O95544	O95544 [46-57]	O95544 1xPhospho [S48(100)]	0	1198.57	4.28695e+07		High	5.452e-05	9.871e-06	2.87	22.14
Rep_1	High	[R].SISASKASPPGDLQNPK.[R]	1xPhospho [S8(100)]	1.18537e-07	8.95807e-05	1	1	1	2	O00273	O00273 [308-324]	O00273 1xPhospho [S315(100)]	1	1776.85	41398528		High	5.452e-05	3.642e-09	5.77	17.36
Rep_1	High	[K].SIRDTPAKNAQK.[S]	1xPhospho [T5(100)]	0.000127997	8.95807e-05	1	1	1	2	P06748	P06748 [195-206]	P06748 1xPhospho [T199(100)]	2	1408.69		No Quan Values	High	5.452e-05	1.251e-05	4.74
Rep_1	High	[R].SLQTTSPPVVAPGNENGLAVPVPLRK.[S]	1xDeamidated [N16]; 1xPhospho [S6(98.4)]	2.02159e-06	8.95807e-05	1	1	1	1	O94804	O94804 [387-412]	O94804 1xPhospho [S392(98.4)]	1	2722.42	4.63556e+06		High	5.452e-05	9.917e-08	6.6	52.79
Rep_1	High	[R].SLQTTSPPVVAPGNENGLAVPVPLRK.[S]	1xPhospho [S6(98.5)]	5.30869e-09	8.95807e-05	1	1	2	3	O94804	O94804 [387-412]	O94804 1xPhospho [S392(98.5)]	1	2721.43	1.06167e+07		High	5.452e-05	9.792e-11	6.65	51.07
Rep_1	High	[R].SIQPYQIPITGPAAVTSQSPVPCK.[L]	1xCarbamidomethyl [C23]; 1xPhospho [S19(100)]	1.3331e-05	8.95807e-05	1	1	1	1	Q96DM3	Q96DM3 [311-334]	Q96DM3 1xPhospho [S329(100)]	0	2619.29	4.01755e+06		High	5.452e-05	8.955e-07	6.49	55.59
Rep_1	High	[R].SLQLPASPAPDPSPRPAYK.[V]	1xPhospho [S1(100)]	2.44327e-07	8.95807e-05	1	1	1	1	Q9Y2H5	Q9Y2H5 [842-860]	Q9Y2H5 1xPhospho [S842(100)]	0	2072.02	3.92325e+06		High	5.452e-05	8.514e-09	6.04	36.17
Rep_1	High	[R].SIGSAVDQGNESIVAK.[T]	1xPhospho [S1(100)]	5.72169e-07	8.95807e-05	1	1	2	3	Q9H0H5	Q9H0H5 [203-218]	Q9H0H5 1xPhospho [S203(100)]	0	1654.77	2.0275e+07		High	5.452e-05	2.294e-08	4.43	31.59
Rep_1	High	[R].SGAQASSTPLSPTR.[I]	1xPhospho [S11(100)]	7.40044e-06	8.95807e-05	1	1	3	40	P02545	P02545 [12-25]	P02545 1xPhospho [S22(100)]	0	1439.65	2.60487e+08		High	5.452e-05	4.527e-07	4.44	14.75
Rep_1	High	[K].SLGSASPGPGQPPLSSPTRGGVK.[K]	1xPhospho [S/T]	0.000168766	8.95807e-05	1	1	1	1	Q9C0B5	Q9C0B5 [679-701]		1	2214.09	1640852		High	5.452e-05	1.722e-05	5	24.85
Rep_1	High	[K].SLGSASPGPGQPPLSSPTR.[G]	1xPhospho [S/T]	7.58294e-08	8.95807e-05	1	1	2	15	Q9C0B5	Q9C0B5 [679-697]		0	1872.89	3.35722e+07		High	5.452e-05	2.165e-09	5.49	28.31
Rep_1	High	[R].SKSQSSSNCSNPISVPLR.[R]	1xCarbamidomethyl [C9]; 1xPhospho [S]	6.74875e-06	8.95807e-05	1	1	1	1	P35568	P35568 [268-285]		1	2027.92	6.43333e+06		High	5.452e-05	4.04e-07	6.2	27.36
Rep_1	High	[R].SKSQSSGSSATHPISVPGAR.[R]	1xPhospho [S3(98.5)]	2.89656e-07	8.95807e-05	1	1	1	1	Q9Y4H2	Q9Y4H2 [304-323]	Q9Y4H2 1xPhospho [S306(98.5)]	1	2020.94	6914590		High	5.452e-05	1.03e-08	6.55	12.5
Rep_1	High	[R].SKSQDADSPGSSGAPENLTFKER.[Q]	1xPhospho [S8(100)]	6.22412e-11	8.95807e-05	1	1	1	1	P55196	P55196 [1772-1794]	P55196 1xPhospho [S1779(100)]	2	2488.1	3.8612e+06		High	5.452e-05	5.484e-13	7.65	19.78
Rep_1	High	[R].SKSQDADSPGSSGAPENLTFK.[E]	1xPhospho [S3(100)]	1.4515e-05	8.95807e-05	1	1	2	5	P55196	P55196 [1772-1792]	P55196 1xPhospho [S1774(100)]	1	2202.96	1.77025e+06		High	5.452e-05	9.888e-07	3.81	26.1
Rep_1	High	[R].SKSLADIKESMENPQAK.[W]	1xPhospho [S3(98.1)]	0.000635217	8.95807e-05	1	1	1	2	Q08AD1	Q08AD1 [842-858]	Q08AD1 1xPhospho [S844(98.1)]	2	1955.91	2.94022e+06		High	5.452e-05	8.027e-05	4.53	23.1
Rep_1	High	[K].SKSEVIEDSDVETVSEKK.[T]	1xPhospho [S9(100)]	1.09642e-07	8.95807e-05	1	1	1	1	Q56NI9	Q56NI9 [236-253]	Q56NI9 1xPhospho [S244(100)]	2	2088.96	6693782		High	5.452e-05	3.323e-09	8	18.16
Rep_1	High	[R].SKSETGDSSIFR.[K]	1xPhospho [S3(100)]	0.00104296	8.95807e-05	1	1	2	5	O43166	O43166 [286-297]	O43166 1xPhospho [S288(100)]	1	1393.6	8.97511e+06		High	5.452e-05	0.0001434	3.94	15.95
Rep_1	High	[R].SKSERPPTILMTEEPSSPK.[G]	1xPhospho [S16(98.9)]	1.95328e-09	8.95807e-05	1	1	1	1	Q5VZK9	Q5VZK9 [1078-1096]	Q5VZK9 1xPhospho [S1093(98.9)]	1	2194.05	3.35137e+06		High	5.452e-05	3.064e-11	7.61	25.82
Rep_1	High	[R].SKSEDMDNVQSKR.[R]	1xPhospho [S3(100)]	0.000509945	8.95807e-05	1	1	1	1	Q6VMQ6	Q6VMQ6 [557-569]	Q6VMQ6 1xPhospho [S559(100)]	2	1603.68	2.93826e+06		High	5.452e-05	6.256e-05	4.91	6.89
Rep_1	High	[R].SKSEDMDNVQSK.[R]	1xOxidation [M6]; 1xPhospho [S3(100)]	6.3315e-06	8.95807e-05	1	1	1	2	Q6VMQ6	Q6VMQ6 [557-568]	Q6VMQ6 1xPhospho [S559(100)]	1	1463.57	316660		High	5.452e-05	3.774e-07	3.34	5.58
Rep_1	High	[R].SKSEDMDNVQSK.[R]	1xPhospho [S3(100)]	1.72078e-05	8.95807e-05	1	1	1	1	Q6VMQ6	Q6VMQ6 [557-568]	Q6VMQ6 1xPhospho [S559(100)]	1	1447.58		No Quan Values	High	5.452e-05	1.208e-06	4.73
Rep_1	High	[R].SKSDSYTLDPDTLR.[K]	1xPhospho [S3(100)]	1.75429e-06	8.95807e-05	1	1	3	4	O75592	O75592 [2869-2882]	O75592 1xPhospho [S2871(100)]	1	1677.74	1.3905e+07		High	5.452e-05	8.415e-08	5.05	30.8
Rep_1	High	[R].SKSDGEAKPEPSPSPR.[I]	1xPhospho [S3(100)]	2.12869e-05	8.95807e-05	1	1	1	3	P26358	P26358 [141-156]	P26358 1xPhospho [S143(100)]	1	1748.79	1.00505e+07		High	5.452e-05	1.545e-06	4.49	6.94
Rep_1	High	[R].SKSQSSSNCSNPISVPLRR.[H]	1xCarbamidomethyl [C9]; 1xPhospho [S3(98.9)]	8.21455e-07	8.95807e-05	1	1	1	1	P35568	P35568 [268-286]	P35568 1xPhospho [S270(98.9)]	2	2184.02	51974220		High	5.452e-05	3.479e-08	5.15	19.81
Rep_1	High	[R].SKSDATASISLSSNLKR.[T]	1xPhospho [S3(100)]	7.37884e-11	8.95807e-05	1	1	2	9	Q9UBF8	Q9UBF8 [275-291]	Q9UBF8 1xPhospho [S277(100)]	2	1844.91	2.69839e+07		High	5.452e-05	6.68e-13	7.35	20.49
Rep_1	High	[K].SKPSNGLPPSPTPAAPPPLPSTPAPPVTR.[R]	1xPhospho [S/T]	9.66973e-07	8.95807e-05	1	1	1	2	P78524	P78524 [404-432]		0	2908.5		No Quan Values	High	5.452e-05	4.216e-08	4.82
Rep_1	High	[R].SKPSEPIQPVNTWEISSLPSSTVTSETLPSSLSPSVEK.[Y]	1xPhospho [S35(97.8)]	8.67661e-08	8.95807e-05	1	1	3	4	Q12959	Q12959 [70-107]	Q12959 1xPhospho [S104(97.8)]	0	4106.01	1.6752e+07		High	5.452e-05	2.541e-09	11.84	64.78
Rep_1	High	[K].SKPIPIMPASPQK.[G]	1xPhospho [S10(100)]	4.2048e-05	8.95807e-05	1	1	1	4	O00429	O00429 [607-619]	O00429 1xPhospho [S616(100)]	0	1473.75	1.69671e+07		High	5.452e-05	3.413e-06	5.72	26.35
Rep_1	High	[R].SKPDPEVGPLLGVQPLPGSPTADR.[Q]	1xPhospho [S19(100)]	7.91253e-08	8.95807e-05	1	1	1	1	Q9H5J0	Q9H5J0 [531-554]	Q9H5J0 1xPhospho [S549(100)]	0	2507.25	3.88385e+06		High	5.452e-05	2.288e-09	6.93	50.88
Rep_1	High	[K].SKLESVISDEGDLQFPSPK.[I]	1xPhospho [S17(100)]	1.84356e-06	8.95807e-05	1	1	1	1	B2RTY4	B2RTY4 [1342-1360]	B2RTY4 1xPhospho [S1358(100)]	1	2156.02	656386		High	5.452e-05	8.977e-08	5.45	53.4
Rep_1	High	[K].SKGSLEITESQSADAEPPPPPKPDLSR.[Y]	1xPhospho [S4(98.4)]	1.41965e-09	8.95807e-05	1	1	1	2	Q9C0B5	Q9C0B5 [296-322]	Q9C0B5 1xPhospho [S299(98.4)]	1	2913.39	5.49552e+06		High	5.452e-05	2.104e-11	6.87	30.84
Rep_1	High	[K].SKGKDSLSDDGVDLK.[T]	1xPhospho [S6(100)]	0.000117558	8.95807e-05	1	1	2	2	P07948	P07948 [6-20]	P07948 1xPhospho [S11(100)]	2	1643.75	5.41515e+06		High	5.452e-05	1.129e-05	6.9	15.64
Rep_1	High	[K].SKGHYEVTGSDDETGKLQGSGVSLASK.[K]	1xDeamidated [Q18]; 1xPhospho [S10(100)]	3.88929e-05	8.95807e-05	1	1	2	14	Q09666	Q09666 [5832-5858]	Q09666 1xPhospho [S5841(100)]	2	2818.28	3.49956e+06		High	5.452e-05	3.13e-06	7.11	29.5
Rep_1	High	[K].SKGHYEVTGSDDETGKLQGSGVSLASK.[K]	1xPhospho [S10(99.1)]	1.31313e-09	8.95807e-05	1	1	3	94	Q09666	Q09666 [5832-5858]	Q09666 1xPhospho [S5841(99.1)]	2	2817.29	5.12494e+08		High	5.452e-05	1.924e-11	11.68	24.11
Rep_1	High	[R].SKFDSDEEEEDTENVEAASSGK.[V]	1xPhospho [S/T]	1.23689e-07	8.95807e-05	1	1	1	1	Q8TF01	Q8TF01 [286-307]		1	2482.96	4270207		High	5.452e-05	3.834e-09	7.75	23.56
Rep_1	High	[R].SKETSSPGTDDVFTPAPSDSPSSQR.[I]	1xPhospho [S20(100)]	1.29463e-09	8.95807e-05	1	1	2	5	P19634	P19634 [766-790]	P19634 1xPhospho [S785(100)]	1	2660.14	6.99613e+07		High	5.452e-05	1.896e-11	8.22	25.49
Rep_1	High	[K].SKEAAVGVPPPAQPAPGEPTPPAPPSPDWTSSSR.[E]	1xPhospho [S26(100)]	2.7789e-10	8.95807e-05	1	1	1	5	Q8IV56	Q8IV56 [24-57]	Q8IV56 1xPhospho [S49(100)]	1	3442.63	1.58318e+07		High	5.452e-05	3.148e-12	8.69	42.58
Rep_1	High	[K].SKDSLVQSCPGSLSLCAGVK.[S]	2xCarbamidomethyl [C9; C16]; 1xDeamidated [Q7]; 1xPhospho [S8(100)]	2.48807e-05	8.95807e-05	1	1	1	2	Q9UQ35	Q9UQ35 [1021-1040]	Q9UQ35 1xPhospho [S1028(100)]	1	2173.99		No Quan Values	High	5.452e-05	1.86e-06	4.35
Rep_1	High	[K].SKPSNGLPPSPTPAAPPPLPSTPAPPVTR.[R]	1xDeamidated [N5]; 1xPhospho [S/T]	3.18263e-06	8.95807e-05	1	1	1	2	P78524	P78524 [404-432]		0	2909.48	1.03704e+06		High	5.452e-05	1.689e-07	5.13	44.24
Rep_1	High	[K].SKTDNSSLSSPLNPK.[L]	1xPhospho [S10(100)]	3.07785e-05	8.95807e-05	1	1	1	1	Q9UIG0	Q9UIG0 [321-335]	Q9UIG0 1xPhospho [S330(100)]	1	1654.77	6.87296e+06		High	5.452e-05	2.369e-06	6.02	15.86
Rep_1	High	[R].SKTPPPPPQTAQTK.[R]	1xPhospho [S/T]	0.000381354	8.95807e-05	1	1	1	1	P25054	P25054 [1436-1449]		1	1557.77	3762383		High	5.452e-05	4.458e-05	4.58	7.64
Rep_1	High	[K].SKVSSSSGTTPFSSAAALPPGSYASLGR.[I]	1xPhospho [S25(100)]	4.03416e-08	8.95807e-05	1	1	1	8	Q7Z460	Q7Z460 [612-639]	Q7Z460 1xPhospho [S636(100)]	1	2750.3	2.90701e+07		High	5.452e-05	1.037e-09	8.61	45.95
Rep_1	High	[R].SLGSAGPSGTLPR.[S]	1xPhospho [S1(100)]	5.82639e-05	8.95807e-05	1	1	1	2	Q8WUF5	Q8WUF5 [332-344]	Q8WUF5 1xPhospho [S332(100)]	0	1279.6	8.40261e+06		High	5.452e-05	4.994e-06	3.74	25.92
Rep_1	High	[K].SLGNILQAKPTSSPAKGPPQK.[A]	1xPhospho [T/S]	0.000662803	8.95807e-05	1	1	1	4	Q13428	Q13428 [571-591]		1	2199.15	2.07152e+06		High	5.452e-05	8.487e-05	4.38	24.36
Rep_1	High	[K].SLGNILQAKPTSSPAK.[G]	1xPhospho [S13(98.4)]	1.21085e-07	8.95807e-05	1	1	2	5	Q13428	Q13428 [571-586]	Q13428 1xPhospho [S583(98.4)]	0	1691.87	4.32979e+07		High	5.452e-05	3.736e-09	6.34	28.97
Rep_1	High	[R].SLGLSLSGGDQEDAGR.[I]	1xPhospho [S7(100)]	0.000232185	8.95807e-05	1	1	1	1	Q9UJ70	Q9UJ70 [70-85]	Q9UJ70 1xPhospho [S76(100)]	0	1641.71	2.10085e+06		High	5.452e-05	2.492e-05	3.59	39.08
Rep_1	High	[K].SLGGSSLTETEAAPSLTLPSVDYIPQDSPTPSVR.[Q]	1xPhospho [S28(97.5)]	5.51132e-08	8.95807e-05	1	1	1	3	Q5T0Z8	Q5T0Z8 [531-564]	Q5T0Z8 1xPhospho [S558(97.5)]	0	3552.7	3.47134e+06		High	5.452e-05	1.493e-09	6.66	69.31
Rep_1	High	[K].SLGGESSGGTTPVGSFHTEAAR.[W]	1xPhospho [S7(98.9)]	8.50316e-11	8.95807e-05	1	1	2	2	O15085	O15085 [1452-1473]	O15085 1xPhospho [S1458(98.9)]	0	2184.96	6.42902e+06		High	5.452e-05	7.93e-13	6.99	27.59
Rep_1	High	[R].SIFASPESVTGK.[V]	1xPhospho [S5(100)]	0.000345329	8.95807e-05	1	1	1	2	O75940	O75940 [197-208]	O75940 1xPhospho [S201(100)]	0	1302.6	9735665		High	5.452e-05	3.968e-05	3.7	38.01
Rep_1	High	[R].SIEVENDFLPVEK.[T]	1xPhospho [S1(100)]	1.06247e-05	8.95807e-05	1	1	1	2	Q96B97	Q96B97 [230-242]	Q96B97 1xPhospho [S230(100)]	0	1598.73	1.22991e+07		High	5.452e-05	6.876e-07	3.88	55.49
Rep_1	High	[K].SLETSSALSPSLK.[N]	1xPhospho [S9(100)]	4.2048e-05	8.95807e-05	1	1	1	1	Q7Z333	Q7Z333 [1613-1625]	Q7Z333 1xPhospho [S1621(100)]	0	1399.67		No Quan Values	High	5.452e-05	3.423e-06	4.63
Rep_1	High	[R].SLESVLSLGPRPTGGGSSPPEIR.[Q]	1xPhospho [S/T]	9.77668e-05	8.95807e-05	1	1	1	1	Q13470	Q13470 [502-524]		0	2373.18	1.55835e+06		High	5.452e-05	9.144e-06	4.95	52.85
Rep_1	High	[K].SLESLDTSLFAK.[N]	1xPhospho [S8(100)]	0.000235501	8.95807e-05	1	1	1	1	Q12874	Q12874 [292-303]	Q12874 1xPhospho [S299(100)]	0	1390.65	732098		High	5.452e-05	2.55e-05	3.49	55.93
Rep_1	High	[R].SLESCLLDLR.[D]	1xCarbamidomethyl [C5]; 1xPhospho [S1(100)]	0.000228917	8.95807e-05	1	1	1	1	Q6ZRV2	Q6ZRV2 [785-794]	Q6ZRV2 1xPhospho [S785(100)]	0	1285.59	1.60473e+06		High	5.452e-05	2.47e-05	3.8	58.64
Rep_1	High	[R].SLEPSPSPGPQEEDGEVALVLLGRPSPGAVGPEDVALCSSR.[R]	1xCarbamidomethyl [C38]; 1xPhospho [S7(94.5)]	1.55506e-06	8.95807e-05	1	1	1	1	Q14160	Q14160 [1575-1615]	Q14160 1xPhospho [S1581(94.5)]	0	4236.02	388018		High	5.452e-05	7.329e-08	5.07	71.12
Rep_1	High	[R].SLDTPQSLASLSSR.[S]	1xPhospho [S1(100)]	0.000295467	8.95807e-05	1	1	1	1	Q9ULE0	Q9ULE0 [442-455]	Q9ULE0 1xPhospho [S442(100)]	0	1541.72	686244		High	5.452e-05	3.305e-05	3.29	43.26
Rep_1	High	[R].SLDSESISPGDFHR.[K]	1xPhospho [S8(100)]	3.09975e-05	8.95807e-05	1	1	1	2	Q52LW3	Q52LW3 [552-565]	Q52LW3 1xPhospho [S559(100)]	0	1626.68	8.93394e+06		High	5.452e-05	2.407e-06	5.01	31.39
Rep_1	High	[K].SLDSEPSVPSAAKPPSPEK.[T]	1xPhospho [S16(100)]	1.18171e-05	8.95807e-05	1	1	1	3	Q7Z3K3	Q7Z3K3 [410-428]	Q7Z3K3 1xPhospho [S425(100)]	0	2002.94	9.18704e+06		High	5.452e-05	7.765e-07	6.48	25.72
Rep_1	High	[K].SLDNNYSTPNER.[G]	1xPhospho [T8(99.4)]	0.000162888	8.95807e-05	1	1	1	1	O60716	O60716 [899-910]	O60716 1xPhospho [T906(99.4)]	0	1489.6	13802213		High	5.452e-05	1.651e-05	4.42	13.98
Rep_1	High	[R].SIDDEITEAKSGTATPQR.[S]	1xPhospho [S11(100)]	3.64166e-06	8.95807e-05	1	1	1	2	Q13131	Q13131 [476-493]	Q13131 1xPhospho [S486(100)]	1	1998.9	2.04543e+07		High	5.452e-05	1.984e-07	6.61	23.51
Rep_1	High	[K].SIDAVIATASAPPSSSPGR.[S]	1xPhospho [S/T]	6.85844e-05	8.95807e-05	1	1	1	1	Q9NR48	Q9NR48 [1733-1751]		0	1863.88	984188		High	5.452e-05	6.067e-06	5.26	40.49
Rep_1	High	[R].SLATMDSPPHQK.[Q]	1xPhospho [S7(100)]	0.000427147	8.95807e-05	1	1	1	1	Q14676	Q14676 [1814-1825]	Q14676 1xPhospho [S1820(100)]	0	1391.6	4718072		High	5.452e-05	5.066e-05	4.72	14
Rep_1	High	[R].SLASKDVESPSWR.[S]	1xPhospho [S9(100)]	4.94963e-05	8.95807e-05	1	1	1	2	O00159	O00159 [400-412]	O00159 1xPhospho [S408(100)]	1	1541.7	1.83613e+07		High	5.452e-05	4.127e-06	5	22.92
Rep_1	High	[K].SLASEAPSQPSLNGGSPEGVESQDGVDHFR.[A]	1xDeamidated [N13]; 1xPhospho [S16(100)]	7.26709e-08	8.95807e-05	1	1	1	1	P38935	P38935 [701-730]	P38935 1xPhospho [S716(100)]	0	3135.35		No Quan Values	High	5.452e-05	2.071e-09	6.26
Rep_1	High	[K].SLASEAPSQPSLNGGSPEGVESQDGVDHFR.[A]	1xPhospho [S16(100)]	3.01641e-08	8.95807e-05	1	1	2	2	P38935	P38935 [701-730]	P38935 1xPhospho [S716(100)]	0	3134.37	5.46952e+06		High	5.452e-05	7.441e-10	8.14	38.99
Rep_1	High	[K].SLAPDRSDDEHDPLDNTSRPR.[Y]	1xDeamidated [N16]; 1xPhospho [S7(100)]	4.02966e-05	8.95807e-05	1	1	1	1	Q92614	Q92614 [2014-2034]	Q92614 1xPhospho [S2020(100)]	1	2474.06		Not Reliable	High	5.452e-05	3.265e-06	5.18
Rep_1	High	[K].SLAPDRSDDEHDPLDNTSRPR.[Y]	1xPhospho [S7(100)]	1.2023e-07	8.95807e-05	1	1	1	6	Q92614	Q92614 [2014-2034]	Q92614 1xPhospho [S2020(100)]	1	2473.07	1.83603e+08		High	5.452e-05	3.703e-09	5.52	17.97
Rep_1	High	[K].SLAGSSGPGASSGTSGDHGELVVR.[I]	1xPhospho [S5(97.3)]	7.33348e-07	8.95807e-05	1	1	1	1	P29692	P29692 [60-83]	P29692 1xPhospho [S64(97.3)]	0	2265.01		No Quan Values	High	5.452e-05	3.043e-08	5.96
Rep_1	High	[K].SLAASSPPPCSQPSQCPEEKPQESSPMK.[G]	2xCarbamidomethyl [C10; C16]; 1xPhospho [S]	2.25294e-05	8.95807e-05	1	1	1	1	Q7Z6J9	Q7Z6J9 [225-252]		0	3121.33		No Quan Values	High	5.452e-05	1.656e-06	4.61
Rep_1	High	[R].SLAALDALNTDDENDEEEYEAWK.[V]	1xPhospho [T10(100)]	9.57092e-05	8.95807e-05	1	1	1	4	P55081	P55081 [258-280]	P55081 1xPhospho [T267(100)]	0	2721.11	2.24166e+06		High	5.452e-05	8.927e-06	5.08	62.28
Rep_1	High	[R].SKWDQPAPAPLLFLPPAAPGGEVTSSGGSPGGTTAAPSGALDAAAAVAAK.[I]	1xPhospho [T/S]	9.74906e-10	8.95807e-05	1	1	2	3	Q7Z7F0	Q7Z7F0 [16-65]		1	4663.31	885045		High	5.452e-05	1.362e-11	7.81	79.21
Rep_1	High	[K].SLGSASPGPGQPPLSSPTR.[G]	1xDeamidated [Q11]; 1xPhospho [S/T]	3.09975e-05	8.95807e-05	1	1	1	6	Q9C0B5	Q9C0B5 [679-697]		0	1873.87	473511		High	5.452e-05	2.387e-06	3.58	30.49
Rep_1	High	[R].SGAASMPSSPK.[Q]	1xOxidation [M6]; 1xPhospho [S9(99.1)]	0.000135467	8.95807e-05	1	1	1	1	Q86SQ0	Q86SQ0 [196-206]	Q86SQ0 1xPhospho [S204(99.1)]	0	1115.44		No Quan Values	High	5.452e-05	1.339e-05	3.26
Rep_1	High	[R].SFSPLQPGQAPTGR.[A]	1xPhospho [S3(98.9)]	0.000201492	8.95807e-05	1	1	1	1	Q7Z3C6	Q7Z3C6 [654-667]	Q7Z3C6 1xPhospho [S656(98.9)]	0	1522.7	1.34227e+06		High	5.452e-05	2.118e-05	4.18	32.73
Rep_1	High	[R].SFSLASSSNSPISQR.[R]	1xDeamidated [Q14]; 1xPhospho [S10(99.1)]	4.47308e-06	8.95807e-05	1	1	1	1	Q9BXB4	Q9BXB4 [172-186]	Q9BXB4 1xPhospho [S181(99.1)]	0	1648.72	730324		High	5.452e-05	2.512e-07	4.92	33.79
Rep_1	High	[R].SASTEKLEQGTSALIR.[Q]	1xPhospho [S3(98.3)]	5.70376e-05	8.95807e-05	1	1	1	1	Q8IWC1	Q8IWC1 [183-198]	Q8IWC1 1xPhospho [S185(98.3)]	1	1770.86	672599		High	5.452e-05	4.896e-06	4.72	31.34
Rep_1	High	[K].SASTDLGTADVVLGR.[V]	1xPhospho [S3(100)]	9.60141e-07	8.95807e-05	1	1	2	3	Q9Y2K5	Q9Y2K5 [853-867]	Q9Y2K5 1xPhospho [S855(100)]	0	1541.72	5.38501e+06		High	5.452e-05	4.172e-08	3.68	44.98
Rep_1	High	[K].SASSYSDIEEIATPDSSAPSSPK.[L]	1xPhospho [S/Y/T]	1.80835e-05	8.95807e-05	1	1	1	1	Q8NEY1	Q8NEY1 [1233-1255]		0	2406.02	391046		High	5.452e-05	1.276e-06	3.54	42.57
Rep_1	High	[R].SASSSWLEGTSTQAK.[E]	1xPhospho [S3(100)]	4.08721e-05	8.95807e-05	1	1	1	1	Q9BZL4	Q9BZL4 [450-464]	Q9BZL4 1xPhospho [S452(100)]	0	1619.69	1.45935e+06		High	5.452e-05	3.3e-06	4.35	30.2
Rep_1	High	[K].SASSSAAGSPGGLTSLQQQK.[Q]	1xPhospho [S9(100)]	7.54446e-07	8.95807e-05	1	1	1	2	Q8NEZ2	Q8NEZ2 [10-29]	Q8NEZ2 1xPhospho [S18(100)]	0	1941.89	3.06534e+06		High	5.452e-05	3.157e-08	4.33	25.21
Rep_1	High	[R].SASSPRLSSSLDNKEK.[E]	2xPhospho [S3(100); S4(100)]	4.77722e-05	8.95807e-05	1	1	1	1	O14974	O14974 [470-485]	O14974 2xPhospho [S472(100); S473(100)]	2	1865.8	8338792		High	5.452e-05	3.967e-06	7.12	13.6
Rep_1	High	[R].SASSNSAEAGGDTVTLDDILSLK.[S]	1xPhospho [S/T]	0.000214767	8.95807e-05	1	1	1	1	Q9UGU0	Q9UGU0 [1367-1389]		0	2331.06	1161041		High	5.452e-05	2.276e-05	2.78	73.05
Rep_1	High	[R].SASSGAEGDVSSEREP.[-]	1xPhospho [S]	1.32368e-05	8.95807e-05	1	1	3	3	Q8TEA8	Q8TEA8 [194-209]		1	1644.64	1.17599e+07		High	5.452e-05	8.862e-07	4.65	14.41
Rep_1	High	[R].SASSFEGRSVPATPVLTR.[G]	1xPhospho [S9(100)]	2.20552e-05	8.95807e-05	1	1	1	1	Q96HB5	Q96HB5 [294-311]	Q96HB5 1xPhospho [S302(100)]	1	1941.94		No Quan Values	High	5.452e-05	1.616e-06	4.71
Rep_1	High	[R].SASSDTSEELNSQDSPPKQDSTAPSSTSSSDPILDFNISLAMAK.[E]	1xDeamidated [Q19]; 1xOxidation [M42]; 1xPhospho [S/T]	1.9139e-05	8.95807e-05	1	1	1	2	O14745	O14745 [288-331]		1	4640.02		No Quan Values	High	5.452e-05	1.372e-06	7.79
Rep_1	High	[R].SASSDTSEELNSQDSPPKQDSTAPSSTSSSDPILDFNISLAMAK.[E]	1xOxidation [M42]; 1xPhospho [S/T]	1.06035e-06	8.95807e-05	1	1	1	2	O14745	O14745 [288-331]		1	4639.04	6.71687e+06		High	5.452e-05	4.702e-08	6.63	64.01
Rep_1	High	[R].SASSDTSEELNSQDSPPKQDSTAPSSTSSSDPILDFNISLAMAK.[E]	2xDeamidated [Q13; Q19]; 1xPhospho [S/T]	4.64363e-05	8.95807e-05	1	1	1	2	O14745	O14745 [288-331]		1	4625.01	4490196		High	5.452e-05	3.825e-06	7.31	69.91
Rep_1	High	[R].SASSDTSEELNSQDSPPKQDSTAPSSTSSSDPILDFNISLAMAK.[E]	1xDeamidated [N/Q]; 1xPhospho [S/T]	3.03451e-05	8.95807e-05	1	1	8	11	O14745	O14745 [288-331]		1	4624.03	177927		High	5.452e-05	2.337e-06	5.51	70.6
Rep_1	High	[K].SASTLCLPSVGAARPQVK.[K]	1xCarbamidomethyl [C6]; 1xPhospho [S/T]	4.72471e-07	8.95807e-05	1	2	1	2	A8MT19	A8MT19 [549-566]		0	1921.96	2.26023e+07		High	5.452e-05	1.824e-08	5.48	37.17
Rep_1	High	[R].SASSDTSEELNSQDSPPKQDSTAPSSTSSSDPILDFNISLAMAK.[E]	1xPhospho [S/T]	3.39237e-06	8.95807e-05	1	1	1	1	O14745	O14745 [288-331]		1	4623.05	10036595		High	5.452e-05	1.818e-07	8.87	70.54
Rep_1	High	[R].SASQGALTSPSVSFSNHR.[T]	1xPhospho [S3(100)]	1.12571e-08	8.95807e-05	1	1	4	4	Q5T5U3	Q5T5U3 [475-492]	Q5T5U3 1xPhospho [S477(100)]	0	1912.85	5.40167e+07		High	5.452e-05	2.355e-10	7.14	27.79
Rep_1	High	[R].SASPDDDLGSSNWEAADLGNEERK.[Q]	1xDeamidated [N12]; 1xPhospho [S3(98.6)]	4.24404e-11	8.95807e-05	1	1	1	1	O00193	O00193 [15-38]	O00193 1xPhospho [S17(98.6)]	1	2644.07		No Quan Values	High	5.452e-05	3.518e-13	7.32
Rep_1	High	[R].SASPDDDLGSSNWEAADLGNEERK.[Q]	1xPhospho [S3(98.9)]	7.43135e-11	8.95807e-05	1	1	1	6	O00193	O00193 [15-38]	O00193 1xPhospho [S17(98.9)]	1	2643.08	3.83528e+07		High	5.452e-05	6.777e-13	9.16	38.72
Rep_1	High	[R].SASPDDDLGSSNWEAADLGNEER.[K]	1xPhospho [S3(98.7)]	3.76554e-07	8.95807e-05	1	1	2	8	O00193	O00193 [15-37]	O00193 1xPhospho [S17(98.7)]	0	2514.99	1.01585e+08		High	5.452e-05	1.408e-08	7.15	46.84
Rep_1	High	[R].SASPACLSDPSLGEHGFLNLK.[S]	1xCarbamidomethyl [C6]; 1xPhospho [S1(98.4)]	2.59907e-08	8.95807e-05	1	1	1	1	Q9H6B9	Q9H6B9 [61-81]	Q9H6B9 1xPhospho [S61(98.4)]	0	2280.04		No Quan Values	High	5.452e-05	6.22e-10	4.96
Rep_1	High	[R].SASLSSLLITPFPSPNSSLTR.[S]	1xPhospho [S/T]	8.13073e-05	8.95807e-05	1	1	1	2	Q8TF40	Q8TF40 [259-279]		0	2255.13	1.26777e+06		High	5.452e-05	7.378e-06	3.78	77.95
Rep_1	High	[R].SASLSSAATTGLTTQQR.[T]	1xPhospho [S/T]	0.000397921	8.95807e-05	1	1	1	1	Q9NR09	Q9NR09 [3740-3756]		0	1759.82	391766		High	5.452e-05	4.688e-05	2.31	28.97
Rep_1	High	[R].SASGEVLGSWGGSGGTIPIVQAVPQGAETPRPLFQTK.[L]	1xPhospho [S/T]	5.52238e-07	8.95807e-05	1	1	1	1	Q2M3G4	Q2M3G4 [306-342]		0	3759.87	1.80765e+06		High	5.452e-05	2.191e-08	6.2	70.5
Rep_1	High	[K].SASDSSGKQSTQVMAASMSAFDPLKNQDEINK.[N]	1xDeamidated [Q12]; 1xPhospho [S/T]	2.76729e-05	8.95807e-05	1	1	1	1	Q92734	Q92734 [148-179]		2	3453.52	473469		High	5.452e-05	2.107e-06	4.05	51.16
Rep_1	High	[K].SASDSSGKQSTQVMAASMSAFDPLKNQDEINK.[N]	1xPhospho [S/T]	5.41696e-06	8.95807e-05	1	1	1	1	Q92734	Q92734 [148-179]		2	3452.53		No Quan Values	High	5.452e-05	3.149e-07	5.42
Rep_1	High	[K].SASDASISSGTHGQYSILQTAR.[L]	1xPhospho [S3(100)]	7.08567e-10	8.95807e-05	1	1	1	1	O15056	O15056 [1122-1143]	O15056 1xPhospho [S1124(100)]	0	2317.05	2.11431e+06		High	5.452e-05	9.338e-12	7.39	33.52
Rep_1	High	[R].SASCGSPLSGGAEEASGGTGYGGEGSGPGASDCR.[I]	2xCarbamidomethyl [C4; C33]; 1xPhospho [S3(98.6)]	3.06894e-10	8.95807e-05	1	1	1	1	O15211	O15211 [617-650]	O15211 1xPhospho [S619(98.6)]	0	3169.21	4.54912e+06		High	5.452e-05	3.52e-12	8.76	30.38
Rep_1	High	[R].SASASPLTPCSVTR.[S]	1xCarbamidomethyl [C10]; 1xPhospho [S5(100)]	8.46778e-06	8.95807e-05	1	1	3	7	Q3KQU3	Q3KQU3 [364-377]	Q3KQU3 1xPhospho [S368(100)]	0	1513.67	4.04555e+07		High	5.452e-05	5.27e-07	3.29	27.13
Rep_1	High	[R].SASSASSLFSPSSTLFSSSR.[L]	1xPhospho [S10(100)]	2.77591e-07	8.95807e-05	1	1	2	4	Q14671	Q14671 [797-816]	Q14671 1xPhospho [S806(100)]	0	2072.92	8.04395e+06		High	5.452e-05	9.823e-09	5.27	60.95
Rep_1	High	[R].SASVGAEEYMYDQTSSGTFQYTLEATK.[S]	1xPhospho [S1(98.2)]	6.66665e-05	8.95807e-05	1	1	1	2	Q6ISB3	Q6ISB3 [230-256]	Q6ISB3 1xPhospho [S230(98.2)]	0	3044.28	725343		High	5.452e-05	5.862e-06	4.32	59.9
Rep_1	High	[R].SASVGAEEYMYDQTSSGTFQYTLEATK.[S]	1xDeamidated [Q13]; 1xPhospho [S1(98)]	0.000111075	8.95807e-05	1	1	1	1	Q6ISB3	Q6ISB3 [230-256]	Q6ISB3 1xPhospho [S230(98)]	0	3045.26		No Quan Values	High	5.452e-05	1.063e-05	4.72
Rep_1	High	[R].SASVSPTRNSSNTLPIPK.[K]	2xPhospho [S3(98.7); S5(100)]	3.47215e-05	8.95807e-05	1	1	1	5	Q9UMD9	Q9UMD9 [170-187]	Q9UMD9 2xPhospho [S172(98.7); S174(100)]	1	2015.92	2.06139e+07		High	5.452e-05	2.735e-06	5.12	33.81
Rep_1	High	[R].SCLSASALQALTQSPLLFQGK.[T]	1xCarbamidomethyl [C2]; 1xDeamidated [Q9]; 1xPhospho [S14(100)]	1.40094e-05	8.95807e-05	1	1	1	1	Q7Z2Z1	Q7Z2Z1 [1837-1857]	Q7Z2Z1 1xPhospho [S1850(100)]	0	2301.12		Not Reliable	High	5.452e-05	9.539e-07	5.5
Rep_1	High	[R].SCLSASALQALTQSPLLFQGK.[T]	1xCarbamidomethyl [C2]; 1xPhospho [S14(100)]	8.92624e-08	8.95807e-05	1	1	1	1	Q7Z2Z1	Q7Z2Z1 [1837-1857]	Q7Z2Z1 1xPhospho [S1850(100)]	0	2300.14	1.20309e+06		High	5.452e-05	2.626e-09	5.66	72.68
Rep_1	High	[R].SCFGFEGLLGAEDLSGVSPVVCSK.[L]	2xCarbamidomethyl [C2; C22]; 1xPhospho [S18(100)]	4.27819e-07	8.95807e-05	1	1	1	1	Q96FF9	Q96FF9 [164-187]	Q96FF9 1xPhospho [S181(100)]	0	2595.15	772716		High	5.452e-05	1.633e-08	5.72	78.02
Rep_1	High	[R].SCFESSPDPELKSR.[T]	1xCarbamidomethyl [C2]; 1xPhospho [S6(100)]	2.18993e-05	8.95807e-05	1	1	2	2	Q9UQ35	Q9UQ35 [871-884]	Q9UQ35 1xPhospho [S876(100)]	1	1718.71	40256263		High	5.452e-05	1.602e-06	4.46	19.88
Rep_1	High	[R].SCFESSPDPELK.[S]	1xCarbamidomethyl [C2]; 1xPhospho [S6(99.2)]	0.000157215	8.95807e-05	1	1	2	9	Q9UQ35	Q9UQ35 [871-882]	Q9UQ35 1xPhospho [S876(99.2)]	0	1475.58	3.19613e+08		High	5.452e-05	1.584e-05	3.63	27.28
Rep_1	High	[R].SCDGAAGLPEVPAESSSSPPGSEVASLTQPEK.[S]	1xCarbamidomethyl [C2]; 1xPhospho [S1(99.5)]	1.70862e-05	8.95807e-05	1	1	1	1	Q63ZY3	Q63ZY3 [411-442]	Q63ZY3 1xPhospho [S411(99.5)]	0	3221.42	1.56656e+06		High	5.452e-05	1.194e-06	4	53.16
Rep_1	High	[R].SCDELSPVSPTQGGYPSEPTR.[S]	1xCarbamidomethyl [C2]; 1xPhospho [S9(100)]	7.98482e-07	8.95807e-05	1	1	1	2	Q9HCD6	Q9HCD6 [1819-1839]	Q9HCD6 1xPhospho [S1827(100)]	0	2343.98	1.16821e+07		High	5.452e-05	3.367e-08	7.44	35.67
Rep_1	High	[R].SAYQTIDSAEAPADPFAVPEGR.[S]	1xPhospho [S8(99.9)]	0.000164047	8.95807e-05	1	1	1	1	Q6RW13	Q6RW13 [131-152]	Q6RW13 1xPhospho [S138(99.9)]	0	2372.04	264295		High	5.452e-05	1.673e-05	2.93	54.16
Rep_1	High	[K].SAYQEYDSDSDVPEELKR.[D]	1xPhospho [S8(100)]	4.16688e-06	8.95807e-05	1	1	1	2	Q96JG6	Q96JG6 [552-569]	Q96JG6 1xPhospho [S559(100)]	1	2210.91	1.90368e+06		High	5.452e-05	2.321e-07	5.34	30.85
Rep_1	High	[K].SAVSPSTFNTSIPTNAVSVVSSVDSAQASDMGGESPGSR.[S]	1xOxidation [M31]; 1xPhospho [S35(99.9)]	1.66084e-05	8.95807e-05	1	1	1	2	P50851	P50851 [1733-1771]	P50851 1xPhospho [S1767(99.9)]	0	3879.72	2.20792e+06		High	5.452e-05	1.155e-06	7.49	63.27
Rep_1	High	[K].SAVSPSTFNTSIPTNAVSVVSSVDSAQASDMGGESPGSR.[S]	1xPhospho [S35(96.5)]	0.000873719	8.95807e-05	1	1	1	1	P50851	P50851 [1733-1771]	P50851 1xPhospho [S1767(96.5)]	0	3863.73	2.76141e+06		High	5.452e-05	0.0001162	3.9	66.17
Rep_1	High	[R].SAVSIGGGNTSAVSPSSIR.[G]	1xPhospho [S14(100)]	2.60428e-07	8.95807e-05	1	1	1	1	O95789	O95789 [384-402]	O95789 1xPhospho [S397(100)]	0	1826.86	295528		High	5.452e-05	9.101e-09	4.94	33.79
Rep_1	High	[R].SAVQKPPSTGSAPAIESVD.[-]	1xPhospho [S/T]	0.000119237	8.95807e-05	1	1	1	4	Q9NUQ3	Q9NUQ3 [510-528]		0	1920.9	2.37131e+06		High	5.452e-05	1.149e-05	5.6	31.48
Rep_1	High	[K].SAVCIADPLPTPSQEKSQTELPDEK.[I]	1xCarbamidomethyl [C4]; 1xDeamidated [Q14]; 1xPhospho [S13(96.4)]	1.98297e-05	8.95807e-05	1	1	1	1	Q99575	Q99575 [355-379]	Q99575 1xPhospho [S367(96.4)]	1	2821.28		Not Reliable	High	5.452e-05	1.421e-06	5.98
Rep_1	High	[K].SAVCIADPLPTPSQEKSQTELPDEK.[I]	1xCarbamidomethyl [C4]; 1xPhospho [S/T]	2.92302e-06	8.95807e-05	1	1	1	1	Q99575	Q99575 [355-379]		1	2820.3	3.53676e+06		High	5.452e-05	1.526e-07	6.75	44.84
Rep_1	High	[K].SATVKPGAVGAGEFVSPCESGDNTGEPSALEEQR.[G]	1xCarbamidomethyl [C18]; 1xDeamidated [N23]; 1xPhospho [S/T]	6.85844e-05	8.95807e-05	1	1	1	1	Q12888	Q12888 [1686-1719]		0	3514.53	2.03939e+06		High	5.452e-05	6.024e-06	5.36	41.5
Rep_1	High	[K].SATVKPGAVGAGEFVSPCESGDNTGEPSALEEQR.[G]	1xCarbamidomethyl [C18]; 1xPhospho [S16(100)]	1.39966e-09	8.95807e-05	1	1	1	1	Q12888	Q12888 [1686-1719]	Q12888 1xPhospho [S1701(100)]	0	3513.55	2.02793e+06		High	5.452e-05	2.072e-11	6.78	38.9
Rep_1	High	[R].SATSSSVSNVVITK.[N]	1xPhospho [S6(100)]	3.0561e-05	8.95807e-05	1	1	2	5	P42566	P42566 [741-754]	P42566 1xPhospho [S746(100)]	0	1459.7	1.13235e+06		High	5.452e-05	2.354e-06	3.34	23.57
Rep_1	High	[K].SATSSSPGSPIHSLETSL.[-]	1xPhospho [S9(100)]	1.49326e-05	8.95807e-05	1	2	1	2	P20020	P20020 [1203-1220]	P20020 1xPhospho [S1211(100)]	0	1837.82	4.07733e+06		High	5.452e-05	1.02e-06	5.05	56.15
Rep_1	High	[K].SATRPSPSPERSSTGPEPPAPTPLLAER.[H]	2xPhospho [S6(100); S8(100)]	3.19247e-08	8.95807e-05	1	1	2	4	Q9UQ35	Q9UQ35 [346-373]	Q9UQ35 2xPhospho [S351(100); S353(100)]	1	3045.41	2.30752e+07		High	5.452e-05	7.936e-10	7.86	36.47
Rep_1	High	[R].SATPVNCEQPDILVSSTPINEGQTVLDK.[V]	1xCarbamidomethyl [C7]; 1xPhospho [S/T]	2.19674e-07	8.95807e-05	1	1	1	1	P82094	P82094 [399-426]		0	3092.45	5884371		High	5.452e-05	7.471e-09	7.75	59.12
Rep_1	High	[R].SATLSGSATNLASLTAALAK.[A]	1xPhospho [S7(100)]	5.06175e-08	8.95807e-05	1	1	1	3	Q9NQT8	Q9NQT8 [1791-1810]	Q9NQT8 1xPhospho [S1797(100)]	0	1927.97	482448		High	5.452e-05	1.351e-09	4.38	66.8
Rep_1	High	[K].SATLPYIKQEEFSPR.[S]	1xPhospho [S13(100)]	0.000499218	8.95807e-05	1	1	1	1	O75376	O75376 [1099-1113]	O75376 1xPhospho [S1111(100)]	1	1845.88	4.03343e+06		High	5.452e-05	6.091e-05	6.1	38.55
Rep_1	High	[K].SATLLYDQPLQVFTGSSSSSDLISGTK.[A]	1xDeamidated [Q11]; 1xPhospho [S18(98.1)]	6.00083e-08	8.95807e-05	1	1	1	1	Q96RT1	Q96RT1 [915-941]	Q96RT1 1xPhospho [S932(98.1)]	0	2883.35		Not Reliable	High	5.452e-05	1.656e-09	7.24
Rep_1	High	[K].SATLLYDQPLQVFTGSSSSSDLISGTK.[A]	1xPhospho [S18(98.8)]	5.13405e-08	8.95807e-05	1	1	1	1	Q96RT1	Q96RT1 [915-941]	Q96RT1 1xPhospho [S932(98.8)]	0	2882.37	1.66608e+06		High	5.452e-05	1.382e-09	7.59	75.61
Rep_1	High	[R].SASWGSADQLKEQIAK.[L]	1xPhospho [S3(100)]	0.000222517	8.95807e-05	1	1	1	1	Q86VQ1	Q86VQ1 [221-236]	Q86VQ1 1xPhospho [S223(100)]	1	1798.84	873546		High	5.452e-05	2.373e-05	3.52	34.93
Rep_1	High	[K].SASVVSSDSISTSADNFSPDLR.[V]	1xDeamidated [N16]; 1xPhospho [S18(100)]	8.05773e-06	8.95807e-05	1	1	1	1	Q13614	Q13614 [41-62]	Q13614 1xPhospho [S58(100)]	0	2323	1.84902e+06		High	5.452e-05	5.007e-07	5.01	47.11
Rep_1	High	[K].SASVVSSDSISTSADNFSPDLR.[V]	1xPhospho [S18(100)]	4.3393e-07	8.95807e-05	1	1	1	4	Q13614	Q13614 [41-62]	Q13614 1xPhospho [S58(100)]	0	2322.01	6.27517e+06		High	5.452e-05	1.663e-08	5.65	47.11
Rep_1	High	[R].SASVSSISLTK.[G]	1xPhospho [S3(100)]	0.00115165	8.95807e-05	1	1	1	4	Q07889	Q07889 [1132-1142]	Q07889 1xPhospho [S1134(100)]	0	1159.56	1.14955e+07		High	5.452e-05	0.0001604	1.84	26.53
Rep_1	High	[R].SASASHQADIK.[E]	1xPhospho [S3(100)]	0.000303964	8.95807e-05	1	1	1	1	Q14739	Q14739 [97-107]	Q14739 1xPhospho [S99(100)]	0	1194.52	31359804		High	5.452e-05	3.429e-05	4.04	6.85
Rep_1	High	[R].SCMLTGTPESVQSAK.[R]	1xCarbamidomethyl [C2]; 1xPhospho [T7(100)]	1.40094e-05	8.95807e-05	1	1	1	2	Q96AE4	Q96AE4 [147-161]	Q96AE4 1xPhospho [T153(100)]	0	1675.71	1.38055e+07		High	5.452e-05	9.494e-07	5.1	25.83
Rep_1	High	[R].SASADNLTLPR.[W]	1xPhospho [S3(100)]	0.000571167	8.95807e-05	1	1	1	6	Q8ND76	Q8ND76 [324-334]	Q8ND76 1xPhospho [S326(100)]	0	1224.56	1.33749e+08		High	5.452e-05	7.142e-05	2.54	29.17
Rep_1	High	[R].SAQGSSSPVPSMVQK.[S]	1xPhospho [S7(100)]	1.29582e-05	8.95807e-05	1	1	2	3	P35658	P35658 [651-665]	P35658 1xPhospho [S657(100)]	0	1569.7	3.27683e+06		High	5.452e-05	8.68e-07	4.52	19.56
Rep_1	High	[K].SAEPSPTVMSTSLGSNLSELDR.[L]	1xDeamidated [N16]; 1xPhospho [S12(98.1)]	0.000999571	8.95807e-05	1	1	1	1	P49023	P49023 [126-147]	P49023 1xPhospho [S137(98.1)]	0	2359.04		Not Reliable	High	5.452e-05	0.0001361	4.08
Rep_1	High	[K].SAEPSPTVMSTSLGSNLSELDR.[L]	1xPhospho [S12(100)]	1.24819e-06	8.95807e-05	1	1	3	5	P49023	P49023 [126-147]	P49023 1xPhospho [S137(100)]	0	2358.05	1.01253e+07		High	5.452e-05	5.681e-08	5.76	56.75
Rep_1	High	[R].SADNLSCPSPLNVMEPVTELMQEQSYLK.[S]	1xCarbamidomethyl [C7]; 1xPhospho [S1(99.9)]	0.000195859	8.95807e-05	1	1	1	1	P28290	P28290 [1055-1082]	P28290 1xPhospho [S1055(99.9)]	0	3260.46	307153		High	5.452e-05	2.05e-05	3.75	92.15
Rep_1	High	[K].SADGSAPAGEGEGVTLQR.[N]	1xPhospho [S5(100)]	9.94793e-07	8.95807e-05	1	1	1	1	Q01650	Q01650 [31-48]	Q01650 1xPhospho [S35(100)]	0	1781.77	1523154		High	5.452e-05	4.36e-08	4.16	22.29
Rep_1	High	[R].SADAGSFSPTPGQIGGAVK.[L]	1xPhospho [S8(100)]	1.72958e-06	8.95807e-05	1	1	1	3	O00443	O00443 [1546-1564]	O00443 1xPhospho [S1553(100)]	0	1826.83	3.61916e+06		High	5.452e-05	8.318e-08	5.27	35.9
Rep_1	High	[R].SAAVETASLSPSLVPAR.[Q]	1xPhospho [S10(98.9)]	9.21986e-06	8.95807e-05	1	1	1	2	Q2KHT3	Q2KHT3 [971-987]	Q2KHT3 1xPhospho [S980(98.9)]	0	1735.86	9.27615e+06		High	5.452e-05	5.836e-07	4.77	42.92
Rep_1	High	[R].SAASSSVSFSPGGGGGGAAAAAAAACR.[G]	1xCarbamidomethyl [C26]; 1xPhospho [S]	3.16015e-06	8.95807e-05	1	1	1	1	Q6P1R3	Q6P1R3 [74-100]		0	2333	593811		High	5.452e-05	1.678e-07	3.02	36.76
Rep_1	High	[R].SAASREDLVGPEVGASPQSGRK.[S]	1xPhospho [S]	1.37443e-11	8.95807e-05	1	1	1	1	Q86X27	Q86X27 [293-314]		2	2278.08	21178520		High	5.452e-05	9.502e-14	9.77	18.37
Rep_1	High	[R].SAASREDLVGPEVGASPQSGR.[K]	1xPhospho [S]	3.43394e-07	8.95807e-05	1	1	1	2	Q86X27	Q86X27 [293-313]		1	2149.99	1.45783e+06		High	5.452e-05	1.262e-08	5.78	24.71
Rep_1	High	[R].SAASPVVSSMPER.[A]	1xPhospho [S4(100)]	0.000158334	8.95807e-05	1	1	1	1	P18583	P18583 [1766-1778]	P18583 1xPhospho [S1769(100)]	0	1397.61	5.38158e+06		High	5.452e-05	1.6e-05	3.97	24.74
Rep_1	High	[R].SAASNTGTPDGPEAPPGPDASPDASFGK.[Q]	1xPhospho [S21(100)]	5.35114e-05	8.95807e-05	1	1	1	1	O00562	O00562 [280-307]	O00562 1xPhospho [S300(100)]	0	2678.13	3.98058e+06		High	5.452e-05	4.547e-06	5.41	33.2
Rep_1	High	[R].SAAQPSTSPAEVQSLKK.[A]	1xPhospho [S8(100)]	5.33001e-07	8.95807e-05	1	1	1	2	Q14789	Q14789 [2865-2881]	Q14789 1xPhospho [S2872(100)]	1	1808.88	1.13899e+07		High	5.452e-05	2.106e-08	6.47	16.54
Rep_1	High	[R].SAAPSSVPAAPPGPEPR.[V]	1xPhospho [S6(100)]	0.000120085	8.95807e-05	1	1	1	1	Q1W6H9	Q1W6H9 [174-190]	Q1W6H9 1xPhospho [S179(100)]	0	1667.78	425149		High	5.452e-05	1.164e-05	2.7	25.25
Rep_1	High	[K].SAEPSPTVMSTSLGSNLSELDR.[L]	1xOxidation [M9]; 1xPhospho [S12(100)]	2.63329e-05	8.95807e-05	1	1	1	2	P49023	P49023 [126-147]	P49023 1xPhospho [S137(100)]	0	2374.05	3.04818e+06		High	5.452e-05	1.989e-06	5.44	47.57
Rep_1	High	[K].SAAPSALGSGSPDSVAK.[L]	1xPhospho [S]	1.10422e-07	8.95807e-05	1	1	1	1	Q9P2J2	Q9P2J2 [787-803]		0	1581.72	399980		High	5.452e-05	3.362e-09	4.62	22.42
Rep_1	High	[R].SAAGSPPAVAAAGSGNGAGGGGGVGCAPAAGAGR.[L]	1xCarbamidomethyl [C26]; 1xDeamidated [N16]; 1xPhospho [S1(100)]	3.26111e-08	8.95807e-05	1	1	2	2	Q86VQ1	Q86VQ1 [26-59]	Q86VQ1 1xPhospho [S26(100)]	0	2746.2	1388871		High	5.452e-05	8.117e-10	5.36	28.31
Rep_1	High	[R].SAAGSPPAVAAAGSGNGAGGGGGVGCAPAAGAGR.[L]	1xCarbamidomethyl [C26]; 1xPhospho [S1(98.2)]	3.09698e-09	8.95807e-05	1	1	1	1	Q86VQ1	Q86VQ1 [26-59]	Q86VQ1 1xPhospho [S26(98.2)]	0	2745.22	991236		High	5.452e-05	5.204e-11	6.11	27.71
Rep_1	High	[K].SAAGLPLPPAAAAIPTPPPLPSTYLPISHPPQIVNSNSNSPSTPEGR.[G]	1xDeamidated [N]; 1xPhospho [S/T/Y]	1.9335e-07	8.95807e-05	1	1	2	3	O00472	O00472 [359-405]		0	4760.4	451875		High	5.452e-05	6.471e-09	7.5	79.38
Rep_1	High	[K].SAAGLPLPPAAAAIPTPPPLPSTYLPISHPPQIVNSNSNSPSTPEGR.[G]	1xPhospho [S/T/Y]	4.05035e-06	8.95807e-05	1	1	1	1	O00472	O00472 [359-405]		0	4759.41	940350		High	5.452e-05	2.232e-07	6.36	79.76
Rep_1	High	[R].RYWEEETVPTTAGASPGPPR.[N]	1xPhospho [S15(100)]	1.8966e-06	8.95807e-05	1	1	1	3	O15213	O15213 [27-46]	O15213 1xPhospho [S41(100)]	1	2281.03	1.52806e+07		High	5.452e-05	9.229e-08	4.47	33.72
Rep_1	High	[R].RYPSSISSSPQKDLTQAK.[N]	2xPhospho [S8(97.9); S9(100)]	0.000555205	8.95807e-05	1	1	1	1	Q14157	Q14157 [601-618]	Q14157 2xPhospho [S608(97.9); S609(100)]	2	2152.97	7.12512e+06		High	5.452e-05	6.9e-05	5.66	25.25
Rep_1	High	[R].RYEDDGISDDEIEGKR.[T]	1xPhospho [S8(100)]	7.09219e-06	8.95807e-05	1	1	1	2	Q9Y2K7	Q9Y2K7 [21-36]	Q9Y2K7 1xPhospho [S28(100)]	2	1976.82	8447046		High	5.452e-05	4.314e-07	6.48	18.47
Rep_1	High	[R].RWSLASLPSSGYGTNTPSSTVSSSCSSQEK.[L]	1xCarbamidomethyl [C25]; 1xPhospho [S3(100)]	2.73682e-07	8.95807e-05	2	2	1	1	Q6P0Q8; O15021	Q6P0Q8 [228-257]; O15021 [283-312]	Q6P0Q8 1xPhospho [S230(100)]; O15021 1xPhospho [S285(100)]	1	3228.42	1.31618e+06	Shared	High	5.452e-05	9.7e-09	7.96	44.4
Rep_1	High	[R].RVTQHESDNENEIQIQNK.[L]	1xPhospho [S7(100)]	1.8832e-06	8.95807e-05	1	1	1	2	Q5VZL5	Q5VZL5 [116-133]	Q5VZL5 1xPhospho [S122(100)]	1	2262.01	10891681		High	5.452e-05	9.146e-08	8.36	11.11
Rep_1	High	[R].RVSVCAETYNPDEEEEDTDPR.[V]	1xCarbamidomethyl [C5]; 1xPhospho [S3(100)]	7.76152e-07	8.95807e-05	1	1	1	2	P13861	P13861 [97-117]	P13861 1xPhospho [S99(100)]	1	2591.02	1.79477e+07		High	5.452e-05	3.263e-08	7.71	26.91
Rep_1	High	[K].RVQDLSAGGQGSLTDSGPERRPEGPGAQAPSSPR.[V]	1xDeamidated [Q]; 1xPhospho [S/T]	8.36463e-05	8.95807e-05	1	1	2	3	P40222	P40222 [484-517]		2	3498.64		No Quan Values	High	5.452e-05	7.602e-06	4.13
Rep_1	High	[R].RVNSGDTEVGSSLLR.[H]	1xPhospho [S4(100)]	0.000758306	8.95807e-05	1	1	1	1	O75592	O75592 [3502-3516]	O75592 1xPhospho [S3505(100)]	1	1669.79	720213		High	5.452e-05	9.858e-05	4.42	26.42
Rep_1	High	[R].RVGTEGLVDSFSQGLER.[S]	1xPhospho [S10(100)]	9.82745e-06	8.95807e-05	1	1	1	1	O75170	O75170 [280-296]	O75170 1xPhospho [S289(100)]	1	1929.91	1.77273e+06		High	5.452e-05	6.288e-07	5.77	41.92
Rep_1	High	[K].SAAPAPISASCPEPPIGSAVPTSSASIPVTSSVSDPGVGSISPASPK.[I]	1xCarbamidomethyl [C11]; 1xPhospho [S42(99.9)]	1.16994e-10	8.95807e-05	1	1	2	5	Q8WWM7	Q8WWM7 [452-498]	Q8WWM7 1xPhospho [S493(99.9)]	0	4452.15	2.93432e+07		High	5.452e-05	1.145e-12	8.61	61.91
Rep_1	High	[K].SAESPTSPVTSETGSTFK.[K]	1xPhospho [S7(100)]	1.56613e-06	8.95807e-05	1	1	3	3	Q02952	Q02952 [280-297]	Q02952 1xPhospho [S286(100)]	0	1892.82	8.47591e+06		High	5.452e-05	7.408e-08	5.15	29.38
Rep_1	High	[K].SAESPTSPVTSETGSTFKK.[F]	1xPhospho [S7(100)]	2.71204e-08	8.95807e-05	1	1	2	4	Q02952	Q02952 [280-298]	Q02952 1xPhospho [S286(100)]	1	2020.91	2.69613e+07		High	5.452e-05	6.52e-10	6.82	21.42
Rep_1	High	[K].SAFSSLQNIPESLR.[R]	1xPhospho [S5(100)]	0.000190383	8.95807e-05	1	1	1	1	Q8TF72	Q8TF72 [660-673]	Q8TF72 1xPhospho [S664(100)]	0	1628.77	1.11683e+06		High	5.452e-05	1.981e-05	4.2	55.99
Rep_1	High	[R].SAPTAPTPPPPPPPATPR.[K]	1xPhospho [T7(100)]	8.98976e-08	8.95807e-05	1	1	4	10	Q14202	Q14202 [811-828]	Q14202 1xPhospho [T817(100)]	0	1828.9	1.20331e+07		High	5.452e-05	2.639e-09	6.12	26.76
Rep_1	High	[R].SAPSSAPSTPLSTDAPEFLSVPK.[D]	1xPhospho [S/T]	0.000301817	8.95807e-05	1	1	2	2	Q9UKF7	Q9UKF7 [270-292]		0	2366.12	2.268e+06		High	5.452e-05	3.391e-05	3.57	61.37
Rep_1	High	[K].SAPSRPQQAGYEAPVLFR.[T]	1xPhospho [S1(100)]	0.000179885	8.95807e-05	1	1	1	1	Q9NUP1	Q9NUP1 [186-203]	Q9NUP1 1xPhospho [S186(100)]	0	2053.99	1.37141e+06		High	5.452e-05	1.855e-05	4.67	38.99
Rep_1	High	[K].SAPSPTSNSTYLTMNAASR.[E]	1xOxidation [M14]; 1xPhospho [S/T/Y]	0.000458518	8.95807e-05	1	1	1	2	Q96JM2	Q96JM2 [292-310]		0	2051.87	359754		High	5.452e-05	5.507e-05	2.22	26.19
Rep_1	High	[R].SAPPSPPFPPPPAFPELAACTPPASPEPMSALASR.[S]	1xCarbamidomethyl [C20]; 2xPhospho [S1(100); S5(100)]	0.00013451	8.95807e-05	1	1	1	1	Q8WX93	Q8WX93 [684-718]	Q8WX93 2xPhospho [S684(100); S688(100)]	0	3699.67	391476		High	5.452e-05	1.32e-05	4.56	85.65
Rep_1	High	[R].SAPPSPPFPPPPAFPELAACTPPASPEPMSALASR.[S]	1xCarbamidomethyl [C20]; 1xPhospho [S5(97.8)]	3.96939e-09	8.95807e-05	1	1	3	4	Q8WX93	Q8WX93 [684-718]	Q8WX93 1xPhospho [S688(97.8)]	0	3619.7	3916574		High	5.452e-05	6.999e-11	8.12	78.12
Rep_1	High	[R].SAPASPTHPGLMSPR.[S]	1xPhospho [S1(100)]	6.06777e-06	8.95807e-05	1	1	1	1	P85037	P85037 [416-430]	P85037 1xPhospho [S416(100)]	0	1585.72	3.47238e+06		High	5.452e-05	3.57e-07	4.96	20.2
Rep_1	High	[R].SAPAMQSSGSFNYARPK.[Q]	1xPhospho [S1(100)]	3.17627e-07	8.95807e-05	1	1	1	1	Q8WX93	Q8WX93 [719-735]	Q8WX93 1xPhospho [S719(100)]	0	1878.82	2.59176e+06		High	5.452e-05	1.148e-08	6.86	23.11
Rep_1	High	[K].SANPPHTIQASEEQSSTPAPVKK.[S]	1xPhospho [T17(100)]	2.81295e-11	8.95807e-05	1	1	1	2	Q9Y450	Q9Y450 [215-237]	Q9Y450 1xPhospho [T231(100)]	1	2484.18	31039845		High	5.452e-05	2.188e-13	9.84	12.91
Rep_1	High	[R].SAMPFTASPASSTTAR.[V]	1xOxidation [M3]; 1xPhospho [S8(100)]	0.000108738	8.95807e-05	1	1	1	6	O00151	O00151 [123-138]	O00151 1xPhospho [S130(100)]	0	1678.71	1.54196e+07		High	5.452e-05	1.033e-05	4.54	21.6
Rep_1	High	[R].SAMPFTASPASSTTAR.[V]	1xPhospho [S8(100)]	1.47223e-05	8.95807e-05	1	1	1	6	O00151	O00151 [123-138]	O00151 1xPhospho [S130(100)]	0	1662.72	9.62124e+07		High	5.452e-05	1.008e-06	4.04	33.03
Rep_1	High	[R].SAMDSPVPASMFAPEPSSPGAAR.[A]	2xPhospho [S1(100); S18(100)]	0.000608778	8.95807e-05	1	1	1	1	O00178	O00178 [8-30]	O00178 2xPhospho [S8(100); S25(100)]	0	2419.97	2.03253e+06		High	5.452e-05	7.644e-05	4.65	59.43
Rep_1	High	[R].SAMDSPVPASMFAPEPSSPGAAR.[A]	2xOxidation [M3; M11]; 1xPhospho [S18(98.4)]	2.12869e-05	8.95807e-05	1	1	2	5	O00178	O00178 [8-30]	O00178 1xPhospho [S25(98.4)]	0	2371.99	1.0265e+06		High	5.452e-05	1.546e-06	3.71	37.53
Rep_1	High	[R].SAMDSPVPASMFAPEPSSPGAAR.[A]	1xOxidation [M]; 1xPhospho [S18(98.7)]	3.50075e-08	8.95807e-05	1	1	4	7	O00178	O00178 [8-30]	O00178 1xPhospho [S25(98.7)]	0	2356	3.26212e+07		High	5.452e-05	8.792e-10	6.6	48.28
Rep_1	High	[R].SAMDSPVPASMFAPEPSSPGAAR.[A]	1xPhospho [S]	5.64721e-10	8.95807e-05	1	1	2	7	O00178	O00178 [8-30]		0	2340	1.06568e+08		High	5.452e-05	7.213e-12	7.6	54.32
Rep_1	High	[R].SALPVSPSISSAPVPVEIENLPQSPGTDQHDRK.[C]	1xPhospho [S24(100)]	0.000424131	8.95807e-05	1	1	1	1	Q9HCM4	Q9HCM4 [413-445]	Q9HCM4 1xPhospho [S436(100)]	1	3532.73		No Quan Values	High	5.452e-05	5.061e-05	5.88
Rep_1	High	[R].SAIPEQIISSTLSSPSSNAPDPCAK.[E]	1xCarbamidomethyl [C23]; 1xPhospho [S14(99.9)]	0.000130749	8.95807e-05	2	3	2	2	A8CG34; Q96HA1	A8CG34 [262-286]; Q96HA1 [285-309]	A8CG34 1xPhospho [S275(99.9)]; Q96HA1 1xPhospho [S298(99.9)]	0	2637.21	6.17075e+06	Shared	High	5.452e-05	1.286e-05	4.09	55.45
Rep_1	High	[K].SALNLNQPVSVSSVSPVKATQK.[S]	1xPhospho [S15(100)]	7.91253e-08	8.95807e-05	1	1	1	1	Q86XJ1	Q86XJ1 [556-577]	Q86XJ1 1xPhospho [S570(100)]	1	2334.21	4.88997e+06		High	5.452e-05	2.273e-09	8.16	38.32
Rep_1	High	[K].SALNLNQPVSVSSVSPVK.[A]	1xPhospho [S15(100)]	7.15651e-05	8.95807e-05	1	1	1	1	Q86XJ1	Q86XJ1 [556-573]	Q86XJ1 1xPhospho [S570(100)]	0	1905.97	228437		High	5.452e-05	6.363e-06	5.46	45.02
Rep_1	High	[K].SALLTQNGTGSLPR.[N]	1xDeamidated [N7]; 1xPhospho [S11(100)]	8.54446e-05	8.95807e-05	1	1	1	2	Q86UU1	Q86UU1 [1007-1020]	Q86UU1 1xPhospho [S1017(100)]	0	1495.72	1.5527e+07		High	5.452e-05	7.799e-06	3.91	35.19
Rep_1	High	[K].SALLTQNGTGSLPR.[N]	1xPhospho [S11(100)]	2.50081e-06	8.95807e-05	1	1	1	3	Q86UU1	Q86UU1 [1007-1020]	Q86UU1 1xPhospho [S1017(100)]	0	1494.73	9611938		High	5.452e-05	1.279e-07	4.64	32.86
Rep_1	High	[R].SALAPNLLTSGK.[K]	1xPhospho [S10(99.2)]	8.60526e-05	8.95807e-05	1	1	1	1	O15446	O15446 [163-174]	O15446 1xPhospho [S172(99.2)]	0	1251.63	1.46763e+06		High	5.452e-05	7.888e-06	3.58	39.11
Rep_1	High	[R].SAKSEESLTSLHAVDGDSK.[L]	1xPhospho [S4(100)]	1.82687e-07	8.95807e-05	1	1	1	1	A7KAX9	A7KAX9 [703-721]	A7KAX9 1xPhospho [S706(100)]	1	2040.91		No Quan Values	High	5.452e-05	6.025e-09	7.41
Rep_1	High	[K].SAKDGTSPEEEIEIER.[Q]	1xPhospho [S/T]	3.30402e-05	8.95807e-05	1	1	1	1	Q9H501	Q9H501 [688-703]		1	1869.81	4.52325e+06		High	5.452e-05	2.582e-06	5.26	24.71
Rep_1	High	[K].SAGSMCITQFMK.[K]	1xCarbamidomethyl [C6]; 1xPhospho [S1(100)]	0.00034289	8.95807e-05	1	1	1	1	Q13111	Q13111 [873-884]	Q13111 1xPhospho [S873(100)]	0	1440.57	999431		High	5.452e-05	3.939e-05	3.9	51.78
Rep_1	High	[R].SAGGSSPEGGEDSDREDGNYCPPVKR.[E]	1xCarbamidomethyl [C21]; 1xPhospho [S13(100)]	2.13103e-08	8.95807e-05	1	1	1	1	Q9H6Z4	Q9H6Z4 [96-121]	Q9H6Z4 1xPhospho [S108(100)]	2	2803.13	13978423		High	5.452e-05	4.932e-10	7.69	13.19
Rep_1	High	[R].SAGGRPGSGPQLGTGR.[G]	1xPhospho [S8(100)]	6.95639e-05	8.95807e-05	1	1	1	2	O14908	O14908 [225-240]	O14908 1xPhospho [S232(100)]	0	1534.71	28948798		High	5.452e-05	6.168e-06	5.2	10
Rep_1	High	[R].SAGEEEDGPVLTDEQK.[S]	1xPhospho [S1(100)]	1.15683e-05	8.95807e-05	1	1	1	2	Q66PJ3	Q66PJ3 [332-347]	Q66PJ3 1xPhospho [S332(100)]	0	1783.73	2.85514e+07		High	5.452e-05	7.589e-07	4.89	23.26
Rep_1	High	[R].SAFTPATATGSSPSPVLGQGEK.[V]	1xPhospho [S14(100)]	4.26485e-05	8.95807e-05	1	1	1	2	Q15811	Q15811 [891-912]	Q15811 1xPhospho [S904(100)]	0	2170.01	627034		High	5.452e-05	3.473e-06	3.62	36.76
Rep_1	High	[R].SAQGSSSPVPSMVQKSPR.[I]	1xPhospho [S16(100)]	1.21085e-07	8.95807e-05	1	1	1	4	P35658	P35658 [651-668]	P35658 1xPhospho [S666(100)]	1	1909.88	2.33748e+07		High	5.452e-05	3.731e-09	6.76	18.48
Rep_1	High	[K].QLLHLCLQDGGSPPGPGDLAEER.[T]	1xCarbamidomethyl [C6]; 1xPhospho [S12(100)]	1.16867e-07	8.95807e-05	1	1	1	1	Q96FS4	Q96FS4 [806-828]	Q96FS4 1xPhospho [S817(100)]	0	2539.16	4.04409e+06		High	5.452e-05	3.606e-09	6.91	53.04
Rep_1	High	[R].SCMLTGTPESVQSAK.[R]	1xCarbamidomethyl [C2]; 1xOxidation [M3]; 1xPhospho [T7(99.2)]	0.000677042	8.95807e-05	1	1	1	2	Q96AE4	Q96AE4 [147-161]	Q96AE4 1xPhospho [T153(99.2)]	0	1691.7	3.76516e+06		High	5.452e-05	8.693e-05	3.51	18.73
Rep_1	High	[R].SCQKSPAQQEPPQR.[Q]	1xCarbamidomethyl [C2]; 1xPhospho [S5(100)]	0.000217834	8.95807e-05	1	1	1	2	P51825	P51825 [584-597]	P51825 1xPhospho [S588(100)]	1	1720.75	3.44221e+06		High	5.452e-05	2.32e-05	5.44	6.78
Rep_1	High	[K].SESSTSAFSTPTR.[S]	1xPhospho [T/S]	7.95961e-05	8.95807e-05	1	1	2	3	Q8WWQ0	Q8WWQ0 [1471-1483]		0	1437.59	1.86747e+06		High	5.452e-05	7.187e-06	4.91	12
Rep_1	High	[K].SESQESLVTSPSKPK.[S]	1xPhospho [S10(98.5)]	9.28547e-06	8.95807e-05	1	1	1	1	Q76L83	Q76L83 [515-529]	Q76L83 1xPhospho [S524(98.5)]	0	1683.78	3.57492e+06		High	5.452e-05	5.893e-07	6.62	12.73
Rep_1	High	[R].SESPPPLSDPK.[Q]	1xPhospho [S3(100)]	0.000808226	8.95807e-05	1	1	1	9	Q15059	Q15059 [261-271]	Q15059 1xPhospho [S263(100)]	0	1233.54	6.31202e+06		High	5.452e-05	0.0001066	2.72	16.65
Rep_1	High	[R].SESPPAELPSLR.[R]	1xPhospho [S3(100)]	0.000395111	8.95807e-05	1	1	2	7	Q14669	Q14669 [310-321]	Q14669 1xPhospho [S312(100)]	0	1362.63	2.39624e+07		High	5.452e-05	4.654e-05	2.74	38.49
Rep_1	High	[K].SESPKEPEQLRK.[L]	1xPhospho [S3(100)]	0.000277205	8.95807e-05	1	1	1	1	P09651	P09651 [4-15]	P09651 1xPhospho [S6(100)]	2	1507.72	14329265		High	5.452e-05	3.085e-05	5.32	8.1
Rep_1	High	[K].SESPKEPEQLR.[K]	1xDeamidated [Q9]; 1xPhospho [S3(100)]	0.000701455	8.95807e-05	1	1	1	2	P09651	P09651 [4-14]	P09651 1xPhospho [S6(100)]	1	1380.6	4.08689e+06		High	5.452e-05	9.07e-05	4.78	12.28
Rep_1	High	[K].SESPKEPEQLR.[K]	1xPhospho [S3(100)]	0.000235501	8.95807e-05	1	1	1	3	P09651	P09651 [4-14]	P09651 1xPhospho [S6(100)]	1	1379.62	5.43742e+08		High	5.452e-05	2.536e-05	4.87	11.12
Rep_1	High	[R].SESPEPGYVVTSSGLLLPVLLPR.[L]	1xPhospho [S/Y/T]	7.62809e-05	8.95807e-05	1	1	1	4	Q96Q42	Q96Q42 [1462-1484]		0	2490.29	800348		High	5.452e-05	6.854e-06	3.23	87.6
Rep_1	High	[K].SESNEDLFGLVPFDEITGSQQQK.[V]	1xPhospho [S/T]	8.09887e-07	8.95807e-05	1	1	1	1	Q9NSY1	Q9NSY1 [947-969]		0	2648.18	1050537		High	5.452e-05	3.438e-08	5.4	81.18
Rep_1	High	[R].SESLSNCSIGKK.[R]	1xCarbamidomethyl [C7]; 1xPhospho [S3(100)]	2.86716e-05	8.95807e-05	1	1	1	2	Q92625	Q92625 [645-656]	Q92625 1xPhospho [S647(100)]	1	1389.61	34046924		High	5.452e-05	2.194e-06	5	10.09
Rep_1	High	[R].SESLSNCSIGK.[K]	1xCarbamidomethyl [C7]; 1xPhospho [S3(100)]	0.000159461	8.95807e-05	1	1	1	5	Q92625	Q92625 [645-655]	Q92625 1xPhospho [S647(100)]	0	1261.51	4.77967e+06		High	5.452e-05	1.618e-05	3.33	12.42
Rep_1	High	[R].SESLIDASEDSQLEAAIR.[A]	1xDeamidated [Q12]; 1xPhospho [S11(100)]	0.000120939	8.95807e-05	1	1	2	2	O94888	O94888 [278-295]	O94888 1xPhospho [S288(100)]	0	2014.89	104862		High	5.452e-05	1.17e-05	3.07	58.39
Rep_1	High	[R].SESLIDASEDSQLEAAIR.[A]	1xPhospho [S11(100)]	4.89523e-07	8.95807e-05	1	1	1	9	O94888	O94888 [278-295]	O94888 1xPhospho [S288(100)]	0	2013.9	3.26776e+07		High	5.452e-05	1.909e-08	6.81	55.64
Rep_1	High	[R].SESTDSLGGLSPSEVTAIQCK.[N]	1xCarbamidomethyl [C20]; 1xPhospho [S11(100)]	2.48314e-06	8.95807e-05	1	1	1	2	O60318	O60318 [420-440]	O60318 1xPhospho [S430(100)]	0	2245.99	3.38721e+06		High	5.452e-05	1.261e-07	5.28	49.71
Rep_1	High	[K].SESLELPQAAPPQIYHEK.[Q]	1xPhospho [S3(99.1)]	4.62526e-07	8.95807e-05	1	1	1	1	Q15040	Q15040 [13-30]	Q15040 1xPhospho [S15(99.1)]	0	2117	2.55723e+06		High	5.452e-05	1.789e-08	5.66	42.52
Rep_1	High	[R].SESGGLGVSMVEYVLSSSPGDSCLRK.[G]	1xCarbamidomethyl [C23]; 1xPhospho [S18(97.1)]	1.03276e-05	8.95807e-05	1	1	2	2	Q14671	Q14671 [212-237]	Q14671 1xPhospho [S229(97.1)]	1	2781.25	478959		High	5.452e-05	6.674e-07	4.99	67.62
Rep_1	High	[R].SESGGLGVSMVEYVLSSSPGDSCLR.[K]	1xCarbamidomethyl [C23]; 1xPhospho [S18(100)]	0.000200069	8.95807e-05	1	1	1	1	Q14671	Q14671 [212-236]	Q14671 1xPhospho [S229(100)]	0	2653.15	168841		High	5.452e-05	2.109e-05	4.17	78.01
Rep_1	High	[R].SESGGLGVSMVEYVLSSSPADKLDSR.[F]	1xPhospho [S/Y]	3.75048e-09	8.95807e-05	1	1	2	2	Q8TB72	Q8TB72 [85-110]		1	2750.26	685401		High	5.452e-05	6.545e-11	7.58	74.16
Rep_1	High	[K].SESGEEMLVPFQDTPVEVEQNTELPDYLPEDESPTKEQDK.[A]	1xPhospho [S33(97.4)]	1.3331e-05	8.95807e-05	1	1	1	1	Q9NVT9	Q9NVT9 [214-253]	Q9NVT9 1xPhospho [S246(97.4)]	1	4659.04	1.2887e+06		High	5.452e-05	8.997e-07	8.36	71.43
Rep_1	High	[R].SESAPTLHPYSPLSPK.[G]	1xPhospho [S3(99.1)]	4.63452e-06	8.95807e-05	1	1	1	3	Q8WUF5	Q8WUF5 [100-115]	Q8WUF5 1xPhospho [S102(99.1)]	0	1790.84	8.87812e+06		High	5.452e-05	2.615e-07	5.2	33.31
Rep_1	High	[R].SEQSSMSIEFGQESPEQSLAMDFSR.[Q]	2xDeamidated [Q12; Q17]; 1xOxidation [M6]; 1xPhospho [S14(100)]	8.30553e-05	8.95807e-05	1	1	1	1	P46821	P46821 [1640-1664]	P46821 1xPhospho [S1653(100)]	0	2905.14		Not Reliable	High	5.452e-05	7.557e-06	5.57
Rep_1	High	[R].SEQSSMSIEFGQESPEQSLAMDFSR.[Q]	1xDeamidated [Q12]; 1xOxidation [M6]; 1xPhospho [S1(94.9)]	4.32576e-05	8.95807e-05	1	1	1	1	P46821	P46821 [1640-1664]	P46821 1xPhospho [S1640(94.9)]	0	2904.16		Not Reliable	High	5.452e-05	3.523e-06	3.12
Rep_1	High	[R].SEQSSMSIEFGQESPEQSLAMDFSR.[Q]	1xOxidation [M]; 1xPhospho [S14(100)]	4.6675e-06	8.95807e-05	1	1	3	7	P46821	P46821 [1640-1664]	P46821 1xPhospho [S1653(100)]	0	2903.17	6.52444e+06		High	5.452e-05	2.635e-07	5.87	60.01
Rep_1	High	[R].SEQSSMSIEFGQESPEQSLAMDFSR.[Q]	1xPhospho [S14(100)]	4.16688e-06	8.95807e-05	1	1	1	6	P46821	P46821 [1640-1664]	P46821 1xPhospho [S1653(100)]	0	2887.18	1.0988e+07		High	5.452e-05	2.316e-07	6.96	66.04
Rep_1	High	[K].SEPVKEESSELEQPFAQDTSSVGPDRK.[L]	1xDeamidated [Q13]; 1xPhospho [S/T]	1.49789e-07	8.95807e-05	2	2	1	2	Q15424; Q14151	Q15424 [227-253]; Q14151 [226-252]		2	3057.36	3.41349e+06	Shared	High	5.452e-05	4.803e-09	9.19	31.76
Rep_1	High	[K].SEPVKEESSELEQPFAQDTSSVGPDRK.[L]	1xPhospho [S21(98.2)]	3.48299e-07	8.95807e-05	2	2	1	1	Q15424; Q14151	Q15424 [227-253]; Q14151 [226-252]	Q15424 1xPhospho [S247(98.2)]; Q14151 1xPhospho [S246(98.2)]	2	3056.37		No Quan Values	High	5.452e-05	1.282e-08	8.66
Rep_1	High	[K].SEPVKEESSELEQPFAQDTSSVGPDR.[K]	1xPhospho [S21(98.2)]	0.000105697	8.95807e-05	2	2	1	1	Q15424; Q14151	Q15424 [227-252]; Q14151 [226-251]	Q15424 1xPhospho [S247(98.2)]; Q14151 1xPhospho [S246(98.2)]	1	2928.28	331817	Shared	High	5.452e-05	1.003e-05	5.4	37.98
Rep_1	High	[K].SELTDSASVLDNFK.[F]	1xPhospho [S6(100)]	0.000517224	8.95807e-05	1	1	1	1	O43815	O43815 [222-235]	O43815 1xPhospho [S227(100)]	0	1605.7		No Quan Values	High	5.452e-05	6.345e-05	2.95
Rep_1	High	[R].SESLDPDSSMDTTLILK.[D]	1xPhospho [S3(98.6)]	0.000395111	8.95807e-05	1	1	1	1	Q5SW79	Q5SW79 [879-895]	Q5SW79 1xPhospho [S881(98.6)]	0	1931.86	304319		High	5.452e-05	4.643e-05	4.43	57.37
Rep_1	High	[R].SESVEGFLSPSR.[C]	1xPhospho [S9(99.3)]	2.63329e-05	8.95807e-05	1	1	1	2	Q08AD1	Q08AD1 [1311-1322]	Q08AD1 1xPhospho [S1319(99.3)]	0	1374.59	1.20484e+07		High	5.452e-05	1.978e-06	4.08	39.02
Rep_1	High	[R].SESVVSGLDSPAKTSSMEK.[K]	1xPhospho [S10(100)]	3.96939e-09	8.95807e-05	1	1	1	2	O14578	O14578 [431-449]	O14578 1xPhospho [S440(100)]	1	2018.9	6.86454e+06		High	5.452e-05	6.989e-11	8.08	26.17
Rep_1	High	[K].SEVIEDSDVETVSEKK.[T]	1xPhospho [S7(100)]	0.000260072	8.95807e-05	1	1	1	1	Q56NI9	Q56NI9 [238-253]	Q56NI9 1xPhospho [S244(100)]	1	1873.83		No Quan Values	High	5.452e-05	2.853e-05	5.44
Rep_1	High	[R].SFSLASSSNSPISQR.[R]	1xPhospho [S10(99.4)]	1.06035e-06	8.95807e-05	1	1	3	10	Q9BXB4	Q9BXB4 [172-186]	Q9BXB4 1xPhospho [S181(99.4)]	0	1647.74	5.64572e+07		High	5.452e-05	4.709e-08	4.37	36.61
Rep_1	High	[K].SFSKEELMSSDLEETAGSTSIPKR.[K]	1xOxidation [M8]; 1xPhospho [S10(98.6)]	5.23394e-09	8.95807e-05	1	1	2	4	O00567	O00567 [511-534]	O00567 1xPhospho [S520(98.6)]	2	2725.23	2.91616e+06		High	5.452e-05	9.657e-11	6.68	31.98
Rep_1	High	[K].SFSKEELMSSDLEETAGSTSIPKR.[K]	1xPhospho [S10(98.7)]	2.80429e-09	8.95807e-05	1	1	2	10	O00567	O00567 [511-534]	O00567 1xPhospho [S520(98.7)]	2	2709.23	4.0664e+07		High	5.452e-05	4.644e-11	8.24	38.61
Rep_1	High	[K].SFSKEELMSSDLEETAGSTSIPK.[R]	1xOxidation [M8]; 1xPhospho [S10(98.9)]	1.22815e-07	8.95807e-05	1	1	3	25	O00567	O00567 [511-533]	O00567 1xPhospho [S520(98.9)]	1	2569.13	1.3576e+07		High	5.452e-05	3.819e-09	6.96	38.86
Rep_1	High	[K].SFSKEELMSSDLEETAGSTSIPK.[R]	1xPhospho [S/T]	1.31171e-06	8.95807e-05	1	1	2	22	O00567	O00567 [511-533]		1	2553.13	5.02931e+07		High	5.452e-05	5.993e-08	7.47	45.87
Rep_1	High	[R].SFSEDTLMDGPAR.[I]	1xOxidation [M8]; 1xPhospho [S3(100)]	0.000216295	8.95807e-05	1	1	1	3	Q9BRG2	Q9BRG2 [123-135]	Q9BRG2 1xPhospho [S125(100)]	0	1521.59	4.59118e+06		High	5.452e-05	2.302e-05	4.12	30.74
Rep_1	High	[R].SFSEDTLMDGPAR.[I]	1xPhospho [S3(100)]	2.59621e-05	8.95807e-05	1	1	1	2	Q9BRG2	Q9BRG2 [123-135]	Q9BRG2 1xPhospho [S125(100)]	0	1505.6	14456350		High	5.452e-05	1.956e-06	3.91	41.3
Rep_1	High	[R].SFSASQSTDREGASPVTEVR.[I]	1xPhospho [S3(100)]	5.15465e-06	8.95807e-05	1	1	1	1	Q9ULJ3	Q9ULJ3 [409-428]	Q9ULJ3 1xPhospho [S411(100)]	1	2190.97		No Quan Values	High	5.452e-05	2.971e-07	5.78
Rep_1	High	[R].SFSADNFIGIQR.[S]	1xPhospho [S3(100)]	0.000345329	8.95807e-05	1	1	1	1	Q8N7R7	Q8N7R7 [342-353]	Q8N7R7 1xPhospho [S344(100)]	0	1434.64	719088		High	5.452e-05	3.974e-05	3.47	51.78
Rep_1	High	[R].SFQSLACSPGLPAADR.[L]	1xCarbamidomethyl [C7]; 1xPhospho [S8(100)]	4.37893e-06	8.95807e-05	1	1	2	2	Q96JY6	Q96JY6 [154-169]	Q96JY6 1xPhospho [S161(100)]	0	1756.77	19015353		High	5.452e-05	2.455e-07	5.72	40.92
Rep_1	High	[K].SFNYSPNSSTSEVSSTSASK.[A]	1xDeamidated [N7]; 1xPhospho [S5(100)]	1.53009e-07	8.95807e-05	1	1	1	2	Q5VT52	Q5VT52 [589-608]	Q5VT52 1xPhospho [S593(100)]	0	2147.87		No Quan Values	High	5.452e-05	4.913e-09	3.96
Rep_1	High	[K].SFNYSPNSSTSEVSSTSASK.[A]	1xPhospho [S5(100)]	1.83987e-07	8.95807e-05	1	1	2	12	Q5VT52	Q5VT52 [589-608]	Q5VT52 1xPhospho [S593(100)]	0	2146.88	2.16337e+07		High	5.452e-05	6.112e-09	3.38	26.53
Rep_1	High	[R].SFNGTDNHIR.[F]	1xDeamidated [N3]; 1xPhospho [S1(100)]	1.99709e-05	8.95807e-05	1	1	1	2	Q5T0W9	Q5T0W9 [466-475]	Q5T0W9 1xPhospho [S466(100)]	0	1241.49	1.03329e+07		High	5.452e-05	1.433e-06	3.9	12.67
Rep_1	High	[K].SFLVIVDGSPK.[N]	1xPhospho [S9(100)]	0.00105037	8.95807e-05	1	1	1	1	Q9H116	Q9H116 [605-615]	Q9H116 1xPhospho [S613(100)]	0	1241.62	343683		High	5.452e-05	0.0001441	3.76	53.29
Rep_1	High	[R].SFLVASVLPGPDGNINSPTR.[N]	1xPhospho [S/T]	9.48512e-06	8.95807e-05	1	1	1	1	Q7Z3K3	Q7Z3K3 [1322-1341]		0	2121.04	1.52512e+06		High	5.452e-05	6.039e-07	6.73	64.33
Rep_1	High	[R].SFLSEPSSPGR.[T]	1xPhospho [S8(100)]	0.00018506	8.95807e-05	1	1	2	5	Q69YN4	Q69YN4 [1572-1582]	Q69YN4 1xPhospho [S1579(100)]	0	1243.54	4.11268e+07		High	5.452e-05	1.917e-05	3.54	27.76
Rep_1	High	[K].SFLHGPSSAQAQASSPTLSCLDNATEALPADSGPGPTPDEPCIK.[C]	2xCarbamidomethyl [C20; C42]; 3xDeamidated [Q10; Q12; N23]; 1xPhospho [S/T]	1.58042e-05	8.95807e-05	1	1	1	1	Q8N4X5	Q8N4X5 [545-588]		0	4561.99		No Quan Values	High	5.452e-05	1.096e-06	5.57
Rep_1	High	[K].SFLHGPSSAQAQASSPTLSCLDNATEALPADSGPGPTPDEPCIK.[C]	2xCarbamidomethyl [C20; C42]; 2xDeamidated [Q10; N23]; 1xPhospho [S/T]	0.000370694	8.95807e-05	1	1	1	3	Q8N4X5	Q8N4X5 [545-588]		0	4561.01	145422		High	5.452e-05	4.296e-05	3.19	59.09
Rep_1	High	[K].SFLHGPSSAQAQASSPTLSCLDNATEALPADSGPGPTPDEPCIK.[C]	2xCarbamidomethyl [C20; C42]; 1xDeamidated [N23]; 1xPhospho [S/T]	2.50577e-05	8.95807e-05	1	1	1	5	Q8N4X5	Q8N4X5 [545-588]		0	4560.02		No Quan Values	High	5.452e-05	1.864e-06	6.85
Rep_1	High	[K].SFLHGPSSAQAQASSPTLSCLDNATEALPADSGPGPTPDEPCIK.[C]	2xCarbamidomethyl [C20; C42]; 1xPhospho [S15(92.6)]	4.96056e-11	8.95807e-05	1	1	3	7	Q8N4X5	Q8N4X5 [545-588]	Q8N4X5 1xPhospho [S559(92.6)]	0	4559.04	10447446		High	5.452e-05	4.223e-13	11.37	58.27
Rep_1	High	[R].SFGDKDLILPNGGTPAGTSSPASSSSLLNR.[L]	1xPhospho [S20(100)]	5.71023e-08	8.95807e-05	1	1	1	1	Q5VWJ9	Q5VWJ9 [48-77]	Q5VWJ9 1xPhospho [S67(100)]	1	3026.45	2.49297e+06		High	5.452e-05	1.564e-09	9.24	52.43
Rep_1	High	[R].SFEVEEVETPNSTPPRR.[V]	1xPhospho [S1(100)]	0.000283164	8.95807e-05	1	1	1	1	Q9UHD8	Q9UHD8 [30-46]	Q9UHD8 1xPhospho [S30(100)]	1	2053.92	2.77602e+06		High	5.452e-05	3.141e-05	4.84	30.31
Rep_1	High	[R].SFEVEEVETPNSTPPR.[R]	1xPhospho [S1(100)]	5.23851e-05	8.95807e-05	1	1	2	5	Q9UHD8	Q9UHD8 [30-45]	Q9UHD8 1xPhospho [S30(100)]	0	1897.82	1.01416e+06		High	5.452e-05	4.431e-06	4.18	38.44
Rep_1	High	[R].SFCPIELNINGSPGAESDLATFCTSK.[T]	2xCarbamidomethyl [C3; C23]; 2xDeamidated [N8; N10]; 1xPhospho [S1(97.8)]	0.00110375	8.95807e-05	1	1	1	1	Q9BYW2	Q9BYW2 [665-690]	Q9BYW2 1xPhospho [S665(97.8)]	0	2897.23	624637		High	5.452e-05	0.0001521	3.74	71.17
Rep_1	High	[R].SFCPIELNINGSPGAESDLATFCTSK.[T]	2xCarbamidomethyl [C3; C23]; 1xPhospho [S12(100)]	4.30864e-07	8.95807e-05	1	1	1	1	Q9BYW2	Q9BYW2 [665-690]	Q9BYW2 1xPhospho [S676(100)]	0	2895.26	3446943		High	5.452e-05	1.648e-08	7.09	69.31
Rep_1	High	[K].SEYQWITSPSVKEPSK.[T]	1xPhospho [S8(98.3)]	3.1664e-05	8.95807e-05	1	1	1	1	Q5JTW2	Q5JTW2 [318-333]	Q5JTW2 1xPhospho [S325(98.3)]	1	1945.89	2.11925e+06		High	5.452e-05	2.455e-06	4.27	35.55
Rep_1	High	[R].SEYDRGVNTFSPEGR.[L]	1xPhospho [S11(100)]	0.000825585	8.95807e-05	1	1	1	1	P28066	P28066 [6-20]	P28066 1xPhospho [S16(100)]	1	1793.75	5017574		High	5.452e-05	0.0001092	6.19	21.86
Rep_1	High	[K].SEVTSQSGLSNSSDSLDSSTRPPSVTR.[G]	1xPhospho [S24(99.9)]	2.88757e-05	8.95807e-05	1	1	1	1	Q9Y2H0	Q9Y2H0 [597-623]	Q9Y2H0 1xPhospho [S620(99.9)]	0	2861.28	2835110		High	5.452e-05	2.198e-06	6.73	28.07
Rep_1	High	[K].SEVQQPVHPKPLSPDSR.[A]	1xPhospho [S13(100)]	8.05773e-06	8.95807e-05	1	1	1	1	Q9UHB6	Q9UHB6 [350-366]	Q9UHB6 1xPhospho [S362(100)]	0	1980.95	8411751		High	5.452e-05	4.997e-07	6.25	15.29
Rep_1	High	[R].SELSQDAEPAGSQETKDSGSQEVLSELR.[V]	1xDeamidated [Q5]; 1xPhospho [S12(100)]	1.66933e-06	8.95807e-05	1	1	1	1	Q9BVJ6	Q9BVJ6 [434-461]	Q9BVJ6 1xPhospho [S445(100)]	1	3058.34	2.17255e+06		High	5.452e-05	7.935e-08	8.35	39.77
Rep_1	High	[R].SCPETLTHAVGMSESPIGPK.[S]	1xCarbamidomethyl [C2]; 1xPhospho [S/T]	9.60141e-07	8.95807e-05	1	1	1	1	Q68CZ2	Q68CZ2 [887-906]		0	2177.96	5036103		High	5.452e-05	4.171e-08	7.26	35.95
Rep_1	High	[R].SEGTTSTSYKSLANQTR.[N]	1xPhospho [S8(100)]	1.70862e-05	8.95807e-05	1	1	1	2	Q9C0B5	Q9C0B5 [448-464]	Q9C0B5 1xPhospho [S455(100)]	1	1910.85	16944279		High	5.452e-05	1.201e-06	6.76	15.66
Rep_1	High	[K].SEGSPSQRLENAVK.[K]	1xPhospho [S4(100)]	0.000102742	8.95807e-05	1	1	1	2	O95819	O95819 [712-725]	O95819 1xPhospho [S715(100)]	1	1581.73	12340111		High	5.452e-05	9.662e-06	3.81	18.68
Rep_1	High	[K].SDILKDPPSEANSIQSANATTK.[T]	1xDeamidated [Q15]; 1xPhospho [S13(100)]	0.000103473	8.95807e-05	1	1	1	1	Q8N488	Q8N488 [115-136]	Q8N488 1xPhospho [S127(100)]	1	2368.09		Not Reliable	High	5.452e-05	9.764e-06	6.53
Rep_1	High	[R].SDKSPDLAPTPAPQSTPR.[N]	1xDeamidated [Q14]; 1xPhospho [S4(98.7)]	1.14408e-07	8.95807e-05	1	1	2	2	Q9BY44	Q9BY44 [503-520]	Q9BY44 1xPhospho [S506(98.7)]	1	1945.89	7516376		High	5.452e-05	3.502e-09	6.42	20.76
Rep_1	High	[R].SDKSPDLAPTPAPQSTPR.[N]	1xPhospho [S4(100)]	1.30908e-07	8.95807e-05	1	1	4	19	Q9BY44	Q9BY44 [503-520]	Q9BY44 1xPhospho [S506(100)]	1	1944.91	6.48677e+08		High	5.452e-05	4.105e-09	5.35	19.26
Rep_1	High	[R].SDGSGESAQPPEDSSPPASSESSSTR.[D]	1xPhospho [S15(99.9)]	1.73303e-05	8.95807e-05	1	1	2	3	Q7Z6Z7	Q7Z6Z7 [2904-2929]	Q7Z6Z7 1xPhospho [S2918(99.9)]	0	2616.02	9818310		High	5.452e-05	1.217e-06	4.09	14.74
Rep_1	High	[K].SDGSDTTEQESTNLPSPNK.[S]	1xPhospho [S16(100)]	6.52073e-09	8.95807e-05	1	1	1	4	Q68DQ2	Q68DQ2 [442-460]	Q68DQ2 1xPhospho [S457(100)]	0	2086.84	4.83049e+06		High	5.452e-05	1.243e-10	7.18	19.48
Rep_1	High	[K].SDGACDSPSSDKENSSQIAQDHQK.[K]	1xCarbamidomethyl [C5]; 1xDeamidated [N/Q]; 1xPhospho [S7(96)]	0.000122667	8.95807e-05	1	1	2	2	Q9UIG0	Q9UIG0 [152-175]	Q9UIG0 1xPhospho [S158(96)]	1	2672.04	2.80089e+06		High	5.452e-05	1.186e-05	4.52	7.89
Rep_1	High	[K].SDGACDSPSSDKENSSQIAQDHQK.[K]	1xCarbamidomethyl [C5]; 1xPhospho [S]	9.44725e-08	8.95807e-05	1	1	1	1	Q9UIG0	Q9UIG0 [152-175]		1	2671.06		No Quan Values	High	5.452e-05	2.8e-09	6.36
Rep_1	High	[R].SDDYMPMSPASVSAPK.[Q]	2xOxidation [M5; M7]; 1xPhospho [S/Y]	0.00046178	8.95807e-05	1	1	1	1	Q9Y4H2	Q9Y4H2 [672-687]		0	1794.7	252377		High	5.452e-05	5.549e-05	2.54	21.94
Rep_1	High	[R].SDDYMPMSPASVSAPK.[Q]	1xPhospho [S/Y]	0.000179885	8.95807e-05	1	1	2	3	Q9Y4H2	Q9Y4H2 [672-687]		0	1762.71	4.21932e+06		High	5.452e-05	1.854e-05	3.87	41.52
Rep_1	High	[K].SDDSKSSSPELVTHLK.[W]	1xPhospho [S/T]	2.22121e-05	8.95807e-05	1	1	1	1	Q07960	Q07960 [44-59]		1	1809.83	4.826e+06		High	5.452e-05	1.628e-06	6.19	17.78
Rep_1	High	[R].SDAGLESDTAMKKGETLR.[K]	1xPhospho [S7(100)]	3.12181e-05	8.95807e-05	1	1	1	1	Q9NR30	Q9NR30 [7-24]	Q9NR30 1xPhospho [S13(100)]	2	1988.9	2159609		High	5.452e-05	2.41e-06	4.88	19.05
Rep_1	High	[R].SDAEEVDFAGWLCSTIGLNQPSTPTHAAGV.[-]	1xCarbamidomethyl [C13]; 1xPhospho [T/S]	2.64148e-07	8.95807e-05	1	1	2	4	Q02750	Q02750 [364-393]		0	3210.41	2.78135e+06		High	5.452e-05	9.303e-09	5.18	87.79
Rep_1	High	[K].SDAEEDGGTVSQEEEDRKPK.[A]	1xPhospho [S11(100)]	8.94415e-07	8.95807e-05	1	1	1	3	P27824	P27824 [554-573]	P27824 1xPhospho [S564(100)]	1	2285.94	36001841		High	5.452e-05	3.862e-08	5.39	8.72
Rep_1	High	[K].SDLSSSSGSLSLSHGSSSLEHR.[S]	1xPhospho [S6(98.6)]	4.33061e-08	8.95807e-05	1	1	1	1	O15013	O15013 [1279-1300]	O15013 1xPhospho [S1284(98.6)]	0	2297	17016492		High	5.452e-05	1.134e-09	7.31	23.55
Rep_1	High	[R].SCVVGFSSLSSCEVTPVGSPRPGTSGWDSCR.[A]	3xCarbamidomethyl [C2; C12; C30]; 1xPhospho [S/T]	3.01307e-05	8.95807e-05	1	1	2	2	Q6KB66	Q6KB66 [5-35]		0	3395.45	5.36288e+06		High	5.452e-05	2.311e-06	5.61	52.01
Rep_1	High	[R].SCSVTDAVAEQGHLPPPSAPAGR.[A]	1xCarbamidomethyl [C2]; 1xDeamidated [Q11]; 1xPhospho [S3(98.5)]	1.02863e-07	8.95807e-05	1	1	1	1	Q96PU5	Q96PU5 [340-362]	Q96PU5 1xPhospho [S342(98.5)]	0	2385.05		Not Reliable	High	5.452e-05	3.092e-09	4.4
Rep_1	High	[R].SCSVTDAVAEQGHLPPPSAPAGR.[A]	1xCarbamidomethyl [C2]; 1xPhospho [S3(98.7)]	1.73145e-09	8.95807e-05	1	1	2	7	Q96PU5	Q96PU5 [340-362]	Q96PU5 1xPhospho [S342(98.7)]	0	2384.07	2.21486e+07		High	5.452e-05	2.651e-11	5.44	31.5
Rep_1	High	[R].SCSSPAVSAVSQLPLSPK.[E]	1xCarbamidomethyl [C2]; 1xPhospho [S3(98)]	8.96203e-06	8.95807e-05	1	1	3	7	Q9Y2F5	Q9Y2F5 [1888-1905]	Q9Y2F5 1xPhospho [S1890(98)]	0	1894.9	2.24475e+06		High	5.452e-05	5.647e-07	4.34	48.38
Rep_1	High	[R].SCSSISTALPQVNEDLVSLPHQLPEASEPPQSPSEK.[R]	1xCarbamidomethyl [C2]; 1xPhospho [S/T]	1.99928e-08	8.95807e-05	1	1	1	1	Q9P275	Q9P275 [776-811]		0	3938.84	6.16682e+06		High	5.452e-05	4.594e-10	9.24	63.03
Rep_1	High	[R].SCSQNDSEEPTLSLTSSFGTILR.[K]	1xCarbamidomethyl [C2]; 1xPhospho [S/T]	0.00035026	8.95807e-05	1	1	1	1	P51587	P51587 [646-668]		0	2609.14		No Quan Values	High	5.452e-05	4.037e-05	3.11
Rep_1	High	[K].SCSPSPVSPQVQPQAADTISDSVAVPASLLGMR.[R]	1xCarbamidomethyl [C2]; 2xPhospho [S5(94.4); S/T]	0.00108823	8.95807e-05	1	1	1	1	Q9NQW6	Q9NQW6 [95-127]	Q9NQW6 2xPhospho [S99(94.4); S/T]	0	3512.58	292353		High	5.452e-05	0.0001505	3.58	84.83
Rep_1	High	[K].SCSPSPVSPQVQPQAADTISDSVAVPASLLGMR.[R]	1xCarbamidomethyl [C2]; 1xOxidation [M32]; 1xPhospho [S/T]	2.37019e-08	8.95807e-05	1	1	3	5	Q9NQW6	Q9NQW6 [95-127]		0	3448.61	1.43309e+07		High	5.452e-05	5.576e-10	7.85	68.15
Rep_1	High	[K].SCSPSPVSPQVQPQAADTISDSVAVPASLLGMR.[R]	1xCarbamidomethyl [C2]; 1xDeamidated [Q]; 1xPhospho [S5(94)]	7.68236e-05	8.95807e-05	1	1	5	7	Q9NQW6	Q9NQW6 [95-127]	Q9NQW6 1xPhospho [S99(94)]	0	3433.6		No Quan Values	High	5.452e-05	6.924e-06	3.78
Rep_1	High	[K].SCSPSPVSPQVQPQAADTISDSVAVPASLLGMR.[R]	1xCarbamidomethyl [C2]; 1xPhospho [S8(98.4)]	9.49543e-09	8.95807e-05	1	1	4	10	Q9NQW6	Q9NQW6 [95-127]	Q9NQW6 1xPhospho [S102(98.4)]	0	3432.62	4.27775e+07		High	5.452e-05	1.928e-10	8.48	76.49
Rep_1	High	[K].SCSMNQLSSGIPVPKPR.[H]	1xCarbamidomethyl [C2]; 1xPhospho [S3(100)]	2.11597e-08	8.95807e-05	1	1	2	3	Q9P246	Q9P246 [678-694]	Q9P246 1xPhospho [S680(100)]	0	1937.9	2.2586e+06		High	5.452e-05	4.921e-10	6.15	38.38
Rep_1	High	[R].SCSIDRSPGAGSLGSPASQR.[K]	1xCarbamidomethyl [C2]; 1xPhospho [S3(100)]	4.76347e-10	8.95807e-05	1	1	1	1	P53667	P53667 [296-315]	P53667 1xPhospho [S298(100)]	1	2069.91	26628566		High	5.452e-05	5.901e-12	9.58	18.86
Rep_1	High	[R].SCSEEKIPEDGSLNTTK.[-]	1xCarbamidomethyl [C2]; 1xPhospho [S3(100)]	2.10945e-06	8.95807e-05	1	1	1	1	P37173	P37173 [551-567]	P37173 1xPhospho [S553(100)]	1	1974.84	5138460		High	5.452e-05	1.043e-07	5.75	19.74
Rep_1	High	[R].SCSASCVPHGAK.[D]	2xCarbamidomethyl [C2; C6]; 1xPhospho [S3(100)]	0.00091165	8.95807e-05	1	1	1	1	P00519	P00519 [716-727]	P00519 1xPhospho [S718(100)]	0	1340.51		No Quan Values	High	5.452e-05	0.0001223	2.71
Rep_1	High	[R].SCTPSPDQISHR.[A]	1xCarbamidomethyl [C2]; 1xPhospho [S5(100)]	7.31037e-05	8.95807e-05	1	1	1	1	Q7Z2W4	Q7Z2W4 [271-282]	Q7Z2W4 1xPhospho [S275(100)]	0	1464.59	8438174		High	5.452e-05	6.53e-06	5.18	12.6
Rep_1	High	[K].SDNSDIRPSGSPPPPTLPASPSNHVSSLPPFIAPPGR.[V]	1xPhospho [S/T]	0.000177353	8.95807e-05	1	1	1	2	Q8NEZ4	Q8NEZ4 [2927-2963]		0	3825.86	267558		High	5.452e-05	1.835e-05	4.53	53.35
Rep_1	High	[R].SDRGSGQGDSLYPVGYLDK.[Q]	1xPhospho [S/Y]	3.41651e-06	8.95807e-05	1	1	1	1	Q5J8M3	Q5J8M3 [32-50]		1	2093.92	3.24366e+06		High	5.452e-05	1.83e-07	6.57	41.9
Rep_1	High	[K].SDSDMWINQSSSLDSSTSSQEHLNHSSK.[S]	1xPhospho [S/T]	0.000225694	8.95807e-05	1	1	1	1	P55196	P55196 [1300-1327]		0	3174.3	2.16627e+06		High	5.452e-05	2.423e-05	6.24	30.87
Rep_1	High	[K].SEGFELYNNSTQNGSPESPQLPWAEYSEPK.[K]	1xDeamidated [N9]; 1xPhospho [S18(92.3)]	0.00021325	8.95807e-05	1	1	1	1	P55196	P55196 [1126-1155]	P55196 1xPhospho [S1143(92.3)]	0	3466.46	1.0451e+06		High	5.452e-05	2.262e-05	4.5	68.38
Rep_1	High	[K].SEGFELYNNSTQNGSPESPQLPWAEYSEPK.[K]	1xPhospho [S1(99.7)]	8.05773e-06	8.95807e-05	1	1	1	1	P55196	P55196 [1126-1155]	P55196 1xPhospho [S1126(99.7)]	0	3465.48	1.71642e+06		High	5.452e-05	4.974e-07	5.04	67.59
Rep_1	High	[R].SEGEGEAASADDGSLNTSGAGPK.[S]	1xPhospho [S18(99)]	9.40946e-10	8.95807e-05	1	1	1	1	Q9NWV8	Q9NWV8 [49-71]	Q9NWV8 1xPhospho [S66(99)]	0	2186.87	3851133		High	5.452e-05	1.3e-11	8.09	19.33
Rep_1	High	[K].SEEVPAFGVASPPPLTDTPDTTANAEGDLPTTMGGPLPPHLALK.[A]	1xOxidation [M33]; 1xPhospho [S11(99.9)]	5.79805e-11	8.95807e-05	1	1	2	4	Q08211	Q08211 [77-120]	Q08211 1xPhospho [S87(99.9)]	0	4505.15	3.10655e+06		High	5.452e-05	5.079e-13	10.31	68.34
Rep_1	High	[K].SEEVPAFGVASPPPLTDTPDTTANAEGDLPTTMGGPLPPHLALK.[A]	1xDeamidated [N24]; 1xPhospho [S11(99.9)]	1.08215e-10	8.95807e-05	1	1	3	7	Q08211	Q08211 [77-120]	Q08211 1xPhospho [S87(99.9)]	0	4490.14		No Quan Values	High	5.452e-05	1.05e-12	9.45
Rep_1	High	[K].SEEVPAFGVASPPPLTDTPDTTANAEGDLPTTMGGPLPPHLALK.[A]	1xPhospho [S11(100)]	2.30639e-11	8.95807e-05	1	1	2	7	Q08211	Q08211 [77-120]	Q08211 1xPhospho [S87(100)]	0	4489.15	1.22482e+07		High	5.452e-05	1.724e-13	9.98	72.62
Rep_1	High	[R].SEELSNEGDSQQSPGQQSPLPVEPEQGPAPLMVQLSLLR.[A]	1xDeamidated [Q]; 1xPhospho [S]	6.07961e-05	8.95807e-05	1	1	2	2	O95382	O95382 [1132-1170]		0	4253		No Quan Values	High	5.452e-05	5.237e-06	3.91
Rep_1	High	[R].SEELSNEGDSQQSPGQQSPLPVEPEQGPAPLMVQLSLLR.[A]	1xPhospho [S]	0.000197252	8.95807e-05	1	1	1	1	O95382	O95382 [1132-1170]		0	4252.01	425928		High	5.452e-05	2.062e-05	4.52	83.26
Rep_1	High	[K].SEDPPGQEAGSEEEGSSASGLAK.[V]	1xPhospho [S11(100)]	1.52703e-08	8.95807e-05	1	1	2	6	O75153	O75153 [654-676]	O75153 1xPhospho [S664(100)]	0	2298.92	5.09809e+06		High	5.452e-05	3.359e-10	6.06	19.78
Rep_1	High	[R].SEDESETEDEEEKSQEDQEQKR.[K]	1xPhospho [S5(100)]	1.2841e-06	8.95807e-05	1	1	1	1	P25205	P25205 [668-689]	P25205 1xPhospho [S672(100)]	2	2764.06		No Quan Values	High	5.452e-05	5.867e-08	5.9
Rep_1	High	[K].SEDDSAKFDSNEEDSASVFSPSFGLK.[Q]	1xPhospho [S10(100)]	1.28153e-07	8.95807e-05	1	1	3	4	Q02880	Q02880 [1457-1482]	Q02880 1xPhospho [S1466(100)]	1	2875.18	2.7321e+07		High	5.452e-05	3.998e-09	7.63	55.29
Rep_1	High	[K].SEAGHASSPDSEVTSLCQK.[E]	1xCarbamidomethyl [C17]; 1xPhospho [S8(100)]	2.93205e-08	8.95807e-05	1	1	2	2	Q6NZY4	Q6NZY4 [591-609]	Q6NZY4 1xPhospho [S598(100)]	0	2069.85	1.30243e+07		High	5.452e-05	7.189e-10	8.01	20.3
Rep_1	High	[K].SEAEDLAEPLSSTEGVAPLSQAPSPLAIPAIK.[E]	1xPhospho [S24(100)]	2.35086e-05	8.95807e-05	1	1	1	1	Q6P4R8	Q6P4R8 [328-359]	Q6P4R8 1xPhospho [S351(100)]	0	3268.62	427046		High	5.452e-05	1.738e-06	3.77	73.74
Rep_1	High	[K].SDVSPIIQPVPSIK.[N]	1xPhospho [S4(100)]	0.000120085	8.95807e-05	1	1	1	3	P40818	P40818 [389-402]	P40818 1xPhospho [S392(100)]	0	1559.81	9.42679e+06		High	5.452e-05	1.157e-05	4.39	48.45
Rep_1	High	[K].SDTSISDFLSEEDDIVPSKK.[I]	1xPhospho [S10(100)]	0.000118394	8.95807e-05	1	1	1	1	Q4AC94	Q4AC94 [457-476]	Q4AC94 1xPhospho [S466(100)]	1	2292.02	1.49778e+06		High	5.452e-05	1.144e-05	5.22	55.62
Rep_1	High	[R].SDTPEVHPPLPISQSPENESNDRR.[S]	1xPhospho [S/T]	0.000819758	8.95807e-05	1	1	1	1	Q03164	Q03164 [504-527]		1	2781.25	3.03786e+06		High	5.452e-05	0.0001083	5.78	31.83
Rep_1	High	[R].SDSVLPASHGHLPQAGSLER.[N]	1xPhospho [S17(100)]	2.39185e-07	8.95807e-05	1	1	1	3	Q8N4C8	Q8N4C8 [747-766]	Q8N4C8 1xPhospho [S763(100)]	0	2138	1.48139e+07		High	5.452e-05	8.25e-09	7.85	29.33
Rep_1	High	[R].SDSSGGYNLSDIIQSPSSTGLLK.[S]	2xPhospho [S15(100); S/Y/T]	0.000249243	8.95807e-05	1	1	1	1	Q9P2D0	Q9P2D0 [990-1012]	Q9P2D0 2xPhospho [S1004(100); S/Y/T]	0	2486.07	249872		High	5.452e-05	2.709e-05	3.74	74.44
Rep_1	High	[R].SDSSGGYNLSDIIQSPSSTGLLK.[S]	1xPhospho [S15(100)]	8.8987e-06	8.95807e-05	1	1	1	1	Q9P2D0	Q9P2D0 [990-1012]	Q9P2D0 1xPhospho [S1004(100)]	0	2406.11	654742		High	5.452e-05	5.588e-07	5.32	65.62
Rep_1	High	[K].SDSRSESPEPGYVVTSSGLLLPVLLPR.[L]	1xPhospho [S/Y/T]	8.14018e-08	8.95807e-05	1	1	1	6	Q96Q42	Q96Q42 [1458-1484]		1	2935.48	1.91955e+06		High	5.452e-05	2.358e-09	6.77	78.24
Rep_1	High	[R].SDSRAQAVSEDAGGNEGR.[A]	1xPhospho [S3(99.3)]	3.66024e-07	8.95807e-05	1	1	3	9	P55884	P55884 [117-134]	P55884 1xPhospho [S119(99.3)]	1	1885.77	2.62496e+07		High	5.452e-05	1.358e-08	3.79	9.01
Rep_1	High	[K].SDSQASLTVPLSPQVVR.[S]	1xPhospho [S12(100)]	1.95505e-05	8.95807e-05	1	1	1	3	Q8TEV9	Q8TEV9 [487-503]	Q8TEV9 1xPhospho [S498(100)]	0	1863.92	8.36551e+06		High	5.452e-05	1.401e-06	5.17	48.31
Rep_1	High	[R].SDSPVPTAPTSGGPKPSTASAVPELATDPELEKK.[L]	1xPhospho [S/T]	1.51928e-07	8.95807e-05	1	1	2	3	Q86U44	Q86U44 [48-81]		1	3441.67	2.72191e+07		High	5.452e-05	4.879e-09	6.58	38.95
Rep_1	High	[R].SDSPVPTAPTSGGPKPSTASAVPELATDPELEK.[K]	1xPhospho [S/T]	1.12796e-07	8.95807e-05	1	1	1	2	Q86U44	Q86U44 [48-80]		0	3313.57	3.73917e+06		High	5.452e-05	3.447e-09	5.53	45.12
Rep_1	High	[R].SDSPENKYSDSTGHSK.[A]	1xPhospho [S3(99)]	1.27247e-07	8.95807e-05	1	1	1	2	Q9BTA9	Q9BTA9 [62-77]	Q9BTA9 1xPhospho [S64(99)]	1	1818.72		No Quan Values	High	5.452e-05	3.971e-09	7.35
Rep_1	High	[R].SDSPEIPFQAAAGPSDGLDASSPGNSFVGLR.[V]	2xDeamidated [Q9; N25]; 1xPhospho [S]	0.000235501	8.95807e-05	1	1	1	4	Q12888	Q12888 [1460-1490]		0	3128.37		No Quan Values	High	5.452e-05	2.552e-05	3.26
Rep_1	High	[R].SDSPEIPFQAAAGPSDGLDASSPGNSFVGLR.[V]	1xDeamidated [N/Q]; 1xPhospho [S]	2.0135e-08	8.95807e-05	1	1	2	8	Q12888	Q12888 [1460-1490]		0	3127.39	1.25143e+06		High	5.452e-05	4.624e-10	6.6	70.36
Rep_1	High	[R].SDSPEIPFQAAAGPSDGLDASSPGNSFVGLR.[V]	1xPhospho [S]	2.15282e-10	8.95807e-05	1	1	1	9	Q12888	Q12888 [1460-1490]		0	3126.41	4.48332e+07		High	5.452e-05	2.327e-12	7.91	68.25
Rep_1	High	[R].SDSIRPALNSPVERPSSDQEEGETSAQTER.[V]	1xPhospho [S/T]	4.616e-08	8.95807e-05	1	1	2	4	Q9UKV5	Q9UKV5 [507-536]		0	3352.49	1.23855e+07		High	5.452e-05	1.212e-09	8.96	24.62
Rep_1	High	[K].SEGSPVLPHEPAK.[V]	1xPhospho [S4(100)]	6.80998e-05	8.95807e-05	1	1	1	3	Q9UKE5	Q9UKE5 [766-778]	Q9UKE5 1xPhospho [S769(100)]	0	1427.66	23757449		High	5.452e-05	5.978e-06	4.38	16.33
Rep_1	High	[R].QLIDEGIAPEEGGVDAKDTSATSQSVNGSPQAEQPSLESTSK.[E]	1xPhospho [S29(84.2)]	9.9163e-05	8.95807e-05	1	1	1	1	Q86WB0	Q86WB0 [34-75]	Q86WB0 1xPhospho [S62(84.2)]	1	4337.98	2.50379e+06		High	5.452e-05	9.287e-06	5.25	41.91
Rep_1	High	[K].QIEELKGQEVSPK.[V]	1xPhospho [S11(100)]	0.000445703	8.95807e-05	1	1	1	1	P09936	P09936 [66-78]	P09936 1xPhospho [S76(100)]	1	1564.76	1.57126e+06		High	5.452e-05	5.341e-05	4.81	16.33
Rep_1	High	[R].QLEDPNGSFSNAEMSELSVAQKPEK.[L]	1xPhospho [S10(97.7)]	0.00123614	8.95807e-05	1	1	1	1	Q6PJT7	Q6PJT7 [572-596]	Q6PJT7 1xPhospho [S581(97.7)]	0	2815.25	610864		High	5.452e-05	0.000174	2.48	42.62
Rep_1	High	[R].IVLLDSSLEYK.[K]	1xPhospho [S7(99.2)]	0.000931228	8.95807e-05	1	1	1	1	P49368	P49368 [238-248]	P49368 1xPhospho [S244(99.2)]	0	1359.68	814629		High	5.452e-05	0.0001258	3.49	52.36
Rep_1	High	[K].LVLAESPQPK.[G]	1xPhospho [S6(100)]	0.000791231	8.95807e-05	1	1	1	3	P78312	P78312 [1139-1148]	P78312 1xPhospho [S1144(100)]	0	1161.59	2.72393e+07		High	5.452e-05	0.000104	3.82	23.91
Rep_1	High	[K].LVHDSLEDLQMTR.[Y]	1xOxidation [M11]; 1xPhospho [S5(100)]	0.000155002	8.95807e-05	1	1	1	1	Q9H7F0	Q9H7F0 [813-825]	Q9H7F0 1xPhospho [S817(100)]	0	1652.73	2.85741e+06		High	5.452e-05	1.56e-05	5.3	25.64
Rep_1	High	[K].LVHDSLEDLQMTR.[Y]	1xPhospho [S5(100)]	4.47308e-06	8.95807e-05	1	1	1	4	Q9H7F0	Q9H7F0 [813-825]	Q9H7F0 1xPhospho [S817(100)]	0	1636.74	2.96041e+07		High	5.452e-05	2.522e-07	5.91	33.44
Rep_1	High	[R].LVGMDPEQASVTNQNEYAR.[S]	1xPhospho [S10(99.1)]	8.23098e-06	8.95807e-05	1	1	1	1	Q5W0Z9	Q5W0Z9 [296-314]	Q5W0Z9 1xPhospho [S305(99.1)]	0	2201.95	1833299		High	5.452e-05	5.1e-07	4.23	36.4
Rep_1	High	[R].LVGATATSSPPPKAR.[S]	1xPhospho [S9(100)]	4.4326e-07	8.95807e-05	1	1	2	4	Q96QD9	Q96QD9 [8-22]	Q96QD9 1xPhospho [S16(100)]	1	1532.78	12926019		High	5.452e-05	1.697e-08	6.29	10.76
Rep_1	High	[R].LVGATATSSPPPK.[A]	1xPhospho [S9(100)]	9.96781e-06	8.95807e-05	1	1	1	2	Q96QD9	Q96QD9 [8-20]	Q96QD9 1xPhospho [S16(100)]	0	1305.65	25019368		High	5.452e-05	6.4e-07	3.99	14.43
Rep_1	High	[R].IVEYSPPSAPR.[R]	1xPhospho [S5(100)]	0.000277205	8.95807e-05	1	1	1	5	O95696	O95696 [124-134]	O95696 1xPhospho [S128(100)]	0	1295.6	1.4193e+07		High	5.452e-05	3.074e-05	3.19	26.96
Rep_1	High	[K].LVEAGEVDPDPGNNKLQASAPNLTPI.[-]	1xPhospho [T24(100)]	0.000813972	8.95807e-05	1	1	1	1	O75712	O75712 [245-270]	O75712 1xPhospho [T268(100)]	1	2739.32	2364980		High	5.452e-05	0.000107	4.28	53.42
Rep_1	High	[R].LVATSPGSSLPGATSASSLLQGLSFSLQDISSK.[T]	1xDeamidated [Q21]; 1xPhospho [S9(92.3)]	8.3152e-08	8.95807e-05	1	1	1	1	Q9P2N6	Q9P2N6 [732-764]	Q9P2N6 1xPhospho [S740(92.3)]	0	3287.63		No Quan Values	High	5.452e-05	2.421e-09	7.22
Rep_1	High	[R].LVATSPGSSLPGATSASSLLQGLSFSLQDISSK.[T]	1xPhospho [T4(97.4)]	2.46559e-06	8.95807e-05	1	1	1	1	Q9P2N6	Q9P2N6 [732-764]	Q9P2N6 1xPhospho [T735(97.4)]	0	3286.65	1.28909e+06		High	5.452e-05	1.25e-07	5.97	93.51
Rep_1	High	[R].LVARNGEAEVSPTAGAEAVSGGGSGTGATPGAPLCCTLCR.[E]	3xCarbamidomethyl [C35; C36; C39]; 1xDeamidated [N5]; 1xPhospho [S11(100)]	1.27503e-06	8.95807e-05	1	1	1	2	Q8IU81	Q8IU81 [468-507]	Q8IU81 1xPhospho [S478(100)]	1	3939.77	5.33999e+06		High	5.452e-05	5.819e-08	7.19	44.59
Rep_1	High	[R].IVAHAVEVPAVQSPR.[R]	1xPhospho [S13(100)]	9.99867e-08	8.95807e-05	1	1	1	4	Q96FF9	Q96FF9 [63-77]	Q96FF9 1xPhospho [S75(100)]	0	1652.85	2.14065e+07		High	5.452e-05	2.993e-09	5.43	27.78
Rep_1	High	[K].LVINGNPITIFQERDPSK.[I]	1xPhospho [S17(100)]	0.00107292	8.95807e-05	1	1	1	1	P04406	P04406 [67-84]	P04406 1xPhospho [S83(100)]	1	2121.07	2.07518e+06		High	5.452e-05	0.0001474	5.17	56.87
Rep_1	High	[R].LVAEDAPSPAAPPLSSGGPR.[L]	1xPhospho [S8(100)]	0.000644283	8.95807e-05	1	1	1	1	O60658	O60658 [13-32]	O60658 1xPhospho [S20(100)]	0	1968.94		No Quan Values	High	5.452e-05	8.221e-05	4.18
Rep_1	High	[R].ITVQASPGLDR.[R]	1xPhospho [S6(100)]	0.000312706	8.95807e-05	1	1	1	1	Q16584	Q16584 [502-512]	Q16584 1xPhospho [S507(100)]	0	1236.6	14115660		High	5.452e-05	3.529e-05	4.12	25.21
Rep_1	High	[K].LTVENSPKQEAGISEGQGTAGEEEEK.[K]	1xPhospho [S6(98.3)]	6.31886e-07	8.95807e-05	1	1	1	1	O43583	O43583 [68-93]	O43583 1xPhospho [S73(98.3)]	1	2797.24	5842863		High	5.452e-05	2.558e-08	7.6	21.67
Rep_1	High	[K].LTTTGQVTSPVKGASFVTSTNPR.[K]	1xPhospho [S9(98.7)]	8.273e-07	8.95807e-05	1	1	1	1	P49916	P49916 [202-224]	P49916 1xPhospho [S210(98.7)]	1	2429.21	11527179		High	5.452e-05	3.514e-08	7.88	34.16
Rep_1	High	[K].ITSVSTGNLCTEEQTPPPRPEAYPIPTQTYTR.[E]	1xCarbamidomethyl [C10]; 1xDeamidated [N/Q]; 1xPhospho [S/T/Y]	2.61468e-05	8.95807e-05	1	1	3	5	P55196	P55196 [1197-1228]		0	3685.71		No Quan Values	High	5.452e-05	1.972e-06	4.02
Rep_1	High	[K].ITSVSTGNLCTEEQTPPPRPEAYPIPTQTYTR.[E]	1xCarbamidomethyl [C10]; 1xPhospho [S3(99.9)]	1.41528e-07	8.95807e-05	1	1	3	7	P55196	P55196 [1197-1228]	P55196 1xPhospho [S1199(99.9)]	0	3684.73	4.30718e+07		High	5.452e-05	4.502e-09	6.68	45.1
Rep_1	High	[R].ITSVIPSPPPPPPLPPPQR.[I]	1xPhospho [S/T]	1.79754e-08	8.95807e-05	1	1	3	8	O15085	O15085 [144-162]		0	2067.1	4.99451e+06		High	5.452e-05	4.046e-10	6.65	54.22
Rep_1	High	[K].LTSSCPDLPSQTDKK.[C]	1xCarbamidomethyl [C5]; 1xPhospho [S/T]	0.0002241	8.95807e-05	1	1	1	1	P56962	P56962 [286-300]		1	1756.78	254437		High	5.452e-05	2.398e-05	3.65	15.73
Rep_1	High	[R].LTSQSEAMALQSIR.[N]	1xPhospho [S3(100)]	0.000769126	8.95807e-05	1	1	1	1	Q9UPQ3	Q9UPQ3 [603-616]	Q9UPQ3 1xPhospho [S605(100)]	0	1614.76	2459834		High	5.452e-05	0.0001003	3.43	42.29
Rep_1	High	[R].ITSPLMEPSSIEK.[I]	1xPhospho [S3(100)]	0.000181165	8.95807e-05	1	1	1	1	P28066	P28066 [54-66]	P28066 1xPhospho [S56(100)]	0	1511.71	3.49211e+06		High	5.452e-05	1.879e-05	3.24	37.87
Rep_1	High	[K].ITSLSSSLDTSLDFSKENK.[K]	1xPhospho [S7(98.9)]	1.65754e-06	8.95807e-05	1	1	1	1	Q9P2Y5	Q9P2Y5 [544-562]	Q9P2Y5 1xPhospho [S550(98.9)]	1	2152.01	1.0968e+06		High	5.452e-05	7.924e-08	6.26	43.96
Rep_1	High	[R].ITSEAEDLVANFFPK.[K]	1xPhospho [S3(100)]	5.21782e-07	8.95807e-05	1	1	2	7	P61289	P61289 [22-36]	P61289 1xPhospho [S24(100)]	0	1760.81	2.29953e+06		High	5.452e-05	2.057e-08	4.79	84.3
Rep_1	High	[R].LTRYSQGDDDGSSSSGGSSVAGSQSTLFK.[D]	1xPhospho [S5(100)]	1.04333e-07	8.95807e-05	1	1	1	1	Q9UH99	Q9UH99 [8-36]	Q9UH99 1xPhospho [S12(100)]	1	2961.27	6.85524e+06		High	5.452e-05	3.155e-09	10.15	29.81
Rep_1	High	[K].LTRTSGETTQTHTEPTGDSK.[S]	1xPhospho [T/S]	5.09777e-08	8.95807e-05	1	1	1	4	P46013	P46013 [2501-2520]		1	2226.99		No Quan Values	High	5.452e-05	1.362e-09	8.71
Rep_1	High	[K].LVAAASPSAMLSQSLDLSDR.[H]	1xPhospho [S6(98.9)]	0.000905216	8.95807e-05	1	1	2	3	Q13459	Q13459 [1318-1337]	Q13459 1xPhospho [S1323(98.9)]	0	2112	1.17321e+06		High	5.452e-05	0.0001212	3.54	56.86
Rep_1	High	[K].LTRPAASPAVGEK.[L]	1xPhospho [S7(100)]	1.44124e-05	8.95807e-05	1	1	1	2	Q8N2M8	Q8N2M8 [541-553]	Q8N2M8 1xPhospho [S547(100)]	0	1376.69	30649189		High	5.452e-05	9.86e-07	5.35	11.3
Rep_1	High	[K].LVINSGNGAVEDR.[K]	1xPhospho [S5(100)]	0.000436326	8.95807e-05	1	1	1	1	P16070	P16070 [682-694]	P16070 1xPhospho [S686(100)]	0	1423.66	1890113		High	5.452e-05	5.195e-05	3.1	24.29
Rep_1	High	[K].LVNTLNTIPSLGQSPGPVVVSNNSSAHGSQR.[T]	1xPhospho [S14(100)]	1.81229e-11	8.95807e-05	1	1	2	3	Q7Z3K3	Q7Z3K3 [320-350]	Q7Z3K3 1xPhospho [S333(100)]	0	3210.59	1.05135e+07		High	5.452e-05	1.306e-13	9.54	49.14
Rep_1	High	[R].MAAAGGTVSGPSSACKPGR.[S]	1xCarbamidomethyl [C15]; 1xPhospho [S/T]	9.43615e-05	8.95807e-05	1	1	1	1	Q9ULT8	Q9ULT8 [240-258]		0	1841.8		No Quan Values	High	5.452e-05	8.733e-06	6.17
Rep_1	High	[R].IYNISGNGSPLADSK.[E]	1xDeamidated [N7]; 1xPhospho [S9(100)]	0.000230545	8.95807e-05	1	1	1	1	Q53HL2	Q53HL2 [211-225]	Q53HL2 1xPhospho [S219(100)]	0	1616.72	205268		High	5.452e-05	2.479e-05	2.91	35.13
Rep_1	High	[R].IYNISGNGSPLADSK.[E]	1xPhospho [S9(100)]	3.74643e-06	8.95807e-05	1	1	1	2	Q53HL2	Q53HL2 [211-225]	Q53HL2 1xPhospho [S219(100)]	0	1615.74	1.25141e+07		High	5.452e-05	2.051e-07	4.82	32.11
Rep_1	High	[R].IYISNTFSPSKAEGDSAGTAGTPGGTPAGDK.[V]	1xPhospho [T/S/Y]	7.52936e-08	8.95807e-05	1	1	2	2	Q92925	Q92925 [196-226]		1	3034.37	7.52762e+06		High	5.452e-05	2.157e-09	8	36.05
Rep_1	High	[K].IYHLPDAESDEDEDFKEQTR.[L]	1xDeamidated [Q18]; 1xPhospho [S9(100)]	1.74189e-06	8.95807e-05	1	1	1	7	Q15019	Q15019 [210-229]	Q15019 1xPhospho [S218(100)]	1	2518.03	3.12145e+06		High	5.452e-05	8.375e-08	4.57	33.75
Rep_1	High	[K].IYHLPDAESDEDEDFKEQTR.[L]	1xPhospho [S9(100)]	2.14619e-08	8.95807e-05	1	1	1	48	Q15019	Q15019 [210-229]	Q15019 1xPhospho [S218(100)]	1	2517.05	9.12239e+08		High	5.452e-05	4.984e-10	6.95	31.97
Rep_1	High	[K].IYGENGSKSMSDVSAEDVQNLR.[Q]	1xPhospho [S9(96.6)]	2.06916e-05	8.95807e-05	1	1	2	2	Q8WWI1	Q8WWI1 [696-717]	Q8WWI1 1xPhospho [S704(96.6)]	1	2479.08	2.62038e+06		High	5.452e-05	1.498e-06	6.49	35.47
Rep_1	High	[R].LWTSASDQQMTEFSNPSPSTSISAEGK.[T]	1xPhospho [S17(100)]	7.12839e-07	8.95807e-05	1	1	1	1	Q9BTX1	Q9BTX1 [484-510]	Q9BTX1 1xPhospho [S500(100)]	0	2966.28	5.05161e+06		High	5.452e-05	2.957e-08	6.97	50.09
Rep_1	High	[K].IWDMTPVVGCSLATGFSPH.[-]	1xCarbamidomethyl [C10]; 1xPhospho [S17(100)]	8.97925e-05	8.95807e-05	1	1	1	2	Q8IWB7	Q8IWB7 [392-410]	Q8IWB7 1xPhospho [S408(100)]	0	2154.94	509995		High	5.452e-05	8.255e-06	5.15	73.4
Rep_1	High	[R].IWAALEQAESVNSDSDVPVDTPLTGNSVASSPCPNELDLPVPEGK.[T]	1xCarbamidomethyl [C33]; 1xDeamidated [N26]; 1xPhospho [S10(99.2)]	0.000905216	8.95807e-05	1	1	1	1	Q6NZY4	Q6NZY4 [527-571]	Q6NZY4 1xPhospho [S536(99.2)]	0	4786.2	284561		High	5.452e-05	0.0001218	4.99	78
Rep_1	High	[K].IVVGSSVAPGNTAPSPSSPTSPTSDATTSLEMNNPHAIPR.[R]	1xPhospho [S18(95.4)]	1.07998e-11	8.95807e-05	1	1	1	1	P49757	P49757 [224-263]	P49757 1xPhospho [S241(95.4)]	0	4024.9	6859430		High	5.452e-05	7.155e-14	10.97	45.04
Rep_1	High	[K].LVTSPQSEPPAPFPPPR.[S]	1xPhospho [T/S]	3.2975e-06	8.95807e-05	1	1	1	2	Q9H792	Q9H792 [858-874]		0	1896.93	2.18199e+06		High	5.452e-05	1.766e-07	4.13	42.13
Rep_1	High	[R].LVTSPCCIVTSTYGWTANMER.[I]	2xCarbamidomethyl [C6; C7]; 1xPhospho [T/S/Y]	4.08721e-05	8.95807e-05	1	1	1	2	P07900	P07900 [592-612]		0	2526.09		No Quan Values	High	5.452e-05	3.308e-06	5.14
Rep_1	High	[K].LVLVNYPFIDVGLAGGAVPQSAPPVPSGGSHFR.[F]	1xPhospho [S21(100)]	7.33348e-07	8.95807e-05	1	1	1	3	P50548	P50548 [111-143]	P50548 1xPhospho [S131(100)]	0	3398.73	1.82381e+06		High	5.452e-05	3.047e-08	5.88	77.64
Rep_1	High	[K].LVTSGAESGNLNTSPSSNQTR.[N]	1xPhospho [S14(100)]	4.63954e-09	8.95807e-05	1	1	1	6	Q8NHV4	Q8NHV4 [503-523]	Q8NHV4 1xPhospho [S516(100)]	0	2199.99	8.98147e+06		High	5.452e-05	8.385e-11	6.4	19.48
Rep_1	High	[R].LVSSPCCIVTSTYGWTANMER.[I]	2xCarbamidomethyl [C6; C7]; 1xPhospho [S/T/Y]	6.74875e-06	8.95807e-05	1	1	1	1	P08238	P08238 [584-604]		0	2512.07	867532		High	5.452e-05	4.054e-07	4.87	64.28
Rep_1	High	[R].LVSSKEDLAGPSAGSGSAR.[F]	1xPhospho [S4(97.7)]	0.000485265	8.95807e-05	1	1	1	1	Q5JS13	Q5JS13 [295-313]	Q5JS13 1xPhospho [S298(97.7)]	1	1868.87		No Quan Values	High	5.452e-05	5.897e-05	4.4
Rep_1	High	[R].LVSPGSANETSSILVESVTR.[S]	1xPhospho [S3(100)]	1.6194e-07	8.95807e-05	1	1	3	7	O75369	O75369 [2476-2495]	O75369 1xPhospho [S2478(100)]	0	2126.04	2.13238e+07		High	5.452e-05	5.252e-09	6.26	57.47
Rep_1	High	[K].IVSGSPISTPSPSPLPR.[T]	1xPhospho [S5(100)]	5.53343e-06	8.95807e-05	1	1	3	4	Q9ULM3	Q9ULM3 [461-477]	Q9ULM3 1xPhospho [S465(100)]	0	1771.9	4.16809e+06		High	5.452e-05	3.229e-07	4.88	39.13
Rep_1	High	[K].LVSFHDDSDEDLLHI.[-]	1xPhospho [S8(100)]	2.59621e-05	8.95807e-05	1	1	1	25	P11717	P11717 [2477-2491]	P11717 1xPhospho [S2484(100)]	0	1834.79	1.61937e+07		High	5.452e-05	1.954e-06	4.27	58.02
Rep_1	High	[K].LVSESSDVLPK.[-]	1xPhospho [S3(100)]	0.000944513	8.95807e-05	1	1	2	4	P05787	P05787 [473-483]	P05787 1xPhospho [S475(100)]	0	1253.6	4.83258e+06		High	5.452e-05	0.0001275	3.96	34.7
Rep_1	High	[K].IVRGDQPAASGDSDDDEPPPLPR.[L]	1xDeamidated [Q6]; 1xPhospho [S13(100)]	9.89738e-06	8.95807e-05	1	1	1	1	O00264	O00264 [45-67]	O00264 1xPhospho [S57(100)]	1	2485.09		Not Reliable	High	5.452e-05	6.355e-07	5.5
Rep_1	High	[K].IVRGDQPAASGDSDDDEPPPLPR.[L]	1xPhospho [S13(100)]	9.25839e-11	8.95807e-05	1	1	2	10	O00264	O00264 [45-67]	O00264 1xPhospho [S57(100)]	1	2484.1	2.5799e+07		High	5.452e-05	8.715e-13	7.79	27.26
Rep_1	High	[R].IVQISGNSMPR.[G]	1xPhospho [S8(100)]	8.66649e-05	8.95807e-05	1	1	1	3	Q9NWH9	Q9NWH9 [1007-1017]	Q9NWH9 1xPhospho [S1014(100)]	0	1281.6	2.13703e+07		High	5.452e-05	7.941e-06	3.8	27.24
Rep_1	High	[K].LVQLFVAGDTSTVSPPAGR.[S]	1xPhospho [S14(100)]	0.000295467	8.95807e-05	1	1	1	1	O15360	O15360 [1364-1382]	O15360 1xPhospho [S1377(100)]	0	1994.99	362361		High	5.452e-05	3.311e-05	4.65	54.54
Rep_1	High	[K].LVPSQEETKLSVEESEAAGDGVDTK.[V]	1xPhospho [S/T]	0.000283164	8.95807e-05	1	1	1	1	P49321	P49321 [418-442]		1	2698.23		No Quan Values	High	5.452e-05	3.162e-05	3.57
Rep_1	High	[K].LVPRPGSGSSSGSSNSGSQPGSHPGSQSGSGERFR.[V]	1xPhospho [S30(99.8)]	2.68458e-06	8.95807e-05	1	1	1	2	O95819	O95819 [671-705]	O95819 1xPhospho [S700(99.8)]	1	3451.54	1.17859e+06		High	5.452e-05	1.389e-07	6.95	21.07
Rep_1	High	[K].LVPRPGSGSSSGSSNSGSQPGSHPGSQSGSGER.[F]	1xPhospho [S7(99.8)]	2.78147e-06	8.95807e-05	1	1	1	1	O95819	O95819 [671-703]	O95819 1xPhospho [S677(99.8)]	0	3148.37		No Quan Values	High	5.452e-05	1.446e-07	4.5
Rep_1	High	[K].IVTDSDSKTEELR.[F]	1xPhospho [T3(100)]	0.000696503	8.95807e-05	1	1	1	1	Q9H2G2	Q9H2G2 [812-824]	Q9H2G2 1xPhospho [T814(100)]	1	1572.72		No Quan Values	High	5.452e-05	8.94e-05	3.46
Rep_1	High	[K].LTQTSSTEQLNVLETETEVLNKEAVEVK.[G]	1xPhospho [T2(100)]	9.27696e-10	8.95807e-05	1	1	1	1	Q5JSH3	Q5JSH3 [157-184]	Q5JSH3 1xPhospho [T158(100)]	1	3212.58	2968171		High	5.452e-05	1.284e-11	9.11	65.1
Rep_1	High	[K].LTQTSSTEQLNVLETETEVLNK.[E]	1xDeamidated [N/Q]; 1xPhospho [S5(94.1)]	2.0073e-06	8.95807e-05	1	1	2	2	Q5JSH3	Q5JSH3 [157-178]	Q5JSH3 1xPhospho [S161(94.1)]	0	2558.21	633486		High	5.452e-05	9.833e-08	5.84	65.37
Rep_1	High	[K].LTQTSSTEQLNVLETETEVLNK.[E]	1xPhospho [S5(94.5)]	1.17102e-06	8.95807e-05	1	1	3	5	Q5JSH3	Q5JSH3 [157-178]	Q5JSH3 1xPhospho [S161(94.5)]	0	2557.23	2.34053e+07		High	5.452e-05	5.286e-08	4.83	61.25
Rep_1	High	[K].ISYIPDEEVSSPSPPQR.[A]	1xPhospho [S13(100)]	1.3184e-07	8.95807e-05	1	1	3	17	Q9Y6M1	Q9Y6M1 [152-168]	Q9Y6M1 1xPhospho [S164(100)]	0	1980.9	7.77834e+07		High	5.452e-05	4.12e-09	6.7	38.78
Rep_1	High	[R].LSYGAFTNQIFVSTSTDSPTSPTTEAPPLPPR.[N]	1xDeamidated [N/Q]; 1xPhospho [S/T/Y]	2.51861e-06	8.95807e-05	1	1	2	3	Q9ULH1	Q9ULH1 [765-796]		0	3460.62	886922		High	5.452e-05	1.287e-07	5.12	69.68
Rep_1	High	[R].LSYGAFTNQIFVSTSTDSPTSPTTEAPPLPPR.[N]	1xPhospho [S/T/Y]	1.71736e-06	8.95807e-05	1	1	1	2	Q9ULH1	Q9ULH1 [765-796]		0	3459.64	1.1226e+06		High	5.452e-05	8.242e-08	4.72	69.14
Rep_1	High	[R].LSVSSLLAAGAPMSSSASVPNLSSR.[E]	1xOxidation [M13]; 1xPhospho [S18(100)]	0.000101295	8.95807e-05	1	1	1	2	Q9ULT8	Q9ULT8 [1516-1540]	Q9ULT8 1xPhospho [S1533(100)]	0	2485.2	899099		High	5.452e-05	9.523e-06	4.34	62.37
Rep_1	High	[R].LSVSSLLAAGAPMSSSASVPNLSSR.[E]	1xPhospho [S18(100)]	2.10523e-07	8.95807e-05	1	1	1	1	Q9ULT8	Q9ULT8 [1516-1540]	Q9ULT8 1xPhospho [S1533(100)]	0	2469.21	1.45972e+06		High	5.452e-05	7.107e-09	6.46	68.36
Rep_1	High	[K].LSVPTSDEEDEVPAPKPR.[G]	1xPhospho [S6(100)]	4.82183e-11	8.95807e-05	1	1	1	9	Q8NE71	Q8NE71 [104-121]	Q8NE71 1xPhospho [S109(100)]	0	2045.94	8.11919e+07		High	5.452e-05	4.09e-13	5.66	31.08
Rep_1	High	[K].LSVISSNTLR.[G]	1xPhospho [T8(100)]	0.00105037	8.95807e-05	1	1	1	1	Q9NQU5	Q9NQU5 [92-101]	Q9NQU5 1xPhospho [T99(100)]	0	1169.59	700325		High	5.452e-05	0.000144	3.99	30.7
Rep_1	High	[R].LSVGEQPDVTHDPYEFLQSPEPAASAK.[T]	1xPhospho [S19(99.9)]	2.41849e-05	8.95807e-05	1	1	1	1	Q9H8M2	Q9H8M2 [570-596]	Q9H8M2 1xPhospho [S588(99.9)]	0	2992.36	2.25473e+06		High	5.452e-05	1.79e-06	6.6	51.66
Rep_1	High	[R].LSVGAVSSKPTTPTIATPQTVSVPNK.[V]	2xPhospho [S2(100); S/T]	1.51459e-05	8.95807e-05	1	1	1	2	Q9HBM6	Q9HBM6 [146-171]	Q9HBM6 2xPhospho [S147(100); S/T]	0	2740.36	2367850		High	5.452e-05	1.045e-06	6.58	44.55
Rep_1	High	[K].ISTVAVQSVNAGAPLITSTSPTTATSPK.[V]	1xPhospho [S20(100)]	1.42975e-09	8.95807e-05	1	1	1	1	Q15723	Q15723 [405-432]	Q15723 1xPhospho [S424(100)]	0	2779.41	2.17997e+06		High	5.452e-05	2.115e-11	7.5	49.59
Rep_1	High	[R].ISTSTGISPQMEVTCVPTPTSTVSSIGNTNGEEVGPSVYLER.[L]	1xCarbamidomethyl [C15]; 1xDeamidated [N]; 1xPhospho [T18(92.7)]	0.000442555	8.95807e-05	1	1	3	4	Q14008	Q14008 [1897-1938]	Q14008 1xPhospho [T1914(92.7)]	0	4463.05	537453		High	5.452e-05	5.284e-05	2.73	69.06
Rep_1	High	[R].ISTSTGISPQMEVTCVPTPTSTVSSIGNTNGEEVGPSVYLER.[L]	1xCarbamidomethyl [C15]; 1xPhospho [T3(95.6)]	1.87567e-08	8.95807e-05	1	1	1	1	Q14008	Q14008 [1897-1938]	Q14008 1xPhospho [T1899(95.6)]	0	4462.07	1.80216e+06		High	5.452e-05	4.249e-10	9.45	67.8
Rep_1	High	[R].LSTGTTVEDVQK.[I]	1xPhospho [S2(100)]	0.000173621	8.95807e-05	1	1	1	2	Q86SQ0	Q86SQ0 [467-478]	Q86SQ0 1xPhospho [S468(100)]	0	1357.62	7.79286e+06		High	5.452e-05	1.78e-05	3.68	21.67
Rep_1	High	[R].ISYTPPESPVPSYASSTPLHVPVPR.[A]	2xPhospho [S8(100); S/T/Y]	7.06386e-08	8.95807e-05	1	1	3	3	P41212	P41212 [15-39]	P41212 2xPhospho [S22(100); S/T/Y]	0	2838.32	3.77255e+06		High	5.452e-05	2e-09	6.84	58.87
Rep_1	High	[R].ISSVLAGGSCRAPSTYGGGLSVSSR.[F]	1xCarbamidomethyl [C10]; 1xPhospho [S9(99.9)]	3.86181e-05	8.95807e-05	1	1	1	1	P08779	P08779 [31-55]	P08779 1xPhospho [S39(99.9)]	1	2506.18	1.59777e+06		High	5.452e-05	3.106e-06	5.27	37.05
Rep_1	High	[R].LSSTSSEETQLFHIPR.[V]	1xDeamidated [Q10]; 1xPhospho [S6(98.4)]	5.27579e-05	8.95807e-05	1	1	2	2	Q8N271	Q8N271 [813-828]	Q8N271 1xPhospho [S818(98.4)]	0	1912.87		No Quan Values	High	5.452e-05	4.467e-06	4.96
Rep_1	High	[R].LSSTSSEETQLFHIPR.[V]	1xPhospho [S/T]	5.53343e-06	8.95807e-05	1	1	2	2	Q8N271	Q8N271 [813-828]		0	1911.88	2.40832e+06		High	5.452e-05	3.206e-07	5.44	45.12
Rep_1	High	[R].LSSTDDGYIDLQFKK.[T]	1xDeamidated [Q12]; 1xPhospho [S3(100)]	4.28676e-06	8.95807e-05	1	1	1	1	Q96A57	Q96A57 [22-36]	Q96A57 1xPhospho [S24(100)]	1	1810.81		Not Reliable	High	5.452e-05	2.388e-07	6.39
Rep_1	High	[R].LSSTDDGYIDLQFKK.[T]	1xPhospho [S3(98.9)]	2.75629e-07	8.95807e-05	1	1	2	7	Q96A57	Q96A57 [22-36]	Q96A57 1xPhospho [S24(98.9)]	1	1809.83	1.67864e+07		High	5.452e-05	9.77e-09	6.53	40.94
Rep_1	High	[R].LSSTDDGYIDLQFK.[K]	1xPhospho [S3(100)]	1.84723e-05	8.95807e-05	1	1	2	2	Q96A57	Q96A57 [22-35]	Q96A57 1xPhospho [S24(100)]	0	1681.74	1.93846e+06		High	5.452e-05	1.314e-06	4.58	54
Rep_1	High	[R].LSSSSSNDSGNKVGIQLPEVELSVSTK.[K]	1xPhospho [S3(98.1)]	9.08169e-10	8.95807e-05	1	1	1	1	Q09666	Q09666 [5862-5888]	Q09666 1xPhospho [S5864(98.1)]	1	2842.37	2272213		High	5.452e-05	1.254e-11	6.88	54.98
Rep_1	High	[R].LSSSSPGATVSPSSSDAEYDKLPDADLAR.[K]	1xPhospho [S11(100)]	4.93994e-06	8.95807e-05	1	1	1	1	Q8NI08	Q8NI08 [169-197]	Q8NI08 1xPhospho [S179(100)]	1	3003.35	796876		High	5.452e-05	2.816e-07	5.97	41.54
Rep_1	High	[R].LSSSSATLLNSPDR.[A]	1xPhospho [S11(100)]	4.44148e-06	8.95807e-05	1	1	4	8	Q14244	Q14244 [199-212]	Q14244 1xPhospho [S209(100)]	0	1527.71	3.75628e+07		High	5.452e-05	2.481e-07	4.6	31.17
Rep_1	High	[R].LSSSGSNCSSGSEGEPVALHAGICVR.[Q]	2xCarbamidomethyl [C8; C24]; 1xPhospho [S3(97.8)]	1.66445e-11	8.95807e-05	1	1	1	1	Q9UPU5	Q9UPU5 [1370-1395]	Q9UPU5 1xPhospho [S1372(97.8)]	0	2698.16	3.86649e+06		High	5.452e-05	1.185e-13	7.61	34.15
Rep_1	High	[R].LSSSEETESTQCCPGSPVAQTESPCDLSSIVEEENTDR.[S]	3xCarbamidomethyl [C12; C13; C25]; 1xDeamidated [Q20]; 1xPhospho [S23]	0.00108055	8.95807e-05	1	1	1	1	Q12802	Q12802 [330-367]	Q12802 1xPhospho [S352]	0	4296.73		Not Reliable	High	5.452e-05	0.0001487	3.04
Rep_1	High	[R].LSSSEETESTQCCPGSPVAQTESPCDLSSIVEEENTDR.[S]	3xCarbamidomethyl [C12; C13; C25]; 1xPhospho [T21(97.4)]	2.78147e-06	8.95807e-05	1	1	1	1	Q12802	Q12802 [330-367]	Q12802 1xPhospho [T350(97.4)]	0	4295.74	14229996		High	5.452e-05	1.448e-07	7.4	51.68
Rep_1	High	[K].LSSQISAGEEKWNSVSPASAGK.[R]	1xPhospho [S16(99.2)]	1.30385e-09	8.95807e-05	1	1	2	2	Q86UE4	Q86UE4 [293-314]	Q86UE4 1xPhospho [S308(99.2)]	1	2313.08	1.94905e+07		High	5.452e-05	1.91e-11	8.42	30.17
Rep_1	High	[K].LSSPGLPQQSFTPQCSLIR.[S]	1xCarbamidomethyl [C15]; 1xPhospho [S/T]	2.76729e-05	8.95807e-05	1	1	1	1	Q13495	Q13495 [463-481]		0	2196.05	565252		High	5.452e-05	2.102e-06	3.81	52.42
Rep_1	High	[R].LSSTSSLAGIPSPSLVSLPSFFER.[R]	1xPhospho [S/T]	1.57727e-06	8.95807e-05	1	1	1	6	Q9H8V3	Q9H8V3 [878-901]		0	2559.27	2.50263e+06		High	5.452e-05	7.464e-08	4.05	87.33
Rep_1	High	[R].LTADPGGSSETSSQVLENHTKPK.[T]	1xPhospho [S/T]	7.24467e-06	8.95807e-05	1	1	1	1	Q01831	Q01831 [339-361]		0	2463.14	2.80769e+06		High	5.452e-05	4.399e-07	5.39	19.18
Rep_1	High	[K].LTAEATGKDLSQESSSTAPGSEVTIKQEPVSPK.[K]	1xDeamidated [Q12]; 1xPhospho [S31(100)]	2.37751e-10	8.95807e-05	1	1	1	1	Q15596	Q15596 [706-738]	Q15596 1xPhospho [S736(100)]	2	3453.65		No Quan Values	High	5.452e-05	2.632e-12	12.08
Rep_1	High	[K].ITAEATGKDTSSITSCGDGNVVKQEQLSPK.[K]	1xCarbamidomethyl [C16]; 1xPhospho [S28(100)]	1.74377e-09	8.95807e-05	1	1	1	2	Q9Y6Q9	Q9Y6Q9 [701-730]	Q9Y6Q9 1xPhospho [S728(100)]	2	3201.5	12330442		High	5.452e-05	2.675e-11	14.03	26.36
Rep_1	High	[R].LTQAEISEQPTMATVVPQVPTSPK.[S]	1xOxidation [M12]; 1xPhospho [S22(98.1)]	2.4014e-05	8.95807e-05	1	1	1	1	Q70E73	Q70E73 [1133-1156]	Q70E73 1xPhospho [S1154(98.1)]	0	2648.29	2.21312e+06		High	5.452e-05	1.777e-06	4.72	44.36
Rep_1	High	[R].LTQAEISEQPTMATVVPQVPTSPK.[S]	1xPhospho [T/S]	2.64678e-06	8.95807e-05	1	1	1	2	Q70E73	Q70E73 [1133-1156]		0	2632.29	5.42795e+06		High	5.452e-05	1.365e-07	7.41	52.65
Rep_1	High	[R].LTPVSPESSSTEEKSSSQPSSCCSDPSKPGGNVEGATQSLAEQMR.[K]	2xCarbamidomethyl [C22; C23]; 1xDeamidated [Q38]; 2xPhospho [T2(100); S8(79.5)]	1.69655e-05	8.95807e-05	1	1	1	1	Q13501	Q13501 [268-312]	Q13501 2xPhospho [T269(100); S275(79.5)]	1	4872.02		No Quan Values	High	5.452e-05	1.188e-06	5.83
Rep_1	High	[R].LTPVSPESSSTEEKSSSQPSSCCSDPSKPGGNVEGATQSLAEQMR.[K]	2xCarbamidomethyl [C22; C23]; 1xOxidation [M44]; 1xPhospho [T/S]	0.000123539	8.95807e-05	1	1	1	1	Q13501	Q13501 [268-312]		1	4807.07	4865683		High	5.452e-05	1.199e-05	4.86	29.21
Rep_1	High	[R].LTPVSPESSSTEEKSSSQPSSCCSDPSKPGGNVEGATQSLAEQMR.[K]	2xCarbamidomethyl [C22; C23]; 1xDeamidated [Q18]; 1xPhospho [T2(100)]	5.73314e-06	8.95807e-05	1	1	1	1	Q13501	Q13501 [268-312]	Q13501 1xPhospho [T269(100)]	1	4792.05		No Quan Values	High	5.452e-05	3.364e-07	5.12
Rep_1	High	[R].LTPVSPESSSTEEKSSSQPSSCCSDPSKPGGNVEGATQSLAEQMR.[K]	2xCarbamidomethyl [C22; C23]; 1xPhospho [T2(100)]	5.43371e-08	8.95807e-05	1	1	1	1	Q13501	Q13501 [268-312]	Q13501 1xPhospho [T269(100)]	1	4791.07	21745284		High	5.452e-05	1.473e-09	9.82	37.25
Rep_1	High	[R].LTPVSPESSSTEEK.[S]	1xPhospho [S5(100)]	2.6709e-05	8.95807e-05	1	1	1	15	Q13501	Q13501 [268-281]	Q13501 1xPhospho [S272(100)]	0	1570.69	3.38995e+08		High	5.452e-05	2.017e-06	2.38	18.1
Rep_1	High	[R].LTPSPDIIVLSDNEASSPR.[S]	1xPhospho [S17(100)]	1.58532e-07	8.95807e-05	1	1	4	11	Q8WXI9	Q8WXI9 [119-137]	Q8WXI9 1xPhospho [S135(100)]	0	2091	2.0569e+07		High	5.452e-05	5.127e-09	6.13	54.37
Rep_1	High	[R].ITPPAAKPGSPQAK.[S]	1xPhospho [S10(100)]	0.00013451	8.95807e-05	1	1	1	2	P35658	P35658 [669-682]	P35658 1xPhospho [S678(100)]	0	1442.74	36296568		High	5.452e-05	1.32e-05	4.81	10.65
Rep_1	High	[R].ITPLSLQTQGSSHETLNIVEEK.[K]	1xDeamidated [Q7]; 1xPhospho [S5(92.4)]	0.000381354	8.95807e-05	1	1	1	1	O43491	O43491 [672-693]	O43491 1xPhospho [S676(92.4)]	0	2505.21	1.08916e+06		High	5.452e-05	4.455e-05	4.43	49.39
Rep_1	High	[R].ITPLSLQTQGSSHETLNIVEEK.[K]	1xPhospho [S12(100)]	1.09086e-06	8.95807e-05	1	1	4	7	O43491	O43491 [672-693]	O43491 1xPhospho [S683(100)]	0	2504.23	3.71703e+07		High	5.452e-05	4.863e-08	7.36	48.39
Rep_1	High	[R].ITNYPTAWVEGSSPDSDLEFVANTK.[A]	1xPhospho [S13(94.8)]	0.000321699	8.95807e-05	1	1	1	1	O75665	O75665 [608-632]	O75665 1xPhospho [S620(94.8)]	0	2821.26	391800		High	5.452e-05	3.653e-05	4.17	67.52
Rep_1	High	[K].ITLVSSGSGTMGAAK.[V]	1xPhospho [S8(97.7)]	0.000547392	8.95807e-05	1	1	1	1	O75955	O75955 [378-392]	O75955 1xPhospho [S385(97.7)]	0	1459.69	214522		High	5.452e-05	6.802e-05	2.54	30.82
Rep_1	High	[R].LTIGSNLSIR.[I]	1xPhospho [S5(100)]	0.000412276	8.95807e-05	1	1	2	3	P13010	P13010 [251-260]	P13010 1xPhospho [S255(100)]	0	1153.6	4.10287e+06		High	5.452e-05	4.888e-05	3.53	44.32
Rep_1	High	[R].LTIFGNSAVSQPASSSNHSSR.[R]	1xPhospho [S/T]	0.00020437	8.95807e-05	1	1	1	1	P46934	P46934 [724-744]		0	2227.01	5416692		High	5.452e-05	2.16e-05	5.78	33.03
Rep_1	High	[R].LTHVDSPLEAPAGPLGQVK.[L]	1xPhospho [T/S]	0.000242274	8.95807e-05	1	1	1	1	Q9BSJ8	Q9BSJ8 [958-976]		0	2009.01		No Quan Values	High	5.452e-05	2.629e-05	5.47
Rep_1	High	[R].LTGSQLSITQVASIK.[Q]	1xPhospho [S4(100)]	2.82679e-05	8.95807e-05	1	1	1	1	Q9UJF2	Q9UJF2 [733-747]	Q9UJF2 1xPhospho [S736(100)]	0	1625.85	5425963		High	5.452e-05	2.159e-06	5.7	51.82
Rep_1	High	[K].LTGQQGEEPSLVSPSTSCGSLTER.[L]	1xCarbamidomethyl [C18]; 1xPhospho [S13(100)]	0.00111949	8.95807e-05	1	1	1	1	Q99996	Q99996 [3564-3587]	Q99996 1xPhospho [S3576(100)]	0	2600.15	238282		High	5.452e-05	0.0001555	2.58	37.88
Rep_1	High	[K].ITFITSFGGSDEEAAAAAAAAAASGVTTGKPPAPPQPGGPAPGR.[N]	1xDeamidated [Q36]; 1xPhospho [S/T]	1.14991e-08	8.95807e-05	1	1	4	13	Q8N2M8	Q8N2M8 [326-369]		0	4100.96	96904		High	5.452e-05	2.401e-10	5.82	95.28
Rep_1	High	[K].ITFITSFGGSDEEAAAAAAAAAASGVTTGKPPAPPQPGGPAPGR.[N]	1xPhospho [T/S]	5.88721e-14	8.95807e-05	1	1	2	10	Q8N2M8	Q8N2M8 [326-369]		0	4099.98	1.32076e+07		High	5.452e-05	1.643e-16	12.82	72.91
Rep_1	High	[K].LTFDTTFSPNTGK.[K]	1xPhospho [S8(100)]	5.02032e-05	8.95807e-05	1	1	1	1	P45880	P45880 [108-120]	P45880 1xPhospho [S115(100)]	0	1508.67	18043178		High	5.452e-05	4.187e-06	4.81	43.41
Rep_1	High	[K].LTFDSSFSPNTGKK.[N]	1xDeamidated [N10]; 1xPhospho [S8(100)]	4.02966e-05	8.95807e-05	1	1	1	1	P21796	P21796 [97-110]	P21796 1xPhospho [S104(100)]	1	1609.71	571512		High	5.452e-05	3.259e-06	4.47	33.03
Rep_1	High	[K].LTFDSSFSPNTGKK.[N]	1xPhospho [S8(100)]	1.66084e-05	8.95807e-05	1	1	2	3	P21796	P21796 [97-110]	P21796 1xPhospho [S104(100)]	1	1608.73	9792208		High	5.452e-05	1.157e-06	5.07	29.91
Rep_1	High	[K].LTFDSSFSPNTGK.[K]	1xPhospho [S8(100)]	4.51377e-05	8.95807e-05	1	1	1	1	P21796	P21796 [97-109]	P21796 1xPhospho [S104(100)]	0	1480.64	11185811		High	5.452e-05	3.727e-06	4.66	39.42
Rep_1	High	[R].LTCMQSCSAPVNAGPSSLASEPPGSPSTPR.[V]	2xCarbamidomethyl [C3; C7]; 1xOxidation [M4]; 1xPhospho [S25(97.6)]	0.000265662	8.95807e-05	1	1	1	1	Q96HA7	Q96HA7 [881-910]	Q96HA7 1xPhospho [S905(97.6)]	0	3139.35		No Quan Values	High	5.452e-05	2.931e-05	4.15
Rep_1	High	[R].LTCMQSCSAPVNAGPSSLASEPPGSPSTPR.[V]	2xCarbamidomethyl [C3; C7]; 1xPhospho [S/T]	0.000173621	8.95807e-05	1	1	1	1	Q96HA7	Q96HA7 [881-910]		0	3123.36	473145		High	5.452e-05	1.788e-05	4.71	38.8
Rep_1	High	[R].LTAGVPDTPTRLVFSALGPTSLR.[V]	1xPhospho [T8(93.6)]	0.00102829	8.95807e-05	1	1	1	1	P16144	P16144 [1523-1545]	P16144 1xPhospho [T1530(93.6)]	1	2449.29		No Quan Values	High	5.452e-05	0.0001405	3.53
Rep_1	High	[R].LTAGVPDTPTR.[L]	1xPhospho [T8(100)]	0.000458518	8.95807e-05	1	1	1	5	P16144	P16144 [1523-1533]	P16144 1xPhospho [T1530(100)]	0	1207.57	4.17707e+06		High	5.452e-05	5.501e-05	4.3	20.17
Rep_1	High	[K].LTAEMPDQFEIAETVSRTDSPSK.[I]	1xDeamidated [Q8]; 1xPhospho [T/S]	0.000251016	8.95807e-05	1	1	1	1	O95049	O95049 [635-657]		1	2633.17		No Quan Values	High	5.452e-05	2.745e-05	5.49
Rep_1	High	[K].MAEESSSSSSSSSPTAATSQQQQLK.[N]	1xPhospho [S/T]	0.000225694	8.95807e-05	1	1	2	3	Q13620	Q13620 [134-158]		0	2624.1	3.65479e+06		High	5.452e-05	2.424e-05	3.11	3.92
Rep_1	High	[K].MAESPCSPSGQQPPSPPSPDELPANVK.[Q]	1xCarbamidomethyl [C6]; 1xPhospho [S15(100)]	1.22569e-08	8.95807e-05	1	1	2	4	Q14160	Q14160 [1292-1318]	Q14160 1xPhospho [S1306(100)]	0	2884.25	9.1378e+06		High	5.452e-05	2.602e-10	6.84	40.23
Rep_1	High	[R].MAGIFDVNTCYGSPQSPQLIR.[R]	1xCarbamidomethyl [C10]; 1xPhospho [S16(100)]	3.66757e-06	8.95807e-05	1	1	1	1	Q9BTX1	Q9BTX1 [459-479]	Q9BTX1 1xPhospho [S474(100)]	0	2434.09	2.27488e+06		High	5.452e-05	1.997e-07	6.17	64.1
Rep_1	High	[K].MALEDRPSSLLVDQGDSSSPSFNPSDNSLLSSSSPIDEMEER.[K]	1xDeamidated [Q14]; 1xOxidation [M39]; 1xPhospho [S34(99.7)]	0.000124418	8.95807e-05	1	1	1	1	O75962	O75962 [1921-1962]	O75962 1xPhospho [S1954(99.7)]	0	4622.99		No Quan Values	High	5.452e-05	1.209e-05	5.38
Rep_1	High	[-].MHRDSCPLDCK.[V]	1xAcetyl [N-Term]; 2xCarbamidomethyl [C6; C10]; 1xPhospho [S5(100)]	0.000297568	8.95807e-05	1	1	1	1	P84103	P84103 [1-11]	P84103 1xAcetyl [N-Term]; 1xPhospho [S5(100)]	1	1540.57	4826361		High	5.452e-05	3.333e-05	5.29	14.64
Rep_1	High	[-].MHPEPAPPPSRSSPELPPSGGSTTSGSR.[R]	1xAcetyl [N-Term]; 1xPhospho [S/T]	3.67891e-08	8.95807e-05	1	1	1	1	Q96D31	Q96D31 [1-28]	Q96D31 1xAcetyl [N-Term]	1	2922.31	2658452		High	5.452e-05	9.36e-10	6.83	27.03
Rep_1	High	[-].MHPAGLAAAAAGTPR.[L]	1xAcetyl [N-Term]; 1xPhospho [T13(100)]	7.81675e-07	8.95807e-05	1	1	1	2	Q5BJH7	Q5BJH7 [1-15]	Q5BJH7 1xAcetyl [N-Term]; 1xPhospho [T13(100)]	0	1513.7	4.54611e+06		High	5.452e-05	3.283e-08	5.08	33.76
Rep_1	High	[R].MGSKSPGNTSQPPAFFSK.[L]	1xOxidation [M1]; 1xPhospho [S3(97.6)]	0.00117637	8.95807e-05	1	1	1	1	Q9Y618	Q9Y618 [2254-2271]	Q9Y618 1xPhospho [S2256(97.6)]	1	1963.86	6481519		High	5.452e-05	0.000164	4.5	25.25
Rep_1	High	[R].MGSKSPGNTSQPPAFFSK.[L]	1xPhospho [S5(100)]	8.05773e-06	8.95807e-05	1	1	1	1	Q9Y618	Q9Y618 [2254-2271]	Q9Y618 1xPhospho [S2258(100)]	1	1947.87	20868216		High	5.452e-05	5.007e-07	6.07	27.9
Rep_1	High	[K].MGSDGESDQASGTSSDEVQSPTGVCLR.[N]	1xCarbamidomethyl [C25]; 1xPhospho [S20(98.7)]	2.19674e-07	8.95807e-05	1	1	1	1	Q00537	Q00537 [103-129]	Q00537 1xPhospho [S122(98.7)]	0	2837.12	6.44395e+06		High	5.452e-05	7.474e-09	8.01	32.46
Rep_1	High	[R].MGQAPSQSLLPPAQDQPRSPVPSAFSDQSR.[C]	2xDeamidated [Q7; Q14]; 1xOxidation [M1]; 1xPhospho [S19(100)]	0.00045528	8.95807e-05	1	1	1	1	Q9UQ35	Q9UQ35 [2431-2460]	Q9UQ35 1xPhospho [S2449(100)]	1	3277.48		No Quan Values	High	5.452e-05	5.483e-05	5.29
Rep_1	High	[R].MGQAPSQSLLPPAQDQPRSPVPSAFSDQSR.[C]	1xDeamidated [Q]; 1xOxidation [M1]; 1xPhospho [S19(100)]	1.29582e-05	8.95807e-05	1	1	2	4	Q9UQ35	Q9UQ35 [2431-2460]	Q9UQ35 1xPhospho [S2449(100)]	1	3276.5	61352.1		High	5.452e-05	8.68e-07	6.15	43.23
Rep_1	High	[R].MGQAPSQSLLPPAQDQPRSPVPSAFSDQSR.[C]	1xOxidation [M1]; 1xPhospho [S19(100)]	9.44725e-08	8.95807e-05	1	1	1	10	Q9UQ35	Q9UQ35 [2431-2460]	Q9UQ35 1xPhospho [S2449(100)]	1	3275.52	2.82433e+07		High	5.452e-05	2.811e-09	8.95	42.3
Rep_1	High	[R].MGQAPSQSLLPPAQDQPRSPVPSAFSDQSR.[C]	1xDeamidated [Q]; 1xPhospho [S19(98.2)]	8.00948e-09	8.95807e-05	1	1	3	3	Q9UQ35	Q9UQ35 [2431-2460]	Q9UQ35 1xPhospho [S2449(98.2)]	1	3260.5	6.23161e+06		High	5.452e-05	1.577e-10	8.24	45.88
Rep_1	High	[R].MGQAPSQSLLPPAQDQPRSPVPSAFSDQSR.[C]	1xPhospho [S]	1.78484e-08	8.95807e-05	1	1	3	9	Q9UQ35	Q9UQ35 [2431-2460]		1	3259.52	1.29383e+08		High	5.452e-05	4.008e-10	9.58	44.49
Rep_1	High	[R].MGPSGGEGMEPERRDSQDGSSYR.[R]	1xOxidation [M]; 1xPhospho [S16(100)]	0.000177353	8.95807e-05	1	1	3	9	Q14847	Q14847 [131-153]	Q14847 1xPhospho [S146(100)]	2	2581.01	9.74498e+07		High	5.452e-05	1.835e-05	6.22	10.53
Rep_1	High	[R].MGPSGGEGMEPERRDSQDGSSYR.[R]	1xPhospho [S16(100)]	3.32096e-06	8.95807e-05	1	1	1	11	Q14847	Q14847 [131-153]	Q14847 1xPhospho [S146(100)]	2	2565.01	5.08287e+08		High	5.452e-05	1.779e-07	9.11	14.99
Rep_1	High	[-].MKDCEYQQISPGAAPLPASPGAR.[R]	1xCarbamidomethyl [C4]; 1xOxidation [M1]; 1xPhospho [S19(100)]	4.73417e-06	8.95807e-05	1	1	1	1	Q9NUE0	Q9NUE0 [1-23]	Q9NUE0 1xPhospho [S19(100)]	1	2540.13	1.71417e+06		High	5.452e-05	2.691e-07	5.1	32.3
Rep_1	High	[R].MGAQQDDGSDAPPGSPDWAGDVTR.[G]	1xPhospho [S15(100)]	0.000944513	8.95807e-05	1	1	1	1	Q96PE2	Q96PE2 [605-628]	Q96PE2 1xPhospho [S619(100)]	0	2509.99	1.94578e+06		High	5.452e-05	0.0001277	4.21	38.78
Rep_1	High	[R].MEYGPRPADTPPAPSPPPTPAPVPVPLPPSTPAPVPVSK.[V]	1xOxidation [M1]; 1xPhospho [S15(100)]	3.10941e-07	8.95807e-05	1	1	2	6	Q12929	Q12929 [611-649]	Q12929 1xPhospho [S625(100)]	0	4002.01	1.20467e+07		High	5.452e-05	1.124e-08	7.15	58.66
Rep_1	High	[R].MEYGPRPADTPPAPSPPPTPAPVPVPLPPSTPAPVPVSK.[V]	1xPhospho [S15(100)]	5.48336e-07	8.95807e-05	1	1	2	9	Q12929	Q12929 [611-649]	Q12929 1xPhospho [S625(100)]	0	3986.02	6.29917e+07		High	5.452e-05	2.171e-08	7.73	59.98
Rep_1	High	[-].MEVSPLQPVNENMQVNK.[I]	1xAcetyl [N-Term]; 1xOxidation [M13]; 1xPhospho [S4(100)]	0.000283164	8.95807e-05	1	1	1	1	P11388	P11388 [1-17]	P11388 1xAcetyl [N-Term]; 1xPhospho [S4(100)]	0	2094.92	1.34009e+06		High	5.452e-05	3.145e-05	4.63	51.18
Rep_1	High	[-].MEVSPLQPVNENMQVNK.[I]	1xAcetyl [N-Term]; 1xPhospho [S4(100)]	5.95165e-05	8.95807e-05	1	1	1	2	P11388	P11388 [1-17]	P11388 1xAcetyl [N-Term]; 1xPhospho [S4(100)]	0	2078.93	9619690		High	5.452e-05	5.142e-06	5.09	58.56
Rep_1	High	[K].MEVLSPASPGGLSDGNPSLSDPSTPR.[G]	1xDeamidated [N16]; 1xPhospho [S8(95)]	0.000177353	8.95807e-05	1	1	1	1	Q6P1R3	Q6P1R3 [20-45]	Q6P1R3 1xPhospho [S27(95)]	0	2649.17		Not Reliable	High	5.452e-05	1.833e-05	4.57
Rep_1	High	[K].MEVLSPASPGGLSDGNPSLSDPSTPR.[G]	1xPhospho [S/T]	0.000873719	8.95807e-05	1	1	1	1	Q6P1R3	Q6P1R3 [20-45]		0	2648.19	2.69173e+06		High	5.452e-05	0.0001168	2.62	50.41
Rep_1	High	[-].MEVHGKPKASPSCSSPTRDSSGVPVSK.[E]	1xAcetyl [N-Term]; 1xCarbamidomethyl [C13]; 1xPhospho [S/T]	0.00106535	8.95807e-05	1	1	1	2	Q8N5I9	Q8N5I9 [1-27]	Q8N5I9 1xAcetyl [N-Term]	2	2934.35	41248802		High	5.452e-05	0.0001469	7.23	19.67
Rep_1	High	[-].MEVAEPSSPTEEEEEEEEHSAEPRPR.[T]	1xAcetyl [N-Term]; 1xPhospho [S8(98.5)]	1.29204e-10	8.95807e-05	1	1	1	2	Q9NWV8	Q9NWV8 [1-26]	Q9NWV8 1xAcetyl [N-Term]; 1xPhospho [S8(98.5)]	0	3132.26	1.3944e+07		High	5.452e-05	1.287e-12	5.95	33.34
Rep_1	High	[R].METVSNASSSSNPSSPGRIK.[G]	1xPhospho [S15(100)]	3.51861e-09	8.95807e-05	1	1	1	2	Q9NTI5	Q9NTI5 [1152-1171]	Q9NTI5 1xPhospho [S1166(100)]	1	2115.94	27939373		High	5.452e-05	6.081e-11	8.48	14.52
Rep_1	High	[R].METVSNASSSSNPSSPGR.[I]	1xPhospho [S15(98.5)]	0.000653477	8.95807e-05	1	1	1	2	Q9NTI5	Q9NTI5 [1152-1169]	Q9NTI5 1xPhospho [S1166(98.5)]	0	1874.76		No Quan Values	High	5.452e-05	8.301e-05	3.65
Rep_1	High	[-].METPGASASSLLLPAASRPPR.[K]	1xAcetyl [N-Term]; 1xPhospho [T3(100)]	3.9651e-06	8.95807e-05	1	1	1	3	Q96DF8	Q96DF8 [1-21]	Q96DF8 1xAcetyl [N-Term]; 1xPhospho [T3(100)]	0	2231.09	6.88977e+06		High	5.452e-05	2.185e-07	5.08	59.96
Rep_1	High	[-].METMASPGKDNYR.[M]	1xAcetyl [N-Term]; 1xPhospho [S6(100)]	5.30295e-06	8.95807e-05	1	1	1	2	O60684	O60684 [1-13]	O60684 1xAcetyl [N-Term]; 1xPhospho [S6(100)]	1	1621.64	40489248		High	5.452e-05	3.05e-07	4.9	29.37
Rep_1	High	[K].METEADAPSPAPSLGERLEPR.[K]	1xPhospho [S9(100)]	2.0113e-05	8.95807e-05	1	1	1	1	Q12873	Q12873 [1593-1613]	Q12873 1xPhospho [S1601(100)]	1	2333.05	2.3089e+06		High	5.452e-05	1.446e-06	4.68	35.23
Rep_1	High	[-].MFEEKASSPSGK.[M]	1xAcetyl [N-Term]; 1xPhospho [S8(100)]	7.52068e-05	8.95807e-05	1	1	1	1	P26639	P26639 [1-12]	P26639 1xAcetyl [N-Term]; 1xPhospho [S8(100)]	1	1419.59	43878076		High	5.452e-05	6.74e-06	4.75	26.05
Rep_1	High	[-].MKDCEYQQISPGAAPLPASPGAR.[R]	1xAcetyl [N-Term]; 1xCarbamidomethyl [C4]; 1xPhospho [S19(100)]	4.81663e-08	8.95807e-05	1	1	1	1	Q9NUE0	Q9NUE0 [1-23]	Q9NUE0 1xAcetyl [N-Term]; 1xPhospho [S19(100)]	1	2566.15	2.62543e+06		High	5.452e-05	1.277e-09	6.94	44.4
Rep_1	High	[K].MKDDSKTDTGIVTVEQSPSSSK.[L]	1xPhospho [S17(100)]	2.45082e-09	8.95807e-05	1	1	1	1	Q8NFC6	Q8NFC6 [2889-2910]	Q8NFC6 1xPhospho [S2905(100)]	2	2420.09	6.18331e+06		High	5.452e-05	3.987e-11	9.47	17.06
Rep_1	High	[-].MKETIQGTGSWGPEPPGPGIPPAYSSPR.[R]	1xPhospho [S25(98)]	0.000100579	8.95807e-05	1	1	2	2	Q9H4L4	Q9H4L4 [1-28]	Q9H4L4 1xPhospho [S25(98)]	1	2974.38	1.72769e+06		High	5.452e-05	9.482e-06	6.52	46.68
Rep_1	High	[R].MNGVMFPGNSPSYTER.[S]	1xPhospho [S/Y/T]	4.64363e-05	8.95807e-05	1	1	2	2	Q9NY27	Q9NY27 [150-165]		0	1866.76	9.22983e+06		High	5.452e-05	3.85e-06	4.48	41.83
Rep_1	High	[R].MLTTVGPASSSPK.[I]	1xOxidation [M1]; 1xPhospho [S/T]	0.000109511	8.95807e-05	1	1	1	3	Q8IVL1	Q8IVL1 [471-483]		0	1371.62	760066		High	5.452e-05	1.047e-05	2.92	15.9
Rep_1	High	[R].MITNSLNHDSPPSTPPR.[R]	1xPhospho [S10(100)]	6.50065e-07	8.95807e-05	1	1	1	1	Q8N9M1	Q8N9M1 [142-158]	Q8N9M1 1xPhospho [S151(100)]	0	1943.87	4.81567e+06		High	5.452e-05	2.661e-08	6.41	22.55
Rep_1	High	[R].MLSVQCATPSPPTSPASPAPPANPLSSESPR.[G]	1xCarbamidomethyl [C6]; 1xPhospho [S3(96.2)]	0.000886185	8.95807e-05	1	1	1	1	Q9Y2H5	Q9Y2H5 [1008-1038]	Q9Y2H5 1xPhospho [S1010(96.2)]	0	3211.48		No Quan Values	High	5.452e-05	0.0001184	2.03
Rep_1	High	[R].MLSSTPPTPIACAPSAVNQAAPHQQNR.[I]	1xCarbamidomethyl [C12]; 1xPhospho [S4(97.1)]	3.68288e-11	8.95807e-05	1	1	1	1	O75376	O75376 [2392-2418]	O75376 1xPhospho [S2395(97.1)]	0	2924.35	10807281		High	5.452e-05	2.991e-13	8.07	37.61
Rep_1	High	[R].MLSQDAPTVK.[E]	1xPhospho [S3(100)]	0.000648864	8.95807e-05	1	1	1	1	O60934	O60934 [395-404]	O60934 1xPhospho [S397(100)]	0	1169.53	1.78539e+06		High	5.452e-05	8.242e-05	3.45	26.32
Rep_1	High	[R].MISNADPSIPPPPRAPAPAPPGTVTQVDVR.[S]	1xPhospho [T23(99.9)]	2.20114e-06	8.95807e-05	1	1	1	1	Q12929	Q12929 [201-230]	Q12929 1xPhospho [T223(99.9)]	1	3128.56	5463992		High	5.452e-05	1.101e-07	6.62	44.95
Rep_1	High	[K].MLSKPEMGSPR.[A]	1xPhospho [S9(100)]	0.00102103	8.95807e-05	1	1	1	1	Q9BY89	Q9BY89 [358-368]	Q9BY89 1xPhospho [S366(100)]	0	1312.58	1.05323e+06		High	5.452e-05	0.0001392	3.17	14.54
Rep_1	High	[-].MLQQDSNDDTEDVSLFDAEEETTNRPR.[K]	1xAcetyl [N-Term]; 2xDeamidated [Q3; Q4]; 1xPhospho [S6(100)]	3.16015e-06	8.95807e-05	1	2	1	1	Q96ET8	Q96ET8 [1-27]	Q96ET8 1xAcetyl [N-Term]; 1xPhospho [S6(100)]	0	3279.32		Not Reliable	High	5.452e-05	1.681e-07	4.9
Rep_1	High	[-].MLQQDSNDDTEDVSLFDAEEETTNRPR.[K]	1xAcetyl [N-Term]; 1xDeamidated [N7]; 1xPhospho [S14(100)]	6.50065e-07	8.95807e-05	1	2	2	2	Q96ET8	Q96ET8 [1-27]	Q96ET8 1xAcetyl [N-Term]; 1xPhospho [S14(100)]	0	3278.33	2.12589e+06		High	5.452e-05	2.653e-08	5.58	58.39
Rep_1	High	[-].MLQQDSNDDTEDVSLFDAEEETTNRPR.[K]	1xAcetyl [N-Term]; 1xPhospho [S6(100)]	1.79035e-10	8.95807e-05	1	2	1	3	Q96ET8	Q96ET8 [1-27]	Q96ET8 1xAcetyl [N-Term]; 1xPhospho [S6(100)]	0	3277.35	4.80219e+06		High	5.452e-05	1.889e-12	7.28	62.24
Rep_1	High	[-].MLPSLQESMDGDEKELESSEEGGSAEER.[R]	1xAcetyl [N-Term]; 1xPhospho [S18(97.4)]	0.000386799	8.95807e-05	1	1	1	1	Q9HAS0	Q9HAS0 [1-28]	Q9HAS0 1xAcetyl [N-Term]; 1xPhospho [S18(97.4)]	1	3191.29	2.97679e+06		High	5.452e-05	4.514e-05	5.2	65.24
Rep_1	High	[-].MIPLEKPGSGGSSPGATSGSGR.[A]	1xAcetyl [N-Term]; 1xPhospho [S9(100)]	0.000118394	8.95807e-05	1	1	1	1	Q9UEE5	Q9UEE5 [1-22]	Q9UEE5 1xAcetyl [N-Term]; 1xPhospho [S9(100)]	0	2151.97	1.03478e+06		High	5.452e-05	1.138e-05	3.96	42.32
Rep_1	High	[-].MIPLEKPGSGGSSPGATSGSGR.[A]	1xPhospho [S13(98.4)]	1.65422e-07	8.95807e-05	1	1	2	2	Q9UEE5	Q9UEE5 [1-22]	Q9UEE5 1xPhospho [S13(98.4)]	0	2109.96	13309814		High	5.452e-05	5.369e-09	6.38	21.9
Rep_1	High	[R].MLPHAPGVQMQAIPEDAIPEESGDEDEDDPDKR.[I]	1xOxidation [M1]; 1xPhospho [S22(100)]	0.000831454	8.95807e-05	1	1	1	1	Q13547	Q13547 [372-404]	Q13547 1xPhospho [S393(100)]	1	3727.58	222573		High	5.452e-05	0.0001098	3.37	46.97
Rep_1	High	[R].MLPHAPGVQMQAIPEDAIPEESGDEDEDDPDKR.[I]	1xDeamidated [Q11]; 1xPhospho [S22(100)]	0.000156105	8.95807e-05	1	1	1	1	Q13547	Q13547 [372-404]	Q13547 1xPhospho [S393(100)]	1	3712.57		Not Reliable	High	5.452e-05	1.572e-05	5.87
Rep_1	High	[K].MIGFPSSAGSVSPR.[S]	1xOxidation [M1]; 1xPhospho [S12(100)]	3.84651e-07	8.95807e-05	1	1	3	90	P13646	P13646 [416-429]	P13646 1xPhospho [S427(100)]	0	1488.66	3.76549e+08		High	5.452e-05	1.434e-08	4.65	34.46
Rep_1	High	[K].MIGFPSSAGSVSPR.[S]	1xPhospho [S12(100)]	4.97509e-06	8.95807e-05	1	1	2	42	P13646	P13646 [416-429]	P13646 1xPhospho [S427(100)]	0	1472.66	1.13395e+09		High	5.452e-05	2.832e-07	4.44	40.88
Rep_1	High	[K].MLGEDSDEEEEMDTSER.[K]	1xOxidation [M1]; 1xPhospho [S6(100)]	0.000127093	8.95807e-05	1	1	1	1	Q9BWU0	Q9BWU0 [307-323]	Q9BWU0 1xPhospho [S312(100)]	0	2097.71		No Quan Values	High	5.452e-05	1.236e-05	3.23
Rep_1	High	[K].MLGEDSDEEEEMDTSER.[K]	1xPhospho [S6(100)]	3.18263e-06	8.95807e-05	1	1	1	1	Q9BWU0	Q9BWU0 [307-323]	Q9BWU0 1xPhospho [S312(100)]	0	2081.72	2.02577e+06		High	5.452e-05	1.692e-07	4.79	32.24
Rep_1	High	[R].MLAQSALSPYLSSPVSSYQR.[V]	1xOxidation [M1]; 1xPhospho [S13(100)]	0.000613107	8.95807e-05	1	1	1	1	Q15434	Q15434 [273-292]	Q15434 1xPhospho [S285(100)]	0	2281.06	209902		High	5.452e-05	7.75e-05	3.48	52.21
Rep_1	High	[R].MLAQSALSPYLSSPVSSYQR.[V]	1xPhospho [S13(100)]	4.93006e-07	8.95807e-05	1	1	1	2	Q15434	Q15434 [273-292]	Q15434 1xPhospho [S285(100)]	0	2265.06	4.13812e+06		High	5.452e-05	1.927e-08	6.38	56.45
Rep_1	High	[K].MLAESDESGDEESVSQTDKTELQNTLR.[T]	1xOxidation [M1]; 2xPhospho [S5(100); S8(100)]	7.00589e-05	8.95807e-05	1	1	1	1	P22059	P22059 [186-212]	P22059 2xPhospho [S190(100); S193(100)]	1	3188.29		No Quan Values	High	5.452e-05	6.215e-06	3.93
Rep_1	High	[K].MLAESDESGDEESVSQTDKTELQNTLR.[T]	1xDeamidated [Q23]; 2xPhospho [S5(100); S8(99.9)]	0.000162888	8.95807e-05	1	1	1	1	P22059	P22059 [186-212]	P22059 2xPhospho [S190(100); S193(99.9)]	1	3173.28		No Quan Values	High	5.452e-05	1.659e-05	4.22
Rep_1	High	[K].MLAESDESGDEESVSQTDKTELQNTLR.[T]	2xPhospho [S5(100); S8(100)]	2.43087e-06	8.95807e-05	1	1	1	2	P22059	P22059 [186-212]	P22059 2xPhospho [S190(100); S193(100)]	1	3172.29	332623		High	5.452e-05	1.234e-07	5.61	45.53
Rep_1	High	[K].MLAAKSADGSAPAGEGEGVTLQR.[N]	1xPhospho [S/T]	0.000392321	8.95807e-05	1	1	1	1	Q01650	Q01650 [26-48]		1	2296.06	1.21455e+06		High	5.452e-05	4.604e-05	4.62	26.41
Rep_1	High	[R].MKSSSSVTTSETQPCTPSSSDYSDLQR.[V]	1xCarbamidomethyl [C15]; 1xDeamidated [Q13]; 1xPhospho [S/T/Y]	0.000127997	8.95807e-05	1	1	1	3	P50552	P50552 [320-346]		1	3047.25		No Quan Values	High	5.452e-05	1.25e-05	3.32
Rep_1	High	[R].MKSSSSVTTSETQPCTPSSSDYSDLQR.[V]	1xCarbamidomethyl [C15]; 1xPhospho [S/T/Y]	2.94382e-06	8.95807e-05	1	1	1	1	P50552	P50552 [320-346]		1	3046.27	2.80325e+06		High	5.452e-05	1.546e-07	6.01	25.94
Rep_1	High	[-].MKPPAACAGDMADAASPCSVVNDLR.[W]	2xCarbamidomethyl [C7; C18]; 1xPhospho [S16(100)]	4.51884e-08	8.95807e-05	1	1	1	2	P52888	P52888 [1-25]	P52888 1xPhospho [S16(100)]	0	2684.13	4.88731e+06		High	5.452e-05	1.19e-09	7.16	49.04
Rep_1	High	[K].METEADAPSPAPSLGER.[L]	1xPhospho [S9(99.1)]	2.00329e-07	8.95807e-05	1	1	1	2	Q12873	Q12873 [1593-1609]	Q12873 1xPhospho [S1601(99.1)]	0	1837.77	1.28682e+07		High	5.452e-05	6.724e-09	5.84	27.99
Rep_1	High	[R].LSSLSLSPANHENQPSEGER.[I]	1xPhospho [S7(100)]	2.66561e-06	8.95807e-05	1	1	1	1	Q9Y4F3	Q9Y4F3 [1565-1584]	Q9Y4F3 1xPhospho [S1571(100)]	0	2231.99	2.49976e+06		High	5.452e-05	1.377e-07	6.23	25.6
Rep_1	High	[-].METDESPSPLPCGPAGEAVMESR.[A]	1xAcetyl [N-Term]; 1xCarbamidomethyl [C12]; 1xPhospho [T3(97.9)]	7.90337e-05	8.95807e-05	1	1	1	1	Q8WYQ5	Q8WYQ5 [1-23]	Q8WYQ5 1xAcetyl [N-Term]; 1xPhospho [T3(97.9)]	0	2569.03		No Quan Values	High	5.452e-05	7.13e-06	3.28
Rep_1	High	[-].MESQEPTESSQNGKQYIISEELISEGK.[W]	1xAcetyl [N-Term]; 1xDeamidated [N/Q]; 1xPhospho [S10(98.5)]	6.6067e-06	8.95807e-05	1	1	3	3	Q9UKK9	Q9UKK9 [1-27]	Q9UKK9 1xAcetyl [N-Term]; 1xPhospho [S10(98.5)]	1	3164.39	2.24227e+06		High	5.452e-05	3.965e-07	4.96	58.46
Rep_1	High	[K].MDSDEDEKEGEEEKVAK.[R]	1xPhospho [S3(100)]	6.14214e-07	8.95807e-05	1	1	1	1	Q96ST2	Q96ST2 [375-391]	Q96ST2 1xPhospho [S377(100)]	2	2047.8	10141710		High	5.452e-05	2.473e-08	6	8.5
Rep_1	High	[-].MDSAGQDINLNSPNKGLLSDSMTDVPVDTGVAAR.[T]	1xAcetyl [N-Term]; 1xDeamidated [N11]; 1xOxidation [M22]; 1xPhospho [S12(100)]	2.87033e-08	8.95807e-05	1	1	2	2	O43399	O43399 [1-34]	O43399 1xAcetyl [N-Term]; 1xPhospho [S12(100)]	1	3627.62		No Quan Values	High	5.452e-05	7.001e-10	5.82
Rep_1	High	[-].MDSAGQDINLNSPNKGLLSDSMTDVPVDTGVAAR.[T]	1xAcetyl [N-Term]; 1xPhospho [S12(100)]	2.26692e-09	8.95807e-05	1	1	3	3	O43399	O43399 [1-34]	O43399 1xAcetyl [N-Term]; 1xPhospho [S12(100)]	1	3610.64	3.48093e+06		High	5.452e-05	3.635e-11	7.1	68.64
Rep_1	High	[-].MDRSGFGEISSPVIR.[E]	1xAcetyl [N-Term]; 1xPhospho [S4(100)]	1.09304e-05	8.95807e-05	1	1	1	1	P57740	P57740 [1-15]	P57740 1xAcetyl [N-Term]; 1xPhospho [S4(100)]	1	1772.8	384379		High	5.452e-05	7.13e-07	3.93	54.83
Rep_1	High	[-].MDPLSELQDDLTLDDTSEALNQLK.[L]	1xAcetyl [N-Term]; 1xPhospho [T16(98.8)]	0.000108738	8.95807e-05	1	1	1	1	Q07960	Q07960 [1-24]	Q07960 1xAcetyl [N-Term]; 1xPhospho [T16(98.8)]	0	2826.26	217196		High	5.452e-05	1.036e-05	4.38	94.48
Rep_1	High	[-].MDNYADLSDTELTTLLRR.[Y]	1xAcetyl [N-Term]; 1xPhospho [S8(100)]	5.65241e-06	8.95807e-05	1	1	1	2	P50402	P50402 [1-18]	P50402 1xAcetyl [N-Term]; 1xPhospho [S8(100)]	1	2249.02	1.5359e+06		High	5.452e-05	3.302e-07	4.75	76.09
Rep_1	High	[-].MDLVGVASPEPGTAAAWGPSK.[C]	1xAcetyl [N-Term]; 1xPhospho [S8(100)]	1.33991e-06	8.95807e-05	1	1	1	1	O14730	O14730 [1-21]	O14730 1xAcetyl [N-Term]; 1xPhospho [S8(100)]	0	2162.98	330181		High	5.452e-05	6.146e-08	4.14	73.99
Rep_1	High	[R].MDGTYACSYTPVK.[A]	1xCarbamidomethyl [C7]; 1xPhospho [T10(99.2)]	0.000191737	8.95807e-05	1	1	1	1	O75369	O75369 [700-712]	O75369 1xPhospho [T709(99.2)]	0	1572.61	2.64775e+06		High	5.452e-05	2.007e-05	5.4	25.73
Rep_1	High	[-].MDFPTISRSPSGPPAMDLEGPR.[D]	1xAcetyl [N-Term]; 1xPhospho [T/S]	0.000471702	8.95807e-05	1	1	1	2	O96018	O96018 [1-22]	O96018 1xAcetyl [N-Term]	1	2480.1	377988		High	5.452e-05	5.722e-05	3.57	67.02
Rep_1	High	[-].MDEPSPLAQPLELNQHSR.[F]	1xAcetyl [N-Term]; 1xPhospho [S5(100)]	9.44725e-08	8.95807e-05	1	1	1	2	Q13085	Q13085 [1-18]	Q13085 1xAcetyl [N-Term]; 1xPhospho [S5(100)]	0	2183.98	7098347		High	5.452e-05	2.812e-09	5.52	53.87
Rep_1	High	[R].MDAPASGSACSGLNKQEPGGSHGSETEDTGR.[S]	1xCarbamidomethyl [C10]; 1xPhospho [S24(98.3)]	8.7114e-06	8.95807e-05	1	1	2	2	Q9UKJ3	Q9UKJ3 [630-660]	Q9UKJ3 1xPhospho [S653(98.3)]	1	3170.28	23561805		High	5.452e-05	5.463e-07	11.38	15.21
Rep_1	High	[K].MCDFGISGYLVDSVAK.[T]	1xCarbamidomethyl [C2]; 1xOxidation [M1]; 1xPhospho [S13(100)]	8.85281e-05	8.95807e-05	1	2	1	1	P52564	P52564 [195-210]	P52564 1xPhospho [S207(100)]	0	1857.78	235841		High	5.452e-05	8.132e-06	3.93	58.74
Rep_1	High	[K].MCDFGISGYLVDSVAK.[T]	1xCarbamidomethyl [C2]; 1xPhospho [S13(100)]	4.84545e-05	8.95807e-05	1	2	1	2	P52564	P52564 [195-210]	P52564 1xPhospho [S207(100)]	0	1841.78	972106		High	5.452e-05	4.041e-06	4.66	63.14
Rep_1	High	[K].MDSDEDEKEGEEEKVAK.[R]	1xOxidation [M1]; 1xPhospho [S3(100)]	0.000567134	8.95807e-05	1	1	1	1	Q96ST2	Q96ST2 [375-391]	Q96ST2 1xPhospho [S377(100)]	2	2063.8		No Quan Values	High	5.452e-05	7.058e-05	2.33
Rep_1	High	[R].MATFPGPGSSPAR.[A]	1xPhospho [S/T]	5.994e-05	8.95807e-05	1	1	1	3	O43187	O43187 [135-147]		0	1355.58	6.22016e+06		High	5.452e-05	5.165e-06	4.55	27.43
Rep_1	High	[R].MASPPAPSPAPPAISPIIK.[N]	1xPhospho [S3(100)]	2.12869e-05	8.95807e-05	1	1	2	5	Q00587	Q00587 [99-117]	Q00587 1xPhospho [S101(100)]	0	1921.99	6.16908e+06		High	5.452e-05	1.541e-06	4.62	52.61
Rep_1	High	[K].MASNIFGTPEENQASWAK.[S]	1xPhospho [T8(100)]	0.000330951	8.95807e-05	1	1	1	1	Q9UK76	Q9UK76 [47-64]	Q9UK76 1xPhospho [T54(100)]	0	2060.88	781906		High	5.452e-05	3.766e-05	5.51	49.12
Rep_1	High	[R].MAPTPIPTRSPSDSSTASTPVAEQIER.[A]	2xPhospho [T4(100); S10(96.1)]	5.59004e-08	8.95807e-05	1	1	1	1	Q16643	Q16643 [328-354]	Q16643 2xPhospho [T331(100); S337(96.1)]	1	2986.33	1.39998e+06		High	5.452e-05	1.526e-09	6.72	39.08
Rep_1	High	[R].MAPTPIPTRSPSDSSTASTPVAEQIER.[A]	1xDeamidated [Q24]; 1xOxidation [M1]; 1xPhospho [T/S]	5.56168e-07	8.95807e-05	1	1	1	7	Q16643	Q16643 [328-354]		1	2923.34	213520		High	5.452e-05	2.205e-08	4.68	36.97
Rep_1	High	[R].MAPTPIPTRSPSDSSTASTPVAEQIER.[A]	1xOxidation [M1]; 1xPhospho [T/S]	5.7164e-11	8.95807e-05	1	1	1	14	Q16643	Q16643 [328-354]		1	2922.36	1.05835e+08		High	5.452e-05	4.981e-13	8.1	34.12
Rep_1	High	[R].MAPTPIPTRSPSDSSTASTPVAEQIER.[A]	1xDeamidated [Q24]; 1xPhospho [T/S]	1.61293e-09	8.95807e-05	1	1	2	6	Q16643	Q16643 [328-354]		1	2907.34	4.15742e+06		High	5.452e-05	2.452e-11	7.74	39.59
Rep_1	High	[R].MAPTPIPTRSPSDSSTASTPVAEQIER.[A]	1xPhospho [S10(97.6)]	2.75927e-10	8.95807e-05	1	1	5	16	Q16643	Q16643 [328-354]	Q16643 1xPhospho [S337(97.6)]	1	2906.36	6.2846e+08		High	5.452e-05	3.131e-12	6.88	36.97
Rep_1	High	[R].MAPALSGANLTSPR.[V]	1xOxidation [M1]; 1xPhospho [T/S]	1.09086e-06	8.95807e-05	1	1	1	4	Q9UQ35	Q9UQ35 [2371-2384]		0	1481.68	2.32594e+06		High	5.452e-05	4.866e-08	4.42	29.03
Rep_1	High	[R].MAPALSGANLTSPR.[V]	1xPhospho [S12(100)]	4.19653e-06	8.95807e-05	1	1	1	1	Q9UQ35	Q9UQ35 [2371-2384]	Q9UQ35 1xPhospho [S2382(100)]	0	1465.69	2.2117e+06		High	5.452e-05	2.325e-07	4.63	34.26
Rep_1	High	[K].MALPPQEDATASPPRQK.[D]	1xOxidation [M1]; 1xPhospho [S12(100)]	3.91697e-05	8.95807e-05	1	1	3	13	Q9UQ35	Q9UQ35 [1168-1184]	Q9UQ35 1xPhospho [S1179(100)]	1	1932.89	4.53639e+07		High	5.452e-05	3.155e-06	5.6	15.93
Rep_1	High	[K].MALPPQEDATASPPRQK.[D]	1xPhospho [S12(100)]	1.4515e-05	8.95807e-05	1	1	2	21	Q9UQ35	Q9UQ35 [1168-1184]	Q9UQ35 1xPhospho [S1179(100)]	1	1916.89	3.22547e+08		High	5.452e-05	9.868e-07	4.27	22.09
Rep_1	High	[K].MALPPQEDATASPPR.[Q]	1xPhospho [S12(99.2)]	1.72267e-08	8.95807e-05	1	1	2	19	Q9UQ35	Q9UQ35 [1168-1182]	Q9UQ35 1xPhospho [S1179(99.2)]	0	1660.74	6.73599e+07		High	5.452e-05	3.845e-10	7.62	30.38
Rep_1	High	[K].MALEDRPSSLLVDQGDSSSPSFNPSDNSLLSSSSPIDEMEER.[K]	2xDeamidated [N23; N27]; 1xOxidation [M1]; 1xPhospho [S34(99.9)]	1.25707e-06	8.95807e-05	1	1	1	1	O75962	O75962 [1921-1962]	O75962 1xPhospho [S1954(99.9)]	0	4623.98		No Quan Values	High	5.452e-05	5.707e-08	6.51
Rep_1	High	[R].MASPPAPSPAPPAISPIIK.[N]	1xOxidation [M1]; 1xPhospho [S3(100)]	1.29582e-05	8.95807e-05	1	1	2	2	Q00587	Q00587 [99-117]	Q00587 1xPhospho [S101(100)]	0	1937.98	1.48855e+06		High	5.452e-05	8.696e-07	3.79	49.77
Rep_1	High	[R].MDSFDEDLARPSGLLAQER.[K]	1xPhospho [S3(100)]	9.82745e-06	8.95807e-05	1	1	1	2	Q9Y2W1	Q9Y2W1 [573-591]	Q9Y2W1 1xPhospho [S575(100)]	0	2229.98	1.28597e+06		High	5.452e-05	6.278e-07	4.54	52.47
Rep_1	High	[R].MDSNFGLAGLPGSPK.[K]	1xPhospho [S13(100)]	2.09036e-07	8.95807e-05	1	1	1	1	O43463	O43463 [379-393]	O43463 1xPhospho [S391(100)]	0	1570.7	6637879		High	5.452e-05	7.087e-09	6.88	50.9
Rep_1	High	[R].MDSNFGLAGLPGSPK.[K]	1xOxidation [M1]; 1xPhospho [S13(100)]	9.35155e-06	8.95807e-05	1	1	1	1	O43463	O43463 [379-393]	O43463 1xPhospho [S391(100)]	0	1586.69	901453		High	5.452e-05	5.912e-07	5.36	46.45
Rep_1	High	[-].MERSPPQSPGPGK.[A]	1xAcetyl [N-Term]; 1xPhospho [S4(100)]	0.000626279	8.95807e-05	1	1	1	1	Q86VQ6	Q86VQ6 [1-13]	Q86VQ6 1xAcetyl [N-Term]; 1xPhospho [S4(100)]	1	1489.65	2.92377e+06		High	5.452e-05	7.898e-05	3.63	17.36
Rep_1	High	[R].MEISAELPQTPQR.[L]	1xPhospho [T10(100)]	8.60526e-05	8.95807e-05	1	1	1	2	Q8IWV7	Q8IWV7 [12-24]	Q8IWV7 1xPhospho [T21(100)]	0	1579.72	1.1056e+07		High	5.452e-05	7.849e-06	4.96	36.24
Rep_1	High	[-].MELILSTSPAELTLDPACQPK.[L]	1xAcetyl [N-Term]; 1xCarbamidomethyl [C18]; 1xPhospho [T7(97.5)]	4.37893e-06	8.95807e-05	1	1	1	1	Q93015	Q93015 [1-21]	Q93015 1xAcetyl [N-Term]; 1xPhospho [T7(97.5)]	0	2436.14	865163		High	5.452e-05	2.455e-07	4.14	94.17
Rep_1	High	[K].MEIGDTLSTAEESSPPKSR.[V]	1xPhospho [S/T]	1.75971e-08	8.95807e-05	1	1	1	1	Q9BYW2	Q9BYW2 [118-136]		1	2114.93	8564402		High	5.452e-05	3.939e-10	7.87	30.46
Rep_1	High	[-].MEGAAAPVAGDRPDLGLGAPGSPR.[E]	1xAcetyl [N-Term]; 1xPhospho [S22(100)]	9.82745e-06	8.95807e-05	1	1	1	1	O60285	O60285 [1-24]	O60285 1xAcetyl [N-Term]; 1xPhospho [S22(100)]	0	2384.11	2.80537e+06		High	5.452e-05	6.281e-07	5.58	52.74
Rep_1	High	[-].MEEPQSDPSVEPPLSQETFSDLWK.[L]	1xAcetyl [N-Term]; 1xDeamidated [Q]; 1xPhospho [S6(98)]	0.000271373	8.95807e-05	1	1	2	2	P04637	P04637 [1-24]	P04637 1xAcetyl [N-Term]; 1xPhospho [S6(98)]	0	2899.23		No Quan Values	High	5.452e-05	3.01e-05	2.88
Rep_1	High	[-].MEEPQSDPSVEPPLSQETFSDLWK.[L]	1xAcetyl [N-Term]; 1xPhospho [S15(100)]	2.28058e-06	8.95807e-05	1	1	3	10	P04637	P04637 [1-24]	P04637 1xAcetyl [N-Term]; 1xPhospho [S15(100)]	0	2898.24	1.51528e+07		High	5.452e-05	1.146e-07	5.32	84.75
Rep_1	High	[-].MEEGGRDKAPVQPQQSPAAAPGGTDEKPSGK.[E]	1xAcetyl [N-Term]; 2xDeamidated [Q12; Q14]; 1xPhospho [S16(100)]	2.86149e-06	8.95807e-05	1	1	1	1	Q13200	Q13200 [1-31]	Q13200 1xAcetyl [N-Term]; 1xPhospho [S16(100)]	2	3244.45		No Quan Values	High	5.452e-05	1.491e-07	5.71
Rep_1	High	[-].MEEGGRDKAPVQPQQSPAAAPGGTDEKPSGK.[E]	1xAcetyl [N-Term]; 1xDeamidated [Q14]; 1xPhospho [S16(100)]	3.40968e-07	8.95807e-05	1	1	1	1	Q13200	Q13200 [1-31]	Q13200 1xAcetyl [N-Term]; 1xPhospho [S16(100)]	2	3243.46	5503932		High	5.452e-05	1.246e-08	7.19	19.85
Rep_1	High	[-].MEEGGRDKAPVQPQQSPAAAPGGTDEKPSGK.[E]	1xAcetyl [N-Term]; 1xPhospho [S16(100)]	1.29204e-10	8.95807e-05	1	1	1	3	Q13200	Q13200 [1-31]	Q13200 1xAcetyl [N-Term]; 1xPhospho [S16(100)]	2	3242.48	271539756		High	5.452e-05	1.287e-12	9.3	18.73
Rep_1	High	[-].MEDTQAIDWDVEEEEETEQSSESLR.[C]	1xAcetyl [N-Term]; 1xDeamidated [Q5]; 1xPhospho [T4(100)]	0.00028925	8.95807e-05	1	1	1	1	Q14676	Q14676 [1-25]	Q14676 1xAcetyl [N-Term]; 1xPhospho [T4(100)]	0	3108.2		No Quan Values	High	5.452e-05	3.232e-05	4.34
Rep_1	High	[-].MEDTQAIDWDVEEEEETEQSSESLR.[C]	1xAcetyl [N-Term]; 1xPhospho [T4(100)]	5.16475e-05	8.95807e-05	1	1	1	1	Q14676	Q14676 [1-25]	Q14676 1xAcetyl [N-Term]; 1xPhospho [T4(100)]	0	3107.22		No Quan Values	High	5.452e-05	4.346e-06	5.27
Rep_1	High	[-].MEDSMDMDMSPLRPQNYLFGCELK.[A]	1xAcetyl [N-Term]; 1xCarbamidomethyl [C21]; 2xOxidation [M7; M]; 1xPhospho [S4(100)]	4.07918e-06	8.95807e-05	1	1	4	57	P06748	P06748 [1-24]	P06748 1xAcetyl [N-Term]; 1xPhospho [S4(100)]	0	3061.22	2.41982e+07		High	5.452e-05	2.252e-07	5.38	74.41
Rep_1	High	[-].MEDSMDMDMSPLRPQNYLFGCELK.[A]	1xAcetyl [N-Term]; 1xCarbamidomethyl [C21]; 1xDeamidated [N/Q]; 1xOxidation [M]; 1xPhospho [S4(100)]	1.23307e-05	8.95807e-05	1	1	6	45	P06748	P06748 [1-24]	P06748 1xAcetyl [N-Term]; 1xPhospho [S4(100)]	0	3046.2	62626.2		High	5.452e-05	8.203e-07	5.52	80.93
Rep_1	High	[-].MEDSMDMDMSPLRPQNYLFGCELK.[A]	1xAcetyl [N-Term]; 1xCarbamidomethyl [C21]; 1xOxidation [M]; 1xPhospho [S4(100)]	1.73841e-07	8.95807e-05	1	1	5	46	P06748	P06748 [1-24]	P06748 1xAcetyl [N-Term]; 1xPhospho [S4(100)]	0	3045.22	3.06098e+07		High	5.452e-05	5.705e-09	6.82	78.42
Rep_1	High	[-].MEDSMDMDMSPLRPQNYLFGCELK.[A]	1xAcetyl [N-Term]; 1xCarbamidomethyl [C21]; 1xDeamidated [N/Q]; 1xPhospho [S4(100)]	9.04314e-05	8.95807e-05	1	1	2	8	P06748	P06748 [1-24]	P06748 1xAcetyl [N-Term]; 1xPhospho [S4(100)]	0	3030.21	690015		High	5.452e-05	8.358e-06	4.19	84.54
Rep_1	High	[-].MEDSMDMDMSPLRPQNYLFGCELK.[A]	1xAcetyl [N-Term]; 1xCarbamidomethyl [C21]; 1xPhospho [S4(100)]	7.16475e-08	8.95807e-05	1	1	1	14	P06748	P06748 [1-24]	P06748 1xAcetyl [N-Term]; 1xPhospho [S4(100)]	0	3029.23	5.80163e+06		High	5.452e-05	2.029e-09	6.99	83.12
Rep_1	High	[-].MEDPFEEADQPTTEPGMVLDSVEAGDTTPPTKR.[K]	1xAcetyl [N-Term]; 1xDeamidated [Q10]; 1xPhospho [T28(96.2)]	3.40968e-07	8.95807e-05	1	1	1	1	Q8IZ21	Q8IZ21 [1-33]	Q8IZ21 1xAcetyl [N-Term]; 1xPhospho [T28(96.2)]	1	3713.58		Not Reliable	High	5.452e-05	1.256e-08	5.58
Rep_1	High	[-].MEDPFEEADQPTTEPGMVLDSVEAGDTTPPTKR.[K]	1xAcetyl [N-Term]; 1xPhospho [T28(96.6)]	1.5934e-08	8.95807e-05	1	1	1	1	Q8IZ21	Q8IZ21 [1-33]	Q8IZ21 1xAcetyl [N-Term]; 1xPhospho [T28(96.6)]	1	3712.59	532242		High	5.452e-05	3.51e-10	6.13	73.03
Rep_1	High	[-].MEDPFEEADQPTTEPGMVLDSVEAGDTTPPTK.[R]	1xAcetyl [N-Term]; 1xPhospho [T28(99.9)]	6.65371e-06	8.95807e-05	1	1	1	1	Q8IZ21	Q8IZ21 [1-32]	Q8IZ21 1xAcetyl [N-Term]; 1xPhospho [T28(99.9)]	0	3556.49	1160875		High	5.452e-05	3.98e-07	3.73	81.98
Rep_1	High	[-].MEDLDQSPLVSSSDSPPRPQPAFK.[Y]	1xAcetyl [N-Term]; 1xDeamidated [Q6]; 2xPhospho [S7(100); S13(93.6)]	3.91697e-05	8.95807e-05	1	1	3	3	Q9NQC3	Q9NQC3 [1-24]	Q9NQC3 1xAcetyl [N-Term]; 2xPhospho [S7(100); S13(93.6)]	0	2831.19		No Quan Values	High	5.452e-05	3.157e-06	3.58
Rep_1	High	[-].MEDLDQSPLVSSSDSPPRPQPAFK.[Y]	1xAcetyl [N-Term]; 2xPhospho [S7(100); S15(100)]	2.06916e-05	8.95807e-05	1	1	1	1	Q9NQC3	Q9NQC3 [1-24]	Q9NQC3 1xAcetyl [N-Term]; 2xPhospho [S7(100); S15(100)]	0	2830.2	5674811		High	5.452e-05	1.496e-06	6.29	62.23
Rep_1	High	[-].MEDLDQSPLVSSSDSPPRPQPAFK.[Y]	1xAcetyl [N-Term]; 2xDeamidated [Q6; Q20]; 1xPhospho [S15(100)]	8.34854e-06	8.95807e-05	1	1	2	7	Q9NQC3	Q9NQC3 [1-24]	Q9NQC3 1xAcetyl [N-Term]; 1xPhospho [S15(100)]	0	2752.21		No Quan Values	High	5.452e-05	5.18e-07	5.12
Rep_1	High	[-].MEDLDQSPLVSSSDSPPRPQPAFK.[Y]	1xAcetyl [N-Term]; 1xDeamidated [Q]; 1xPhospho [S15(100)]	5.42283e-09	8.95807e-05	1	1	4	33	Q9NQC3	Q9NQC3 [1-24]	Q9NQC3 1xAcetyl [N-Term]; 1xPhospho [S15(100)]	0	2751.22	41717242		High	5.452e-05	1.002e-10	8.54	60.89
Rep_1	High	[-].MEDLDQSPLVSSSDSPPRPQPAFK.[Y]	1xAcetyl [N-Term]; 1xPhospho [S15(100)]	1.01009e-09	8.95807e-05	1	1	4	110	Q9NQC3	Q9NQC3 [1-24]	Q9NQC3 1xAcetyl [N-Term]; 1xPhospho [S15(100)]	0	2750.24	3.46074e+09		High	5.452e-05	1.417e-11	8.12	59.28
Rep_1	High	[-].MEDLDQSPLVSSSDSPPRPQPAFK.[Y]	1xOxidation [M1]; 1xPhospho [S15(100)]	6.11095e-06	8.95807e-05	1	1	1	1	Q9NQC3	Q9NQC3 [1-24]	Q9NQC3 1xPhospho [S15(100)]	0	2724.22	516152		High	5.452e-05	3.606e-07	6.02	40.45
Rep_1	High	[-].MEADSPAGPGAPEPLAEGAAAEFSSLLR.[R]	1xAcetyl [N-Term]; 1xPhospho [S5(100)]	6.97835e-07	8.95807e-05	1	1	1	1	Q8IXU6	Q8IXU6 [1-28]	Q8IXU6 1xAcetyl [N-Term]; 1xPhospho [S5(100)]	0	2863.29	531568		High	5.452e-05	2.882e-08	4.91	94.38
Rep_1	High	[R].MDSNIQGIENPGFEASPPAQGIPEAK.[V]	1xDeamidated [N10]; 1xPhospho [S16(100)]	1.19012e-05	8.95807e-05	1	1	1	1	Q9H7M9	Q9H7M9 [233-258]	Q9H7M9 1xPhospho [S248(100)]	0	2778.23		Not Reliable	High	5.452e-05	7.831e-07	6.14
Rep_1	High	[R].MDSNIQGIENPGFEASPPAQGIPEAK.[V]	1xPhospho [S16(100)]	1.68979e-07	8.95807e-05	1	1	2	2	Q9H7M9	Q9H7M9 [233-258]	Q9H7M9 1xPhospho [S248(100)]	0	2777.25	3930834		High	5.452e-05	5.529e-09	7.48	50.82
Rep_1	High	[-].MESRDPAQPMSPGEATQSGARPADR.[Y]	1xAcetyl [N-Term]; 1xPhospho [S11(100)]	2.40404e-08	8.95807e-05	1	1	1	1	Q9BQG0	Q9BQG0 [1-25]	Q9BQG0 1xAcetyl [N-Term]; 1xPhospho [S11(100)]	1	2764.18	53806804		High	5.452e-05	5.705e-10	4.36	26.41
Rep_1	High	[K].ISSLLEEQFQQGK.[L]	1xPhospho [S3(100)]	0.000182454	8.95807e-05	1	1	1	1	P62241	P62241 [158-170]	P62241 1xPhospho [S160(100)]	0	1586.75	2.86168e+06		High	5.452e-05	1.896e-05	4.72	47.16
Rep_1	High	[R].LSSGFDDIDLPSAVK.[Y]	1xPhospho [S3(100)]	6.7832e-07	8.95807e-05	1	1	1	8	Q9Y446	Q9Y446 [312-326]	Q9Y446 1xPhospho [S314(100)]	0	1643.76	1.74283e+07		High	5.452e-05	2.786e-08	3.7	56.7
Rep_1	High	[R].LSSFSCGQASATPFTDIK.[S]	1xCarbamidomethyl [C6]; 1xPhospho [S3(100)]	1.34945e-06	8.95807e-05	1	1	2	3	Q14680	Q14680 [334-351]	Q14680 1xPhospho [S336(100)]	0	1996.87	1.2381e+06		High	5.452e-05	6.196e-08	3.88	48.78
Rep_1	High	[K].LPSSSGLPAADVSPATAEEPLSPSTPTR.[R]	1xPhospho [S22(98.7)]	1.50715e-11	8.95807e-05	1	1	2	5	O43149	O43149 [1497-1524]	O43149 1xPhospho [S1518(98.7)]	0	2815.34	2.80675e+07		High	5.452e-05	1.05e-13	10.11	48.56
Rep_1	High	[R].LPSSPVYEDAASFK.[A]	1xPhospho [S4(100)]	1.6194e-07	8.95807e-05	1	1	2	5	Q14247	Q14247 [415-428]	Q14247 1xPhospho [S418(100)]	0	1590.71	7.61448e+07		High	5.452e-05	5.258e-09	4.87	41.98
Rep_1	High	[R].LPSSPASPSPK.[G]	1xPhospho [S9(100)]	0.00111949	8.95807e-05	1	1	2	2	Q9H4G0	Q9H4G0 [538-548]	Q9H4G0 1xPhospho [S546(100)]	0	1147.54	4.46417e+06		High	5.452e-05	0.0001545	3.36	14.48
Rep_1	High	[R].LPSQENELLENPSVVLSTNSPAALK.[V]	1xPhospho [S3(100)]	2.89076e-08	8.95807e-05	1	1	1	2	Q96DR7	Q96DR7 [220-244]	Q96DR7 1xPhospho [S222(100)]	0	2730.36	2.67707e+06		High	5.452e-05	7.034e-10	6.18	67.94
Rep_1	High	[R].LPSPTSPFSSLSQDQAATSK.[A]	1xPhospho [S/T]	5.69263e-06	8.95807e-05	1	1	1	1	Q8WWI1	Q8WWI1 [986-1005]		0	2128.98		No Quan Values	High	5.452e-05	3.317e-07	4.93
Rep_1	High	[K].LPSNSLGFTATHNTSPAAPPTEVTICQSSEVSKPK.[L]	1xCarbamidomethyl [C26]; 1xPhospho [T14(93.7)]	1.75267e-10	8.95807e-05	1	1	1	1	Q5VT52	Q5VT52 [624-658]	Q5VT52 1xPhospho [T637(93.7)]	0	3733.78	3.70113e+06		High	5.452e-05	1.837e-12	8.91	40.28
Rep_1	High	[R].LPSLSGSDGIPYR.[T]	1xPhospho [S7(100)]	0.000445703	8.95807e-05	1	1	1	1	P21709	P21709 [904-916]	P21709 1xPhospho [S910(100)]	0	1441.67	333764		High	5.452e-05	5.357e-05	3.01	46.03
Rep_1	High	[K].IPSLGWSPSK.[H]	1xPhospho [S7(99.3)]	0.000395111	8.95807e-05	1	1	1	1	Q8IVF2	Q8IVF2 [587-596]	Q8IVF2 1xPhospho [S593(99.3)]	0	1151.55	659414		High	5.452e-05	4.651e-05	3.82	43.37
Rep_1	High	[K].IPSKEEEADMSSPTQR.[T]	1xPhospho [S12(100)]	2.90236e-06	8.95807e-05	1	1	1	3	O00515	O00515 [345-360]	O00515 1xPhospho [S356(100)]	1	1884.8	4.88586e+06		High	5.452e-05	1.517e-07	6.31	12.86
Rep_1	High	[R].LPSGSGAASPTGSAVDIR.[A]	2xPhospho [S5(100); S9(100)]	2.97989e-07	8.95807e-05	1	1	3	10	Q09666	Q09666 [208-225]	Q09666 2xPhospho [S212(100); S216(100)]	0	1802.77	2.4472e+07		High	5.452e-05	1.066e-08	7.06	36.78
Rep_1	High	[R].LPSGSGAASPTGSAVDIR.[A]	1xPhospho [S9(100)]	7.18687e-10	8.95807e-05	1	1	3	31	Q09666	Q09666 [208-225]	Q09666 1xPhospho [S216(100)]	0	1722.81	6.42931e+08		High	5.452e-05	9.51e-12	5.6	29.15
Rep_1	High	[R].IPSFFPSPEEPPSPSAPSIAK.[S]	1xPhospho [S13(100)]	2.13958e-06	8.95807e-05	1	1	1	3	Q12802	Q12802 [2697-2717]	Q12802 1xPhospho [S2709(100)]	0	2262.07	1.396e+07		High	5.452e-05	1.063e-07	5.4	61.94
Rep_1	High	[R].LPSAQTPNGTDYVASGK.[S]	1xDeamidated [N8]; 1xPhospho [T6(100)]	2.42115e-08	8.95807e-05	1	1	1	1	Q9Y520	Q9Y520 [1960-1976]	Q9Y520 1xPhospho [T1965(100)]	0	1786.79	8.29187e+06		High	5.452e-05	5.72e-10	5.38	26.86
Rep_1	High	[K].LPSSSGNSSSGNYFTPQQTSSFLKSPTPPPSSKPSSIPR.[K]	1xDeamidated [Q17]; 1xPhospho [S25(96.5)]	3.71996e-06	8.95807e-05	1	1	1	1	Q8NEM7	Q8NEM7 [468-506]	Q8NEM7 1xPhospho [S492(96.5)]	1	4117.94		No Quan Values	High	5.452e-05	2.026e-07	6.07
Rep_1	High	[K].LPQTSDDEKKDF.[-]	1xPhospho [S5(100)]	0.000127093	8.95807e-05	1	1	1	2	Q9GZT3	Q9GZT3 [98-109]	Q9GZT3 1xPhospho [S102(100)]	2	1502.64	1.75972e+07		High	5.452e-05	1.236e-05	4.59	16.4
Rep_1	High	[K].LPPTFFCGVCSDTDEDNGNGEDFQSELQK.[V]	2xCarbamidomethyl [C7; C10]; 1xPhospho [S11(100)]	6.46764e-06	8.95807e-05	1	1	2	4	P49792	P49792 [2731-2759]	P49792 1xPhospho [S2741(100)]	0	3386.35	5.11982e+06		High	5.452e-05	3.856e-07	5.26	62.95
Rep_1	High	[K].LPPQSSGVDTSPCPNSPVFR.[T]	1xCarbamidomethyl [C13]; 1xDeamidated [Q4]; 1xPhospho [S16(100)]	0.000937847	8.95807e-05	1	1	1	2	O75815	O75815 [348-367]	O75815 1xPhospho [S363(100)]	0	2222.98	6.414e+06		High	5.452e-05	0.0001264	4.51	37.31
Rep_1	High	[K].LPPQSSGVDTSPCPNSPVFR.[T]	1xCarbamidomethyl [C13]; 1xPhospho [S16(100)]	3.21519e-08	8.95807e-05	1	1	1	8	O75815	O75815 [348-367]	O75815 1xPhospho [S363(100)]	0	2221.99	18451370		High	5.452e-05	7.981e-10	6.14	37.55
Rep_1	High	[K].LPPPPPQAPPEEENESEPEEPSGVEGAAFQSR.[L]	1xDeamidated [N14]; 1xPhospho [S16(100)]	1.77934e-06	8.95807e-05	1	1	1	6	O60341	O60341 [151-182]	O60341 1xPhospho [S166(100)]	0	3479.52	5.86885e+06		High	5.452e-05	8.545e-08	6.28	44.14
Rep_1	High	[K].LPPPPPQAPPEEENESEPEEPSGVEGAAFQSR.[L]	1xPhospho [S16(100)]	5.24443e-08	8.95807e-05	1	1	1	5	O60341	O60341 [151-182]	O60341 1xPhospho [S166(100)]	0	3478.53	6.26183e+06		High	5.452e-05	1.409e-09	7.03	44
Rep_1	High	[R].LPPPFPGLEPESEGAAGGSEPEAGDSDTEGEDIFTGAAVVSK.[H]	2xPhospho [S26(89.4); T28(89.4)]	0.000785646	8.95807e-05	1	1	1	1	Q13596	Q13596 [14-55]	Q13596 2xPhospho [S39(89.4); T41(89.4)]	0	4273.83	99623.5		High	5.452e-05	0.0001026	2.57	84.46
Rep_1	High	[K].LPPASTPTSPSSPGLSPVPPPDKVDGFSR.[R]	1xPhospho [T/S]	1.78842e-07	8.95807e-05	1	1	1	1	Q15173	Q15173 [5-33]		1	2967.45	1.338e+06		High	5.452e-05	5.892e-09	6.07	46.32
Rep_1	High	[R].LPNTYPNSSSPGPGGLGGSVHYATMAR.[S]	1xOxidation [M25]; 1xPhospho [S10(96.3)]	4.75393e-11	8.95807e-05	1	1	2	2	Q96N67	Q96N67 [855-881]	Q96N67 1xPhospho [S864(96.3)]	0	2784.24	8.0203e+06		High	5.452e-05	4.022e-13	9.12	36.39
Rep_1	High	[R].LPNTYPNSSSPGPGGLGGSVHYATMAR.[S]	1xPhospho [S10(100)]	1.69161e-10	8.95807e-05	1	1	2	7	Q96N67	Q96N67 [855-881]	Q96N67 1xPhospho [S864(100)]	0	2768.25	5.39966e+07		High	5.452e-05	1.758e-12	8.43	40.88
Rep_1	High	[R].LPNLSSPSAEGPPGPPSGPAPR.[K]	1xPhospho [S6(100)]	2.72041e-10	8.95807e-05	1	1	2	2	O60784	O60784 [457-478]	O60784 1xPhospho [S462(100)]	0	2162.03	5.56245e+06		High	5.452e-05	3.063e-12	5.88	39.1
Rep_1	High	[R].LPNGLGGPNGFPKPTPEEGPPELNRQSPNSSSAAASVASR.[R]	2xDeamidated [N9; N]; 1xPhospho [S27(99.8)]	8.06648e-09	8.95807e-05	1	1	2	2	Q9H1B7	Q9H1B7 [189-228]	Q9H1B7 1xPhospho [S215(99.8)]	1	4066.91	1.95221e+06		High	5.452e-05	1.592e-10	10.41	45.24
Rep_1	High	[R].LPNGLGGPNGFPKPTPEEGPPELNRQSPNSSSAAASVASR.[R]	1xDeamidated [N9]; 1xPhospho [S27(99.9)]	2.62039e-11	8.95807e-05	1	1	1	3	Q9H1B7	Q9H1B7 [189-228]	Q9H1B7 1xPhospho [S215(99.9)]	1	4065.93	9893779		High	5.452e-05	2.011e-13	12.59	44.84
Rep_1	High	[R].LPNGLGGPNGFPKPTPEEGPPELNRQSPNSSSAAASVASR.[R]	1xPhospho [S27(94.2)]	6.60062e-10	8.95807e-05	1	1	1	1	Q9H1B7	Q9H1B7 [189-228]	Q9H1B7 1xPhospho [S215(94.2)]	1	4064.95	4.94558e+06		High	5.452e-05	8.638e-12	12.09	43.16
Rep_1	High	[K].LPPTFFCGVCSDTDEDNGNGEDFQSELQK.[V]	2xCarbamidomethyl [C7; C10]; 1xDeamidated [N]; 1xPhospho [S11(98.1)]	3.82698e-06	8.95807e-05	1	1	3	3	P49792	P49792 [2731-2759]	P49792 1xPhospho [S2741(98.1)]	0	3387.33		No Quan Values	High	5.452e-05	2.099e-07	4.96
Rep_1	High	[R].LPSTSGSEGVPFR.[T]	1xPhospho [S7(100)]	6.84514e-06	8.95807e-05	1	1	2	3	P29317	P29317 [895-907]	P29317 1xPhospho [S901(100)]	0	1413.64	27614483		High	5.452e-05	4.114e-07	4.47	34.82
Rep_1	High	[K].LPSVPTVDSVSQDPVSNMSITER.[L]	1xPhospho [S11(98.7)]	1.74189e-06	8.95807e-05	1	1	1	1	P50851	P50851 [1777-1799]	P50851 1xPhospho [S1787(98.7)]	0	2538.18	6.48239e+06		High	5.452e-05	8.337e-08	6.77	57.53
Rep_1	High	[K].LPSVPTVDSVSQDPVSNMSITER.[L]	1xOxidation [M18]; 1xPhospho [S11(98.2)]	1.54407e-06	8.95807e-05	1	1	1	1	P50851	P50851 [1777-1799]	P50851 1xPhospho [S1787(98.2)]	0	2554.17	1.5748e+06		High	5.452e-05	7.297e-08	5.82	49.21
Rep_1	High	[K].LQLSDEESVFEEALMSPDTR.[Y]	1xPhospho [S4(98.8)]	8.21455e-07	8.95807e-05	1	1	2	3	Q86SQ0	Q86SQ0 [486-505]	Q86SQ0 1xPhospho [S489(98.8)]	0	2376.03	881860		High	5.452e-05	3.498e-08	5.05	77.86
Rep_1	High	[K].LQINSPPFDQPMSR.[R]	1xPhospho [S5(100)]	4.74347e-05	8.95807e-05	1	1	1	1	Q00537	Q00537 [161-174]	Q00537 1xPhospho [S165(100)]	0	1709.77	1.26317e+06		High	5.452e-05	3.947e-06	4.12	46.27
Rep_1	High	[R].IQIISTDSAVASPQR.[I]	1xPhospho [S12(100)]	1.62265e-06	8.95807e-05	1	1	1	4	P49116	P49116 [8-22]	P49116 1xPhospho [S19(100)]	0	1665.82	6.95458e+06		High	5.452e-05	7.717e-08	5.14	35.51
Rep_1	High	[R].LQLLSPQVDINSPINAK.[K]	1xPhospho [S12(100)]	1.57727e-06	8.95807e-05	1	1	1	2	O94915	O94915 [833-849]	O94915 1xPhospho [S844(100)]	0	1930	4.51538e+06		High	5.452e-05	7.455e-08	6.32	57.9
Rep_1	High	[R].LQGVGALGQAASDNSGPEDAKR.[Q]	1xPhospho [S15(100)]	7.85662e-08	8.95807e-05	1	2	1	1	Q5JPE7	Q5JPE7 [1191-1212]	Q5JPE7 1xPhospho [S1205(100)]	1	2221.02	2.9744e+06		High	5.452e-05	2.259e-09	9.17	25.63
Rep_1	High	[R].LQGFIPCRIPSASPQTQR.[K]	1xCarbamidomethyl [C7]; 1xPhospho [S/T]	0.000111866	8.95807e-05	1	1	1	1	Q13233	Q13233 [1006-1023]		1	2136.04	3.71064e+06		High	5.452e-05	1.065e-05	4.88	40.27
Rep_1	High	[R].IQFKPDDGISPER.[A]	1xPhospho [S10(100)]	8.85281e-05	8.95807e-05	1	1	1	1	Q96I24	Q96I24 [287-299]	Q96I24 1xPhospho [S296(100)]	0	1581.73		No Quan Values	High	5.452e-05	8.126e-06	4.82
Rep_1	High	[K].LQEYQSAIKVEPASPPYYSEK.[T]	1xPhospho [S14(100)]	1.40247e-08	8.95807e-05	1	1	1	2	P37231	P37231 [99-119]	P37231 1xPhospho [S112(100)]	1	2507.17	13349509		High	5.452e-05	3.048e-10	8.69	39.29
Rep_1	High	[R].IQEQVQQTLAR.[K]	1xPhospho [T8(100)]	6.34384e-05	8.95807e-05	1	1	1	2	Q99959	Q99959 [56-66]	Q99959 1xPhospho [T63(100)]	0	1393.68	2.08184e+07		High	5.452e-05	5.54e-06	4.95	17.75
Rep_1	High	[R].IQEQSTSPDTSLGSTTPSSHTLELVALDSEVLR.[D]	1xPhospho [T6(95.7)]	1.29463e-09	8.95807e-05	1	1	2	2	Q17R98	Q17R98 [60-92]	Q17R98 1xPhospho [T65(95.7)]	0	3578.71	2.85591e+06		High	5.452e-05	1.888e-11	7.53	67.82
Rep_1	High	[K].LQELNAHIVVSDPEDITDCPR.[T]	1xCarbamidomethyl [C19]; 1xPhospho [S11(100)]	5.23851e-05	8.95807e-05	1	1	1	1	Q16513	Q16513 [100-120]	Q16513 1xPhospho [S110(100)]	0	2501.14	308973		High	5.452e-05	4.4e-06	5.38	47.4
Rep_1	High	[R].LQELCQILGEAVAPAHVPAPSPQGPGGLQGAST.[-]	1xCarbamidomethyl [C5]; 1xDeamidated [Q23]; 1xPhospho [S21(100)]	0.000157215	8.95807e-05	1	1	1	1	P33897	P33897 [713-745]	P33897 1xPhospho [S733(100)]	0	3331.6		Not Reliable	High	5.452e-05	1.583e-05	5.16
Rep_1	High	[R].LQELCQILGEAVAPAHVPAPSPQGPGGLQGAST.[-]	1xCarbamidomethyl [C5]; 1xPhospho [S21(100)]	3.37506e-05	8.95807e-05	1	1	2	2	P33897	P33897 [713-745]	P33897 1xPhospho [S733(100)]	0	3330.62	1.72926e+06		High	5.452e-05	2.642e-06	5.96	72.92
Rep_1	High	[K].LQELASPPAGRPTPAPR.[K]	1xPhospho [S6(100)]	0.000395111	8.95807e-05	1	1	1	3	Q8N3F8	Q8N3F8 [290-306]	Q8N3F8 1xPhospho [S295(100)]	0	1837.93	2.03696e+07		High	5.452e-05	4.66e-05	4.02	22.98
Rep_1	High	[K].LQEEGGGSDEEETGSPSEDGMQSAR.[T]	1xPhospho [S8(100)]	1.14866e-05	8.95807e-05	1	1	1	1	Q13610	Q13610 [43-67]	Q13610 1xPhospho [S50(100)]	0	2662.01	3.2654e+06		High	5.452e-05	7.55e-07	4.08	20.93
Rep_1	High	[R].LQEDPNYSPQRFPNAQR.[A]	1xPhospho [S8(100)]	0.000256411	8.95807e-05	1	1	1	1	P46379	P46379 [1110-1126]	P46379 1xPhospho [S1117(100)]	1	2139.96	37797096		High	5.452e-05	2.816e-05	3.56	24.63
Rep_1	High	[R].LQDSRSLDGLSEACGGAGSSGSAESGAGGGR.[R]	1xCarbamidomethyl [C14]; 1xPhospho [S6(98.7)]	1.39406e-11	8.95807e-05	1	1	1	1	Q96GS4	Q96GS4 [163-193]	Q96GS4 1xPhospho [S168(98.7)]	1	2933.23	3.47815e+06		High	5.452e-05	9.657e-14	9.38	25.45
Rep_1	High	[R].IQDPTEDAEAEDTPRKR.[L]	1xPhospho [T13(100)]	0.0007801	8.95807e-05	1	1	1	1	O96028	O96028 [532-548]	O96028 1xPhospho [T544(100)]	2	2050.91	903274		High	5.452e-05	0.0001022	5.93	11.58
Rep_1	High	[R].LQDGTPQAALSPLTPAR.[L]	1xPhospho [S11(99.2)]	5.61247e-06	8.95807e-05	1	1	1	2	P53814	P53814 [347-363]	P53814 1xPhospho [S357(99.2)]	0	1815.9	1.87986e+06		High	5.452e-05	3.273e-07	4.77	41.12
Rep_1	High	[R].IQAQFGPLAQLSPQER.[L]	1xPhospho [S12(100)]	1.52536e-05	8.95807e-05	1	1	1	2	P51692	P51692 [182-197]	P51692 1xPhospho [S193(100)]	0	1862.92	1.8004e+06		High	5.452e-05	1.045e-06	5.5	51.48
Rep_1	High	[R].LQALLQDLSEVSAPPLPPTSPGRDVAQDP.[-]	1xDeamidated [Q6]; 1xPhospho [T/S]	0.000360332	8.95807e-05	1	1	1	1	Q8WVB3	Q8WVB3 [458-486]		1	3092.52		Not Reliable	High	5.452e-05	4.154e-05	4.47
Rep_1	High	[R].LQALLQDLSEVSAPPLPPTSPGRDVAQDP.[-]	1xPhospho [T/S]	0.000101295	8.95807e-05	1	1	1	3	Q8WVB3	Q8WVB3 [458-486]		1	3091.53	1.67158e+06		High	5.452e-05	9.547e-06	5.03	75.55
Rep_1	High	[R].LQAALDDEEAGGRPAMEPGNGSLDLGGDSAGR.[S]	1xPhospho [S29(100)]	7.59815e-07	8.95807e-05	1	1	1	1	Q00839	Q00839 [38-69]	Q00839 1xPhospho [S66(100)]	0	3206.41	1.6179e+06		High	5.452e-05	3.17e-08	7.37	43.6
Rep_1	High	[R].IPYQSPVSSSESAPGTIMNGHGGGR.[S]	2xDeamidated [Q4; N19]; 1xOxidation [M18]; 1xPhospho [S/Y/T]	0.000944513	8.95807e-05	1	1	1	1	Q5T6F2	Q5T6F2 [626-650]		0	2584.1		No Quan Values	High	5.452e-05	0.0001275	2.64
Rep_1	High	[R].IPYQSPVSSSESAPGTIMNGHGGGR.[S]	1xDeamidated [N19]; 1xPhospho [S5(100)]	2.41147e-10	8.95807e-05	1	1	1	1	Q5T6F2	Q5T6F2 [626-650]	Q5T6F2 1xPhospho [S630(100)]	0	2567.12	5934139		High	5.452e-05	2.675e-12	7.87	34.42
Rep_1	High	[R].IPYQSPVSSSESAPGTIMNGHGGGR.[S]	1xPhospho [S5(100)]	2.1792e-11	8.95807e-05	1	1	1	1	Q5T6F2	Q5T6F2 [626-650]	Q5T6F2 1xPhospho [S630(100)]	0	2566.14	5.93439e+06		High	5.452e-05	1.625e-13	9.34	33.69
Rep_1	High	[R].IPVEGPLSPSR.[G]	1xPhospho [S8(100)]	0.00100668	8.95807e-05	1	1	1	1	O00512	O00512 [680-690]	O00512 1xPhospho [S687(100)]	0	1231.61	6194026		High	5.452e-05	0.0001371	4.03	30.39
Rep_1	High	[K].LPTAPFGCAPGTSFLQVTPPTSQNTTAR.[N]	1xCarbamidomethyl [C8]; 1xDeamidated [Q16]; 1xPhospho [T18(100)]	3.06563e-07	8.95807e-05	1	1	1	3	Q8ND82	Q8ND82 [523-550]	Q8ND82 1xPhospho [T540(100)]	0	2998.4	4.7956e+06		High	5.452e-05	1.104e-08	6.67	65.87
Rep_1	High	[K].LPTAPFGCAPGTSFLQVTPPTSQNTTAR.[N]	1xCarbamidomethyl [C8]; 1xPhospho [T18(100)]	9.22989e-09	8.95807e-05	1	1	1	2	Q8ND82	Q8ND82 [523-550]	Q8ND82 1xPhospho [T540(100)]	0	2997.42	8310126		High	5.452e-05	1.859e-10	9.25	66.22
Rep_1	High	[R].LPLCSLPGEPGNGPDQQLQRSPPEFQ.[-]	1xCarbamidomethyl [C4]; 1xDeamidated [N12]; 1xPhospho [S21(100)]	0.000308304	8.95807e-05	1	1	1	1	Q96GX2	Q96GX2 [72-97]	Q96GX2 1xPhospho [S92(100)]	1	2942.34	2.16309e+06		High	5.452e-05	3.481e-05	6.15	58.37
Rep_1	High	[K].LQLSDEESVFEEALMSPDTR.[Y]	1xOxidation [M15]; 1xPhospho [S4(100)]	7.14266e-06	8.95807e-05	1	1	1	2	Q86SQ0	Q86SQ0 [486-505]	Q86SQ0 1xPhospho [S489(100)]	0	2392.03	993586		High	5.452e-05	4.35e-07	4.65	72.49
Rep_1	High	[R].LPHSSSSENIK.[S]	1xPhospho [S6(100)]	0.000285178	8.95807e-05	1	1	1	2	Q76I76	Q76I76 [1212-1222]	Q76I76 1xPhospho [S1217(100)]	0	1278.57	9915886		High	5.452e-05	3.188e-05	4.62	8.72
Rep_1	High	[R].LPGSDNLYDDPYQPEITPSPLQPPAAPAPTSTTSSAR.[R]	1xDeamidated [Q22]; 1xPhospho [T/S/Y]	0.000731915	8.95807e-05	1	1	1	4	Q9UL54	Q9UL54 [419-455]		0	3932.81	133835		High	5.452e-05	9.514e-05	5.89	63.73
Rep_1	High	[R].LNHSPPQSSSR.[Y]	1xPhospho [S4(100)]	0.000328613	8.95807e-05	1	1	1	2	Q5T8P6	Q5T8P6 [124-134]	Q5T8P6 1xPhospho [S127(100)]	0	1289.56	11122919		High	5.452e-05	3.732e-05	5.19	6.82
Rep_1	High	[K].LNFDMTASPK.[I]	1xPhospho [S8(100)]	0.00101383	8.95807e-05	1	1	1	2	Q9ULU4	Q9ULU4 [399-408]	Q9ULU4 1xPhospho [S406(100)]	0	1203.51	2.36641e+07		High	5.452e-05	0.0001384	3.84	36.38
Rep_1	High	[K].IMSSIGEGIDFSQER.[Q]	1xPhospho [S4(100)]	4.35655e-05	8.95807e-05	1	1	1	1	Q92625	Q92625 [674-688]	Q92625 1xPhospho [S677(100)]	0	1748.76	5630359		High	5.452e-05	3.552e-06	4.16	49.78
Rep_1	High	[K].LMSLLTSPHQPPPPPPASASPSAVPNGPQSPK.[Q]	1xDeamidated [N/Q]; 1xOxidation [M2]; 1xPhospho [S30(100)]	8.1565e-07	8.95807e-05	1	1	2	2	Q96RU3	Q96RU3 [330-361]	Q96RU3 1xPhospho [S359(100)]	0	3281.59		Not Reliable	High	5.452e-05	3.452e-08	6.09
Rep_1	High	[K].LMSLLTSPHQPPPPPPASASPSAVPNGPQSPK.[Q]	1xOxidation [M2]; 1xPhospho [S30(100)]	1.39966e-09	8.95807e-05	1	1	1	3	Q96RU3	Q96RU3 [330-361]	Q96RU3 1xPhospho [S359(100)]	0	3280.61	2.50542e+06		High	5.452e-05	2.075e-11	7.86	38.87
Rep_1	High	[K].LMSLLTSPHQPPPPPPASASPSAVPNGPQSPK.[Q]	3xDeamidated [Q10; N26; Q29]; 1xPhospho [S30(100)]	3.35121e-05	8.95807e-05	1	1	1	1	Q96RU3	Q96RU3 [330-361]	Q96RU3 1xPhospho [S359(100)]	0	3267.56		Not Reliable	High	5.452e-05	2.634e-06	5.29
Rep_1	High	[K].LMSLLTSPHQPPPPPPASASPSAVPNGPQSPK.[Q]	1xDeamidated [N/Q]; 1xPhospho [S30(100)]	4.97051e-10	8.95807e-05	1	1	2	3	Q96RU3	Q96RU3 [330-361]	Q96RU3 1xPhospho [S359(100)]	0	3265.6	8.17151e+06		High	5.452e-05	6.193e-12	9.31	45.98
Rep_1	High	[K].LMSLLTSPHQPPPPPPASASPSAVPNGPQSPK.[Q]	1xPhospho [S30(100)]	1.14885e-12	8.95807e-05	1	1	1	6	Q96RU3	Q96RU3 [330-361]	Q96RU3 1xPhospho [S359(100)]	0	3264.61	9494848		High	5.452e-05	5.23e-15	11.34	44.63
Rep_1	High	[R].IMPDSNDSPPAEREPGEVVDSLVGK.[Q]	1xOxidation [M2]; 1xPhospho [S8(100)]	1.79557e-05	8.95807e-05	1	1	1	1	Q9Y657	Q9Y657 [192-216]	Q9Y657 1xPhospho [S199(100)]	1	2734.23	2.28393e+06		High	5.452e-05	1.271e-06	4.97	47.6
Rep_1	High	[R].IMPDSNDSPPAEREPGEVVDSLVGK.[Q]	1xPhospho [S8(100)]	1.06247e-05	8.95807e-05	1	1	1	1	Q9Y657	Q9Y657 [192-216]	Q9Y657 1xPhospho [S199(100)]	1	2718.23	6645999		High	5.452e-05	6.869e-07	5.04	50.75
Rep_1	High	[R].IMNTFSVVPSPK.[V]	1xPhospho [S10(100)]	6.90724e-05	8.95807e-05	2	4	1	1	P07437; P68371	P07437 [163-174]; P68371 [163-174]	P07437 1xPhospho [S172(100)]; P68371 1xPhospho [S172(100)]	0	1399.67	1803973	Shared	High	5.452e-05	6.103e-06	4.73	46.18
Rep_1	High	[K].IMNMIEEIKTPASTPVSGTPQASPMIER.[S]	2xPhospho [T19(100); S23(100)]	6.25451e-05	8.95807e-05	1	1	1	1	Q9UHR4	Q9UHR4 [239-266]	Q9UHR4 2xPhospho [T257(100); S261(100)]	1	3188.45		No Quan Values	High	5.452e-05	5.436e-06	5.99
Rep_1	High	[K].IMNMIEEIKTPASTPVSGTPQASPMIER.[S]	1xPhospho [S23(100)]	2.40887e-07	8.95807e-05	1	1	1	1	Q9UHR4	Q9UHR4 [239-266]	Q9UHR4 1xPhospho [S261(100)]	1	3108.48	1.65286e+06		High	5.452e-05	8.335e-09	8.71	55.96
Rep_1	High	[R].INKTSPVTASDPAGPSYAAATLQASSAASSASPVSR.[A]	1xPhospho [S5(97.9)]	9.63106e-09	8.95807e-05	1	1	2	3	P18887	P18887 [195-230]	P18887 1xPhospho [S199(97.9)]	1	3498.67	11407423		High	5.452e-05	1.954e-10	10.51	42.88
Rep_1	High	[K].LMLSTSEYSQSPK.[M]	1xOxidation [M2]; 1xPhospho [S11(99.3)]	2.70905e-05	8.95807e-05	1	1	1	1	Q12888	Q12888 [515-527]	Q12888 1xPhospho [S525(99.3)]	0	1566.68	594232		High	5.452e-05	2.05e-06	4.55	26.89
Rep_1	High	[K].LMETSMGFSSNAPTSPVVYQLPTK.[S]	2xOxidation [M2; M6]; 1xPhospho [S15(100)]	0.000242274	8.95807e-05	1	1	1	1	Q8IWI9	Q8IWI9 [837-860]	Q8IWI9 1xPhospho [S851(100)]	0	2697.22	197719		High	5.452e-05	2.635e-05	2.67	48.15
Rep_1	High	[K].LMETSMGFSSNAPTSPVVYQLPTK.[S]	1xPhospho [S15(100)]	3.44082e-06	8.95807e-05	1	1	1	1	Q8IWI9	Q8IWI9 [837-860]	Q8IWI9 1xPhospho [S851(100)]	0	2665.23	6079690		High	5.452e-05	1.848e-07	5.7	59
Rep_1	High	[R].IMETDPLQQGQALASALK.[N]	1xPhospho [S15(100)]	8.54446e-05	8.95807e-05	1	1	1	1	Q9NVN8	Q9NVN8 [529-546]	Q9NVN8 1xPhospho [S543(100)]	0	1993.97	408956		High	5.452e-05	7.797e-06	4.65	61.99
Rep_1	High	[R].IMEETSGMEEEEEEESIAAVPGRR.[G]	1xPhospho [S6(98)]	0.000617467	8.95807e-05	1	1	1	1	Q9UIF9	Q9UIF9 [1046-1069]	Q9UIF9 1xPhospho [S1051(98)]	1	2788.17	920440		High	5.452e-05	7.785e-05	4.55	41.31
Rep_1	High	[R].ILVSIGESFGTSEK.[F]	1xPhospho [S12(98.8)]	0.000944513	8.95807e-05	1	1	2	3	P06400	P06400 [831-844]	P06400 1xPhospho [S842(98.8)]	0	1546.74	2.88474e+06		High	5.452e-05	0.0001272	3.95	49.26
Rep_1	High	[K].LLVDSQGLSGCSPR.[D]	1xCarbamidomethyl [C11]; 1xPhospho [S12(100)]	1.99709e-05	8.95807e-05	1	1	1	1	O94885	O94885 [710-723]	O94885 1xPhospho [S721(100)]	0	1568.71	1.35924e+06		High	5.452e-05	1.441e-06	4.68	34.63
Rep_1	High	[K].LITPPPPPPSPER.[V]	1xPhospho [S10(100)]	7.83239e-06	8.95807e-05	1	1	1	3	Q96HE9	Q96HE9 [31-43]	Q96HE9 1xPhospho [S40(100)]	0	1477.75	3.63617e+06		High	5.452e-05	4.816e-07	5.13	29.56
Rep_1	High	[K].IISTTASKTETPIVSK.[S]	1xPhospho [T11(100)]	3.81933e-07	8.95807e-05	1	1	1	3	O95292	O95292 [140-155]	O95292 1xPhospho [T150(100)]	1	1755.91	3.92834e+07		High	5.452e-05	1.428e-08	6.37	18.09
Rep_1	High	[R].LLSSNEDDANILSSPTDR.[S]	1xPhospho [S14(100)]	1.26993e-08	8.95807e-05	1	1	3	6	O75448	O75448 [860-877]	O75448 1xPhospho [S873(100)]	0	2026.9	4.75483e+06		High	5.452e-05	2.705e-10	5.62	48.41
Rep_1	High	[R].ILSQSTDSLNMR.[N]	1xPhospho [S5(99.2)]	0.000123539	8.95807e-05	1	1	1	2	Q92974	Q92974 [170-181]	Q92974 1xPhospho [S174(99.2)]	0	1444.65	1.49244e+07		High	5.452e-05	1.204e-05	4.25	32.1
Rep_1	High	[K].IISNASCTTNCLAPLAK.[V]	2xCarbamidomethyl [C7; C11]; 1xDeamidated [N10]; 1xPhospho [S6(100)]	0.00060448	8.95807e-05	1	1	1	1	P04406	P04406 [146-162]	P04406 1xPhospho [S151(100)]	0	1914.87		No Quan Values	High	5.452e-05	7.618e-05	2.04
Rep_1	High	[K].IISNASCTTNCLAPLAK.[V]	2xCarbamidomethyl [C7; C11]; 1xPhospho [S6(100)]	1.23937e-06	8.95807e-05	1	1	2	5	P04406	P04406 [146-162]	P04406 1xPhospho [S151(100)]	0	1913.89	23533507		High	5.452e-05	5.65e-08	4.21	37.09
Rep_1	High	[R].LLSMPGAQGAAAAGSEPPPATTSPEGQPK.[V]	1xDeamidated [Q8]; 1xOxidation [M4]; 1xPhospho [T/S]	0.000141354	8.95807e-05	1	1	1	1	Q96KQ7	Q96KQ7 [151-179]		0	2815.29	822843		High	5.452e-05	1.399e-05	4.3	29.31
Rep_1	High	[K].LMLSTSEYSQSPK.[M]	1xPhospho [S11(100)]	7.50614e-06	8.95807e-05	1	1	2	2	Q12888	Q12888 [515-527]	Q12888 1xPhospho [S525(100)]	0	1550.68	4.05597e+06		High	5.452e-05	4.598e-07	4.97	31.58
Rep_1	High	[R].INKTSPVTASDPAGPSYAAATLQASSAASSASPVSR.[A]	1xDeamidated [Q23]; 1xPhospho [T/S/Y]	2.1353e-07	8.95807e-05	1	1	1	1	P18887	P18887 [195-230]		1	3499.66		No Quan Values	High	5.452e-05	7.242e-09	5.08
Rep_1	High	[R].INKTSPVTASDPAGPSYAAATLQASSAASSASPVSR.[A]	2xPhospho [S5(97.5); S32(99.9)]	5.91632e-08	8.95807e-05	1	1	2	2	P18887	P18887 [195-230]	P18887 2xPhospho [S199(97.5); S226(99.9)]	1	3578.64	5.70179e+06		High	5.452e-05	1.624e-09	9.75	44.53
Rep_1	High	[R].INKTSPVTASDPAGPSYAAATLQASSAASSASPVSR.[A]	1xDeamidated [N/Q]; 2xPhospho [S16(95); S32(99.9)]	7.94426e-06	8.95807e-05	1	1	2	2	P18887	P18887 [195-230]	P18887 2xPhospho [S210(95); S226(99.9)]	1	3579.63		No Quan Values	High	5.452e-05	4.898e-07	7.81
Rep_1	High	[R].LPGSDNLYDDPYQPEITPSPLQPPAAPAPTSTTSSAR.[R]	1xPhospho [S/T/Y]	7.15651e-05	8.95807e-05	1	1	1	1	Q9UL54	Q9UL54 [419-455]		0	3931.83	1.02218e+06		High	5.452e-05	6.353e-06	6.27	63.65
Rep_1	High	[R].LPGPTGSVVSTGTSFSSSSPGLASAGAAEGK.[Q]	2xPhospho [S10(92.4); S19(99.9)]	3.98533e-07	8.95807e-05	1	1	2	2	Q7Z434	Q7Z434 [240-270]	Q7Z434 2xPhospho [S249(92.4); S258(99.9)]	0	2924.3	5.29501e+06		High	5.452e-05	1.496e-08	4.38	53.18
Rep_1	High	[R].LPGPTGSVVSTGTSFSSSSPGLASAGAAEGK.[Q]	1xPhospho [S19(100)]	4.86589e-10	8.95807e-05	1	1	3	5	Q7Z434	Q7Z434 [240-270]	Q7Z434 1xPhospho [S258(100)]	0	2844.33	1.15307e+07		High	5.452e-05	6.04e-12	7.85	47.58
Rep_1	High	[R].IPEPESPAKPNVPTASTAPPADSR.[D]	1xPhospho [S6(100)]	3.34151e-10	8.95807e-05	1	1	1	1	Q9BZL4	Q9BZL4 [504-527]	Q9BZL4 1xPhospho [S509(100)]	0	2509.2	3726461		High	5.452e-05	3.902e-12	7.21	27.17
Rep_1	High	[K].IPEISIQDMTAQVTSPSGK.[T]	1xPhospho [S15(98.5)]	9.96781e-06	8.95807e-05	1	1	1	1	P21333	P21333 [2166-2184]	P21333 1xPhospho [S2180(98.5)]	0	2081.98	1.23953e+06		High	5.452e-05	6.373e-07	6.06	58.84
Rep_1	High	[K].LPEDDEPPARPPPPPPASVSPQAEPVWTPPAPAPAAPPSTPAAPK.[R]	1xDeamidated [Q22]; 1xPhospho [T28(99.8)]	8.36463e-05	8.95807e-05	1	1	2	2	Q9NQC3	Q9NQC3 [133-177]	Q9NQC3 1xPhospho [T160(99.8)]	0	4573.23	2.13198e+06		High	5.452e-05	7.589e-06	6.28	52.71
Rep_1	High	[K].LPEDDEPPARPPPPPPASVSPQAEPVWTPPAPAPAAPPSTPAAPK.[R]	1xPhospho [T28(99.5)]	8.8987e-06	8.95807e-05	1	1	1	1	Q9NQC3	Q9NQC3 [133-177]	Q9NQC3 1xPhospho [T160(99.5)]	0	4572.25	1.2967e+06		High	5.452e-05	5.604e-07	6.94	52.52
Rep_1	High	[R].LPEASQSPLVLK.[Q]	1xPhospho [S7(100)]	3.32096e-06	8.95807e-05	1	1	1	1	Q13330	Q13330 [516-527]	Q13330 1xPhospho [S522(100)]	0	1361.71	6512402		High	5.452e-05	1.778e-07	5.77	37.53
Rep_1	High	[R].LPDSSNKIEEDRCSNSADITGPSFIR.[S]	1xCarbamidomethyl [C13]; 1xPhospho [S/T]	0.000242274	8.95807e-05	1	1	1	1	Q52LW3	Q52LW3 [506-531]		2	2988.34	3.69664e+06		High	5.452e-05	2.627e-05	5.6	36.95
Rep_1	High	[K].LPCLSPPSYTFPAPAAVIPTEAAIYQPSVILNPR.[A]	1xCarbamidomethyl [C3]; 1xDeamidated [Q26]; 1xPhospho [S5(97.9)]	2.78698e-05	8.95807e-05	1	1	1	1	Q6NXG1	Q6NXG1 [549-582]	Q6NXG1 1xPhospho [S553(97.9)]	0	3731.88		No Quan Values	High	5.452e-05	2.114e-06	4.3
Rep_1	High	[K].LPCLSPPSYTFPAPAAVIPTEAAIYQPSVILNPR.[A]	1xCarbamidomethyl [C3]; 1xPhospho [S/T/Y]	0.000128908	8.95807e-05	1	1	1	3	Q6NXG1	Q6NXG1 [549-582]		0	3730.9	208555		High	5.452e-05	1.259e-05	3.26	91.61
Rep_1	High	[K].IPCKSSPELEDTATSSK.[R]	1xCarbamidomethyl [C3]; 1xPhospho [S6(100)]	1.17463e-08	8.95807e-05	1	1	2	5	P46013	P46013 [2823-2839]	P46013 1xPhospho [S2828(100)]	1	1929.85	44616299		High	5.452e-05	2.479e-10	6.02	15.62
Rep_1	High	[K].IPCESPPLEVVDTTASTKR.[H]	1xCarbamidomethyl [C3]; 1xPhospho [S5(100)]	1.80309e-10	8.95807e-05	1	1	1	2	P46013	P46013 [2704-2722]	P46013 1xPhospho [S2708(100)]	1	2180.03	6040074		High	5.452e-05	1.899e-12	8.63	37.55
Rep_1	High	[K].IPCESPPLEVVDTTASTK.[R]	1xCarbamidomethyl [C3]; 1xPhospho [S5(100)]	1.30646e-08	8.95807e-05	1	1	1	7	P46013	P46013 [2704-2721]	P46013 1xPhospho [S2708(100)]	0	2023.93	1.13156e+07		High	5.452e-05	2.797e-10	6.44	44.88
Rep_1	High	[R].IPAVTLAVTSVAGSPAR.[C]	1xPhospho [S14(100)]	4.41009e-06	8.95807e-05	1	1	1	2	Q9Y4B5	Q9Y4B5 [183-199]	Q9Y4B5 1xPhospho [S196(100)]	0	1689.89	2.41463e+06		High	5.452e-05	2.471e-07	5.67	52.82
Rep_1	High	[R].LNYGIPAIVK.[L]	1xPhospho [Y3(100)]	0.000758306	8.95807e-05	1	1	1	1	P14923	P14923 [478-487]	P14923 1xPhospho [Y480(100)]	0	1167.62	261732		High	5.452e-05	9.913e-05	2.92	43.51
Rep_1	High	[K].LNTDSVADGLSSLAPVSPSQSLASPPTFPIPDSSR.[T]	1xPhospho [T3(99.8)]	5.18095e-07	8.95807e-05	1	1	1	2	Q6ZNC4	Q6ZNC4 [241-275]	Q6ZNC4 1xPhospho [T243(99.8)]	0	3590.73	2.31088e+06		High	5.452e-05	2.029e-08	5.18	77.37
Rep_1	High	[K].LNSSSSSSSNSSNEREDFDSTSSSSSTPPLQPR.[D]	1xPhospho [T27(99.9)]	1.66266e-08	8.95807e-05	1	1	1	1	Q13620	Q13620 [59-91]	Q13620 1xPhospho [T85(99.9)]	1	3541.48	8.08154e+06		High	5.452e-05	3.716e-10	11.12	23.83
Rep_1	High	[K].INSSPNVNTTASGVEDLNIIQVTIPDDDNER.[L]	1xPhospho [S/T]	1.38272e-08	8.95807e-05	1	1	1	1	P78347	P78347 [828-858]		0	3420.58	2.74109e+06		High	5.452e-05	2.996e-10	6.05	70.02
Rep_1	High	[R].LNSPPSSIYK.[S]	1xPhospho [S3(100)]	0.000613107	8.95807e-05	1	1	1	4	Q53EP0	Q53EP0 [206-215]	Q53EP0 1xPhospho [S208(100)]	0	1185.56	7.10647e+07		High	5.452e-05	7.722e-05	3.3	22.78
Rep_1	High	[K].LNSEASPSREAINGQR.[E]	1xPhospho [S3(98.2)]	0.000395111	8.95807e-05	1	1	1	1	Q13111	Q13111 [136-151]	Q13111 1xPhospho [S138(98.2)]	1	1808.83	4639194		High	5.452e-05	4.629e-05	5.18	11.79
Rep_1	High	[R].INPPSSGGTSSSPIK.[A]	1xPhospho [S12(100)]	4.05035e-06	8.95807e-05	1	1	3	23	P14859	P14859 [437-451]	P14859 1xPhospho [S448(100)]	0	1508.7	3.64771e+07		High	5.452e-05	2.238e-07	3.64	15.96
Rep_1	High	[K].LNNSSPNSSGGVKEDCTASMEPSAIELPDYLIK.[Y]	1xCarbamidomethyl [C16]; 1xDeamidated [N7]; 1xPhospho [S19(90.8)]	0.000543527	8.95807e-05	1	1	1	3	O00472	O00472 [499-531]	O00472 1xPhospho [S517(90.8)]	1	3604.61		Not Reliable	High	5.452e-05	6.72e-05	5.09
Rep_1	High	[K].LNNSSPNSSGGVKEDCTASMEPSAIELPDYLIK.[Y]	1xCarbamidomethyl [C16]; 1xPhospho [S/T/Y]	0.000182454	8.95807e-05	1	1	1	1	O00472	O00472 [499-531]		1	3603.62	1.41254e+06		High	5.452e-05	1.892e-05	5.07	63.22
Rep_1	High	[K].LNLSPSQYINEENLPVYPDEINSSDSINIETEEK.[A]	2xDeamidated [N10; N13]; 1xPhospho [S4(99.9)]	5.994e-05	8.95807e-05	1	1	1	1	Q8NG31	Q8NG31 [1729-1762]	Q8NG31 1xPhospho [S1732(99.9)]	0	3975.78		No Quan Values	High	5.452e-05	5.152e-06	4.62
Rep_1	High	[K].LNLGTDSDSSPQKSSR.[D]	1xPhospho [S10(99.2)]	6.27421e-07	8.95807e-05	1	1	1	1	Q16512	Q16512 [553-568]	Q16512 1xPhospho [S562(99.2)]	1	1771.79	13081025		High	5.452e-05	2.538e-08	6.77	13.12
Rep_1	High	[K].LNLGTDSDSSPQK.[S]	1xPhospho [S10(99.1)]	5.42757e-05	8.95807e-05	1	1	2	3	Q16512	Q16512 [553-565]	Q16512 1xPhospho [S562(99.1)]	0	1441.62	2.67736e+07		High	5.452e-05	4.615e-06	4.85	18.75
Rep_1	High	[K].LNLCVDKTEKGESSSPSPSAEK.[G]	1xCarbamidomethyl [C4]; 1xPhospho [S17(99.9)]	1.41812e-06	8.95807e-05	1	1	1	1	P28290	P28290 [302-323]	P28290 1xPhospho [S318(99.9)]	2	2443.11	3.17551e+06		High	5.452e-05	6.591e-08	6.72	17.17
Rep_1	High	[K].LNLAPAATTSNEPSGNNPPTHLSLDPTNAENTASQSPR.[T]	1xPhospho [S36(100)]	5.15465e-06	8.95807e-05	1	1	1	3	Q9UER7	Q9UER7 [143-180]	Q9UER7 1xPhospho [S178(100)]	0	3964.83	6.79246e+06		High	5.452e-05	2.967e-07	8.29	44.84
Rep_1	High	[R].IPGSPAVTAASSNTDMTYGGLASPK.[L]	1xPhospho [S4(100)]	1.55195e-07	8.95807e-05	1	1	1	1	O75592	O75592 [2331-2355]	O75592 1xPhospho [S2334(100)]	0	2473.13	2.03633e+06		High	5.452e-05	4.999e-09	7.46	46.46
Rep_1	High	[R].MNGVMFPGNSPSYTER.[S]	1xDeamidated [N2]; 1xPhospho [S/T/Y]	7.20744e-05	8.95807e-05	1	1	1	1	Q9NY27	Q9NY27 [150-165]		0	1867.74	2.52197e+06		High	5.452e-05	6.417e-06	3.98	44.35
Rep_1	High	[R].LQITPDSNGEQFSSLIQR.[E]	1xPhospho [T4(100)]	0.000415208	8.95807e-05	1	1	1	1	Q96PU5	Q96PU5 [315-332]	Q96PU5 1xPhospho [T318(100)]	0	2113	425755		High	5.452e-05	4.919e-05	4.43	54.86
Rep_1	High	[K].IQIVTAVDASGSPKQQFILTSPDGAGTGK.[V]	1xPhospho [S/T]	1.16042e-07	8.95807e-05	1	1	1	1	P49116	P49116 [35-63]		1	2966.49	1.96492e+06		High	5.452e-05	3.576e-09	6.51	52.82
Rep_1	High	[K].ISMQDVDLSLGSPK.[L]	1xPhospho [S12(100)]	1.58532e-07	8.95807e-05	1	1	1	7	Q09666	Q09666 [500-513]	Q09666 1xPhospho [S511(100)]	0	1569.72	9.54553e+07		High	5.452e-05	5.126e-09	5.95	52.39
Rep_1	High	[K].LSMEDSKSPPPK.[A]	1xPhospho [S8(100)]	0.00021325	8.95807e-05	1	1	1	2	Q9NQG5	Q9NQG5 [127-138]	Q9NQG5 1xPhospho [S134(100)]	1	1395.62	2.68845e+06		High	5.452e-05	2.273e-05	5.12	10.79
Rep_1	High	[R].LSLTSDPEEGDPLALGPESPGEPQPPQLK.[K]	1xPhospho [S/T]	1.72612e-07	8.95807e-05	1	1	3	3	Q5T1M5	Q5T1M5 [1096-1124]		0	3078.46	2.95352e+06		High	5.452e-05	5.662e-09	6.7	65.41
Rep_1	High	[K].LSLSPISLAESWEDGSPPPQAR.[T]	1xPhospho [S16(100)]	0.000143373	8.95807e-05	1	1	1	1	A1L170	A1L170 [234-255]	A1L170 1xPhospho [S249(100)]	0	2417.14	576336		High	5.452e-05	1.425e-05	4.25	74.96
Rep_1	High	[R].LSLSPALQDALHTFPQLQVEQSGEGSPEEGAVR.[L]	1xPhospho [S26(100)]	0.000328613	8.95807e-05	1	1	1	1	Q9ULL5	Q9ULL5 [1900-1932]	Q9ULL5 1xPhospho [S1925(100)]	0	3570.71	893608		High	5.452e-05	3.738e-05	4.51	74.13
Rep_1	High	[R].LSISLPSYESLTGLDETTPTSTR.[A]	1xPhospho [S/Y/T]	0.000265662	8.95807e-05	1	1	1	1	Q9NW97	Q9NW97 [154-176]		0	2548.21	263193		High	5.452e-05	2.925e-05	3.79	72.1
Rep_1	High	[K].ISLSKSPTKTDPK.[N]	1xPhospho [S6(100)]	0.000763697	8.95807e-05	1	1	1	1	Q5BKZ1	Q5BKZ1 [265-277]	Q5BKZ1 1xPhospho [S270(100)]	2	1481.76	19213658		High	5.452e-05	9.94e-05	4.43	9.4
Rep_1	High	[R].LSLPMQETQLCSTDSPLPLEKEEQVR.[L]	1xCarbamidomethyl [C11]; 1xDeamidated [Q6]; 1xPhospho [S15(100)]	0.000108738	8.95807e-05	1	1	1	1	Q08378	Q08378 [126-151]	Q08378 1xPhospho [S140(100)]	1	3109.45		Not Reliable	High	5.452e-05	1.038e-05	4.91
Rep_1	High	[R].LSLLSSTSK.[Y]	1xPhospho [S6(98.6)]	0.00126268	8.95807e-05	1	5	2	2	Q92481	Q92481 [237-245]	Q92481 1xPhospho [S242(98.6)]	0	1015.51	1.84434e+06		High	5.452e-05	0.0001785	3.29	29.64
Rep_1	High	[R].LSLGPLSPEKLEEILDEANR.[L]	1xPhospho [S7(100)]	7.62809e-05	8.95807e-05	1	1	1	1	Q6PGN9	Q6PGN9 [64-83]	Q6PGN9 1xPhospho [S70(100)]	1	2303.15	120474		High	5.452e-05	6.86e-06	3.6	84.01
Rep_1	High	[R].LSLGGISPAGQETVDANLQK.[L]	1xPhospho [S7(100)]	4.40128e-07	8.95807e-05	1	1	1	1	Q5HYI7	Q5HYI7 [243-262]	Q5HYI7 1xPhospho [S249(100)]	0	2078.02	2.49585e+06		High	5.452e-05	1.682e-08	7.3	49.14
Rep_1	High	[K].LSIFDANESGFESYEALPQHK.[L]	1xPhospho [S9(100)]	7.55956e-06	8.95807e-05	1	1	1	1	P26358	P26358 [386-406]	P26358 1xPhospho [S394(100)]	0	2462.09	4.86711e+06		High	5.452e-05	4.62e-07	6.54	59.18
Rep_1	High	[R].ISLEQPPNGSDTPNPEKYQESPGIQMK.[T]	1xDeamidated [N/Q]; 1xPhospho [S/T/Y]	2.6095e-06	8.95807e-05	1	1	2	2	Q9UHI6	Q9UHI6 [694-720]		1	3065.38	1.46938e+06		High	5.452e-05	1.336e-07	5.17	42.19
Rep_1	High	[K].ISMQDVDLSLGSPK.[L]	1xOxidation [M3]; 1xPhospho [S12(100)]	1.75971e-08	8.95807e-05	1	1	2	10	Q09666	Q09666 [500-513]	Q09666 1xPhospho [S511(100)]	0	1585.72	1.67838e+07		High	5.452e-05	3.95e-10	6.12	38.42
Rep_1	High	[R].ISLEQPPNGSDTPNPEKYQESPGIQMK.[T]	1xPhospho [S21(100)]	1.26348e-07	8.95807e-05	1	1	1	1	Q9UHI6	Q9UHI6 [694-720]	Q9UHI6 1xPhospho [S714(100)]	1	3064.4	3.52632e+06		High	5.452e-05	3.932e-09	6.82	40.02
Rep_1	High	[K].LSLEGDHSTPPSAYGSVK.[A]	1xPhospho [Y14(100)]	8.56367e-11	8.95807e-05	1	2	5	13	P07355	P07355 [11-28]	P07355 1xPhospho [Y24(100)]	0	1924.87	4.82245e+07		High	5.452e-05	7.958e-13	6.41	24.27
Rep_1	High	[K].ISLCMPESQQQNTPPKSEK.[N]	1xCarbamidomethyl [C4]; 1xPhospho [T13(98.8)]	5.68126e-07	8.95807e-05	1	1	1	1	Q15652	Q15652 [1966-1984]	Q15652 1xPhospho [T1978(98.8)]	1	2282.02	4.97129e+06		High	5.452e-05	2.275e-08	5.65	27.34
Rep_1	High	[R].LSKSQGGEEEGPLSDK.[C]	1xPhospho [S4(100)]	1.39256e-08	8.95807e-05	1	1	1	2	Q9H063	Q9H063 [72-87]	Q9H063 1xPhospho [S75(100)]	1	1740.77	60059400		High	5.452e-05	3.001e-10	8.74	13.03
Rep_1	High	[R].LSKPPFQTNPSPEMVSK.[L]	1xPhospho [S11(100)]	5.60125e-07	8.95807e-05	1	1	1	1	Q4LE39	Q4LE39 [665-681]	Q4LE39 1xPhospho [S675(100)]	0	1966.93	2.92332e+06		High	5.452e-05	2.227e-08	5.62	30.13
Rep_1	High	[R].LSHSEPPSATPSPALSVESLSSESASQTAGAELLEPPAVPK.[S]	2xPhospho [S16(95.8); T28(99.1)]	4.41877e-05	8.95807e-05	1	1	2	2	Q8N3F8	Q8N3F8 [495-535]	Q8N3F8 2xPhospho [S510(95.8); T522(99.1)]	0	4215.96	476433		High	5.452e-05	3.61e-06	6.28	64.81
Rep_1	High	[R].LSGSCSAPSLAAPDGSAPSAPR.[A]	1xCarbamidomethyl [C5]; 1xPhospho [S]	0.000153907	8.95807e-05	1	1	1	2	Q92529	Q92529 [96-117]		0	2135.94		No Quan Values	High	5.452e-05	1.55e-05	2.26
Rep_1	High	[K].LSGINEIPRPFSPPVTSNTSPPPAAPLAR.[A]	1xDeamidated [N5]; 1xPhospho [S20(100)]	1.54098e-07	8.95807e-05	1	1	1	1	Q0JRZ9	Q0JRZ9 [477-505]	Q0JRZ9 1xPhospho [S496(100)]	0	3064.55		Not Reliable	High	5.452e-05	4.961e-09	7.25
Rep_1	High	[K].LSGINEIPRPFSPPVTSNTSPPPAAPLAR.[A]	1xPhospho [S20(100)]	1.04865e-08	8.95807e-05	1	1	1	3	Q0JRZ9	Q0JRZ9 [477-505]	Q0JRZ9 1xPhospho [S496(100)]	0	3063.57	1.26033e+07		High	5.452e-05	2.155e-10	7.06	56.86
Rep_1	High	[K].ISGHSEMAELSLTNISPK.[F]	1xPhospho [S16(100)]	2.06505e-06	8.95807e-05	1	1	1	1	Q68DQ2	Q68DQ2 [979-996]	Q68DQ2 1xPhospho [S994(100)]	0	1993.93		No Quan Values	High	5.452e-05	1.021e-07	5.65
Rep_1	High	[R].LSGEMPPASPSFPR.[N]	1xPhospho [S]	0.000763697	8.95807e-05	1	1	1	1	Q96JM7	Q96JM7 [600-613]		0	1552.69		No Quan Values	High	5.452e-05	9.993e-05	3.42
Rep_1	High	[R].ISFPPSCPDAVVATPPGASPPVKDR.[L]	1xCarbamidomethyl [C7]; 1xPhospho [S19(100)]	1.01932e-08	8.95807e-05	1	1	1	9	Q8N4X5	Q8N4X5 [622-646]	Q8N4X5 1xPhospho [S640(100)]	1	2642.27	1.74468e+07		High	5.452e-05	2.101e-10	7.02	46.61
Rep_1	High	[K].LSFDSSPTSSTDGHSSYGLDSGFCTISR.[L]	1xCarbamidomethyl [C24]; 2xPhospho [S/T/Y]	4.37893e-06	8.95807e-05	1	1	1	1	Q00587	Q00587 [138-165]		0	3128.22	804421		High	5.452e-05	2.449e-07	4.81	56.92
Rep_1	High	[K].LSFDSSPTSSTDGHSSYGLDSGFCTISR.[L]	1xCarbamidomethyl [C24]; 1xPhospho [T8(95)]	2.22365e-08	8.95807e-05	1	1	3	3	Q00587	Q00587 [138-165]	Q00587 1xPhospho [T145(95)]	0	3048.26	1.68399e+07		High	5.452e-05	5.193e-10	7.28	50.62
Rep_1	High	[R].LSLEGERQPKSPGSTPTTPTSSQAPQK.[L]	1xPhospho [S11(100)]	3.38924e-10	8.95807e-05	1	1	1	2	P35658	P35658 [420-446]	P35658 1xPhospho [S430(100)]	2	2889.4		No Quan Values	High	5.452e-05	3.955e-12	8.33
Rep_1	High	[R].LSNGSFSAPSLTNSR.[G]	1xPhospho [S2(100)]	2.36758e-05	8.95807e-05	1	1	1	1	O94806	O94806 [40-54]	O94806 1xPhospho [S41(100)]	0	1617.73	1.22429e+06		High	5.452e-05	1.755e-06	3.65	36.43
Rep_1	High	[K].ISNLSPEEEQGLWK.[Q]	1xPhospho [S5(100)]	0.000758306	8.95807e-05	1	1	1	1	Q5HYJ3	Q5HYJ3 [189-202]	Q5HYJ3 1xPhospho [S193(100)]	0	1709.78	6.2904e+06		High	5.452e-05	9.888e-05	3.13	44.9
Rep_1	High	[K].LSPATPTSEGPK.[V]	1xPhospho [T5(100)]	0.00102829	8.95807e-05	1	1	1	1	Q8N1G0	Q8N1G0 [373-384]	Q8N1G0 1xPhospho [T377(100)]	0	1264.58	11431987		High	5.452e-05	0.0001405	3.17	15.26
Rep_1	High	[K].LSSERPSSDGEGVVENGITTCNGKEQVKR.[K]	1xCarbamidomethyl [C21]; 1xDeamidated [N]; 1xPhospho [S/T]	2.22365e-08	8.95807e-05	1	1	2	3	Q8N556	Q8N556 [276-304]		2	3214.47	2.07639e+06		High	5.452e-05	5.176e-10	8.24	21.27
Rep_1	High	[K].LSSERPSSDGEGVVENGITTCNGKEQVKR.[K]	1xCarbamidomethyl [C21]; 1xPhospho [S/T]	1.93948e-09	8.95807e-05	1	1	1	1	Q8N556	Q8N556 [276-304]		2	3213.48	8939379		High	5.452e-05	3.025e-11	11.01	19.78
Rep_1	High	[K].LSSERPSSDGEGVVENGITTCNGKEQVK.[R]	1xCarbamidomethyl [C21]; 1xDeamidated [N]; 1xPhospho [S/T]	4.87565e-09	8.95807e-05	1	1	2	2	Q8N556	Q8N556 [276-303]		1	3058.37	2.2695e+06		High	5.452e-05	8.896e-11	7.47	24.75
Rep_1	High	[K].LSSERPSSDGEGVVENGITTCNGKEQVK.[R]	1xCarbamidomethyl [C21]; 1xPhospho [S/T]	4.14192e-09	8.95807e-05	1	1	1	1	Q8N556	Q8N556 [276-303]		1	3057.38		No Quan Values	High	5.452e-05	7.31e-11	6.72
Rep_1	High	[K].LSSERPSSDGEGVVENGITTCNGK.[E]	1xCarbamidomethyl [C21]; 1xDeamidated [N]; 1xPhospho [S8(98.5)]	1.75429e-06	8.95807e-05	1	1	2	2	Q8N556	Q8N556 [276-299]	Q8N556 1xPhospho [S283(98.5)]	0	2574.1	16249594		High	5.452e-05	8.45e-08	7.31	26.63
Rep_1	High	[K].LSSERPSSDGEGVVENGITTCNGK.[E]	1xCarbamidomethyl [C21]; 1xPhospho [S8(99)]	5.95842e-08	8.95807e-05	1	1	1	2	Q8N556	Q8N556 [276-299]	Q8N556 1xPhospho [S283(99)]	0	2573.12	2.0256e+07		High	5.452e-05	1.638e-09	8.43	25.18
Rep_1	High	[K].LSSDENSNPDLSGDENDDAVSIESGTNTERPDTPTNTPNAPGR.[K]	1xDeamidated [N]; 1xPhospho [S/T]	0.000319427	8.95807e-05	1	1	2	2	O75530	O75530 [23-65]		0	4566.91		No Quan Values	High	5.452e-05	3.617e-05	4.35
Rep_1	High	[R].LSSDATVLTPNTESSCDLMTK.[T]	1xCarbamidomethyl [C16]; 1xPhospho [T9(98.7)]	7.15651e-05	8.95807e-05	1	1	1	1	Q63HQ0	Q63HQ0 [173-193]	Q63HQ0 1xPhospho [T181(98.7)]	0	2350.02	603016		High	5.452e-05	6.328e-06	4.12	42.19
Rep_1	High	[R].LSSATANALYSSNLRDDTK.[A]	1xPhospho [S3(100)]	1.23689e-07	8.95807e-05	1	1	2	4	Q6ZRV2	Q6ZRV2 [1023-1041]	Q6ZRV2 1xPhospho [S1025(100)]	1	2106.97	4.0217e+07		High	5.452e-05	3.832e-09	7.32	31.55
Rep_1	High	[R].LSSATANALYSSNLR.[D]	1xPhospho [S3(100)]	8.64985e-06	8.95807e-05	1	1	2	4	Q6ZRV2	Q6ZRV2 [1023-1037]	Q6ZRV2 1xPhospho [S1025(100)]	0	1647.77	6.57671e+06		High	5.452e-05	5.411e-07	4.45	37.4
Rep_1	High	[R].LSSARPGGLGSSSLYGLGASRPR.[V]	2xPhospho [Y15(100); S]	0.000591766	8.95807e-05	1	1	1	1	P08729	P08729 [26-48]	P08729 2xPhospho [Y40(100); S]	0	2406.13		Not Reliable	High	5.452e-05	7.419e-05	2.54
Rep_1	High	[R].LSSARPGGLGSSSLYGLGASRPR.[V]	1xPhospho [Y15(99.9)]	0.000468371	8.95807e-05	1	1	1	1	P08729	P08729 [26-48]	P08729 1xPhospho [Y40(99.9)]	0	2326.17		No Quan Values	High	5.452e-05	5.665e-05	2.68
Rep_1	High	[K].LSRGDSLKEPTSIAESSR.[H]	1xPhospho [S6(100)]	7.61335e-06	8.95807e-05	1	1	1	2	Q9C0B5	Q9C0B5 [375-392]	Q9C0B5 1xPhospho [S380(100)]	2	2012.96	22871302		High	5.452e-05	4.684e-07	6.42	19.03
Rep_1	High	[R].LSQVSDSVSGQTVVDPK.[G]	1xPhospho [T12(100)]	7.47616e-08	8.95807e-05	1	1	1	3	O94906	O94906 [255-271]	O94906 1xPhospho [T266(100)]	0	1825.86	6.59127e+06		High	5.452e-05	2.142e-09	5.29	27.89
Rep_1	High	[R].ISQSEDEESIVGDGETKEPFLLVQYSAK.[G]	1xPhospho [S9(100)]	1.70182e-07	8.95807e-05	1	1	1	1	O75324	O75324 [41-68]	O75324 1xPhospho [S49(100)]	1	3178.47		No Quan Values	High	5.452e-05	5.568e-09	5.93
Rep_1	High	[R].ISQSAPVKQPPPLAPQSPQGGVMGGSNSNQQQQMR.[L]	1xPhospho [S17(100)]	9.68018e-10	8.95807e-05	1	1	2	2	P46937	P46937 [273-307]	P46937 1xPhospho [S289(100)]	1	3709.76	17111554		High	5.452e-05	1.35e-11	9.46	32.65
Rep_1	High	[R].LSQNSVNLSPSSHANNLSVVTYSK.[G]	1xPhospho [S9(100)]	1.67449e-08	8.95807e-05	1	1	1	3	Q9H6K1	Q9H6K1 [264-287]	Q9H6K1 1xPhospho [S272(100)]	0	2626.25	2.13929e+07		High	5.452e-05	3.748e-10	8.39	37.77
Rep_1	High	[K].LSQNSMHSSPASSNYQQTTISHSPSSR.[F]	1xDeamidated [Q16]; 1xPhospho [S23(100)]	2.06952e-12	8.95807e-05	1	1	1	1	Q6KC79	Q6KC79 [128-154]	Q6KC79 1xPhospho [S150(100)]	0	3000.28	3.51596e+06		High	5.452e-05	1.042e-14	11.96	15.04
Rep_1	High	[K].LSQNSMHSSPASSNYQQTTISHSPSSR.[F]	1xPhospho [S23(100)]	2.21715e-13	8.95807e-05	1	1	2	2	Q6KC79	Q6KC79 [128-154]	Q6KC79 1xPhospho [S150(100)]	0	2999.29	1.39767e+06		High	5.452e-05	7.717e-16	10.75	15.55
Rep_1	High	[K].ISPSSLSNNYNNMNNR.[N]	1xPhospho [S2(100)]	5.65241e-06	8.95807e-05	1	1	2	3	Q9Y4E8	Q9Y4E8 [241-256]	Q9Y4E8 1xPhospho [S242(100)]	0	1904.8	2.4724e+06		High	5.452e-05	3.31e-07	5.07	30.66
Rep_1	High	[K].LSPPYSSPQEFAQDVGR.[M]	1xDeamidated [Q9]; 1xPhospho [S7(97.5)]	0.000509945	8.95807e-05	1	1	1	1	Q13263	Q13263 [751-767]	Q13263 1xPhospho [S757(97.5)]	0	1958.85	638827		High	5.452e-05	6.267e-05	4.24	47.62
Rep_1	High	[K].LSPPYSSPQEFAQDVGR.[M]	1xPhospho [S7(100)]	4.05833e-05	8.95807e-05	1	1	1	2	Q13263	Q13263 [751-767]	Q13263 1xPhospho [S757(100)]	0	1957.87	2.78301e+06		High	5.452e-05	3.273e-06	4.99	47.67
Rep_1	High	[R].LSPLPPGSPGSAAR.[G]	1xPhospho [S]	0.000448873	8.95807e-05	1	1	2	4	Q6ZN18	Q6ZN18 [17-30]		0	1386.68	8.83587e+06		High	5.452e-05	5.404e-05	3.83	27.82
Rep_1	High	[R].LSPIAPAPGFSPSAAK.[V]	1xPhospho [S11(98.9)]	0.00122742	8.95807e-05	1	1	1	1	Q13118	Q13118 [341-356]	Q13118 1xPhospho [S351(98.9)]	0	1590.79	1.19943e+06		High	5.452e-05	0.000173	3.61	43.66
Rep_1	High	[R].LSPGSYPTVIQQQNATSQR.[A]	1xDeamidated [N/Q]; 1xPhospho [S/Y/T]	9.53356e-07	8.95807e-05	1	1	4	4	Q13469	Q13469 [855-873]		0	2156	1.05914e+06		High	5.452e-05	4.142e-08	3.12	39.65
Rep_1	High	[R].LSPGSYPTVIQQQNATSQR.[A]	1xPhospho [S2(100)]	4.04225e-07	8.95807e-05	1	1	2	6	Q13469	Q13469 [855-873]	Q13469 1xPhospho [S856(100)]	0	2155.02	9.96511e+06		High	5.452e-05	1.523e-08	5.6	37.74
Rep_1	High	[K].LSPGNSGNYSSGASSASASGSSVTIPQK.[I]	1xPhospho [S2(100)]	1.47976e-06	8.95807e-05	1	1	1	1	Q9UHB7	Q9UHB7 [1061-1088]	Q9UHB7 1xPhospho [S1062(100)]	0	2678.19	1.97193e+06		High	5.452e-05	6.91e-08	5.87	29.58
Rep_1	High	[K].LSPFVLSAGSGSPSATSILQK.[K]	1xPhospho [S12(100)]	6.74875e-06	8.95807e-05	1	1	2	4	Q9UMZ2	Q9UMZ2 [908-928]	Q9UMZ2 1xPhospho [S919(100)]	0	2127.07	1.74347e+06		High	5.452e-05	4.065e-07	6.56	63.85
Rep_1	High	[R].LSPAYSLGSLTGASPCQSPCVQR.[K]	2xCarbamidomethyl [C16; C20]; 1xPhospho [S2(100)]	2.4137e-06	8.95807e-05	1	1	3	7	Q86UU1	Q86UU1 [538-560]	Q86UU1 1xPhospho [S539(100)]	0	2516.13	1.41494e+07		High	5.452e-05	1.221e-07	6.88	52.41
Rep_1	High	[K].LSESPASLPSCPPVETALINQR.[D]	1xCarbamidomethyl [C11]; 1xPhospho [S7(97.3)]	5.66346e-05	8.95807e-05	1	1	1	4	Q2TAZ0	Q2TAZ0 [1260-1281]	Q2TAZ0 1xPhospho [S1266(97.3)]	0	2446.17	2.8209e+06		High	5.452e-05	4.839e-06	3.11	54.79
Rep_1	High	[K].LQLTTGSLPQIPLTPLQPPSEPPASPSLSSTEGPAAPLPLGHCAGQR.[E]	1xCarbamidomethyl [C43]; 1xDeamidated [Q17]; 1xPhospho [S25(95.9)]	4.3527e-09	8.95807e-05	1	1	2	2	Q9HCH0	Q9HCH0 [108-154]	Q9HCH0 1xPhospho [S132(95.9)]	0	4847.43	2.02904e+06		High	5.452e-05	7.752e-11	7.87	76.76
Rep_1	High	[K].LSEPSLPIEDSQDLYNASPEPK.[T]	1xPhospho [S11(100)]	1.4693e-06	8.95807e-05	1	1	3	3	Q9HAW4	Q9HAW4 [829-850]	Q9HAW4 1xPhospho [S839(100)]	0	2509.14	8.08177e+06		High	5.452e-05	6.856e-08	6.52	54.79
Rep_1	High	[K].ISEGLPTPTKMTPR.[S]	2xPhospho [T9(98.3); T12(100)]	0.000861429	8.95807e-05	1	1	1	1	P06400	P06400 [815-828]	P06400 2xPhospho [T823(98.3); T826(100)]	1	1687.75	2.31054e+06		High	5.452e-05	0.0001149	6.21	33.32
Rep_1	High	[R].LREQDCGEPASPAASISR.[L]	1xCarbamidomethyl [C6]; 1xPhospho [S11(100)]	4.38755e-05	8.95807e-05	1	1	1	1	O60353	O60353 [610-627]	O60353 1xPhospho [S620(100)]	1	2023.89		No Quan Values	High	5.452e-05	3.597e-06	5.91
Rep_1	High	[R].IRAEEEDLAAVPFLASDNEEEEDEKGNSGSLIR.[K]	1xDeamidated [N18]; 1xPhospho [S16(100)]	9.82745e-06	8.95807e-05	1	1	1	1	O95714	O95714 [2913-2945]	O95714 1xPhospho [S2928(100)]	2	3713.67		No Quan Values	High	5.452e-05	6.305e-07	6.18
Rep_1	High	[K].LQVYEGGGQPPPQDLPGSPK.[S]	1xPhospho [S18(100)]	4.50492e-06	8.95807e-05	1	1	1	3	Q86Y91	Q86Y91 [387-406]	Q86Y91 1xPhospho [S404(100)]	0	2144.01	1.49287e+06		High	5.452e-05	2.536e-07	5.75	35.81
Rep_1	High	[R].LQTTDNLLPMSPEEFDEVSR.[I]	1xOxidation [M10]; 1xPhospho [S11(100)]	4.87037e-06	8.95807e-05	1	1	1	1	P42224	P42224 [717-736]	P42224 1xPhospho [S727(100)]	0	2417.06	1.52585e+06		High	5.452e-05	2.763e-07	4.98	56.01
Rep_1	High	[R].LQTTDNLLPMSPEEFDEVSR.[I]	1xPhospho [S11(100)]	1.96896e-05	8.95807e-05	1	1	1	3	P42224	P42224 [717-736]	P42224 1xPhospho [S727(100)]	0	2401.06	6.857e+06		High	5.452e-05	1.413e-06	4.38	66.59
Rep_1	High	[R].LQTAQPEGSSSPPMFSFSDHSR.[G]	1xDeamidated [Q5]; 1xPhospho [S11(98.1)]	2.48807e-05	8.95807e-05	1	1	1	1	Q8IY92	Q8IY92 [373-394]	Q8IY92 1xPhospho [S383(98.1)]	0	2474.03		Not Reliable	High	5.452e-05	1.859e-06	5.77
Rep_1	High	[R].LQTAQPEGSSSPPMFSFSDHSR.[G]	1xPhospho [S11(97.2)]	5.61247e-06	8.95807e-05	1	1	1	1	Q8IY92	Q8IY92 [373-394]	Q8IY92 1xPhospho [S383(97.2)]	0	2473.05	2.59812e+06		High	5.452e-05	3.269e-07	5.19	40.99
Rep_1	High	[R].LQSSSASYGGGFGGGSCQLGGGR.[G]	1xCarbamidomethyl [C17]; 1xDeamidated [Q]; 1xPhospho [S/Y]	2.06092e-07	8.95807e-05	1	1	3	5	P13646	P13646 [5-27]		0	2227.91	674104		High	5.452e-05	6.967e-09	4.01	35.58
Rep_1	High	[R].LQSSSASYGGGFGGGSCQLGGGR.[G]	1xCarbamidomethyl [C17]; 1xPhospho [S16(100)]	2.64964e-09	8.95807e-05	1	1	3	12	P13646	P13646 [5-27]	P13646 1xPhospho [S20(100)]	0	2226.92	2.38157e+07		High	5.452e-05	4.361e-11	7.37	33.44
Rep_1	High	[K].LQSSLESEVSVLASK.[L]	1xPhospho [S4(100)]	2.45303e-05	8.95807e-05	1	1	1	1	Q9P0K7	Q9P0K7 [792-806]	Q9P0K7 1xPhospho [S795(100)]	0	1656.81	934632		High	5.452e-05	1.829e-06	4.08	53.4
Rep_1	High	[R].LQSIGTENTEENRR.[F]	1xPhospho [S3(100)]	7.41478e-05	8.95807e-05	1	1	1	1	P04075	P04075 [44-57]	P04075 1xPhospho [S46(100)]	1	1726.78	13311142		High	5.452e-05	6.597e-06	3.47	11.73
Rep_1	High	[K].LQQTVPADASPDSKCPICLDR.[F]	2xCarbamidomethyl [C15; C18]; 1xPhospho [S10(100)]	2.40404e-08	8.95807e-05	1	1	1	1	Q9NS56	Q9NS56 [89-109]	Q9NS56 1xPhospho [S98(100)]	1	2451.1	5.62038e+06		High	5.452e-05	5.692e-10	6.66	32.66
Rep_1	High	[R].LQQQAALSPTTAPAVSSVSK.[Q]	1xDeamidated [Q]; 1xPhospho [S8(100)]	9.60141e-07	8.95807e-05	1	1	2	3	Q8WXI9	Q8WXI9 [479-498]	Q8WXI9 1xPhospho [S486(100)]	0	2065.02	1.72945e+06		High	5.452e-05	4.189e-08	4.5	35.29
Rep_1	High	[R].LREQDCGEPASPAASISRLSGEQVDGK.[G]	1xCarbamidomethyl [C6]; 1xPhospho [S20(98.6)]	3.14751e-08	8.95807e-05	1	1	2	2	O60353	O60353 [610-636]	O60353 1xPhospho [S629(98.6)]	2	2937.34	5815318		High	5.452e-05	7.808e-10	8.07	27.99
Rep_1	High	[R].LQQQAALSPTTAPAVSSVSK.[Q]	1xPhospho [S8(100)]	5.59004e-08	8.95807e-05	1	1	1	5	Q8WXI9	Q8WXI9 [479-498]	Q8WXI9 1xPhospho [S486(100)]	0	2064.04	2.35111e+07		High	5.452e-05	1.523e-09	5.87	33.1
Rep_1	High	[R].LQQGAGLESPQGQPEPGAASPQR.[Q]	2xPhospho [S9(100); S20(100)]	6.3315e-06	8.95807e-05	1	1	1	2	Q9H6F5	Q9H6F5 [72-94]	Q9H6F5 2xPhospho [S80(100); S91(100)]	0	2463.07	7.7396e+06		High	5.452e-05	3.771e-07	7.86	28.27
Rep_1	High	[R].LQQGAGLESPQGQPEPGAASPQR.[Q]	1xDeamidated [Q]; 1xPhospho [S20(100)]	3.48997e-06	8.95807e-05	1	1	3	3	Q9H6F5	Q9H6F5 [72-94]	Q9H6F5 1xPhospho [S91(100)]	0	2384.09	1.59802e+06		High	5.452e-05	1.887e-07	4.44	25.03
Rep_1	High	[R].LQQGAGLESPQGQPEPGAASPQR.[Q]	1xPhospho [S20(100)]	1.67785e-07	8.95807e-05	1	1	1	3	Q9H6F5	Q9H6F5 [72-94]	Q9H6F5 1xPhospho [S91(100)]	0	2383.1	1.40629e+07		High	5.452e-05	5.495e-09	6.4	23.89
Rep_1	High	[R].IQQFDDGGSDEEDIWEEKHIAFTPESQR.[R]	1xDeamidated [Q]; 1xPhospho [S9(100)]	2.47817e-07	8.95807e-05	1	1	2	2	Q5H9R7	Q5H9R7 [609-636]	Q5H9R7 1xPhospho [S617(100)]	1	3387.43	4.73482e+06		High	5.452e-05	8.649e-09	6.03	49.6
Rep_1	High	[R].IQQFDDGGSDEEDIWEEKHIAFTPESQR.[R]	1xPhospho [S9(100)]	1.61616e-08	8.95807e-05	1	1	1	2	Q5H9R7	Q5H9R7 [609-636]	Q5H9R7 1xPhospho [S617(100)]	1	3386.45	4744181		High	5.452e-05	3.592e-10	9.43	49.42
Rep_1	High	[K].LQPSSSPENSLDPFPPR.[I]	1xPhospho [S6(100)]	2.95292e-08	8.95807e-05	1	1	2	25	Q8WWM7	Q8WWM7 [554-570]	Q8WWM7 1xPhospho [S559(100)]	0	1947.88	3.77437e+07		High	5.452e-05	7.237e-10	5.88	47.56
Rep_1	High	[R].IQPQPPDEDGDHSDKEDEQPQVVVLK.[K]	1xDeamidated [Q]; 1xPhospho [S13(100)]	0.000217834	8.95807e-05	1	1	2	2	Q96AT1	Q96AT1 [38-63]	Q96AT1 1xPhospho [S50(100)]	1	3023.35		No Quan Values	High	5.452e-05	2.315e-05	4.21
Rep_1	High	[K].LQPQEISPPPTANLDR.[S]	1xPhospho [S7(100)]	3.62306e-05	8.95807e-05	1	1	1	7	Q05397	Q05397 [904-919]	Q05397 1xPhospho [S910(100)]	0	1855.89	6.03199e+07		High	5.452e-05	2.885e-06	5.43	36.89
Rep_1	High	[K].IQPLEPDSPTGLSENPTPATEK.[L]	1xPhospho [S8(100)]	3.83881e-08	8.95807e-05	1	1	1	2	Q9ULJ3	Q9ULJ3 [996-1017]	Q9ULJ3 1xPhospho [S1003(100)]	0	2401.12	1.46827e+06		High	5.452e-05	9.826e-10	5.57	40.58
Rep_1	High	[K].LQPGGSLNANTSNTIASTSATTPVKK.[K]	1xPhospho [T22(100)]	3.46906e-09	8.95807e-05	1	1	1	2	O95171	O95171 [133-158]	O95171 1xPhospho [T154(100)]	1	2638.31	2.00933e+07		High	5.452e-05	5.94e-11	9.58	26.54
Rep_1	High	[K].LQMESPDLPKPLSR.[M]	1xOxidation [M3]; 1xPhospho [S5(100)]	3.3446e-06	8.95807e-05	1	1	1	1	Q07002	Q07002 [113-126]	Q07002 1xPhospho [S117(100)]	0	1706.82	662210		High	5.452e-05	1.786e-07	4.89	29.7
Rep_1	High	[K].LQMESPDLPKPLSR.[M]	1xPhospho [S5(100)]	6.90724e-05	8.95807e-05	1	1	1	3	Q07002	Q07002 [113-126]	Q07002 1xPhospho [S117(100)]	0	1690.82	3436420		High	5.452e-05	6.116e-06	5.46	39.01
Rep_1	High	[K].IQIVTAVDASGSPKQQFILTSPDGAGTGK.[V]	1xDeamidated [Q15]; 1xPhospho [S/T]	2.82991e-08	8.95807e-05	1	1	1	1	P49116	P49116 [35-63]		1	2967.47		No Quan Values	High	5.452e-05	6.88e-10	7.6
Rep_1	High	[R].LQQGAGLESPQGQPEPGAASPQRQQDLHLESPQR.[Q]	1xPhospho [S20(100)]	1.26602e-06	8.95807e-05	1	1	1	1	Q9H6F5	Q9H6F5 [72-105]	Q9H6F5 1xPhospho [S91(100)]	1	3714.76	2.34254e+06		High	5.452e-05	5.774e-08	7.77	29.55
Rep_1	High	[K].LREQGTESRSSTPLPTISSSAENTR.[Q]	2xPhospho [T/S]	0.000247482	8.95807e-05	2	2	3	8	P42167; P42166	P42167 [149-173]; P42166 [149-173]		2	2864.28	5.57982e+07	Shared	High	5.452e-05	2.688e-05	6.96	24.86
Rep_1	High	[K].LRESTPGDSPSTVNK.[L]	1xPhospho [S9(99)]	9.15472e-06	8.95807e-05	1	1	1	1	Q5T6F2	Q5T6F2 [465-479]	Q5T6F2 1xPhospho [S473(99)]	1	1667.76		No Quan Values	High	5.452e-05	5.783e-07	5.35
Rep_1	High	[K].LRGAVAAEGASDTEREEPTESQGLAAR.[L]	1xPhospho [S11(100)]	7.84753e-05	8.95807e-05	1	1	1	1	Q9P1Y6	Q9P1Y6 [905-931]	Q9P1Y6 1xPhospho [S915(100)]	2	2851.32	10311611		High	5.452e-05	7.085e-06	4.46	21.86
Rep_1	High	[K].LSEGEGNGPPPTVAPSSPSVVPVAR.[D]	1xPhospho [S17(100)]	2.91717e-07	8.95807e-05	1	1	1	2	Q9UPU7	Q9UPU7 [457-481]	Q9UPU7 1xPhospho [S473(100)]	0	2481.2	853230		High	5.452e-05	1.044e-08	5.55	40.73
Rep_1	High	[K].ISEEQQQLQQALAPAQASSNSSTPTR.[M]	1xPhospho [T23(95.7)]	3.10941e-07	8.95807e-05	1	1	1	1	Q13439	Q13439 [9-34]	Q13439 1xPhospho [T31(95.7)]	0	2850.33	2.89924e+06		High	5.452e-05	1.125e-08	8	39.97
Rep_1	High	[K].LSEEAECPNPSTPSK.[A]	1xCarbamidomethyl [C7]; 1xPhospho [T12(97.8)]	9.51448e-08	8.95807e-05	1	1	1	4	O94804	O94804 [941-955]	O94804 1xPhospho [T952(97.8)]	0	1725.7	2.06877e+07		High	5.452e-05	2.829e-09	6.23	14.64
Rep_1	High	[K].LSEAVWQPEEHYSSSPEK.[I]	1xPhospho [S14(98.7)]	8.52804e-06	8.95807e-05	1	1	1	1	Q9Y485	Q9Y485 [904-921]	Q9Y485 1xPhospho [S917(98.7)]	0	2182.93	8446135		High	5.452e-05	5.312e-07	6.18	32.29
Rep_1	High	[K].ISDYFEYQGGNGSSPVR.[G]	1xDeamidated [N11]; 1xPhospho [S14(100)]	4.17509e-05	8.95807e-05	1	1	2	2	Q9UKI8	Q9UKI8 [146-162]	Q9UKI8 1xPhospho [S159(100)]	0	1956.8	573419		High	5.452e-05	3.384e-06	4.58	41.39
Rep_1	High	[K].ISDYFEYQGGNGSSPVR.[G]	1xPhospho [S14(100)]	6.11095e-06	8.95807e-05	1	1	2	2	Q9UKI8	Q9UKI8 [146-162]	Q9UKI8 1xPhospho [S159(100)]	0	1955.82	2.03205e+06		High	5.452e-05	3.617e-07	4.76	38.8
Rep_1	High	[K].ISDYFEFAGGSAPGTSPGR.[S]	1xPhospho [T/S/Y]	3.66024e-07	8.95807e-05	1	1	1	1	Q86UE8	Q86UE8 [84-102]		0	1995.85	1.13985e+06		High	5.452e-05	1.354e-08	5.99	51.47
Rep_1	High	[R].ISDVHFSVKPSASASSPK.[L]	1xPhospho [S16(98.8)]	7.74599e-08	8.95807e-05	1	1	1	1	O95503	O95503 [92-109]	O95503 1xPhospho [S107(98.8)]	0	1923.92	3.03335e+06		High	5.452e-05	2.216e-09	8.36	20.9
Rep_1	High	[R].LSDVDANTAIKHEEQSNEDIPIAEQSSK.[D]	1xDeamidated [N17]; 1xPhospho [S16(100)]	2.50081e-06	8.95807e-05	1	1	1	1	Q12888	Q12888 [207-234]	Q12888 1xPhospho [S222(100)]	1	3149.42	1.27841e+06		High	5.452e-05	1.281e-07	6.96	32.59
Rep_1	High	[K].LSDSYSNTLPVR.[K]	1xPhospho [T8(100)]	3.80743e-05	8.95807e-05	1	1	1	3	Q9UQB8	Q9UQB8 [333-344]	Q9UQB8 1xPhospho [T340(100)]	0	1431.65	4.32476e+07		High	5.452e-05	3.034e-06	4.98	30.73
Rep_1	High	[R].LSDSTTGADSLLDISSEADQQDLLSLLQAK.[V]	1xDeamidated [Q]; 1xPhospho [S/T]	0.000345329	8.95807e-05	1	1	3	3	Q9P0K7	Q9P0K7 [326-355]		0	3215.51	129713		High	5.452e-05	3.962e-05	2.78	88.52
Rep_1	High	[R].LSDSTTGADSLLDISSEADQQDLLSLLQAK.[V]	1xPhospho [S/T]	1.1938e-07	8.95807e-05	1	1	4	8	Q9P0K7	Q9P0K7 [326-355]		0	3214.53	5.62315e+06		High	5.452e-05	3.679e-09	7.7	87.93
Rep_1	High	[K].LSDPPTSPSSPSQMMPHVQTHF.[-]	1xDeamidated [Q13]; 1xOxidation [M14]; 1xPhospho [T/S]	6.71409e-05	8.95807e-05	1	1	1	1	Q13496	Q13496 [582-603]		0	2505.05	1.45429e+06		High	5.452e-05	5.888e-06	4.02	37.67
Rep_1	High	[K].LSDPPTSPSSPSQMMPHVQTHF.[-]	1xOxidation [M14]; 1xPhospho [S2(97.1)]	0.000225694	8.95807e-05	1	1	1	1	Q13496	Q13496 [582-603]	Q13496 1xPhospho [S583(97.1)]	0	2504.06		No Quan Values	High	5.452e-05	2.429e-05	4.35
Rep_1	High	[K].LSDPPTSPSSPSQMMPHVQTHF.[-]	1xPhospho [S7(98.6)]	7.78549e-09	8.95807e-05	1	1	1	2	Q13496	Q13496 [582-603]	Q13496 1xPhospho [S588(98.6)]	0	2488.07	6.909e+06		High	5.452e-05	1.534e-10	6.31	46.48
Rep_1	High	[R].LSASTASELSPKSK.[A]	1xPhospho [S10(100)]	0.000971653	8.95807e-05	1	1	1	1	Q3KQU3	Q3KQU3 [451-464]	Q3KQU3 1xPhospho [S460(100)]	1	1485.72	3.62382e+06		High	5.452e-05	0.0001323	5.84	13.56
Rep_1	High	[R].LSASTASELSPK.[S]	1xPhospho [S10(100)]	1.04751e-05	8.95807e-05	1	1	2	14	Q3KQU3	Q3KQU3 [451-462]	Q3KQU3 1xPhospho [S460(100)]	0	1270.59	7.64244e+07		High	5.452e-05	6.756e-07	5.18	19.74
Rep_1	High	[R].LSAQGQAISVVGSLSSMSPLEEEAPQAK.[R]	1xPhospho [S18(100)]	4.04225e-07	8.95807e-05	1	1	1	1	Q92797	Q92797 [493-520]	Q92797 1xPhospho [S510(100)]	0	2894.39	1.7475e+06		High	5.452e-05	1.528e-08	6.68	64.69
Rep_1	High	[R].ISAPNVDFNLEGPK.[V]	1xPhospho [S2(100)]	6.21032e-05	8.95807e-05	1	1	1	3	Q09666	Q09666 [5447-5460]	Q09666 1xPhospho [S5448(100)]	0	1580.74	4.05083e+07		High	5.452e-05	5.405e-06	2.97	51.93
Rep_1	High	[R].LSAEYEKVELPSEEQVSGSQGPSEEKPAPLATEVFDEK.[I]	1xDeamidated [Q15]; 1xPhospho [S12(99.9)]	8.21455e-07	8.95807e-05	1	1	1	1	Q02952	Q02952 [370-407]	Q02952 1xPhospho [S381(99.9)]	1	4214.94		No Quan Values	High	5.452e-05	3.479e-08	5.7
Rep_1	High	[K].ISAAASDSGVESFDEGSSH.[-]	1xPhospho [S8(100)]	7.28166e-07	8.95807e-05	1	1	1	2	Q12929	Q12929 [804-822]	Q12929 1xPhospho [S811(100)]	0	1932.75	1.46019e+06		High	5.452e-05	3.016e-08	4.65	31.18
Rep_1	High	[R].LRQQSSSSKGDSPELKPR.[A]	1xPhospho [S12(100)]	1.4515e-05	8.95807e-05	1	1	1	1	Q5VWQ8	Q5VWQ8 [967-984]	Q5VWQ8 1xPhospho [S978(100)]	2	2080.02		No Quan Values	High	5.452e-05	9.889e-07	7.47
Rep_1	High	[R].LRPQSAQSSFPPSPGPSPDVQLATLAQR.[V]	1xDeamidated [Q]; 1xPhospho [S13(100)]	7.88088e-10	8.95807e-05	1	1	2	4	Q9Y679	Q9Y679 [276-303]	Q9Y679 1xPhospho [S288(100)]	0	3013.48	3.88443e+06		High	5.452e-05	1.061e-11	8.54	48.8
Rep_1	High	[R].LRPQSAQSSFPPSPGPSPDVQLATLAQR.[V]	1xPhospho [S13(100)]	5.79805e-11	8.95807e-05	1	1	2	8	Q9Y679	Q9Y679 [276-303]	Q9Y679 1xPhospho [S288(100)]	0	3012.49	5.91146e+06		High	5.452e-05	5.052e-13	8.32	50.42
Rep_1	High	[R].IRPLEVPTTAGPASASTPTDGAK.[K]	1xPhospho [T17(97.3)]	1.06362e-08	8.95807e-05	1	1	1	1	Q9ULL5	Q9ULL5 [1176-1198]	Q9ULL5 1xPhospho [T1192(97.3)]	0	2317.14	2.84046e+06		High	5.452e-05	2.207e-10	7.07	33.19
Rep_1	High	[R].LRLDTGSPEPETR.[G]	1xPhospho [S7(100)]	0.0001761	8.95807e-05	1	1	1	2	Q9Y2F5	Q9Y2F5 [1848-1860]	Q9Y2F5 1xPhospho [S1854(100)]	1	1550.72	70223286		High	5.452e-05	1.819e-05	3.72	19.09
Rep_1	High	[R].LRLDTGPQSLSGK.[S]	1xPhospho [S11(100)]	0.000299685	8.95807e-05	1	1	1	2	P35269	P35269 [423-435]	P35269 1xPhospho [S433(100)]	1	1451.73	22828897		High	5.452e-05	3.354e-05	5.37	24.21
Rep_1	High	[R].LRLCDDGPQLPTSPR.[L]	1xCarbamidomethyl [C4]; 1xPhospho [S13(98.8)]	8.13073e-05	8.95807e-05	1	1	2	3	O60504	O60504 [518-532]	O60504 1xPhospho [S530(98.8)]	1	1804.84	1.36241e+07		High	5.452e-05	7.369e-06	4.99	35.12
Rep_1	High	[R].LRGLDSSSTAPSALGER.[G]	1xPhospho [S12(100)]	0.00100668	8.95807e-05	1	1	1	1	O15534	O15534 [804-820]	O15534 1xPhospho [S815(100)]	1	1796.85	1.14879e+06		High	5.452e-05	0.0001373	4.37	26.49
Rep_1	High	[K].ISEPEAEISPGSLPVTANMK.[A]	1xPhospho [S9(100)]	1.26854e-05	8.95807e-05	1	1	1	1	Q96RT1	Q96RT1 [561-580]	Q96RT1 1xPhospho [S569(100)]	0	2150.01	2.38562e+06		High	5.452e-05	8.439e-07	5.3	53.2
Rep_1	High	[R].SLSNSNPDISGTPTSPDDEVR.[S]	1xPhospho [S3(97.9)]	1.97112e-08	8.95807e-05	1	1	2	4	Q96N67	Q96N67 [896-916]	Q96N67 1xPhospho [S898(97.9)]	0	2267.97	2.30881e+07		High	5.452e-05	4.516e-10	5.44	30.64
Rep_1	High	[R].MNGVMFPGNSPSYTER.[S]	1xOxidation [M5]; 1xPhospho [S10(100)]	0.000635217	8.95807e-05	1	1	2	2	Q9NY27	Q9NY27 [150-165]	Q9NY27 1xPhospho [S159(100)]	0	1882.75	3.09947e+06		High	5.452e-05	8.087e-05	4.89	36.52
Rep_1	High	[-].MNLLPNIESPVTRQEK.[M]	1xAcetyl [N-Term]; 1xDeamidated [N6]; 1xPhospho [T12(100)]	3.0561e-05	8.95807e-05	1	1	1	1	P17980	P17980 [1-16]	P17980 1xAcetyl [N-Term]; 1xPhospho [T12(100)]	1	1991.95		Not Reliable	High	5.452e-05	2.365e-06	5.46
Rep_1	High	[K].NVDSSPETSPSVSPMPHSSSIANLQTASK.[L]	1xDeamidated [N1]; 1xPhospho [S/T]	1.41091e-05	8.95807e-05	1	1	1	1	Q8TDJ6	Q8TDJ6 [941-969]		0	3036.35		No Quan Values	High	5.452e-05	9.595e-07	3.15
Rep_1	High	[K].NVCEQGTSTVDQNFGKQDATVQTER.[G]	1xCarbamidomethyl [C3]; 1xPhospho [S8(96.4)]	4.62526e-07	8.95807e-05	1	1	1	1	Q12888	Q12888 [1176-1200]	Q12888 1xPhospho [S1183(96.4)]	1	2892.25		No Quan Values	High	5.452e-05	1.784e-08	5.25
Rep_1	High	[R].NTYNQTALDIVNQFTTSQASR.[E]	1xPhospho [T2(98.1)]	0.000957987	8.95807e-05	1	1	1	1	Q8WXE0	Q8WXE0 [251-271]	Q8WXE0 1xPhospho [T252(98.1)]	0	2452.11	99919.8		High	5.452e-05	0.0001298	2.62	64.71
Rep_1	High	[R].NTTTGASAAAVASLVSGPLSHSASFSSPMGSTEDLNSK.[G]	1xDeamidated [N36]; 1xPhospho [S37(100)]	2.92302e-06	8.95807e-05	1	1	2	2	O43166	O43166 [358-395]	O43166 1xPhospho [S394(100)]	0	3718.68		No Quan Values	High	5.452e-05	1.533e-07	8.09
Rep_1	High	[R].NTTTGASAAAVASLVSGPLSHSASFSSPMGSTEDLNSK.[G]	1xPhospho [S31(97.6)]	7.84089e-09	8.95807e-05	1	1	2	4	O43166	O43166 [358-395]	O43166 1xPhospho [S388(97.6)]	0	3717.69	4.48101e+06		High	5.452e-05	1.54e-10	10.16	66.39
Rep_1	High	[K].NTSLPPLWSPEAER.[S]	1xPhospho [S9(100)]	1.58042e-05	8.95807e-05	1	1	1	3	P49790	P49790 [201-214]	P49790 1xPhospho [S209(100)]	0	1676.77	9.18976e+06		High	5.452e-05	1.094e-06	5.66	52.71
Rep_1	High	[K].NTSGLPAEPESVSSPPTLHMK.[T]	1xOxidation [M20]; 1xPhospho [S/T]	3.91697e-05	8.95807e-05	1	1	1	1	Q8IWI9	Q8IWI9 [2950-2970]		0	2275.03	1.88141e+06		High	5.452e-05	3.135e-06	4.87	32
Rep_1	High	[K].NTSGLPAEPESVSSPPTLHMK.[T]	1xPhospho [S14(100)]	7.69125e-08	8.95807e-05	1	1	1	2	Q8IWI9	Q8IWI9 [2950-2970]	Q8IWI9 1xPhospho [S2963(100)]	0	2259.04	8558771		High	5.452e-05	2.212e-09	6.95	38.9
Rep_1	High	[R].NTSAEKELSSPISPK.[S]	1xPhospho [S13(100)]	2.62807e-06	8.95807e-05	1	1	1	1	P78559	P78559 [2010-2024]	P78559 1xPhospho [S2022(100)]	1	1667.79	3308469		High	5.452e-05	1.354e-07	6.7	21.26
Rep_1	High	[K].NTPSQHSHSIQHSPER.[S]	1xPhospho [S13(100)]	1.58042e-05	8.95807e-05	1	1	1	1	Q9NYF8	Q9NYF8 [256-271]	Q9NYF8 1xPhospho [S268(100)]	0	1921.83	4.2613e+06		High	5.452e-05	1.09e-06	5	6.39
Rep_1	High	[K].NTPSPDVTLGTNPGTEDIQFPIQK.[I]	1xPhospho [S4(98.1)]	1.80476e-06	8.95807e-05	1	1	1	2	Q8IX01	Q8IX01 [274-297]	Q8IX01 1xPhospho [S277(98.1)]	0	2649.24	1.38068e+07		High	5.452e-05	8.734e-08	7.23	58.37
Rep_1	High	[K].NTPASASLEGLAQTAGRRPSEGNEPSTK.[E]	1xPhospho [S20(100)]	1.5998e-06	8.95807e-05	1	1	2	4	Q96Q45	Q96Q45 [43-70]	Q96Q45 1xPhospho [S62(100)]	1	2906.36	1.86052e+07		High	5.452e-05	7.577e-08	6.39	29.72
Rep_1	High	[R].NTLQPEEALSTSDPRVSPR.[L]	1xPhospho [S17(100)]	2.41631e-09	8.95807e-05	1	1	1	3	Q9BXL7	Q9BXL7 [870-888]	Q9BXL7 1xPhospho [S886(100)]	1	2177.02	2.83841e+07		High	5.452e-05	3.909e-11	7.54	31.73
Rep_1	High	[R].NVFEVGPGDSPTFPR.[F]	1xPhospho [S10(99.3)]	2.4137e-06	8.95807e-05	1	1	1	3	Q16584	Q16584 [515-529]	Q16584 1xPhospho [S524(99.3)]	0	1698.75	1.83668e+06		High	5.452e-05	1.227e-07	5.28	51.7
Rep_1	High	[K].NTGVSPASRPSPGTPTSPSNLTSGLK.[T]	1xPhospho [S17(100)]	7.3188e-08	8.95807e-05	1	1	3	6	Q5VT52	Q5VT52 [469-494]	Q5VT52 1xPhospho [S485(100)]	0	2590.25	6.0881e+07		High	5.452e-05	2.075e-09	9.22	31.86
Rep_1	High	[K].NTFTAWSDEESDYEIDDRDVNK.[I]	1xPhospho [S7(100)]	5.05162e-09	8.95807e-05	1	1	1	1	Q6PKG0	Q6PKG0 [621-642]	Q6PKG0 1xPhospho [S627(100)]	1	2729.09	4606324		High	5.452e-05	9.235e-11	7.88	44.88
Rep_1	High	[K].NTFGSTSLCFDSR.[Q]	1xCarbamidomethyl [C9]; 1xPhospho [S7(100)]	0.000194475	8.95807e-05	1	1	1	1	Q8NEV8	Q8NEV8 [314-326]	Q8NEV8 1xPhospho [S320(100)]	0	1571.62	348777		High	5.452e-05	2.042e-05	3.51	40.82
Rep_1	High	[K].NTENCDFLFSPPEVTGR.[S]	1xCarbamidomethyl [C5]; 1xPhospho [S10(100)]	0.000791231	8.95807e-05	1	1	1	1	Q9Y6A5	Q9Y6A5 [16-32]	Q9Y6A5 1xPhospho [S25(100)]	0	2062.86	442833		High	5.452e-05	0.0001038	3.25	59.07
Rep_1	High	[K].NTEKESAWSPPPIEIR.[L]	1xPhospho [S9(100)]	0.000613107	8.95807e-05	1	1	1	1	Q8WYP5	Q8WYP5 [2204-2219]	Q8WYP5 1xPhospho [S2212(100)]	1	1933.91	526702		High	5.452e-05	7.762e-05	4.22	42.52
Rep_1	High	[R].NTDVAQSPEAPKQEAPAKK.[K]	1xPhospho [S7(100)]	2.48314e-06	8.95807e-05	1	1	1	2	Q9P2E9	Q9P2E9 [609-627]	Q9P2E9 1xPhospho [S615(100)]	2	2089		No Quan Values	High	5.452e-05	1.27e-07	6.71
Rep_1	High	[R].NTDVAQSPEAPKQEAPAK.[K]	1xPhospho [S7(100)]	6.00083e-08	8.95807e-05	1	1	1	2	Q9P2E9	Q9P2E9 [609-626]	Q9P2E9 1xPhospho [S615(100)]	1	1960.9	114506518		High	5.452e-05	1.657e-09	6.47	10.79
Rep_1	High	[K].NTAAEEHVAQGDATLEHSTNLDSSPSLSSVTVVPLR.[E]	1xPhospho [S/T]	2.29681e-06	8.95807e-05	1	1	1	1	Q8NFC6	Q8NFC6 [1258-1293]		0	3812.8	2287172		High	5.452e-05	1.154e-07	6.64	50.64
Rep_1	High	[K].NSYNNSQAPSPGLGSK.[A]	1xPhospho [S10(100)]	8.63258e-07	8.95807e-05	1	1	1	3	Q9UHB7	Q9UHB7 [1034-1049]	Q9UHB7 1xPhospho [S1043(100)]	0	1700.73	1.19212e+07		High	5.452e-05	3.7e-08	5.44	17.46
Rep_1	High	[R].NSWDSPAFSNDVIR.[K]	1xPhospho [S2(100)]	1.25958e-05	8.95807e-05	1	1	1	1	Q6DN90	Q6DN90 [511-524]	Q6DN90 1xPhospho [S512(100)]	0	1687.71	1.80742e+06		High	5.452e-05	8.391e-07	4.27	50.68
Rep_1	High	[R].NSVLSDPGLDSPRTSPVIMAR.[V]	2xPhospho [S11(100); T/S]	0.00104296	8.95807e-05	1	1	1	1	O15085	O15085 [241-261]	O15085 2xPhospho [S251(100); T/S]	1	2372.07	1.15072e+06		High	5.452e-05	0.0001429	5.74	49.16
Rep_1	High	[R].NSTGSQDGPVSNPSSSNSSQDSLHKAPK.[K]	1xDeamidated [N12]; 2xPhospho [S22(98.8); S/T]	1.10865e-05	8.95807e-05	1	1	1	1	Q13136	Q13136 [772-799]	Q13136 2xPhospho [S793(98.8); S/T]	1	2974.21		No Quan Values	High	5.452e-05	7.253e-07	10.04
Rep_1	High	[R].NSTGSQDGPVSNPSSSNSSQDSLHKAPK.[K]	2xPhospho [S22(100); S/T]	2.05046e-06	8.95807e-05	1	1	1	1	Q13136	Q13136 [772-799]	Q13136 2xPhospho [S793(100); S/T]	1	2973.23	3057018		High	5.452e-05	1.011e-07	10	12.67
Rep_1	High	[R].NSTELAPPLPVRR.[E]	1xPhospho [S2(100)]	0.00122742	8.95807e-05	1	1	1	1	Q9H7D0	Q9H7D0 [1833-1845]	Q9H7D0 1xPhospho [S1834(100)]	1	1529.78	1.57159e+06		High	5.452e-05	0.0001726	4.02	32.45
Rep_1	High	[R].NTGIICTIGPASRSVETLK.[E]	1xCarbamidomethyl [C6]; 1xPhospho [S/T]	0.00035026	8.95807e-05	1	1	1	1	P14618	P14618 [44-62]		1	2097.04	983163		High	5.452e-05	4.04e-05	5.71	39.43
Rep_1	High	[R].NSSTPGLQVPVSPTVPIQNQK.[Y]	1xDeamidated [N/Q]; 1xPhospho [S12(98.3)]	0.000458518	8.95807e-05	1	1	3	4	Q03164	Q03164 [3025-3045]	Q03164 1xPhospho [S3036(98.3)]	0	2272.12	593991		High	5.452e-05	5.54e-05	2.91	49.83
Rep_1	High	[K].NVFTSAEELER.[A]	1xPhospho [S5(99.3)]	0.000721618	8.95807e-05	1	1	1	2	Q9H8M9	Q9H8M9 [110-120]	Q9H8M9 1xPhospho [S114(99.3)]	0	1374.59	1.15507e+07		High	5.452e-05	9.347e-05	2.6	42.14
Rep_1	High	[K].NVLLNSLQKEDKSPETGTAGGSSTASYSAGR.[G]	1xPhospho [S13(97.5)]	0.000186376	8.95807e-05	1	1	1	1	Q8NFC6	Q8NFC6 [2463-2493]	Q8NFC6 1xPhospho [S2475(97.5)]	2	3205.5	10558821		High	5.452e-05	1.943e-05	8.17	31.1
Rep_1	High	[R].QAEDVLPPTSDQPLPDTKPLPPPQPPPVPAPQPQQSPAPRPQSPAR.[A]	2xDeamidated [Q12; Q24]; 1xPhospho [S43(99.9)]	3.71653e-10	8.95807e-05	1	1	1	1	Q9NWA0	Q9NWA0 [11-56]	Q9NWA0 1xPhospho [S53(99.9)]	0	4943.46		No Quan Values	High	5.452e-05	4.396e-12	10.12
Rep_1	High	[R].QAEDVLPPTSDQPLPDTKPLPPPQPPPVPAPQPQQSPAPRPQSPAR.[A]	1xDeamidated [Q24]; 1xPhospho [S43(99.9)]	1.0745e-10	8.95807e-05	1	1	1	2	Q9NWA0	Q9NWA0 [11-56]	Q9NWA0 1xPhospho [S53(99.9)]	0	4942.48	8.63371e+06		High	5.452e-05	1.035e-12	10.62	48.18
Rep_1	High	[R].QAEDVLPPTSDQPLPDTKPLPPPQPPPVPAPQPQQSPAPRPQSPAR.[A]	1xPhospho [S43(96.8)]	2.87033e-08	8.95807e-05	1	1	1	2	Q9NWA0	Q9NWA0 [11-56]	Q9NWA0 1xPhospho [S53(96.8)]	0	4941.49	10852307		High	5.452e-05	6.985e-10	10.78	48.04
Rep_1	High	[R].QADPQPQAWPPPDSPVRVDTVR.[V]	1xPhospho [S14(98.8)]	8.05773e-06	8.95807e-05	1	1	1	3	Q63ZY3	Q63ZY3 [310-331]	Q63ZY3 1xPhospho [S323(98.8)]	1	2536.2	4.02437e+06		High	5.452e-05	4.989e-07	7.24	38.85
Rep_1	High	[R].NYSSPPPCHLSR.[Q]	1xCarbamidomethyl [C8]; 1xPhospho [S4(100)]	0.000291307	8.95807e-05	1	1	1	1	Q12986	Q12986 [47-58]	Q12986 1xPhospho [S50(100)]	0	1494.62	2.92123e+06		High	5.452e-05	3.265e-05	3.59	13.31
Rep_1	High	[K].NYSEVIEVDESDVEEDIFPTTSK.[T]	1xPhospho [S/Y/T]	1.24184e-05	8.95807e-05	1	1	2	5	P49959	P49959 [639-661]		0	2725.17	2.2363e+06		High	5.452e-05	8.276e-07	3.17	70.4
Rep_1	High	[R].NYQQNYQNSESGEKNEGSESAPEGQAQQR.[R]	1xDeamidated [N8]; 2xPhospho [S9(97.9); S18(100)]	0.000120085	8.95807e-05	1	1	1	1	P67809	P67809 [157-185]	P67809 2xPhospho [S165(97.9); S174(100)]	1	3418.31		No Quan Values	High	5.452e-05	1.165e-05	7.42
Rep_1	High	[R].NYQQNYQNSESGEKNEGSESAPEGQAQQR.[R]	2xPhospho [S9(97.6); S18(99.9)]	1.64911e-05	8.95807e-05	1	1	1	1	P67809	P67809 [157-185]	P67809 2xPhospho [S165(97.6); S174(99.9)]	1	3417.33	6257054		High	5.452e-05	1.152e-06	7.5	14.41
Rep_1	High	[R].NYQQNYQNSESGEKNEGSESAPEGQAQQR.[R]	2xDeamidated [N/Q]; 1xPhospho [S/Y]	7.17912e-07	8.95807e-05	1	1	4	7	P67809	P67809 [157-185]		1	3339.33	8602773		High	5.452e-05	2.984e-08	6.37	12.96
Rep_1	High	[R].NYQQNYQNSESGEKNEGSESAPEGQAQQR.[R]	1xDeamidated [N/Q]; 1xPhospho [S9(98.5)]	2.91133e-08	8.95807e-05	1	1	17	24	P67809	P67809 [157-185]	P67809 1xPhospho [S165(98.5)]	1	3338.35	3.28263e+07		High	5.452e-05	7.088e-10	6.66	12.65
Rep_1	High	[R].NYQQNYQNSESGEKNEGSESAPEGQAQQR.[R]	1xPhospho [S20(98.8)]	1.27247e-07	8.95807e-05	1	1	3	8	P67809	P67809 [157-185]	P67809 1xPhospho [S176(98.8)]	1	3337.36	2.95328e+08		High	5.452e-05	3.958e-09	6.14	11.63
Rep_1	High	[R].NYILDQTNVYGSAQR.[R]	1xPhospho [S12(100)]	2.28511e-05	8.95807e-05	1	1	1	1	Q9BUJ2	Q9BUJ2 [501-515]	Q9BUJ2 1xPhospho [S512(100)]	0	1821.82	417713		High	5.452e-05	1.68e-06	4.72	39.3
Rep_1	High	[K].NYGSPLISGSTPK.[H]	1xPhospho [S4(100)]	8.30553e-05	8.95807e-05	1	1	1	1	Q15648	Q15648 [1430-1442]	Q15648 1xPhospho [S1433(100)]	0	1400.65	3.68765e+06		High	5.452e-05	7.537e-06	3.87	30.89
Rep_1	High	[K].NVGNNSFNDIMEANLPSPSPKPTPSSDMTVR.[K]	1xPhospho [S17(97.2)]	3.97291e-05	8.95807e-05	1	1	1	1	Q9ULH1	Q9ULH1 [509-539]	Q9ULH1 1xPhospho [S525(97.2)]	0	3396.52		No Quan Values	High	5.452e-05	3.206e-06	5.89
Rep_1	High	[R].NYAGEEEEEGSGSSEGFDPPATDR.[Q]	1xPhospho [S13(100)]	7.70668e-07	8.95807e-05	1	1	2	2	P16989	P16989 [191-214]	P16989 1xPhospho [S203(100)]	0	2609.98	1.21407e+07		High	5.452e-05	3.248e-08	6.42	30.63
Rep_1	High	[R].NVSSFPDDATSPLQENRNNQGTVNWSVDDIVK.[G]	1xDeamidated [N/Q]; 1xPhospho [S11(97.8)]	7.72209e-06	8.95807e-05	1	1	2	3	P52292	P52292 [52-83]	P52292 1xPhospho [S62(97.8)]	1	3627.62	1.65434e+06		High	5.452e-05	4.744e-07	5.24	58.21
Rep_1	High	[R].NVSSFPDDATSPLQENRNNQGTVNWSVDDIVK.[G]	1xPhospho [T/S]	8.64985e-06	8.95807e-05	1	1	1	1	P52292	P52292 [52-83]		1	3626.64	1.98481e+06		High	5.452e-05	5.438e-07	5.89	57.98
Rep_1	High	[R].NVSSFPDDATSPLQENR.[N]	1xPhospho [S11(100)]	1.84356e-06	8.95807e-05	1	1	2	9	P52292	P52292 [52-68]	P52292 1xPhospho [S62(100)]	0	1956.83	4.47667e+07		High	5.452e-05	8.94e-08	5.8	36.45
Rep_1	High	[R].NVSPGAPQRPPSTGNAGGMLSTTDLTVPNGAGSSPVGNGFVNSR.[A]	1xDeamidated [N29]; 1xPhospho [T/S]	3.20528e-06	8.95807e-05	1	1	1	1	Q02078	Q02078 [190-233]		0	4304		No Quan Values	High	5.452e-05	1.7e-07	6.25
Rep_1	High	[R].NVSPGAPQRPPSTGNAGGMLSTTDLTVPNGAGSSPVGNGFVNSR.[A]	1xPhospho [S/T]	4.50492e-06	8.95807e-05	1	1	1	1	Q02078	Q02078 [190-233]		0	4303.02	1.50308e+06		High	5.452e-05	2.524e-07	7.2	54.2
Rep_1	High	[K].NVSGISFTENMGSSQQK.[N]	1xPhospho [S6(100)]	0.000721618	8.95807e-05	1	1	1	1	P49792	P49792 [1105-1121]	P49792 1xPhospho [S1110(100)]	0	1893.8	869968		High	5.452e-05	9.303e-05	5.18	38.94
Rep_1	High	[K].NVSAGTQDVPSPPSDYVERVDSPMAYSSNGK.[V]	1xDeamidated [N/Q]; 1xPhospho [S22(100)]	1.77029e-05	8.95807e-05	1	1	2	2	Q16625	Q16625 [300-330]	Q16625 1xPhospho [S321(100)]	1	3335.44	1.80516e+06		High	5.452e-05	1.248e-06	5.81	45.61
Rep_1	High	[K].NVSAGTQDVPSPPSDYVERVDSPMAYSSNGK.[V]	1xPhospho [S22(100)]	1.6342e-06	8.95807e-05	1	1	2	2	Q16625	Q16625 [300-330]	Q16625 1xPhospho [S321(100)]	1	3334.46	4.92058e+06		High	5.452e-05	7.746e-08	7.18	44.17
Rep_1	High	[R].NVPQEESLEDSDVDADFK.[A]	1xPhospho [S11(100)]	0.000333305	8.95807e-05	1	1	1	1	O00505	O00505 [50-67]	O00505 1xPhospho [S60(100)]	0	2116.86	725516		High	5.452e-05	3.815e-05	4.38	41.64
Rep_1	High	[R].NVIPDTPPSTPLVPSR.[A]	1xDeamidated [N1]; 1xPhospho [T6(100)]	0.000384067	8.95807e-05	1	1	1	1	Q9UKA4	Q9UKA4 [1095-1110]	Q9UKA4 1xPhospho [T1100(100)]	0	1770.87		Not Reliable	High	5.452e-05	4.51e-05	4.92
Rep_1	High	[R].NVIPDTPPSTPLVPSR.[A]	1xPhospho [T6(100)]	3.25749e-05	8.95807e-05	1	1	1	7	Q9UKA4	Q9UKA4 [1095-1110]	Q9UKA4 1xPhospho [T1100(100)]	0	1769.88	6210114		High	5.452e-05	2.55e-06	4.16	49.91
Rep_1	High	[K].NVLLNSLQKEDKSPETGTAGGSSTASYSAGR.[G]	2xDeamidated [N5; Q8]; 1xPhospho [S13(95.2)]	1.79201e-06	8.95807e-05	1	1	1	1	Q8NFC6	Q8NFC6 [2463-2493]	Q8NFC6 1xPhospho [S2475(95.2)]	2	3207.47		Not Reliable	High	5.452e-05	8.671e-08	7.82
Rep_1	High	[K].NVLLNSLQKEDKSPETGTAGGSSTASYSAGR.[G]	1xDeamidated [Q8]; 1xPhospho [S13(100)]	1.02546e-05	8.95807e-05	1	1	1	1	Q8NFC6	Q8NFC6 [2463-2493]	Q8NFC6 1xPhospho [S2475(100)]	2	3206.48		No Quan Values	High	5.452e-05	6.609e-07	6.49
Rep_1	High	[R].NWTEDMEGGISSPVKK.[T]	1xPhospho [S12(99)]	9.2484e-08	8.95807e-05	1	1	1	1	P08651	P08651 [312-327]	P08651 1xPhospho [S323(99)]	1	1857.81	6.14153e+06		High	5.452e-05	2.728e-09	6.86	33.43
Rep_1	High	[R].NSSTPGLQVPVSPTVPIQNQK.[Y]	1xPhospho [S12(100)]	1.04333e-07	8.95807e-05	1	1	3	7	Q03164	Q03164 [3025-3045]	Q03164 1xPhospho [S3036(100)]	0	2271.14	1.90524e+07		High	5.452e-05	3.147e-09	6.5	47.68
Rep_1	High	[R].NSSTETDQQPHSPDSSSSVHSIR.[N]	1xPhospho [S12(100)]	6.91517e-08	8.95807e-05	1	1	1	1	Q92613	Q92613 [555-577]	Q92613 1xPhospho [S566(100)]	0	2563.07	8065228		High	5.452e-05	1.943e-09	7.84	9.92
Rep_1	High	[K].NSSTDQGSDEEGSLQKEQESAMDKHNLER.[K]	1xPhospho [S8(100)]	7.92108e-11	8.95807e-05	1	1	1	1	Q12789	Q12789 [1061-1089]	Q12789 1xPhospho [S1068(100)]	2	3329.39		Not Reliable	High	5.452e-05	7.299e-13	8.52
Rep_1	High	[K].NSLRVEGDNIYVR.[H]	1xPhospho [Y11(100)]	0.000291307	8.95807e-05	1	1	1	1	O43491	O43491 [613-625]	O43491 1xPhospho [Y623(100)]	1	1614.76	2310708		High	5.452e-05	3.252e-05	5.44	28.93
Rep_1	High	[R].NSLPASPAHQLSSSPR.[L]	1xPhospho [S]	4.2952e-05	8.95807e-05	1	1	1	1	Q8TEK3	Q8TEK3 [996-1011]		0	1728.81	2.01026e+06		High	5.452e-05	3.518e-06	5.38	18.52
Rep_1	High	[R].NSLLAGGDDDTMSVISGISSR.[G]	1xPhospho [S16(100)]	4.00119e-05	8.95807e-05	1	1	1	2	Q8N3U4	Q8N3U4 [1046-1066]	Q8N3U4 1xPhospho [S1061(100)]	0	2174.96	1.66066e+06		High	5.452e-05	3.239e-06	5.86	59.39
Rep_1	High	[K].NSKYEYDPDISPPR.[K]	1xPhospho [S11(100)]	3.91697e-05	8.95807e-05	1	1	1	2	Q9BRD0	Q9BRD0 [315-328]	Q9BRD0 1xPhospho [S325(100)]	1	1760.75	9093611		High	5.452e-05	3.145e-06	5.64	27.82
Rep_1	High	[R].NSGTQSDGEEKQPGLVMER.[A]	1xPhospho [S6(98.8)]	1.28153e-07	8.95807e-05	1	1	1	1	Q6P1M3	Q6P1M3 [960-978]	Q6P1M3 1xPhospho [S965(98.8)]	1	2141.92	6843357		High	5.452e-05	3.99e-09	6.41	19.9
Rep_1	High	[R].NSGSFPSPSISPR.[-]	1xPhospho [S11(99.1)]	0.000340468	8.95807e-05	1	1	1	1	Q9ULD2	Q9ULD2 [1258-1270]	Q9ULD2 1xPhospho [S1268(99.1)]	0	1412.62	935089		High	5.452e-05	3.917e-05	3.43	31.93
Rep_1	High	[R].NSFTPLSSSNTIR.[R]	1xPhospho [S2(100)]	5.9096e-05	8.95807e-05	1	1	1	3	O60825	O60825 [465-477]	O60825 1xPhospho [S466(100)]	0	1503.68	2.42899e+07		High	5.452e-05	5.088e-06	3.81	35.16
Rep_1	High	[R].NSESESNKVAAETQSPSLFGSTK.[L]	1xPhospho [S15(100)]	2.17249e-09	8.95807e-05	1	1	1	3	Q9UKX7	Q9UKX7 [207-229]	Q9UKX7 1xPhospho [S221(100)]	1	2478.1	38789910		High	5.452e-05	3.446e-11	7.3	28.69
Rep_1	High	[K].NSDLLTSPDVGLLK.[L]	1xPhospho [S7(100)]	2.26897e-05	8.95807e-05	1	1	1	1	P05412	P05412 [57-70]	P05412 1xPhospho [S63(100)]	0	1551.77	4.03617e+06		High	5.452e-05	1.668e-06	4.65	57.85
Rep_1	High	[R].NSATSADEQPHIGNYR.[L]	1xPhospho [T/S/Y]	2.78147e-06	8.95807e-05	1	1	1	1	Q7KZI7	Q7KZI7 [39-54]		0	1839.77		No Quan Values	High	5.452e-05	1.438e-07	5.3
Rep_1	High	[R].NSATFKSFEDR.[V]	1xDeamidated [N1]; 1xPhospho [S7(100)]	0.000433245	8.95807e-05	1	1	1	4	O43399	O43399 [160-170]	O43399 1xPhospho [S166(100)]	1	1382.56	2.11112e+07		High	5.452e-05	5.184e-05	5.27	26.06
Rep_1	High	[R].NSATFKSFEDR.[V]	1xPhospho [S7(100)]	0.000174856	8.95807e-05	1	1	1	16	O43399	O43399 [160-170]	O43399 1xPhospho [S166(100)]	1	1381.58	1.04898e+09		High	5.452e-05	1.804e-05	5.02	18.34
Rep_1	High	[K].NSASVTVSPASAIQTSAGATANR.[F]	1xPhospho [S4(97)]	1.24569e-07	8.95807e-05	1	1	1	2	Q6PI47	Q6PI47 [291-313]	Q6PI47 1xPhospho [S294(97)]	0	2241.05	983062		High	5.452e-05	3.881e-09	4.7	37.76
Rep_1	High	[R].NSLTGEEGQLAR.[V]	1xPhospho [S2(100)]	0.000179885	8.95807e-05	1	1	1	3	Q9BX95	Q9BX95 [111-122]	Q9BX95 1xPhospho [S112(100)]	0	1354.6	3.74762e+07		High	5.452e-05	1.856e-05	3.35	23.21
Rep_1	High	[K].NSASVGIIQRDESPMEK.[G]	1xPhospho [S13(100)]	5.01049e-06	8.95807e-05	1	1	1	2	Q53EU6	Q53EU6 [65-81]	Q53EU6 1xPhospho [S77(100)]	1	1940.88	6.84735e+06		High	5.452e-05	2.876e-07	6.92	24.18
Rep_1	High	[R].NSAKGCENLNIVQDK.[I]	1xCarbamidomethyl [C6]; 1xPhospho [S2(100)]	0.000696503	8.95807e-05	1	1	1	1	Q7Z417	Q7Z417 [229-243]	Q7Z417 1xPhospho [S230(100)]	1	1769.79	3.07391e+06		High	5.452e-05	8.989e-05	5.51	19.15
Rep_1	High	[R].NSAECVSEDDTTESQNYFGSLRK.[N]	1xCarbamidomethyl [C5]; 1xPhospho [S7(98.6)]	2.55458e-06	8.95807e-05	1	1	1	1	Q9Y2F5	Q9Y2F5 [387-409]	Q9Y2F5 1xPhospho [S393(98.6)]	1	2717.1		Not Reliable	High	5.452e-05	1.304e-07	5
Rep_1	High	[R].NSADDEELTNDSLTLSQSK.[S]	1xPhospho [S12(100)]	0.00122742	8.95807e-05	1	1	2	2	O94880	O94880 [279-297]	O94880 1xPhospho [S290(100)]	0	2146.9	1.34869e+06		High	5.452e-05	0.0001729	3.72	36.38
Rep_1	High	[R].NRTPSDVKELVLDNSR.[S]	1xPhospho [S5(99.2)]	0.000475057	8.95807e-05	1	1	1	4	P39687	P39687 [13-28]	P39687 1xPhospho [S17(99.2)]	2	1922.93	1.00029e+07		High	5.452e-05	5.768e-05	4.99	30.76
Rep_1	High	[R].NRSSPSSVTNSSYDGESDSQHHLSCEPVSQTNR.[N]	1xCarbamidomethyl [C25]; 1xPhospho [S/T/Y]	2.1225e-10	8.95807e-05	1	1	1	1	Q68DQ2	Q68DQ2 [344-376]		1	3729.55	4.24948e+06		High	5.452e-05	2.298e-12	9.71	17.26
Rep_1	High	[R].NRSAEEGELAESK.[S]	1xPhospho [S3(100)]	1.16507e-05	8.95807e-05	1	1	1	9	Q9C0C2	Q9C0C2 [1664-1676]	Q9C0C2 1xPhospho [S1666(100)]	1	1499.64	8.22798e+07		High	5.452e-05	7.637e-07	5.72	8.7
Rep_1	High	[R].NRENSPSSQSAGLSSINK.[E]	1xPhospho [S5(100)]	0.00128068	8.95807e-05	1	1	1	1	Q9H2Y7	Q9H2Y7 [1275-1292]	Q9H2Y7 1xPhospho [S1279(100)]	1	1955.88	4668195		High	5.452e-05	0.0001813	4.28	13.99
Rep_1	High	[R].NQYVPYPHAPGSQR.[S]	1xPhospho [S12(100)]	0.000182454	8.95807e-05	1	1	1	1	Q12965	Q12965 [969-982]	Q12965 1xPhospho [S980(100)]	0	1693.75	2.476e+06		High	5.452e-05	1.896e-05	5.89	23.31
Rep_1	High	[R].NQVSSQTPQQPPTSTFQNSPSALVSTPVR.[T]	1xDeamidated [Q17]; 1xPhospho [S19(97.4)]	0.000931228	8.95807e-05	1	1	1	1	O75376	O75376 [2066-2094]	O75376 1xPhospho [S2084(97.4)]	0	3164.49		Not Reliable	High	5.452e-05	0.0001251	2.92
Rep_1	High	[R].NQVSSQTPQQPPTSTFQNSPSALVSTPVR.[T]	1xPhospho [S19(98.5)]	7.09219e-06	8.95807e-05	1	1	2	2	O75376	O75376 [2066-2094]	O75376 1xPhospho [S2084(98.5)]	0	3163.51	608411		High	5.452e-05	4.297e-07	3.93	46.11
Rep_1	High	[K].NQSSEDILRDAQVANK.[N]	1xPhospho [S3(100)]	0.000146455	8.95807e-05	1	1	1	1	Q13625	Q13625 [478-493]	Q13625 1xPhospho [S480(100)]	1	1867.85	4.83236e+06		High	5.452e-05	1.467e-05	4.7	28.71
Rep_1	High	[K].NQSQSQDALVLEDVEKK.[K]	1xPhospho [S5(100)]	3.56172e-10	8.95807e-05	1	1	1	1	Q92887	Q92887 [279-295]	Q92887 1xPhospho [S283(100)]	1	2010.94	6443798		High	5.452e-05	4.195e-12	7.92	33.15
Rep_1	High	[K].NQSQSQDALVLEDVEK.[K]	1xPhospho [S5(100)]	8.39117e-07	8.95807e-05	1	1	2	4	Q92887	Q92887 [279-294]	Q92887 1xPhospho [S283(100)]	0	1882.84	4.83132e+06		High	5.452e-05	3.565e-08	4.81	42.27
Rep_1	High	[R].NSASATTPLSGNSSR.[R]	1xPhospho [S10(100)]	1.01821e-05	8.95807e-05	1	1	1	1	Q9Y608	Q9Y608 [311-325]	Q9Y608 1xPhospho [S320(100)]	0	1529.66	9253962		High	5.452e-05	6.566e-07	4.78	12.56
Rep_1	High	[R].NSNFSVQHPSSTSPTEK.[C]	1xPhospho [S/T]	0.000543527	8.95807e-05	1	1	1	1	Q03468	Q03468 [1336-1352]		0	1926.82	9361361		High	5.452e-05	6.716e-05	5.22	13.57
Rep_1	High	[R].NSNSPPSPSSMNQR.[R]	1xPhospho [S7(98.8)]	0.000141354	8.95807e-05	1	1	1	1	Q7Z5L9	Q7Z5L9 [454-467]	Q7Z5L9 1xPhospho [S460(98.8)]	0	1582.63	11464614		High	5.452e-05	1.407e-05	3.29	3.87
Rep_1	High	[R].NSNSPPSPSSMNQR.[R]	2xPhospho [S4(100); S7(100)]	0.000370694	8.95807e-05	1	1	1	1	Q7Z5L9	Q7Z5L9 [454-467]	Q7Z5L9 2xPhospho [S457(100); S460(100)]	0	1662.6	7439110		High	5.452e-05	4.324e-05	4.23	17.68
Rep_1	High	[K].NSSTDQGSDEEGSLQKEQESAMDK.[H]	1xDeamidated [N1]; 1xPhospho [T4(94.1)]	0.000488716	8.95807e-05	1	1	1	1	Q12789	Q12789 [1061-1084]	Q12789 1xPhospho [T1064(94.1)]	1	2681.04	1.89972e+06		High	5.452e-05	5.942e-05	3.58	20.46
Rep_1	High	[R].NSSSPVSPASVPGQR.[R]	1xDeamidated [N/Q]; 1xPhospho [S4(100)]	0.00014236	8.95807e-05	1	1	3	5	Q9H1B7	Q9H1B7 [656-670]	Q9H1B7 1xPhospho [S659(100)]	0	1550.68	1.11235e+06		High	5.452e-05	1.418e-05	3.43	19.79
Rep_1	High	[R].NSSSPVSPASVPGQR.[R]	1xPhospho [S7(100)]	1.37846e-06	8.95807e-05	1	1	4	11	Q9H1B7	Q9H1B7 [656-670]	Q9H1B7 1xPhospho [S662(100)]	0	1549.7	2.88406e+07		High	5.452e-05	6.387e-08	4.28	17.19
Rep_1	High	[R].NSSSPVSLDAALPESSNVYRDPSAK.[R]	1xPhospho [S/Y]	4.20108e-09	8.95807e-05	1	1	1	1	Q70EL1	Q70EL1 [668-692]		1	2671.22	9225021		High	5.452e-05	7.466e-11	7.41	42.95
Rep_1	High	[K].NSSSPVAATPASVNTTPDKPK.[T]	1xDeamidated [N1]; 1xPhospho [S/T]	4.07102e-07	8.95807e-05	1	1	1	1	Q14469	Q14469 [9-29]		0	2150		No Quan Values	High	5.452e-05	1.538e-08	5.79
Rep_1	High	[K].NSSSPVAATPASVNTTPDKPK.[T]	1xPhospho [S/T]	6.26165e-08	8.95807e-05	1	1	1	1	Q14469	Q14469 [9-29]		0	2149.02		No Quan Values	High	5.452e-05	1.736e-09	7.14
Rep_1	High	[R].NSSSPCISGTTHTLHDSSVASIETK.[S]	1xCarbamidomethyl [C6]; 1xPhospho [S2(97.1)]	4.70995e-05	8.95807e-05	1	1	1	1	Q5JWR5	Q5JWR5 [1235-1259]	Q5JWR5 1xPhospho [S1236(97.1)]	0	2696.19		No Quan Values	High	5.452e-05	3.911e-06	3.24
Rep_1	High	[R].NSSSGVSPLYSPVSFCGIPVGVLQNK.[L]	1xCarbamidomethyl [C16]; 1xPhospho [S2(97.5)]	0.000102742	8.95807e-05	1	1	1	3	Q9BZH6	Q9BZH6 [396-421]	Q9BZH6 1xPhospho [S397(97.5)]	0	2773.33	2.93847e+06		High	5.452e-05	9.68e-06	5.16	75.23
Rep_1	High	[K].NSSQSLMVPQSGSPEPESIR.[N]	1xPhospho [S13(100)]	2.18993e-05	8.95807e-05	1	1	1	1	O75970	O75970 [1583-1602]	O75970 1xPhospho [S1595(100)]	0	2209.98	4.47466e+06		High	5.452e-05	1.599e-06	5.81	36.98
Rep_1	High	[R].NSSPGEASLLEKETTR.[F]	1xPhospho [S/T]	0.000222517	8.95807e-05	1	1	1	1	Q76FK4	Q76FK4 [1097-1112]		1	1798.82	1.62583e+06		High	5.452e-05	2.383e-05	4.96	25.2
Rep_1	High	[K].NSSNTSVGSPSNTIGR.[T]	1xPhospho [S9(100)]	2.43838e-08	8.95807e-05	1	1	1	14	Q7Z460	Q7Z460 [1083-1098]	Q7Z460 1xPhospho [S1091(100)]	0	1657.72	4.09523e+07		High	5.452e-05	5.796e-10	6.09	4.28
Rep_1	High	[R].NSSISGPFGSR.[S]	1xPhospho [S3(100)]	0.000957987	8.95807e-05	1	1	1	2	Q13610	Q13610 [483-493]	Q13610 1xPhospho [S485(100)]	0	1188.5	3.85851e+06		High	5.452e-05	0.0001293	3.71	25.84
Rep_1	High	[K].NSSLSASPTSQQSSASLAAATAATEAGPSATKPPNSK.[I]	2xDeamidated [Q11; Q12]; 1xPhospho [S3(99.8)]	2.21237e-07	8.95807e-05	1	1	1	1	Q86V15	Q86V15 [735-771]	Q86V15 1xPhospho [S737(99.8)]	0	3555.63		Not Reliable	High	5.452e-05	7.538e-09	5.3
Rep_1	High	[K].NSSLSASPTSQQSSASLAAATAATEAGPSATKPPNSK.[I]	1xPhospho [S3(98.1)]	3.10654e-11	8.95807e-05	1	1	1	1	Q86V15	Q86V15 [735-771]	Q86V15 1xPhospho [S737(98.1)]	0	3553.67	651948		High	5.452e-05	2.449e-13	7.78	36.19
Rep_1	High	[R].NSSLGSPSNLCGSPPGSIR.[K]	1xCarbamidomethyl [C11]; 1xPhospho [S13(100)]	2.0319e-07	8.95807e-05	1	1	2	6	Q9C0B0	Q9C0B0 [373-391]	Q9C0B0 1xPhospho [S385(100)]	0	1966.87	1.71815e+07		High	5.452e-05	6.816e-09	6.18	33.44
Rep_1	High	[R].NSSEASSGDFLDLK.[G]	1xPhospho [S2(100)]	0.000238864	8.95807e-05	1	1	1	1	Q9UK76	Q9UK76 [86-99]	Q9UK76 1xPhospho [S87(100)]	0	1549.64	207648		High	5.452e-05	2.587e-05	2.43	45.2
Rep_1	High	[K].NSSDAKLEPTNVQTVTCSPR.[V]	1xCarbamidomethyl [C17]; 1xPhospho [S18(100)]	5.11822e-06	8.95807e-05	1	1	1	1	Q99741	Q99741 [28-47]	Q99741 1xPhospho [S45(100)]	1	2284.03	1187456		High	5.452e-05	2.928e-07	5.28	23.19
Rep_1	High	[R].NSRDGDPLPSSLSCK.[V]	1xCarbamidomethyl [C14]; 1xPhospho [S2(100)]	8.72816e-05	8.95807e-05	1	1	1	2	P53602	P53602 [95-109]	P53602 1xPhospho [S96(100)]	1	1712.73	10833344		High	5.452e-05	7.979e-06	4.29	24.34
Rep_1	High	[R].NSQPHSPTSSLTSGGSLPLLQSPPSTR.[L]	1xPhospho [S6(97.5)]	1.8176e-06	8.95807e-05	1	1	1	1	Q4VCS5	Q4VCS5 [304-330]	Q4VCS5 1xPhospho [S309(97.5)]	0	2813.35	3.43063e+06		High	5.452e-05	8.811e-08	6.24	47.73
Rep_1	High	[K].NSPTPATSTESLSPLHNVALR.[S]	1xPhospho [S8(100)]	6.52073e-09	8.95807e-05	1	1	1	1	Q7Z6B7	Q7Z6B7 [998-1018]	Q7Z6B7 1xPhospho [S1005(100)]	0	2272.1	2.12161e+06		High	5.452e-05	1.248e-10	6.31	42.14
Rep_1	High	[R].NSPFQIPPPSPDSK.[K]	1xPhospho [S10(100)]	0.000225694	8.95807e-05	1	1	1	17	Q86W92	Q86W92 [570-583]	Q86W92 1xPhospho [S579(100)]	0	1590.72	1.11852e+07		High	5.452e-05	2.429e-05	4.04	39.29
Rep_1	High	[K].NSPEDLGLSLTGDSCK.[L]	1xCarbamidomethyl [C15]; 1xPhospho [S2(100)]	1.55506e-06	8.95807e-05	1	1	2	2	Q12888	Q12888 [499-514]	Q12888 1xPhospho [S500(100)]	0	1772.74	1.79159e+06		High	5.452e-05	7.337e-08	4.53	43.88
Rep_1	High	[R].NSPAFLSTDLGDEDVGLGPPAPR.[T]	1xPhospho [S/T]	1.77934e-06	8.95807e-05	1	1	2	2	Q9UPX8	Q9UPX8 [719-741]		0	2405.1	1.50796e+06		High	5.452e-05	8.566e-08	5.6	62.6
Rep_1	High	[R].NSNSYGIPEPAHAYAQPQTTTPLPAVSGSPGAAITPLPSTQNGPVFAK.[A]	2xDeamidated [Q18; Q41]; 2xPhospho [Y14(94.3); T19(90.4)]	2.12869e-05	8.95807e-05	1	1	1	1	P46109	P46109 [194-241]	P46109 2xPhospho [Y207(94.3); T212(90.4)]	0	4964.31	544889		High	5.452e-05	1.544e-06	4.71	69.74
Rep_1	High	[R].NSNSYGIPEPAHAYAQPQTTTPLPAVSGSPGAAITPLPSTQNGPVFAK.[A]	1xDeamidated [N/Q]; 2xPhospho [S2(94.2); T19(80.3)]	8.07328e-05	8.95807e-05	1	1	2	2	P46109	P46109 [194-241]	P46109 2xPhospho [S195(94.2); T212(80.3)]	0	4963.32	997495		High	5.452e-05	7.298e-06	3.84	68.17
Rep_1	High	[R].NSNSYGIPEPAHAYAQPQTTTPLPAVSGSPGAAITPLPSTQNGPVFAK.[A]	3xDeamidated [Q16; N/Q]; 1xPhospho [S/Y/T]	5.10799e-07	8.95807e-05	1	1	7	14	P46109	P46109 [194-241]		0	4885.32	762999		High	5.452e-05	2.003e-08	4.5	66.87
Rep_1	High	[R].NSNSYGIPEPAHAYAQPQTTTPLPAVSGSPGAAITPLPSTQNGPVFAK.[A]	2xDeamidated [N/Q]; 1xPhospho [S/Y/T]	1.33723e-07	8.95807e-05	1	1	8	28	P46109	P46109 [194-241]		0	4884.34	362952		High	5.452e-05	4.199e-09	6.77	66.1
Rep_1	High	[R].NSNSYGIPEPAHAYAQPQTTTPLPAVSGSPGAAITPLPSTQNGPVFAK.[A]	1xDeamidated [N/Q]; 1xPhospho [T/Y/S]	8.86317e-08	8.95807e-05	1	1	12	40	P46109	P46109 [194-241]		0	4883.36	2.57606e+07		High	5.452e-05	2.597e-09	8.61	65.01
Rep_1	High	[R].NSNSYGIPEPAHAYAQPQTTTPLPAVSGSPGAAITPLPSTQNGPVFAK.[A]	1xPhospho [Y14(99.5)]	4.8412e-09	8.95807e-05	1	1	2	15	P46109	P46109 [194-241]	P46109 1xPhospho [Y207(99.5)]	0	4882.37	2.63597e+07		High	5.452e-05	8.785e-11	7.07	63.83
Rep_1	High	[R].QAEMEGAVQSIQGELSK.[L]	1xPhospho [S10(100)]	0.000667516	8.95807e-05	1	1	1	1	Q6NZI2	Q6NZI2 [79-95]	Q6NZI2 1xPhospho [S88(100)]	0	1884.84	389851		High	5.452e-05	8.517e-05	4.87	43.45
Rep_1	High	[R].QAGAPGGSSGSGGSPELSALR.[L]	1xPhospho [S14(100)]	0.000164047	8.95807e-05	1	1	1	3	Q9Y2J4	Q9Y2J4 [527-547]	Q9Y2J4 1xPhospho [S540(100)]	0	1922.86	995664		High	5.452e-05	1.668e-05	5.63	29.89
Rep_1	High	[R].QAHDLSPAAESSSTFSFSGR.[D]	1xPhospho [S6(100)]	1.65422e-07	8.95807e-05	1	1	1	6	O95425	O95425 [216-235]	O95425 1xPhospho [S221(100)]	0	2161.92	5.93859e+07		High	5.452e-05	5.375e-09	5.6	34.82
Rep_1	High	[R].QALDYVELSPLTQASPQR.[A]	1xPhospho [S15(100)]	5.80341e-07	8.95807e-05	1	1	2	4	Q9H2D6	Q9H2D6 [1941-1958]	Q9H2D6 1xPhospho [S1955(100)]	0	2096.01	1.19063e+07		High	5.452e-05	2.318e-08	7.73	57.04
Rep_1	High	[R].QGSPVAAGAPAKQQQVDIPLR.[L]	1xPhospho [S3(100)]	3.02246e-07	8.95807e-05	1	1	1	1	Q9NZI8	Q9NZI8 [179-199]	Q9NZI8 1xPhospho [S181(100)]	1	2211.13	5.63873e+06		High	5.452e-05	1.089e-08	7.5	31.64
Rep_1	High	[R].QGSPVAAGAPAK.[Q]	1xPhospho [S3(100)]	0.000153907	8.95807e-05	1	1	1	5	Q9NZI8	Q9NZI8 [179-190]	Q9NZI8 1xPhospho [S181(100)]	0	1133.54	7.25798e+06		High	5.452e-05	1.546e-05	4.72	9.35
Rep_1	High	[K].QGSPDQVSPVSEMTSTSLYQDKQEGK.[S]	1xOxidation [M13]; 2xPhospho [S3(100); S8(100)]	1.22815e-07	8.95807e-05	1	1	1	1	P46821	P46821 [1436-1461]	P46821 2xPhospho [S1438(100); S1443(100)]	1	3002.24	2.3165e+06		High	5.452e-05	3.812e-09	7.98	30.56
Rep_1	High	[K].QGSPDQVSPVSEMTSTSLYQDKQEGK.[S]	1xDeamidated [Q6]; 2xPhospho [S3(100); S8(100)]	3.85838e-09	8.95807e-05	1	1	1	1	P46821	P46821 [1436-1461]	P46821 2xPhospho [S1438(100); S1443(100)]	1	2987.23	316020		High	5.452e-05	6.755e-11	5.93	45.48
Rep_1	High	[K].QGSPDQVSPVSEMTSTSLYQDKQEGK.[S]	2xPhospho [S3(100); S8(100)]	4.96056e-11	8.95807e-05	1	1	1	4	P46821	P46821 [1436-1461]	P46821 2xPhospho [S1438(100); S1443(100)]	1	2986.24	2.89126e+07		High	5.452e-05	4.231e-13	11.07	45.3
Rep_1	High	[K].QGSPDQVSPVSEMTSTSLYQDKQEGK.[S]	1xOxidation [M13]; 1xPhospho [S3(100)]	1.81229e-11	8.95807e-05	1	1	2	2	P46821	P46821 [1436-1461]	P46821 1xPhospho [S1438(100)]	1	2922.27	10650795		High	5.452e-05	1.311e-13	10.82	28.23
Rep_1	High	[K].QGSPDQVSPVSEMTSTSLYQDKQEGK.[S]	3xDeamidated [Q1; Q6; Q20]; 1xPhospho [S8(99.9)]	0.000111866	8.95807e-05	1	1	1	1	P46821	P46821 [1436-1461]	P46821 1xPhospho [S1443(99.9)]	1	2909.23		Not Reliable	High	5.452e-05	1.067e-05	4.18
Rep_1	High	[K].QGSPDQVSPVSEMTSTSLYQDKQEGK.[S]	1xDeamidated [Q20]; 1xPhospho [S8(100)]	1.66266e-08	8.95807e-05	1	1	1	1	P46821	P46821 [1436-1461]	P46821 1xPhospho [S1443(100)]	1	2907.26	2452645		High	5.452e-05	3.699e-10	7.48	39.99
Rep_1	High	[K].QGSPDQVSPVSEMTSTSLYQDKQEGK.[S]	1xPhospho [S3(100)]	2.39701e-13	8.95807e-05	1	1	3	6	P46821	P46821 [1436-1461]	P46821 1xPhospho [S1438(100)]	1	2906.28	1.40306e+08		High	5.452e-05	8.443e-16	11.91	38.95
Rep_1	High	[K].QGSPDQVSPVSEMTSTSLYQDK.[Q]	2xPhospho [S3(100); S8(100)]	7.46754e-05	8.95807e-05	1	1	1	2	P46821	P46821 [1436-1457]	P46821 2xPhospho [S1438(100); S1443(100)]	0	2544.02	4298505		High	5.452e-05	6.659e-06	4.86	55.21
Rep_1	High	[K].QGSPDQVSPVSEMTSTSLYQDK.[Q]	1xPhospho [S8(100)]	8.86317e-08	8.95807e-05	1	1	2	6	P46821	P46821 [1436-1457]	P46821 1xPhospho [S1443(100)]	0	2464.06	2.07715e+07		High	5.452e-05	2.594e-09	6.56	47.14
Rep_1	High	[R].QGSITSPQANEQSVTPQRR.[S]	2xPhospho [S6(95.4); T15(97.6)]	0.000971653	8.95807e-05	1	1	1	1	Q9UQ35	Q9UQ35 [852-870]	Q9UQ35 2xPhospho [S857(95.4); T866(97.6)]	1	2243.98	13386722		High	5.452e-05	0.0001319	5.06	18.11
Rep_1	High	[R].QGSITSPQANEQSVTPQRR.[S]	1xPhospho [T15(100)]	2.0073e-06	8.95807e-05	1	1	1	2	Q9UQ35	Q9UQ35 [852-870]	Q9UQ35 1xPhospho [T866(100)]	1	2164.01	3.83747e+07		High	5.452e-05	9.902e-08	5.94	13.66
Rep_1	High	[R].QGSSLNLFEDVQITEPEAEPESK.[S]	1xPhospho [S/T]	9.0719e-07	8.95807e-05	1	1	1	4	Q6WKZ4	Q6WKZ4 [498-520]		0	2627.18	6.58375e+06		High	5.452e-05	3.92e-08	7	67.95
Rep_1	High	[K].QGSGSSQPMEVQEGYGFGSGDDPYSSAEPHVSGVKR.[S]	1xDeamidated [Q12]; 1xPhospho [S/Y]	4.53697e-06	8.95807e-05	1	1	1	1	Q13263	Q13263 [435-470]		1	3794.59	1559836		High	5.452e-05	2.552e-07	6.5	40.73
Rep_1	High	[R].QGSGRESPSLASR.[E]	1xPhospho [S7(100)]	0.000445703	8.95807e-05	1	1	2	3	Q8WWM7	Q8WWM7 [333-345]	Q8WWM7 1xPhospho [S339(100)]	1	1411.63	1.97366e+08		High	5.452e-05	5.343e-05	2.85	7.91
Rep_1	High	[R].QGSFSEDVISHK.[G]	1xPhospho [S3(100)]	0.000111075	8.95807e-05	1	1	1	1	Q9UPN3	Q9UPN3 [3925-3936]	Q9UPN3 1xPhospho [S3927(100)]	0	1413.6	2.41375e+06		High	5.452e-05	1.059e-05	4.21	22.05
Rep_1	High	[R].QGRPTLQEGPGLQQKPRPEAEPPSPPSGDLR.[L]	1xPhospho [S24(100)]	9.34298e-10	8.95807e-05	1	1	1	1	Q8WUA7	Q8WUA7 [109-139]	Q8WUA7 1xPhospho [S132(100)]	0	3399.68	6225888		High	5.452e-05	1.29e-11	9.51	28.27
Rep_1	High	[K].QGQSQAASSSSVTSPIKMK.[I]	1xPhospho [S14(98.7)]	1.18063e-09	8.95807e-05	1	1	1	2	O60583	O60583 [467-485]	O60583 1xPhospho [S480(98.7)]	1	2001.93	13738061		High	5.452e-05	1.695e-11	10.54	18.69
Rep_1	High	[K].QGQSQAASSSSVTSPIK.[M]	1xPhospho [S14(100)]	7.76152e-07	8.95807e-05	1	1	2	11	O60583	O60583 [467-483]	O60583 1xPhospho [S480(100)]	0	1742.8	1.44197e+06		High	5.452e-05	3.273e-08	3.82	10
Rep_1	High	[K].QGPVSQSATQQPVTADKQQGHEPVSPR.[S]	2xDeamidated [Q6; Q10]; 1xPhospho [S25(100)]	5.42757e-05	8.95807e-05	1	1	1	1	Q9BTA9	Q9BTA9 [487-513]	Q9BTA9 1xPhospho [S511(100)]	1	2939.35		No Quan Values	High	5.452e-05	4.585e-06	7.02
Rep_1	High	[K].QGPVSQSATQQPVTADKQQGHEPVSPR.[S]	1xPhospho [S25(100)]	7.11412e-08	8.95807e-05	1	1	1	2	Q9BTA9	Q9BTA9 [487-513]	Q9BTA9 1xPhospho [S511(100)]	1	2937.39	200523000		High	5.452e-05	2.015e-09	11.2	15.33
Rep_1	High	[K].QGPVSPGPAPPPSFIMSYK.[L]	1xPhospho [S5(100)]	1.20711e-05	8.95807e-05	1	1	1	1	P29375	P29375 [1662-1680]	P29375 1xPhospho [S1666(100)]	0	2036.96	1.24166e+06		High	5.452e-05	7.957e-07	6.35	55.96
Rep_1	High	[K].QGPPSPCQQLVLTK.[Q]	1xCarbamidomethyl [C7]; 1xPhospho [S5(100)]	2.33424e-05	8.95807e-05	1	1	1	1	Q9C0H5	Q9C0H5 [362-375]	Q9C0H5 1xPhospho [S366(100)]	0	1632.78	10035614		High	5.452e-05	1.723e-06	4.45	33.85
Rep_1	High	[R].QGPGQSLSFPENYQTLPK.[S]	1xPhospho [T15(100)]	0.000567134	8.95807e-05	1	1	1	1	Q6IQ23	Q6IQ23 [458-475]	Q6IQ23 1xPhospho [T472(100)]	0	2070.95	1.07209e+06		High	5.452e-05	7.063e-05	6.21	48.49
Rep_1	High	[R].QGLGPASTTSPSPGPRSPK.[A]	1xPhospho [S17(100)]	8.20696e-11	8.95807e-05	1	1	1	1	P98171	P98171 [890-908]	P98171 1xPhospho [S906(100)]	1	1901.91	15209745		High	5.452e-05	7.573e-13	9.24	15.37
Rep_1	High	[R].QGIAVMTPTVPGSPK.[A]	1xOxidation [M6]; 1xPhospho [S13(100)]	0.000139364	8.95807e-05	1	1	1	1	Q9UPX8	Q9UPX8 [440-454]	Q9UPX8 1xPhospho [S452(100)]	0	1578.76	475426		High	5.452e-05	1.385e-05	3.65	34.27
Rep_1	High	[R].QGIAVMTPTVPGSPK.[A]	1xPhospho [S13(100)]	6.50065e-07	8.95807e-05	1	1	1	2	Q9UPX8	Q9UPX8 [440-454]	Q9UPX8 1xPhospho [S452(100)]	0	1562.76	4.55341e+06		High	5.452e-05	2.644e-08	5.33	40.98
Rep_1	High	[K].QGSGSSQPMEVQEGYGFGSGDDPYSSAEPHVSGVK.[R]	1xPhospho [S/Y]	0.000478436	8.95807e-05	1	1	1	1	Q13263	Q13263 [435-469]		0	3637.51		Not Reliable	High	5.452e-05	5.785e-05	3.7
Rep_1	High	[K].QGTAGSVINNPYVIMDKQPGQVIGATTPSTGSPTNK.[I]	1xDeamidated [Q18]; 1xPhospho [S32(97.6)]	6.22987e-07	8.95807e-05	1	1	1	1	Q9ULM3	Q9ULM3 [488-523]	Q9ULM3 1xPhospho [S519(97.6)]	1	3709.78		No Quan Values	High	5.452e-05	2.52e-08	7.71
Rep_1	High	[K].QGTAGSVINNPYVIMDKQPGQVIGATTPSTGSPTNK.[I]	2xDeamidated [Q18; Q21]; 1xPhospho [S32(97.7)]	6.62713e-08	8.95807e-05	1	1	1	1	Q9ULM3	Q9ULM3 [488-523]	Q9ULM3 1xPhospho [S519(97.7)]	1	3710.76		No Quan Values	High	5.452e-05	1.85e-09	9.46
Rep_1	High	[R].QGVSYSVHAYTGQPSPR.[G]	1xPhospho [S15(100)]	1.17336e-05	8.95807e-05	1	1	1	3	Q8IVT2	Q8IVT2 [64-80]	Q8IVT2 1xPhospho [S78(100)]	0	1913.85	2.50929e+07		High	5.452e-05	7.744e-07	6.47	23.96
Rep_1	High	[K].QIDSSPVGGETDETTVSQNYR.[G]	1xDeamidated [Q1]; 1xPhospho [S/T/Y]	0.00105783	8.95807e-05	1	1	1	3	O15027	O15027 [565-585]		0	2363.99	242869		High	5.452e-05	0.0001452	6.04	30.14
Rep_1	High	[K].QIDSSPVGGETDETTVSQNYR.[G]	1xPhospho [S5(98.7)]	1.97508e-07	8.95807e-05	1	1	2	6	O15027	O15027 [565-585]	O15027 1xPhospho [S569(98.7)]	0	2363	5.58859e+07		High	5.452e-05	6.6e-09	5.48	28.9
Rep_1	High	[K].QICVVMLETLSQSPPK.[G]	1xCarbamidomethyl [C3]; 1xOxidation [M6]; 1xPhospho [S13(99)]	8.28955e-06	8.95807e-05	1	1	3	5	Q15366	Q15366 [161-176]	Q15366 1xPhospho [S173(99)]	0	1925.91	1.55013e+06		High	5.452e-05	5.138e-07	5.79	52.06
Rep_1	High	[K].QICVVMLETLSQSPPK.[G]	1xCarbamidomethyl [C3]; 1xPhospho [S13(100)]	2.82991e-08	8.95807e-05	1	1	1	9	Q15366	Q15366 [161-176]	Q15366 1xPhospho [S173(100)]	0	1909.92	1.2782e+07		High	5.452e-05	6.883e-10	7.34	62.4
Rep_1	High	[K].QICLVMLETLSQSPQGR.[V]	1xCarbamidomethyl [C3]; 1xOxidation [M6]; 1xPhospho [S13(100)]	2.11597e-08	8.95807e-05	1	1	2	22	Q15365	Q15365 [161-177]	Q15365 1xPhospho [S173(100)]	0	2055.96	3.47192e+07		High	5.452e-05	4.919e-10	6.94	55.94
Rep_1	High	[K].QICLVMLETLSQSPQGR.[V]	1xCarbamidomethyl [C3]; 1xDeamidated [Q]; 1xPhospho [S13(100)]	3.52175e-05	8.95807e-05	1	1	3	6	Q15365	Q15365 [161-177]	Q15365 1xPhospho [S173(100)]	0	2040.95	1.30836e+06		High	5.452e-05	2.772e-06	5.75	68.72
Rep_1	High	[K].QICLVMLETLSQSPQGR.[V]	1xCarbamidomethyl [C3]; 1xPhospho [S13(100)]	2.40404e-08	8.95807e-05	1	1	1	20	Q15365	Q15365 [161-177]	Q15365 1xPhospho [S173(100)]	0	2039.97	8.30499e+07		High	5.452e-05	5.668e-10	7.94	67.25
Rep_1	High	[R].QLAYSTVGTPDYIAPEVFMQTGYNK.[L]	1xOxidation [M19]; 1xPhospho [S5(97.8)]	1.74536e-05	8.95807e-05	1	1	1	1	Q9Y2H1	Q9Y2H1 [278-302]	Q9Y2H1 1xPhospho [S282(97.8)]	0	2889.31	329957		High	5.452e-05	1.228e-06	4.68	65.71
Rep_1	High	[R].QLAYSTVGTPDYIAPEVFMQTGYNK.[L]	1xPhospho [S/T/Y]	3.05007e-06	8.95807e-05	1	1	1	1	Q9Y2H1	Q9Y2H1 [278-302]		0	2873.31	3.75854e+06		High	5.452e-05	1.607e-07	7.58	72.57
Rep_1	High	[K].QIASQFPPPPTPPAMESQPLKPVPANVAPQSPPAVK.[A]	1xOxidation [M15]; 1xPhospho [S31(100)]	6.97835e-07	8.95807e-05	1	1	1	2	Q70E73	Q70E73 [864-899]	Q70E73 1xPhospho [S894(100)]	0	3809.93	5.31958e+06		High	5.452e-05	2.881e-08	7.66	48.79
Rep_1	High	[K].QIASQFPPPPTPPAMESQPLKPVPANVAPQSPPAVK.[A]	1xPhospho [S31(100)]	3.19247e-08	8.95807e-05	1	1	1	5	Q70E73	Q70E73 [864-899]	Q70E73 1xPhospho [S894(100)]	0	3793.94	2.54151e+07		High	5.452e-05	7.909e-10	12.58	54.66
Rep_1	High	[R].QLAFSTVGTPDYIAPEVFMQTGYNK.[L]	1xPhospho [S/T/Y]	8.11507e-06	8.95807e-05	1	1	1	2	Q15208	Q15208 [277-301]		0	2857.32	794546		High	5.452e-05	5.013e-07	5.65	79.02
Rep_1	High	[K].QIAESANSSSPQSSAGGKPAMSYASALR.[A]	1xPhospho [S5(100)]	1.4355e-07	8.95807e-05	1	1	1	1	P42694	P42694 [1874-1901]	P42694 1xPhospho [S1878(100)]	0	2833.28	2.02346e+06		High	5.452e-05	4.577e-09	6.59	31.46
Rep_1	High	[R].QLAALIGESEAQAGQETCQDTQSQQLGSQPSSNPTPSPLDASPR.[R]	1xCarbamidomethyl [C18]; 1xDeamidated [Q]; 1xPhospho [S42(100)]	5.62982e-08	8.95807e-05	1	1	6	7	Q01970	Q01970 [875-918]	Q01970 1xPhospho [S916(100)]	0	4661.09		No Quan Values	High	5.452e-05	1.531e-09	9.37
Rep_1	High	[R].QLAALIGESEAQAGQETCQDTQSQQLGSQPSSNPTPSPLDASPR.[R]	1xCarbamidomethyl [C18]; 1xPhospho [S42(100)]	9.51448e-08	8.95807e-05	1	1	1	1	Q01970	Q01970 [875-918]	Q01970 1xPhospho [S916(100)]	0	4660.11	1.24949e+06		High	5.452e-05	2.82e-09	8.4	54.93
Rep_1	High	[R].QKSNSQSDSHDEEVSPTPPNPVVK.[A]	1xDeamidated [Q6]; 1xPhospho [S/T]	8.30553e-05	8.95807e-05	1	1	1	1	P31321	P31321 [69-92]		1	2687.18		No Quan Values	High	5.452e-05	7.545e-06	4.54
Rep_1	High	[R].QKSNSQSDSHDEEVSPTPPNPVVK.[A]	1xPhospho [S15(98.3)]	1.10865e-05	8.95807e-05	1	1	2	4	P31321	P31321 [69-92]	P31321 1xPhospho [S83(98.3)]	1	2686.2	7541160		High	5.452e-05	7.249e-07	6.58	17.83
Rep_1	High	[K].QKSDAEEDGGTVSQEEEDRKPK.[A]	2xPhospho [S3(100); S13(100)]	3.42326e-05	8.95807e-05	1	1	1	2	P27824	P27824 [552-573]	P27824 2xPhospho [S554(100); S564(100)]	2	2622.06	80114666		High	5.452e-05	2.682e-06	7.47	8.29
Rep_1	High	[K].QKSDAEEDGGTVSQEEEDRKPK.[A]	1xDeamidated [Q14]; 1xPhospho [S3(100)]	7.90337e-05	8.95807e-05	1	1	1	2	P27824	P27824 [552-573]	P27824 1xPhospho [S554(100)]	2	2543.08		Not Reliable	High	5.452e-05	7.122e-06	4.63
Rep_1	High	[K].QKSDAEEDGGTVSQEEEDRKPK.[A]	1xPhospho [S13(100)]	2.63092e-09	8.95807e-05	1	1	2	4	P27824	P27824 [552-573]	P27824 1xPhospho [S564(100)]	2	2542.09	2.36658e+08		High	5.452e-05	4.33e-11	5.69	7.63
Rep_1	High	[K].QKSDAEEDGGTVSQEEEDR.[K]	1xPhospho [S3(100)]	5.58371e-05	8.95807e-05	1	1	1	1	P27824	P27824 [552-570]	P27824 1xPhospho [S554(100)]	1	2188.85	11395744		High	5.452e-05	4.746e-06	6.05	9.79
Rep_1	High	[K].QKSAEPSPTVMSTSLGSNLSELDR.[L]	2xPhospho [S3(100); S/T]	1.27757e-05	8.95807e-05	1	1	1	1	P49023	P49023 [124-147]	P49023 2xPhospho [S126(100); S/T]	1	2694.17	1.89444e+06		High	5.452e-05	8.518e-07	6.01	56.1
Rep_1	High	[K].QKSAEPSPTVMSTSLGSNLSELDR.[L]	1xPhospho [S/T]	8.42415e-05	8.95807e-05	1	1	1	1	P49023	P49023 [124-147]		1	2614.21		No Quan Values	High	5.452e-05	7.669e-06	7.06
Rep_1	High	[K].QKLSSSPPSGSGGGGGASSSSHCSGESQCR.[A]	2xCarbamidomethyl [C23; C29]; 1xPhospho [S]	2.69039e-12	8.95807e-05	1	1	1	1	Q9Y4X0	Q9Y4X0 [11-40]		1	2960.19	2.20174e+06		High	5.452e-05	1.412e-14	6.75	7.48
Rep_1	High	[K].QKISEEQQQLQQALAPAQASSNSSTPTR.[M]	1xPhospho [T25(93.7)]	0.000167574	8.95807e-05	1	1	1	1	Q13439	Q13439 [7-34]	Q13439 1xPhospho [T31(93.7)]	1	3106.48	807794		High	5.452e-05	1.708e-05	4.67	36.56
Rep_1	High	[K].QKFNDSEGDDTEETEDYRQFR.[K]	1xPhospho [S6(100)]	7.12839e-07	8.95807e-05	1	1	1	2	Q9NYF8	Q9NYF8 [392-412]	Q9NYF8 1xPhospho [S397(100)]	2	2689.07	1.87308e+07		High	5.452e-05	2.947e-08	5.79	23.78
Rep_1	High	[K].QKFNDSEGDDTEETEDYR.[Q]	1xPhospho [S6(100)]	6.5935e-07	8.95807e-05	1	1	1	2	Q9NYF8	Q9NYF8 [392-409]	Q9NYF8 1xPhospho [S397(100)]	1	2257.84	27229823		High	5.452e-05	2.702e-08	6.14	17.18
Rep_1	High	[K].QKEENNTDLPYLEESTLTTAALSPSK.[I]	1xPhospho [S23(99.1)]	4.45109e-12	8.95807e-05	1	1	1	1	Q6T4R5	Q6T4R5 [1154-1179]	Q6T4R5 1xPhospho [S1176(99.1)]	1	2959.38	4.72753e+06		High	5.452e-05	2.551e-14	10.64	54.34
Rep_1	High	[R].QHYQKETESAPGSPR.[A]	2xPhospho [S13(100); T/S/Y]	0.000506344	8.95807e-05	1	1	2	2	Q6PKG0	Q6PKG0 [509-523]	Q6PKG0 2xPhospho [S521(100); T/S/Y]	1	1874.75	46807335		High	5.452e-05	6.212e-05	5.61	7.37
Rep_1	High	[R].QGLAETASPVAVSLR.[S]	1xPhospho [S8(100)]	1.24819e-06	8.95807e-05	1	1	1	1	Q15154	Q15154 [854-868]	Q15154 1xPhospho [S861(100)]	0	1578.79	2.29065e+06		High	5.452e-05	5.692e-08	5.48	40.08
Rep_1	High	[K].NQSPTEAEKPASSSLPSSPPPQLLTR.[N]	2xPhospho [S3(100); S18(100)]	4.63452e-06	8.95807e-05	1	1	1	1	Q99567	Q99567 [33-58]	Q99567 2xPhospho [S35(100); S50(100)]	0	2879.32	2.71628e+06		High	5.452e-05	2.623e-07	5.97	42.95
Rep_1	High	[K].QGGYSQSNYNSPGSGQNYSGPPSSYQSSQGGYGR.[N]	1xPhospho [S11(97.6)]	2.11597e-08	8.95807e-05	1	1	1	1	Q12906	Q12906 [850-883]	Q12906 1xPhospho [S860(97.6)]	0	3583.44	879496		High	5.452e-05	4.882e-10	5.92	28.48
Rep_1	High	[R].QFTSSSSMKGSCGIGGGIGGGSSR.[I]	1xCarbamidomethyl [C12]; 1xOxidation [M8]; 1xPhospho [S/T]	6.0249e-06	8.95807e-05	1	2	1	1	P08779	P08779 [7-30]		1	2357.99	3.42524e+06		High	5.452e-05	3.567e-07	5.01	20.03
Rep_1	High	[R].QDGSQEAPEAPLSSELEPFHPKPK.[I]	1xPhospho [S4(100)]	4.92019e-08	8.95807e-05	1	1	1	1	Q14676	Q14676 [1083-1106]	Q14676 1xPhospho [S1086(100)]	0	2698.24	1.38186e+06		High	5.452e-05	1.307e-09	5.77	41.65
Rep_1	High	[K].QDDSPPRPIIGPALPPGFIK.[S]	1xPhospho [S4(100)]	4.46414e-07	8.95807e-05	1	1	1	8	Q8IXQ4	Q8IXQ4 [102-121]	Q8IXQ4 1xPhospho [S105(100)]	0	2195.13	2.57493e+07		High	5.452e-05	1.715e-08	6.12	59.27
Rep_1	High	[K].QAVEMKNDKSEEEQSSSSVK.[K]	1xOxidation [M5]; 1xPhospho [S10(100)]	4.86064e-07	8.95807e-05	1	1	1	1	P07910	P07910 [224-243]	P07910 1xPhospho [S233(100)]	2	2336	15172376		High	5.452e-05	1.885e-08	8.73	6.83
Rep_1	High	[K].QAVEMKNDKSEEEQSSSSVK.[K]	3xDeamidated [Q1; N7; Q14]; 1xPhospho [S10(100)]	0.000156105	8.95807e-05	1	1	1	1	P07910	P07910 [224-243]	P07910 1xPhospho [S233(100)]	2	2322.95		No Quan Values	High	5.452e-05	1.574e-05	5.03
Rep_1	High	[K].QAVEMKNDKSEEEQSSSSVK.[K]	1xDeamidated [N7]; 1xPhospho [S10(100)]	3.37506e-05	8.95807e-05	1	1	1	1	P07910	P07910 [224-243]	P07910 1xPhospho [S233(100)]	2	2320.99	33438044		High	5.452e-05	2.657e-06	7.14	8.83
Rep_1	High	[K].QAVEMKNDKSEEEQSSSSVK.[K]	1xPhospho [S10(100)]	1.41528e-07	8.95807e-05	1	1	1	2	P07910	P07910 [224-243]	P07910 1xPhospho [S233(100)]	2	2320	107528480		High	5.452e-05	4.491e-09	7.42	8.23
Rep_1	High	[R].QATVSWDSGGSDEAPPKPSRPGYPSPR.[S]	1xPhospho [S/T/Y]	3.40285e-08	8.95807e-05	1	1	1	2	Q05397	Q05397 [698-724]		0	2906.31	6.92024e+06		High	5.452e-05	8.544e-10	9.29	27.25
Rep_1	High	[K].QATSTSGPASAVADPPSTEKEIDPTSIPTAIK.[Y]	1xPhospho [S/T]	7.41478e-05	8.95807e-05	1	1	1	2	Q96IZ7	Q96IZ7 [262-293]		1	3247.56	1.06856e+06		High	5.452e-05	6.621e-06	3.84	47.11
Rep_1	High	[R].QATPLLYALAAEAEAAAQAAEPPSPPASR.[A]	1xPhospho [S24(100)]	2.89656e-07	8.95807e-05	1	1	1	3	Q2M3G4	Q2M3G4 [110-138]	Q2M3G4 1xPhospho [S133(100)]	0	2942.43	6.30325e+06		High	5.452e-05	1.036e-08	6.72	93.61
Rep_1	High	[R].QASTDAGTAGALTPQHVR.[A]	1xPhospho [S3(99)]	1.82518e-11	8.95807e-05	1	1	2	16	P46937	P46937 [107-124]	P46937 1xPhospho [S109(99)]	0	1860.86	1.18651e+08		High	5.452e-05	1.321e-13	7.06	18.24
Rep_1	High	[K].QASPLISPLLNDQACPR.[T]	1xCarbamidomethyl [C15]; 1xPhospho [S3(100)]	3.44762e-05	8.95807e-05	1	1	1	1	Q9Y4F1	Q9Y4F1 [508-524]	Q9Y4F1 1xPhospho [S510(100)]	0	1959.94	556244		High	5.452e-05	2.713e-06	4.77	52.59
Rep_1	High	[R].QASPETSASPDGSQNLVYETELLR.[T]	1xPhospho [S3(100)]	5.36794e-07	8.95807e-05	1	1	1	2	Q14789	Q14789 [3008-3031]	Q14789 1xPhospho [S3010(100)]	0	2672.21	4.45402e+06		High	5.452e-05	2.12e-08	7.75	57.47
Rep_1	High	[K].QASLPVSGSVAGDFVK.[K]	1xPhospho [S3(100)]	6.74875e-06	8.95807e-05	1	1	1	1	Q9Y3S1	Q9Y3S1 [1860-1875]	Q9Y3S1 1xPhospho [S1862(100)]	0	1641.79	495672		High	5.452e-05	4.048e-07	5.63	49.02
Rep_1	High	[R].QDGSQEAPEAPLSSELEPFHPKPK.[I]	1xDeamidated [Q5]; 1xPhospho [S4(100)]	5.994e-05	8.95807e-05	1	1	1	1	Q14676	Q14676 [1083-1106]	Q14676 1xPhospho [S1086(100)]	0	2699.22		Not Reliable	High	5.452e-05	5.15e-06	4.62
Rep_1	High	[R].QASGTPQPALR.[E]	1xPhospho [T5(100)]	0.00102103	8.95807e-05	1	1	1	1	Q86SQ0	Q86SQ0 [400-410]	Q86SQ0 1xPhospho [T404(100)]	0	1205.57	33289158		High	5.452e-05	0.0001395	3.8	12.32
Rep_1	High	[R].QASFFPPPVPNPFVQQTQIGSAR.[R]	1xDeamidated [N11]; 1xPhospho [S3(100)]	5.42757e-05	8.95807e-05	1	1	1	1	Q7L5N7	Q7L5N7 [32-54]	Q7L5N7 1xPhospho [S34(100)]	0	2594.24		Not Reliable	High	5.452e-05	4.606e-06	4.26
Rep_1	High	[R].QASFFPPPVPNPFVQQTQIGSAR.[R]	1xPhospho [S3(100)]	3.66419e-10	8.95807e-05	1	1	1	6	Q7L5N7	Q7L5N7 [32-54]	Q7L5N7 1xPhospho [S34(100)]	0	2593.26	3.98776e+06		High	5.452e-05	4.339e-12	7.05	74.54
Rep_1	High	[K].QASEDSNDLTPTLPETPVPLPR.[K]	1xPhospho [S3(100)]	0.00013838	8.95807e-05	1	1	2	3	Q9ULH1	Q9ULH1 [1039-1060]	Q9ULH1 1xPhospho [S1041(100)]	0	2457.15	841209		High	5.452e-05	1.369e-05	2.92	62.49
Rep_1	High	[K].QASASYDSEEEEEGLPMSYDEKR.[Q]	1xPhospho [S3(98.3)]	7.56776e-09	8.95807e-05	1	1	1	2	Q15059	Q15059 [556-578]	Q15059 1xPhospho [S558(98.3)]	1	2730.08	9.56673e+06		High	5.452e-05	1.483e-10	7.3	33.26
Rep_1	High	[R].QAQSSPPWSYDQSYPSYLSQMTSPSIHSTTPLSSTR.[G]	1xOxidation [M21]; 1xPhospho [S/Y/T]	2.27602e-07	8.95807e-05	1	1	1	1	Q13950	Q13950 [290-325]		0	4098.81	918350		High	5.452e-05	7.823e-09	5.44	54.11
Rep_1	High	[R].QAQSSPPWSYDQSYPSYLSQMTSPSIHSTTPLSSTR.[G]	1xPhospho [S/Y/T]	3.58706e-10	8.95807e-05	1	1	1	1	Q13950	Q13950 [290-325]		0	4082.81	3.19918e+06		High	5.452e-05	4.223e-12	9.56	62.83
Rep_1	High	[R].QAQSPAGVSSEVEVLK.[A]	1xPhospho [S4(100)]	2.31775e-05	8.95807e-05	1	1	1	1	Q13136	Q13136 [147-162]	Q13136 1xPhospho [S150(100)]	0	1708.82	390122		High	5.452e-05	1.706e-06	3.49	38.54
Rep_1	High	[R].QAQQERDELADEIANSSGKGALALEEK.[R]	1xPhospho [S17(100)]	3.24807e-10	8.95807e-05	1	1	1	2	P35579	P35579 [1698-1724]	P35579 1xPhospho [S1714(100)]	2	2980.39	7.9916e+06		High	5.452e-05	3.78e-12	10.05	38.64
Rep_1	High	[R].QAPPHIELSNSSPDPMAEAER.[T]	1xOxidation [M16]; 1xPhospho [S9(95.5)]	0.000235501	8.95807e-05	1	1	1	1	Q9Y2D5	Q9Y2D5 [110-130]	Q9Y2D5 1xPhospho [S118(95.5)]	0	2372.02	3.86137e+06		High	5.452e-05	2.536e-05	4.49	28.06
Rep_1	High	[R].QAPPHIELSNSSPDPMAEAER.[T]	2xDeamidated [Q1; N10]; 1xPhospho [S]	0.000653477	8.95807e-05	1	1	1	1	Q9Y2D5	Q9Y2D5 [110-130]		0	2358		No Quan Values	High	5.452e-05	8.306e-05	3.91
Rep_1	High	[R].QAPPHIELSNSSPDPMAEAER.[T]	1xDeamidated [Q1]; 1xPhospho [S]	2.4357e-05	8.95807e-05	1	1	1	1	Q9Y2D5	Q9Y2D5 [110-130]		0	2357.01		No Quan Values	High	5.452e-05	1.81e-06	5.03
Rep_1	High	[R].QAPPHIELSNSSPDPMAEAER.[T]	1xPhospho [S]	2.96477e-06	8.95807e-05	1	1	2	4	Q9Y2D5	Q9Y2D5 [110-130]		0	2356.03	1.83511e+07		High	5.452e-05	1.554e-07	6.36	36.74
Rep_1	High	[K].QAISGTSPVASSFQGIKK.[S]	1xPhospho [S7(98.6)]	3.97291e-05	8.95807e-05	1	1	1	1	P51587	P51587 [486-503]	P51587 1xPhospho [S492(98.6)]	1	1885.94	912082		High	5.452e-05	3.211e-06	5.2	30.72
Rep_1	High	[K].QASFLEAEGGAK.[T]	1xPhospho [S3(100)]	9.77668e-05	8.95807e-05	1	1	1	1	Q8WYP3	Q8WYP3 [364-375]	Q8WYP3 1xPhospho [S366(100)]	0	1287.56	2.22791e+06		High	5.452e-05	9.147e-06	3.22	27.24
Rep_1	High	[K].QDKGVQDSEGSPISSLTQK.[E]	1xPhospho [S11(100)]	5.82639e-05	8.95807e-05	1	1	1	1	Q8N1P7	Q8N1P7 [678-696]	Q8N1P7 1xPhospho [S688(100)]	1	2083.95	1.11792e+06		High	5.452e-05	4.999e-06	5.92	25.75
Rep_1	High	[R].QDKPMDTSVLSEEGGEPFQK.[K]	1xPhospho [S11(100)]	0.000126195	8.95807e-05	1	1	1	1	Q12888	Q12888 [388-407]	Q12888 1xPhospho [S398(100)]	0	2301.99	2450476		High	5.452e-05	1.226e-05	5.95	38.26
Rep_1	High	[R].QDPQPGDVSPSNITHVDK.[A]	1xPhospho [S9(100)]	5.66346e-05	8.95807e-05	1	1	1	1	Q13495	Q13495 [668-685]	Q13495 1xPhospho [S676(100)]	0	2013.89	3436308		High	5.452e-05	4.82e-06	4.98	27.23
Rep_1	High	[R].QFTSSSSMKGSCGIGGGIGGGSSR.[I]	1xCarbamidomethyl [C12]; 1xPhospho [S/T]	9.99867e-08	8.95807e-05	1	2	1	2	P08779	P08779 [7-30]		1	2341.99	11653556		High	5.452e-05	2.983e-09	6.58	25.07
Rep_1	High	[R].QFTSSSSIKGSSGLGGGSSR.[T]	1xPhospho [S7(100)]	5.20738e-08	8.95807e-05	1	1	2	8	Q04695	Q04695 [7-26]	Q04695 1xPhospho [S13(100)]	1	1966.89	1.53475e+08		High	5.452e-05	1.403e-09	6.54	17.22
Rep_1	High	[K].QFSPTMSPTLSSITQGVPLDTSK.[L]	1xOxidation [M6]; 1xPhospho [S3(99.9)]	1.80835e-05	8.95807e-05	1	1	1	1	Q53ET0	Q53ET0 [454-476]	Q53ET0 1xPhospho [S456(99.9)]	0	2518.18	2.70972e+06		High	5.452e-05	1.282e-06	5.18	60.89
Rep_1	High	[K].QFSPTMSPTLSSITQGVPLDTSK.[L]	1xDeamidated [Q15]; 1xPhospho [S3(97.8)]	0.000696503	8.95807e-05	1	1	1	1	Q53ET0	Q53ET0 [454-476]	Q53ET0 1xPhospho [S456(97.8)]	0	2503.17		Not Reliable	High	5.452e-05	8.941e-05	4.07
Rep_1	High	[K].QFSPTMSPTLSSITQGVPLDTSK.[L]	1xPhospho [S3(98.6)]	1.54407e-06	8.95807e-05	1	1	2	2	Q53ET0	Q53ET0 [454-476]	Q53ET0 1xPhospho [S456(98.6)]	0	2502.18	1.23799e+07		High	5.452e-05	7.292e-08	4.37	66.71
Rep_1	High	[R].QFLLQQASGLSSPGNNDSK.[Q]	1xPhospho [S12(100)]	1.06035e-06	8.95807e-05	1	1	2	3	Q8IVH2	Q8IVH2 [75-93]	Q8IVH2 1xPhospho [S86(100)]	0	2070.95	799938		High	5.452e-05	4.706e-08	6.1	45.24
Rep_1	High	[K].QFIAAQNLGPASGHGTPASSPSSSSLPSPMSPTPR.[Q]	2xPhospho [S12(99.2); T16(93.6)]	6.43444e-05	8.95807e-05	1	1	1	1	Q8WX93	Q8WX93 [736-770]	Q8WX93 2xPhospho [S747(99.2); T751(93.6)]	0	3579.6	1.0182e+06		High	5.452e-05	5.632e-06	4.48	52.11
Rep_1	High	[K].QFIAAQNLGPASGHGTPASSPSSSSLPSPMSPTPR.[Q]	1xOxidation [M30]; 1xPhospho [S/T]	1.4919e-09	8.95807e-05	1	1	2	2	Q8WX93	Q8WX93 [736-770]		0	3515.63	8.3293e+06		High	5.452e-05	2.227e-11	11.39	40.21
Rep_1	High	[K].QFIAAQNLGPASGHGTPASSPSSSSLPSPMSPTPR.[Q]	2xDeamidated [Q1; Q6]; 1xPhospho [S28(94.1)]	7.98482e-07	8.95807e-05	1	1	1	1	Q8WX93	Q8WX93 [736-770]	Q8WX93 1xPhospho [S763(94.1)]	0	3501.6	1.30728e+06		High	5.452e-05	3.368e-08	7.42	47.56
Rep_1	High	[K].QFIAAQNLGPASGHGTPASSPSSSSLPSPMSPTPR.[Q]	1xPhospho [S28(100)]	9.01752e-10	8.95807e-05	1	1	3	6	Q8WX93	Q8WX93 [736-770]	Q8WX93 1xPhospho [S763(100)]	0	3499.63	90428153		High	5.452e-05	1.241e-11	10.27	45.97
Rep_1	High	[K].QFCQEGQPHVLEALSPPQTSGLSPSR.[L]	1xCarbamidomethyl [C3]; 1xPhospho [S23(98.5)]	4.551e-08	8.95807e-05	1	1	1	3	Q9H063	Q9H063 [46-71]	Q9H063 1xPhospho [S68(98.5)]	0	2930.35	11435854		High	5.452e-05	1.196e-09	8.15	48.78
Rep_1	High	[R].QFASQANVVGPWIQTK.[M]	1xPhospho [S4(100)]	6.12287e-05	8.95807e-05	1	1	1	2	O43707	O43707 [653-668]	O43707 1xPhospho [S656(100)]	0	1853.89	1.15298e+06		High	5.452e-05	5.295e-06	4.31	56.35
Rep_1	High	[R].QESDPEDDDVKKPALQSSVVATSK.[E]	1xPhospho [S3(100)]	1.04333e-07	8.95807e-05	1	1	1	1	Q9H307	Q9H307 [98-121]	Q9H307 1xPhospho [S100(100)]	1	2653.22	6841569		High	5.452e-05	3.15e-09	7.37	22.78
Rep_1	High	[K].QEQINTEPLEDTVLSPTK.[K]	1xPhospho [S/T]	1.00698e-07	8.95807e-05	1	1	2	4	O15446	O15446 [271-288]		0	2122	2.89147e+07		High	5.452e-05	3.011e-09	5.29	47.67
Rep_1	High	[K].QEPVKTEMGPPPSPASTCSDASSIASSASMPYKR.[R]	1xCarbamidomethyl [C18]; 1xDeamidated [Q1]; 1xOxidation [M8]; 1xPhospho [S19(91.5)]	1.37846e-06	8.95807e-05	1	1	1	1	O95071	O95071 [600-633]	O95071 1xPhospho [S618(91.5)]	2	3648.59		No Quan Values	High	5.452e-05	6.349e-08	6.73
Rep_1	High	[K].QEPIESDEEEAEPPREVEPGQR.[Q]	1xPhospho [S6(100)]	1.40094e-05	8.95807e-05	1	1	1	2	P56524	P56524 [560-581]	P56524 1xPhospho [S565(100)]	1	2630.13	2.19732e+07		High	5.452e-05	9.511e-07	4.32	26.4
Rep_1	High	[R].QENCGAQQVPAGPGTSTPPSSPVR.[T]	1xCarbamidomethyl [C4]; 1xDeamidated [Q8]; 2xPhospho [T17(97.5); S/T]	1.20471e-06	8.95807e-05	1	1	1	3	Q96G46	Q96G46 [257-280]	Q96G46 2xPhospho [T273(97.5); S/T]	0	2583.06		Not Reliable	High	5.452e-05	5.466e-08	6.81
Rep_1	High	[R].QENCGAQQVPAGPGTSTPPSSPVR.[T]	1xCarbamidomethyl [C4]; 2xPhospho [S/T]	9.20147e-07	8.95807e-05	1	1	1	2	Q96G46	Q96G46 [257-280]		0	2582.07	3.30717e+06		High	5.452e-05	3.99e-08	6.68	28.03
Rep_1	High	[R].QENCGAQQVPAGPGTSTPPSSPVR.[T]	1xCarbamidomethyl [C4]; 1xDeamidated [Q8]; 1xPhospho [T17(99.9)]	6.90724e-05	8.95807e-05	1	1	1	1	Q96G46	Q96G46 [257-280]	Q96G46 1xPhospho [T273(99.9)]	0	2503.09		Not Reliable	High	5.452e-05	6.121e-06	3.17
Rep_1	High	[R].QENCGAQQVPAGPGTSTPPSSPVR.[T]	1xCarbamidomethyl [C4]; 1xPhospho [T17(98.5)]	1.39535e-07	8.95807e-05	1	1	1	1	Q96G46	Q96G46 [257-280]	Q96G46 1xPhospho [T273(98.5)]	0	2502.11	614658		High	5.452e-05	4.407e-09	5.49	26.74
Rep_1	High	[K].QEKPAEKPAETPVATSPTATDSTSGDSSR.[S]	2xPhospho [T11(100); S16(99.9)]	4.31727e-06	8.95807e-05	1	1	2	2	P54727	P54727 [145-173]	P54727 2xPhospho [T155(100); S160(99.9)]	0	3105.33		No Quan Values	High	5.452e-05	2.419e-07	5.25
Rep_1	High	[K].QEKPAEKPAETPVATSPTATDSTSGDSSR.[S]	1xPhospho [S16(100)]	7.89669e-09	8.95807e-05	1	1	2	8	P54727	P54727 [145-173]	P54727 1xPhospho [S160(100)]	0	3025.36	1.60177e+09		High	5.452e-05	1.557e-10	9.45	13.57
Rep_1	High	[R].QEEEAAQQGPVVVSPASDYKDK.[Y]	1xPhospho [S14(100)]	7.24467e-06	8.95807e-05	1	1	1	1	O75391	O75391 [145-166]	O75391 1xPhospho [S158(100)]	1	2455.1	5882575		High	5.452e-05	4.402e-07	7.74	24.13
Rep_1	High	[R].QEAIPDLEDSPPVSDSEEQQESAR.[A]	1xPhospho [S14(97.7)]	0.000345329	8.95807e-05	1	1	1	1	Q9BTC0	Q9BTC0 [796-819]	Q9BTC0 1xPhospho [S809(97.7)]	0	2736.15		No Quan Values	High	5.452e-05	3.961e-05	3.42
Rep_1	High	[K].QEAKPQQAAGMLSPK.[T]	1xPhospho [S13(100)]	0.000256411	8.95807e-05	1	1	1	1	Q13428	Q13428 [1245-1259]	Q13428 1xPhospho [S1257(100)]	0	1663.79	7527817		High	5.452e-05	2.819e-05	6.04	17.24
Rep_1	High	[R].QEAEDLSLSAPSSPEISPQSSPRPHRPNNDR.[L]	1xPhospho [S]	6.85844e-05	8.95807e-05	1	1	1	1	Q9UPU5	Q9UPU5 [2061-2091]		0	3478.6	1.62821e+06		High	5.452e-05	6.052e-06	7.42	29.54
Rep_1	High	[K].QDYQEILDSPIK.[-]	1xPhospho [S9(100)]	0.000238864	8.95807e-05	1	1	1	2	Q8TBE7	Q8TBE7 [401-412]	Q8TBE7 1xPhospho [S409(100)]	0	1528.69	1.74931e+06		High	5.452e-05	2.577e-05	4.89	43.89
Rep_1	High	[K].QDTSSSTTHLAQQLK.[Q]	1xPhospho [S/T]	5.54426e-05	8.95807e-05	1	1	1	1	Q9NQW6	Q9NQW6 [414-428]		0	1724.79		No Quan Values	High	5.452e-05	4.727e-06	4.98
Rep_1	High	[R].QDPVTYISETDEEDDFMCKK.[A]	1xCarbamidomethyl [C18]; 1xPhospho [T10(100)]	7.11412e-08	8.95807e-05	1	1	2	2	P35251	P35251 [101-120]	P35251 1xPhospho [T110(100)]	1	2530	583594		High	5.452e-05	2.02e-09	7.32	45.41
Rep_1	High	[R].QGEDLAHVQHPTGAGPHAQEEDSQEEEEEDEEAASR.[Y]	1xPhospho [S23(99.9)]	6.71409e-05	8.95807e-05	1	1	1	1	Q9NW97	Q9NW97 [93-128]	Q9NW97 1xPhospho [S115(99.9)]	0	4021.62	2766788		High	5.452e-05	5.89e-06	8.93	22.43
Rep_1	High	[K].NQSPTEAEKPASSSLPSSPPPQLLTR.[N]	1xPhospho [S3(100)]	9.34298e-10	8.95807e-05	1	1	2	9	Q99567	Q99567 [33-58]	Q99567 1xPhospho [S35(100)]	0	2799.36	6.76738e+07		High	5.452e-05	1.287e-11	7.65	38.19
Rep_1	High	[R].NQSLGQSAPSLTAGLK.[E]	1xPhospho [S7(100)]	1.02341e-06	8.95807e-05	1	1	1	5	Q6P0Q8	Q6P0Q8 [142-157]	Q6P0Q8 1xPhospho [S148(100)]	0	1651.81	1.8984e+07		High	5.452e-05	4.511e-08	5.14	38.35
Rep_1	High	[R].NQQTILGSPASGIQNTIGSVGTGQQNATSLSNPNPIDPSSMQR.[A]	1xDeamidated [Q14]; 1xPhospho [S/T]	0.00119315	8.95807e-05	1	1	1	1	Q92793	Q92793 [441-483]		0	4447.08	189482		High	5.452e-05	0.0001674	2.97	65.14
Rep_1	High	[R].NCPAVTLTSPAK.[T]	1xCarbamidomethyl [C2]; 1xDeamidated [N1]; 1xPhospho [S9(98.8)]	0.000583439	8.95807e-05	1	1	1	1	Q9UGU0	Q9UGU0 [1327-1338]	Q9UGU0 1xPhospho [S1335(98.8)]	0	1339.6	288156		High	5.452e-05	7.274e-05	3.03	26.75
Rep_1	High	[R].NCPAVTLTSPAK.[T]	1xCarbamidomethyl [C2]; 1xPhospho [S9(100)]	5.12825e-05	8.95807e-05	1	1	1	4	Q9UGU0	Q9UGU0 [1327-1338]	Q9UGU0 1xPhospho [S1335(100)]	0	1338.61	1.27353e+07		High	5.452e-05	4.311e-06	3.31	22.19
Rep_1	High	[K].NCGCLGASPNLEQLQEENLK.[L]	2xCarbamidomethyl [C2; C4]; 1xPhospho [S8(100)]	5.73314e-06	8.95807e-05	1	1	1	1	P54136	P54136 [31-50]	P54136 1xPhospho [S38(100)]	0	2354.02	2.00903e+06		High	5.452e-05	3.361e-07	6.55	46.49
Rep_1	High	[K].NCASPSSAGQLILPECMK.[L]	2xCarbamidomethyl [C2; C16]; 1xPhospho [S]	0.000517224	8.95807e-05	1	1	1	3	P53992	P53992 [885-902]		0	2042.87	847039		High	5.452e-05	6.342e-05	4.9	48.96
Rep_1	High	[R].NAVASVQNGPGGGPSSSSIGSASKSDESSTEETDKSR.[E]	2xDeamidated [Q7; N8]; 1xPhospho [S25(100)]	2.9561e-11	8.95807e-05	1	1	1	1	Q8NI27	Q8NI27 [1195-1231]	Q8NI27 1xPhospho [S1219(100)]	2	3649.56		No Quan Values	High	5.452e-05	2.318e-13	11.54
Rep_1	High	[R].NAVASVQNGPGGGPSSSSIGSASKSDESSTEETDKSR.[E]	1xDeamidated [N/Q]; 1xPhospho [S25(100)]	4.54189e-09	8.95807e-05	1	1	2	2	Q8NI27	Q8NI27 [1195-1231]	Q8NI27 1xPhospho [S1219(100)]	2	3648.58	2.21935e+06		High	5.452e-05	8.172e-11	11.67	18.41
Rep_1	High	[R].NAVALSASPQLK.[E]	1xPhospho [S8(100)]	0.000219384	8.95807e-05	1	1	1	2	Q92547	Q92547 [881-892]	Q92547 1xPhospho [S888(100)]	0	1278.65	1.17923e+07		High	5.452e-05	2.333e-05	4.03	29.11
Rep_1	High	[K].NATLAWDSSHSSIQNSPK.[L]	1xPhospho [S16(100)]	2.78448e-09	8.95807e-05	1	1	1	1	O15440	O15440 [494-511]	O15440 1xPhospho [S509(100)]	0	2022.89	9152442		High	5.452e-05	4.62e-11	9.9	25.71
Rep_1	High	[R].NASVYSPSGPVNR.[R]	1xPhospho [S6(100)]	8.24685e-05	8.95807e-05	1	1	1	1	Q9NS56	Q9NS56 [189-201]	Q9NS56 1xPhospho [S194(100)]	0	1427.63	899986		High	5.452e-05	7.525e-06	3.07	19.53
Rep_1	High	[R].NAPAAVDEGSISPR.[T]	1xPhospho [S12(100)]	1.86989e-06	8.95807e-05	1	1	1	2	P28715	P28715 [373-386]	P28715 1xPhospho [S384(100)]	0	1463.65	4.18959e+06		High	5.452e-05	9.065e-08	4.9	20.69
Rep_1	High	[K].NAMSLPQLNEK.[E]	1xPhospho [S4(100)]	0.00126268	8.95807e-05	1	1	1	1	Q9H3Q1	Q9H3Q1 [115-125]	Q9H3Q1 1xPhospho [S118(100)]	0	1324.6	13313718		High	5.452e-05	0.000178	3.75	38.53
Rep_1	High	[K].NAISLPTIGGSQALMLPLLSPVTFNSK.[Q]	1xPhospho [S4(100)]	9.31422e-08	8.95807e-05	1	1	1	1	Q9UKI2	Q9UKI2 [105-131]	Q9UKI2 1xPhospho [S108(100)]	0	2849.49	509600		High	5.452e-05	2.765e-09	6.74	94.07
Rep_1	High	[K].NAISLPQLNQAAYDSLVVGK.[L]	1xDeamidated [N1]; 1xPhospho [S4(100)]	0.00104296	8.95807e-05	1	1	1	1	Q00587	Q00587 [118-137]	Q00587 1xPhospho [S121(100)]	0	2182.08		No Quan Values	High	5.452e-05	0.0001424	3.81
Rep_1	High	[R].NCVGSSLPEASPPAPEPSSPNAAVPEAIPTPR.[A]	1xCarbamidomethyl [C2]; 1xPhospho [S19(98)]	3.78475e-08	8.95807e-05	1	1	2	3	P57086	P57086 [34-65]	P57086 1xPhospho [S52(98)]	0	3276.52	3.74707e+06		High	5.452e-05	9.69e-10	5.93	51.69
Rep_1	High	[K].NAISLPQLNQAAYDSLVVGK.[L]	1xPhospho [S4(100)]	2.87033e-08	8.95807e-05	1	1	1	1	Q00587	Q00587 [118-137]	Q00587 1xPhospho [S121(100)]	0	2181.1	3.73712e+06		High	5.452e-05	6.982e-10	7.13	70.68
Rep_1	High	[K].NALPPVLTTVNGQSPPEHSAPAK.[V]	1xDeamidated [N/Q]; 1xPhospho [S14(100)]	1.26993e-08	8.95807e-05	1	1	8	35	Q6PKG0	Q6PKG0 [130-152]	Q6PKG0 1xPhospho [S143(100)]	0	2406.17	1.75662e+08		High	5.452e-05	2.709e-10	7.75	39.02
Rep_1	High	[K].NALPPVLTTVNGQSPPEHSAPAK.[V]	1xPhospho [S14(100)]	5.91632e-08	8.95807e-05	1	1	2	11	Q6PKG0	Q6PKG0 [130-152]	Q6PKG0 1xPhospho [S143(100)]	0	2405.19	3.20964e+08		High	5.452e-05	1.629e-09	7.08	37.6
Rep_1	High	[R].NALFPEVFSPTPDENSDQNSR.[S]	1xDeamidated [N/Q]; 1xPhospho [S9(98.1)]	0.000583439	8.95807e-05	1	1	2	2	Q8IVT2	Q8IVT2 [567-587]	Q8IVT2 1xPhospho [S575(98.1)]	0	2445.02		No Quan Values	High	5.452e-05	7.3e-05	3.27
Rep_1	High	[R].NALFPEVFSPTPDENSDQNSR.[S]	1xPhospho [S9(100)]	4.80179e-06	8.95807e-05	1	1	3	7	Q8IVT2	Q8IVT2 [567-587]	Q8IVT2 1xPhospho [S575(100)]	0	2444.04	7.22014e+06		High	5.452e-05	2.718e-07	5.95	62.58
Rep_1	High	[R].NAGKGPTGPPSTLPLSTQTSSGSSTLSK.[K]	1xPhospho [S23(96)]	1.54884e-08	8.95807e-05	1	1	2	2	Q9ULH1	Q9ULH1 [797-824]	Q9ULH1 1xPhospho [S819(96)]	1	2738.32	7.58143e+06		High	5.452e-05	3.413e-10	10.25	31.07
Rep_1	High	[R].NAEAVLQSPGLSGK.[V]	1xDeamidated [N/Q]; 1xPhospho [S8(99.1)]	8.46778e-06	8.95807e-05	1	1	2	2	Q13045	Q13045 [849-862]	Q13045 1xPhospho [S856(99.1)]	0	1451.68	9091957		High	5.452e-05	5.273e-07	5.06	31.16
Rep_1	High	[R].NAEAVLQSPGLSGK.[V]	1xPhospho [S8(99.2)]	2.90236e-06	8.95807e-05	1	1	3	7	Q13045	Q13045 [849-862]	Q13045 1xPhospho [S856(99.2)]	0	1450.69	3.0144e+08		High	5.452e-05	1.513e-07	5.15	29.22
Rep_1	High	[R].NADSEIKHSTPSPTR.[Y]	1xPhospho [S12(99.2)]	9.30329e-05	8.95807e-05	1	1	1	1	P49792	P49792 [770-784]	P49792 1xPhospho [S781(99.2)]	1	1719.77	2.02158e+06		High	5.452e-05	8.592e-06	4.9	8.16
Rep_1	High	[R].NADMGVMALTYDPTTALQNGFYPAPYNITPNR.[M]	1xPhospho [T29(100)]	8.18859e-05	8.95807e-05	1	1	1	1	Q15434	Q15434 [241-272]	Q15434 1xPhospho [T269(100)]	0	3596.62		No Quan Values	High	5.452e-05	7.407e-06	3.49
Rep_1	High	[R].NAAFGQSGGAGSDSNSPGNVQPNSAPSVESHPVLEK.[L]	2xDeamidated [N19; N23]; 1xPhospho [S24(91)]	1.74536e-05	8.95807e-05	1	1	1	1	Q9BYJ9	Q9BYJ9 [335-370]	Q9BYJ9 1xPhospho [S358(91)]	0	3575.56	755496		High	5.452e-05	1.224e-06	4.21	33.61
Rep_1	High	[R].NAAFGQSGGAGSDSNSPGNVQPNSAPSVESHPVLEK.[L]	1xDeamidated [N19]; 1xPhospho [S]	5.66346e-05	8.95807e-05	1	1	1	2	Q9BYJ9	Q9BYJ9 [335-370]		0	3574.57		No Quan Values	High	5.452e-05	4.837e-06	3.26
Rep_1	High	[R].NAAFGQSGGAGSDSNSPGNVQPNSAPSVESHPVLEK.[L]	1xPhospho [S16(97.4)]	2.18795e-09	8.95807e-05	1	1	2	3	Q9BYJ9	Q9BYJ9 [335-370]	Q9BYJ9 1xPhospho [S350(97.4)]	0	3573.59	18147644		High	5.452e-05	3.473e-11	9.52	32.32
Rep_1	High	[-].MYNGIGLPTPR.[G]	1xAcetyl [N-Term]; 1xPhospho [T9(100)]	0.00121876	8.95807e-05	1	1	1	2	Q9UQ35	Q9UQ35 [1-11]	Q9UQ35 1xAcetyl [N-Term]; 1xPhospho [T9(100)]	0	1340.61	903592		High	5.452e-05	0.0001715	3.25	61.98
Rep_1	High	[K].NALPPVLTTVNGQSPPEHSAPAK.[V]	2xDeamidated [N1; N11]; 1xPhospho [S14(100)]	4.27819e-07	8.95807e-05	1	1	1	4	Q6PKG0	Q6PKG0 [130-152]	Q6PKG0 1xPhospho [S143(100)]	0	2407.15		No Quan Values	High	5.452e-05	1.629e-08	7.47
Rep_1	High	[R].NDAPTPGTSTTPGLR.[S]	1xPhospho [T10(98)]	0.000249243	8.95807e-05	1	1	2	3	Q04726	Q04726 [324-338]	Q04726 1xPhospho [T333(98)]	0	1564.7	1.1865e+07		High	5.452e-05	2.725e-05	4.02	21.05
Rep_1	High	[R].NDHLTSTTSSPGVIVPESSENK.[N]	1xPhospho [S/T]	4.57824e-05	8.95807e-05	1	1	1	1	O75496	O75496 [55-76]		0	2379.07	2.63061e+06		High	5.452e-05	3.762e-06	5.31	27.35
Rep_1	High	[K].NDKSEEEQSSSSVKK.[D]	1xPhospho [S4(100)]	0.00074236	8.95807e-05	1	1	1	1	P07910	P07910 [230-244]	P07910 1xPhospho [S233(100)]	2	1761.75	420932		High	5.452e-05	9.663e-05	3.51	5.18
Rep_1	High	[R].NGLAAELGPASPR.[R]	1xDeamidated [N1]; 1xPhospho [S11(100)]	5.38922e-05	8.95807e-05	1	1	1	1	Q9BX95	Q9BX95 [91-103]	Q9BX95 1xPhospho [S101(100)]	0	1333.61	300323		High	5.452e-05	4.565e-06	4.18	40.69
Rep_1	High	[R].NGKEQYVPPRSPK.[-]	1xDeamidated [N1]; 1xPhospho [S11(100)]	0.000706443	8.95807e-05	1	1	1	3	Q71RC2	Q71RC2 [712-724]	Q71RC2 1xPhospho [S722(100)]	2	1580.75	6897242		High	5.452e-05	9.126e-05	4.94	9.83
Rep_1	High	[K].NGFPHPEPDCNPSEAASEESNSEIEQEIPVEQK.[E]	1xCarbamidomethyl [C10]; 1xDeamidated [N]; 1xPhospho [S]	1.11431e-06	8.95807e-05	1	1	2	2	Q9NR30	Q9NR30 [152-184]		0	3775.56	1.45366e+06		High	5.452e-05	4.98e-08	6.94	49.26
Rep_1	High	[K].NGFPHPEPDCNPSEAASEESNSEIEQEIPVEQK.[E]	1xCarbamidomethyl [C10]; 1xPhospho [S17(96.1)]	3.46531e-06	8.95807e-05	1	1	1	2	Q9NR30	Q9NR30 [152-184]	Q9NR30 1xPhospho [S168(96.1)]	0	3774.57	6.38345e+06		High	5.452e-05	1.858e-07	7.36	44.35
Rep_1	High	[R].NGEAEVSPTAGAEAVSGGGSGTGATPGAPLCCTLCR.[E]	3xCarbamidomethyl [C31; C32; C35]; 1xDeamidated [N1]; 1xPhospho [S/T]	1.16507e-05	8.95807e-05	1	1	1	3	Q8IU81	Q8IU81 [472-507]		0	3500.48	266787		High	5.452e-05	7.657e-07	3.53	47.06
Rep_1	High	[R].NGEAEVSPTAGAEAVSGGGSGTGATPGAPLCCTLCR.[E]	3xCarbamidomethyl [C31; C32; C35]; 1xPhospho [S7(100)]	2.19234e-08	8.95807e-05	1	1	1	1	Q8IU81	Q8IU81 [472-507]	Q8IU81 1xPhospho [S478(100)]	0	3499.49	1.07604e+06		High	5.452e-05	5.098e-10	6.1	47.07
Rep_1	High	[R].NFSSGTIPGTPGPNGEDGVEQTAIK.[V]	1xPhospho [T10(99.9)]	9.75801e-06	8.95807e-05	1	1	1	2	Q8NF64	Q8NF64 [571-595]	Q8NF64 1xPhospho [T580(99.9)]	0	2553.15		No Quan Values	High	5.452e-05	6.246e-07	4.19
Rep_1	High	[R].NFSCGSVEFDEADLESLR.[Q]	1xCarbamidomethyl [C4]; 1xPhospho [S6(99)]	4.41877e-05	8.95807e-05	1	1	1	2	Q86SQ0	Q86SQ0 [382-399]	Q86SQ0 1xPhospho [S387(99)]	0	2154.87		No Quan Values	High	5.452e-05	3.617e-06	5.1
Rep_1	High	[R].NFQAATESVPNSGNIHNGSLEQTEEPETSSHSPSR.[H]	1xPhospho [S32(96.3)]	4.21795e-07	8.95807e-05	1	1	1	1	P78312	P78312 [954-988]	P78312 1xPhospho [S985(96.3)]	0	3818.65	12414955		High	5.452e-05	1.607e-08	11.47	28.29
Rep_1	High	[R].NFIGNSNHGSQSPR.[N]	1xPhospho [S12(100)]	6.85844e-05	8.95807e-05	1	1	1	1	Q03112	Q03112 [1028-1041]	Q03112 1xPhospho [S1039(100)]	0	1594.68	8988105		High	5.452e-05	6.044e-06	5.39	9.96
Rep_1	High	[R].NFGYPLGEMSQPTPSPAPAAGGR.[V]	1xPhospho [S15(100)]	2.97064e-05	8.95807e-05	1	1	1	1	Q15750	Q15750 [364-386]	Q15750 1xPhospho [S378(100)]	0	2382.06	2.8651e+06		High	5.452e-05	2.28e-06	5.31	50.53
Rep_1	High	[R].NFDFEGSLSPVIAPK.[K]	1xPhospho [S9(100)]	4.87037e-06	8.95807e-05	1	1	1	4	Q9H1A4	Q9H1A4 [680-694]	Q9H1A4 1xPhospho [S688(100)]	0	1700.79	1.02298e+07		High	5.452e-05	2.781e-07	5.57	61.71
Rep_1	High	[R].NEVIAIESGPVGYDSEDELEESR.[G]	1xPhospho [S15(100)]	0.000193101	8.95807e-05	1	1	1	1	Q6NV74	Q6NV74 [61-83]	Q6NV74 1xPhospho [S75(100)]	0	2617.12	88054.4		High	5.452e-05	2.024e-05	2.82	52.48
Rep_1	High	[R].NESLTATDGLR.[G]	1xPhospho [S3(100)]	0.00091813	8.95807e-05	1	1	1	1	Q5TCZ1	Q5TCZ1 [1000-1010]	Q5TCZ1 1xPhospho [S1002(100)]	0	1256.55	149001		High	5.452e-05	0.0001231	2.49	25.07
Rep_1	High	[K].NEPTTRSPVSSQQSLK.[N]	1xPhospho [T5(98.6)]	0.000279177	8.95807e-05	1	1	1	1	Q8IWJ2	Q8IWJ2 [1477-1492]	Q8IWJ2 1xPhospho [T1481(98.6)]	1	1838.86	3.29309e+06		High	5.452e-05	3.098e-05	4.11	11.21
Rep_1	High	[K].NENTEGSPQEDGVELEGLK.[Q]	1xPhospho [S7(100)]	3.03451e-05	8.95807e-05	1	1	1	1	P11388	P11388 [1241-1259]	P11388 1xPhospho [S1247(100)]	0	2124.9		No Quan Values	High	5.452e-05	2.338e-06	4.62
Rep_1	High	[R].NENLQLGPLGRDPPQECSTFSPTDSGEEPGQLSPGVQFQR.[R]	1xCarbamidomethyl [C17]; 1xDeamidated [Q15]; 1xPhospho [S33(100)]	0.000150668	8.95807e-05	1	1	1	1	Q07002	Q07002 [42-81]	Q07002 1xPhospho [S74(100)]	1	4449.99	2475702		High	5.452e-05	1.512e-05	6.78	56.23
Rep_1	High	[R].NENLQLGPLGRDPPQECSTFSPTDSGEEPGQLSPGVQFQR.[R]	1xCarbamidomethyl [C17]; 1xPhospho [S33(100)]	0.000430185	8.95807e-05	1	1	1	1	Q07002	Q07002 [42-81]	Q07002 1xPhospho [S74(100)]	1	4449.01	1.2717e+06		High	5.452e-05	5.143e-05	7.34	56.5
Rep_1	High	[R].NEMGIPQQTTSPENAGPQNTK.[S]	1xOxidation [M3]; 1xPhospho [T/S]	0.000721618	8.95807e-05	1	1	2	5	Q15398	Q15398 [652-672]		0	2338	486786		High	5.452e-05	9.35e-05	2.32	16.76
Rep_1	High	[R].NEMGIPQQTTSPENAGPQNTK.[S]	1xPhospho [S11(100)]	5.81503e-06	8.95807e-05	1	1	1	2	Q15398	Q15398 [652-672]	Q15398 1xPhospho [S662(100)]	0	2322.01	5.84409e+06		High	5.452e-05	3.414e-07	6.22	26.7
Rep_1	High	[R].NEIIQSPISQVPSVEK.[L]	1xPhospho [S6(100)]	3.09975e-05	8.95807e-05	1	1	1	2	Q7Z3T8	Q7Z3T8 [934-949]	Q7Z3T8 1xPhospho [S939(100)]	0	1847.92	5.09644e+06		High	5.452e-05	2.391e-06	4.57	44.44
Rep_1	High	[K].NEEPSEEEIDAPKPKK.[M]	1xPhospho [S5(100)]	0.00108823	8.95807e-05	1	1	1	1	Q9NR30	Q9NR30 [117-132]	Q9NR30 1xPhospho [S121(100)]	1	1919.86	1.52632e+06		High	5.452e-05	0.0001503	3.59	11.65
Rep_1	High	[K].NEEPSEEEIDAPKPK.[K]	1xPhospho [S5(100)]	3.77309e-06	8.95807e-05	1	1	1	5	Q9NR30	Q9NR30 [117-131]	Q9NR30 1xPhospho [S121(100)]	0	1791.77	2.45387e+08		High	5.452e-05	2.054e-07	6.06	16.57
[truncated: 28,487 more rows]
