# Supplementary material for: Metal Ion-Enhanced ZIC-cHILIC StageTip for N-Glycoproteomic and Phosphoproteomic Profiling in EGFR-Mutated Lung Cancer Cells
Source: Mol Cell Proteomics. 2025 Mar 26;24(6):100957. doi: 10.1016/j.mcpro.2025.100957 (PMC12289526; doi:10.1016/j.mcpro.2025.100957)
Supplement: Table S7 [file mmc7.xlsx]

## Sheet: 工作表1
Table S7. Summary of identified glycopeptides by bottom cHILIC StageTip from tandem tip
Replicate number	Confidence	PSM Ambiguity	Annotated Sequence	Modifications	Qvality PEP	Qvality q-value	# Protein Groups	# Proteins	# Isoforms	# PSMs	Master Protein Accessions	Positions in Master Proteins	Modifications in Master Proteins	# Missed Cleavages	Theo. MH+ [Da]	Sequence Length	Contaminant	Marked as	Abundances (Grouped) CV [%]: tocHGP	Abundance: F10: Sample, tocHGP, 1	Quan Info	Found in Sample: [S10] F10: Sample, tocHGP, 1	Glycan Composition	Off by X	Position in Protein	Confidence (by Search Engine): A3 PMI-Byonic	|Log Prob| (by Search Engine): A3 PMI-Byonic	Byonic Score (by Search Engine): A3 PMI-Byonic	Delta Byonic Score (by Search Engine): A3 PMI-Byonic	Delta Mod Score (by Search Engine): A3 PMI-Byonic	PEP 2D (by Search Engine): A3 PMI-Byonic	q-Value 2D (by Search Engine): A3 PMI-Byonic	FDR 2D (by Search Engine): A3 PMI-Byonic	Peptide Group FDR 2D (by Search Engine): A3 PMI-Byonic	PEP 1D (by Search Engine): A3 PMI-Byonic	q-Value 1D (by Search Engine): A3 PMI-Byonic	FDR 1D (by Search Engine): A3 PMI-Byonic	Peptide Group FDR 1D (by Search Engine): A3 PMI-Byonic	Top Apex RT [min]
Rep_1	High	Unambiguous	[K].NLTVCPDGALFEQK.[G]	1xCarbamidomethyl [C5]; 1xHexNAc(6)Hex(6)Fuc(1)NeuAc(2) [N1]	7.8275e-05	2.944e-08	1	1	1	1	P54709	P54709 [124-137]		0	4510.82	14	FALSE	Glycoprotein	1.79	15180664		Peak Found	HexNAc(6)Hex(6)Fuc(1)NeuAc(2)	1	124	High	6.41	516.6	276.8	83.5	3.93229e-07	2.15366e-08	0	0	2.47556e-05	3.44005e-05	3.31067e-05	5.91891e-05	46.62
Rep_1	High	Unambiguous	[R].NLTVLTPEGEAGLSWPVGLPAPFTPHSR.[F]	1xHexNAc(2)Hex(10) [N1]	1.17072e-06	2.944e-08	1	1	1	1	Q9P2E5	Q9P2E5 [342-369]		0	4970.22	28	FALSE	Glycoprotein	42.65	3.60595e+06		Peak Found	HexNAc(2)Hex(10)	1	342	High	14.8	794	604.6	604.6	1.60248e-15	1.34446e-16	0	0	1.00886e-13	8.32533e-15	0	0	70.72
Rep_1	High	Unambiguous	[K].NITVVAGTDLVLPCHLSSNLAHAR.[W]	1xCarbamidomethyl [C14]; 1xHexNAc(2)Hex(5) [N1]	2.15375e-06	2.944e-08	1	1	1	2	Q9C0C4	Q9C0C4 [564-587]		0	3774.77	24	FALSE	Glycoprotein	26.5	27552488		High	HexNAc(2)Hex(5)	0	564	High	13.14	685.2	505.5	505.5	7.26938e-14	5.37784e-15	0	0	4.57653e-12	3.34518e-13	0	0	47.24
Rep_1	High	Unambiguous	[K].NITVVAGTDLVLPCHLSSNLAHAR.[W]	1xCarbamidomethyl [C14]; 1xHexNAc(2)Hex(6) [N1]	1.98734e-07	2.944e-08	1	1	1	4	Q9C0C4	Q9C0C4 [564-587]		0	3936.83	24	FALSE	Glycoprotein	20.09	74133456		High	HexNAc(2)Hex(6)	0	564	High	20.9	1052.5	718.5	718.5	1.27243e-21	1.29867e-22	0	0	8.01074e-20	8.24438e-21	0	0	47.35
Rep_1	High	Unambiguous	[K].NITIVTGAPR.[H]	1xHexNAc(4)Hex(5)Fuc(1)NeuAc(2) [N1]	3.11217e-06	2.944e-08	1	1	1	51	P26006	P26006 [265-274]		0	3392.44	10	FALSE	Glycoprotein	31.98	2.73316e+07		Peak Found	HexNAc(4)Hex(5)Fuc(1)NeuAc(2)	0	265	High	12.23	655.1	437.4	437.4	5.9098e-13	4.19589e-14	0	0	3.72059e-11	2.58549e-12	0	0	33.73
Rep_1	High	Unambiguous	[K].NITVVAGTDLVLPCHLSSNLAHAR.[W]	1xCarbamidomethyl [C14]; 1xHexNAc(2)Hex(7) [N1]	6.74414e-07	2.944e-08	1	1	1	3	Q9C0C4	Q9C0C4 [564-587]		0	4098.88	24	FALSE	Glycoprotein	50.95	36949096		High	HexNAc(2)Hex(7)	0	564	High	16.47	869.6	615.9	537.6	3.36972e-17	3.66022e-18	0	0	2.12145e-15	2.29748e-16	0	0	47.14
Rep_1	High	Unambiguous	[K].NITVVAGTDLVLPCHLSSNLAHAR.[W]	1xCarbamidomethyl [C14]; 1xHexNAc(2)Hex(9) [N1]	2.5758e-07	2.944e-08	1	1	1	2	Q9C0C4	Q9C0C4 [564-587]		0	4422.98	24	FALSE	Glycoprotein	61.21	13164960		Peak Found	HexNAc(2)Hex(9)	0	564	High	19.87	1002.7	775	555.6	1.35932e-20	1.55292e-21	0	0	8.55778e-19	9.87425e-20	0	0	46.54
Rep_1	High	Unambiguous	[K].NMSFVNDLTVTQDGR.[K]	1xHexNAc(2)Hex(5) [N1]	1.80265e-06	2.944e-08	1	1	1	5	Q9HDC9	Q9HDC9 [196-210]		0	2913.22	15	FALSE	Glycoprotein	63.42	1.33145e+07		Peak Found	HexNAc(2)Hex(5)	0	196	High	13.6	784.2	550.6	455.1	2.49959e-14	2.33784e-15	0	0	1.57365e-12	1.46096e-13	0	0	39.03
Rep_1	High	Unambiguous	[K].NMSFVNDLTVTQDGR.[K]	1xHexNAc(2)Hex(6) [N1]	8.82959e-07	2.944e-08	1	1	1	33	Q9HDC9	Q9HDC9 [196-210]		0	3075.27	15	FALSE	Glycoprotein	37.31	6.92624e+07		High	HexNAc(2)Hex(6)	0	196	High	15.63	810.4	434.6	434.6	2.34096e-16	2.3857e-17	0	0	1.47378e-14	1.48992e-15	0	0	38.89
Rep_1	High	Unambiguous	[K].NMSFVNDLTVTQDGR.[K]	1xOxidation [M2]; 1xHexNAc(2)Hex(6) [N1]	1.23995e-06	2.944e-08	1	1	1	9	Q9HDC9	Q9HDC9 [196-210]		0	3091.27	15	FALSE	Glycoprotein	52.54	17877034		High	HexNAc(2)Hex(6)	0	196	High	14.63	782.5	565.8	565.8	2.34096e-15	2.18831e-16	0	0	1.47378e-13	1.36775e-14	0	0	30.37
Rep_1	High	Unambiguous	[K].NITVVAGTDLVLPCHLSSNLAHAR.[W]	1xCarbamidomethyl [C14]; 1xHexNAc(2)Hex(8) [N1]	6.60056e-08	2.944e-08	1	1	1	4	Q9C0C4	Q9C0C4 [564-587]		0	4260.93	24	FALSE	Glycoprotein	8.73	88469704		Peak Found	HexNAc(2)Hex(8)	0	564	High	25.9	1320.9	935.5	697.7	1.27245e-26	1.50005e-27	0	0	8.01086e-25	9.59913e-26	0	0	48.02
Rep_1	High	Unambiguous	[K].NITIVTGAPR.[H]	1xHexNAc(4)Hex(5)Fuc(2)NeuAc(1) [N1]	2.92075e-05	2.944e-08	1	1	1	16	P26006	P26006 [265-274]		0	3247.4	10	FALSE	Glycoprotein	75.53	4.08218e+06		High	HexNAc(4)Hex(5)Fuc(2)NeuAc(1)	0	265	High	7.86	503.4	309.4	309.4	1.37546e-08	6.93188e-10	0	0	8.65936e-07	4.14051e-08	0	0	25.37
Rep_1	High	Unambiguous	[K].NITIVTGAPR.[H]	1xHexNAc(4)Hex(5)NeuAc(2) [N1]	4.26213e-06	2.944e-08	1	1	1	60	P26006	P26006 [265-274]		0	3246.38	10	FALSE	Glycoprotein	60.08	1.50899e+07		Peak Found	HexNAc(4)Hex(5)NeuAc(2)	0	265	High	11.5	634.8	389.5	389.5	3.16044e-12	2.18364e-13	0	0	1.98969e-10	1.34014e-11	0	0	34.32
Rep_1	High	Unambiguous	[K].NITIVTGAPR.[H]	1xHexNAc(4)Hex(5)Fuc(1)NeuAc(1) [N1]	2.5222e-05	2.944e-08	1	1	1	26	P26006	P26006 [265-274]		0	3101.34	10	FALSE	Glycoprotein	23.98	121310759		Peak Found	HexNAc(4)Hex(5)Fuc(1)NeuAc(1)	0	265	High	8.1	529.7	364.6	364.6	7.99321e-09	3.90917e-10	0	0	5.03222e-07	2.33959e-08	0	0	25.21
Rep_1	High	Unambiguous	[R].NLTHLESLHLEDNALK.[V]	1xHexNAc(2)Hex(8) [N1]	1.1738e-05	2.944e-08	1	1	1	1	Q13641	Q13641 [256-271]		0	3549.55	16	FALSE	Glycoprotein	47.58	30619978		Peak Found	HexNAc(2)Hex(8)	0	256	High	9.43	646	242.8	242.8	3.73725e-10	2.07757e-11	0	0	2.35283e-08	1.29911e-09	0	0	32.83
Rep_1	High	Unambiguous	[R].NLTHLESLHLEDNALK.[V]	1xHexNAc(6)Hex(7)Fuc(1)NeuAc(1) [N1]	8.76518e-05	2.944e-08	1	1	1	2	Q13641	Q13641 [256-271]		0	4636.97	16	FALSE	Glycoprotein	67.9	2.08054e+06		Peak Found	HexNAc(6)Hex(7)Fuc(1)NeuAc(1)	0	256	High	6.25	434.9	246.8	50.4	5.63417e-07	3.06684e-08	0	0	3.54693e-05	3.44005e-05	3.24542e-05	5.8126e-05	38.08
Rep_1	High	Unambiguous	[R].NITLAYTLEADRDR.[R]	1xHexNAc(2)Hex(7) [N1]	1.94044e-05	2.944e-08	1	1	1	4	P26006	P26006 [511-524]		1	3191.37	14	FALSE	Glycoprotein	20.94	58175899		Peak Found	HexNAc(2)Hex(7)	0	511	High	8.53	573.6	324.3	324.3	2.92835e-09	1.40451e-10	0	0	1.84358e-07	8.60286e-09	0	0	29.67
Rep_1	High	Unambiguous	[R].NITLAYTLEADRDR.[R]	1xHexNAc(2)Hex(8) [N1]	9.65463e-05	2.944e-08	1	1	1	3	P26006	P26006 [511-524]		1	3353.43	14	FALSE	Glycoprotein	4.84	11321861		Peak Found	HexNAc(2)Hex(8)	0	511	High	6.12	469.8	183.6	183.6	7.64125e-07	4.12021e-08	0	0	4.81041e-05	6.39952e-05	6.38244e-05	0.000228964	29.33
Rep_1	High	Unambiguous	[R].NITLAYTLEADRDR.[R]	1xHexNAc(2)Hex(9) [N1]	4.11709e-06	2.944e-08	1	1	1	17	P26006	P26006 [511-524]		1	3515.48	14	FALSE	Glycoprotein	79.53	16996078		High	HexNAc(2)Hex(9)	0	511	High	11.58	631.8	382.2	382.2	2.64056e-12	1.91846e-13	0	0	1.6624e-10	1.17248e-11	0	0	29.33
Rep_1	High	Unambiguous	[R].NITLAYTLEADRDR.[R]	1xHexNAc(2)Hex(10) [N1]	2.69313e-06	2.944e-08	1	1	1	9	P26006	P26006 [511-524]		1	3677.53	14	FALSE	Glycoprotein	119.8	2.46829e+06		Peak Found	HexNAc(2)Hex(10)	0	511	High	12.58	651.5	415.9	415.9	2.64056e-13	2.22772e-14	0	0	1.6624e-11	1.37206e-12	0	0	29.26
Rep_1	High	Unambiguous	[R].NITLAYTLEADRDR.[R]	1xHexNAc(4)Hex(5)Fuc(1)NeuAc(1) [N1]	7.54131e-05	2.944e-08	1	1	1	12	P26006	P26006 [511-524]		1	3710.58	14	FALSE	Glycoprotein	90.96	3.74736e+06		Peak Found	HexNAc(4)Hex(5)Fuc(1)NeuAc(1)	0	511	High	6.46	448.6	204.9	204.9	3.49038e-07	1.92858e-08	0	0	2.19736e-05	3.44005e-05	3.3313e-05	5.95415e-05	35.85
Rep_1	High	Unambiguous	[K].NLTLMATTSQLPK.[L]	1xHexNAc(2)Hex(8) [N1]	5.85249e-05	2.944e-08	1	1	1	4	P11117	P11117 [267-279]		0	3120.35	13	FALSE	Glycoprotein	71.54	19780544		Peak Found	HexNAc(2)Hex(8)	0	267	High	6.82	421.8	277.8	268.5	1.53092e-07	8.46982e-09	0	0	9.63801e-06	2.41505e-05	2.33081e-05	6.2282e-05	34.89
Rep_1	High	Unambiguous	[K].NITIVTGAPR.[H]	1xHexNAc(1) [N1]	1.96467e-06	2.944e-08	1	1	1	10	P26006	P26006 [265-274]		0	1244.68	10	FALSE	Glycoprotein	31.47	6.19811e+06		High	HexNAc(1)	0	265	High	13.38	714.4	493	493	4.20813e-14	3.60461e-15	0	0	2.64928e-12	2.25159e-13	0	0	19.17
Rep_1	High	Unambiguous	[K].NITIVTGAPR.[H]	1xHexNAc(2)Hex(4) [N1]	2.92668e-06	2.944e-08	1	1	1	10	P26006	P26006 [265-274]		0	2095.98	10	FALSE	Glycoprotein	23.64	3.32016e+07		High	HexNAc(2)Hex(4)	0	265	High	12.38	696.7	443.1	443.1	4.20813e-13	3.25014e-14	0	0	2.64928e-11	2.00616e-12	0	0	19.07
Rep_1	High	Unambiguous	[K].NITIVTGAPR.[H]	1xHexNAc(2)Hex(5) [N1]	2.92668e-06	2.944e-08	1	1	1	18	P26006	P26006 [265-274]		0	2258.03	10	FALSE	Glycoprotein	18.98	2.71683e+08		High	HexNAc(2)Hex(5)	0	265	High	12.38	669.4	445.2	445.2	4.20813e-13	3.25465e-14	0	0	2.64928e-11	2.00906e-12	0	0	19.28
Rep_1	High	Unambiguous	[K].NITIVTGAPR.[H]	1xHexNAc(2)Hex(6) [N1]	2.64884e-06	2.944e-08	1	1	1	20	P26006	P26006 [265-274]		0	2420.08	10	FALSE	Glycoprotein	54.78	27606038		High	HexNAc(2)Hex(6)	0	265	High	12.62	669.7	424.3	424.3	2.4041e-13	1.95376e-14	0	0	1.51353e-11	1.20083e-12	0	0	19.29
Rep_1	High	Unambiguous	[K].NITIVTGAPR.[H]	1xHexNAc(2)Hex(7) [N1]	2.81672e-05	2.944e-08	1	1	1	10	P26006	P26006 [265-274]		0	2582.13	10	FALSE	Glycoprotein	60.92	59847795		Peak Found	HexNAc(2)Hex(7)	0	265	High	7.92	503.7	295.3	295.3	1.20424e-08	6.0988e-10	0	0	7.58143e-07	3.64174e-08	0	0	19.05
Rep_1	High	Unambiguous	[K].NITIVTGAPR.[H]	1xHexNAc(2)Hex(8) [N1]	2.96171e-06	2.944e-08	1	1	1	17	P26006	P26006 [265-274]		0	2744.19	10	FALSE	Glycoprotein	77.71	1.27835e+06		Peak Found	HexNAc(2)Hex(8)	0	265	High	12.35	686.2	414.4	414.4	4.49549e-13	3.55113e-14	0	0	2.83019e-11	2.1935e-12	0	0	18.86
Rep_1	High	Unambiguous	[K].NITIVTGAPR.[H]	1xHexNAc(3)Hex(5)NeuAc(1) [N1]	7.88015e-06	2.944e-08	1	1	1	16	P26006	P26006 [265-274]		0	2752.2	10	FALSE	Glycoprotein	29.45	30207470		Peak Found	HexNAc(3)Hex(5)NeuAc(1)	0	265	High	10.2	603.7	360.6	360.6	6.36184e-11	2.96978e-12	0	0	4.00517e-09	1.78897e-10	0	0	26.32
Rep_1	High	Unambiguous	[K].NITIVTGAPR.[H]	1xHexNAc(2)Hex(9) [N1]	2.64884e-06	2.944e-08	1	1	1	12	P26006	P26006 [265-274]		0	2906.24	10	FALSE	Glycoprotein	68.27	372490		Peak Found	HexNAc(2)Hex(9)	0	265	High	12.62	691.5	413.9	413.9	2.4041e-13	1.99446e-14	0	0	1.51353e-11	1.22697e-12	0	0	18.54
Rep_1	High	Unambiguous	[K].NITIVTGAPR.[H]	1xHexNAc(3)Hex(6)NeuAc(1) [N1]	1.40707e-05	2.944e-08	1	1	1	21	P26006	P26006 [265-274]		0	2914.26	10	FALSE	Glycoprotein	68.97	6783049		Peak Found	HexNAc(3)Hex(6)NeuAc(1)	0	265	High	9.1	592.2	307.1	307.1	8.02109e-10	4.33556e-11	0	0	5.04978e-08	2.72484e-09	0	0	25.84
Rep_1	High	Unambiguous	[K].NITIVTGAPR.[H]	1xHexNAc(4)Hex(5)NeuAc(1) [N1]	1.64985e-05	2.944e-08	1	1	1	40	P26006	P26006 [265-274]		0	2955.28	10	FALSE	Glycoprotein	46.2	8.71923e+06		Peak Found	HexNAc(4)Hex(5)NeuAc(1)	0	265	High	8.81	592.7	320.2	320.2	1.53723e-09	7.49965e-11	0	0	9.67783e-08	4.66357e-09	0	0	26.11
Rep_1	High	Unambiguous	[K].NITIVTGAPR.[H]	1xHexNAc(2)Hex(10) [N1]	4.37913e-06	2.944e-08	1	1	1	12	P26006	P26006 [265-274]		0	3068.29	10	FALSE	Glycoprotein	10.86	2.4303e+06		Peak Found	HexNAc(2)Hex(10)	0	265	High	11.44	652.5	368.1	368.1	3.63451e-12	2.57697e-13	0	0	2.28815e-10	1.58772e-11	0	0	18.48
Rep_1	High	Unambiguous	[K].NMSFVNDLTVTQDGR.[K]	1xHexNAc(2)Hex(7) [N1]	6.42101e-07	2.944e-08	1	1	1	34	Q9HDC9	Q9HDC9 [196-210]		0	3237.32	15	FALSE	Glycoprotein	52.11	6.31504e+06		High	HexNAc(2)Hex(7)	0	196	High	16.63	882.6	735.6	542.1	2.34096e-17	2.56046e-18	0	0	1.47378e-15	1.60087e-16	0	0	38.77
Rep_1	High	Unambiguous	[K].NMSFVNDLTVTQDGR.[K]	1xDeamidated [N6]; 1xHexNAc(2)Hex(7) [N1]	4.68839e-05	2.944e-08	1	1	1	12	Q9HDC9	Q9HDC9 [196-210]		0	3238.31	15	FALSE	Glycoprotein	51.08	1126437		High	HexNAc(2)Hex(7)	0	196	High	7.14	488.4	322.2	142.8	7.2859e-08	3.96259e-09	0	0	4.58691e-06	1.24702e-05	1.21858e-05	6.49984e-05	40.84
Rep_1	High	Unambiguous	[K].NMSFVNDLTVTQDGR.[K]	1xOxidation [M2]; 1xHexNAc(2)Hex(7) [N1]	9.66216e-07	2.944e-08	1	1	1	12	Q9HDC9	Q9HDC9 [196-210]		0	3253.32	15	FALSE	Glycoprotein	88.22	4686611		Peak Found	HexNAc(2)Hex(7)	0	196	High	15.36	826.8	634.1	634.1	4.37743e-16	4.24388e-17	0	0	2.75586e-14	2.65974e-15	0	0	30.51
Rep_1	High	Unambiguous	[K].NMSFVNDLTVTQDGR.[K]	1xHexNAc(2)Hex(8) [N1]	6.42101e-07	2.944e-08	1	1	1	42	Q9HDC9	Q9HDC9 [196-210]		0	3399.38	15	FALSE	Glycoprotein	37.92	10765413		High	HexNAc(2)Hex(8)	0	196	High	16.63	851.9	635.9	519.7	2.34096e-17	2.52081e-18	0	0	1.47378e-15	1.57575e-16	0	0	38.44
Rep_1	High	Unambiguous	[K].NMSFVNDLTVTQDGRK.[I]	1xDeamidated [N6]; 1xOxidation [M2]; 1xHexNAc(2)Hex(7) [N1]	8.78349e-05	2.944e-08	1	1	1	14	Q9HDC9	Q9HDC9 [196-211]		1	3382.4	16	FALSE	Glycoprotein	34.72	1.49158e+07		High	HexNAc(2)Hex(7)	0	196	High	6.25	409.7	313.8	202.5	5.67151e-07	3.08843e-08	0	0	3.57044e-05	3.44005e-05	3.24419e-05	5.80923e-05	26.88
Rep_1	High	Unambiguous	[K].NMSFVNDLTVTQDGRK.[I]	1xHexNAc(2)Hex(8) [N1]	9.41692e-07	2.944e-08	1	1	1	45	Q9HDC9	Q9HDC9 [196-211]		1	3527.47	16	FALSE	Glycoprotein	19.64	5.31695e+08		High	HexNAc(2)Hex(8)	0	196	High	15.44	806.9	615.3	412.4	3.66563e-16	3.75128e-17	0	0	2.30774e-14	2.36043e-15	0	0	30.42
Rep_1	High	Unambiguous	[K].NMSFVNDLTVTQDGRK.[I]	1xDeamidated [N6]; 1xHexNAc(2)Hex(8) [N1]	1.61644e-06	2.944e-08	1	1	1	18	Q9HDC9	Q9HDC9 [196-211]		1	3528.46	16	FALSE	Glycoprotein	95.99	5.30088e+06		High	HexNAc(2)Hex(8)	0	196	High	13.89	751.6	547.7	274.8	1.276e-14	9.48462e-16	0	0	8.03321e-13	5.81195e-14	0	0	29.73
Rep_1	High	Unambiguous	[K].NMSFVNDLTVTQDGRK.[I]	1xOxidation [M2]; 1xHexNAc(2)Hex(8) [N1]	1.73254e-06	2.944e-08	1	1	1	34	Q9HDC9	Q9HDC9 [196-211]		1	3543.47	16	FALSE	Glycoprotein	61.39	3.90357e+07		High	HexNAc(2)Hex(8)	0	196	High	13.71	720.4	578.6	578.6	1.9603e-14	1.84877e-15	0	0	1.23413e-12	1.14712e-13	0	0	22.33
Rep_1	High	Unambiguous	[K].NMSFVNDLTVTQDGRK.[I]	1xDeamidated [N6]; 1xOxidation [M2]; 1xHexNAc(2)Hex(8) [N1]	6.76056e-05	2.944e-08	1	1	1	41	Q9HDC9	Q9HDC9 [196-211]		1	3544.45	16	FALSE	Glycoprotein	107.48	2.56694e+06		High	HexNAc(2)Hex(8)	0	196	High	6.61	439.2	310.3	207.1	2.45379e-07	1.37494e-08	0	0	1.54479e-05	3.44005e-05	3.39862e-05	6.0698e-05	23.62
Rep_1	High	Unambiguous	[K].NMSFVNDLTVTQDGRK.[I]	1xHexNAc(5)Hex(5)NeuAc(2)Na(1) [N1]	0.000139483	2.944e-08	1	1	1	1	Q9HDC9	Q9HDC9 [196-211]		1	4254.72	16	FALSE	Glycoprotein	49.38	15639833		Peak Found	HexNAc(5)Hex(5)NeuAc(2)Na(1)	1	196	High	5.62	393.3	241.9	133.9	2.41213e-06	1.23826e-07	0	0	0.000151836	9.07954e-05	9.00811e-05	0.000270577	31.08
Rep_1	High	Unambiguous	[K].NMTFDLPSDATVVLNR.[S]	1xHexNAc(2)Hex(3)Fuc(1) [N1]	1.699e-06	2.944e-08	1	1	1	2	P11279	P11279 [62-77]		0	2831.26	16	FALSE	Glycoprotein	17.83	33231724		High	HexNAc(2)Hex(3)Fuc(1)	0	62	High	13.76	741.4	576.2	85.1	1.73789e-14	1.40544e-15	0	0	1.09411e-12	8.67377e-14	0	0	54.73
Rep_1	High	Unambiguous	[K].NMTFDLPSDATVVLNR.[S]	1xHexNAc(2)Hex(5) [N1]	0.00012048	2.944e-08	1	1	1	1	P11279	P11279 [62-77]		0	3009.31	16	FALSE	Glycoprotein	29.51	5840714		Peak Found	HexNAc(2)Hex(5)	0	62	High	5.82	406.3	253.4	50.9	1.52737e-06	8.02197e-08	0	0	9.61481e-05	8.22402e-05	8.19731e-05	0.00027635	54.2
Rep_1	High	Unambiguous	[K].NMTFDLPSDATVVLNR.[S]	1xHexNAc(2)Hex(9) [N]	1.30383e-06	2.944e-08	1	1	2	4	P11279	P11279 [62-77]		0	3657.52	16	FALSE	Glycoprotein	71.7	1.4169e+06		Peak Found	HexNAc(2)Hex(9)	0	62	High	14.49	762.9	612.4	9.9	3.24972e-15	3.08467e-16	0	0	2.0459e-13	1.94203e-14	0	0	53.59
Rep_1	High	Unambiguous	[R].NMTLFSDLVAEK.[F]	1xHexNAc(2)Hex(6) [N1]	2.94611e-05	2.944e-08	1	1	1	1	P12110	P12110 [785-796]		0	2746.16	12	FALSE	Glycoprotein			No Quan Values	High	HexNAc(2)Hex(6)	0	785	High	7.85	541.4	343.4	246.9	1.41961e-08	7.17955e-10	0	0	8.93732e-07	4.29328e-08	0	0
Rep_1	High	Unambiguous	[K].NMSFVNDLTVTQDGRK.[I]	1xOxidation [M2]; 1xHexNAc(2)Hex(7) [N1]	1.73254e-06	2.944e-08	1	1	1	29	Q9HDC9	Q9HDC9 [196-211]		1	3381.41	16	FALSE	Glycoprotein	64.58	1.06501e+08		High	HexNAc(2)Hex(7)	0	196	High	13.71	735.7	558	558	1.9603e-14	1.85778e-15	0	0	1.23413e-12	1.15288e-13	0	0	22.82
Rep_1	High	Unambiguous	[K].NMSFVNDLTVTQDGRK.[I]	1xDeamidated [N6]; 1xOxidation [M2]; 1xHexNAc(2)Hex(6) [N1]	5.42555e-05	2.944e-08	1	1	1	29	Q9HDC9	Q9HDC9 [196-211]		1	3220.35	16	FALSE	Glycoprotein	18.97	7.73926e+07		High	HexNAc(2)Hex(6)	0	196	High	6.92	446.3	359.5	167.7	1.19093e-07	6.55911e-09	0	0	7.4976e-06	2.41505e-05	2.36608e-05	6.31792e-05	25
Rep_1	High	Unambiguous	[K].NMSFVNDLTVTQDGR.[K]	1xDeamidated [N6]; 1xHexNAc(2)Hex(8) [N1]	6.13201e-05	2.944e-08	1	1	1	4	Q9HDC9	Q9HDC9 [196-210]		0	3400.36	15	FALSE	Glycoprotein	89.81	571582		Peak Found	HexNAc(2)Hex(8)	0	196	High	6.75	455	283.4	141.9	1.78489e-07	9.9719e-09	0	0	1.12369e-05	2.41505e-05	2.30846e-05	6.17322e-05	40.57
Rep_1	High	Unambiguous	[K].NMSFVNDLTVTQDGR.[K]	1xOxidation [M2]; 1xHexNAc(2)Hex(8) [N1]	1.16188e-06	2.944e-08	1	1	1	27	Q9HDC9	Q9HDC9 [196-210]		0	3415.37	15	FALSE	Glycoprotein	47.92	5.97162e+06		High	HexNAc(2)Hex(8)	0	196	High	14.82	802.3	625.6	625.6	1.52377e-15	1.29932e-16	0	0	9.59311e-14	8.03411e-15	0	0	29.91
Rep_1	High	Unambiguous	[K].NMSFVNDLTVTQDGR.[K]	1xOxidation [M2]; 1xHexNAc(3)Hex(5)NeuAc(1) [N1]	0.000140799	2.944e-08	1	1	1	1	Q9HDC9	Q9HDC9 [196-210]		0	3423.39	15	FALSE	Glycoprotein		1.03732e+06		Peak Found	HexNAc(3)Hex(5)NeuAc(1)	0	196	High	5.6	454.1	253.6	253.6	2.48405e-06	1.27379e-07	0	0	0.000156362	9.07954e-05	8.99505e-05	0.000270197	31.47
Rep_1	High	Unambiguous	[K].NMSFVNDLTVTQDGR.[K]	1xHexNAc(5)Hex(6)Fuc(1)NeuAc(1) [N1]; 1xOxidation [M2]; 1xHexNAc(5)Hex(5)Fuc(2)NeuAc(1) [N1]	9.0481e-05	2.944e-08	1	1	2	4	Q9HDC9	Q9HDC9 [196-210]		0	4121.66	15	FALSE	Glycoprotein	70.33	3.19454e+06		Peak Found	HexNAc(5)Hex(6)Fuc(1)NeuAc(1)	1	196	High	6.21	464	271.7	16.1	6.22908e-07	3.3812e-08	0	0	3.92144e-05	3.44005e-05	3.22765e-05	5.77667e-05	30.43
Rep_1	High	Unambiguous	[K].NMSFVNDLTVTQDGRK.[I]	1xHexNAc(1) [N1]	9.41692e-07	2.944e-08	1	1	1	5	Q9HDC9	Q9HDC9 [196-211]		1	2027.97	16	FALSE	Glycoprotein	93.92	1.2915e+06		High	HexNAc(1)	0	196	High	15.44	808.7	687.9	687.9	3.66563e-16	3.77536e-17	0	0	2.30774e-14	2.3766e-15	0	0	30.27
Rep_1	High	Unambiguous	[K].NMSFVNDLTVTQDGRK.[I]	1xHexNAc(2)Hex(1) [N1]	1.31479e-06	2.944e-08	1	1	1	1	Q9HDC9	Q9HDC9 [196-211]		1	2393.1	16	FALSE	Glycoprotein	16.42	9592896		Peak Found	HexNAc(2)Hex(1)	0	196	High	14.46	798.9	650.3	402.4	3.43131e-15	3.35464e-16	0	0	2.16022e-13	2.11499e-14	0	0	31.03
Rep_1	High	Unambiguous	[K].NMSFVNDLTVTQDGRK.[I]	1xDeamidated [N6]; 1xHexNAc(2)Hex(2) [N1]	0.000112669	2.944e-08	1	1	1	1	Q9HDC9	Q9HDC9 [196-211]		1	2556.14	16	FALSE	Glycoprotein			No Quan Values	High	HexNAc(2)Hex(2)	0	196	High	5.91	462.4	261.9	157.4	1.23917e-06	6.48551e-08	0	0	7.80075e-05	6.39952e-05	6.22032e-05	0.000223526
Rep_1	High	Unambiguous	[K].NMSFVNDLTVTQDGRK.[I]	1xHexNAc(2)Hex(3) [N1]	9.32756e-07	2.944e-08	1	1	1	1	Q9HDC9	Q9HDC9 [196-211]		1	2717.21	16	FALSE	Glycoprotein	26.86	19504446		Peak Found	HexNAc(2)Hex(3)	0	196	High	15.46	801.4	593	427.9	3.43131e-16	3.55047e-17	0	0	2.16022e-14	2.23218e-15	0	0	31.1
Rep_1	High	Unambiguous	[K].NMSFVNDLTVTQDGRK.[I]	1xHexNAc(2)Hex(4) [N1]	6.2703e-07	2.944e-08	1	1	1	14	Q9HDC9	Q9HDC9 [196-211]		1	2879.26	16	FALSE	Glycoprotein	22.2	9.73457e+07		High	HexNAc(2)Hex(4)	0	196	High	16.71	868.8	651.3	487.5	1.9603e-17	2.24216e-18	0	0	1.23413e-15	1.40693e-16	0	0	30.89
Rep_1	High	Unambiguous	[K].NMSFVNDLTVTQDGRK.[I]	1xOxidation [M2]; 1xHexNAc(2)Hex(4) [N1]	8.24334e-06	2.944e-08	1	1	1	1	Q9HDC9	Q9HDC9 [196-211]		1	2895.26	16	FALSE	Glycoprotein	85.42	1.87665e+06		Peak Found	HexNAc(2)Hex(4)	0	196	High	10.11	578.5	380.7	380.7	7.8234e-11	3.97287e-12	0	0	4.92532e-09	2.4379e-10	0	0	23.96
Rep_1	High	Unambiguous	[K].NMSFVNDLTVTQDGRK.[I]	1xHexNAc(2)Hex(5) [N1]	8.60939e-07	2.944e-08	1	1	1	9	Q9HDC9	Q9HDC9 [196-211]		1	3041.31	16	FALSE	Glycoprotein	15.64	4.00513e+07		Peak Found	HexNAc(2)Hex(5)	0	196	High	15.71	812.2	612.5	429.1	1.9603e-16	2.10583e-17	0	0	1.23413e-14	1.31736e-15	0	0	31.41
Rep_1	High	Unambiguous	[K].NMSFVNDLTVTQDGRK.[I]	1xDeamidated [N6]; 1xHexNAc(2)Hex(5) [N1]	5.48091e-05	2.944e-08	1	1	1	2	Q9HDC9	Q9HDC9 [196-211]		1	3042.3	16	FALSE	Glycoprotein	72.14	24633263		Peak Found	HexNAc(2)Hex(5)	0	196	High	6.91	512.1	284.2	196.4	1.23187e-07	6.81774e-09	0	0	7.75532e-06	2.41505e-05	2.36063e-05	6.30716e-05	31.75
Rep_1	High	Unambiguous	[K].NMSFVNDLTVTQDGRK.[I]	1xHexNAc(2)Hex(6) [N1]	9.41692e-07	2.944e-08	1	1	1	50	Q9HDC9	Q9HDC9 [196-211]		1	3203.37	16	FALSE	Glycoprotein	12.89	2415417178		High	HexNAc(2)Hex(6)	0	196	High	15.44	815.8	653.7	397.2	3.66563e-16	3.76545e-17	0	0	2.30774e-14	2.36942e-15	0	0	30.78
Rep_1	High	Unambiguous	[K].NMSFVNDLTVTQDGRK.[I]	1xDeamidated [N6]; 1xHexNAc(2)Hex(6) [N1]	6.82155e-07	2.944e-08	1	1	1	13	Q9HDC9	Q9HDC9 [196-211]		1	3204.35	16	FALSE	Glycoprotein	40.4	20411283		High	HexNAc(2)Hex(6)	0	196	High	16.44	851.4	630.2	362.4	3.66563e-17	3.87005e-18	0	0	2.30774e-15	2.43342e-16	0	0	29.16
Rep_1	High	Unambiguous	[K].NMSFVNDLTVTQDGRK.[I]	1xOxidation [M2]; 1xHexNAc(2)Hex(6) [N1]	1.20695e-06	2.944e-08	1	1	1	50	Q9HDC9	Q9HDC9 [196-211]		1	3219.36	16	FALSE	Glycoprotein	1.22	5.41736e+08		High	HexNAc(2)Hex(6)	0	196	High	14.71	754	558.1	558.1	1.9603e-15	1.95823e-16	0	0	1.23413e-13	1.22278e-14	0	0	22.9
Rep_1	High	Unambiguous	[K].NMSFVNDLTVTQDGRK.[I]	1xHexNAc(2)Hex(7) [N1]	8.60939e-07	2.944e-08	1	1	1	27	Q9HDC9	Q9HDC9 [196-211]		1	3365.42	16	FALSE	Glycoprotein	38.78	238642003		High	HexNAc(2)Hex(7)	0	196	High	15.71	819.9	634.2	417.5	1.9603e-16	2.11791e-17	0	0	1.23413e-14	1.32554e-15	0	0	30.65
Rep_1	High	Unambiguous	[R].NISDYLVK.[T]	1xHexNAc(2)Hex(9) [N1]	2.25479e-05	2.944e-08	1	1	1	5	O95477	O95477 [1504-1511]		0	2816.15	8	FALSE	Glycoprotein	105.52	64278904		Peak Found	HexNAc(2)Hex(9)	0	1504	High	8.28	659.7	169.8	169.8	5.23246e-09	2.50832e-10	0	0	3.29416e-07	1.50424e-08	0	0	24.4
Rep_1	High	Unambiguous	[K].NLSFHNDDLYVQWENPQNFISR.[C]	1xHexNAc(2)Hex(6) [N1]	4.86338e-07	2.944e-08	1	1	1	3	P78552	P78552 [235-256]		0	4114.76	22	FALSE	Glycoprotein			No Quan Values	High	HexNAc(2)Hex(6)	1	235	High	17.55	905	632.2	95.6	2.78707e-18	3.09116e-19	0	0	1.75463e-16	1.93489e-17	0	0
Rep_1	High	Unambiguous	[K].NLSFHNDDLYVQWENPQNFISR.[C]	1xHexNAc(2)Hex(7) [N1]	2.46127e-06	2.944e-08	1	1	1	4	P78552	P78552 [235-256]		0	4276.81	22	FALSE	Glycoprotein	38.76	12540561		Peak Found	HexNAc(2)Hex(7)	0	235	High	12.8	696	479.9	112.4	1.58101e-13	1.1495e-14	0	0	9.95341e-12	6.9777e-13	0	0	58.89
Rep_1	High	Unambiguous	[R].NLSFMAR.[F]	1xHexNAc(2)Hex(8) [N1]	6.58181e-05	2.944e-08	1	1	1	7	Q9Y6A1	Q9Y6A1 [539-545]		0	2541.01	7	FALSE	Glycoprotein	53.27	1.76128e+06		Peak Found	HexNAc(2)Hex(8)	0	539	High	6.65	545.8	260.3	260.3	2.24924e-07	1.25195e-08	0	0	1.96791e-06	1.02033e-07	0	0	18.84
Rep_1	High	Unambiguous	[R].NISFMVK.[R]	1xHexNAc(2)Hex(5) [N1]	5.82272e-05	2.944e-08	1	1	1	1	O14672	O14672 [267-273]		0	2054.87	7	FALSE	Glycoprotein	12.54	241493888		Peak Found	HexNAc(2)Hex(5)	0	267	High	6.82	530.9	251	251	1.50537e-07	8.31728e-09	0	0	9.47716e-06	2.41505e-05	2.33321e-05	6.23364e-05	23.58
Rep_1	High	Unambiguous	[R].NISFMVK.[R]	1xHexNAc(2)Hex(6) [N1]	2.29049e-05	2.944e-08	1	1	1	9	O14672	O14672 [267-273]		0	2216.92	7	FALSE	Glycoprotein	29.66	104373784		High	HexNAc(2)Hex(6)	0	267	High	8.26	580.9	267	267	5.55539e-09	2.68158e-10	0	0	3.49746e-07	1.60835e-08	0	0	22.9
Rep_1	High	Unambiguous	[R].NISFMVK.[R]	1xOxidation [M5]; 1xHexNAc(2)Hex(6) [N1]	0.000127203	2.944e-08	1	1	1	8	O14672	O14672 [267-273]		0	2232.92	7	FALSE	Glycoprotein	37.77	27373125		High	HexNAc(2)Hex(6)	0	267	High	5.74	507	160.4	160.4	1.80918e-06	9.52083e-08	0	0	0.000113886	8.22402e-05	8.12232e-05	0.000273943	17.9
Rep_1	High	Unambiguous	[R].NISFMVK.[R]	1xHexNAc(2)Hex(7) [N1]	1.17437e-05	2.944e-08	1	1	1	7	O14672	O14672 [267-273]		0	2378.98	7	FALSE	Glycoprotein	76.85	3.78819e+06		High	HexNAc(2)Hex(7)	0	267	High	9.43	626.6	291.3	291.3	3.74498e-10	2.08141e-11	0	0	2.3577e-08	1.30161e-09	0	0	22.81
Rep_1	High	Unambiguous	[R].NISFMVK.[R]	1xHexNAc(2)Hex(8) [N1]	2.29049e-05	2.944e-08	1	1	1	7	O14672	O14672 [267-273]		0	2541.03	7	FALSE	Glycoprotein	63.59	1.03852e+07		Peak Found	HexNAc(2)Hex(8)	0	267	High	8.26	585.4	265	265	5.55539e-09	2.68086e-10	0	0	3.49746e-07	1.60788e-08	0	0	22.35
Rep_1	High	Unambiguous	[R].NISFMVK.[R]	1xOxidation [M5]; 1xHexNAc(2)Hex(8) [N1]	0.000123861	2.944e-08	1	1	1	4	O14672	O14672 [267-273]		0	2557.03	7	FALSE	Glycoprotein	147.15	126024		Peak Found	HexNAc(2)Hex(8)	0	267	High	5.78	480.8	172.3	172.3	1.66501e-06	8.76189e-08	0	0	0.000104812	8.22402e-05	8.15869e-05	0.000275164	19.06
Rep_1	High	Unambiguous	[R].NISGHIYNQNVSQK.[D]	1xHexNAc(2)Hex(6) [N]	4.41016e-07	2.944e-08	1	1	2	3	Q9P0T7	Q9P0T7 [38-51]		0	2980.28	14	FALSE	Glycoprotein	40.53	14375681		Peak Found	HexNAc(2)Hex(6)	0	38	High	17.89	989	582.2	31.6	1.28135e-18	1.23468e-19	0	0	1.12108e-17	1.29426e-18	0	0	10.07
Rep_1	High	Unambiguous	[R].NISGVVLADHSGAFHNK.[Y]	1xHexNAc(1) [N1]	4.65831e-07	2.944e-08	1	1	1	7	Q92542	Q92542 [435-451]		0	1968.98	17	FALSE	Glycoprotein	43.37	8.2547e+06		High	HexNAc(1)	0	435	High	17.7	953.2	777	777	1.98296e-18	2.29525e-19	0	0	1.2484e-16	1.4432e-17	0	0	20.57
Rep_1	High	Unambiguous	[R].NISGVVLADHSGAFHNK.[Y]	1xHexNAc(2) [N1]	5.13703e-07	2.944e-08	1	1	1	3	Q92542	Q92542 [435-451]		0	2172.06	17	FALSE	Glycoprotein			No Quan Values	High	HexNAc(2)	0	435	High	17.37	905.4	640.2	640.2	4.27777e-18	4.33123e-19	0	0	2.69312e-16	2.6971e-17	0	0
Rep_1	High	Unambiguous	[R].NISGVVLADHSGAFHNK.[Y]	1xHexNAc(2)Hex(1) [N1]	5.13703e-07	2.944e-08	1	1	1	3	Q92542	Q92542 [435-451]		0	2334.11	17	FALSE	Glycoprotein	62.98	3.58841e+06		High	HexNAc(2)Hex(1)	0	435	High	17.37	902.6	679.3	679.3	4.27777e-18	4.32051e-19	0	0	2.69312e-16	2.69032e-17	0	0	24.64
Rep_1	High	Unambiguous	[R].NISGVVLADHSGAFHNK.[Y]	1xHexNAc(2)Hex(3) [N1]	6.96634e-07	2.944e-08	1	1	1	2	Q92542	Q92542 [435-451]		0	2658.22	17	FALSE	Glycoprotein	106.8	2173736		Peak Found	HexNAc(2)Hex(3)	0	435	High	16.37	869.4	554.6	554.6	4.27777e-17	4.26425e-18	0	0	2.69312e-15	2.67236e-16	0	0	21.19
Rep_1	High	Unambiguous	[R].NINSSCRPGPGAWLR.[V]	1xCarbamidomethyl [C6]; 1xHexNAc(2)Hex(6) [N3]	2.51285e-06	2.944e-08	1	1	1	15	O95479	O95479 [155-169]		0	3063.31	15	FALSE	Glycoprotein	34.3	1721853556		High	HexNAc(2)Hex(6)	0	155	High	12.75	683.7	410.5	410.5	1.78073e-13	1.31953e-14	0	0	1.12108e-11	8.02139e-13	0	0	23.62
Rep_1	High	Unambiguous	[R].NINSSCRPGPGAWLR.[V]	1xCarbamidomethyl [C6]; 1xHexNAc(4)Hex(3)Fuc(1) [N3]	5.62855e-05	2.944e-08	1	1	1	5	O95479	O95479 [155-169]		0	3129.37	15	FALSE	Glycoprotein	33.2	162633568		High	HexNAc(4)Hex(3)Fuc(1)	0	155	High	6.87	462.9	257.7	257.7	1.34559e-07	7.51015e-09	0	0	8.47126e-06	2.41505e-05	2.3475e-05	6.27431e-05	24.74
Rep_1	High	Unambiguous	[R].NINSSCRPGPGAWLR.[V]	1xCarbamidomethyl [C6]; 1xHexNAc(2)Hex(7) [N3]	3.8192e-06	2.944e-08	1	1	1	5	O95479	O95479 [155-169]		0	3225.36	15	FALSE	Glycoprotein	90.14	16216800		Peak Found	HexNAc(2)Hex(7)	0	155	High	11.75	622.7	478.5	478.5	1.78073e-12	1.19652e-13	0	0	1.12108e-10	7.17659e-12	0	0	23.47
Rep_1	High	Unambiguous	[R].NINSSCRPGPGAWLR.[V]	1xCarbamidomethyl [C6]; 1xHexNAc(2)Hex(8) [N3]	2.77363e-06	2.944e-08	1	1	1	6	O95479	O95479 [155-169]		0	3387.41	15	FALSE	Glycoprotein	83.87	10501878		High	HexNAc(2)Hex(8)	0	155	High	12.51	657.4	442.8	442.8	3.11699e-13	2.466e-14	0	0	1.96234e-11	1.5182e-12	0	0	23.29
Rep_1	High	Unambiguous	[R].NIQNNVSCYLEGK.[Q]	1xCarbamidomethyl [C8]; 1xHexNAc(2)Hex(6) [N5]	2.98852e-05	2.944e-08	1	1	1	3	Q99650	Q99650 [172-184]		0	2917.2	13	FALSE	Glycoprotein	45.27	19906455		Peak Found	HexNAc(2)Hex(6)	0	172	High	7.83	551.3	377.3	377.3	1.49552e-08	7.54173e-10	0	0	9.41525e-07	4.50581e-08	0	0	30.95
Rep_1	High	Unambiguous	[R].NIQNNVSCYLEGK.[Q]	1xCarbamidomethyl [C8]; 1xHexNAc(2)Hex(8) [N5]	1.38141e-06	2.944e-08	1	1	1	5	Q99650	Q99650 [172-184]		0	3241.31	13	FALSE	Glycoprotein	33.58	2.23576e+06		Peak Found	HexNAc(2)Hex(8)	0	172	High	14.33	797.7	572.1	572.1	4.72103e-15	4.23339e-16	0	0	2.97218e-13	2.66319e-14	0	0	30.47
Rep_1	High	Unambiguous	[R].NLQVYNATSNSLTVK.[W]	1xHexNAc(2)Hex(8) [N6]	4.02318e-06	2.944e-08	1	1	1	4	Q99715	Q99715 [1758-1772]		0	3354.45	15	FALSE	Glycoprotein		5492234		Peak Found	HexNAc(2)Hex(8)	0	1758	High	11.63	641.6	396.9	396.9	2.34096e-12	1.6479e-13	0	0	1.47378e-10	1.00265e-11	0	0	30.06
Rep_1	High	Unambiguous	[R].NIRPNIILVLTDDQDVELGSMQVMNK.[T]	1xHexNAc(2)Hex(10) [N25]	0.000147283	2.944e-08	1	1	1	2	Q8IWU5	Q8IWU5 [41-66]		0	4982.21	26	FALSE	Glycoprotein	75.48	14166590		Peak Found	HexNAc(2)Hex(10)	1	41	High	5.54	369.9	241.1	39.4	2.86012e-06	1.46009e-07	0	0	0.00018003	9.07954e-05	8.92928e-05	0.000268039	67.49
Rep_1	High	Unambiguous	[R].NLSAPVTLNLR.[D]	1xHexNAc(2)Hex(6) [N1]	8.87371e-05	2.944e-08	1	1	1	4	O00754	O00754 [930-940]		0	2576.17	11	FALSE	Glycoprotein	146.48	4566855		High	HexNAc(2)Hex(6)	0	930	High	6.23	421.5	222.1	222.1	5.85777e-07	3.19116e-08	0	0	3.6877e-05	3.44005e-05	3.2381e-05	5.79542e-05	35.67
Rep_1	High	Unambiguous	[R].NLSAPVTLNLR.[D]	1xHexNAc(2)Hex(6)Phospho(1) [N1]	3.33145e-05	2.944e-08	1	1	1	5	O00754	O00754 [930-940]		0	2656.14	11	FALSE	Glycoprotein		12482068		Peak Found	HexNAc(2)Hex(6)Phospho(1)	0	930	High	7.65	501.4	291.8	291.8	2.21365e-08	1.15749e-09	0	0	1.39363e-06	6.94854e-08	0	0	45.07
Rep_1	High	Unambiguous	[R].NLSASVIAVTIQGGAHHLDLR.[A]	1xHexNAc(2)Hex(7) [N1]	8.24269e-05	2.944e-08	1	1	1	1	Q9UHL4	Q9UHL4 [428-448]		0	3712.72	21	FALSE	Glycoprotein	73.49	5.31599e+06		Peak Found	HexNAc(2)Hex(7)	0	428	High	6.33	401.9	263.9	263.9	4.63637e-07	2.54294e-08	0	0	2.9188e-05	3.44005e-05	3.27955e-05	5.86441e-05	47.09
Rep_1	High	Unambiguous	[R].NMTLFSDLVAEK.[F]	1xHexNAc(2)Hex(8) [N1]	1.32407e-06	2.944e-08	1	1	1	14	P12110	P12110 [785-796]		0	3070.27	12	FALSE	Glycoprotein	73.15	1.60436e+06		Peak Found	HexNAc(2)Hex(8)	0	785	High	14.44	786.9	537.9	497.1	3.59122e-15	3.42255e-16	0	0	2.2609e-13	2.15889e-14	0	0	48.3
Rep_1	High	Unambiguous	[R].NISGVVLADHSGAFHNK.[Y]	1xHexNAc(2)Hex(6) [N1]	6.96634e-07	2.944e-08	1	1	1	16	Q92542	Q92542 [435-451]		0	3144.37	17	FALSE	Glycoprotein	10.83	3.46736e+08		High	HexNAc(2)Hex(6)	0	435	High	16.37	851.1	534.3	534.3	4.27777e-17	4.25382e-18	0	0	2.69312e-15	2.66576e-16	0	0	20.88
Rep_1	High	Unambiguous	[K].NISSHTNIVFSNGELDPWSGGGVTK.[D]	1xDeamidated [N12]; 1xHexNAc(2)Hex(7) [N1]	3.93922e-07	2.944e-08	1	1	2	5	P42785	P42785 [415-439]		0	4157.78	25	FALSE	Glycoprotein	53.73	23633702		Peak Found	HexNAc(2)Hex(7)	1	415	High	18.29	984.2	811.8	177.7	5.12873e-19	4.98763e-20	0	0	3.22886e-17	3.11899e-18	0	0	50.71
Rep_1	High	Unambiguous	[K].NISSHTNIVFSNGELDPWSGGGVTK.[D]	1xHexNAc(2)Hex(8) [N1]	1.47681e-07	2.944e-08	1	1	1	14	P42785	P42785 [415-439]		0	4318.85	25	FALSE	Glycoprotein	28.63	9.27531e+06		Peak Found	HexNAc(2)Hex(8)	1	415	High	22.14	1139.7	795.7	173.8	7.26938e-23	6.95458e-24	0	0	4.57653e-21	4.36474e-22	0	0	46.98
Rep_1	High	Unambiguous	[K].NISSHTNIVFSNGELDPWSGGGVTK.[D]	1xHexNAc(2)Hex(9) [N1]	2.31137e-07	2.944e-08	1	1	1	11	P42785	P42785 [415-439]		0	4480.9	25	FALSE	Glycoprotein	76.06	1.30802e+08		Peak Found	HexNAc(2)Hex(9)	0	415	High	20.29	1072.7	830.2	123.5	5.12873e-21	4.71765e-22	0	0	3.22886e-19	2.95128e-20	0	0	46.78
Rep_1	High	Unambiguous	[R].NLTALR.[I]	1xHexNAc(2)Hex(5) [N1]	0.000114302	2.944e-08	1	1	1	13	Q13753	Q13753 [342-347]		0	1903.84	6	FALSE	Glycoprotein	12.39	522975456		High	HexNAc(2)Hex(5)	0	342	High	5.89	529.3	151.6	151.6	1.29611e-06	6.81172e-08	0	0	8.15914e-05	7.24945e-05	7.23746e-05	0.00027852	10.87
Rep_1	High	Unambiguous	[R].NLTALR.[I]	1xHexNAc(2)Hex(6) [N1]	0.000126291	2.944e-08	1	1	1	13	Q13753	Q13753 [342-347]		0	2065.89	6	FALSE	Glycoprotein	38.2	146569632		High	HexNAc(2)Hex(6)	0	342	High	5.75	504.4	148.7	148.7	1.769e-06	9.29933e-08	0	0	0.000111357	8.22402e-05	8.13215e-05	0.000274348	10.5
Rep_1	High	Unambiguous	[K].NLTEKPPHIEVYETAEDRDK.[N]	1xHexNAc(2)Hex(6) [N1]	4.92229e-06	2.944e-08	1	1	1	4	O94923	O94923 [225-244]		1	3762.65	20	FALSE	Glycoprotein	4.37	154161848		High	HexNAc(2)Hex(6)	0	225	High	11.18	729.7	355.1	355.1	6.59099e-12	4.04605e-13	0	0	4.14944e-10	2.47799e-11	0	0	20.31
Rep_1	High	Unambiguous	[K].NLTEKPPHIEVYETAEDRDKNKPNDWTVPK.[G]	1xHexNAc(2)Hex(6) [N1]	1.74285e-05	2.944e-08	1	1	1	1	O94923	O94923 [225-254]		2	4942.25	30	FALSE	Glycoprotein	66.72	37042384		Peak Found	HexNAc(2)Hex(6)	1	225	High	8.72	601.1	210.3	210.3	1.91527e-09	9.11773e-11	0	0	1.20578e-07	5.62643e-09	0	0	30.44
Rep_1	High	Unambiguous	[R].NLTEVPTDLPAYVR.[N]	1xHexNAc(4)Hex(5)Fuc(1)NeuAc(1) [N1]	1.83794e-05	2.944e-08	1	1	1	6	Q13641	Q13641 [81-94]		0	3647.57	14	FALSE	Glycoprotein	119.4	5148814		Peak Found	HexNAc(4)Hex(5)Fuc(1)NeuAc(1)	0	81	High	8.63	610.7	228.6	228.6	2.36519e-09	1.12085e-10	0	0	1.48904e-07	6.85874e-09	0	0	49.66
Rep_1	High	Unambiguous	[R].NLTEVPTDLPAYVR.[N]	1xHexNAc(4)Hex(5)Fuc(3) [N1]	4.69574e-05	2.944e-08	1	1	1	3	Q13641	Q13641 [81-94]		0	3648.59	14	FALSE	Glycoprotein	44.46	18207640		Peak Found	HexNAc(4)Hex(5)Fuc(3)	0	81	High	7.14	527.4	295	295	7.3248e-08	3.98677e-09	0	0	4.6114e-06	1.24702e-05	1.21819e-05	6.49815e-05	49.34
Rep_1	High	Unambiguous	[R].NLTEVPTDLPAYVR.[N]	1xHexNAc(4)Hex(5)Fuc(1)NeuAc(2) [N1]	1.05279e-05	2.944e-08	1	1	1	9	Q13641	Q13641 [81-94]		0	3938.67	14	FALSE	Glycoprotein	102.56	1.16571e+06		Peak Found	HexNAc(4)Hex(5)Fuc(1)NeuAc(2)	0	81	High	9.63	622.3	279.1	70.4	2.3342e-10	1.32536e-11	0	0	1.46952e-08	8.17127e-10	0	0	57.25
Rep_1	High	Unambiguous	[R].NISGVVLADHSGAFHNK.[Y]	1xHexNAc(2)Hex(5) [N1]	5.13703e-07	2.944e-08	1	1	1	5	Q92542	Q92542 [435-451]		0	2982.32	17	FALSE	Glycoprotein	56.24	23891040		High	HexNAc(2)Hex(5)	0	435	High	17.37	927.5	576.1	576.1	4.27777e-18	4.32855e-19	0	0	2.69312e-16	2.6954e-17	0	0	20.53
Rep_1	High	Unambiguous	[R].NISQVLEKK.[R]	1xHexNAc(2)Hex(8) [N1]	2.19792e-05	2.944e-08	1	1	1	3	O14672	O14672 [439-447]		1	2761.2	9	FALSE	Glycoprotein	76.8	102301392		Peak Found	HexNAc(2)Hex(8)	0	439	High	8.32	636.5	174.1	174.1	4.7454e-09	2.26746e-10	0	0	2.98753e-07	1.3542e-08	0	0	11.34
Rep_1	High	Unambiguous	[R].NISGVVLADHSGAFHNK.[Y]	1xHexNAc(2)Hex(7) [N1]	4.78991e-07	2.944e-08	1	1	1	25	Q92542	Q92542 [435-451]		0	3306.43	17	FALSE	Glycoprotein	37.42	8.8807e+08		High	HexNAc(2)Hex(7)	0	435	High	17.61	917.6	656.6	656.6	2.47201e-18	2.79717e-19	0	0	1.55629e-16	1.74954e-17	0	0	20.58
Rep_1	High	Unambiguous	[R].NISGVVLADHSGAFHNK.[Y]	1xHexNAc(2)Hex(8) [N1]	4.19755e-07	2.944e-08	1	1	1	40	Q92542	Q92542 [435-451]		0	3468.48	17	FALSE	Glycoprotein	26.55	2.31957e+09		High	HexNAc(2)Hex(8)	0	435	High	18.07	967.4	519	519	8.60503e-19	7.99554e-20	0	0	5.41741e-17	4.99859e-18	0	0	20.36
Rep_1	High	Unambiguous	[R].NISGVVLADHSGAFHNK.[Y]	1xDeamidated [N16]; 1xHexNAc(6)Hex(3) [N1]	0.000114429	2.944e-08	1	1	1	1	Q92542	Q92542 [435-451]		0	3471.52	17	FALSE	Glycoprotein			Not Reliable	High	HexNAc(6)Hex(3)	0	435	High	5.89	465.2	266.8	266.8	1.30059e-06	6.82876e-08	0	0	8.18737e-05	7.24945e-05	7.23634e-05	0.000278505
Rep_1	High	Unambiguous	[R].NISGVVLADHSGAFHNK.[Y]	1xHexNAc(2)Hex(9) [N1]	4.19755e-07	2.944e-08	1	1	1	19	Q92542	Q92542 [435-451]		0	3630.53	17	FALSE	Glycoprotein	62.61	9.56563e+07		High	HexNAc(2)Hex(9)	0	435	High	18.07	976	505.4	505.4	8.60503e-19	8.00216e-20	0	0	5.41741e-17	5.00276e-18	0	0	20.34
Rep_1	High	Unambiguous	[R].NLSHLPTFSSPAIESHIHR.[I]	1xHexNAc(3)Hex(6)NeuAc(1) [N1]	7.80648e-07	2.944e-08	1	1	1	7	Q3T906	Q3T906 [376-394]		0	4015.75	19	FALSE	Glycoprotein	44.77	112497172		Peak Found	HexNAc(3)Hex(6)NeuAc(1)	0	376	High	16.01	840.6	422.3	422.3	9.77373e-17	9.00767e-18	0	0	6.15317e-15	5.54607e-16	0	0	35.81
Rep_1	High	Unambiguous	[R].NLSLDIGTEVFAPGPGSGIQK.[Q]	1xHexNAc(2)Hex(7) [N1]	2.48264e-05	2.944e-08	1	1	1	2	Q99519	Q99519 [186-206]		0	3640.63	21	FALSE	Glycoprotein	13.35	2.89897e+06		Peak Found	HexNAc(2)Hex(7)	0	186	High	8.12	539.7	408.3	408.3	7.53324e-09	3.67666e-10	0	0	6.59102e-08	3.41424e-09	0	0	52.84
Rep_1	High	Unambiguous	[R].NISQVLEK.[K]	1xHexNAc(2)Hex(4) [N1]	3.71962e-06	2.944e-08	1	1	1	10	O14672	O14672 [439-446]		0	1984.9	8	FALSE	Glycoprotein				High	HexNAc(2)Hex(4)	0	439	High	11.81	712.2	325	325	1.54819e-12	1.03626e-13	0	0	9.74684e-11	6.20058e-12	0	0	15.16
Rep_1	High	Unambiguous	[R].NISQVLEK.[K]	1xHexNAc(2)Hex(5) [N1]	2.58773e-06	2.944e-08	1	1	1	48	O14672	O14672 [439-446]		0	2146.95	8	FALSE	Glycoprotein	24.27	6.97186e+07		High	HexNAc(2)Hex(5)	0	439	High	12.68	780.1	358.2	358.2	2.10562e-13	1.71196e-14	0	0	1.32562e-11	1.05207e-12	0	0	16.21
Rep_1	High	Unambiguous	[R].NISQVLEK.[K]	1xHexNAc(2)Hex(6) [N1]	2.34748e-06	2.944e-08	1	1	1	54	O14672	O14672 [439-446]		0	2309	8	FALSE	Glycoprotein	90.61	59395760		High	HexNAc(2)Hex(6)	0	439	High	12.92	786.3	347.2	347.2	1.20294e-13	8.37347e-15	0	0	7.57326e-12	5.10001e-13	0	0	15.66
Rep_1	High	Unambiguous	[R].NISQVLEK.[K]	1xHexNAc(2)Hex(7) [N1]	2.34748e-06	2.944e-08	1	1	1	58	O14672	O14672 [439-446]		0	2471.05	8	FALSE	Glycoprotein	50.98	112929220		High	HexNAc(2)Hex(7)	0	439	High	12.92	776.8	346.9	346.9	1.20294e-13	8.3793e-15	0	0	7.57326e-12	5.10375e-13	0	0	15.29
Rep_1	High	Unambiguous	[R].NISQVLEK.[K]	1xHexNAc(2)Hex(8) [N1]	2.21122e-06	2.944e-08	1	1	1	37	O14672	O14672 [439-446]		0	2633.11	8	FALSE	Glycoprotein	85.25			High	HexNAc(2)Hex(8)	0	439	High	13.07	804.4	359.1	359.1	8.48705e-14	6.21212e-15	0	0	5.34313e-12	3.83487e-13	0	0	15.06
Rep_1	High	Unambiguous	[R].NISQVLEKK.[R]	1xHexNAc(2)Hex(6) [N1]	1.99465e-05	2.944e-08	1	1	1	3	O14672	O14672 [439-447]		1	2437.1	9	FALSE	Glycoprotein			No Quan Values	High	HexNAc(2)Hex(6)	0	439	High	8.49	612.9	246.4	246.4	3.26113e-09	1.55636e-10	0	0	2.05308e-07	9.44807e-09	0	0
Rep_1	High	Unambiguous	[K].NISSHTNIVFSNGELDPWSGGGVTK.[D]	1xHexNAc(2)Hex(6) [N1]	4.11118e-07	2.944e-08	1	1	1	2	P42785	P42785 [415-439]		0	3994.74	25	FALSE	Glycoprotein		16999096		Peak Found	HexNAc(2)Hex(6)	0	415	High	18.14	939.2	623.7	623.7	7.26938e-19	6.77176e-20	0	0	4.57653e-17	4.22503e-18	0	0	47.29
Rep_1	High	Unambiguous	[R].NMTLFSDLVAEK.[F]	1xHexNAc(2)Hex(9) [N1]	1.80561e-06	2.944e-08	1	1	1	12	P12110	P12110 [785-796]		0	3232.32	12	FALSE	Glycoprotein	72.22	27214912		Peak Found	HexNAc(2)Hex(9)	0	785	High	13.6	740.9	509.1	476.6	2.52471e-14	2.41501e-15	0	0	1.58946e-12	1.51063e-13	0	0	48.11
Rep_1	High	Unambiguous	[R].NMTLFSDLVAEK.[F]	1xHexNAc(2)Hex(10) [N1]	7.44297e-05	2.944e-08	1	1	1	6	P12110	P12110 [785-796]		0	3394.37	12	FALSE	Glycoprotein	78.01	62729978		Peak Found	HexNAc(2)Hex(10)	0	785	High	6.48	430.7	235.9	192.8	3.34649e-07	1.85285e-08	0	0	2.10678e-05	3.44005e-05	3.33912e-05	5.97086e-05	48.18
Rep_1	High	Unambiguous	[K].NPVGLIGAENATGETDPSHSK.[F]	1xHexNAc(2)Hex(5) [N10]	5.71858e-07	2.944e-08	1	1	1	6	P43251	P43251 [340-360]		0	3310.43	21	FALSE	Glycoprotein	40.91	11249667		High	HexNAc(2)Hex(5)	0	340	High	17.01	859.8	639	639	9.77373e-18	9.42941e-19	0	0	6.15317e-16	5.84985e-17	0	0	22.59
Rep_1	High	Unambiguous	[K].NPVGLIGAENATGETDPSHSK.[F]	1xDeamidated [N1]; 1xHexNAc(2)Hex(5) [N10]	5.43871e-05	2.944e-08	1	1	1	4	P43251	P43251 [340-360]		0	3311.42	21	FALSE	Glycoprotein			No Quan Values	High	HexNAc(2)Hex(5)	0	340	High	6.92	454.2	312.5	312.5	1.20058e-07	6.64744e-09	0	0	7.55833e-06	2.41505e-05	2.36412e-05	6.31433e-05
Rep_1	High	Unambiguous	[K].NPVGLIGAENATGETDPSHSK.[F]	1xHexNAc(3)Hex(3)Fuc(1) [N10]	2.2652e-06	2.944e-08	1	1	1	3	P43251	P43251 [340-360]		0	3335.46	21	FALSE	Glycoprotein				High	HexNAc(3)Hex(3)Fuc(1)	0	340	High	13.01	662.7	418.6	418.6	9.77373e-14	7.10193e-15	0	0	6.15317e-12	4.35244e-13	0	0	23.14
Rep_1	High	Unambiguous	[K].NPVGLIGAENATGETDPSHSK.[F]	1xHexNAc(2)Hex(6) [N10]	4.26419e-07	2.944e-08	1	1	1	8	P43251	P43251 [340-360]		0	3472.49	21	FALSE	Glycoprotein	78.96	6655748		Peak Found	HexNAc(2)Hex(6)	0	340	High	18.01	940	772.9	772.9	9.77373e-19	9.47734e-20	0	0	6.15317e-17	5.95438e-18	0	0	22.49
Rep_1	High	Unambiguous	[K].NPVGLIGAENATGETDPSHSK.[F]	1xHexNAc(2)Hex(7) [N10]	4.26419e-07	2.944e-08	1	1	1	8	P43251	P43251 [340-360]		0	3634.54	21	FALSE	Glycoprotein	98.32	1.86454e+06		Peak Found	HexNAc(2)Hex(7)	0	340	High	18.01	926.7	719	719	9.77373e-19	9.35949e-20	0	0	6.15317e-17	5.88017e-18	0	0	22.16
Rep_1	High	Unambiguous	[K].NPVGLIGAENATGETDPSHSK.[F]	1xDeamidated [N1]; 1xHexNAc(2)Hex(7) [N10]	2.80702e-05	2.944e-08	1	1	1	3	P43251	P43251 [340-360]		0	3635.52	21	FALSE	Glycoprotein	133.26	1.00553e+06		Peak Found	HexNAc(2)Hex(7)	0	340	High	7.92	519.5	360.1	360.1	1.18907e-08	5.98815e-10	0	0	7.4859e-07	3.57866e-08	0	0	21.55
Rep_1	High	Unambiguous	[K].NPVGLIGAENATGETDPSHSK.[F]	1xHexNAc(2)Hex(8) [N10]	4.26419e-07	2.944e-08	1	1	1	11	P43251	P43251 [340-360]		0	3796.59	21	FALSE	Glycoprotein	76.08	1.2611e+06		Peak Found	HexNAc(2)Hex(8)	0	340	High	18.01	920.2	757.5	757.5	9.77373e-19	9.32998e-20	0	0	6.15317e-17	5.86158e-18	0	0	21.6
Rep_1	High	Unambiguous	[R].NQNESVSEIGGK.[I]	1xHexNAc(2)Hex(9) [N3]	1.80561e-06	2.944e-08	1	1	1	3	Q68CR1	Q68CR1 [525-536]		0	3126.24	12	FALSE	Glycoprotein	66.97	11693485		Peak Found	HexNAc(2)Hex(9)	0	525	High	13.6	730.8	513.4	513.4	2.52471e-14	2.40041e-15	0	0	1.58946e-12	1.50089e-13	0	0	9.03
Rep_1	High	Unambiguous	[K].NQNGTFKDWANANVSR.[Q]	1xHexNAc(2)Hex(7) [N3]	2.69261e-06	2.944e-08	1	1	1	3	Q9NUN5	Q9NUN5 [76-91]		1	3362.39	16	FALSE	Glycoprotein	114.89	5746267		Peak Found	HexNAc(2)Hex(7)	0	76	High	12.58	739.2	553.1	80.3	2.63765e-13	2.21611e-14	0	0	2.30774e-12	2.10336e-13	0	0	19.19
Rep_1	High	Unambiguous	[K].NQSIGLIQPFATNGK.[L]	1xHexNAc(2)Hex(7) [N1]	2.63644e-06	2.944e-08	1	1	1	6	Q9UIQ6	Q9UIQ6 [145-159]		0	3128.38	15	FALSE	Glycoprotein	34.6	2.11752e+06		Peak Found	HexNAc(2)Hex(7)	0	145	High	12.63	693.1	446.8	446.8	2.34096e-13	1.86638e-14	0	0	1.47378e-11	1.14335e-12	0	0	37.27
Rep_1	High	Unambiguous	[K].NQSIGLIQPFATNGK.[L]	1xHexNAc(2)Hex(8) [N1]	6.98824e-07	2.944e-08	1	1	1	8	Q9UIQ6	Q9UIQ6 [145-159]		0	3290.43	15	FALSE	Glycoprotein	69.53	865256		Peak Found	HexNAc(2)Hex(8)	0	145	High	16.36	862.1	517.9	517.9	4.37743e-17	4.35341e-18	0	0	2.75586e-15	2.72748e-16	0	0	37
Rep_1	High	Unambiguous	[R].NPCTSEQNCTSPFSYK.[N]	2xCarbamidomethyl [C3; C9]; 1xHexNAc(4)Hex(5)Fuc(1) [N8]	9.25472e-07	2.944e-08	1	1	1	7	P05556	P05556 [205-220]		0	3688.43	16	FALSE	Glycoprotein	16.75	44790180		Peak Found	HexNAc(4)Hex(5)Fuc(1)	0	205	High	15.49	821.4	639.1	639.1	3.24972e-16	3.3227e-17	0	0	2.0459e-14	2.08421e-15	0	0	19.9
Rep_1	High	Unambiguous	[R].NRTFDTYIGQGYVIPGMDEGLLGVCIGEK.[R]	1xCarbamidomethyl [C25]; 1xDeamidated [Q10]; 1xHexNAc(2)Hex(6) [N1]	7.72232e-05	2.944e-08	1	1	1	1	O95302	O95302 [302-330]		1	4582.01	29	FALSE	Glycoprotein			No Quan Values	High	HexNAc(2)Hex(6)	1	302	High	6.42	426.4	273.7	206.9	3.76586e-07	2.05885e-08	0	0	2.37079e-05	3.44005e-05	3.31884e-05	5.93507e-05
Rep_1	High	Unambiguous	[R].NSMAPAKDDSSLPEYSAFNTSVHAAIR.[H]	1xHexNAc(2)Hex(7) [N19]	3.03094e-05	2.944e-08	1	1	1	2	P15848	P15848 [408-434]		1	4419.89	27	FALSE	Glycoprotein	79.68	6.48504e+06		Peak Found	HexNAc(2)Hex(7)	1	408	High	7.8	557.9	292.3	238.7	1.57423e-08	7.94754e-10	0	0	9.91073e-07	4.75212e-08	0	0	37.47
Rep_1	High	Unambiguous	[K].NSTKQEILAALEK.[G]	1xHexNAc(2)Hex(6)Phospho(1) [N1]	8.60285e-06	2.944e-08	1	1	1	2	P07602	P07602 [426-438]		1	2903.24	13	FALSE	Glycoprotein	60.45	838957		Peak Found	HexNAc(2)Hex(6)Phospho(1)	0	426	High	10.02	614.3	304.8	304.8	9.50158e-11	4.92494e-12	0	0	5.98184e-09	3.02256e-10	0	0	37.68
Rep_1	High	Unambiguous	[R].NQSLSLLYK.[V]	1xHexNAc(2)Hex(8) [N1]	1.35695e-06	2.944e-08	1	1	1	6	Q06481	Q06481 [541-549]		0	2768.18	9	FALSE		85.43	882717		Peak Found	HexNAc(2)Hex(8)	0	541	High	14.38	771.6	585.4	585.4	4.20813e-15	3.83592e-16	0	0	2.64928e-13	2.41788e-14	0	0	24.17
Rep_1	High	Unambiguous	[R].NQTHYALQASLK.[L]	1xHexNAc(2)Hex(6) [N1]	4.63957e-07	2.944e-08	1	1	1	7	Q6P179	Q6P179 [294-305]		0	2752.19	12	FALSE	Glycoprotein	59.07	79678752		High	HexNAc(2)Hex(6)	0	294	High	17.72	920.4	557.5	557.5	1.92051e-18	2.17961e-19	0	0	1.20908e-16	1.37201e-17	0	0	13.34
Rep_1	High	Unambiguous	[R].NQSLVQDMDSMVR.[L]	1xHexNAc(2)Hex(3) [N1]	2.27957e-05	2.944e-08	1	1	1	2	Q8NHP8	Q8NHP8 [465-477]		0	2415.02	13	FALSE	Glycoprotein	87.29	14374386		High	HexNAc(2)Hex(3)	0	465	High	8.26	555.8	296.3	296.3	5.45516e-09	2.6262e-10	0	0	3.43436e-07	1.57389e-08	0	0	39.58
Rep_1	High	Unambiguous	[R].NQSLVQDMDSMVR.[L]	1xHexNAc(2)Hex(4) [N1]	0.000111544	2.944e-08	1	1	1	2	Q8NHP8	Q8NHP8 [465-477]		0	2577.07	13	FALSE	Glycoprotein	50.2	42677340		Peak Found	HexNAc(2)Hex(4)	0	465	High	5.92	443.5	219.9	219.9	1.20098e-06	6.30169e-08	0	0	7.56036e-05	6.39952e-05	6.22962e-05	0.000223939	39.74
Rep_1	High	Unambiguous	[R].NQSLVQDMDSMVR.[L]	1xHexNAc(2)Hex(5) [N1]	8.64122e-06	2.944e-08	1	1	1	5	Q8NHP8	Q8NHP8 [465-477]		0	2739.12	13	FALSE	Glycoprotein	24.12	15299518		Peak Found	HexNAc(2)Hex(5)	0	465	High	10.01	630.1	291.7	291.7	9.69515e-11	5.06582e-12	0	0	6.1037e-09	3.10447e-10	0	0	38.74
Rep_1	High	Unambiguous	[R].NQSLVQDMDSMVR.[L]	1xHexNAc(2)Hex(6) [N1]	4.42102e-06	2.944e-08	1	1	1	3	Q8NHP8	Q8NHP8 [465-477]		0	2901.17	13	FALSE	Glycoprotein	92.52	5.73303e+07		Peak Found	HexNAc(2)Hex(6)	0	465	High	11.42	660.6	375.2	375.2	3.81686e-12	2.67417e-13	0	0	2.40295e-10	1.64826e-11	0	0	38.3
Rep_1	High	Unambiguous	[R].NQSLVQDMDSMVR.[L]	1xHexNAc(2)Hex(7) [N1]	4.08181e-06	2.944e-08	1	1	1	11	Q8NHP8	Q8NHP8 [465-477]		0	3063.23	13	FALSE	Glycoprotein	38.6	1.74296e+06		Peak Found	HexNAc(2)Hex(7)	0	465	High	11.6	611.1	414	414	2.52471e-12	1.83366e-13	0	0	1.58946e-10	1.12502e-11	0	0	37.94
Rep_1	High	Unambiguous	[K].NQSVPLSCCR.[E]	2xCarbamidomethyl [C8; C9]; 1xHexNAc(3)Hex(6)Fuc(1)NeuAc(1) [N1]	2.68407e-05	2.944e-08	1	1	1	4	O60637	O60637 [167-176]		0	3239.26	10	FALSE	Glycoprotein	16.87	1227580032		Peak Found	HexNAc(3)Hex(6)Fuc(1)NeuAc(1)	0	167	High	8	529.9	314.7	314.7	1.00779e-08	5.02839e-10	0	0	6.34469e-07	3.02208e-08	0	0	15.53
Rep_1	High	Unambiguous	[R].NQTHYALQASLK.[L]	1xHexNAc(2)Hex(5) [N1]	2.91894e-06	2.944e-08	1	1	1	1	Q6P179	Q6P179 [294-305]		0	2590.14	12	FALSE	Glycoprotein	18.11	44618784		Peak Found	HexNAc(2)Hex(5)	0	294	High	12.38	721.5	358	358	4.14659e-13	3.22145e-14	0	0	2.61053e-11	1.98773e-12	0	0	13.63
Rep_1	High	Unambiguous	[R].NINSSCRPGPGAWLR.[V]	1xCarbamidomethyl [C6]; 1xHexNAc(4)Hex(3) [N3]	1.75627e-05	2.944e-08	1	1	1	7	O95479	O95479 [155-169]		0	2983.31	15	FALSE	Glycoprotein	7.28	286927928		High	HexNAc(4)Hex(3)	0	155	High	8.7	562.8	336.8	336.8	1.97481e-09	9.43224e-11	0	0	1.24327e-07	5.80393e-09	0	0	25.12
Rep_1	High	Unambiguous	[R].NNLTVMDAVMVQGQGTTENLR.[V]	2xDeamidated [N1; Q12]; 1xHexNAc(6)Hex(4) [N2]	5.43477e-05	2.944e-08	1	1	1	1	Q92545	Q92545 [958-978]		0	4159.77	21	FALSE	Glycoprotein	105.31	698894		Peak Found	HexNAc(6)Hex(4)	1	958	High	6.92	474.7	306.1	64.6	1.19769e-07	6.63332e-09	0	0	7.54014e-06	2.41505e-05	2.36446e-05	6.31512e-05	44.52
Rep_1	High	Unambiguous	[K].NNQLALTLIDTNR.[S]	1xHexNAc(2)Hex(8) [N12]	4.08181e-06	2.944e-08	1	1	1	2	P04626	P04626 [176-188]		0	3188.38	13	FALSE	Glycoprotein;Kinase	134.94	4.06022e+06		Peak Found	HexNAc(2)Hex(8)	0	176	High	11.6	629.3	381.7	381.7	2.52471e-12	1.82074e-13	0	0	1.58946e-10	1.11637e-11	0	0	38.95
Rep_1	High	Unambiguous	[R].NNGTITWENLAAVLPFGGTFDLVQLK.[G]	1xDeamidated [N9]; 1xHexNAc(3)Hex(4)NeuAc(1)Fuc(1) [N2]	4.86726e-05	2.944e-08	1	1	1	1	P21589	P21589 [402-427]		0	4514.06	26	FALSE	Glycoprotein	75.89	5534610		Peak Found	HexNAc(3)Hex(4)NeuAc(1)Fuc(1)	1	402	High	7.08	455	346.8	19.3	8.27196e-08	4.5583e-09	0	0	5.20769e-06	1.24702e-05	1.20862e-05	6.45411e-05	94.09
Rep_1	High	Unambiguous	[R].NNGTLYAYIFLHHAGVLPWHDGK.[Q]	1xHexNAc(1) [N2]	2.88085e-07	2.944e-08	1	1	1	5	Q96KA5	Q96KA5 [100-122]		0	2826.4	23	FALSE	Glycoprotein	0.88	5.70687e+06		High	HexNAc(1)	0	100	High	19.44	1007.4	966	966	3.64285e-20	3.77848e-21	0	0	2.2934e-18	2.38419e-19	0	0	70.7
Rep_1	High	Unambiguous	[R].NNGTLYAYIFLHHAGVLPWHDGK.[Q]	1xDeamidated [N1]; 1xHexNAc(1) [N2]	1.19006e-06	2.944e-08	1	1	1	2	Q96KA5	Q96KA5 [100-122]		0	2827.38	23	FALSE	Glycoprotein				High	HexNAc(1)	0	100	High	14.75	849.5	840.3	840.3	1.78611e-15	1.68124e-16	0	0	1.12447e-13	1.0476e-14	0	0	68.64
Rep_1	High	Unambiguous	[R].NNGTLYAYIFLHHAGVLPWHDGK.[Q]	1xHexNAc(2)Hex(6) [N2]	8.04005e-08	2.944e-08	1	1	1	27	Q96KA5	Q96KA5 [100-122]		0	4001.8	23	FALSE	Glycoprotein	85.04	4.5432e+08		High	HexNAc(2)Hex(6)	0	100	High	24.92	1253.3	901.9	301.7	1.20265e-25	1.30986e-26	0	0	7.57142e-24	8.0988e-25	0	0	70.64
Rep_1	High	Unambiguous	[R].NNGTLYAYIFLHHAGVLPWHDGK.[Q]	1xDeamidated [N1]; 1xHexNAc(2)Hex(6) [N2]	2.92397e-06	2.944e-08	1	1	1	1	Q96KA5	Q96KA5 [100-122]		0	4002.78	23	FALSE	Glycoprotein			No Quan Values	High	HexNAc(2)Hex(6)	1	100	High	12.38	680.3	567.9	567.9	4.18639e-13	3.23484e-14	0	0	2.63559e-11	1.99576e-12	0	0
Rep_1	High	Unambiguous	[R].NNGTLYAYIFLHHAGVLPWHDGK.[Q]	1xHexNAc(2)Hex(7) [N2]	6.5686e-08	2.944e-08	1	1	1	48	Q96KA5	Q96KA5 [100-122]		0	4163.85	23	FALSE	Glycoprotein	80.26	8.24901e+08		High	HexNAc(2)Hex(7)	0	100	High	25.92	1331.8	1036.6	327.9	1.20266e-26	1.40674e-27	0	0	7.57152e-25	8.80681e-26	0	0	69.16
Rep_1	High	Unambiguous	[R].NNGTLYAYIFLHHAGVLPWHDGK.[Q]	1xDeamidated [N1]; 1xHexNAc(2)Hex(7) [N2]	1.61446e-06	2.944e-08	1	1	1	7	Q96KA5	Q96KA5 [100-122]		0	4164.83	23	FALSE	Glycoprotein	103.61			High	HexNAc(2)Hex(7)	1	100	High	13.9	750	530	530	1.26628e-14	9.3727e-16	0	0	7.97202e-13	5.73323e-14	0	0	64.5
Rep_1	High	Unambiguous	[R].NNGTLYAYIFLHHAGVLPWHDGK.[Q]	1xHexNAc(2)Hex(8) [N2]	1.342e-07	2.944e-08	1	1	1	121	Q96KA5	Q96KA5 [100-122]		0	4325.9	23	FALSE	Glycoprotein	72.41	4.80144e+09		High	HexNAc(2)Hex(8)	0	100	High	22.55	1154.1	861.2	345	2.78707e-23	2.56682e-24	0	0	1.75463e-21	1.61365e-22	0	0	68.91
Rep_1	High	Unambiguous	[R].NNGTLYAYIFLHHAGVLPWHDGK.[Q]	1xDeamidated [N1]; 1xHexNAc(2)Hex(8) [N2]	1.34176e-06	2.944e-08	1	1	1	15	Q96KA5	Q96KA5 [100-122]		0	4326.89	23	FALSE	Glycoprotein	101.35	2.08047e+09		High	HexNAc(2)Hex(8)	0	100	High	14.41	775.4	449.9	48.7	3.91326e-15	3.6444e-16	0	0	2.46364e-13	2.29766e-14	0	0	69.53
Rep_1	High	Unambiguous	[R].NNGTLYAYIFLHHAGVLPWHDGK.[Q]	1xHexNAc(6)Hex(3) [N2]	5.23509e-07	2.944e-08	1	1	1	3	Q96KA5	Q96KA5 [100-122]		0	4327.96	23	FALSE	Glycoprotein			No Quan Values	High	HexNAc(6)Hex(3)	-1	100	High	17.3	963.5	643.4	1.5	4.95486e-18	4.94212e-19	0	0	3.11939e-16	3.06173e-17	0	0
Rep_1	High	Unambiguous	[R].NNGTLYAYIFLHHAGVLPWHDGK.[Q]	1xDeamidated [N1]; 1xHexNAc(6)Hex(3) [N2]	5.11734e-05	2.944e-08	1	1	1	1	Q96KA5	Q96KA5 [100-122]		0	4328.94	23	FALSE	Glycoprotein	130.89	8649041		Peak Found	HexNAc(6)Hex(3)	-1	100	High	7.01	581.4	239.1	19	9.79328e-08	5.38088e-09	0	0	6.16544e-06	2.41505e-05	2.39372e-05	6.39468e-05	69.1
Rep_1	High	Unambiguous	[R].NNGTLYAYIFLHHAGVLPWHDGK.[Q]	1xHexNAc(2)Hex(9) [N2]	1.60118e-06	2.944e-08	1	1	1	12	Q96KA5	Q96KA5 [100-122]		0	4487.95	23	FALSE	Glycoprotein	93.4	8.72736e+07		High	HexNAc(2)Hex(9)	0	100	High	13.92	733.8	519.2	210.9	1.20265e-14	8.86297e-16	0	0	7.57141e-13	5.44685e-14	0	0	69.22
Rep_1	High	Unambiguous	[R].NNGTLYAYIFLHHAGVLPWHDGK.[Q]	1xHexNAc(6)Hex(5)Fuc(1) [N2]	0.000104244	2.944e-08	1	1	1	1	Q96KA5	Q96KA5 [100-122]		0	4798.12	23	FALSE	Glycoprotein	55.89	8.35531e+06		Peak Found	HexNAc(6)Hex(5)Fuc(1)	0	100	High	6.01	452.1	186.6	182.7	9.71949e-07	5.15158e-08	0	0	6.11865e-05	6.39952e-05	6.3012e-05	0.000226424	70.03
Rep_1	High	Unambiguous	[K].NNHTASILDR.[M]	1xHexNAc(2)Hex(5) [N2]	1.24499e-06	2.944e-08	1	1	1	9	P08962	P08962 [129-138]		0	2357	10	FALSE	Glycoprotein	47.8	30548230		High	HexNAc(2)Hex(5)	0	129	High	14.62	773.1	406.2	406.2	2.4041e-15	2.36705e-16	0	0	1.51353e-13	1.486e-14	0	0	8.93
Rep_1	High	Unambiguous	[R].NNVITLNITGK.[A]	1xHexNAc(2)Hex(5) [N7]	1.2032e-06	2.944e-08	1	1	1	10	P16278	P16278 [458-468]		0	2403.1	11	FALSE	Glycoprotein	68.49	11474862		High	HexNAc(2)Hex(5)	0	458	High	14.72	780.1	565.1	565.1	1.92051e-15	1.83912e-16	0	0	1.20908e-13	1.1469e-14	0	0	31.09
Rep_1	High	Unambiguous	[R].NNVITLNITGK.[A]	1xHexNAc(2)Hex(5)Fuc(1) [N7]	2.54629e-06	2.944e-08	1	1	1	4	P16278	P16278 [458-468]		0	2549.16	11	FALSE	Glycoprotein			No Quan Values	High	HexNAc(2)Hex(5)Fuc(1)	0	458	High	12.72	659.1	471.3	471.3	1.92051e-13	1.4932e-14	0	0	1.20908e-11	9.12432e-13	0	0
Rep_1	High	Unambiguous	[R].NNVITLNITGK.[A]	1xHexNAc(2)Hex(6) [N7]	9.38911e-07	2.944e-08	1	1	1	13	P16278	P16278 [458-468]		0	2565.15	11	FALSE	Glycoprotein	67.57	3.98463e+06		High	HexNAc(2)Hex(6)	0	458	High	15.44	801.3	603.8	603.8	3.59122e-16	3.59442e-17	0	0	2.2609e-14	2.26358e-15	0	0	30.82
Rep_1	High	Unambiguous	[R].NNVITLNITGK.[A]	1xHexNAc(2)Hex(7) [N7]	1.89277e-06	2.944e-08	1	1	1	8	P16278	P16278 [458-468]		0	2727.21	11	FALSE	Glycoprotein	59.42	1.04236e+07		High	HexNAc(2)Hex(7)	0	458	High	13.47	734.7	482.1	482.1	3.36166e-14	3.01263e-15	0	0	2.11637e-12	1.88871e-13	0	0	30.56
Rep_1	High	Unambiguous	[R].NNVITLNITGK.[A]	1xHexNAc(2)Hex(8) [N7]	1.72677e-06	2.944e-08	1	1	1	4	P16278	P16278 [458-468]		0	2889.26	11	FALSE	Glycoprotein	113.73	3.23377e+06		Peak Found	HexNAc(2)Hex(8)	0	458	High	13.72	708	417.5	417.5	1.92051e-14	1.72783e-15	0	0	1.20908e-12	1.06883e-13	0	0	31.09
Rep_1	High	Unambiguous	[R].NNVITLNITGK.[A]	1xHexNAc(2)Hex(9) [N7]	2.84462e-06	2.944e-08	1	1	1	4	P16278	P16278 [458-468]		0	3051.31	11	FALSE	Glycoprotein	77.89	5.09067e+06		Peak Found	HexNAc(2)Hex(9)	0	458	High	12.44	685.1	469.4	469.4	3.59122e-13	2.91573e-14	0	0	2.2609e-11	1.80067e-12	0	0	30.78
Rep_1	High	Unambiguous	[R].NNVITLNITGK.[A]	1xHexNAc(4)Hex(5)Fuc(1)NeuAc(2) [N7]	1.5942e-06	2.944e-08	1	1	1	7	P16278	P16278 [458-468]		0	3537.51	11	FALSE	Glycoprotein	129.24	828137		Peak Found	HexNAc(4)Hex(5)Fuc(1)NeuAc(2)	0	458	High	13.93	764.6	461.7	82.6	1.17033e-14	8.7545e-16	0	0	7.36796e-13	5.37763e-14	0	0	46.83
Rep_1	High	Unambiguous	[R].NPCTSEQNCTSPFSYK.[N]	2xCarbamidomethyl [C3; C9]; 1xHexNAc(2)Hex(5) [N8]	8.46359e-07	2.944e-08	1	1	1	5	P05556	P05556 [205-220]		0	3136.21	16	FALSE	Glycoprotein	3.81	2.04435e+06		Peak Found	HexNAc(2)Hex(5)	0	205	High	15.76	847.5	649.6	649.6	1.73789e-16	1.60257e-17	0	0	1.09411e-14	9.92586e-16	0	0	19.58
Rep_1	High	Unambiguous	[R].NNTFLSLR.[D]	1xHexNAc(2)Hex(8) [N1]	1.03205e-05	2.944e-08	1	1	1	13	P13726	P13726 [169-176]		0	2667.1	8	FALSE	Glycoprotein	70.72	3.00757e+06		High	HexNAc(2)Hex(8)	0	169	High	9.67	610.6	288.5	288.5	2.1395e-10	1.19387e-11	0	0	1.34695e-08	7.32507e-10	0	0	23.9
Rep_1	High	Unambiguous	[R].NNTFLSLR.[D]	1xHexNAc(2)Hex(9) [N1]	2.97684e-05	2.944e-08	1	1	1	10	P13726	P13726 [169-176]		0	2829.16	8	FALSE	Glycoprotein	99.71	1.75306e+06		Peak Found	HexNAc(2)Hex(9)	0	169	High	7.83	586.9	248.1	248.1	1.47438e-08	7.44958e-10	0	0	9.28212e-07	4.44401e-08	0	0	23.98
Rep_1	High	Unambiguous	[R].NNTFLSLR.[D]	1xHexNAc(4)Hex(5)Fuc(1)NeuAc(1) [N1]	7.90188e-05	2.944e-08	1	1	1	21	P13726	P13726 [169-176]		0	3024.26	8	FALSE	Glycoprotein	74.28	3404242		Peak Found	HexNAc(4)Hex(5)Fuc(1)NeuAc(1)	0	169	High	6.39	523.9	191.1	191.1	4.05283e-07	2.21302e-08	0	0	2.55144e-05	3.44005e-05	3.30579e-05	5.90982e-05	32.37
Rep_1	High	Unambiguous	[R].NNTFLSLR.[D]	1xHexNAc(4)Hex(5)Fuc(2)NeuAc(1) [N1]	6.49763e-05	2.944e-08	1	1	1	24	P13726	P13726 [169-176]		0	3170.31	8	FALSE	Glycoprotein	52.65	91701363		Peak Found	HexNAc(4)Hex(5)Fuc(2)NeuAc(1)	0	169	High	6.67	527.5	205.2	205.2	2.15695e-07	1.19068e-08	0	0	1.35792e-05	3.44005e-05	3.42673e-05	6.11135e-05	31.95
Rep_1	High	Unambiguous	[R].NNTFLSLR.[D]	1xHexNAc(4)Hex(5)Fuc(1)NeuAc(2) [N1]	8.47607e-05	2.944e-08	1	1	1	24	P13726	P13726 [169-176]		0	3315.35	8	FALSE	Glycoprotein	60.93	1.68977e+07		Peak Found	HexNAc(4)Hex(5)Fuc(1)NeuAc(2)	0	169	High	6.3	499.3	216.8	216.8	5.06627e-07	2.7651e-08	0	0	3.18943e-05	3.44005e-05	3.26396e-05	5.84488e-05	42.47
Rep_1	High	Unambiguous	[R].NNTIVNELVR.[V]	1xHexNAc(2)Fuc(1) [N1]	1.89462e-05	2.944e-08	1	1	1	2	P10253	P10253 [882-891]		0	1723.86	10	FALSE	Glycoprotein	29.81	20936906		High	HexNAc(2)Fuc(1)	0	882	High	8.57	570.8	331.3	331.3	2.66612e-09	1.26694e-10	0	0	1.67849e-07	7.74979e-09	0	0	28.6
Rep_1	High	Unambiguous	[R].NNTIVNELVR.[V]	1xHexNAc(2)Hex(1)Fuc(1) [N1]	3.22558e-05	2.944e-08	1	1	1	2	P10253	P10253 [882-891]		0	1885.91	10	FALSE	Glycoprotein				High	HexNAc(2)Hex(1)Fuc(1)	0	882	High	7.71	482.2	328	328	1.97145e-08	1.02334e-09	0	0	1.24115e-06	6.13947e-08	0	0	28.58
Rep_1	High	Unambiguous	[R].NNTIVNELVR.[V]	1xHexNAc(2)Hex(2)Fuc(1) [N1]	4.26213e-06	2.944e-08	1	1	1	1	P10253	P10253 [882-891]		0	2047.97	10	FALSE	Glycoprotein	36.08	25839324		High	HexNAc(2)Hex(2)Fuc(1)	0	882	High	11.5	602.4	384.8	384.8	3.16044e-12	2.19253e-13	0	0	1.98969e-10	1.34589e-11	0	0	28.78
Rep_1	High	Unambiguous	[R].NNTIVNELVR.[V]	1xHexNAc(2)Hex(3)Fuc(1) [N1]	9.18445e-06	2.944e-08	1	1	1	12	P10253	P10253 [882-891]		0	2210.02	10	FALSE	Glycoprotein	35.37	1.10248e+09		High	HexNAc(2)Hex(3)Fuc(1)	0	882	High	9.89	609.3	353.4	353.4	1.27599e-10	7.10286e-12	0	0	8.03314e-09	4.33626e-10	0	0	28.64
Rep_1	High	Unambiguous	[R].NNTIVNELVR.[V]	1xHexNAc(2)Hex(5) [N1]	4.88785e-06	2.944e-08	1	1	1	2	P10253	P10253 [882-891]		0	2388.07	10	FALSE	Glycoprotein	32.68	9079109		Peak Found	HexNAc(2)Hex(5)	0	882	High	11.2	668	370.4	370.4	6.36184e-12	3.93386e-13	0	0	4.00517e-10	2.4093e-11	0	0	29.16
Rep_1	High	Unambiguous	[R].NNTIVNELVR.[V]	1xHexNAc(2)Hex(6)Phospho(1) [N1]	3.083e-05	2.944e-08	1	1	1	6	P10253	P10253 [882-891]		0	2630.08	10	FALSE	Glycoprotein	78.41	4.73767e+06		Peak Found	HexNAc(2)Hex(6)Phospho(1)	0	882	High	7.78	569.2	268.8	268.8	1.67458e-08	8.60394e-10	0	0	1.05425e-06	5.16355e-08	0	0	37.23
Rep_1	High	Unambiguous	[R].NNTIVNELVR.[V]	1xHexNAc(2)Hex(7) [N1]	4.60319e-05	2.944e-08	1	1	1	6	P10253	P10253 [882-891]		0	2712.17	10	FALSE	Glycoprotein	58.71	3.51588e+06		Peak Found	HexNAc(2)Hex(7)	0	882	High	7.16	478.5	269.8	269.8	6.84497e-08	3.69776e-09	0	0	4.30931e-06	1.24702e-05	1.22356e-05	6.52273e-05	27.78
Rep_1	High	Unambiguous	[R].NNTIVNELVR.[V]	1xHexNAc(2)Hex(9) [N1]	1.54218e-05	2.944e-08	1	1	1	9	P10253	P10253 [882-891]		0	3036.28	10	FALSE	Glycoprotein	128.66	1.00479e+06		Peak Found	HexNAc(2)Hex(9)	0	882	High	8.93	583.7	322.5	322.5	1.16935e-09	5.98472e-11	0	0	7.36177e-08	3.77065e-09	0	0	27.45
Rep_1	High	Unambiguous	[K].NSTKQEILAALEK.[G]	1xHexNAc(2)Hex(8) [N1]	9.89389e-06	2.944e-08	1	1	1	4	P07602	P07602 [426-438]		1	3147.38	13	FALSE	Glycoprotein	62.26	15611188		Peak Found	HexNAc(2)Hex(8)	0	426	High	9.75	603.9	304.7	304.7	1.77673e-10	9.96174e-12	0	0	1.11856e-08	6.15036e-10	0	0	28.96
Rep_1	High	Unambiguous	[R].NINSSCRPGPGAWLR.[V]	1xCarbamidomethyl [C6]; 1xHexNAc(2)Hex(5) [N3]	8.09258e-06	2.944e-08	1	1	1	4	O95479	O95479 [155-169]		0	2901.26	15	FALSE	Glycoprotein	21.51	258733728		High	HexNAc(2)Hex(5)	0	155	High	10.14	631.7	360	360	7.18948e-11	3.4958e-12	0	0	4.52622e-09	2.12466e-10	0	0	24.58
Rep_1	High	Unambiguous	[R].NCSAAPQPEPAAGLASYPELR.[L]	1xCarbamidomethyl [C2]; 1xDeamidated [Q7]; 1xHexNAc(2)Hex(7) [N1]	7.56801e-07	2.944e-08	1	1	1	9	O75718	O75718 [87-107]		0	3740.56	21	FALSE	Glycoprotein				High	HexNAc(2)Hex(7)	0	87	High	16.11	859.2	753.3	753.3	7.81774e-17	6.74555e-18	0	0	4.92175e-15	4.16834e-16	0	0	40.53
Rep_1	High	Unambiguous	[R].NCSAAPQPEPAAGLASYPELR.[L]	1xCarbamidomethyl [C2]; 1xHexNAc(2)Hex(8) [N1]	1.63251e-07	2.944e-08	1	1	1	15	O75718	O75718 [87-107]		0	3901.63	21	FALSE	Glycoprotein	114.58	1.77945e+07		Peak Found	HexNAc(2)Hex(8)	0	87	High	21.71	1135	986.9	986.9	1.94635e-22	2.27258e-23	0	0	1.22535e-20	1.416e-21	0	0	37.42
Rep_1	High	Unambiguous	[R].NCSAAPQPEPAAGLASYPELR.[L]	1xCarbamidomethyl [C2]; 1xHexNAc(2)Hex(9) [N1]	1.6683e-07	2.944e-08	1	1	1	9	O75718	O75718 [87-107]		0	4063.68	21	FALSE	Glycoprotein	33.44	6.63092e+06		Peak Found	HexNAc(2)Hex(9)	0	87	High	21.62	1124.1	943.4	337.5	2.4026e-22	2.53708e-23	0	0	1.51258e-20	1.58297e-21	0	0	37.72
Rep_1	High	Unambiguous	[R].NCSAAPQPEPAAGLASYPELR.[L]	1xCarbamidomethyl [C2]; 1xHexNAc(2)Hex(7) [N1]	9.98449e-08	2.944e-08	1	1	1	20	O75718	O75718 [87-107]		0	3739.58	21	FALSE	Glycoprotein	36.08	5.9962e+06		High	HexNAc(2)Hex(7)	0	87	High	23.89	1201.8	1087.2	1087.2	1.28486e-24	1.31621e-25	0	0	8.08899e-23	8.17559e-24	0	0	37.36
Rep_1	High	Unambiguous	[R].NCSAAPQPEPAAGLASYPELR.[L]	1xCarbamidomethyl [C2]; 1xHexNAc(5)Hex(6)Fuc(1) [N1]	3.76857e-06	2.944e-08	1	1	1	1	O75718	O75718 [87-107]		0	4332.82	21	FALSE	Glycoprotein	59.27	17821100		Peak Found	HexNAc(5)Hex(6)Fuc(1)	1	87	High	11.78	658.4	476.7	157	1.65934e-12	1.08309e-13	0	0	1.04466e-10	6.48115e-12	0	0	37.24
Rep_1	High	Unambiguous	[K].NCTSISGDLHILPVAFR.[G]	1xCarbamidomethyl [C2]; 1xHexNAc(1) [N1]	1.62566e-06	2.944e-08	1	1	1	2	P00533	P00533 [361-377]		0	2103.05	17	FALSE	Glycoprotein;Kinase			No Quan Values	High	HexNAc(1)	0	361	High	13.88	701.5	614.4	614.4	1.32198e-14	1.08062e-15	0	0	8.3227e-13	6.66163e-14	0	0
Rep_1	High	Unambiguous	[K].NCTSISGDLHILPVAFR.[G]	1xCarbamidomethyl [C2]; 1xHexNAc(2) [N1]	3.34747e-07	2.944e-08	1	1	1	2	P00533	P00533 [361-377]		0	2306.13	17	FALSE	Glycoprotein;Kinase				High	HexNAc(2)	0	361	High	18.88	996.3	930.1	930.1	1.32198e-19	1.46407e-20	0	0	8.3227e-18	9.04764e-19	0	0	50.18
Rep_1	High	Unambiguous	[K].NCTSISGDLHILPVAFR.[G]	1xCarbamidomethyl [C2]; 1xHexNAc(2)Hex(5) [N1]	1.99547e-07	2.944e-08	1	1	1	7	P00533	P00533 [361-377]		0	3116.4	17	FALSE	Glycoprotein;Kinase	48.43	2.4254e+08		High	HexNAc(2)Hex(5)	0	361	High	20.88	1064.1	839.4	839.4	1.32198e-21	1.45196e-22	0	0	8.3227e-20	9.22967e-21	0	0	51.02
Rep_1	High	Unambiguous	[K].NCTSISGDLHILPVAFR.[G]	1xCarbamidomethyl [C2]; 1xHexNAc(2)Hex(6) [N1]	3.34747e-07	2.944e-08	1	1	1	13	P00533	P00533 [361-377]		0	3278.45	17	FALSE	Glycoprotein;Kinase	16.89	352484323		High	HexNAc(2)Hex(6)	0	361	High	18.88	999.6	744.2	744.2	1.32198e-19	1.46529e-20	0	0	8.3227e-18	9.05533e-19	0	0	50.73
Rep_1	High	Unambiguous	[K].NCTSISGDLHILPVAFR.[G]	1xCarbamidomethyl [C2]; 1xHexNAc(2)Hex(7) [N1]	2.46954e-07	2.944e-08	1	1	1	27	P00533	P00533 [361-377]		0	3440.5	17	FALSE	Glycoprotein;Kinase	4.31	1.22717e+09		High	HexNAc(2)Hex(7)	0	361	High	20.03	1052.1	926.1	926.1	9.32691e-21	8.84486e-22	0	0	5.87187e-19	5.56572e-20	0	0	50.42
Rep_1	High	Unambiguous	[R].NCSAAPQPEPAAGLASYPELR.[L]	1xCarbamidomethyl [C2]; 1xDeamidated [Q7]; 1xHexNAc(2)Hex(6) [N1]	7.58256e-07	2.944e-08	1	1	1	15	O75718	O75718 [87-107]		0	3578.51	21	FALSE	Glycoprotein	55.89	1.25272e+06		High	HexNAc(2)Hex(6)	0	87	High	16.1	890.7	764	764	7.92664e-17	6.78263e-18	0	0	4.99031e-15	4.19189e-16	0	0	37.54
Rep_1	High	Unambiguous	[R].NCSAAPQPEPAAGLASYPELR.[L]	1xCarbamidomethyl [C2]; 1xHexNAc(2)Hex(6) [N1]	9.98449e-08	2.944e-08	1	1	1	21	O75718	O75718 [87-107]		0	3577.53	21	FALSE	Glycoprotein	75.36	1.29412e+07		High	HexNAc(2)Hex(6)	0	87	High	23.89	1200.3	1079	1079	1.28486e-24	1.31197e-25	0	0	8.08899e-23	8.14914e-24	0	0	37.53
Rep_1	High	Unambiguous	[K].NATYGYVLDDPDPDDGFNYK.[Q]	1xHexNAc(2)Hex(6) [N1]	1.56458e-07	2.944e-08	1	1	1	15	O43852	O43852 [131-150]		0	3657.45	20	FALSE	Glycoprotein	23.9	4394324		High	HexNAc(2)Hex(6)	0	131	High	21.89	1128.5	889.2	889.2	1.28486e-22	1.36549e-23	0	0	8.08899e-21	8.54714e-22	0	0	45.45
Rep_1	High	Unambiguous	[R].NCSAAPQPEPAAGLASYPELR.[L]	1xCarbamidomethyl [C2]; 1xHexNAc(1) [N1]	2.12787e-07	2.944e-08	1	1	1	7	O75718	O75718 [87-107]		0	2402.13	21	FALSE	Glycoprotein	134.69	8586381		Peak Found	HexNAc(1)	0	87	High	20.62	1059.7	995.5	995.5	2.4026e-21	2.57798e-22	0	0	1.51258e-19	1.62298e-20	0	0	37.06
Rep_1	High	Unambiguous	[R].NCSAAPQPEPAAGLASYPELR.[L]	1xCarbamidomethyl [C2]; 1xDeamidated [Q7]; 1xHexNAc(2)Hex(5) [N1]	9.18548e-06	2.944e-08	1	1	1	4	O75718	O75718 [87-107]		0	3416.46	21	FALSE	Glycoprotein	24.62	480953		Peak Found	HexNAc(2)Hex(5)	0	87	High	9.89	599	482.3	482.3	1.27663e-10	7.11482e-12	0	0	8.03717e-09	4.34406e-10	0	0	38.44
Rep_1	High	Unambiguous	[K].NCTSISGDLHILPVAFR.[G]	1xCarbamidomethyl [C2]; 1xHexNAc(3)Hex(6) [N1]	4.06534e-06	2.944e-08	1	1	1	3	P00533	P00533 [361-377]		0	3481.53	17	FALSE	Glycoprotein;Kinase	23.96	12032944		High	HexNAc(3)Hex(6)	0	361	High	11.61	640.4	465.9	465.9	2.47201e-12	1.78981e-13	0	0	1.55629e-10	1.09639e-11	0	0	50.31
Rep_1	High	Unambiguous	[K].NCTSISGDLHILPVAFR.[G]	1xCarbamidomethyl [C2]; 1xHexNAc(2)Hex(8) [N1]	1.99547e-07	2.944e-08	1	1	1	32	P00533	P00533 [361-377]		0	3602.56	17	FALSE	Glycoprotein;Kinase	47.22	4.01437e+08		High	HexNAc(2)Hex(8)	0	361	High	20.88	1052.6	911.8	911.8	1.32198e-21	1.4499e-22	0	0	8.3227e-20	9.21678e-21	0	0	50.25
Rep_1	High	Unambiguous	[K].NCTSISGDLHILPVAFR.[G]	1xCarbamidomethyl [C2]; 1xHexNAc(5)Hex(5) [N1]	3.786e-06	2.944e-08	1	1	1	1	P00533	P00533 [361-377]		0	3725.64	17	FALSE	Glycoprotein;Kinase	35.57	82907336		High	HexNAc(5)Hex(5)	0	361	High	11.77	691.4	516.6	516.6	1.7004e-12	1.11263e-13	0	0	1.07051e-10	6.64021e-12	0	0	50.93
Rep_1	High	Unambiguous	[K].NCTSISGDLHILPVAFR.[G]	1xCarbamidomethyl [C2]; 1xHexNAc(2)Hex(9) [N1]	1.99547e-07	2.944e-08	1	1	1	19	P00533	P00533 [361-377]		0	3764.61	17	FALSE	Glycoprotein;Kinase	84.09	3.63886e+07		High	HexNAc(2)Hex(9)	0	361	High	20.88	1058.4	942.5	942.5	1.32198e-21	1.43755e-22	0	0	8.3227e-20	9.13939e-21	0	0	50.22
Rep_1	High	Unambiguous	[R].NDVVFQPISGEDVRDVTALNVSTLK.[A]	1xHexNAc(2)Hex(6) [N20]	3.47599e-06	2.944e-08	1	1	1	5	Q99102	Q99102 [5273-5297]		1	4094.89	25	FALSE		23.36	14360701		High	HexNAc(2)Hex(6)	1	5273	High	11.97	639.6	431.2	208.7	1.07794e-12	6.99304e-14	0	0	6.78632e-11	4.20818e-12	0	0	56.88
Rep_1	High	Unambiguous	[K].NDVVQHYWDVLVQAFVQNGTVSTNEFLCDK.[D]	1xCarbamidomethyl [C28]; 1xHexNAc(2)Hex(3)Fuc(1) [N18]	1.96311e-06	2.944e-08	1	1	1	2	P13473	P13473 [162-191]		0	4564.05	30	FALSE	Glycoprotein	83.37	23807336		High	HexNAc(2)Hex(3)Fuc(1)	0	162	High	13.38	719.2	564.5	53.5	4.18813e-14	3.59065e-15	0	0	2.63669e-12	2.24406e-13	0	0	93.89
Rep_1	High	Unambiguous	[R].NESDKAPWPLSLPGCPHR.[C]	1xCarbamidomethyl [C15]; 1xHexNAc(2)Hex(6) [N1]	4.65157e-07	2.944e-08	1	1	1	6	P11117	P11117 [331-348]		1	3439.47	18	FALSE	Glycoprotein	4.21	83302960		High	HexNAc(2)Hex(6)	0	331	High	17.71	902.6	575	575	1.9603e-18	2.24557e-19	0	0	1.23413e-16	1.41355e-17	0	0	34.85
Rep_1	High	Unambiguous	[R].NESDKAPWPLSLPGCPHR.[C]	1xCarbamidomethyl [C15]; 1xHexNAc(2)Hex(7) [N1]	1.20695e-06	2.944e-08	1	1	1	4	P11117	P11117 [331-348]		1	3601.53	18	FALSE	Glycoprotein	9.11	46261627		High	HexNAc(2)Hex(7)	0	331	High	14.71	775.7	380.5	380.5	1.9603e-15	1.99839e-16	0	0	1.23413e-13	1.25124e-14	0	0	34.66
Rep_1	High	Unambiguous	[K].NETIWYLK.[Y]	1xHexNAc(2)Hex(6) [N1]	5.46884e-06	2.944e-08	1	1	1	10	O15342	O15342 [70-77]		0	2445.03	8	FALSE		6.23	6.58865e+07		High	HexNAc(2)Hex(6)	0	70	High	10.95	738.9	328	328	1.11402e-11	6.10502e-13	0	0	9.74684e-11	6.19261e-12	0	0	30.99
Rep_1	High	Unambiguous	[K].NFIINMTCR.[F]	1xCarbamidomethyl [C8]; 1xHexNAc(2)Hex(8) [N5]	2.08505e-05	2.944e-08	1	1	1	7	Q9BRN9	Q9BRN9 [118-126]		0	2871.14	9	FALSE	Glycoprotein	104.78	1.34545e+06		Peak Found	HexNAc(2)Hex(8)	0	118	High	8.41	568.3	354.2	334.4	3.87367e-09	1.86697e-10	0	0	2.43872e-07	1.12565e-08	0	0	32.17
Rep_1	High	Unambiguous	[R].NFSGPDKDVFFDDR.[S]	1xHexNAc(2)Hex(6) [N1]	2.53278e-06	2.944e-08	1	1	1	8	Q8IWF2	Q8IWF2 [502-515]		1	3037.22	14	FALSE	Glycoprotein	10.64	116581063		High	HexNAc(2)Hex(6)	0	502	High	12.73	737.6	440	440	1.86298e-13	1.44536e-14	0	0	1.17286e-11	8.85064e-13	0	0	31.98
Rep_1	High	Unambiguous	[R].NFSGPDKDVFFDDR.[S]	1xHexNAc(2)Hex(7) [N1]	1.81895e-06	2.944e-08	1	1	1	5	Q8IWF2	Q8IWF2 [502-515]		1	3199.27	14	FALSE	Glycoprotein	45.78	40637336		High	HexNAc(2)Hex(7)	0	502	High	13.58	726.9	391.2	391.2	2.64056e-14	2.5103e-15	0	0	1.6624e-12	1.57277e-13	0	0	31.8
Rep_1	High	Unambiguous	[R].NFSGPDKDVFFDDR.[S]	1xHexNAc(2)Hex(10) [N1]	5.36577e-06	2.944e-08	1	1	1	3	Q8IWF2	Q8IWF2 [502-515]		1	3685.43	14	FALSE	Glycoprotein	16.3	10156500		Peak Found	HexNAc(2)Hex(10)	0	502	High	10.99	668.1	292	292	1.014e-11	5.73758e-13	0	0	6.38377e-10	3.4177e-11	0	0	30.72
Rep_1	High	Unambiguous	[K].NCTSISGDLHILPVAFR.[G]	1xCarbamidomethyl [C2]; 1xHexNAc(2)Hex(10) [N1]	3.34747e-07	2.944e-08	1	1	1	6	P00533	P00533 [361-377]		0	3926.66	17	FALSE	Glycoprotein;Kinase	61.77	3.01646e+06		High	HexNAc(2)Hex(10)	0	361	High	18.88	977.7	839.1	839.1	1.32198e-19	1.39919e-20	0	0	8.3227e-18	8.6382e-19	0	0	50
Rep_1	High	Unambiguous	[K].NCTSISGDLHILPVAFR.[G]	1xCarbamidomethyl [C2]; 1xHexNAc(4)Hex(8) [N1]	4.18112e-05	2.944e-08	1	1	1	2	P00533	P00533 [361-377]		0	4008.71	17	FALSE	Glycoprotein;Kinase	34.01	113690592		Peak Found	HexNAc(4)Hex(8)	1	361	High	7.31	479.8	371	0.9	4.92077e-08	2.63428e-09	0	0	3.09792e-06	1.60946e-07	0	0	49.91
Rep_1	High	Unambiguous	[R].NDAGSYECEIQNPASANR.[S]	1xCarbamidomethyl [C8]; 1xHexNAc(2)Hex(3) [N17]	4.58163e-07	2.944e-08	1	1	1	10	P40199	P40199 [208-225]		0	2888.16	18	FALSE		90.82	9728788		Peak Found	HexNAc(2)Hex(3)	0	208	High	17.76	901.2	637.3	637.3	1.73789e-18	1.81285e-19	0	0	1.09411e-16	1.13394e-17	0	0	21.93
Rep_1	High	Unambiguous	[R].NDAGSYECEIQNPASANR.[S]	1xCarbamidomethyl [C8]; 1xHexNAc(3)Hex(5)NeuAc(1) [N17]	4.58163e-07	2.944e-08	1	1	1	10	P40199	P40199 [208-225]		0	3706.44	18	FALSE			1.44554e+06		Peak Found	HexNAc(3)Hex(5)NeuAc(1)	0	208	High	17.76	904	730.8	730.8	1.73789e-18	1.85499e-19	0	0	1.09411e-16	1.16053e-17	0	0	25.84
Rep_1	High	Unambiguous	[R].NATVVWMKDNIR.[L]	1xHexNAc(4)Hex(5)Fuc(1)NeuAc(2) [N1]	0.000132314	2.944e-08	1	1	1	6	Q13740	Q13740 [361-372]		1	3797.58	12	FALSE	Glycoprotein	4.83	5.41896e+07		Peak Found	HexNAc(4)Hex(5)Fuc(1)NeuAc(2)	0	361	High	5.69	483.2	154.3	76.6	2.04569e-06	1.06448e-07	0	0	0.000128772	8.22402e-05	8.07274e-05	0.000272569	35.83
Rep_1	High	Unambiguous	[R].NAAEIVQYGVKNNTTFLECAPK.[S]	1xCarbamidomethyl [C19]; 1xHexNAc(4)Hex(5)Fuc(1)NeuAc(1) [N]	1.12835e-06	2.944e-08	1	1	2	3	Q99985	Q99985 [574-595]		1	4526.96	22	FALSE	Glycoprotein	76.01	1.1239e+06		Peak Found	HexNAc(4)Hex(5)Fuc(1)NeuAc(1)	0	574	High	14.9	752.6	523.1	4.2	1.25374e-15	1.00257e-16	0	0	7.89305e-14	6.14702e-15	0	0	46.01
Rep_1	High	Unambiguous	[K].NAIKEGDNITLK.[C]	1xHexNAc(2)Hex(8) [N8]	2.02106e-06	2.944e-08	1	1	1	4	Q13740	Q13740 [258-269]		1	3018.3	12	FALSE	Glycoprotein	35.38	35513752		Peak Found	HexNAc(2)Hex(8)	0	258	High	13.3	732.3	405	405	4.98484e-14	4.24513e-15	0	0	3.13827e-12	2.66332e-13	0	0	12.42
Rep_1	High	Unambiguous	[K].NAIKEGDNITLK.[C]	1xHexNAc(5)Hex(6)Fuc(1)NeuAc(3) [N8]	1.21336e-05	2.944e-08	1	1	1	11	Q13740	Q13740 [258-269]		1	4322.78	12	FALSE	Glycoprotein	59.12	688574		Peak Found	HexNAc(5)Hex(6)Fuc(1)NeuAc(3)	1	258	High	9.37	616.4	246.1	9.2	4.30543e-10	2.4123e-11	0	0	2.71053e-08	1.51392e-09	0	0	29.47
Rep_1	High	Unambiguous	[R].NALLLLADDGGFESGAYNNSAIATPHLDALAR.[R]	1xHexNAc(2)Hex(5) [N18]	1.23811e-05	2.944e-08	1	1	1	1	P51688	P51688 [24-55]		0	4487.06	32	FALSE	Glycoprotein			No Quan Values	High	HexNAc(2)Hex(5)	1	24	High	9.33	502.6	382.3	91.2	4.69118e-10	2.63153e-11	0	0	2.95339e-08	1.65133e-09	0	0
Rep_1	High	Unambiguous	[R].NALLLLADDGGFESGAYNNSAIATPHLDALAR.[R]	1xHexNAc(2)Hex(6)Phospho(1) [N18]	1.63273e-06	2.944e-08	1	1	1	4	P51688	P51688 [24-55]		0	4729.08	32	FALSE	Glycoprotein	78.97	43152247		Peak Found	HexNAc(2)Hex(6)Phospho(1)	0	24	High	13.87	707.4	507	108.6	1.35818e-14	1.10331e-15	0	0	8.55059e-13	6.80904e-14	0	0	73.63
Rep_1	High	Unambiguous	[K].NALNLTFHAQNVGEGGAYEAELR.[V]	1xHexNAc(2)Hex(7) [N4]	1.54366e-07	2.944e-08	1	1	1	12	P08648	P08648 [672-694]		0	4014.73	23	FALSE	Glycoprotein	16.25	34192493		High	HexNAc(2)Hex(7)	0	672	High	21.95	1132.9	890.4	362	1.12577e-22	1.1727e-23	0	0	7.08742e-21	7.27528e-22	0	0	43.61
Rep_1	High	Unambiguous	[K].MYSEGSDIVPQSNETALHYFKK.[A]	1xHexNAc(2)Hex(9) [N13]	4.25126e-07	2.944e-08	1	1	1	7	Q9UBV2	Q9UBV2 [419-440]		1	4408.84	22	FALSE	Glycoprotein	87.11	9332329		High	HexNAc(2)Hex(9)	0	419	High	18.02	910.8	598.7	296.5	9.53698e-19	8.62188e-20	0	0	6.00412e-17	5.39311e-18	0	0	33.79
Rep_1	High	Unambiguous	[K].MYSEGSDIVPQSNETALHYFKK.[A]	1xDeamidated [Q11]; 1xOxidation [M1]; 1xHexNAc(2)Hex(7) [N13]	5.69951e-05	2.944e-08	1	1	1	1	Q9UBV2	Q9UBV2 [419-440]		1	4101.71	22	FALSE	Glycoprotein	29.74	18112254		Peak Found	HexNAc(2)Hex(7)	1	419	High	6.85	482.5	254	254	1.4026e-07	7.8296e-09	0	0	8.83017e-06	2.41505e-05	2.34173e-05	6.25821e-05	32.1
Rep_1	High	Unambiguous	[K].MYATIYELKEDKSYNVTSVLFR.[K]	1xHexNAc(4)Hex(5)Fuc(2)NeuAc(1) [N15]	8.49195e-07	2.944e-08	1	1	1	6	P80188	P80188 [71-92]		2	4876.14	22	FALSE	Glycoprotein	76.07	12264507		Peak Found	HexNAc(4)Hex(5)Fuc(2)NeuAc(1)	0	71	High	15.75	832.1	468	46.4	1.77933e-16	1.67717e-17	0	0	1.1202e-14	1.04005e-15	0	0	58.24
Rep_1	High	Unambiguous	[K].MYMEFPQLYNNSVVCSFLPEVIYK.[M]	1xCarbamidomethyl [C15]; 1xHexNAc(2)Hex(6) [N10]	4.49186e-06	2.944e-08	1	1	1	4	Q9NZC3	Q9NZC3 [189-212]		0	4349.88	24	FALSE	Glycoprotein	53.56	9.19819e+06		High	HexNAc(2)Hex(6)	1	189	High	11.38	612.6	513.7	79.6	4.14121e-12	2.82025e-13	0	0	2.60715e-10	1.7308e-11	0	0	86.14
Rep_1	High	Unambiguous	[K].MYMEFPQLYNNSVVCSFLPEVIYK.[M]	1xCarbamidomethyl [C15]; 1xHexNAc(2)Hex(7) [N10]	6.19336e-07	2.944e-08	1	1	1	14	Q9NZC3	Q9NZC3 [189-212]		0	4511.94	24	FALSE	Glycoprotein	35.64	3.6379e+07		High	HexNAc(2)Hex(7)	0	189	High	16.75	856.9	685.5	158.4	1.78697e-17	1.90505e-18	0	0	1.12501e-15	1.19157e-16	0	0	85.82
Rep_1	High	Unambiguous	[K].MYMEFPQLYNNSVVCSFLPEVIYK.[M]	1xCarbamidomethyl [C15]; 1xDeamidated [N11]; 1xHexNAc(2)Hex(7) [N10]	3.14135e-06	2.944e-08	1	1	1	6	Q9NZC3	Q9NZC3 [189-212]		0	4512.92	24	FALSE	Glycoprotein	28.17	1.20745e+07		Peak Found	HexNAc(2)Hex(7)	1	189	High	12.21	679.4	526.2	31	6.22042e-13	4.3856e-14	0	0	3.91614e-11	2.69426e-12	0	0	85.99
Rep_1	High	Unambiguous	[K].MYMEFPQLYNNSVVCSFLPEVIYK.[M]	1xCarbamidomethyl [C15]; 1xHexNAc(2)Hex(8) [N10]	9.015e-07	2.944e-08	1	1	1	16	Q9NZC3	Q9NZC3 [189-212]		0	4673.99	24	FALSE	Glycoprotein	69.57	22819888		High	HexNAc(2)Hex(8)	0	189	High	15.57	801.1	619.5	128.2	2.70696e-16	2.88305e-17	0	0	1.7042e-14	1.80717e-15	0	0	86.05
Rep_1	High	Unambiguous	[K].MYMEFPQLYNNSVVCSFLPEVIYK.[M]	1xCarbamidomethyl [C15]; 1xDeamidated [N/Q]; 1xHexNAc(2)Hex(8) [N10]	3.14135e-06	2.944e-08	1	1	2	4	Q9NZC3	Q9NZC3 [189-212]		0	4674.97	24	FALSE	Glycoprotein				High	HexNAc(2)Hex(8)	1	189	High	12.21	693	562.8	9.2	6.22042e-13	4.39084e-14	0	0	3.91614e-11	2.69762e-12	0	0	86.05
Rep_1	High	Unambiguous	[K].MYSEGSDIVPQSNETALHYFK.[K]	1xHexNAc(2)Hex(6) [N13]	5.71858e-07	2.944e-08	1	1	1	12	Q9UBV2	Q9UBV2 [419-439]		0	3794.59	21	FALSE	Glycoprotein	29.33	95581754		High	HexNAc(2)Hex(6)	0	419	High	17.01	856.1	700	559.9	9.77373e-18	9.37826e-19	0	0	6.15317e-16	5.81745e-17	0	0	39.48
Rep_1	High	Unambiguous	[K].MYSEGSDIVPQSNETALHYFK.[K]	1xOxidation [M1]; 1xHexNAc(2)Hex(6) [N13]	4.13073e-05	2.944e-08	1	1	1	2	Q9UBV2	Q9UBV2 [419-439]		0	3810.58	21	FALSE	Glycoprotein	71.48	2537113		High	HexNAc(2)Hex(6)	0	419	High	7.33	466.5	322.2	322.2	4.71862e-08	2.53073e-09	0	0	2.97066e-06	1.54487e-07	0	0	38.97
Rep_1	High	Unambiguous	[K].MYSEGSDIVPQSNETALHYFK.[K]	1xHexNAc(2)Hex(7) [N13]	8.44479e-07	2.944e-08	1	1	1	7	Q9UBV2	Q9UBV2 [419-439]		0	3956.64	21	FALSE	Glycoprotein	53.03	23662268		High	HexNAc(2)Hex(7)	0	419	High	15.77	820.6	660.4	571.5	1.71079e-16	1.53034e-17	0	0	1.07705e-14	9.45684e-16	0	0	39.28
Rep_1	High	Unambiguous	[K].MYSEGSDIVPQSNETALHYFK.[K]	1xHexNAc(2)Hex(8) [N13]	7.80648e-07	2.944e-08	1	1	1	3	Q9UBV2	Q9UBV2 [419-439]		0	4118.69	21	FALSE	Glycoprotein	99.89	1410297		Peak Found	HexNAc(2)Hex(8)	0	419	High	16.01	804.4	577.7	162.1	9.77373e-17	8.65406e-18	0	0	6.15317e-15	5.31539e-16	0	0	39.2
Rep_1	High	Unambiguous	[K].MYSEGSDIVPQSNETALHYFKK.[A]	1xHexNAc(2)Hex(6) [N13]	1.35316e-06	2.944e-08	1	1	1	5	Q9UBV2	Q9UBV2 [419-440]		1	3922.68	22	FALSE	Glycoprotein	45.24	1.7365e+07		High	HexNAc(2)Hex(6)	0	419	High	14.38	766.9	531.7	495.1	4.13281e-15	3.78398e-16	0	0	2.60186e-13	2.3824e-14	0	0	34.25
Rep_1	High	Unambiguous	[K].MYSEGSDIVPQSNETALHYFKK.[A]	1xDeamidated [Q11]; 1xHexNAc(2)Hex(6) [N13]	3.35955e-05	2.944e-08	1	1	1	3	Q9UBV2	Q9UBV2 [419-440]		1	3923.67	22	FALSE	Glycoprotein	19.46	19551730		Peak Found	HexNAc(2)Hex(6)	0	419	High	7.64	550.8	341.7	341.7	2.28116e-08	1.20086e-09	0	0	1.43613e-06	7.21481e-08	0	0	33.82
Rep_1	High	Unambiguous	[K].MYSEGSDIVPQSNETALHYFKK.[A]	1xOxidation [M1]; 1xHexNAc(2)Hex(6) [N13]	1.95877e-06	2.944e-08	1	1	1	1	Q9UBV2	Q9UBV2 [419-440]		1	3938.68	22	FALSE	Glycoprotein	78.67	13920856		Peak Found	HexNAc(2)Hex(6)	0	419	High	13.38	725.1	468.2	468.2	4.13281e-14	3.55138e-15	0	0	2.60186e-12	2.21696e-13	0	0	31.72
Rep_1	High	Unambiguous	[K].MYSEGSDIVPQSNETALHYFKK.[A]	1xHexNAc(2)Hex(7) [N13]	4.25126e-07	2.944e-08	1	1	1	10	Q9UBV2	Q9UBV2 [419-440]		1	4084.74	22	FALSE	Glycoprotein	8.23	161469620		High	HexNAc(2)Hex(7)	0	419	High	18.02	910	540	272.2	9.53698e-19	8.68754e-20	0	0	6.00412e-17	5.44368e-18	0	0	33.75
Rep_1	High	Unambiguous	[K].MYSEGSDIVPQSNETALHYFKK.[A]	1xOxidation [M1]; 1xHexNAc(2)Hex(7) [N13]	2.42218e-06	2.944e-08	1	1	1	5	Q9UBV2	Q9UBV2 [419-440]		1	4100.73	22	FALSE	Glycoprotein	47.95	2.31674e+07		High	HexNAc(2)Hex(7)	1	419	High	12.84	705.8	373.3	298	1.4418e-13	1.05261e-14	0	0	9.07702e-12	6.39759e-13	0	0	31.82
Rep_1	High	Unambiguous	[K].MYSEGSDIVPQSNETALHYFKK.[A]	1xHexNAc(2)Hex(8) [N13]	9.58189e-07	2.944e-08	1	1	1	4	Q9UBV2	Q9UBV2 [419-440]		1	4246.79	22	FALSE	Glycoprotein	84.15	16690770		High	HexNAc(2)Hex(8)	0	419	High	15.38	805.2	513.4	325.9	4.13281e-16	3.99711e-17	0	0	2.60186e-14	2.50086e-15	0	0	37.38
Rep_1	High	Unambiguous	[R].NATLVNEADKLR.[A]	1xHexNAc(2)Hex(3)Fuc(1) [N1]	6.8043e-05	2.944e-08	1	1	1	1	P15144	P15144 [818-829]		1	2382.1	12	FALSE	Glycoprotein	65.79	89699248		Peak Found	HexNAc(2)Hex(3)Fuc(1)	0	818	High	6.6	471.9	211	211	2.50565e-07	1.40315e-08	0	0	1.57744e-05	3.44005e-05	3.39451e-05	6.06097e-05	17.98
Rep_1	High	Unambiguous	[R].NATVVWMK.[D]	1xHexNAc(2)Hex(6) [N1]	3.45405e-06	2.944e-08	1	1	1	9	Q13740	Q13740 [361-368]		0	2326.97	8	FALSE	Glycoprotein				High	HexNAc(2)Hex(6)	0	361	High	11.98	699.4	401.6	370.7	1.04183e-12	6.84037e-14	0	0	6.55895e-11	4.12506e-12	0	0	17.9
Rep_1	High	Unambiguous	[R].NATVVWMK.[D]	1xHexNAc(2)Hex(8) [N1]	2.05915e-06	2.944e-08	1	1	1	14	Q13740	Q13740 [361-368]		0	2651.08	8	FALSE	Glycoprotein	67.21	3.30676e+06		High	HexNAc(2)Hex(8)	0	361	High	13.25	709	416.5	384.1	5.57148e-14	4.48444e-15	0	0	3.50759e-12	2.79587e-13	0	0	18.57
Rep_1	High	Unambiguous	[R].NATVVWMK.[D]	1xHexNAc(2)Hex(9) [N1]	2.05915e-06	2.944e-08	1	1	1	12	Q13740	Q13740 [361-368]		0	2813.13	8	FALSE	Glycoprotein	73.7	3.42133e+06		High	HexNAc(2)Hex(9)	0	361	High	13.25	714.5	457.8	371.7	5.57148e-14	4.48584e-15	0	0	3.50759e-12	2.79677e-13	0	0	18.66
Rep_1	High	Unambiguous	[R].NATVVWMK.[D]	1xHexNAc(4)Hex(5)Fuc(1)NeuAc(2) [N1]	4.26564e-06	2.944e-08	1	1	1	43	Q13740	Q13740 [361-368]		0	3299.33	8	FALSE	Glycoprotein	45.13	1.52549e+06		Peak Found	HexNAc(4)Hex(5)Fuc(1)NeuAc(2)	0	361	High	11.5	653.1	394.6	394.6	3.17395e-12	2.20142e-13	0	0	1.9982e-10	1.35125e-11	0	0	36.96
Rep_1	High	Unambiguous	[R].NATVVWMKDNIR.[L]	1xHexNAc(2)Hex(8) [N1]	9.84661e-07	2.944e-08	1	1	1	4	Q13740	Q13740 [361-372]		1	3149.33	12	FALSE	Glycoprotein	71.46	2.54788e+06		Peak Found	HexNAc(2)Hex(8)	0	361	High	15.3	810.5	479.4	479.4	4.98484e-16	4.72237e-17	0	0	3.13827e-14	2.95947e-15	0	0	22.52
Rep_1	High	Unambiguous	[K].NATLAEQAKLPATEKPVLLSK.[D]	1xDeamidated [Q7]; 1xHexNAc(2)Hex(8) [N1]	1.10606e-05	2.944e-08	1	1	1	4	Q9Y4L1	Q9Y4L1 [869-889]		1	3925.84	21	FALSE	Glycoprotein			No Quan Values	High	HexNAc(2)Hex(8)	0	869	High	9.54	580.8	467.9	467.9	2.89323e-10	1.61063e-11	0	0	1.82147e-08	1.00076e-09	0	0
Rep_1	High	Unambiguous	[R].NASGDELVR.[C]	1xHexNAc(4)Hex(5)Fuc(1)NeuAc(2) [N1]	8.55887e-05	2.944e-08	1	1	1	26	Q16787	Q16787 [2162-2170]		0	3311.3	9	FALSE		54.72	1297174		High	HexNAc(4)Hex(5)Fuc(1)NeuAc(2)	0	2162	High	6.28	464.3	187.3	187.3	5.22484e-07	2.85185e-08	0	0	3.28926e-05	3.44005e-05	3.25843e-05	5.83635e-05	17.09
Rep_1	High	Unambiguous	[R].NASHLVCSACFGPCAR.[C]	3xCarbamidomethyl [C7; C10; C14]; 1xHexNAc(2)Hex(5) [N1]	1.23776e-06	2.944e-08	1	1	1	4	Q96HD1	Q96HD1 [205-220]		0	3023.21	16	FALSE	Glycoprotein	10.94	16862444		High	HexNAc(2)Hex(5)	0	205	High	14.64	789.2	567.7	567.7	2.31399e-15	2.18065e-16	0	0	1.4568e-13	1.36336e-14	0	0	19.72
Rep_1	High	Unambiguous	[R].NASHLVCSACFGPCAR.[C]	3xCarbamidomethyl [C7; C10; C14]; 1xHexNAc(2)Hex(6) [N1]	8.1434e-07	2.944e-08	1	1	1	7	Q96HD1	Q96HD1 [205-220]		0	3185.26	16	FALSE	Glycoprotein	32.56	26221991		High	HexNAc(2)Hex(6)	0	205	High	15.88	802.7	505.3	505.3	1.32198e-16	1.20336e-17	0	0	8.3227e-15	7.37867e-16	0	0	19.44
Rep_1	High	Unambiguous	[K].NATALYHVEAFK.[T]	1xHexNAc(2)Hex(6) [N1]	4.35348e-05	2.944e-08	1	1	1	3	Q9UNW1	Q9UNW1 [242-253]		0	2742.18	12	FALSE	Glycoprotein	57.43	20312290		Peak Found	HexNAc(2)Hex(6)	0	242	High	7.25	537.9	213.4	213.4	5.65571e-08	3.08243e-09	0	0	3.56061e-06	1.24702e-05	1.23634e-05	6.59152e-05	24.11
Rep_1	High	Unambiguous	[R].NATASLWSGPGLEDR.[G]	1xHexNAc(2)Hex(8) [N1]	5.56729e-06	2.944e-08	1	1	1	7	Q13751	Q13751 [604-618]		0	3276.34	15	FALSE	Glycoprotein	103.92	709039		Peak Found	HexNAc(2)Hex(8)	0	604	High	10.91	679.4	331	331	1.21639e-11	6.6037e-13	0	0	7.65795e-10	3.85814e-11	0	0	33.57
Rep_1	High	Unambiguous	[R].NATASLWSGPGLEDR.[G]	1xHexNAc(4)Hex(5)Fuc(1)NeuAc(1) [N1]	6.94893e-06	2.944e-08	1	1	1	10	Q13751	Q13751 [604-618]		0	3633.5	15	FALSE	Glycoprotein	34.99	54655176		Peak Found	HexNAc(4)Hex(5)Fuc(1)NeuAc(1)	0	604	High	10.45	639.5	378.9	378.9	3.53906e-11	1.59879e-12	0	0	2.22806e-09	9.47512e-11	0	0	40.36
Rep_1	High	Unambiguous	[K].NATLAEQAKLPATEKPVLLSK.[D]	1xHexNAc(2)Hex(6) [N1]	4.47158e-05	2.944e-08	1	1	1	2	Q9Y4L1	Q9Y4L1 [869-889]		1	3600.75	21	FALSE	Glycoprotein	2.87	52779388		High	HexNAc(2)Hex(6)	0	869	High	7.21	451.2	262.3	262.3	6.19934e-08	3.35008e-09	0	0	3.90286e-06	1.24702e-05	1.23047e-05	6.55523e-05	29.47
Rep_1	High	Unambiguous	[K].NATLAEQAKLPATEKPVLLSK.[D]	1xHexNAc(2)Hex(8) [N1]	4.8461e-07	2.944e-08	1	1	1	13	Q9Y4L1	Q9Y4L1 [869-889]		1	3924.86	21	FALSE	Glycoprotein	28.69	145568416		High	HexNAc(2)Hex(8)	0	869	High	17.57	946.8	777.1	777.1	2.71009e-18	3.06086e-19	0	0	1.70617e-16	1.91465e-17	0	0	29.13
Rep_1	High	Unambiguous	[R].NHTYNTYIGQGYIIPGMDQGLQGACMGER.[R]	1xCarbamidomethyl [C25]; 1xDeamidated [Q10]; 1xHexNAc(3)Hex(3)Fuc(1) [N1]	2.79058e-05	2.944e-08	1	1	1	1	Q96AY3	Q96AY3 [310-338]		0	4486.9	29	FALSE	Glycoprotein			No Quan Values	High	HexNAc(3)Hex(3)Fuc(1)	1	310	High	7.93	503.7	328.8	74.9	1.16363e-08	5.82008e-10	0	0	7.32577e-07	3.47676e-08	0	0
Rep_1	High	Unambiguous	[R].NHTYNTYIGQGYIIPGMDQGLQGACMGER.[R]	1xCarbamidomethyl [C25]; 1xHexNAc(2)Hex(6) [N1]	1.51158e-07	2.944e-08	1	1	1	30	Q96AY3	Q96AY3 [310-338]		0	4622.94	29	FALSE	Glycoprotein	93.43	20833268		High	HexNAc(2)Hex(6)	0	310	High	22.04	1139.5	1016.5	106.1	9.15214e-23	9.20928e-24	0	0	5.76184e-21	5.66265e-22	0	0	52.69
Rep_1	High	Unambiguous	[R].NHTYNTYIGQGYIIPGMDQGLQGACMGER.[R]	1xCarbamidomethyl [C25]; 1xDeamidated [N/Q]; 1xHexNAc(2)Hex(6) [N1]	7.44566e-07	2.944e-08	1	1	2	11	Q96AY3	Q96AY3 [310-338]		0	4623.92	29	FALSE	Glycoprotein	81.7	10913081		High	HexNAc(2)Hex(6)	1	310	High	16.16	895.8	719.9	144.2	6.94848e-17	6.07138e-18	0	0	4.3745e-15	3.74814e-16	0	0	55
Rep_1	High	Unambiguous	[R].NHTYNTYIGQGYIIPGMDQGLQGACMGER.[R]	1xCarbamidomethyl [C25]; 1xOxidation [M]; 1xHexNAc(2)Hex(6) [N1]	4.22965e-07	2.944e-08	1	1	2	21	Q96AY3	Q96AY3 [310-338]		0	4638.93	29	FALSE	Glycoprotein	74.21	15410413		High	HexNAc(2)Hex(6)	1	310	High	18.04	919.1	761.8	97.5	9.15214e-19	8.29701e-20	0	0	5.76184e-17	5.17959e-18	0	0	48.76
Rep_1	High	Unambiguous	[R].NHTYNTYIGQGYIIPGMDQGLQGACMGER.[R]	1xCarbamidomethyl [C25]; 1xDeamidated [N/Q]; 1xOxidation [M]; 1xHexNAc(2)Hex(6) [N1]	8.733e-05	2.944e-08	1	1	3	7	Q96AY3	Q96AY3 [310-338]		0	4639.92	29	FALSE	Glycoprotein	33.6	4.72729e+07		Peak Found	HexNAc(2)Hex(6)	1	310	High	6.25	332.3	286.1	18.5	5.56901e-07	3.04159e-08	0	0	3.50592e-05	3.44005e-05	3.24689e-05	5.81463e-05	52.95
Rep_1	High	Unambiguous	[R].NHTYNTYIGQGYIIPGMDQGLQGACMGER.[R]	1xCarbamidomethyl [C25]; 1xOxidation [M]; 1xHexNAc(3)Hex(5) [N1]	3.50445e-06	2.944e-08	1	1	2	12	Q96AY3	Q96AY3 [310-338]		0	4679.96	29	FALSE	Glycoprotein	31.23	157258257		High	HexNAc(3)Hex(5)	1	310	High	11.95	637.4	386.4	79.8	1.12624e-12	7.28954e-14	0	0	7.09036e-11	4.3672e-12	0	0	44.67
Rep_1	High	Unambiguous	[R].NHTYNTYIGQGYIIPGMDQGLQGACMGER.[R]	1xCarbamidomethyl [C25]; 1xDeamidated [Q]; 1xOxidation [M17]; 1xHexNAc(3)Hex(5) [N1]	4.50175e-06	2.944e-08	1	1	2	4	Q96AY3	Q96AY3 [310-338]		0	4680.94	29	FALSE	Glycoprotein				High	HexNAc(3)Hex(5)	1	310	High	11.38	608.2	438.3	31.4	4.18813e-12	2.85084e-13	0	0	2.63669e-10	1.75106e-11	0	0	52.34
Rep_1	High	Unambiguous	[R].NHTYNTYIGQGYIIPGMDQGLQGACMGER.[R]	1xCarbamidomethyl [C25]; 1xHexNAc(2)Hex(7) [N1]	1.13303e-07	2.944e-08	1	1	1	20	Q96AY3	Q96AY3 [310-338]		0	4784.99	29	FALSE	Glycoprotein	54.95	12665396		Peak Found	HexNAc(2)Hex(7)	0	310	High	23.31	1189.8	1045.9	27.8	4.89438e-24	4.13176e-25	0	0	3.08132e-22	2.57506e-23	0	0	52.33
Rep_1	High	Unambiguous	[R].NHTYNTYIGQGYIIPGMDQGLQGACMGER.[R]	1xCarbamidomethyl [C25]; 1xOxidation [M17]; 1xHexNAc(3)Hex(6) [N1]	4.87757e-05	2.944e-08	1	1	1	2	Q96AY3	Q96AY3 [310-338]		0	4842.01	29	FALSE	Glycoprotein	109.54	3.28623e+06		Peak Found	HexNAc(3)Hex(6)	1	310	High	7.08	525.7	205.1	80.7	8.33127e-08	4.59283e-09	0	0	5.24503e-06	1.24702e-05	1.20801e-05	6.4512e-05	38.77
Rep_1	High	Unambiguous	[R].NHTYNTYIGQGYIIPGMDQGLQGACMGER.[R]	1xCarbamidomethyl [C25]; 1xHexNAc(2)Hex(8) [N1]	1.54373e-07	2.944e-08	1	1	1	16	Q96AY3	Q96AY3 [310-338]		0	4947.04	29	FALSE	Glycoprotein	114.42	2.32567e+06		Peak Found	HexNAc(2)Hex(8)	0	310	High	21.95	1101.6	1007.7	163.9	1.12624e-22	1.1797e-23	0	0	7.09036e-21	7.31924e-22	0	0	52.12
Rep_1	High	Unambiguous	[R].NHTYNTYIGQGYIIPGMDQGLQGACMGER.[R]	1xCarbamidomethyl [C25]; 1xDeamidated [Q10]; 1xHexNAc(2)Hex(8) [N1]	3.91682e-07	2.944e-08	1	1	1	4	Q96AY3	Q96AY3 [310-338]		0	4948.03	29	FALSE	Glycoprotein	60.93	1467186		Peak Found	HexNAc(2)Hex(8)	1	310	High	18.31	902	769.7	147.1	4.89438e-19	4.8313e-20	0	0	3.08132e-17	3.01812e-18	0	0	54.35
Rep_1	High	Unambiguous	[R].NHTYNTYIGQGYIIPGMDQGLQGACMGER.[R]	1xCarbamidomethyl [C25]; 1xHexNAc(3)Hex(3)Fuc(1) [N1]	1.41843e-05	2.944e-08	1	1	1	2	Q96AY3	Q96AY3 [310-338]		0	4485.92	29	FALSE	Glycoprotein	36.82	41064268		High	HexNAc(3)Hex(3)Fuc(1)	0	310	High	9.08	594.6	375.3	95.6	8.29281e-10	4.52418e-11	0	0	5.22084e-08	2.84764e-09	0	0	53.15
Rep_1	High	Unambiguous	[K].NHYMLYKNFTALIPGTTVEILDGDSK.[N]	1xHexNAc(2)Hex(5) [N8]	1.5734e-06	2.944e-08	1	1	1	2	P18084	P18084 [340-365]		1	4156.9	26	FALSE	Glycoprotein	6.69	15194610		High	HexNAc(2)Hex(5)	0	340	High	13.97	730.1	567.2	304.9	1.07794e-14	8.22939e-16	0	0	6.78632e-13	5.07627e-14	0	0	75.75
Rep_1	High	Unambiguous	[R].NHTYNTYIGQGYIIPGMDQGLQGACMGER.[R]	1xCarbamidomethyl [C25]; 1xDeamidated [N/Q]; 1xHexNAc(2)Hex(5) [N1]	2.83692e-07	2.944e-08	1	1	2	4	Q96AY3	Q96AY3 [310-338]		0	4461.87	29	FALSE	Glycoprotein	72.38	859264		High	HexNAc(2)Hex(5)	1	310	High	19.5	1015.3	851.2	171.4	3.18584e-20	3.41853e-21	0	0	2.00569e-18	2.16504e-19	0	0	56.25
Rep_1	High	Unambiguous	[R].NHSCSEGQISIFR.[Y]	1xCarbamidomethyl [C4]; 1xHexNAc(2)Hex(6) [N1]	5.18078e-05	2.944e-08	1	1	1	2	O75882	O75882 [731-743]		0	2913.18	13	FALSE	Glycoprotein	75.62	8857902		Peak Found	HexNAc(2)Hex(6)	0	731	High	6.99	540	230.1	230.1	1.02066e-07	5.60083e-09	0	0	6.42568e-06	2.41505e-05	2.38846e-05	6.37877e-05	20.86
Rep_1	High	Unambiguous	[R].NHSCSEGQISIFR.[Y]	1xCarbamidomethyl [C4]; 1xHexNAc(2)Hex(7) [N1]	2.89861e-05	2.944e-08	1	1	1	8	O75882	O75882 [731-743]		0	3075.24	13	FALSE	Glycoprotein	100.48	1.76414e+06		High	HexNAc(2)Hex(7)	0	731	High	7.87	579	271.2	271.2	1.33773e-08	6.7711e-10	0	0	8.42186e-07	4.04347e-08	0	0	18.32
Rep_1	High	Unambiguous	[R].NHSCSEGQISIFR.[Y]	1xCarbamidomethyl [C4]; 1xHexNAc(2)Hex(8) [N1]	1.72677e-06	2.944e-08	1	1	1	10	O75882	O75882 [731-743]		0	3237.29	13	FALSE	Glycoprotein	59.96	5748130		Peak Found	HexNAc(2)Hex(8)	0	731	High	13.72	724.6	380.8	380.8	1.92051e-14	1.6593e-15	0	0	1.20908e-12	1.02366e-13	0	0	18.13
Rep_1	High	Unambiguous	[R].NHSCSEGQISIFR.[Y]	1xCarbamidomethyl [C4]; 1xHexNAc(2)Hex(9) [N1]	1.31065e-06	2.944e-08	1	1	1	14	O75882	O75882 [731-743]		0	3399.34	13	FALSE	Glycoprotein	85.74	1.46501e+06		High	HexNAc(2)Hex(9)	0	731	High	14.47	754.1	435.6	435.6	3.36166e-15	3.22351e-16	0	0	2.11637e-13	2.03229e-14	0	0	17.36
Rep_1	High	Unambiguous	[R].NHSIFLADINQER.[G]	1xHexNAc(2)Hex(3)Fuc(1) [N1]	1.2032e-06	2.944e-08	1	1	1	5	P50897	P50897 [197-209]		0	2595.16	13	FALSE	Glycoprotein	24.13	427833172		High	HexNAc(2)Hex(3)Fuc(1)	0	197	High	14.72	781.5	465.7	465.7	1.92051e-15	1.91343e-16	0	0	1.20908e-13	1.19425e-14	0	0	27.3
Rep_1	High	Unambiguous	[R].NHSIFLADINQER.[G]	1xHexNAc(2)Hex(5) [N1]	1.2032e-06	2.944e-08	1	1	1	3	P50897	P50897 [197-209]		0	2773.2	13	FALSE	Glycoprotein	9.52	69725356		High	HexNAc(2)Hex(5)	0	197	High	14.72	786.6	446.4	446.4	1.92051e-15	1.83654e-16	0	0	1.20908e-13	1.14526e-14	0	0	26.45
Rep_1	High	Unambiguous	[R].NHSIFLADINQER.[G]	1xHexNAc(2)Hex(6) [N1]	1.2032e-06	2.944e-08	1	1	1	10	P50897	P50897 [197-209]		0	2935.26	13	FALSE	Glycoprotein	26.33	118768644		High	HexNAc(2)Hex(6)	0	197	High	14.72	777.9	500	500	1.92051e-15	1.91279e-16	0	0	1.20908e-13	1.19384e-14	0	0	26.11
Rep_1	High	Unambiguous	[R].NHSIFLADINQER.[G]	1xHexNAc(3)Hex(4)Fuc(1) [N1]	4.11863e-05	2.944e-08	1	1	1	1	P50897	P50897 [197-209]		0	2960.29	13	FALSE	Glycoprotein	4	46533360		High	HexNAc(3)Hex(4)Fuc(1)	0	197	High	7.33	511.5	262.9	262.9	4.67095e-08	2.4977e-09	0	0	2.94064e-06	1.52699e-07	0	0	26.74
Rep_1	High	Unambiguous	[R].NHSIFLADINQER.[G]	1xHexNAc(2)Hex(6)Phospho(1) [N1]	1.2032e-06	2.944e-08	1	1	1	24	P50897	P50897 [197-209]		0	3015.22	13	FALSE	Glycoprotein	38.64	1.90112e+07		High	HexNAc(2)Hex(6)Phospho(1)	0	197	High	14.72	754.7	482.8	482.8	1.92051e-15	1.80107e-16	0	0	1.20908e-13	1.12225e-14	0	0	34.13
Rep_1	High	Unambiguous	[R].NHSIFLADINQER.[G]	1xHexNAc(2)Hex(7) [N1]	5.15676e-06	2.944e-08	1	1	1	3	P50897	P50897 [197-209]		0	3097.31	13	FALSE	Glycoprotein	78.5	6.11987e+06		High	HexNAc(2)Hex(7)	0	197	High	11.08	629.5	398.7	398.7	8.32246e-12	4.80007e-13	0	0	5.2395e-10	2.93233e-11	0	0	28.76
Rep_1	High	Unambiguous	[R].NHSIFLADINQER.[G]	1xHexNAc(2)Hex(8) [N1]	1.52622e-06	2.944e-08	1	1	1	10	P50897	P50897 [197-209]		0	3259.36	13	FALSE	Glycoprotein	78.3	3923903		High	HexNAc(2)Hex(8)	0	197	High	14.05	753.3	474.4	474.4	8.90252e-15	6.83357e-16	0	0	5.60469e-13	4.23385e-14	0	0	25.65
Rep_1	High	Unambiguous	[R].NHSIFLADINQER.[G]	1xHexNAc(2)Hex(9) [N1]	8.58433e-07	2.944e-08	1	1	1	14	P50897	P50897 [197-209]		0	3421.42	13	FALSE	Glycoprotein	114.16	1253953		High	HexNAc(2)Hex(9)	0	197	High	15.72	828.7	545.8	545.8	1.92051e-16	1.92047e-17	0	0	1.20908e-14	1.19856e-15	0	0	25.55
Rep_1	High	Unambiguous	[R].NHSSYLGYSVAAISTGESTHFVAGAPR.[A]	1xHexNAc(2)Hex(8) [N1]	1.5562e-07	2.944e-08	1	1	1	10	P17301	P17301 [432-458]		0	4481.92	27	FALSE		41.18	44610340		High	HexNAc(2)Hex(8)	0	432	High	21.91	1112.4	840.3	840.3	1.21898e-22	1.26491e-23	0	0	7.67427e-21	7.90085e-22	0	0	41.76
Rep_1	High	Unambiguous	[R].NHTYNTYIGQGYIIPGMDQGLQGACMGER.[R]	1xCarbamidomethyl [C25]; 1xHexNAc(2)Hex(3)Fuc(1) [N1]	3.31046e-07	2.944e-08	1	1	1	5	Q96AY3	Q96AY3 [310-338]		0	4282.84	29	FALSE	Glycoprotein	31.13	5.43478e+07		High	HexNAc(2)Hex(3)Fuc(1)	0	310	High	18.92	980.8	756.3	82.4	1.20314e-19	1.18826e-20	0	0	7.57455e-18	7.34429e-19	0	0	53.34
Rep_1	High	Unambiguous	[R].NHTYNTYIGQGYIIPGMDQGLQGACMGER.[R]	1xCarbamidomethyl [C25]; 1xHexNAc(2)Hex(5) [N1]	1.41931e-07	2.944e-08	1	1	1	15	Q96AY3	Q96AY3 [310-338]		0	4460.88	29	FALSE	Glycoprotein	21.5	167989490		High	HexNAc(2)Hex(5)	0	310	High	22.31	1127.6	971.7	90	4.89438e-23	4.36712e-24	0	0	3.08132e-21	2.68834e-22	0	0	52.98
Rep_1	High	Unambiguous	[R].NHTYNTYIGQGYIIPGMDQGLQGACMGER.[R]	1xCarbamidomethyl [C25]; 1xOxidation [M26]; 1xHexNAc(2)Hex(5) [N1]	3.54787e-06	2.944e-08	1	1	1	4	Q96AY3	Q96AY3 [310-338]		0	4476.88	29	FALSE	Glycoprotein	67.56	8353210		Peak Found	HexNAc(2)Hex(5)	1	310	High	11.92	616.6	435.8	86.5	1.20314e-12	7.63419e-14	0	0	7.57455e-11	4.56641e-12	0	0	48.47
Rep_1	High	Unambiguous	[K].NHYMLYKNFTALIPGTTVEILDGDSK.[N]	1xHexNAc(2)Hex(6) [N8]	8.64345e-07	2.944e-08	1	1	1	4	P18084	P18084 [340-365]		1	4318.96	26	FALSE	Glycoprotein	53.73	32892238		High	HexNAc(2)Hex(6)	0	340	High	15.7	801.8	621.7	364.3	2.01567e-16	2.15219e-17	0	0	1.26899e-14	1.34683e-15	0	0	75.63
Rep_1	High	Unambiguous	[K].NHYMLYKNFTALIPGTTVEILDGDSK.[N]	1xHexNAc(2)Hex(8) [N8]	3.86131e-06	2.944e-08	1	1	1	4	P18084	P18084 [340-365]		1	4643.06	26	FALSE	Glycoprotein	45.88	9.21213e+06		Peak Found	HexNAc(2)Hex(8)	1	340	High	11.72	611.5	539.8	300.6	1.88683e-12	1.31542e-13	0	0	1.18787e-10	7.94519e-12	0	0	79.63
Rep_1	High	Unambiguous	[R].NLEKNSTKQEILAALEK.[G]	1xHexNAc(2)Hex(3)Fuc(1) [N5]	4.49413e-05	2.944e-08	1	1	1	2	P07602	P07602 [422-438]		2	2967.44	17	FALSE	Glycoprotein	48.12	102574488		High	HexNAc(2)Hex(3)Fuc(1)	0	422	High	7.2	575.3	276.5	276.5	6.30698e-08	3.40236e-09	0	0	3.97062e-06	1.24702e-05	1.22945e-05	6.55093e-05	32.01
Rep_1	High	Unambiguous	[R].NLEKNSTKQEILAALEK.[G]	1xHexNAc(2)Hex(4) [N5]	1.03165e-05	2.944e-08	1	1	1	2	P07602	P07602 [422-438]		2	2983.44	17	FALSE	Glycoprotein	35.58	25383160		High	HexNAc(2)Hex(4)	0	422	High	9.67	642.1	311.8	311.8	2.13593e-10	1.19257e-11	0	0	1.3447e-08	7.31662e-10	0	0	33.15
Rep_1	High	Unambiguous	[R].NLEKNSTKQEILAALEK.[G]	1xHexNAc(2)Hex(5) [N5]	2.1316e-06	2.944e-08	1	1	1	6	P07602	P07602 [422-438]		2	3145.49	17	FALSE	Glycoprotein	2.09	89551072		High	HexNAc(2)Hex(5)	0	422	High	13.17	749.6	434.8	434.8	6.83902e-14	5.18501e-15	0	0	4.30559e-12	3.23288e-13	0	0	31.68
Rep_1	High	Unambiguous	[R].NLEKNSTKQEILAALEK.[G]	1xHexNAc(2)Hex(5)Fuc(1) [N5]	5.57089e-06	2.944e-08	1	1	1	5	P07602	P07602 [422-438]		2	3291.55	17	FALSE	Glycoprotein	36.37	1.03473e+08		High	HexNAc(2)Hex(5)Fuc(1)	0	422	High	10.91	658.9	300.8	300.8	1.22025e-11	6.61879e-13	0	0	7.68226e-10	3.86937e-11	0	0	31.6
Rep_1	High	Unambiguous	[R].NLEKNSTKQEILAALEK.[G]	1xHexNAc(2)Hex(6) [N5]	2.1316e-06	2.944e-08	1	1	1	6	P07602	P07602 [422-438]		2	3307.54	17	FALSE	Glycoprotein	23.71	101341610		High	HexNAc(2)Hex(6)	0	422	High	13.17	731.8	424.9	424.9	6.83902e-14	5.18672e-15	0	0	4.30559e-12	3.23397e-13	0	0	32.18
Rep_1	High	Unambiguous	[R].NLEKNSTKQEILAALEK.[G]	1xHexNAc(2)Hex(6)Phospho(1) [N5]	8.01789e-07	2.944e-08	1	1	1	24	P07602	P07602 [422-438]		2	3387.51	17	FALSE	Glycoprotein	47.2	12628436		Peak Found	HexNAc(2)Hex(6)Phospho(1)	0	422	High	15.93	863.4	620	620	1.18348e-16	1.0159e-17	0	0	7.45074e-15	6.2394e-16	0	0	37.14
Rep_1	High	Unambiguous	[R].NLEKNSTKQEILAALEK.[G]	1xHexNAc(2)Hex(7) [N5]	6.3625e-05	2.944e-08	1	1	1	7	P07602	P07602 [422-438]		2	3469.59	17	FALSE	Glycoprotein	34.11	4.62787e+07		Peak Found	HexNAc(2)Hex(7)	0	422	High	6.7	525.6	201.3	201.3	2.01404e-07	1.1168e-08	0	0	1.26795e-05	3.44005e-05	3.43997e-05	6.13459e-05	30.61
Rep_1	High	Unambiguous	[R].NLEKNSTKQEILAALEK.[G]	1xHexNAc(2)Hex(8) [N5]	1.22938e-06	2.944e-08	1	1	1	12	P07602	P07602 [422-438]		2	3631.65	17	FALSE	Glycoprotein	45.08	1.36687e+08		High	HexNAc(2)Hex(8)	0	422	High	14.66	822.8	617.6	617.6	2.21302e-15	2.06188e-16	0	0	1.39323e-13	1.28774e-14	0	0	30.02
Rep_1	High	Unambiguous	[R].NILPNITTTYLK.[S]	1xHexNAc(2)Hex(8) [N5]	2.54629e-06	2.944e-08	1	1	1	9	Q99571	Q99571 [204-215]		0	3093.38	12	FALSE	Glycoprotein	74.81	1.01754e+08		Peak Found	HexNAc(2)Hex(8)	0	204	High	12.72	688.3	503.5	503.5	1.92051e-13	1.52925e-14	0	0	1.20908e-11	9.35872e-13	0	0	46.97
Rep_1	High	Unambiguous	[R].NILPNITTTYLK.[S]	1xHexNAc(2)Hex(9) [N5]	0.00012135	2.944e-08	1	1	1	5	Q99571	Q99571 [204-215]		0	3255.43	12	FALSE	Glycoprotein	9.39	4.19617e+06		Peak Found	HexNAc(2)Hex(9)	0	204	High	5.81	426.4	247.8	247.8	1.56205e-06	8.22163e-08	0	0	9.83315e-05	8.22402e-05	8.18615e-05	0.000275984	46.7
Rep_1	High	Unambiguous	[K].NHYMLYKNFTALIPGTTVEILDGDSK.[N]	1xHexNAc(2)Hex(7) [N8]	1.08427e-05	2.944e-08	1	1	1	4	P18084	P18084 [340-365]		1	4481.01	26	FALSE	Glycoprotein	58.57	3.77873e+06		High	HexNAc(2)Hex(7)	1	340	High	9.58	562.6	390.7	272.1	2.654e-10	1.50349e-11	0	0	1.67086e-08	9.29497e-10	0	0	79.25
Rep_1	High	Unambiguous	[K].NHYMLYKNFTALIPGTTVEILDGDSK.[N]	1xHexNAc(6)Hex(3) [N8]	6.24615e-05	2.944e-08	1	1	1	1	P18084	P18084 [340-365]		1	4645.12	26	FALSE	Glycoprotein	60.22	3283068		Peak Found	HexNAc(6)Hex(3)	0	340	High	6.72	457.3	292.6	138	1.89609e-07	1.06226e-08	0	0	1.19369e-05	2.41505e-05	2.30001e-05	6.15082e-05	74.89
Rep_1	High	Unambiguous	[R].NKGCSSSTSVLLTLDNNVVNGSSPAIR.[T]	1xCarbamidomethyl [C4]; 1xHexNAc(4)Hex(5)Fuc(1) [N20]	8.61804e-06	2.944e-08	1	1	1	3	P07996	P07996 [229-255]		1	4559.04	27	FALSE	Glycoprotein	131.91	1.57663e+07		Peak Found	HexNAc(4)Hex(5)Fuc(1)	0	229	High	10.02	596.6	443.2	139.5	9.57784e-11	4.97525e-12	0	0	6.02985e-09	3.04344e-10	0	0	45.19
Rep_1	High	Unambiguous	[R].NKGCSSSTSVLLTLDNNVVNGSSPAIR.[T]	1xCarbamidomethyl [C4]; 1xHexNAc(2)Hex(9) [N20]	8.93245e-07	2.944e-08	1	1	1	5	P07996	P07996 [229-255]		1	4655.04	27	FALSE	Glycoprotein	96.61	10328151		Peak Found	HexNAc(2)Hex(9)	0	229	High	15.6	819.6	589.9	205.8	2.53852e-16	2.75329e-17	0	0	1.59815e-14	1.72274e-15	0	0	44.98
Rep_1	High	Unambiguous	[R].NKGCSSSTSVLLTLDNNVVNGSSPAIR.[T]	1xCarbamidomethyl [C4]; 1xHexNAc(4)Hex(5)Fuc(1)NeuAc(1) [N20]	8.84847e-07	2.944e-08	1	1	1	10	P07996	P07996 [229-255]		1	4850.14	27	FALSE	Glycoprotein	86.85	81173078		Peak Found	HexNAc(4)Hex(5)Fuc(1)NeuAc(1)	0	229	High	15.62	813.4	618.4	54.2	2.37625e-16	2.46465e-17	0	0	1.496e-14	1.5413e-15	0	0	49.98
Rep_1	High	Unambiguous	[K].NKYHVLHINTTK.[N]	1xHexNAc(2)Hex(6) [N9]	2.82871e-05	2.944e-08	1	1	1	7	Q7LGA3	Q7LGA3 [100-111]		1	2846.28	12	FALSE	Glycoprotein	47.84	34002127		High	HexNAc(2)Hex(6)	0	100	High	7.91	580.3	345.6	345.6	1.22317e-08	6.22124e-10	0	0	7.7006e-07	3.71929e-08	0	0	9.98
Rep_1	High	Unambiguous	[K].NIDCMSGPCPFGEVQLQPSTSLLPTLNR.[T]	2xCarbamidomethyl [C4; C9]; 1xHexNAc(2)Hex(7) [N27]	8.44559e-07	2.944e-08	1	1	1	15	Q9H5V8	Q9H5V8 [96-123]		0	4672.02	28	FALSE	Glycoprotein	60.18	6.16352e+06		Peak Found	HexNAc(2)Hex(7)	0	96	High	15.77	827.6	610.8	132.7	1.71191e-16	1.56221e-17	0	0	1.07776e-14	9.65966e-16	0	0	66.78
Rep_1	High	Unambiguous	[K].NIDCMSGPCPFGEVQLQPSTSLLPTLNR.[T]	2xCarbamidomethyl [C4; C9]; 1xHexNAc(2)Hex(8) [N27]	7.28975e-07	2.944e-08	1	1	1	25	Q9H5V8	Q9H5V8 [96-123]		0	4834.08	28	FALSE	Glycoprotein	51.1	3920107		High	HexNAc(2)Hex(8)	0	96	High	16.22	896.6	750.1	149.3	5.95915e-17	5.42372e-18	0	0	3.75165e-15	3.37667e-16	0	0	66.46
Rep_1	High	Unambiguous	[K].NIDCMSGPCPFGEVQLQPSTSLLPTLNR.[T]	2xCarbamidomethyl [C4; C9]; 1xOxidation [M5]; 1xHexNAc(2)Hex(8) [N27]	1.533e-06	2.944e-08	1	1	1	27	Q9H5V8	Q9H5V8 [96-123]		0	4850.07	28	FALSE	Glycoprotein	48.11	7.11749e+06		Peak Found	HexNAc(2)Hex(8)	0	96	High	14.04	705	523.6	135.7	9.15497e-15	6.95061e-16	0	0	5.76363e-13	4.30154e-14	0	0	63.17
Rep_1	High	Unambiguous	[R].NINSSCRPGPGAWLR.[V]	1xCarbamidomethyl [C6]; 1xHexNAc(3)Hex(3) [N3]	3.37389e-05	2.944e-08	1	1	1	2	O95479	O95479 [155-169]		0	2780.23	15	FALSE	Glycoprotein	69.62	404019128		Peak Found	HexNAc(3)Hex(3)	0	155	High	7.64	506.7	261.7	261.7	2.31612e-08	1.23369e-09	0	0	1.45814e-06	7.4309e-08	0	0	23.89
Rep_1	High	Unambiguous	[K].NFTALIPGTTVEILDGDSK.[N]	1xHexNAc(6)Hex(7)Fuc(2)NeuAc(1) [N1]	1.79425e-06	2.944e-08	1	1	1	2	P18084	P18084 [347-365]		0	4927.09	19	FALSE	Glycoprotein	63.58	5081347		Peak Found	HexNAc(6)Hex(7)Fuc(2)NeuAc(1)	0	347	High	13.61	778.3	529.4	30.4	2.42933e-14	2.26257e-15	0	0	1.52941e-12	1.41123e-13	0	0	61.89
Rep_1	High	Unambiguous	[K].NFTMNEK.[L]	1xHexNAc(2)Hex(3)Fuc(1) [N1]	7.99529e-05	2.944e-08	1	1	1	2	Q92820	Q92820 [203-209]		0	1921.77	7	FALSE	Glycoprotein		22923480		High	HexNAc(2)Hex(3)Fuc(1)	0	203	High	6.38	516.5	187.7	187.7	4.20764e-07	2.3092e-08	0	0	2.6489e-05	3.44005e-05	3.29757e-05	5.89588e-05	10.2
Rep_1	High	Unambiguous	[K].NFTMNEK.[L]	1xHexNAc(2)Hex(4) [N1]	5.97684e-05	2.944e-08	1	1	1	6	Q92820	Q92820 [203-209]		0	1937.77	7	FALSE	Glycoprotein				High	HexNAc(2)Hex(4)	0	203	High	6.78	520.8	212.5	212.5	1.64075e-07	9.10539e-09	0	0	1.03295e-05	2.41505e-05	2.32086e-05	6.20193e-05	9.57
Rep_1	High	Unambiguous	[K].NFTMNEK.[L]	1xHexNAc(2)Hex(5) [N1]	2.10254e-05	2.944e-08	1	1	1	6	Q92820	Q92820 [203-209]		0	2099.82	7	FALSE	Glycoprotein			No Quan Values	High	HexNAc(2)Hex(5)	0	203	High	8.4	598.2	280.8	280.8	4.00072e-09	1.93775e-10	0	0	2.5187e-07	1.16826e-08	0	0
Rep_1	High	Unambiguous	[K].NFTSVHLSYVELK.[H]	1xHexNAc(4)Hex(5)Fuc(1)NeuAc(1) [N1]	1.06162e-06	2.944e-08	1	1	1	3	Q9UHN6	Q9UHN6 [525-537]		0	3596.54	13	FALSE	Glycoprotein	40.01	27648812		Peak Found	HexNAc(4)Hex(5)Fuc(1)NeuAc(1)	0	525	High	15.08	840.3	418.7	418.7	8.32246e-16	6.54975e-17	0	0	5.2395e-14	4.07069e-15	0	0	41.68
Rep_1	High	Unambiguous	[K].NGDAYGFYNNSVK.[T]	1xHexNAc(2)Hex(7) [N9]	0.000144499	2.944e-08	1	1	1	2	Q6P4A8	Q6P4A8 [63-75]		0	2989.17	13	FALSE	Glycoprotein	62.52	360286		Peak Found	HexNAc(2)Hex(7)	0	63	High	5.57	338.3	209.5	209.5	2.69406e-06	1.37308e-07	0	0	0.000169579	9.07954e-05	8.95834e-05	0.000269078	18.01
Rep_1	High	Unambiguous	[K].NGIYNITVLASDQGGR.[T]	1xHexNAc(2)Hex(6) [N5]	8.46359e-07	2.944e-08	1	1	1	4	Q02487	Q02487 [542-557]		0	3056.33	16	FALSE	Glycoprotein	11.37	26066838		Peak Found	HexNAc(2)Hex(6)	0	542	High	15.76	803	514.1	514.1	1.73789e-16	1.63545e-17	0	0	1.09411e-14	1.0135e-15	0	0	39.13
Rep_1	High	Unambiguous	[K].NGIYNITVLASDQGGR.[T]	1xHexNAc(2)Hex(7) [N5]	6.17044e-07	2.944e-08	1	1	1	9	Q02487	Q02487 [542-557]		0	3218.38	16	FALSE	Glycoprotein	85.66	1.55636e+06		High	HexNAc(2)Hex(7)	0	542	High	16.76	883	570.3	570.3	1.73789e-17	1.68925e-18	0	0	1.09411e-15	1.05121e-16	0	0	39.65
Rep_1	High	Unambiguous	[K].NGIYNITVLASDQGGR.[T]	1xDeamidated [N1]; 1xHexNAc(2)Hex(7) [N5]	9.16723e-07	2.944e-08	1	1	1	7	Q02487	Q02487 [542-557]		0	3219.37	16	FALSE	Glycoprotein	106.87	430516		Peak Found	HexNAc(2)Hex(7)	0	542	High	15.52	833.1	635.9	635.9	3.04199e-16	3.13062e-17	0	0	1.91512e-14	1.96066e-15	0	0	47.85
Rep_1	High	Unambiguous	[K].NFTALIPGTTVEILDGDSK.[N]	1xHexNAc(2)Hex(8) [N1]	1.1325e-06	2.944e-08	1	1	1	4	P18084	P18084 [347-365]		0	3693.61	19	FALSE	Glycoprotein	107.03	276841		Peak Found	HexNAc(2)Hex(8)	0	347	High	14.89	787.3	430.3	430.3	1.28486e-15	1.03886e-16	0	0	8.08899e-14	6.37857e-15	0	0	61.39
Rep_1	High	Unambiguous	[R].NFSSCSAEDFEK.[L]	1xCarbamidomethyl [C5]; 1xHexNAc(2)Hex(6) [N1]	2.8038e-05	2.944e-08	1	1	1	13	Q13443	Q13443 [381-392]		0	2799.04	12	FALSE	Glycoprotein	10.08	31246180		Peak Found	HexNAc(2)Hex(6)	0	381	High	7.93	466.8	348.1	348.1	1.18403e-08	5.95309e-10	0	0	7.45423e-07	3.55466e-08	0	0	18.32
Rep_1	High	Unambiguous	[R].NFSSCSAEDFEKLTLNK.[G]	1xCarbamidomethyl [C5]; 1xHexNAc(2)Hex(5) [N1]	9.41692e-07	2.944e-08	1	1	1	3	Q13443	Q13443 [381-397]		1	3206.35	17	FALSE	Glycoprotein	88.97	3.49535e+06		High	HexNAc(2)Hex(5)	0	381	High	15.44	805.5	553.6	553.6	3.66563e-16	3.7527e-17	0	0	2.30774e-14	2.36133e-15	0	0	36.99
Rep_1	High	Unambiguous	[R].NFSSCSAEDFEKLTLNK.[G]	1xCarbamidomethyl [C5]; 1xHexNAc(2)Hex(6) [N1]	6.2703e-07	2.944e-08	1	1	1	10	Q13443	Q13443 [381-397]		1	3368.4	17	FALSE	Glycoprotein	11.82	144073766		High	HexNAc(2)Hex(6)	0	381	High	16.71	875.2	606.9	606.9	1.9603e-17	2.24622e-18	0	0	1.23413e-15	1.4095e-16	0	0	37.21
Rep_1	High	Unambiguous	[R].NFSSCSAEDFEKLTLNK.[G]	1xCarbamidomethyl [C5]; 1xHexNAc(2)Hex(7) [N1]	6.2703e-07	2.944e-08	1	1	1	13	Q13443	Q13443 [381-397]		1	3530.45	17	FALSE	Glycoprotein	49.73	83875590		High	HexNAc(2)Hex(7)	0	381	High	16.71	852.9	610.5	610.5	1.9603e-17	2.21472e-18	0	0	1.23413e-15	1.38957e-16	0	0	37.33
Rep_1	High	Unambiguous	[R].NFSSCSAEDFEKLTLNK.[G]	1xCarbamidomethyl [C5]; 1xHexNAc(2)Hex(8) [N1]	6.2703e-07	2.944e-08	1	1	1	11	Q13443	Q13443 [381-397]		1	3692.5	17	FALSE	Glycoprotein	58.85	69267832		High	HexNAc(2)Hex(8)	0	381	High	16.71	850.3	621.9	621.9	1.9603e-17	2.24723e-18	0	0	1.23413e-15	1.41014e-16	0	0	37
Rep_1	High	Unambiguous	[R].NFTAADWGQSR.[D]	1xHexNAc(1) [N1]	2.20385e-06	2.944e-08	1	1	1	2	P12109	P12109 [212-222]		0	1455.65	11	FALSE	Glycoprotein		9372837		Peak Found	HexNAc(1)	0	212	High	13.08	724.4	453.3	453.3	8.32246e-14	5.85356e-15	0	0	5.2395e-12	3.62923e-13	0	0	21.08
Rep_1	High	Unambiguous	[R].NFTAADWGQSR.[D]	1xHexNAc(2)Hex(6) [N1]	1.2032e-06	2.944e-08	1	1	1	18	P12109	P12109 [212-222]		0	2631.05	11	FALSE	Glycoprotein	69.28	1.79176e+07		High	HexNAc(2)Hex(6)	0	212	High	14.72	757.7	439	439	1.92051e-15	1.78361e-16	0	0	1.20908e-13	1.11112e-14	0	0	21.26
Rep_1	High	Unambiguous	[K].NFTALIPGTTVEILDGDSK.[N]	1xHexNAc(2)Hex(5) [N1]	1.61824e-06	2.944e-08	1	1	1	5	P18084	P18084 [347-365]		0	3207.46	19	FALSE	Glycoprotein	14.34	46932324		High	HexNAc(2)Hex(5)	0	347	High	13.89	725.4	422.9	422.9	1.28486e-14	1.00432e-15	0	0	8.08899e-13	6.17618e-14	0	0	62.05
Rep_1	High	Unambiguous	[K].NFTALIPGTTVEILDGDSK.[N]	1xHexNAc(2)Hex(6) [N1]	1.77177e-06	2.944e-08	1	1	1	6	P18084	P18084 [347-365]		0	3369.51	19	FALSE	Glycoprotein	50.03	12686901		Peak Found	HexNAc(2)Hex(6)	0	347	High	13.65	718.4	449.4	449.4	2.24901e-14	1.95198e-15	0	0	1.4159e-12	1.21402e-13	0	0	61.8
Rep_1	High	Unambiguous	[K].NHSALITSVVPGDYDGDSQMDVLLTYLPK.[N]	1xHexNAc(2)Hex(8) [N1]	4.05001e-07	2.944e-08	1	1	1	4	Q8TB96	Q8TB96 [95-123]		0	4851.13	29	FALSE	Glycoprotein	25.07	3.19451e+06		Peak Found	HexNAc(2)Hex(8)	0	95	High	18.19	915	745.3	175	6.43417e-19	6.03999e-20	0	0	4.05071e-17	3.78279e-18	0	0	76.13
Rep_1	High	Unambiguous	[R].NGSSIVDLSPLIHR.[T]	1xHexNAc(2)Hex(6) [N1]	3.46784e-07	2.944e-08	1	1	1	8	P11717	P11717 [1656-1669]		0	2886.3	14	FALSE	Glycoprotein	5.09	119254271		High	HexNAc(2)Hex(6)	0	1656	High	18.75	988.6	718.3	718.3	1.78073e-19	2.09228e-20	0	0	1.12108e-17	1.31291e-18	0	0	40.07
Rep_1	High	Unambiguous	[R].NGSSIVDLSPLIHR.[T]	1xHexNAc(2)Hex(7) [N1]	1.86929e-06	2.944e-08	1	1	1	8	P11717	P11717 [1656-1669]		0	3048.35	14	FALSE	Glycoprotein	67.68	39312370		High	HexNAc(2)Hex(7)	0	1656	High	13.51	737.3	475.7	475.7	3.11699e-14	2.74634e-15	0	0	1.96234e-12	1.71835e-13	0	0	39.79
Rep_1	High	Unambiguous	[R].NGSSIVDLSPLIHR.[T]	1xHexNAc(2)Hex(8) [N1]	6.19048e-07	2.944e-08	1	1	1	7	P11717	P11717 [1656-1669]		0	3210.4	14	FALSE	Glycoprotein	82.42	1.61455e+07		High	HexNAc(2)Hex(8)	0	1656	High	16.75	882.7	563.9	563.9	1.78073e-17	1.82387e-18	0	0	1.12108e-15	1.13592e-16	0	0	39.09
Rep_1	High	Unambiguous	[R].NGSSIVDLSPLIHR.[T]	1xHexNAc(3)Hex(5)Fuc(1)NeuAc(1) [N1]	1.28486e-05	2.944e-08	1	1	1	7	P11717	P11717 [1656-1669]		0	3364.48	14	FALSE	Glycoprotein	23.32	22120152		Peak Found	HexNAc(3)Hex(5)Fuc(1)NeuAc(1)	0	1656	High	9.26	622.9	210.8	210.8	5.48687e-10	3.12012e-11	0	0	3.45432e-08	1.96457e-09	0	0	47.07
Rep_1	High	Unambiguous	[R].NGSSIVDLSPLIHR.[T]	1xHexNAc(2)Hex(9) [N1]	4.59567e-07	2.944e-08	1	1	1	6	P11717	P11717 [1656-1669]		0	3372.46	14	FALSE	Glycoprotein	56.78	12319859		High	HexNAc(2)Hex(9)	0	1656	High	17.75	935.2	623.1	623.1	1.78073e-18	1.94936e-19	0	0	1.12108e-16	1.22006e-17	0	0	39.51
Rep_1	High	Unambiguous	[R].NGSSIVDLSPLIHR.[T]	1xHexNAc(2)Hex(10) [N1]	4.59567e-07	2.944e-08	1	1	1	10	P11717	P11717 [1656-1669]		0	3534.51	14	FALSE	Glycoprotein	47.8	4.14173e+06		High	HexNAc(2)Hex(10)	0	1656	High	17.75	922.1	585.9	585.9	1.78073e-18	1.9591e-19	0	0	1.12108e-16	1.22621e-17	0	0	39.39
Rep_1	High	Unambiguous	[R].NGSSIVDLSPLIHR.[T]	1xHexNAc(4)Hex(5)Fuc(1)NeuAc(2) [N1]	4.25892e-05	2.944e-08	1	1	1	23	P11717	P11717 [1656-1669]		0	3858.65	14	FALSE	Glycoprotein	12.32	1.93187e+07		Peak Found	HexNAc(4)Hex(5)Fuc(1)NeuAc(2)	0	1656	High	7.28	532.8	212.9	86.5	5.24407e-08	2.81311e-09	0	0	3.30146e-06	1.24702e-05	1.24321e-05	6.62691e-05	53.36
Rep_1	High	Unambiguous	[R].NGTHFDIDKDPLVTMKPGTGTLIINIMSEGK.[A]	1xHexNAc(2)Hex(7) [N1]	1.87206e-06	2.944e-08	1	1	1	9	Q92823	Q92823 [83-113]		1	4883.24	31	FALSE	Glycoprotein	63.87	146156215		High	HexNAc(2)Hex(7)	0	83	High	13.5	733.2	387	285.1	3.14507e-14	2.79193e-15	0	0	1.98002e-12	1.74848e-13	0	0	66.8
Rep_1	High	Unambiguous	[R].NGTLVAFR.[G]	1xHexNAc(2)Hex(5) [N1]	4.0604e-05	2.944e-08	1	1	1	7	Q92954	Q92954 [1159-1166]		0	2093.91	8	FALSE		12.63	7.92008e+07		High	HexNAc(2)Hex(5)	0	1159	High	7.35	565.4	320.8	320.8	4.44596e-08	2.38783e-09	0	0	3.88988e-07	1.7602e-08	0	0	18.82
Rep_1	High	Unambiguous	[R].NGTLVAFR.[G]	1xHexNAc(2)Hex(6) [N1]	2.89853e-05	2.944e-08	1	1	1	7	Q92954	Q92954 [1159-1166]		0	2255.96	8	FALSE		57.88	8.08554e+06		Peak Found	HexNAc(2)Hex(6)	0	1159	High	7.87	585	319.2	319.2	1.33758e-08	6.76782e-10	0	0	1.17028e-07	5.49191e-09	0	0	18.9
Rep_1	High	Unambiguous	[K].NGTNDGDYVFLTGEDSYLNFTK.[I]	1xHexNAc(2)Hex(9) [N19]	1.67319e-06	2.944e-08	1	1	1	4	Q14108	Q14108 [206-227]		0	4334.74	22	FALSE	Glycoprotein	49.44	1.29925e+06		Peak Found	HexNAc(2)Hex(9)	1	206	High	13.8	708.1	553	131.2	1.58101e-14	1.22399e-15	0	0	9.95341e-13	7.55062e-14	0	0	60.26
Rep_1	High	Unambiguous	[K].NGTSFDIHYGSGSLSGYLSQDTVSVPCQSASSASALGGVK.[V]	1xCarbamidomethyl [C27]; 1xHexNAc(2)Hex(3) [N1]	7.42974e-07	2.944e-08	1	1	1	6	P07339	P07339 [134-173]		0	4884.18	40	FALSE	Glycoprotein	36.5	44416748		High	HexNAc(2)Hex(3)	0	134	High	16.16	846	699	46.1	6.84157e-17	6.02552e-18	0	0	4.3072e-15	3.73771e-16	0	0	56.56
Rep_1	High	Unambiguous	[K].NGSAGQLSQSAHLALQLPYNVLGLGR.[S]	1xHexNAc(2)Hex(9) [N1]	1.20846e-07	2.944e-08	1	1	1	11	Q8TB96	Q8TB96 [482-507]		0	4529.06	26	FALSE	Glycoprotein	52.98	12926027		Peak Found	HexNAc(2)Hex(9)	0	482	High	23.02	1176.9	997.4	215.4	9.55637e-24	8.74484e-25	0	0	6.01633e-22	5.52264e-23	0	0	66.99
Rep_1	High	Unambiguous	[K].NGSLFAFR.[G]	1xHexNAc(2)Hex(5) [N1]	2.32537e-05	2.944e-08	1	1	1	5	P04004	P04004 [169-176]		0	2127.9	8	FALSE	Glycoprotein	7.43	124962448		High	HexNAc(2)Hex(5)	0	169	High	8.23	570.9	371	371	5.884e-09	2.81723e-10	0	0	3.70434e-07	1.67987e-08	0	0	29.98
Rep_1	High	Unambiguous	[K].NGSLFAFR.[G]	1xHexNAc(2)Hex(6) [N1]	2.01023e-05	2.944e-08	1	1	1	9	P04004	P04004 [169-176]		0	2289.95	8	FALSE	Glycoprotein	22.64	51610929		High	HexNAc(2)Hex(6)	0	169	High	8.47	570.3	362.5	362.5	3.36152e-09	1.61033e-10	0	0	2.11629e-07	9.709e-09	0	0	29.54
Rep_1	High	Unambiguous	[K].NGSLFAFR.[G]	1xHexNAc(3)Hex(6)NeuAc(1) [N1]	2.71113e-05	2.944e-08	1	1	1	23	P04004	P04004 [169-176]		0	2784.12	8	FALSE	Glycoprotein	33.1	1.4443e+07		High	HexNAc(3)Hex(6)NeuAc(1)	0	169	High	7.98	546.8	316.1	316.1	1.04593e-08	5.18553e-10	0	0	6.58481e-07	3.11536e-08	0	0	38.39
Rep_1	High	Unambiguous	[R].NGSQAFVHWQEPR.[A]	1xHexNAc(2)Hex(7) [N1]	3.77233e-07	2.944e-08	1	1	1	4	P30530	P30530 [345-357]		0	3096.27	13	FALSE		113.82	2.79764e+06		Peak Found	HexNAc(2)Hex(7)	0	345	High	18.44	985.1	733	733	3.59122e-19	3.86665e-20	0	0	2.2609e-17	2.41681e-18	0	0	20.78
Rep_1	High	Unambiguous	[R].NGSQAFVHWQEPR.[A]	1xHexNAc(2)Hex(8) [N1]	2.67815e-07	2.944e-08	1	1	1	12	P30530	P30530 [345-357]		0	3258.32	13	FALSE		123.33			High	HexNAc(2)Hex(8)	0	345	High	19.72	1047	808.3	808.3	1.92051e-20	2.34638e-21	0	0	1.20908e-18	1.49516e-19	0	0	20.69
Rep_1	High	Unambiguous	[R].NGSQAFVHWQEPR.[A]	1xDeamidated [Q4]; 1xHexNAc(2)Hex(8) [N1]	1.36581e-05	2.944e-08	1	1	1	3	P30530	P30530 [345-357]		0	3259.31	13	FALSE		149.53	5082232		High	HexNAc(2)Hex(8)	0	345	High	9.15	557.9	386.6	112	7.08783e-10	3.85259e-11	0	0	4.46223e-08	2.43016e-09	0	0	22.53
Rep_1	High	Unambiguous	[K].MYATIYELKEDKSYNVTSVLFR.[K]	1xHexNAc(4)Hex(5)Fuc(1)NeuAc(1) [N15]	8.49195e-07	2.944e-08	1	1	1	6	P80188	P80188 [71-92]		2	4730.08	22	FALSE	Glycoprotein	23.05	103639480		Peak Found	HexNAc(4)Hex(5)Fuc(1)NeuAc(1)	0	71	High	15.75	800.6	450.2	47.7	1.77933e-16	1.68478e-17	0	0	1.1202e-14	1.04489e-15	0	0	58.47
Rep_1	High	Unambiguous	[R].QNKLDSFGPINPTLNTTYSFLTTFFK.[E]	1xHexNAc(2)Hex(8) [N15]	1.58028e-07	2.944e-08	1	1	1	28	P07686	P07686 [313-338]		1	4697.11	26	FALSE		24.76	99508096		High	HexNAc(2)Hex(8)	0	313	High	21.85	1136.3	809.5	217.2	1.41707e-22	1.62223e-23	0	0	8.92133e-21	1.01578e-21	0	0	88.6
Rep_1	High	Unambiguous	[R].QNKLDSFGPINPTLNTTYSFLTTFFK.[E]	1xDeamidated [N/Q]; 1xHexNAc(2)Hex(8) [N15]	3.67287e-05	2.944e-08	1	1	2	3	P07686	P07686 [313-338]		1	4698.09	26	FALSE				No Quan Values	High	HexNAc(2)Hex(8)	1	313	High	7.5	481.2	371.4	9.2	3.13037e-08	1.69538e-09	0	0	1.97076e-06	1.02439e-07	0	0
Rep_1	High	Unambiguous	[R].QNKLDSFGPINPTLNTTYSFLTTFFK.[E]	1xHexNAc(2)Hex(9) [N15]	4.11985e-06	2.944e-08	1	1	1	7	P07686	P07686 [313-338]		1	4859.16	26	FALSE		71.98	10765996		High	HexNAc(2)Hex(9)	0	313	High	11.58	602.2	463	136.1	2.64982e-12	1.94735e-13	0	0	1.66822e-10	1.1918e-11	0	0	88.56
Rep_1	High	Unambiguous	[K].QNISVTLR.[T]	1xHexNAc(2)Hex(5) [N2]	9.33124e-05	2.944e-08	1	1	1	17	Q9H5V8	Q9H5V8 [511-518]		0	2146.96	8	FALSE	Glycoprotein	32.96	5.31989e+07		Peak Found	HexNAc(2)Hex(5)	0	511	High	6.16	516.1	223.6	223.6	6.86462e-07	3.7102e-08	0	0	4.32152e-05	4.28293e-05	4.28004e-05	0.000115002	16.21
Rep_1	High	Unambiguous	[K].QNISVTLR.[T]	1xHexNAc(2)Hex(6) [N2]	3.90489e-05	2.944e-08	1	1	1	24	Q9H5V8	Q9H5V8 [511-518]		0	2309.01	8	FALSE	Glycoprotein	56.04	42258732		Peak Found	HexNAc(2)Hex(6)	0	511	High	7.41	567.2	265.2	265.2	3.88082e-08	2.09362e-09	0	0	2.44321e-06	1.26911e-07	0	0	16.56
Rep_1	High	Unambiguous	[K].QNISVTLR.[T]	1xHexNAc(2)Hex(8) [N2]	4.39544e-05	2.944e-08	1	1	1	37	Q9H5V8	Q9H5V8 [511-518]		0	2633.12	8	FALSE	Glycoprotein	45.32	69492963		Peak Found	HexNAc(2)Hex(8)	0	511	High	7.23	556.8	263.8	263.8	5.84512e-08	3.17703e-09	0	0	3.67986e-06	1.24702e-05	1.23417e-05	6.58285e-05	16.1
Rep_1	High	Unambiguous	[R].QNKLDSFGPINPTLNTTYSFLTTFFK.[E]	1xHexNAc(2)Hex(7)Fuc(1) [N15]	4.46232e-05	2.944e-08	1	1	1	5	P07686	P07686 [313-338]		1	4681.11	26	FALSE					High	HexNAc(2)Hex(7)Fuc(1)	0	313	High	7.21	494.3	333.9	43	6.15553e-08	3.33905e-09	0	0	3.87528e-06	1.24702e-05	1.23069e-05	6.55652e-05	93.31
Rep_1	High	Unambiguous	[K].QNNGAFNETLFR.[N]	1xHexNAc(2)Hex(5) [N7]	1.38141e-06	2.944e-08	1	1	1	9	P02786	P02786 [721-732]		0	2627.1	12	FALSE	Glycoprotein	94.48	7.02945e+07		Peak Found	HexNAc(2)Hex(5)	0	721	High	14.33	750.8	517.4	517.4	4.72103e-15	4.23922e-16	0	0	2.97218e-13	2.6669e-14	0	0	30.66
Rep_1	High	Unambiguous	[K].QNNGAFNETLFR.[N]	1xHexNAc(2)Hex(6) [N7]	8.92551e-07	2.944e-08	1	1	1	9	P02786	P02786 [721-732]		0	2789.15	12	FALSE	Glycoprotein	68.58	5.38567e+06		Peak Found	HexNAc(2)Hex(6)	0	721	High	15.6	822.2	494.6	494.6	2.52471e-16	2.66239e-17	0	0	1.58946e-14	1.66499e-15	0	0	30.54
Rep_1	High	Unambiguous	[K].QNNGAFNETLFR.[N]	1xDeamidated [N3]; 1xHexNAc(2)Hex(6) [N7]	1.79955e-05	2.944e-08	1	1	1	3	P02786	P02786 [721-732]		0	2790.14	12	FALSE	Glycoprotein		1.43692e+06		Peak Found	HexNAc(2)Hex(6)	0	721	High	8.66	560.4	347.2	69.1	2.17549e-09	1.04536e-10	0	0	1.36961e-07	6.40771e-09	0	0	33.72
Rep_1	High	Unambiguous	[K].QNNGAFNETLFR.[N]	1xHexNAc(2)Hex(7) [N7]	7.06071e-07	2.944e-08	1	1	1	16	P02786	P02786 [721-732]		0	2951.2	12	FALSE	Glycoprotein	39.72	49539440		High	HexNAc(2)Hex(7)	0	721	High	16.33	857.6	585.6	585.6	4.72103e-17	4.6684e-18	0	0	2.97218e-15	2.9225e-16	0	0	30.14
Rep_1	High	Unambiguous	[K].QNNGAFNETLFR.[N]	1xDeamidated [N]; 1xHexNAc(2)Hex(7) [N7]	1.80561e-06	2.944e-08	1	1	2	20	P02786	P02786 [721-732]		0	2952.19	12	FALSE	Glycoprotein	42.94	10652733		High	HexNAc(2)Hex(7)	0	721	High	13.6	736.5	453.5	87.4	2.52471e-14	2.35916e-15	0	0	1.58946e-12	1.47414e-13	0	0	33.35
Rep_1	High	Unambiguous	[K].QNNGAFNETLFR.[N]	1xHexNAc(2)Hex(8) [N7]	8.92551e-07	2.944e-08	1	1	1	32	P02786	P02786 [721-732]		0	3113.26	12	FALSE	Glycoprotein	42.62	5.56194e+07		High	HexNAc(2)Hex(8)	0	721	High	15.6	809	522.7	522.7	2.52471e-16	2.67958e-17	0	0	1.58946e-14	1.67591e-15	0	0	30.08
Rep_1	High	Unambiguous	[K].QNNGAFNETLFR.[N]	1xDeamidated [N/Q]; 1xHexNAc(2)Hex(8) [N7]	1.80561e-06	2.944e-08	1	1	3	47	P02786	P02786 [721-732]		0	3114.24	12	FALSE	Glycoprotein	45.24	2.32826e+07		High	HexNAc(2)Hex(8)	0	721	High	13.6	709.1	447.7	84.7	2.52471e-14	2.35849e-15	0	0	1.58946e-12	1.47371e-13	0	0	33.2
Rep_1	High	Unambiguous	[K].QNNGAFNETLFR.[N]	1xHexNAc(1) [N7]	2.54629e-06	2.944e-08	1	1	1	3	P02786	P02786 [721-732]		0	1613.76	12	FALSE	Glycoprotein	48.24	487604		Peak Found	HexNAc(1)	0	721	High	12.72	682.7	553.7	553.7	1.92051e-13	1.50728e-14	0	0	1.20908e-11	9.21481e-13	0	0	30.35
Rep_1	High	Unambiguous	[R].QNKLDSFGPINPTLNTTYSFLTTFFK.[E]	1xDeamidated [N/Q]; 1xHexNAc(2)Hex(7) [N15]	2.21718e-06	2.944e-08	1	1	2	2	P07686	P07686 [313-338]		1	4536.04	26	FALSE				No Quan Values	High	HexNAc(2)Hex(7)	1	313	High	13.06	708.3	594.3	247.6	8.62216e-14	6.31541e-15	0	0	5.42819e-12	3.90096e-13	0	0
Rep_1	High	Unambiguous	[R].QNKLDSFGPINPTLNTTYSFLTTFFK.[E]	1xHexNAc(2)Hex(7) [N15]	2.6948e-06	2.944e-08	1	1	1	6	P07686	P07686 [313-338]		1	4535.05	26	FALSE		58.64	10810586		High	HexNAc(2)Hex(7)	0	313	High	12.58	687.2	571.5	111.7	2.64982e-13	2.25267e-14	0	0	1.66822e-11	1.38658e-12	0	0	89.27
Rep_1	High	Unambiguous	[R].QMACTPISCPGELCPQDNGTACGSR.[C]	4xCarbamidomethyl [C4; C9; C14; C22]; 1xHexNAc(4)Hex(4)NeuAc(2) [N18]	4.18834e-05	2.944e-08	1	1	1	6	Q13751	Q13751 [793-817]		0	4809.86	25	FALSE	Glycoprotein	138.9	16787192		Peak Found	HexNAc(4)Hex(4)NeuAc(2)	0	793	High	7.31	498.8	348.3	17.2	4.95027e-08	2.64489e-09	0	0	3.11649e-06	1.61645e-07	0	0	46.46
Rep_1	High	Unambiguous	[R].QMACTPISCPGELCPQDNGTACGSR.[C]	4xCarbamidomethyl [C4; C9; C14; C22]; 1xHexNAc(4)Hex(5)Fuc(1)NeuAc(1) [N18]; 1xOxidation [M2]; 1xHexNAc(4)Hex(4)Fuc(2)NeuAc(1) [N18]	2.59409e-07	2.944e-08	1	1	2	24	Q13751	Q13751 [793-817]		0	4826.87	25	FALSE	Glycoprotein	88.26	3.45723e+06		Peak Found	HexNAc(4)Hex(5)Fuc(1)NeuAc(1)	0	793	High	19.84	1023	891	56	1.44763e-20	1.63353e-21	0	0	9.11373e-19	1.0399e-19	0	0	34.64
Rep_1	High	Unambiguous	[K].QNNGAFNETLFR.[N]	1xHexNAc(2)Hex(9) [N7]	9.76887e-07	2.944e-08	1	1	1	16	P02786	P02786 [721-732]		0	3275.31	12	FALSE	Glycoprotein	47.05	7.01944e+06		High	HexNAc(2)Hex(9)	0	721	High	15.33	805.8	516.9	516.9	4.72103e-16	4.54188e-17	0	0	2.97218e-14	2.84021e-15	0	0	30.57
Rep_1	High	Unambiguous	[K].QNNGAFNETLFR.[N]	1xDeamidated [N/Q]; 1xHexNAc(2)Hex(9) [N7]	1.38141e-06	2.944e-08	1	1	2	15	P02786	P02786 [721-732]		0	3276.29	12	FALSE	Glycoprotein	57.91	2.99465e+06		Peak Found	HexNAc(2)Hex(9)	0	721	High	14.33	763.2	487.8	128.4	4.72103e-15	4.21735e-16	0	0	2.97218e-13	2.65299e-14	0	0	33.3
Rep_1	High	Unambiguous	[R].QNPSTTVGNLASVVSILSNISSLSLASHFR.[V]	1xHexNAc(2)Hex(6) [N19]	1.55413e-07	2.944e-08	1	1	1	5	Q5T601	Q5T601 [336-365]		0	4478.12	30	FALSE	Glycoprotein	41.66	29267361		High	HexNAc(2)Hex(6)	1	336	High	21.92	1139.7	921.9	252.6	1.20314e-22	1.24752e-23	0	0	7.57455e-21	7.776e-22	0	0	92.66
Rep_1	High	Unambiguous	[R].QNPSTTVGNLASVVSILSNISSLSLASHFR.[V]	1xHexNAc(2)Hex(6)Fuc(1) [N19]	3.59941e-06	2.944e-08	1	1	1	4	Q5T601	Q5T601 [336-365]		0	4624.18	30	FALSE	Glycoprotein	77.46	1.13269e+08		High	HexNAc(2)Hex(6)Fuc(1)	-1	336	High	11.89	662.2	535.6	535.6	1.29968e-12	8.76122e-14	0	0	8.1823e-11	5.20198e-12	0	0	94.12
Rep_1	High	Unambiguous	[R].QNPSTTVGNLASVVSILSNISSLSLASHFR.[V]	1xHexNAc(2)Hex(7) [N19]	1.22789e-07	2.944e-08	1	1	1	16	Q5T601	Q5T601 [336-365]		0	4640.17	30	FALSE	Glycoprotein	35.68	1.33791e+08		High	HexNAc(2)Hex(7)	1	336	High	22.95	1174.1	988.2	220.4	1.12624e-23	1.04688e-24	0	0	7.09036e-22	6.55118e-23	0	0	92.36
Rep_1	High	Unambiguous	[R].QNPSTTVGNLASVVSILSNISSLSLASHFR.[V]	1xDeamidated [N9]; 1xHexNAc(2)Hex(7) [N19]	4.4429e-06	2.944e-08	1	1	1	4	Q5T601	Q5T601 [336-365]		0	4641.16	30	FALSE	Glycoprotein	52.21	5057771		High	HexNAc(2)Hex(7)	1	336	High	11.41	642.6	518.2	179.2	3.91488e-12	2.70552e-13	0	0	2.46466e-10	1.66478e-11	0	0	93.25
Rep_1	High	Unambiguous	[R].QNPSTTVGNLASVVSILSNISSLSLASHFR.[V]	1xHexNAc(2)Hex(8) [N19]	1.16317e-07	2.944e-08	1	1	1	21	Q5T601	Q5T601 [336-365]		0	4802.22	30	FALSE	Glycoprotein	27.52	3.20888e+08		High	HexNAc(2)Hex(8)	0	336	High	23.19	1171.7	908.1	254.6	6.43417e-24	5.15259e-25	0	0	4.05071e-22	3.19342e-23	0	0	92.08
Rep_1	High	Unambiguous	[R].QNPSTTVGNLASVVSILSNISSLSLASHFR.[V]	1xHexNAc(2)Hex(8)Fuc(1) [N19]	8.19522e-05	2.944e-08	1	1	1	2	Q5T601	Q5T601 [336-365]		0	4948.28	30	FALSE	Glycoprotein	77.23	4.1174e+06		Peak Found	HexNAc(2)Hex(8)Fuc(1)	0	336	High	6.34	405.8	271.7	37	4.55199e-07	2.49648e-08	0	0	2.86568e-05	3.44005e-05	3.28332e-05	5.86958e-05	94.19
Rep_1	High	Unambiguous	[R].QNPSTTVGNLASVVSILSNISSLSLASHFR.[V]	1xHexNAc(2)Hex(9) [N19]	1.07392e-07	2.944e-08	1	1	1	9	Q5T601	Q5T601 [336-365]		0	4964.28	30	FALSE	Glycoprotein	42.59	6.08584e+07		High	HexNAc(2)Hex(9)	0	336	High	23.55	1234.4	1042.4	260.5	2.78822e-24	2.62984e-25	0	0	1.75536e-22	1.65727e-23	0	0	91.98
Rep_1	High	Unambiguous	[K].QNSTMFSLTPENSWTPK.[A]	1xHexNAc(2)Hex(9) [N2]	2.19879e-07	2.944e-08	1	1	1	4	Q6YHK3	Q6YHK3 [512-528]		0	3832.55	17	FALSE	Glycoprotein	106.72	6007474		Peak Found	HexNAc(2)Hex(9)	0	512	High	20.49	1085.5	821.8	517.4	3.24972e-21	3.16962e-22	0	0	2.0459e-19	1.98237e-20	0	0	45.03
Rep_1	High	Unambiguous	[K].QNNQVAIVYNITLDADGFSSR.[V]	1xDeamidated [Q4]; 1xHexNAc(2)Hex(6) [N10]	5.1067e-06	2.944e-08	1	1	1	8	P17301	P17301 [690-710]		0	3704.61	21	FALSE		85.05	6.00603e+06		Peak Found	HexNAc(2)Hex(6)	0	690	High	11.1	626.1	423.3	48.2	7.92664e-12	4.59278e-13	0	0	4.99031e-10	2.80852e-11	0	0	58.39
Rep_1	High	Unambiguous	[K].QNNQVAIVYNITLDADGFSSR.[V]	1xHexNAc(2)Hex(7) [N10]	2.55956e-07	2.944e-08	1	1	1	21	P17301	P17301 [690-710]		0	3865.68	21	FALSE		5.27	4.6173e+06		Peak Found	HexNAc(2)Hex(7)	0	690	High	19.89	1001.8	876.4	876.4	1.28486e-20	1.35547e-21	0	0	8.08899e-19	8.6471e-20	0	0	58.81
Rep_1	High	Unambiguous	[K].QNNQVAIVYNITLDADGFSSR.[V]	1xDeamidated [Q]; 1xHexNAc(2)Hex(7) [N10]	3.28392e-06	2.944e-08	1	1	2	13	P17301	P17301 [690-710]		0	3866.66	21	FALSE		39.39	364532		Peak Found	HexNAc(2)Hex(7)	0	690	High	12.1	686.3	566.4	49.9	7.92664e-13	5.15134e-14	0	0	4.99031e-11	3.156e-12	0	0	58.52
Rep_1	High	Unambiguous	[K].QNNQVAIVYNITLDADGFSSR.[V]	1xHexNAc(2)Hex(8) [N10]	1.9894e-07	2.944e-08	1	1	1	93	P17301	P17301 [690-710]		0	4027.73	21	FALSE		64.1	1.8668e+07		Peak Found	HexNAc(2)Hex(8)	1	690	High	20.89	1087.4	932.9	483	1.28486e-21	1.33109e-22	0	0	8.08899e-20	8.47281e-21	0	0	58.56
Rep_1	High	Unambiguous	[K].QNNQVAIVYNITLDADGFSSR.[V]	1xHexNAc(6)Hex(3) [N10]	1.8138e-06	2.944e-08	1	1	1	4	P17301	P17301 [690-710]		0	4029.78	21	FALSE		55.44	14581800		Peak Found	HexNAc(6)Hex(3)	-1	690	High	13.59	789.9	595.3	0.4	2.59537e-14	2.45635e-15	0	0	1.63395e-12	1.537e-13	0	0	63.24
Rep_1	High	Unambiguous	[K].QLSCVANQNGSQADCELGNPFKR.[N]	2xCarbamidomethyl [C4; C15]; 1xHexNAc(3)Hex(4)NeuAc(1)Fuc(1) [N9]; 1xHexNAc(3)Hex(4)Fuc(1)NeuAc(1) [N9]	3.01673e-07	2.944e-08	1	1	2	14	P23229	P23229 [762-784]		1	4287.79	23	FALSE	Glycoprotein	62.29	6642423		High	HexNAc(3)Hex(4)NeuAc(1)Fuc(1)	0	762	High	19.26	1009.7	579.4	256.7	5.43302e-20	5.11722e-21	0	0	3.42042e-18	3.16431e-19	0	0	33.96
Rep_1	High	Unambiguous	[K].QLSCVANQNGSQADCELGNPFKR.[N]	2xCarbamidomethyl [C4; C15]; 1xHexNAc(2)Hex(8) [N9]	6.59218e-08	2.944e-08	1	1	1	34	P23229	P23229 [762-784]		1	4295.77	23	FALSE	Glycoprotein	49.69	8.29845e+06		High	HexNAc(2)Hex(8)	1	762	High	25.9	1326.1	1029.8	319.7	1.25375e-26	1.45287e-27	0	0	7.89317e-25	9.09502e-26	0	0	28.85
Rep_1	High	Unambiguous	[K].QLSCVANQNGSQADCELGNPFKR.[N]	2xCarbamidomethyl [C4; C15]; 1xHexNAc(4)Hex(5)Fuc(1) [N9]	1.56067e-07	2.944e-08	1	1	1	20	P23229	P23229 [762-784]		1	4361.83	23	FALSE	Glycoprotein	67.06	3.42182e+06		High	HexNAc(4)Hex(5)Fuc(1)	0	762	High	21.9	1103.1	837.9	265.2	1.25374e-22	1.29011e-23	0	0	7.89305e-21	8.07453e-22	0	0	29.08
Rep_1	High	Unambiguous	[K].QLSCVANQNGSQADCELGNPFKR.[N]	2xCarbamidomethyl [C4; C15]; 2xDeamidated [N7; Q]; 1xHexNAc(4)Hex(5)Fuc(1) [N9]	7.8403e-05	2.944e-08	1	1	2	2	P23229	P23229 [762-784]		1	4363.8	23	FALSE	Glycoprotein	22.75	119826552		Peak Found	HexNAc(4)Hex(5)Fuc(1)	1	762	High	6.4	416.2	327.5	21.4	3.95285e-07	2.16903e-08	0	0	2.48851e-05	3.44005e-05	3.30943e-05	5.91681e-05	33.6
Rep_1	High	Unambiguous	[K].QLSCVANQNGSQADCELGNPFKR.[N]	2xCarbamidomethyl [C4; C15]; 1xHexNAc(2)Hex(9) [N9]	5.717e-08	2.944e-08	1	1	1	15	P23229	P23229 [762-784]		1	4457.82	23	FALSE	Glycoprotein	74.57	1.35496e+06		High	HexNAc(2)Hex(9)	0	762	High	26.63	1355.9	1049.2	280.7	2.34458e-27	2.41985e-28	0	0	1.47606e-25	1.52317e-26	0	0	30.1
Rep_1	High	Unambiguous	[K].QLSCVANQNGSQADCELGNPFKR.[N]	2xCarbamidomethyl [C4; C15]; 1xHexNAc(3)Hex(6)NeuAc(1) [N9]	4.39819e-07	2.944e-08	1	1	1	8	P23229	P23229 [762-784]		1	4465.84	23	FALSE	Glycoprotein	41.43	21002316		Peak Found	HexNAc(3)Hex(6)NeuAc(1)	0	762	High	17.9	910.2	580.1	211	1.25374e-18	1.19926e-19	0	0	7.89305e-17	7.44136e-18	0	0	34.85
Rep_1	High	Unambiguous	[K].QLSCVANQNGSQADCELGNPFKR.[N]	2xCarbamidomethyl [C4; C15]; 1xHexNAc(4)Hex(5)NeuAc(1) [N9]	2.71893e-07	2.944e-08	1	1	1	7	P23229	P23229 [762-784]		1	4506.87	23	FALSE	Glycoprotein	23.25	1.03878e+07		Peak Found	HexNAc(4)Hex(5)NeuAc(1)	0	762	High	19.66	1048.1	755.1	61.6	2.19454e-20	2.52785e-21	0	0	1.3816e-18	1.60038e-19	0	0	34.58
Rep_1	High	Unambiguous	[K].QLSCVANQNGSQADCELGNPFKR.[N]	2xCarbamidomethyl [C4; C15]; 1xHexNAc(2)Hex(7)Fuc(1) [N9]	8.75744e-06	2.944e-08	1	1	1	4	P23229	P23229 [762-784]		1	4279.77	23	FALSE	Glycoprotein		5354434		Peak Found	HexNAc(2)Hex(7)Fuc(1)	0	762	High	9.99	591.1	398.2	56.1	1.02993e-10	5.57023e-12	0	0	6.48406e-09	3.43123e-10	0	0	41.35
Rep_1	High	Unambiguous	[K].QLSCVANQNGSQADCELGNPFKR.[N]	2xCarbamidomethyl [C4; C15]; 1xHexNAc(4)Hex(4)NeuAc(2) [N9]	2.11053e-05	2.944e-08	1	1	1	24	P23229	P23229 [762-784]		1	4635.91	23	FALSE	Glycoprotein	13.07	18699968		Peak Found	HexNAc(4)Hex(4)NeuAc(2)	0	762	High	8.39	576	368.5	13.2	4.05965e-09	1.97151e-10	0	0	2.5558e-07	1.18863e-08	0	0	47.47
Rep_1	High	Unambiguous	[K].QLSCVANQNGSQADCELGNPFK.[R]	2xCarbamidomethyl [C4; C15]; 1xHexNAc(2)Hex(8) [N9]	1.26102e-07	2.944e-08	1	1	1	4	P23229	P23229 [762-783]		0	4139.67	22	FALSE	Glycoprotein	40.72	2602310		Peak Found	HexNAc(2)Hex(8)	1	762	High	22.83	1163.2	910.6	118.4	1.47994e-23	1.56793e-24	0	0	9.31716e-22	9.86337e-23	0	0	35.7
Rep_1	High	Unambiguous	[K].QLSCVANQNGSQADCELGNPFKR.[N]	2xCarbamidomethyl [C4; C15]; 1xHexNAc(1)Fuc(1) [N9]	9.71107e-08	2.944e-08	1	1	1	2	P23229	P23229 [762-784]		1	2942.33	23	FALSE	Glycoprotein	20.94	14242027		Peak Found	HexNAc(1)Fuc(1)	0	762	High	24.02	1200.5	1001.8	1001.8	9.53698e-25	9.25584e-26	0	0	6.00412e-23	5.80451e-24	0	0	30.17
Rep_1	High	Unambiguous	[K].QLSCVANQNGSQADCELGNPFKR.[N]	2xCarbamidomethyl [C4; C15]; 1xHexNAc(3)Hex(4)Fuc(1) [N9]	9.676e-07	2.944e-08	1	1	1	4	P23229	P23229 [762-784]		1	3996.7	23	FALSE	Glycoprotein	66.38	29241920		Peak Found	HexNAc(3)Hex(4)Fuc(1)	0	762	High	15.35	801.9	554.3	554.3	4.42086e-16	4.32318e-17	0	0	2.78321e-14	2.70798e-15	0	0	29.41
Rep_1	High	Unambiguous	[K].QLSCVANQNGSQADCELGNPFKR.[N]	2xCarbamidomethyl [C4; C15]; 1xHexNAc(2)Hex(7) [N9]	9.96166e-08	2.944e-08	1	1	1	17	P23229	P23229 [762-784]		1	4133.72	23	FALSE	Glycoprotein	30.34	6.58957e+07		High	HexNAc(2)Hex(7)	0	762	High	23.9	1239.5	950.3	278.8	1.25374e-24	1.22783e-25	0	0	7.89305e-23	7.62373e-24	0	0	29.16
Rep_1	High	Unambiguous	[K].QLSCVANQNGSQADCELGNPFKR.[N]	2xCarbamidomethyl [C4; C15]; 1xHexNAc(4)Hex(4)Fuc(2)NeuAc(1) [N9]	5.06175e-05	2.944e-08	1	1	1	4	P23229	P23229 [762-784]		1	4636.93	23	FALSE	Glycoprotein	54.76	18699968		Peak Found	HexNAc(4)Hex(4)Fuc(2)NeuAc(1)	-1	762	High	7.03	491.1	360	360	9.44039e-08	5.158e-09	0	0	5.94328e-06	2.41505e-05	2.39992e-05	6.41149e-05	47.47
Rep_1	High	Unambiguous	[K].QLSCVANQNGSQADCELGNPFKR.[N]	2xCarbamidomethyl [C4; C15]; 1xDeamidated [N/Q]; 1xHexNAc(4)Hex(5)Fuc(1)NeuAc(1) [N9]	2.40076e-06	2.944e-08	1	1	4	11	P23229	P23229 [762-784]		1	4653.91	23	FALSE	Glycoprotein	66.83	1.46705e+06		Peak Found	HexNAc(4)Hex(5)Fuc(1)NeuAc(1)	-1	762	High	12.86	714.2	477.6	14.8	1.36978e-13	1.0287e-14	0	0	8.62364e-12	6.29731e-13	0	0	34.45
Rep_1	High	Unambiguous	[K].QLVLNLTGNTLCAGGASDEK.[L]	1xCarbamidomethyl [C12]; 1xDeamidated [N/Q]; 1xHexNAc(4)Hex(5)Fuc(1)NeuAc(1) [N5]	1.18629e-06	2.944e-08	1	1	2	3	O00592	O00592 [356-375]		0	4121.75	20	FALSE	Glycoprotein	64.91	1611267		Peak Found	HexNAc(4)Hex(5)Fuc(1)NeuAc(1)	-1	356	High	14.76	830.7	633.1	59	1.74905e-15	1.5579e-16	0	0	1.10114e-13	9.68604e-15	0	0	49.3
Rep_1	High	Unambiguous	[K].QLVLNLTGNTLCAGGASDEK.[L]	1xCarbamidomethyl [C12]; 1xHexNAc(4)Hex(5)Fuc(2)NeuAc(1) [N5]	1.06238e-06	2.944e-08	1	1	1	10	O00592	O00592 [356-375]		0	4266.82	20	FALSE	Glycoprotein	82.98	106333		Peak Found	HexNAc(4)Hex(5)Fuc(2)NeuAc(1)	0	356	High	15.08	831.4	601.8	5.2	8.3634e-16	6.64038e-17	0	0	5.26528e-14	4.12042e-15	0	0	49.04
Rep_1	High	Unambiguous	[K].QLVLNLTGNTLCAGGASDEK.[L]	1xCarbamidomethyl [C12]; 1xHexNAc(4)Hex(5)Fuc(1)NeuAc(2) [N5]	8.86244e-07	2.944e-08	1	1	1	21	O00592	O00592 [356-375]		0	4411.86	20	FALSE	Glycoprotein	1.85	2.803e+06		Peak Found	HexNAc(4)Hex(5)Fuc(1)NeuAc(2)	0	356	High	15.62	822	624.4	7.7	2.4026e-16	2.48991e-17	0	0	1.51258e-14	1.55857e-15	0	0	56.1
Rep_1	High	Unambiguous	[K].QLVLNLTGNTLCAGGASDEKLISLICR.[A]	2xCarbamidomethyl [C12; C26]; 1xHexNAc(4)Hex(4)NeuAc(2) [N5]	2.39704e-06	2.944e-08	1	1	1	7	O00592	O00592 [356-382]		1	4959.25	27	FALSE	Glycoprotein	110.37	3.21244e+06		Peak Found	HexNAc(4)Hex(4)NeuAc(2)	0	356	High	12.87	674.7	457.9	17.2	1.35755e-13	1.01838e-14	0	0	8.54661e-12	6.23111e-13	0	0	84.33
Rep_1	High	Unambiguous	[K].QLVLNLTGNTLCAGGASDEKLISLICR.[A]	2xCarbamidomethyl [C12; C26]; 1xHexNAc(4)Hex(5)Fuc(1)NeuAc(1) [N5]	8.12784e-08	2.944e-08	1	1	1	12	O00592	O00592 [356-382]		1	4976.26	27	FALSE	Glycoprotein	66.2	13155237		High	HexNAc(4)Hex(5)Fuc(1)NeuAc(1)	0	356	High	24.87	1276.5	1057.6	53.3	1.35755e-25	1.51268e-26	0	0	8.54662e-24	9.49812e-25	0	0	72.03
Rep_1	High	Unambiguous	[K].QLVLNLTGNTLCAGGASDEK.[L]	1xCarbamidomethyl [C12]; 1xHexNAc(4)Hex(5)Fuc(1)NeuAc(1) [N5]	3.59413e-07	2.944e-08	1	1	1	28	O00592	O00592 [356-375]		0	4120.76	20	FALSE	Glycoprotein	64.91	1611267		Peak Found	HexNAc(4)Hex(5)Fuc(1)NeuAc(1)	0	356	High	18.62	963.3	757.2	52.9	2.4026e-19	2.72952e-20	0	0	1.51258e-17	1.70802e-18	0	0	49.3
Rep_1	High	Unambiguous	[K].QLSCVANQNGSQADCELGNPFKR.[N]	2xCarbamidomethyl [C4; C15]; 1xHexNAc(4)Hex(5)Fuc(1)NeuAc(1) [N9]	2.71893e-07	2.944e-08	1	1	1	61	P23229	P23229 [762-784]		1	4652.92	23	FALSE	Glycoprotein	59.2	2.8718e+07		High	HexNAc(4)Hex(5)Fuc(1)NeuAc(1)	0	762	High	19.66	1007.3	683.1	53.2	2.19454e-20	2.52541e-21	0	0	1.3816e-18	1.59885e-19	0	0	33.57
Rep_1	High	Unambiguous	[K].QLSCVANQNGSQADCELGNPFKR.[N]	2xCarbamidomethyl [C4; C15]; 1xHexNAc(4)Hex(5)Fuc(1)NeuAc(1)Na(1) [N9]	3.62004e-06	2.944e-08	1	1	1	13	P23229	P23229 [762-784]		1	4674.91	23	FALSE	Glycoprotein	62.96	1.47298e+06		Peak Found	HexNAc(4)Hex(5)Fuc(1)NeuAc(1)Na(1)	1	762	High	11.87	670.2	467.7	70.8	1.33993e-12	9.32507e-14	0	0	8.43571e-11	5.59256e-12	0	0	33.61
Rep_1	High	Unambiguous	[K].QLVLNLTGNTLCAGGASDEK.[L]	1xCarbamidomethyl [C12]; 1xHexNAc(3)Hex(5)Fuc(1)NeuAc(1) [N5]	7.28921e-07	2.944e-08	1	1	1	4	O00592	O00592 [356-375]		0	3917.68	20	FALSE	Glycoprotein	49.87	8708932		Peak Found	HexNAc(3)Hex(5)Fuc(1)NeuAc(1)	0	356	High	16.23	898	728.3	728.3	5.95596e-17	5.3923e-18	0	0	3.74965e-15	3.35674e-16	0	0	49.77
Rep_1	High	Unambiguous	[K].QPGNMAGNFNLSLQGCDQDAQSPGILR.[L]	1xCarbamidomethyl [C16]; 1xHexNAc(2)Hex(8) [N10]; 1xOxidation [M5]; 1xHexNAc(2)Hex(7)Fuc(1) [N10]	1.61114e-07	2.944e-08	1	1	2	13	Q9H5V8	Q9H5V8 [301-327]		0	4590.92	27	FALSE	Glycoprotein	87.52	1.71937e+07		Peak Found	HexNAc(2)Hex(8)	0	301	High	21.77	1112.9	995.7	192.2	1.71191e-22	1.90571e-23	0	0	1.07776e-20	1.18785e-21	0	0	50.19
Rep_1	High	Unambiguous	[R].RAQFTFFNK.[T]	1xHexNAc(2)Hex(8) [N8]	4.60125e-05	2.944e-08	1	1	1	6	Q86SQ4	Q86SQ4 [743-751]		1	2861.19	9	FALSE	Glycoprotein		3.26065e+06		Peak Found	HexNAc(2)Hex(8)	0	743	High	7.17	502.3	224.7	224.7	6.83516e-08	3.68334e-09	0	0	4.30314e-06	1.24702e-05	1.22387e-05	6.52401e-05	20.43
Rep_1	High	Unambiguous	[R].RATVFANGSLLLTQVRPR.[N]	1xHexNAc(2)Hex(6) [N7]	8.67453e-06	2.944e-08	1	1	1	3	Q13308	Q13308 [277-294]		1	3377.63	18	FALSE	Glycoprotein	33.15	301057536		High	HexNAc(2)Hex(6)	0	277	High	10.01	571.6	556.2	556.2	9.86558e-11	5.22966e-12	0	0	6.21099e-09	3.21124e-10	0	0	35.99
Rep_1	High	Unambiguous	[R].RDHLLLPATTHNK.[T]	1xHexNAc(2)Hex(8) [N12]	0.000120888	2.944e-08	1	1	1	4	P18850	P18850 [573-585]		1	3218.42	13	FALSE	Glycoprotein	102.55	6.98373e+06		High	HexNAc(2)Hex(8)	0	573	High	5.81	441.5	191	191	1.54357e-06	8.1106e-08	0	0	9.71682e-05	8.22402e-05	8.19194e-05	0.000276197	12.59
Rep_1	High	Unambiguous	[R].RFANEYPNITR.[L]	1xHexNAc(4)Hex(5)Fuc(1)NeuAc(2) [N8]	3.54975e-05	2.944e-08	1	1	1	9	O75976	O75976 [515-525]		1	3731.53	11	FALSE	Glycoprotein	4.37	1.33615e+07		Peak Found	HexNAc(4)Hex(5)Fuc(1)NeuAc(2)	0	515	High	7.56	520.7	242.7	149.3	2.77499e-08	1.48602e-09	0	0	1.74703e-06	8.95037e-08	0	0	28.77
Rep_1	High	Unambiguous	[R].RGVFITNETGQPLIGK.[V]	1xHexNAc(2)Hex(6) [N7]	8.1434e-07	2.944e-08	1	1	1	7	P10253	P10253 [464-479]		1	3108.44	16	FALSE	Glycoprotein	11.06	134442340		High	HexNAc(2)Hex(6)	0	464	High	15.88	831.2	602	602	1.32198e-16	1.18984e-17	0	0	8.3227e-15	7.29254e-16	0	0	29.88
Rep_1	High	Unambiguous	[R].RGVFITNETGQPLIGK.[V]	1xHexNAc(2)Hex(7) [N7]	1.62566e-06	2.944e-08	1	1	1	5	P10253	P10253 [464-479]		1	3270.49	16	FALSE	Glycoprotein	53.36	18207660		Peak Found	HexNAc(2)Hex(7)	0	464	High	13.88	740.2	454.7	454.7	1.32198e-14	1.0283e-15	0	0	8.3227e-13	6.31504e-14	0	0	29.52
Rep_1	High	Unambiguous	[R].RHAELSFVFLTDGVTGNDSLHESAHSMR.[K]	1xHexNAc(2)Hex(7) [N17]	6.42682e-05	2.944e-08	1	1	1	1	P12110	P12110 [938-965]		1	4654.01	28	FALSE	Glycoprotein	78.9	4489438		Peak Found	HexNAc(2)Hex(7)	-1	938	High	6.68	495.1	270.8	270.8	2.08125e-07	1.15292e-08	0	0	1.31026e-05	3.44005e-05	3.43336e-05	6.12445e-05	47.48
Rep_1	High	Unambiguous	[R].RHAELSFVFLTDGVTGNDSLHESAHSMR.[K]	1xHexNAc(2)Hex(8) [N17]	1.35724e-06	2.944e-08	1	1	1	2	P12110	P12110 [938-965]		1	4816.07	28	FALSE	Glycoprotein	21.87	34777930		High	HexNAc(2)Hex(8)	0	938	High	14.38	767.2	511.2	511.2	4.21384e-15	3.85295e-16	0	0	2.65288e-13	2.42871e-14	0	0	49.29
Rep_1	High	Unambiguous	[R].RIAVDWESLGYNITR.[C]	1xHexNAc(2)Hex(9) [N12]	4.94267e-05	2.944e-08	1	1	1	2	Q15262	Q15262 [405-419]		1	3657.57	15	FALSE	Glycoprotein;Phosphatase		13016164		Peak Found	HexNAc(2)Hex(9)	0	405	High	7.06	482.1	238.6	238.6	8.71286e-08	4.78004e-09	0	0	5.48526e-06	2.41505e-05	2.41016e-05	6.43832e-05	46.7
Rep_1	High	Unambiguous	[R].RIGPGEPLELLCNVSGALPPAGR.[H]	1xCarbamidomethyl [C12]; 1xHexNAc(4)Hex(5)Fuc(1)NeuAc(1) [N13]	5.91361e-05	2.944e-08	1	1	1	3	Q969P0	Q969P0 [315-337]		1	4433.01	23	FALSE	Glycoprotein	43.22	4.30518e+06		Peak Found	HexNAc(4)Hex(5)Fuc(1)NeuAc(1)	1	315	High	6.8	428.5	207.9	48.1	1.58428e-07	8.76085e-09	0	0	9.97391e-06	2.41505e-05	2.32607e-05	6.21427e-05	64.75
Rep_1	High	Unambiguous	[R].RIGPGEPLELLCNVSGALPPAGR.[H]	1xCarbamidomethyl [C12]; 1xHexNAc(4)Hex(5)Fuc(2)NeuAc(1) [N13]	6.72404e-05	2.944e-08	1	1	1	14	Q969P0	Q969P0 [315-337]		1	4579.06	23	FALSE	Glycoprotein	93.12	4.47166e+06		Peak Found	HexNAc(4)Hex(5)Fuc(2)NeuAc(1)	1	315	High	6.62	440.1	247.6	31.7	2.41104e-07	1.35423e-08	0	0	1.51788e-05	3.44005e-05	3.40132e-05	6.07423e-05	64.16
Rep_1	High	Unambiguous	[K].RLKPLFNK.[S]	1xHexNAc(2)Hex(2) [N7]	1.98848e-05	2.944e-08	1	1	1	11	P20645	P20645 [51-58]		1	1745.91	8	FALSE	Glycoprotein	65.35	8.79313e+06		High	HexNAc(2)Hex(2)	0	51	High	8.49	538.6	538.6	538.6	3.22203e-09	1.53833e-10	0	0	2.02847e-07	9.35543e-09	0	0	12.44
Rep_1	High	Unambiguous	[K].RLKPLFNK.[S]	1xHexNAc(2)Hex(3) [N7]	1.37074e-05	2.944e-08	1	1	1	13	P20645	P20645 [51-58]		1	1907.96	8	FALSE	Glycoprotein	21.94	22262858		High	HexNAc(2)Hex(3)	0	51	High	9.14	572.1	547.9	547.9	7.19505e-10	3.89501e-11	0	0	4.52973e-08	2.45383e-09	0	0	10.01
Rep_1	High	Unambiguous	[K].RLKPLFNK.[S]	1xHexNAc(2)Hex(4) [N7]	1.48951e-05	2.944e-08	1	1	1	22	P20645	P20645 [51-58]		1	2070.01	8	FALSE	Glycoprotein	27.86	1.40182e+08		High	HexNAc(2)Hex(4)	0	51	High	8.99	546.2	520.2	520.2	1.01441e-09	5.26357e-11	0	0	6.38636e-08	3.30881e-09	0	0	10.15
Rep_1	High	Unambiguous	[K].RLKPLFNK.[S]	1xHexNAc(2)Hex(5) [N7]	1.73863e-05	2.944e-08	1	1	1	25	P20645	P20645 [51-58]		1	2232.06	8	FALSE	Glycoprotein	15.16	201168701		High	HexNAc(2)Hex(5)	0	51	High	8.72	541.2	452.3	452.3	1.89688e-09	9.01389e-11	0	0	1.1942e-07	5.56208e-09	0	0	14.32
Rep_1	High	Unambiguous	[R].QVTQEMLNHTIAIR.[F]	1xHexNAc(2)Hex(7) [N8]	1.29549e-06	2.944e-08	1	1	1	5	Q14517	Q14517 [3633-3646]		0	3194.4	14	FALSE	Glycoprotein	94.28	5.55546e+06		High	HexNAc(2)Hex(7)	0	3633	High	14.51	760.5	408.1	408.1	3.11699e-15	2.96436e-16	0	0	1.96234e-13	1.86615e-14	0	0	28.37
Rep_1	High	Unambiguous	[R].QVTQEMLNHTIAIR.[F]	1xHexNAc(2)Hex(8) [N8]	7.55443e-07	2.944e-08	1	1	1	2	Q14517	Q14517 [3633-3646]		0	3356.46	14	FALSE	Glycoprotein	90.06	3.50838e+06		Peak Found	HexNAc(2)Hex(8)	0	3633	High	16.11	883.6	567	503.5	7.71673e-17	6.65781e-18	0	0	4.85816e-15	4.11025e-16	0	0	29.8
Rep_1	High	Unambiguous	[R].QVTQEMLNHTIAIR.[F]	1xHexNAc(2)Hex(9) [N8]	4.59567e-07	2.944e-08	1	1	1	5	Q14517	Q14517 [3633-3646]		0	3518.51	14	FALSE	Glycoprotein	100.12	1.35342e+07		High	HexNAc(2)Hex(9)	0	3633	High	17.75	938.1	568.5	568.5	1.78073e-18	1.93715e-19	0	0	1.12108e-16	1.21237e-17	0	0	28.58
Rep_1	High	Unambiguous	[R].QVVENMTR.[A]	1xHexNAc(2)Hex(3) [N5]	8.37779e-06	2.944e-08	1	1	1	3	P10253	P10253 [386-393]		0	1868.81	8	FALSE	Glycoprotein	37.16	150765840		High	HexNAc(2)Hex(3)	0	386	High	10.07	600.8	363.8	359.4	8.42295e-11	4.28988e-12	0	0	5.30277e-09	2.61342e-10	0	0	9.3
Rep_1	High	Unambiguous	[R].QVVENMTR.[A]	1xHexNAc(2)Hex(4) [N5]	2.41304e-05	2.944e-08	1	1	1	9	P10253	P10253 [386-393]		0	2030.86	8	FALSE	Glycoprotein				High	HexNAc(2)Hex(4)	0	386	High	8.17	555.7	344	319.5	6.76857e-09	3.26602e-10	0	0	4.26124e-07	1.96199e-08	0	0	9.09
Rep_1	High	Unambiguous	[R].QVVENMTR.[A]	1xHexNAc(2)Hex(5) [N5]	2.71113e-05	2.944e-08	1	1	1	8	P10253	P10253 [386-393]		0	2192.91	8	FALSE	Glycoprotein	120.88	4.30739e+06		High	HexNAc(2)Hex(5)	0	386	High	7.98	542.7	312.5	312.5	1.04593e-08	5.18423e-10	0	0	6.58481e-07	3.1145e-08	0	0	8.85
Rep_1	High	Unambiguous	[K].QWQISSGQGTPSTTNSTSSTPSSPTITSAAGYDGK.[A]	1xHexNAc(1) [N15]	5.09187e-07	2.944e-08	1	1	1	4	O15164	O15164 [568-602]		0	3690.69	35	FALSE		13.72	59827122		High	HexNAc(1)	0	568	High	17.4	934.9	775.9	775.9	3.99338e-18	4.05295e-19	0	0	2.51408e-16	2.51951e-17	0	0	37.46
Rep_1	High	Unambiguous	[K].QWQISSGQGTPSTTNSTSSTPSSPTITSAAGYDGK.[A]	1xDeamidated [Q8]; 1xHexNAc(1) [N15]	2.03815e-06	2.944e-08	1	1	1	2	O15164	O15164 [568-602]		0	3691.67	35	FALSE		40.67	9531522		High	HexNAc(1)	0	568	High	13.28	713.8	589.2	139.5	5.24167e-14	4.32247e-15	0	0	3.29996e-12	2.70515e-13	0	0	37.82
Rep_1	High	Unambiguous	[K].QWQISSGQGTPSTTNSTSSTPSSPTITSAAGYDGK.[A]	1xHexNAc(2) [N15]	2.02377e-07	2.944e-08	1	1	1	8	O15164	O15164 [568-602]		0	3893.77	35	FALSE		74.65	14751120		High	HexNAc(2)	0	568	High	20.82	1099.5	1031.8	1031.8	1.50793e-21	1.68195e-22	0	0	9.49335e-20	1.06816e-20	0	0	36.97
Rep_1	High	Unambiguous	[K].QWQISSGQGTPSTTNSTSSTPSSPTITSAAGYDGK.[A]	1xDeamidated [Q8]; 1xHexNAc(2) [N15]	7.1761e-07	2.944e-08	1	1	1	7	O15164	O15164 [568-602]		0	3894.75	35	FALSE		74.45	30504258		High	HexNAc(2)	0	568	High	16.27	853.8	711	171.8	5.31469e-17	5.00794e-18	0	0	3.34593e-15	3.12168e-16	0	0	37.26
Rep_1	High	Unambiguous	[K].RLKPLFNK.[S]	1xHexNAc(2)Hex(6) [N7]	1.69736e-05	2.944e-08	1	1	1	34	P20645	P20645 [51-58]		1	2394.12	8	FALSE	Glycoprotein	12.09	321443631		High	HexNAc(2)Hex(6)	0	51	High	8.76	523	523	523	1.72308e-09	8.30904e-11	0	0	1.08478e-07	5.14243e-09	0	0	10.21
Rep_1	High	Unambiguous	[K].RLKPLFNK.[S]	1xHexNAc(2)Hex(8) [N7]	1.48278e-05	2.944e-08	1	1	1	51	P20645	P20645 [51-58]		1	2718.22	8	FALSE	Glycoprotein	20.17	5.9243e+08		High	HexNAc(2)Hex(8)	0	51	High	9	528.6	402.2	402.2	9.95723e-10	5.19912e-11	0	0	6.26869e-08	3.26683e-09	0	0	9.8
Rep_1	High	Unambiguous	[K].RNDAGSYECEIQNPASANR.[S]	1xCarbamidomethyl [C9]; 1xHexNAc(2)Hex(2) [N18]	2.2652e-06	2.944e-08	1	1	1	7	P40199	P40199 [207-225]		1	2882.21	19	FALSE		17.03	1.30686e+08		High	HexNAc(2)Hex(2)	0	207	High	13.01	664.3	425.6	425.6	9.77373e-14	7.30705e-15	0	0	6.15317e-12	4.49604e-13	0	0	17.99
Rep_1	High	Unambiguous	[K].RNDAGSYECEIQNPASANR.[S]	1xCarbamidomethyl [C9]; 1xHexNAc(2)Hex(3) [N18]	1.54903e-06	2.944e-08	1	1	1	11	P40199	P40199 [207-225]		1	3044.26	19	FALSE		62.22	268837903		High	HexNAc(2)Hex(3)	0	207	High	14.01	744.4	530.3	530.3	9.77373e-15	7.53277e-16	0	0	6.15317e-13	4.63552e-14	0	0	17.61
Rep_1	High	Unambiguous	[K].RNDAGSYECEIQNPASANR.[S]	1xCarbamidomethyl [C9]; 1xHexNAc(2)Hex(4) [N18]	4.04323e-06	2.944e-08	1	1	1	2	P40199	P40199 [207-225]		1	3206.32	19	FALSE		84.99	1.42539e+08		Peak Found	HexNAc(2)Hex(4)	0	207	High	11.62	622	413.6	413.6	2.4026e-12	1.67695e-13	0	0	1.51258e-10	1.02348e-11	0	0	16.86
Rep_1	High	Unambiguous	[K].RNDAGSYECEIQNPASANR.[S]	1xCarbamidomethyl [C9]; 1xHexNAc(2)Hex(5) [N18]	1.98901e-06	2.944e-08	1	1	1	9	P40199	P40199 [207-225]		1	3368.37	19	FALSE		80.73	20498444		Peak Found	HexNAc(2)Hex(5)	0	207	High	13.34	700.6	466.9	466.9	4.53061e-14	3.94757e-15	0	0	2.8523e-12	2.47266e-13	0	0	17.08
Rep_1	High	Unambiguous	[K].RNDAGSYECEIQNPASANR.[S]	1xCarbamidomethyl [C9]; 1xHexNAc(3)Hex(4)NeuAc(1) [N18]	3.07128e-05	2.944e-08	1	1	1	6	P40199	P40199 [207-225]		1	3700.49	19	FALSE		1.18	1.15191e+06		Peak Found	HexNAc(3)Hex(4)NeuAc(1)	0	207	High	7.78	429	322.4	322.4	1.65161e-08	8.4292e-10	0	0	1.03979e-06	5.05128e-08	0	0	21.47
Rep_1	High	Unambiguous	[K].RNDQLPSNFTPVFYSQLQK.[N]	1xHexNAc(2)Hex(8) [N8]	5.13047e-07	2.944e-08	1	1	1	9	Q99102	Q99102 [4883-4901]		1	3984.74	19	FALSE		59.24	1.17612e+06		Peak Found	HexNAc(2)Hex(8)	0	4883	High	17.37	909.5	696.3	696.3	4.23541e-18	4.27258e-19	0	0	2.66645e-16	2.65836e-17	0	0	44.79
Rep_1	High	Unambiguous	[K].RLKPLFNK.[S]	1xHexNAc(2)Hex(7) [N7]	2.15476e-05	2.944e-08	1	1	1	54	P20645	P20645 [51-58]		1	2556.17	8	FALSE	Glycoprotein	5.93	5.12633e+08		High	HexNAc(2)Hex(7)	0	51	High	8.36	508.8	473.9	473.9	4.39749e-09	2.10709e-10	0	0	2.76849e-07	1.26786e-08	0	0	9.97
Rep_1	High	Unambiguous	[R].RMELSMGPIQANHTGTGLLLTLQPEQK.[F]	1xDeamidated [Q10]; 1xHexNAc(3)Hex(4)NeuAc(1)Fuc(1) [N12]	4.89453e-06	2.944e-08	1	1	1	3	P04062	P04062 [87-113]		1	4659.13	27	FALSE	Glycoprotein	66.9	17474308		High	HexNAc(3)Hex(4)NeuAc(1)Fuc(1)	1	87	High	11.19	677.7	365.9	159.4	6.40591e-12	3.95234e-13	0	0	4.03292e-10	2.42274e-11	0	0	58.94
Rep_1	High	Unambiguous	[K].RLKPLFNK.[S]	1xHexNAc(2)Hex(9) [N7]	6.68612e-05	2.944e-08	1	1	1	4	P20645	P20645 [51-58]		1	2880.28	8	FALSE	Glycoprotein	95.8	79451.3		Peak Found	HexNAc(2)Hex(9)	0	51	High	6.63	427.6	358.1	358.1	2.3672e-07	1.32011e-08	0	0	1.49028e-05	3.44005e-05	3.40607e-05	6.08273e-05	10.53
Rep_1	High	Unambiguous	[K].RLNTDWPALEDLVLQDSAAGFIANLSVQR.[Q]	1xHexNAc(2)Hex(5) [N24]	2.32098e-06	2.944e-08	1	1	1	3	O15460	O15460 [92-120]		1	4429.09	29	FALSE	Glycoprotein	32.52	1.52178e+07		High	HexNAc(2)Hex(5)	1	92	High	12.95	681.4	575.3	75.5	1.12624e-13	8.00985e-15	0	0	7.09036e-12	4.87038e-13	0	0	90.9
Rep_1	High	Unambiguous	[K].RLNTDWPALEDLVLQDSAAGFIANLSVQR.[Q]	1xDeamidated [Q15]; 1xHexNAc(2)Hex(5) [N24]	0.000115936	2.944e-08	1	1	1	1	O15460	O15460 [92-120]		1	4430.08	29	FALSE	Glycoprotein	18.98	8264319		Peak Found	HexNAc(2)Hex(5)	0	92	High	5.87	349.5	269.5	15.9	1.3548e-06	7.08894e-08	0	0	8.52857e-05	7.24945e-05	7.22148e-05	0.000277963	90.9
Rep_1	High	Unambiguous	[K].RLNTDWPALEDLVLQDSAAGFIANLSVQR.[Q]	1xHexNAc(2)Hex(6) [N24]	5.41503e-07	2.944e-08	1	1	1	32	O15460	O15460 [92-120]		1	4591.15	29	FALSE	Glycoprotein	107.35	166982899		High	HexNAc(2)Hex(6)	0	92	High	17.19	874.5	508.3	144.7	6.43417e-18	6.14376e-19	0	0	4.05071e-16	3.78203e-17	0	0	90.88
Rep_1	High	Unambiguous	[K].RLNTDWPALEDLVLQDSAAGFIANLSVQR.[Q]	1xHexNAc(2)Hex(7) [N24]	8.03647e-07	2.944e-08	1	1	1	25	O15460	O15460 [92-120]		1	4753.2	29	FALSE	Glycoprotein	94.63	8.1842e+07		High	HexNAc(2)Hex(7)	1	92	High	15.92	807.7	679	119.5	1.20314e-16	1.04193e-17	0	0	7.57455e-15	6.40862e-16	0	0	90.88
Rep_1	High	Unambiguous	[K].RLNTDWPALEDLVLQDSAAGFIANLSVQR.[Q]	1xDeamidated [Q15]; 1xHexNAc(2)Hex(7) [N24]	7.20228e-06	2.944e-08	1	1	1	9	O15460	O15460 [92-120]		1	4754.18	29	FALSE	Glycoprotein	60.66	1.70561e+07		High	HexNAc(2)Hex(7)	1	92	High	10.38	585.9	455.9	228.1	4.18813e-11	1.9203e-12	0	0	2.63669e-09	1.14738e-10	0	0	88.49
Rep_1	High	Unambiguous	[K].RLNTEWSELENLVLKDMSDGFISNLTIQR.[Q]	1xHexNAc(2)Hex(6) [N24]	1.13058e-06	2.944e-08	1	1	1	1	P13674	P13674 [90-118]		2	4800.22	29	FALSE	Glycoprotein	125.47	11694676		High	HexNAc(2)Hex(6)	1	90	High	14.9	750.7	456.2	147.1	1.27038e-15	1.01167e-16	0	0	7.9978e-14	6.20218e-15	0	0	93.67
Rep_1	High	Unambiguous	[K].RLNTTGVSAGCTADLLVGR.[A]	1xCarbamidomethyl [C11]; 1xHexNAc(2)Hex(6) [N3]	1.64743e-05	2.944e-08	1	1	1	3	O15230	O15230 [3105-3123]		1	3339.5	19	FALSE	Glycoprotein	62.35	11781382		High	HexNAc(2)Hex(6)	0	3105	High	8.82	552.5	338.1	338.1	1.52816e-09	7.45336e-11	0	0	9.6207e-08	4.63202e-09	0	0	32.22
Rep_1	High	Unambiguous	[K].RLNTTGVSAGCTADLLVGR.[A]	1xCarbamidomethyl [C11]; 1xHexNAc(2)Hex(7) [N3]	8.86464e-05	2.944e-08	1	1	1	2	O15230	O15230 [3105-3123]		1	3501.55	19	FALSE	Glycoprotein	64.21	2.99902e+06		High	HexNAc(2)Hex(7)	0	3105	High	6.23	353	264.3	264.3	5.83883e-07	3.18202e-08	0	0	3.67577e-05	3.44005e-05	3.23866e-05	5.79677e-05	34.76
Rep_1	High	Unambiguous	[K].RLNTTGVSAGCTADLLVGR.[A]	1xCarbamidomethyl [C11]; 1xHexNAc(2)Hex(8) [N3]	2.49534e-06	2.944e-08	1	1	1	1	O15230	O15230 [3105-3123]		1	3663.6	19	FALSE	Glycoprotein	36.73	206264128		Peak Found	HexNAc(2)Hex(8)	0	3105	High	12.77	676.1	541.7	541.7	1.71079e-13	1.21486e-14	0	0	1.07705e-11	7.36764e-13	0	0	32.58
Rep_1	High	Unambiguous	[R].RLSAVNSIFLSHNNTK.[E]	1xHexNAc(4)Hex(5)Fuc(2)NeuAc(1) [N13]	1.86045e-05	2.944e-08	1	1	1	11	P48960	P48960 [441-456]		1	4006.76	16	FALSE	Glycoprotein	12.32	35649000		Peak Found	HexNAc(4)Hex(5)Fuc(2)NeuAc(1)	0	441	High	8.61	552.5	312.5	20.6	2.48176e-09	1.17843e-10	0	0	1.56242e-07	7.18993e-09	0	0	27.41
Rep_1	High	Unambiguous	[R].RMELSMGPIQANHTGTGLLLTLQPEQK.[F]	1xHexNAc(2)Hex(3)Fuc(1) [N12]	4.2243e-06	2.944e-08	1	1	1	1	P04062	P04062 [87-113]		1	4001.92	27	FALSE	Glycoprotein	49.65	6899899		Peak Found	HexNAc(2)Hex(3)Fuc(1)	1	87	High	11.52	623.9	388.2	236.1	3.01784e-12	2.07751e-13	0	0	1.89992e-10	1.27084e-11	0	0	55.69
Rep_1	High	Unambiguous	[R].RMELSMGPIQANHTGTGLLLTLQPEQK.[F]	1xDeamidated [Q10]; 1xHexNAc(2)Hex(7) [N12]	4.64479e-06	2.944e-08	1	1	1	2	P04062	P04062 [87-113]		1	4505.06	27	FALSE	Glycoprotein		1.07882e+06		High	HexNAc(2)Hex(7)	1	87	High	11.31	615.7	418.9	185.1	4.91331e-12	3.26679e-13	0	0	3.09323e-10	2.00769e-11	0	0	61.37
Rep_1	High	Unambiguous	[R].RMELSMGPIQANHTGTGLLLTLQPEQK.[F]	1xHexNAc(3)Hex(4)NeuAc(1)Fuc(1) [N12]; 1xHexNAc(3)Hex(4)Fuc(1)NeuAc(1) [N12]	3.88042e-07	2.944e-08	1	1	2	4	P04062	P04062 [87-113]		1	4658.15	27	FALSE	Glycoprotein	97.77	27352336		High	HexNAc(3)Hex(4)NeuAc(1)Fuc(1)	1	87	High	18.34	954	538.1	151.4	4.53303e-19	4.57716e-20	0	0	2.85383e-17	2.85975e-18	0	0	58.94
Rep_1	High	Unambiguous	[R].RMELSMGPIQANHTGTGLLLTLQPEQK.[F]	1xHexNAc(2)Hex(8) [N12]	3.10498e-07	2.944e-08	1	1	1	8	P04062	P04062 [87-113]		1	4666.13	27	FALSE	Glycoprotein	109.7	7583547		High	HexNAc(2)Hex(8)	0	87	High	19.16	968.9	656	199.6	6.96405e-20	6.38739e-21	0	0	4.3843e-18	3.92791e-19	0	0	56.05
Rep_1	High	Unambiguous	[K].QINSSISGNLWDKDQR.[A]	1xDeamidated [Q1]; 1xHexNAc(2)Hex(6) [N3]	9.00679e-05	2.944e-08	1	1	1	1	Q01459	Q01459 [297-312]		1	3240.38	16	FALSE	Glycoprotein			Not Reliable	High	HexNAc(2)Hex(6)	0	297	High	6.21	409.9	289.4	131.1	6.13974e-07	3.32929e-08	0	0	3.8652e-05	3.44005e-05	3.23046e-05	5.78035e-05
Rep_1	High	Unambiguous	[R].QREDVQALNISVPYGPIPVDFQR.[K]	1xHexNAc(2)Hex(5)Fuc(1) [N9]	3.58359e-07	2.944e-08	1	1	1	11	P22304	P22304 [272-294]		1	4003.85	23	FALSE	Glycoprotein	53.03	7.09385e+07		High	HexNAc(2)Hex(5)Fuc(1)	0	272	High	18.63	963	496.3	328.4	2.3444e-19	2.68705e-20	0	0	1.47594e-17	1.67872e-18	0	0	58.92
Rep_1	High	Unambiguous	[R].QREDVQALNISVPYGPIPVDFQR.[K]	1xHexNAc(2)Hex(6) [N9]	2.12223e-07	2.944e-08	1	1	1	10	P22304	P22304 [272-294]		1	4019.85	23	FALSE	Glycoprotein	13.69	1.08839e+08		High	HexNAc(2)Hex(6)	0	272	High	20.63	1081.1	590.1	370.3	2.3444e-21	2.53657e-22	0	0	1.47594e-19	1.59269e-20	0	0	58.83
Rep_1	High	Unambiguous	[R].QREDVQALNISVPYGPIPVDFQR.[K]	1xHexNAc(2)Hex(6)Phospho(1) [N9]	2.55254e-07	2.944e-08	1	1	1	8	P22304	P22304 [272-294]		1	4099.82	23	FALSE	Glycoprotein	133.46	182465		Peak Found	HexNAc(2)Hex(6)Phospho(1)	0	272	High	19.9	1009.9	821.9	328.2	1.25374e-20	1.28359e-21	0	0	7.89305e-19	8.16783e-20	0	0	66.53
Rep_1	High	Unambiguous	[R].QREDVQALNISVPYGPIPVDFQR.[K]	1xHexNAc(2)Hex(7) [N9]	0.000109247	2.944e-08	1	1	1	3	P22304	P22304 [272-294]		1	4181.9	23	FALSE	Glycoprotein	79.69	613072		Peak Found	HexNAc(2)Hex(7)	0	272	High	5.95	538	170.1	134.5	1.12541e-06	5.96691e-08	0	0	7.08468e-05	6.39952e-05	6.2502e-05	0.000224719	60.96
Rep_1	High	Unambiguous	[K].QRNSTIEAANLAGLK.[I]	1xHexNAc(2)Hex(8) [N3]	1.26295e-06	2.944e-08	1	1	1	12	P48723	P48723 [182-196]		1	3288.45	15	FALSE		65.12	5.41764e+06		Peak Found	HexNAc(2)Hex(8)	0	182	High	14.58	760	656.7	656.7	2.64056e-15	2.59693e-16	0	0	1.6624e-13	1.62813e-14	0	0	20.19
Rep_1	High	Unambiguous	[K].QSAEDILLKTNATK.[E]	1xHexNAc(3)Hex(3)Fuc(1) [N11]	1.81895e-06	2.944e-08	1	1	1	1	P07942	P07942 [1477-1490]		1	2773.29	14	FALSE	Glycoprotein	48.56	66752908		Peak Found	HexNAc(3)Hex(3)Fuc(1)	0	1477	High	13.58	710.6	457.9	457.9	2.64056e-14	2.48262e-15	0	0	1.6624e-12	1.55201e-13	0	0	21.89
Rep_1	High	Unambiguous	[K].QSAEDILLKTNATK.[E]	1xHexNAc(4)Hex(3)Fuc(1) [N11]	2.72571e-05	2.944e-08	1	1	1	4	P07942	P07942 [1477-1490]		1	2976.37	14	FALSE	Glycoprotein	79.65	17325000		High	HexNAc(4)Hex(3)Fuc(1)	0	1477	High	7.97	542.5	280.3	280.3	1.06688e-08	5.29415e-10	0	0	6.71669e-07	3.17721e-08	0	0	22.2
Rep_1	High	Unambiguous	[K].QSAEDILLKTNATK.[E]	1xHexNAc(4)Hex(5)Fuc(1) [N11]	1.26295e-06	2.944e-08	1	1	1	5	P07942	P07942 [1477-1490]		1	3300.47	14	FALSE	Glycoprotein	55.78	784676		Peak Found	HexNAc(4)Hex(5)Fuc(1)	0	1477	High	14.58	798.4	400.8	400.8	2.64056e-15	2.60967e-16	0	0	1.6624e-13	1.63624e-14	0	0	21.19
Rep_1	High	Unambiguous	[R].QREDVQALNISVPYGPIPVDFQR.[K]	1xHexNAc(2)Hex(5) [N9]	1.92726e-07	2.944e-08	1	1	1	3	P22304	P22304 [272-294]		1	3857.8	23	FALSE	Glycoprotein	17.74	55861102		High	HexNAc(2)Hex(5)	0	272	High	21.02	1070.5	889.7	889.7	9.53698e-22	9.17741e-23	0	0	6.00412e-20	5.70696e-21	0	0	59.58
Rep_1	High	Unambiguous	[R].QREDVQALNISVPYGPIPVDFQR.[K]	1xDeamidated [Q6]; 1xHexNAc(2)Hex(4) [N9]	1.14113e-05	2.944e-08	1	1	1	1	P22304	P22304 [272-294]		1	3696.73	23	FALSE	Glycoprotein	6.88	10655702		Peak Found	HexNAc(2)Hex(4)	0	272	High	9.48	543.8	412.3	54.3	3.31052e-10	1.85962e-11	0	0	2.08418e-08	1.16356e-09	0	0	59.46
Rep_1	High	Unambiguous	[K].QPVSPVIHPPVSYNDTAPR.[I]	1xHexNAc(2)Hex(6) [N14]	9.18272e-06	2.944e-08	1	1	1	12	Q15904	Q15904 [248-266]		0	3452.55	19	FALSE	Glycoprotein	11.37	184386337		High	HexNAc(2)Hex(6)	0	248	High	9.89	509.9	447.3	447.3	1.27491e-10	7.05506e-12	0	0	8.02633e-09	4.30508e-10	0	0	29.22
Rep_1	High	Unambiguous	[K].QPVSPVIHPPVSYNDTAPR.[I]	1xHexNAc(2)Hex(7) [N14]	1.03799e-05	2.944e-08	1	1	1	11	Q15904	Q15904 [248-266]		0	3614.6	19	FALSE	Glycoprotein	51.67	31992377		High	HexNAc(2)Hex(7)	0	248	High	9.66	492.7	409	409	2.19404e-10	1.22494e-11	0	0	1.38128e-08	7.532e-10	0	0	29.03
Rep_1	High	Unambiguous	[K].QPVSPVIHPPVSYNDTAPR.[I]	1xHexNAc(2)Hex(8) [N14]	3.9925e-06	2.944e-08	1	1	1	26	Q15904	Q15904 [248-266]		0	3776.65	19	FALSE	Glycoprotein	43.15	107116574		High	HexNAc(2)Hex(8)	0	248	High	11.65	637.1	571.1	571.1	2.24901e-12	1.54942e-13	0	0	1.4159e-10	9.38961e-12	0	0	29.15
Rep_1	High	Unambiguous	[K].QPVSPVIHPPVSYNDTAPR.[I]	1xHexNAc(2)Hex(9) [N14]	8.57064e-06	2.944e-08	1	1	1	14	Q15904	Q15904 [248-266]		0	3938.71	19	FALSE	Glycoprotein	68.1	20200018		High	HexNAc(2)Hex(9)	0	248	High	10.03	535.5	426.6	426.6	9.34121e-11	4.79085e-12	0	0	5.88088e-09	2.93129e-10	0	0	29.62
Rep_1	High	Unambiguous	[R].QQMENYPKNNHTASILDR.[M]	1xHexNAc(3)Hex(5)Fuc(1)NeuAc(1) [N10]	1.73254e-06	2.944e-08	1	1	1	2	P08962	P08962 [121-138]		1	4015.69	18	FALSE	Glycoprotein	69.52	13880760		Peak Found	HexNAc(3)Hex(5)Fuc(1)NeuAc(1)	0	121	High	13.71	735.3	415	102	1.9603e-14	1.85036e-15	0	0	1.23413e-12	1.14814e-13	0	0	18.86
Rep_1	High	Unambiguous	[R].QQMENYPKNNHTASILDR.[M]	1xHexNAc(4)Hex(5)Fuc(1)NeuAc(1) [N10]	1.89921e-06	2.944e-08	1	1	1	8	P08962	P08962 [121-138]		1	4218.76	18	FALSE	Glycoprotein		29553764		Peak Found	HexNAc(4)Hex(5)Fuc(1)NeuAc(1)	0	121	High	13.46	738.7	525.9	50.9	3.43131e-14	3.11189e-15	0	0	2.16022e-12	1.95031e-13	0	0	18.71
Rep_1	High	Unambiguous	[R].QQMENYPKNNHTASILDR.[M]	1xHexNAc(4)Hex(5)Fuc(1)NeuAc(2) [N10]	2.55546e-06	2.944e-08	1	1	1	4	P08962	P08962 [121-138]		1	4509.86	18	FALSE	Glycoprotein	154.28	986272		Peak Found	HexNAc(4)Hex(5)Fuc(1)NeuAc(2)	0	121	High	12.71	679	512.9	9.2	1.9603e-13	1.64561e-14	0	0	1.23413e-11	1.01337e-12	0	0	23.81
Rep_1	High	Unambiguous	[R].QREDVQALNISVPYGPIPVDFQR.[K]	1xHexNAc(2)Hex(4) [N9]	1.56178e-06	2.944e-08	1	1	1	1	P22304	P22304 [272-294]		1	3695.74	23	FALSE	Glycoprotein	74.97	45101552		High	HexNAc(2)Hex(4)	0	272	High	13.99	772.6	586.5	586.5	1.02902e-14	8.02658e-16	0	0	6.47832e-13	4.95075e-14	0	0	59.99
Rep_1	High	Unambiguous	[K].QSIGQNYSNVIANLR.[W]	1xHexNAc(2)Hex(3)Fuc(1) [N6]	1.69043e-06	2.944e-08	1	1	1	1	Q6UWY0	Q6UWY0 [493-507]		0	2715.25	15	FALSE	Glycoprotein	26.8	16342121		Peak Found	HexNAc(2)Hex(3)Fuc(1)	0	493	High	13.77	785.8	548.8	548.8	1.68447e-14	1.28263e-15	0	0	1.47378e-13	1.41428e-14	0	0	40.07
Rep_1	High	Unambiguous	[R].QTVHFQISSQLQFSPEEVLGMVLNYSR.[S]	1xDeamidated [Q12]; 1xHexNAc(2)Hex(8) [N24]	5.66978e-07	2.944e-08	1	1	2	2	Q9Y4L1	Q9Y4L1 [132-158]		0	4841.14	27	FALSE	Glycoprotein	108.32	1.1441e+06		Peak Found	HexNAc(2)Hex(8)	1	132	High	17.04	867.6	660	23.7	9.15497e-18	8.13087e-19	0	0	5.76363e-16	5.00492e-17	0	0	93.28
Rep_1	High	Unambiguous	[R].QTVHFQISSQLQFSPEEVLGMVLNYSR.[S]	1xDeamidated [Q12]; 1xHexNAc(6)Hex(3) [N24]	8.65695e-06	2.944e-08	1	1	1	1	Q9Y4L1	Q9Y4L1 [132-158]		0	4843.19	27	FALSE	Glycoprotein	81.91	3.57113e+06		Peak Found	HexNAc(6)Hex(3)	0	132	High	10.01	591.1	435.9	24	9.77534e-11	5.13102e-12	0	0	6.15419e-09	3.14492e-10	0	0	93.74
Rep_1	High	Unambiguous	[K].QVALQTFGNQTTIIPAGGAGYK.[V]	1xHexNAc(2)Hex(6) [N9]	1.56935e-06	2.944e-08	1	1	1	4	Q9NX62	Q9NX62 [251-272]		0	3613.65	22	FALSE	Glycoprotein				High	HexNAc(2)Hex(6)	0	251	High	13.97	752.6	410.5	410.5	1.06068e-14	8.14658e-16	0	0	6.67766e-13	5.02339e-14	0	0	44.46
Rep_1	High	Unambiguous	[K].QVALQTFGNQTTIIPAGGAGYK.[V]	1xDeamidated [Q]; 1xHexNAc(2)Hex(6) [N9]	3.75793e-05	2.944e-08	1	1	2	2	Q9NX62	Q9NX62 [251-272]		0	3614.64	22	FALSE	Glycoprotein			No Quan Values	High	HexNAc(2)Hex(6)	0	251	High	7.47	476.1	349.5	8	3.393e-08	1.83734e-09	0	0	2.1361e-06	1.11438e-07	0	0
Rep_1	High	Unambiguous	[K].QVALQTFGNQTTIIPAGGAGYK.[V]	1xHexNAc(4)Hex(5)Fuc(1)NeuAc(2) [N9]	2.61642e-06	2.944e-08	1	1	1	4	Q9NX62	Q9NX62 [251-272]		0	4586.01	22	FALSE	Glycoprotein		5.60861e+06		Peak Found	HexNAc(4)Hex(5)Fuc(1)NeuAc(2)	0	251	High	12.65	662.2	539.7	9.2	2.24186e-13	1.73699e-14	0	0	1.41139e-11	1.06254e-12	0	0	57.15
Rep_1	High	Unambiguous	[K].QVALQTFGNQTTIIPAGGAGYK.[V]	1xHexNAc(4)Hex(5)Fuc(2)NeuAc(2) [N9]	7.53783e-05	2.944e-08	1	1	1	1	Q9NX62	Q9NX62 [251-272]		0	4732.07	22	FALSE	Glycoprotein		1.10591e+06		Peak Found	HexNAc(4)Hex(5)Fuc(2)NeuAc(2)	1	251	High	6.46	413	317.6	44.1	3.48523e-07	1.92332e-08	0	0	2.19412e-05	3.44005e-05	3.33185e-05	5.95593e-05	50.38
Rep_1	High	Unambiguous	[K].QVALQTFGNQTTIIPAGGAGYK.[V]	1xHexNAc(6)Hex(7)NeuAc(1) [N9]	5.92573e-07	2.944e-08	1	1	1	12	Q9NX62	Q9NX62 [251-272]		0	4879.12	22	FALSE	Glycoprotein	53.67	7.2059e+06		Peak Found	HexNAc(6)Hex(7)NeuAc(1)	0	251	High	16.89	870.4	691.1	11.4	1.28077e-17	1.19319e-18	0	0	8.06328e-16	7.36125e-17	0	0	57.37
Rep_1	High	Unambiguous	[K].QVLSYGQNLSFSFR.[V]	1xHexNAc(2)Hex(5) [N8]	2.63644e-06	2.944e-08	1	1	1	4	P11047	P11047 [569-582]		0	2862.26	14	FALSE	Glycoprotein	15.97	26981794		High	HexNAc(2)Hex(5)	0	569	High	12.63	675	430.9	430.9	2.34096e-13	1.88161e-14	0	0	1.47378e-11	1.15448e-12	0	0	47.65
Rep_1	High	Unambiguous	[R].QTMIDFLQNHTEGSRPPACPR.[L]	1xCarbamidomethyl [C19]; 1xHexNAc(4)Hex(5)Fuc(2)NeuAc(2) [N9]	6.82962e-06	2.944e-08	1	1	1	7	Q6ZRP7	Q6ZRP7 [170-190]		0	4952.05	21	FALSE	Glycoprotein	47.88	644006		Peak Found	HexNAc(4)Hex(5)Fuc(2)NeuAc(2)	1	170	High	10.49	620.1	300.6	59.1	3.26093e-11	1.49878e-12	0	0	2.05296e-09	8.85423e-11	0	0	43.23
Rep_1	High	Unambiguous	[K].QSTHSIYMFFNTSELR.[E]	1xHexNAc(2)Hex(6) [N11]	4.42737e-07	2.944e-08	1	1	1	3	P01137	P01137 [126-141]		0	3339.4	16	FALSE		37.79	60541780		Peak Found	HexNAc(2)Hex(6)	0	126	High	17.88	930.5	703.9	396.6	1.32198e-18	1.39987e-19	0	0	8.3227e-17	8.68455e-18	0	0	47.66
Rep_1	High	Unambiguous	[K].QSTHSIYMFFNTSELR.[E]	1xHexNAc(2)Hex(7) [N11]	8.89854e-07	2.944e-08	1	1	1	5	P01137	P01137 [126-141]		0	3501.45	16	FALSE		63.51	1.2755e+07		High	HexNAc(2)Hex(7)	0	126	High	15.61	819.6	614.6	328.4	2.47201e-16	2.57078e-17	0	0	1.55629e-14	1.60806e-15	0	0	47.91
Rep_1	High	Unambiguous	[K].QSTHSIYMFFNTSELR.[E]	1xDeamidated [Q1]; 1xHexNAc(2)Hex(7) [N11]	0.00012041	2.944e-08	1	1	1	3	P01137	P01137 [126-141]		0	3502.43	16	FALSE		85.33	16509629		High	HexNAc(2)Hex(7)	0	126	High	5.82	415.6	257.9	209.2	1.5246e-06	8.00919e-08	0	0	9.59742e-05	8.22402e-05	8.19807e-05	0.000276396	48.34
Rep_1	High	Unambiguous	[K].QSTHSIYMFFNTSELR.[E]	1xHexNAc(2)Hex(8) [N11]	5.95057e-07	2.944e-08	1	1	1	6	P01137	P01137 [126-141]		0	3663.5	16	FALSE		158.62	451114		Peak Found	HexNAc(2)Hex(8)	0	126	High	16.88	860.7	641.8	358.4	1.32198e-17	1.30808e-18	0	0	8.3227e-16	8.0534e-17	0	0	47.44
Rep_1	High	Unambiguous	[R].QTECMVEQYSNYSVNGEPVNGR.[H]	1xCarbamidomethyl [C4]; 1xHexNAc(2)Hex(9) [N11]	1.40131e-05	2.944e-08	1	1	1	1	P42892	P42892 [641-662]		0	4425.74	22	FALSE	Glycoprotein	63.65	622878		Peak Found	HexNAc(2)Hex(9)	1	641	High	9.1	608.8	250.1	2.5	7.88575e-10	4.28519e-11	0	0	4.96457e-08	2.69205e-09	0	0	31.61
Rep_1	High	Unambiguous	[R].QTGLAPGQEYEISLHIVKNNTR.[G]	1xHexNAc(4)Hex(5)Fuc(1)NeuAc(2) [N19]	1.89483e-05	2.944e-08	1	1	1	4	P24821	P24821 [770-791]		1	4819.12	22	FALSE	Glycoprotein	72.25	84266936		Peak Found	HexNAc(4)Hex(5)Fuc(1)NeuAc(2)	0	770	High	8.57	574.6	361.1	9.2	2.6673e-09	1.26836e-10	0	0	1.67923e-07	7.75911e-09	0	0	43.43
Rep_1	High	Unambiguous	[R].QTMIDFLQNHTEGSRPPACPR.[L]	1xCarbamidomethyl [C19]; 1xHexNAc(2)Hex(6) [N9]	2.2043e-06	2.944e-08	1	1	1	3	Q6ZRP7	Q6ZRP7 [170-190]		0	3833.64	21	FALSE	Glycoprotein	20.22	32327310		Peak Found	HexNAc(2)Hex(6)	0	170	High	13.08	741.6	445	445	8.3325e-14	5.93013e-15	0	0	5.24583e-12	3.65042e-13	0	0	33.66
Rep_1	High	Unambiguous	[R].QTMIDFLQNHTEGSRPPACPR.[L]	1xCarbamidomethyl [C19]; 1xHexNAc(2)Hex(7) [N9]	5.39588e-06	2.944e-08	1	1	1	1	Q6ZRP7	Q6ZRP7 [170-190]		0	3995.69	21	FALSE	Glycoprotein	65.53	58503420		High	HexNAc(2)Hex(7)	0	170	High	10.98	668.4	372.9	372.9	1.04248e-11	5.83083e-13	0	0	6.56304e-10	3.47347e-11	0	0	33.15
Rep_1	High	Unambiguous	[R].QTMIDFLQNHTEGSRPPACPR.[L]	1xCarbamidomethyl [C19]; 1xHexNAc(2)Hex(8) [N9]	3.84853e-07	2.944e-08	1	1	1	8	Q6ZRP7	Q6ZRP7 [170-190]		0	4157.74	21	FALSE	Glycoprotein	32.24	59389050		High	HexNAc(2)Hex(8)	0	170	High	18.37	970	657.2	221.6	4.23541e-19	4.25544e-20	0	0	2.66645e-17	2.66377e-18	0	0	33.13
Rep_1	High	Unambiguous	[R].QTMIDFLQNHTEGSRPPACPR.[L]	1xCarbamidomethyl [C19]; 1xHexNAc(2)Hex(9) [N9]	7.80648e-07	2.944e-08	1	1	1	4	Q6ZRP7	Q6ZRP7 [170-190]		0	4319.79	21	FALSE	Glycoprotein	54.78	6528919		High	HexNAc(2)Hex(9)	1	170	High	16.01	841	483.5	196.6	9.77373e-17	8.56409e-18	0	0	6.15317e-15	5.25814e-16	0	0	33.4
Rep_1	High	Unambiguous	[K].QINSSISGNLWDKDQR.[A]	1xHexNAc(2)Hex(6) [N3]	1.58813e-05	2.944e-08	1	1	1	2	Q01459	Q01459 [297-312]		1	3239.4	16	FALSE	Glycoprotein	67.52	11945874		High	HexNAc(2)Hex(6)	0	297	High	8.88	586.1	285.3	285.3	1.31766e-09	6.54507e-11	0	0	8.29548e-08	4.08898e-09	0	0	25.92
Rep_1	High	Unambiguous	[K].QINSSISGNLWDKDQR.[A]	1xHexNAc(2)Hex(5)Fuc(1) [N3]	6.2703e-07	2.944e-08	1	1	1	6	Q01459	Q01459 [297-312]		1	3223.4	16	FALSE	Glycoprotein	19.47	28612942		High	HexNAc(2)Hex(5)Fuc(1)	0	297	High	16.71	865.3	504.8	504.8	1.9603e-17	2.20657e-18	0	0	1.23413e-15	1.38377e-16	0	0	24.5
Rep_1	High	Unambiguous	[K].NWVDAHMNCEDIAMNFLVANVTGK.[A]	1xCarbamidomethyl [C9]; 1xDeamidated [N]; 1xHexNAc(2)Hex(6) [N20]	7.96586e-06	2.944e-08	1	1	2	4	Q93063	Q93063 [618-641]		0	4128.71	24	FALSE	Glycoprotein	99.83			High	HexNAc(2)Hex(6)	1	618	High	10.17	617.6	374.1	41.4	6.68677e-11	3.14541e-12	0	0	4.20974e-09	1.89846e-10	0	0	65.68
Rep_1	High	Unambiguous	[K].NYAIIKPIGFNETAK.[I]	1xHexNAc(2)Hex(6) [N11]	9.19935e-07	2.944e-08	1	1	1	6	P26012	P26012 [446-460]		0	3057.39	15	FALSE	Glycoprotein	19.94	90166022		High	HexNAc(2)Hex(6)	0	446	High	15.51	807	567.3	567.3	3.11699e-16	3.18697e-17	0	0	1.96234e-14	1.99723e-15	0	0	32.25
Rep_1	High	Unambiguous	[K].NYAIIKPIGFNETAK.[I]	1xHexNAc(2)Hex(7) [N11]	1.18951e-06	2.944e-08	1	1	1	3	P26012	P26012 [446-460]		0	3219.44	15	FALSE	Glycoprotein	16.02	138663274		Peak Found	HexNAc(2)Hex(7)	0	446	High	14.75	797.1	558.4	558.4	1.78073e-15	1.59084e-16	0	0	1.12108e-13	9.8883e-15	0	0	32.39
Rep_1	High	Unambiguous	[K].NYAIIKPIGFNETAK.[I]	1xHexNAc(2)Hex(8) [N11]	6.19048e-07	2.944e-08	1	1	1	8	P26012	P26012 [446-460]		0	3381.5	15	FALSE	Glycoprotein	44.92	23850761		High	HexNAc(2)Hex(8)	0	446	High	16.75	895.7	650.1	650.1	1.78073e-17	1.80853e-18	0	0	1.12108e-15	1.1262e-16	0	0	32.19
Rep_1	High	Unambiguous	[K].NWVDAHMNCEDIAMNFLVANVTGK.[A]	1xCarbamidomethyl [C9]; 1xHexNAc(2)Hex(6) [N20]	2.15375e-06	2.944e-08	1	1	1	9	Q93063	Q93063 [618-641]		0	4127.73	24	FALSE	Glycoprotein	63.75	48557851		High	HexNAc(2)Hex(6)	1	618	High	13.14	654.2	454.4	146.3	7.26938e-14	5.37965e-15	0	0	4.57653e-12	3.3475e-13	0	0	66.39
Rep_1	High	Unambiguous	[K].NYFHYNQSYPPTYNVK.[D]	1xHexNAc(2)Hex(3)Fuc(1) [N6]	4.75001e-07	2.944e-08	1	1	1	6	P38571	P38571 [316-331]		0	3073.31	16	FALSE	Glycoprotein	56.78	913299264		High	HexNAc(2)Hex(3)Fuc(1)	0	316	High	17.64	914.1	675.7	675.7	2.31399e-18	2.50841e-19	0	0	1.4568e-16	1.57137e-17	0	0	28.76
Rep_1	High	Unambiguous	[K].NYFHYNQSYPPTYNVK.[D]	1xDeamidated [Q7]; 1xHexNAc(2)Hex(3)Fuc(1) [N6]	1.27463e-05	2.944e-08	1	1	1	3	P38571	P38571 [316-331]		0	3074.29	16	FALSE	Glycoprotein			No Quan Values	High	HexNAc(2)Hex(3)Fuc(1)	0	316	High	9.28	571.9	417.8	106.6	5.30502e-10	2.98697e-11	0	0	3.33984e-08	1.8808e-09	0	0
Rep_1	High	Unambiguous	[R].NWTAAASPSAVFATR.[H]	1xHexNAc(2)Hex(6) [N1]	1.29708e-05	2.944e-08	1	1	1	4	Q9NZV5	Q9NZV5 [190-204]		0	2928.25	15	FALSE	Glycoprotein	85.94	7432149		High	HexNAc(2)Hex(6)	0	190	High	9.24	504.8	394.9	394.9	5.71001e-10	3.25443e-11	0	0	3.59481e-08	2.04786e-09	0	0	37.35
Rep_1	High	Unambiguous	[R].NWSLPNR.[A]	1xHexNAc(2)Hex(10) [N1]	0.000136794	2.944e-08	1	1	1	13	P55058	P55058 [245-251]		0	2913.14	7	FALSE	Glycoprotein	140.67	36898720		Peak Found	HexNAc(2)Hex(10)	0	245	High	5.64	401	215.2	215.2	2.2698e-06	1.17615e-07	0	0	0.000142878	9.07954e-05	9.03225e-05	0.000271179	18.37
Rep_1	High	Unambiguous	[R].NVTLPEIF.[-]	1xHexNAc(4)Hex(5)Fuc(1)NeuAc(1) [N1]	8.89335e-05	2.944e-08	1	1	1	19	Q10472	Q10472 [552-559]		0	2992.24	8	FALSE	Glycoprotein	17.49	4.84029e+06		Peak Found	HexNAc(4)Hex(5)Fuc(1)NeuAc(1)	0	552	High	6.23	513.8	236.1	236.1	5.89881e-07	3.20665e-08	0	0	3.71353e-05	3.44005e-05	3.23733e-05	5.79341e-05	69
Rep_1	High	Unambiguous	[R].NVTWK.[L]	1xHexNAc(2)Hex(3) [N1]	6.30509e-05	2.944e-08	1	1	1	6	P50454	P50454 [125-129]		0	1539.67	5	FALSE	Glycoprotein	22.1	35834576		Peak Found	HexNAc(2)Hex(3)	0	125	High	6.71	547.6	219.6	219.6	1.95525e-07	1.0873e-08	0	0	1.23094e-05	2.41505e-05	2.2969e-05	6.14326e-05	7.54
Rep_1	High	Unambiguous	[R].NVTWK.[L]	1xHexNAc(2)Hex(4) [N1]	0.000118091	2.944e-08	1	1	1	7	P50454	P50454 [125-129]		0	1701.72	5	FALSE	Glycoprotein		30153190		Peak Found	HexNAc(2)Hex(4)	0	125	High	5.84	522.4	172.2	172.2	1.4349e-06	7.50203e-08	0	0	9.03275e-05	7.24945e-05	7.1992e-05	0.000277285	8.2
Rep_1	High	Unambiguous	[R].NVTWK.[L]	1xHexNAc(2)Hex(5) [N1]	8.1844e-05	2.944e-08	1	1	1	21	P50454	P50454 [125-129]		0	1863.77	5	FALSE	Glycoprotein	18.95	75007608		High	HexNAc(2)Hex(5)	0	125	High	6.34	510.9	205.8	205.8	4.53288e-07	2.48973e-08	0	0	2.85365e-05	3.44005e-05	3.28393e-05	5.87027e-05	8.11
Rep_1	High	Unambiguous	[R].NVTWK.[L]	1xHexNAc(2)Hex(6) [N1]	8.1844e-05	2.944e-08	1	1	1	41	P50454	P50454 [125-129]		0	2025.83	5	FALSE	Glycoprotein	40.17	1.23646e+08		High	HexNAc(2)Hex(6)	0	125	High	6.34	506.7	208.4	208.4	4.53288e-07	2.48883e-08	0	0	2.85365e-05	3.44005e-05	3.284e-05	5.87096e-05	8.18
Rep_1	High	Unambiguous	[R].NVTWK.[L]	1xHexNAc(2)Hex(7) [N1]	8.1844e-05	2.944e-08	1	1	1	85	P50454	P50454 [125-129]		0	2187.88	5	FALSE	Glycoprotein	93.82	9.34849e+07		High	HexNAc(2)Hex(7)	0	125	High	6.34	503.6	202.3	202.3	4.53288e-07	2.48928e-08	0	0	2.85365e-05	3.44005e-05	3.28396e-05	5.87061e-05	8.17
Rep_1	High	Unambiguous	[R].NVTWK.[L]	1xHexNAc(2)Hex(8) [N1]	7.42543e-05	2.944e-08	1	1	1	107	P50454	P50454 [125-129]		0	2349.93	5	FALSE	Glycoprotein	110.85	998206		High	HexNAc(2)Hex(8)	0	125	High	6.48	531.3	216.8	216.8	3.32121e-07	1.83167e-08	0	0	2.09086e-05	3.44005e-05	3.34143e-05	5.97443e-05	8.04
Rep_1	High	Unambiguous	[R].NWGADYILFADTDNILTNNQTLR.[L]	1xHexNAc(2)Hex(10) [N19]	3.58632e-05	2.944e-08	1	1	1	4	Q5T4B2	Q5T4B2 [135-157]		0	4694.99	23	FALSE	Glycoprotein	17.41	6.65723e+06		Peak Found	HexNAc(2)Hex(10)	1	135	High	7.54	480.4	357.9	124.2	2.87758e-08	1.55093e-09	0	0	1.81161e-06	9.343e-08	0	0	72.62
Rep_1	High	Unambiguous	[R].NWSLPNR.[A]	1xHexNAc(2)Hex(8) [N1]	0.000133794	2.944e-08	1	1	1	10	P55058	P55058 [245-251]		0	2589.03	7	FALSE	Glycoprotein	76.54	356745		Peak Found	HexNAc(2)Hex(8)	0	245	High	5.67	464	179.5	179.5	2.11796e-06	1.09902e-07	0	0	0.000133321	9.07954e-05	9.06609e-05	0.000272183	16.97
Rep_1	High	Unambiguous	[K].NYFHYNQSYPPTYNVK.[D]	1xHexNAc(2)Hex(5)Fuc(1) [N6]	1.43888e-06	2.944e-08	1	1	1	6	P38571	P38571 [316-331]		0	3397.42	16	FALSE	Glycoprotein	95.14	8.69117e+07		High	HexNAc(2)Hex(5)Fuc(1)	0	316	High	14.21	794.6	567.1	567.1	6.12804e-15	4.92127e-16	0	0	3.85799e-13	3.08488e-14	0	0	28.19
Rep_1	High	Unambiguous	[K].NYFHYNQSYPPTYNVK.[D]	1xDeamidated [N/Q]; 1xHexNAc(2)Hex(5)Fuc(1) [N6]	2.80016e-05	2.944e-08	1	1	2	7	P38571	P38571 [316-331]		0	3398.4	16	FALSE	Glycoprotein	14.7	1.85042e+06		High	HexNAc(2)Hex(5)Fuc(1)	0	316	High	7.93	524.8	370.1	141.5	1.17841e-08	5.93708e-10	0	0	7.41881e-07	3.54795e-08	0	0	31.11
Rep_1	High	Unambiguous	[R].NYTADYDKTLIFNK.[I]	1xHexNAc(2)Hex(9) [N1]	6.52575e-07	2.944e-08	1	1	1	12	O75477	O75477 [108-121]		1	3570.48	14	FALSE		49.83	23385772		High	HexNAc(2)Hex(9)	0	108	High	16.58	868.6	568.7	568.7	2.64056e-17	2.89809e-18	0	0	1.6624e-15	1.81216e-16	0	0	29.8
Rep_1	High	Unambiguous	[K].NYTLLQTIPPFERPFK.[D]	1xHexNAc(2)Hex(8) [N1]	0.00010865	2.944e-08	1	1	1	1	Q68CR1	Q68CR1 [201-216]		0	3666.65	16	FALSE	Glycoprotein	5.5	14702421		High	HexNAc(2)Hex(8)	0	201	High	5.96	500.7	224.4	224.4	1.10628e-06	5.8605e-08	0	0	6.96426e-05	6.39952e-05	6.25671e-05	0.000224997	53.32
Rep_1	High	Unambiguous	[R].NYTLWR.[V]	1xHexNAc(2)Hex(3) [N1]	4.68095e-05	2.944e-08	1	1	1	2	Q9UBR2	Q9UBR2 [184-189]		0	1744.75	6	FALSE	Glycoprotein		1.20063e+06		Peak Found	HexNAc(2)Hex(3)	0	184	High	7.14	508.7	267.5	267.5	7.2466e-08	3.92645e-09	0	0	4.56217e-06	1.24702e-05	1.21923e-05	6.5028e-05	31.98
Rep_1	High	Unambiguous	[R].NYTLWR.[V]	1xHexNAc(2)Hex(4) [N1]	6.24089e-05	2.944e-08	1	1	1	4	Q9UBR2	Q9UBR2 [184-189]		0	1906.81	6	FALSE	Glycoprotein	38.03	2663699		Peak Found	HexNAc(2)Hex(4)	0	184	High	6.72	492.8	246.5	246.5	1.89086e-07	1.0597e-08	0	0	1.1904e-05	2.41505e-05	2.30033e-05	6.1512e-05	31.08
Rep_1	High	Unambiguous	[R].NYTLWR.[V]	1xHexNAc(2)Hex(5) [N1]	6.24089e-05	2.944e-08	1	1	1	6	Q9UBR2	Q9UBR2 [184-189]		0	2068.86	6	FALSE	Glycoprotein	7.59	91930144		High	HexNAc(2)Hex(5)	0	184	High	6.72	491.8	247.7	247.7	1.89086e-07	1.05911e-08	0	0	1.1904e-05	2.41505e-05	2.30041e-05	6.15157e-05	21.77
Rep_1	High	Unambiguous	[R].NYTLWR.[V]	1xHexNAc(2)Hex(6) [N1]	5.29612e-05	2.944e-08	1	1	1	10	Q9UBR2	Q9UBR2 [184-189]		0	2230.91	6	FALSE	Glycoprotein	18.82	157041384		High	HexNAc(2)Hex(6)	0	184	High	6.96	518.2	254.1	254.1	1.09873e-07	6.06765e-09	0	0	6.91717e-06	2.41505e-05	2.37725e-05	6.34719e-05	21.4
Rep_1	High	Unambiguous	[R].NYTLWR.[V]	1xHexNAc(2)Hex(6)Fuc(1) [N1]	5.5012e-05	2.944e-08	1	1	1	13	Q9UBR2	Q9UBR2 [184-189]		0	2376.97	6	FALSE	Glycoprotein	25.1	8.66452e+07		High	HexNAc(2)Hex(6)Fuc(1)	0	184	High	6.9	480.5	265.2	265.2	1.2471e-07	6.94226e-09	0	0	7.85121e-06	2.41505e-05	2.35813e-05	6.3012e-05	21.42
Rep_1	High	Unambiguous	[R].NYTLWR.[V]	1xHexNAc(2)Hex(7) [N1]	4.82835e-05	2.944e-08	1	1	1	7	Q9UBR2	Q9UBR2 [184-189]		0	2392.96	6	FALSE	Glycoprotein	66.74	7848897		High	HexNAc(2)Hex(7)	0	184	High	7.09	522.1	254.2	254.2	8.05039e-08	4.40899e-09	0	0	5.06819e-06	1.24702e-05	1.21095e-05	6.46162e-05	21
Rep_1	High	Unambiguous	[R].NYTLWR.[V]	1xHexNAc(2)Hex(8) [N1]	5.29612e-05	2.944e-08	1	1	1	9	Q9UBR2	Q9UBR2 [184-189]		0	2555.02	6	FALSE	Glycoprotein	49.66	3.19773e+06		High	HexNAc(2)Hex(8)	0	184	High	6.96	501.2	246.6	246.6	1.09873e-07	6.06529e-09	0	0	6.91717e-06	2.41505e-05	2.3773e-05	6.34759e-05	20.62
Rep_1	High	Unambiguous	[K].PDGEKDPDFNQSNGGTKR.[Q]	1xHexNAc(8)Hex(5) [N10]	1.30244e-05	2.944e-08	1	1	1	5	Q86UV5	Q86UV5 [899-916]		2	4396.79	18	FALSE		11.18	9101392		Peak Found	HexNAc(8)Hex(5)	1	899	High	9.24	619.2	405.4	336	5.80982e-10	3.29958e-11	0	0	1.8674e-09	8.20642e-11	0	0	24.62
Rep_1	High	Unambiguous	[R].NYTADYDKTLIFNK.[I]	1xHexNAc(2)Hex(8) [N1]	6.52575e-07	2.944e-08	1	1	1	22	O75477	O75477 [108-121]		1	3408.42	14	FALSE		43.36	1.23029e+08		High	HexNAc(2)Hex(8)	0	108	High	16.58	860.3	538.5	538.5	2.64056e-17	2.90208e-18	0	0	1.6624e-15	1.81469e-16	0	0	29.85
Rep_1	High	Unambiguous	[R].NVTLPEIF.[-]	1xHexNAc(3)Hex(5)Fuc(1)NeuAc(1) [N1]	4.98756e-05	2.944e-08	1	1	1	16	Q10472	Q10472 [552-559]		0	2789.16	8	FALSE	Glycoprotein	48.85	3.93378e+06		Peak Found	HexNAc(3)Hex(5)Fuc(1)NeuAc(1)	0	552	High	7.05	559.1	231.5	231.5	8.9825e-08	4.9317e-09	0	0	5.65501e-06	2.41505e-05	2.40604e-05	6.4288e-05	69.44
Rep_1	High	Unambiguous	[R].NYTADYDKTLIFNK.[I]	1xHexNAc(2)Hex(7) [N1]	7.98018e-07	2.944e-08	1	1	1	16	O75477	O75477 [108-121]		1	3246.37	14	FALSE		59.37	62524028		High	HexNAc(2)Hex(7)	0	108	High	15.94	881.9	567.6	567.6	1.14428e-16	9.98511e-18	0	0	7.20394e-15	6.122e-16	0	0	30.12
Rep_1	High	Unambiguous	[K].NYFHYNQSYPPTYNVK.[D]	1xHexNAc(4)Hex(5)Fuc(3) [N6]	5.33536e-05	2.944e-08	1	1	1	2	P38571	P38571 [316-331]		0	4095.69	16	FALSE	Glycoprotein	147.37	7569132		Peak Found	HexNAc(4)Hex(5)Fuc(3)	-1	316	High	6.95	574.1	325.9	325.9	1.12616e-07	6.20641e-09	0	0	7.08984e-06	2.41505e-05	2.374e-05	6.33874e-05	29.64
Rep_1	High	Unambiguous	[K].NYKNPNLTISFTAER.[S]	1xHexNAc(2)Hex(8) [N6]	8.98293e-07	2.944e-08	1	1	1	3	O15118	O15118 [593-607]		1	3470.48	15	FALSE	Glycoprotein	23.37	7.78979e+06		Peak Found	HexNAc(2)Hex(8)	0	593	High	15.58	814.2	571	571	2.64056e-16	2.79201e-17	0	0	1.6624e-14	1.74801e-15	0	0	29.24
Rep_1	High	Unambiguous	[K].NYKNPNLTISFTAER.[S]	1xHexNAc(5)Hex(6)NeuAc(3) [N6]	1.53856e-05	2.944e-08	1	1	1	7	O15118	O15118 [593-607]		1	4628.9	15	FALSE	Glycoprotein	41	2.41055e+06		Peak Found	HexNAc(5)Hex(6)NeuAc(3)	1	593	High	8.94	584.3	308.2	15.8	1.15817e-09	5.89936e-11	0	0	7.29141e-08	3.7067e-09	0	0	51.51
Rep_1	High	Unambiguous	[R].NYSVIVMFTALQLHR.[Q]	1xHexNAc(2)Hex(8) [N1]	3.46784e-07	2.944e-08	1	1	1	7	Q9H0U3	Q9H0U3 [71-85]		0	3494.54	15	FALSE	Glycoprotein	26.89	2.42548e+08		High	HexNAc(2)Hex(8)	0	71	High	18.75	955.3	792.8	485.2	1.78073e-19	2.10161e-20	0	0	1.12108e-17	1.31878e-18	0	0	60.56
Rep_1	High	Unambiguous	[R].NYSVIVMFTALQLHR.[Q]	1xHexNAc(6)Hex(3)Fuc(1)NeuAc(2) [N1]	8.84193e-05	2.944e-08	1	1	1	1	Q9H0U3	Q9H0U3 [71-85]		0	4224.84	15	FALSE	Glycoprotein			Not Reliable	High	HexNAc(6)Hex(3)Fuc(1)NeuAc(2)	1	71	High	6.24	501.2	247.2	13.4	5.79168e-07	3.15302e-08	0	0	3.64609e-05	3.44005e-05	3.24037e-05	5.79979e-05
Rep_1	High	Unambiguous	[R].NYSVIVMFTALQLHR.[Q]	1xHexNAc(8)Hex(5) [N1]	3.71383e-06	2.944e-08	1	1	1	1	Q9H0U3	Q9H0U3 [71-85]		0	4226.86	15	FALSE	Glycoprotein	70.39	18727996		High	HexNAc(8)Hex(5)	0	71	High	11.81	668.3	501.4	336.1	1.53546e-12	1.03257e-13	0	0	9.66667e-11	6.17471e-12	0	0	59.06
Rep_1	High	Unambiguous	[K].NYTADYDKALIFNK.[I]	1xHexNAc(2)Hex(8) [N1]	1.81895e-06	2.944e-08	1	1	1	5	O94905	O94905 [106-119]		1	3378.41	14	FALSE	Glycoprotein	63.27	3.00489e+06		Peak Found	HexNAc(2)Hex(8)	0	106	High	13.58	718.4	389.7	389.7	2.64056e-14	2.48331e-15	0	0	1.6624e-12	1.55245e-13	0	0	31.57
Rep_1	High	Unambiguous	[R].NYTADYDKTLIFNK.[I]	1xHexNAc(2)Hex(6) [N1]	8.98293e-07	2.944e-08	1	1	1	10	O75477	O75477 [108-121]		1	3084.32	14	FALSE		3.91	217433117		High	HexNAc(2)Hex(6)	0	108	High	15.58	836.5	554.6	554.6	2.64056e-16	2.77728e-17	0	0	1.6624e-14	1.73865e-15	0	0	30.27
Rep_1	High	Unambiguous	[R].NVTHLYSTILGHQIGLSGR.[E]	1xHexNAc(2)Hex(8) [N1]	2.62333e-06	2.944e-08	1	1	1	2	Q9NWD8	Q9NWD8 [132-150]		0	3768.7	19	FALSE		73.41	17700764		Peak Found	HexNAc(2)Hex(8)	0	132	High	12.64	737.9	409.5	409.5	2.27573e-13	1.78073e-14	0	0	1.99109e-12	1.7826e-13	0	0	43.67
Rep_1	High	Unambiguous	[R].NTTIFLK.[F]	1xHexNAc(2)Hex(5) [N1]	1.49817e-05	2.944e-08	1	1	1	11	Q8NBN3	Q8NBN3 [62-68]		0	2052.91	7	FALSE	Glycoprotein	131.51	837970		High	HexNAc(2)Hex(5)	0	62	High	8.98	628.7	276.8	276.8	1.03882e-09	5.39208e-11	0	0	6.54001e-08	3.39063e-09	0	0	17.56
Rep_1	High	Unambiguous	[R].NTTIFLK.[F]	1xHexNAc(2)Hex(6) [N1]	7.65238e-06	2.944e-08	1	1	1	24	Q8NBN3	Q8NBN3 [62-68]		0	2214.96	7	FALSE	Glycoprotein	23.76	113675355		High	HexNAc(2)Hex(6)	0	62	High	10.26	655.4	276.9	276.9	5.55539e-11	2.69413e-12	0	0	3.49746e-09	1.61952e-10	0	0	17.39
Rep_1	High	Unambiguous	[R].NTTIFLK.[F]	1xHexNAc(2)Hex(7) [N1]	7.65238e-06	2.944e-08	1	1	1	21	Q8NBN3	Q8NBN3 [62-68]		0	2377.02	7	FALSE	Glycoprotein	49.53	9283912		High	HexNAc(2)Hex(7)	0	62	High	10.26	653.8	264.2	264.2	5.55539e-11	2.69229e-12	0	0	3.49746e-09	1.61831e-10	0	0	16.91
Rep_1	High	Unambiguous	[R].NTTIFLK.[F]	1xHexNAc(2)Hex(8) [N1]	1.55654e-05	2.944e-08	1	1	1	13	Q8NBN3	Q8NBN3 [62-68]		0	2539.07	7	FALSE	Glycoprotein	33.22	2.87574e+06		High	HexNAc(2)Hex(8)	0	62	High	8.92	645.6	234.9	234.9	1.21436e-09	6.15662e-11	0	0	7.64514e-08	3.86746e-09	0	0	14.34
Rep_1	High	Unambiguous	[R].NTTIFLK.[F]	1xHexNAc(3)Hex(6)Fuc(1) [N1]	7.25541e-05	2.944e-08	1	1	1	11	Q8NBN3	Q8NBN3 [62-68]		0	2564.1	7	FALSE	Glycoprotein	53.7	2.27273e+06		Peak Found	HexNAc(3)Hex(6)Fuc(1)	0	62	High	6.51	521.5	192.4	192.4	3.08291e-07	1.70361e-08	0	0	1.94084e-05	3.44005e-05	3.35555e-05	5.99772e-05	16.96
Rep_1	High	Unambiguous	[R].NTTIFLK.[F]	1xHexNAc(3)Hex(6)NeuAc(1) [N1]	1.6958e-05	2.944e-08	1	1	1	17	Q8NBN3	Q8NBN3 [62-68]		0	2709.14	7	FALSE	Glycoprotein	60.88	8.05274e+06		Peak Found	HexNAc(3)Hex(6)NeuAc(1)	0	62	High	8.77	606.8	216.7	216.7	1.71671e-09	8.27854e-11	0	0	1.08077e-07	5.12253e-09	0	0	24.68
Rep_1	High	Unambiguous	[R].NTTIFLK.[F]	1xHexNAc(3)Hex(6)Fuc(1)NeuAc(1) [N1]	3.99993e-05	2.944e-08	1	1	1	9	Q8NBN3	Q8NBN3 [62-68]		0	2855.2	7	FALSE	Glycoprotein	7.93	24086782		Peak Found	HexNAc(3)Hex(6)Fuc(1)NeuAc(1)	0	62	High	7.37	596.7	215.8	215.8	4.22005e-08	2.2809e-09	0	0	2.65678e-06	1.39144e-07	0	0	24.93
Rep_1	High	Unambiguous	[R].NTTWQAGHNFYNVDMSYLK.[R]	1xHexNAc(2)Hex(8) [N1]	6.21196e-07	2.944e-08	1	1	1	7	P07858	P07858 [38-56]		0	3991.62	19	FALSE	Glycoprotein	78.22	1.17897e+06		High	HexNAc(2)Hex(8)	0	38	High	16.74	899.1	706.3	521.2	1.82762e-17	1.95528e-18	0	0	1.1506e-15	1.22095e-16	0	0	46.38
Rep_1	High	Unambiguous	[R].NTTWQAGHNFYNVDMSYLK.[R]	1xDeamidated [Q5]; 1xHexNAc(2)Hex(8) [N1]	5.35135e-05	2.944e-08	1	1	1	3	P07858	P07858 [38-56]		0	3992.6	19	FALSE	Glycoprotein	46.9	3696127		High	HexNAc(2)Hex(8)	0	38	High	6.94	464.2	236	73.6	1.13746e-07	6.26841e-09	0	0	7.161e-06	2.41505e-05	2.37268e-05	6.33553e-05	50.42
Rep_1	High	Unambiguous	[R].NTTWQAGHNFYNVDMSYLKR.[L]	1xHexNAc(2)Hex(8) [N1]	5.36753e-06	2.944e-08	1	1	1	6	P07858	P07858 [38-57]		1	4147.72	20	FALSE	Glycoprotein	91.99	36572945		Peak Found	HexNAc(2)Hex(8)	1	38	High	10.99	688.2	374.3	37.3	1.01566e-11	5.75744e-13	0	0	6.39421e-10	3.4306e-11	0	0	42.35
Rep_1	High	Unambiguous	[R].NTTWQAGHNFYNVDMSYLKR.[L]	1xHexNAc(2)Hex(9) [N1]	7.34261e-07	2.944e-08	1	1	1	2	P07858	P07858 [38-57]		1	4309.77	20	FALSE	Glycoprotein	80.86	8959727		Peak Found	HexNAc(2)Hex(9)	0	38	High	16.2	853.9	528.9	109.7	6.28048e-17	5.61511e-18	0	0	3.95396e-15	3.48531e-16	0	0	46.14
Rep_1	High	Unambiguous	[R].NTTYQLGQSEYLNVLQPQQ.[-]	1xHexNAc(2)Hex(6) [N1]	0.0001402	2.944e-08	1	1	1	4	Q9NUM4	Q9NUM4 [256-274]		0	3602.56	19	FALSE	Glycoprotein	42.29	762452		Peak Found	HexNAc(2)Hex(6)	0	256	High	5.61	381	211.2	211.2	2.45111e-06	1.25969e-07	0	0	0.000154289	9.07954e-05	9.00009e-05	0.000270358	53.69
Rep_1	High	Unambiguous	[K].NVDMAGFIANNGTR.[E]	1xHexNAc(2)Hex(7) [N11]	8.85278e-05	2.944e-08	1	1	1	4	Q9NYQ6	Q9NYQ6 [1630-1643]		0	3020.23	14	FALSE	Glycoprotein	81.42	1.87118e+06		Peak Found	HexNAc(2)Hex(7)	0	1630	High	6.24	448.9	193.4	193.4	5.81419e-07	3.16892e-08	0	0	3.66026e-05	3.44005e-05	3.23953e-05	5.79845e-05	29.96
Rep_1	High	Unambiguous	[K].NVDMAGFIANNGTR.[E]	1xHexNAc(2)Hex(8) [N11]	1.75994e-05	2.944e-08	1	1	1	6	Q9NYQ6	Q9NYQ6 [1630-1643]		0	3182.28	14	FALSE	Glycoprotein	151.94	2.43352e+06		Peak Found	HexNAc(2)Hex(8)	0	1630	High	8.7	544.3	379.8	367.7	1.99132e-09	9.52098e-11	0	0	1.25366e-07	5.85833e-09	0	0	29.3
Rep_1	High	Unambiguous	[R].NTSWDNAGFK.[G]	1xHexNAc(2)Hex(7) [N1]	1.98643e-06	2.944e-08	1	1	1	12	P78536	P78536 [264-273]		0	2680.04	10	FALSE	Glycoprotein	11.89	690740		Peak Found	HexNAc(2)Hex(7)	0	264	High	13.35	706.8	476.8	476.8	4.49549e-14	3.90662e-15	0	0	2.83019e-12	2.4458e-13	0	0	17.03
Rep_1	High	Unambiguous	[R].NTSWDNAGFK.[G]	1xHexNAc(2)Hex(6) [N1]	2.96171e-06	2.944e-08	1	1	1	8	P78536	P78536 [264-273]		0	2517.99	10	FALSE	Glycoprotein	22.76	2.05213e+06		Peak Found	HexNAc(2)Hex(6)	0	264	High	12.35	664.4	442.2	442.2	4.49549e-13	3.5244e-14	0	0	2.83019e-11	2.17633e-12	0	0	17.14
Rep_1	High	Unambiguous	[R].NTSPDTNYTLYYWHR.[S]	1xHexNAc(4)Hex(5)Fuc(1)NeuAc(2) [N7]	0.00010165	2.944e-08	1	1	1	3	P78552	P78552 [151-165]		0	4281.7	15	FALSE	Glycoprotein	149.78	1.50105e+06		Peak Found	HexNAc(4)Hex(5)Fuc(1)NeuAc(2)	1	151	High	6.05	416.4	226.8	9.2	8.98192e-07	4.80016e-08	0	0	5.65436e-05	6.39952e-05	6.32631e-05	0.000227247	44.37
Rep_1	High	Unambiguous	[R].NSTIEAANLAGLK.[I]	1xHexNAc(2)Hex(8) [N1]	4.80273e-07	2.944e-08	1	1	1	13	P48723	P48723 [184-196]		0	3004.29	13	FALSE		65.95	7.46133e+06		High	HexNAc(2)Hex(8)	0	184	High	17.6	936.1	682.7	682.7	2.52471e-18	2.83475e-19	0	0	1.58946e-16	1.77531e-17	0	0	27.4
Rep_1	High	Unambiguous	[R].NTLFHNLGLLTKPGTLLPTDRNNSMCTTMR.[D]	1xCarbamidomethyl [C26]; 1xHexNAc(2)Hex(6) [N22]	4.61604e-06	2.944e-08	1	1	1	7	Q9UHN6	Q9UHN6 [615-644]		1	4795.2	30	FALSE	Glycoprotein	36.16	2.06117e+08		High	HexNAc(2)Hex(6)	0	615	High	11.32	635.9	437.2	67.4	4.76036e-12	3.22018e-13	0	0	2.99694e-10	1.97926e-11	0	0	61.38
Rep_1	High	Unambiguous	[R].NTLFHNLGLLTKPGTLLPTDRNNSMCTTMR.[D]	1xCarbamidomethyl [C26]; 1xHexNAc(2)Hex(7) [N22]	1.63253e-06	2.944e-08	1	1	1	18	Q9UHN6	Q9UHN6 [615-644]		1	4957.25	30	FALSE	Glycoprotein	30.38	121399672		High	HexNAc(2)Hex(7)	0	615	High	13.87	738.8	455.4	180.9	1.35713e-14	1.0998e-15	0	0	8.54396e-13	6.78661e-14	0	0	60.2
Rep_1	High	Unambiguous	[R].NTLFHNLGLLTKPGTLLPTDRNNSMCTTMR.[D]	1xCarbamidomethyl [C26]; 1xDeamidated [N23]; 1xHexNAc(2)Hex(7) [N22]	7.9406e-05	2.944e-08	1	1	2	3	Q9UHN6	Q9UHN6 [615-644]		1	4958.24	30	FALSE	Glycoprotein				High	HexNAc(2)Hex(7)	0	615	High	6.39	430.5	259	10.4	4.11654e-07	2.24279e-08	0	0	2.59155e-05	3.44005e-05	3.30338e-05	5.90598e-05	64.25
Rep_1	High	Unambiguous	[R].NTSAASTAQLVEATEELRR.[E]	1xHexNAc(2)Hex(6) [N1]	1.64807e-05	2.944e-08	1	1	1	5	P55268	P55268 [1249-1267]		1	3425.52	19	FALSE	Glycoprotein	17.12	31431714		High	HexNAc(2)Hex(6)	0	1249	High	8.82	577.5	374	374	1.5306e-09	7.45966e-11	0	0	9.63605e-08	4.63613e-09	0	0	34.37
Rep_1	High	Unambiguous	[R].NTSAASTAQLVEATEELRR.[E]	1xHexNAc(2)Hex(7) [N1]	1.80702e-06	2.944e-08	1	1	1	4	P55268	P55268 [1249-1267]		1	3587.57	19	FALSE	Glycoprotein	113.86	2.90261e+06		High	HexNAc(2)Hex(7)	0	1249	High	13.6	702.3	490.9	490.9	2.53685e-14	2.43828e-15	0	0	1.59711e-12	1.52548e-13	0	0	34.2
Rep_1	High	Unambiguous	[R].NTSAASTAQLVEATEELRR.[E]	1xHexNAc(2)Hex(9) [N1]	1.80702e-06	2.944e-08	1	1	1	1	P55268	P55268 [1249-1267]		1	3911.68	19	FALSE	Glycoprotein	29.07	7521189		Peak Found	HexNAc(2)Hex(9)	0	1249	High	13.6	713.2	533.5	533.5	2.53685e-14	2.43495e-15	0	0	1.59711e-12	1.52336e-13	0	0	35.05
Rep_1	High	Unambiguous	[R].NTSPDTNYTLYYWHR.[S]	1xHexNAc(2)Hex(8) [N7]	8.07219e-06	2.944e-08	1	1	1	3	P78552	P78552 [151-165]		0	3633.45	15	FALSE	Glycoprotein			No Quan Values	High	HexNAc(2)Hex(8)	0	151	High	10.15	576.2	428.3	180.7	7.10674e-11	3.44323e-12	0	0	4.47413e-09	2.08887e-10	0	0
Rep_1	High	Unambiguous	[R].NTSWDNAGFK.[G]	1xHexNAc(2)Hex(5) [N1]	3.1603e-05	2.944e-08	1	1	1	8	P78536	P78536 [264-273]		0	2355.93	10	FALSE	Glycoprotein				High	HexNAc(2)Hex(5)	0	264	High	7.74	515.6	317.1	317.1	1.83142e-08	9.53325e-10	0	0	1.15299e-06	5.73289e-08	0	0	17.86
Rep_1	High	Unambiguous	[R].NVENTSCFMVPGVLPDTLNTVR.[I]	1xCarbamidomethyl [C7]; 1xHexNAc(2)Hex(8) [N4]	2.43317e-06	2.944e-08	1	1	1	4	P78552	P78552 [290-311]		0	4165.78	22	FALSE	Glycoprotein	26.3	7100003		Peak Found	HexNAc(2)Hex(8)	1	290	High	12.83	666.7	532.9	133.2	1.47994e-13	1.09184e-14	0	0	9.31716e-12	6.64941e-13	0	0	59.85
Rep_1	High	Unambiguous	[R].NVSTNVFFK.[Q]	1xHexNAc(2)Hex(7) [N1]	1.79119e-06	2.944e-08	1	1	1	24	Q6YHK3	Q6YHK3 [337-345]		0	2596.08	9	FALSE	Glycoprotein	47.49	1.26102e+07		High	HexNAc(2)Hex(7)	0	337	High	13.62	713.4	489.8	489.8	2.4041e-14	2.22678e-15	0	0	1.51353e-12	1.38838e-13	0	0	25.87
Rep_1	High	Unambiguous	[R].NVSTNVFFK.[Q]	1xHexNAc(2)Hex(8) [N1]	1.37094e-06	2.944e-08	1	1	1	23	Q6YHK3	Q6YHK3 [337-345]		0	2758.13	9	FALSE	Glycoprotein	29.5	117102416		High	HexNAc(2)Hex(8)	0	337	High	14.35	787	526.1	526.1	4.49549e-15	4.06719e-16	0	0	2.83019e-13	2.56748e-14	0	0	25.76
Rep_1	High	Unambiguous	[R].NVSTNVFFK.[Q]	1xHexNAc(2)Hex(9) [N1]	1.37094e-06	2.944e-08	1	1	1	19	Q6YHK3	Q6YHK3 [337-345]		0	2920.19	9	FALSE	Glycoprotein	71.24	6.24299e+06		High	HexNAc(2)Hex(9)	0	337	High	14.35	763.9	512.9	512.9	4.49549e-15	4.0658e-16	0	0	2.83019e-13	2.56659e-14	0	0	25.65
Rep_1	High	Unambiguous	[R].NVTHHVSVTK.[Q]	1xHexNAc(1) [N1]	2.40259e-05	2.944e-08	1	1	1	3	O94901	O94901 [561-570]		0	1324.69	10	FALSE			15525169		High	HexNAc(1)	0	561	High	8.18	574.9	374	374	6.65856e-09	3.21548e-10	0	0	4.19198e-07	1.93052e-08	0	0	3.77
Rep_1	High	Unambiguous	[R].NVTHHVSVTK.[Q]	1xHexNAc(2) [N1]	5.81056e-07	2.944e-08	1	1	1	4	O94901	O94901 [561-570]		0	1527.76	10	FALSE					High	HexNAc(2)	0	561	High	16.96	910.8	726.7	726.7	1.10361e-17	1.0197e-18	0	0	6.9479e-16	6.32422e-17	0	0	6.08
Rep_1	High	Unambiguous	[R].NVTHHVSVTK.[Q]	1xHexNAc(2)Hex(1) [N1]	1.49396e-06	2.944e-08	1	1	1	9	O94901	O94901 [561-570]		0	1689.82	10	FALSE		45.93	1.71703e+07		High	HexNAc(2)Hex(1)	0	561	High	14.11	786.2	494.7	494.7	7.77936e-15	5.96842e-16	0	0	4.89759e-13	3.72083e-14	0	0	6.36
Rep_1	High	Unambiguous	[R].NVTHHVSVTK.[Q]	1xHexNAc(2)Hex(2) [N1]	1.05108e-06	2.944e-08	1	1	1	9	O94901	O94901 [561-570]		0	1851.87	10	FALSE					High	HexNAc(2)Hex(2)	0	561	High	15.11	808.7	452.4	452.4	7.77936e-16	6.2628e-17	0	0	4.89759e-14	3.9037e-15	0	0	6.44
Rep_1	High	Unambiguous	[R].NVTHHVSVTK.[Q]	1xHexNAc(2)Hex(3) [N1]	8.25371e-07	2.944e-08	1	1	1	11	O94901	O94901 [561-570]		0	2013.92	10	FALSE		42.72	105554954		High	HexNAc(2)Hex(3)	0	561	High	15.84	878.6	539.6	539.6	1.45468e-16	1.38742e-17	0	0	9.15814e-15	8.58254e-16	0	0	6.43
Rep_1	High	Unambiguous	[R].NVTHHVSVTK.[Q]	1xHexNAc(2)Hex(4) [N1]	7.56287e-07	2.944e-08	1	1	1	14	O94901	O94901 [561-570]		0	2175.98	10	FALSE		89.26	2.31552e+06		High	HexNAc(2)Hex(4)	0	561	High	16.11	854.3	521.1	521.1	7.77936e-17	6.71984e-18	0	0	4.89759e-15	4.14967e-16	0	0	5.24
Rep_1	High	Unambiguous	[R].NVTHHVSVTK.[Q]	1xHexNAc(2)Hex(5) [N1]	7.56287e-07	2.944e-08	1	1	1	11	O94901	O94901 [561-570]		0	2338.03	10	FALSE		34.22	83154336		High	HexNAc(2)Hex(5)	0	561	High	16.11	853.2	497.8	497.8	7.77936e-17	6.7125e-18	0	0	4.89759e-15	4.145e-16	0	0	4.82
Rep_1	High	Unambiguous	[R].NVTHHVSVTK.[Q]	1xHexNAc(2)Hex(6) [N1]	7.56287e-07	2.944e-08	1	1	1	33	O94901	O94901 [561-570]		0	2500.08	10	FALSE		37.95	1.41911e+09		High	HexNAc(2)Hex(6)	0	561	High	16.11	884.2	567.1	567.1	7.77936e-17	6.73819e-18	0	0	4.89759e-15	4.16132e-16	0	0	6.44
Rep_1	High	Unambiguous	[R].NVTHHVSVTK.[Q]	1xHexNAc(2)Hex(7) [N1]	7.56287e-07	2.944e-08	1	1	1	29	O94901	O94901 [561-570]		0	2662.13	10	FALSE		15.86	7.28921e+08		High	HexNAc(2)Hex(7)	0	561	High	16.11	867	549.5	549.5	7.77936e-17	6.73085e-18	0	0	4.89759e-15	4.15666e-16	0	0	5.14
Rep_1	High	Unambiguous	[R].NVTHHVSVTK.[Q]	1xHexNAc(2)Hex(8) [N1]	1.14241e-06	2.944e-08	1	1	1	12	O94901	O94901 [561-570]		0	2824.19	10	FALSE		166.97	566456		High	HexNAc(2)Hex(8)	0	561	High	14.87	805.5	503.7	503.7	1.3617e-15	1.20302e-16	0	0	8.57273e-14	7.46179e-15	0	0	4.05
Rep_1	High	Unambiguous	[R].NVSTNVFFK.[Q]	1xHexNAc(2)Hex(6) [N1]	1.29825e-06	2.944e-08	1	1	1	19	Q6YHK3	Q6YHK3 [337-345]		0	2434.03	9	FALSE	Glycoprotein	19.47	2.60221e+07		High	HexNAc(2)Hex(6)	0	337	High	14.5	757.9	525.2	525.2	3.16044e-15	2.98938e-16	0	0	1.98969e-13	1.88207e-14	0	0	26.26
Rep_1	High	Unambiguous	[K].NVGPNTTSTVISTDAFRPGVR.[Y]	1xDeamidated [N1]; 1xHexNAc(2)Hex(8) [N5]	1.31903e-05	2.944e-08	1	1	1	5	Q99650	Q99650 [576-596]		0	3892.7	21	FALSE	Glycoprotein	8.3	1.64304e+06		Peak Found	HexNAc(2)Hex(8)	0	576	High	9.21	532.8	393.4	393.4	6.12699e-10	3.43754e-11	0	0	3.85732e-08	2.16497e-09	0	0	33.07
Rep_1	High	Unambiguous	[K].NVGPNTTSTVISTDAFRPGVR.[Y]	1xHexNAc(2)Hex(9) [N5]	1.98901e-06	2.944e-08	1	1	1	7	Q99650	Q99650 [576-596]		0	4053.77	21	FALSE	Glycoprotein	95.39	862981		High	HexNAc(2)Hex(9)	1	576	High	13.34	704.8	489.8	196.3	4.53061e-14	3.94872e-15	0	0	2.8523e-12	2.47339e-13	0	0	33.72
Rep_1	High	Unambiguous	[K].NVSCLWCNTNK.[A]	2xCarbamidomethyl [C4; C7]; 1xHexNAc(2)Hex(7) [N1]	2.20385e-06	2.944e-08	1	1	1	10	P53801	P53801 [54-64]		0	2936.14	11	FALSE	Glycoprotein	66.88	5.02766e+06		Peak Found	HexNAc(2)Hex(7)	0	54	High	13.08	748.2	574.5	574.5	8.32246e-14	5.86392e-15	0	0	5.2395e-12	3.63586e-13	0	0	20.14
Rep_1	High	Unambiguous	[R].QGIDFCPGQNVSGVTTHNLEDHTK.[L]	1xCarbamidomethyl [C6]; 1xHexNAc(2)Hex(7) [N10]	1.00372e-07	2.944e-08	1	1	1	17	P34059	P34059 [414-437]		0	4194.75	24	FALSE	Glycoprotein	37.23	143538834		High	HexNAc(2)Hex(7)	0	414	High	23.87	1203.2	940	298.6	1.35932e-24	1.46383e-25	0	0	8.55778e-23	9.12812e-24	0	0	30.36
Rep_1	High	Unambiguous	[R].QGIDFCPGQNVSGVTTHNLEDHTK.[L]	1xCarbamidomethyl [C6]; 1xHexNAc(2)Hex(7)Fuc(1) [N10]	7.66717e-06	2.944e-08	1	1	1	17	P34059	P34059 [414-437]		0	4340.81	24	FALSE	Glycoprotein	71.99	14486798		High	HexNAc(2)Hex(7)Fuc(1)	-1	414	High	10.25	619.1	444.8	444.8	5.60532e-11	2.71632e-12	0	0	3.5289e-09	1.63337e-10	0	0	36.63
Rep_1	High	Unambiguous	[R].QGIDFCPGQNVSGVTTHNLEDHTK.[L]	1xCarbamidomethyl [C6]; 1xHexNAc(2)Hex(8) [N10]	9.46982e-08	2.944e-08	1	1	1	13	P34059	P34059 [414-437]		0	4356.81	24	FALSE	Glycoprotein	55.41	1.1635e+08		High	HexNAc(2)Hex(8)	0	414	High	24.14	1236.4	980.7	308.6	7.26938e-25	6.41779e-26	0	0	4.57653e-23	4.04107e-24	0	0	30.04
Rep_1	High	Unambiguous	[R].QGIDFCPGQNVSGVTTHNLEDHTK.[L]	1xCarbamidomethyl [C6]; 1xDeamidated [Q9]; 1xHexNAc(2)Hex(8) [N10]	6.80341e-06	2.944e-08	1	1	1	3	P34059	P34059 [414-437]		0	4357.79	24	FALSE	Glycoprotein	70.38	108403608		Peak Found	HexNAc(2)Hex(8)	-1	414	High	10.49	642.2	495	47.1	3.20211e-11	1.47221e-12	0	0	2.01593e-09	8.69171e-11	0	0	31.66
Rep_1	High	Unambiguous	[R].QGIDFCPGQNVSGVTTHNLEDHTK.[L]	1xCarbamidomethyl [C6]; 1xDeamidated [N18]; 1xHexNAc(6)Hex(3) [N10]	7.45099e-05	2.944e-08	1	1	1	1	P34059	P34059 [414-437]		0	4359.85	24	FALSE	Glycoprotein	124.1	1.76303e+06		Peak Found	HexNAc(6)Hex(3)	0	414	High	6.47	448.2	263.7	0.7	3.35806e-07	1.86097e-08	0	0	2.11407e-05	3.44005e-05	3.33827e-05	5.9673e-05	31.09
Rep_1	High	Unambiguous	[R].QGIDFCPGQNVSGVTTHNLEDHTK.[L]	1xCarbamidomethyl [C6]; 1xHexNAc(2)Hex(9) [N10]	1.00372e-07	2.944e-08	1	1	1	9	P34059	P34059 [414-437]		0	4518.86	24	FALSE	Glycoprotein	50.01	14814462		Peak Found	HexNAc(2)Hex(9)	0	414	High	23.87	1200.4	967.7	219.2	1.35932e-24	1.45503e-25	0	0	8.55778e-23	9.07318e-24	0	0	30.05
Rep_1	High	Unambiguous	[R].QDVNITVATVPSWLK.[K]	1xHexNAc(4)Hex(5)Fuc(1)NeuAc(1) [N4]	1.7834e-06	2.944e-08	1	1	1	4	Q13308	Q13308 [402-416]		0	3730.65	15	FALSE	Glycoprotein	99.44	696054		Peak Found	HexNAc(4)Hex(5)Fuc(1)NeuAc(1)	0	402	High	13.63	715.5	484.3	484.3	2.34096e-14	2.05756e-15	0	0	1.47378e-12	1.27827e-13	0	0	60.4
Rep_1	High	Unambiguous	[K].QDSTAPSSTSSSDPILDFNISLAMAK.[E]	1xDeamidated [Q1]; 1xHexNAc(3)Hex(6)Fuc(1)NeuAc(1) [N19]	7.32725e-05	2.944e-08	1	1	1	4	O14745	O14745 [306-331]		0	4702.97	26	FALSE			1.40679e+06		High	HexNAc(3)Hex(6)Fuc(1)NeuAc(1)	1	306	High	6.5	412.3	281	281	3.18217e-07	1.76674e-08	0	0	2.00333e-05	3.44005e-05	3.34799e-05	5.98552e-05	80.27
Rep_1	High	Unambiguous	[K].QDSTAPSSTSSSDPILDFNISLAMAK.[E]	1xHexNAc(5)Hex(3)Fuc(1)NeuAc(1) [N19]	2.69268e-05	2.944e-08	1	1	1	2	O14745	O14745 [306-331]		0	4621.99	26	FALSE		31.08	24212350		Peak Found	HexNAc(5)Hex(3)Fuc(1)NeuAc(1)	1	306	High	7.99	556.6	378.5	378.5	1.0198e-08	5.08639e-10	0	0	6.4203e-07	3.05273e-08	0	0	70.53
Rep_1	High	Unambiguous	[R].QCNQTSVCWCVNSVGVR.[R]	3xCarbamidomethyl [C2; C8; C10]; 1xDeamidated [Q4]; 1xHexNAc(3)Hex(6)Fuc(1)NeuAc(1) [N3]	0.000116389	2.944e-08	1	1	1	1	P09758	P09758 [118-134]		0	4073.59	17	FALSE	Glycoprotein	89.72	2.16587e+06		Peak Found	HexNAc(3)Hex(6)Fuc(1)NeuAc(1)	1	118	High	5.86	420	251.8	23.7	1.37136e-06	7.18851e-08	0	0	8.63285e-05	7.24945e-05	7.2156e-05	0.000277824	38.42
Rep_1	High	Unambiguous	[R].QCYSCKGNSTHGCSSEETFLIDCR.[G]	4xCarbamidomethyl [C2; C5; C13; C23]; 1xDeamidated [Q1]; 1xHexNAc(2)Fuc(1) [N8]	0.00010095	2.944e-08	1	1	1	2	Q03405	Q03405 [215-238]		1	3449.38	24	FALSE	Glycoprotein			No Quan Values	High	HexNAc(2)Fuc(1)	0	215	High	6.06	439.9	290.4	290.4	8.78935e-07	4.70414e-08	0	0	5.53314e-05	6.39952e-05	6.33359e-05	0.000227441
Rep_1	High	Unambiguous	[K].QDILNNSLTTLSQDITK.[V]	1xHexNAc(2)Hex(3)Fuc(1) [N5]	1.699e-06	2.944e-08	1	1	1	1	Q70UQ0	Q70UQ0 [140-156]		0	2942.37	17	FALSE	Glycoprotein	8.22	10442521		Peak Found	HexNAc(2)Hex(3)Fuc(1)	0	140	High	13.76	717.9	508.2	508.2	1.73789e-14	1.40936e-15	0	0	1.09411e-12	8.69878e-14	0	0	56.25
Rep_1	High	Unambiguous	[K].QDILNNSLTTLSQDITK.[V]	1xHexNAc(2)Hex(5) [N5]	4.23079e-06	2.944e-08	1	1	1	2	Q70UQ0	Q70UQ0 [140-156]		0	3120.42	17	FALSE	Glycoprotein	100.7	1.29255e+06		Peak Found	HexNAc(2)Hex(5)	0	140	High	11.52	627.3	436.9	436.9	3.04199e-12	2.11925e-13	0	0	1.91512e-10	1.29967e-11	0	0	56.36
Rep_1	High	Unambiguous	[K].QDILNNSLTTLSQDITK.[V]	1xHexNAc(2)Hex(6) [N5]	2.64807e-07	2.944e-08	1	1	1	5	Q70UQ0	Q70UQ0 [140-156]		0	3282.47	17	FALSE	Glycoprotein	47.97	2.41319e+06		High	HexNAc(2)Hex(6)	0	140	High	19.76	1031.9	817.5	817.5	1.73789e-20	1.97951e-21	0	0	1.09411e-18	1.26081e-19	0	0	56.87
Rep_1	High	Unambiguous	[K].QDILNNSLTTLSQDITKVDQSTTSMAK.[D]	1xHexNAc(2)Hex(6) [N5]	5.65765e-05	2.944e-08	1	1	1	2	Q70UQ0	Q70UQ0 [140-166]		1	4330.96	27	FALSE	Glycoprotein	3.1			High	HexNAc(2)Hex(6)	1	140	High	6.86	426.4	229.4	114.5	1.36878e-07	7.63841e-09	0	0	8.61722e-06	2.41505e-05	2.34519e-05	6.26802e-05	67.51
Rep_1	High	Unambiguous	[K].QDNETGIYYETWNVK.[A]	1xHexNAc(2)Hex(9) [N3]	2.73895e-07	2.944e-08	1	1	1	6	O75503	O75503 [201-215]		0	3724.48	15	FALSE	Glycoprotein	111.42	2.06743e+06		Peak Found	HexNAc(2)Hex(9)	0	201	High	19.63	1031.7	716.8	716.8	2.34096e-20	2.66302e-21	0	0	1.47378e-18	1.6835e-19	0	0	37.31
Rep_1	High	Unambiguous	[K].QDSTAPSSTSSSDPILDFNISLAMAK.[E]	1xHexNAc(3)Hex(6)Fuc(1)NeuAc(1) [N19]	1.2544e-05	2.944e-08	1	1	1	2	O14745	O14745 [306-331]		0	4701.99	26	FALSE		46.58	55230245		Peak Found	HexNAc(3)Hex(6)Fuc(1)NeuAc(1)	1	306	High	9.3	572.4	404.1	404.1	4.95831e-10	2.77568e-11	0	0	3.12156e-08	1.74378e-09	0	0	78.36
Rep_1	High	Unambiguous	[R].QCNQTSVCWCVNSVGVR.[R]	3xCarbamidomethyl [C2; C8; C10]; 1xHexNAc(2)Hex(9) [N3]	1.72129e-07	2.944e-08	1	1	1	9	P09758	P09758 [118-134]		0	3918.53	17	FALSE	Glycoprotein	24.23	636286		Peak Found	HexNAc(2)Hex(9)	0	118	High	21.49	1107.1	977.9	977.9	3.24972e-22	3.2113e-23	0	0	2.0459e-20	2.00288e-21	0	0	31.88
Rep_1	High	Unambiguous	[R].QKNSSDIVQIAPQSLILK.[L]	1xHexNAc(4)Hex(5)Fuc(1)NeuAc(2) [N3]	1.30111e-05	2.944e-08	1	1	1	8	P18564	P18564 [95-112]		1	4332.96	18	FALSE	Glycoprotein	131.61	573310		Peak Found	HexNAc(4)Hex(5)Fuc(1)NeuAc(2)	0	95	High	9.24	489	382.3	9.2	5.78499e-10	3.28967e-11	0	0	3.64201e-08	2.06973e-09	0	0	56.19
Rep_1	High	Unambiguous	[K].QIATGVSDTICEPCPVGFFSNVSSAFEK.[C]	2xCarbamidomethyl [C11; C14]; 1xHexNAc(2)Hex(8) [N21]	1.24683e-06	2.944e-08	1	1	1	5	P25942	P25942 [133-160]		0	4749.99	28	FALSE	Glycoprotein	127.51	259677		Peak Found	HexNAc(2)Hex(8)	0	133	High	14.61	787.3	633.2	266.7	2.42749e-15	2.39909e-16	0	0	1.52826e-13	1.50639e-14	0	0	67.61
Rep_1	High	Unambiguous	[K].QLEEIKRNASGDELVR.[C]	1xHexNAc(4)Hex(5)Fuc(1)NeuAc(2) [N8]	4.03757e-05	2.944e-08	1	1	1	24	Q16787	Q16787 [2155-2170]		2	4207.81	16	FALSE		36.69	53228170		High	HexNAc(4)Hex(5)Fuc(1)NeuAc(2)	0	2155	High	7.36	455.7	326.8	8.9	4.3598e-08	2.35326e-09	0	0	2.74476e-06	1.43747e-07	0	0	23.07
Rep_1	High	Unambiguous	[K].QLNISHLLVPLGLAK.[P]	1xHexNAc(3)Hex(5)Fuc(1)NeuAc(1) [N3]	4.97486e-07	2.944e-08	1	1	1	3	Q9UHN6	Q9UHN6 [1297-1311]		0	3472.64	15	FALSE	Glycoprotein	37.6	3798264		Peak Found	HexNAc(3)Hex(5)Fuc(1)NeuAc(1)	0	1297	High	17.48	923.7	741.9	741.9	3.32984e-18	3.61479e-19	0	0	2.09634e-16	2.2666e-17	0	0	65.65
Rep_1	High	Unambiguous	[K].QLNISHLLVPLGLAK.[P]	1xHexNAc(4)Hex(5)Fuc(1)NeuAc(1) [N3]	8.49284e-07	2.944e-08	1	1	1	6	Q9UHN6	Q9UHN6 [1297-1311]		0	3675.72	15	FALSE	Glycoprotein		7205356		Peak Found	HexNAc(4)Hex(5)Fuc(1)NeuAc(1)	0	1297	High	15.75	831.2	672.2	672.2	1.78073e-16	1.70834e-17	0	0	1.12108e-14	1.05987e-15	0	0	65.1
Rep_1	High	Unambiguous	[K].QLNISHLLVPLGLAK.[P]	1xHexNAc(4)Hex(5)Fuc(1)NeuAc(2) [N3]	1.30873e-06	2.944e-08	1	1	1	7	Q9UHN6	Q9UHN6 [1297-1311]		0	3966.82	15	FALSE	Glycoprotein	36.87	2.40938e+06		Peak Found	HexNAc(4)Hex(5)Fuc(1)NeuAc(2)	0	1297	High	14.48	792.6	600.7	600.7	3.32984e-15	3.14304e-16	0	0	2.09634e-13	1.98046e-14	0	0	72.64
Rep_1	High	Unambiguous	[K].QLNISHLLVPLGLAKPAHLYDK.[G]	1xHexNAc(4)Hex(5)Fuc(1)NeuAc(1) [N3]	1.52935e-06	2.944e-08	1	1	1	17	Q9UHN6	Q9UHN6 [1297-1318]		0	4500.14	22	FALSE	Glycoprotein	11.97	138536080		High	HexNAc(4)Hex(5)Fuc(1)NeuAc(1)	1	1297	High	14.04	771.6	493.2	46.7	9.0186e-15	6.86863e-16	0	0	5.67777e-13	4.2545e-14	0	0	71.91
Rep_1	High	Unambiguous	[K].QLNISHLLVPLGLAKPAHLYDK.[G]	1xHexNAc(4)Hex(5)Fuc(2)NeuAc(1) [N3]	0.000106867	2.944e-08	1	1	1	5	Q9UHN6	Q9UHN6 [1297-1318]		0	4646.2	22	FALSE	Glycoprotein	14.43	6989461		Peak Found	HexNAc(4)Hex(5)Fuc(2)NeuAc(1)	0	1297	High	5.98	338.3	261.1	14.6	1.05053e-06	5.60596e-08	0	0	6.61329e-05	6.39952e-05	6.27162e-05	0.000225403	70.77
Rep_1	High	Unambiguous	[K].QLNISHLLVPLGLAKPAHLYDK.[G]	1xHexNAc(4)Hex(5)Fuc(1)NeuAc(2) [N3]	2.34738e-06	2.944e-08	1	1	1	6	Q9UHN6	Q9UHN6 [1297-1318]		0	4791.24	22	FALSE	Glycoprotein	20.72	2.828e+07		Peak Found	HexNAc(4)Hex(5)Fuc(1)NeuAc(2)	0	1297	High	12.92	653.9	578.2	7.3	1.20265e-13	8.30058e-15	0	0	7.57141e-12	5.05138e-13	0	0	75.46
Rep_1	High	Unambiguous	[R].QGNGTFVQTDKPLYTPGQQVYFR.[I]	1xHexNAc(2)Hex(7) [N3]	4.04981e-07	2.944e-08	1	1	1	7	A8K2U0	A8K2U0 [118-140]		0	4184.84	23	FALSE	Glycoprotein	16.28	1.86981e+06		High	HexNAc(2)Hex(7)	0	118	High	18.19	905.3	716.4	301.5	6.43151e-19	5.74861e-20	0	0	4.04904e-17	3.59602e-18	0	0	39.09
Rep_1	High	Unambiguous	[R].QKNSSDIVQIAPQSLILK.[L]	1xHexNAc(2)Hex(8) [N3]	4.99397e-07	2.944e-08	1	1	1	17	P18564	P18564 [95-112]		1	3684.71	18	FALSE	Glycoprotein	50.01	7.30817e+06		High	HexNAc(2)Hex(8)	0	95	High	17.46	915.6	797.8	797.8	3.43131e-18	3.7405e-19	0	0	2.16022e-16	2.34444e-17	0	0	41.54
Rep_1	High	Unambiguous	[R].QGNGTFVQTDKPLYTPGQQVYFR.[I]	1xHexNAc(2)Hex(7)Fuc(1) [N3]	4.81342e-06	2.944e-08	1	1	1	7	A8K2U0	A8K2U0 [118-140]		0	4330.9	23	FALSE	Glycoprotein	66.39	656440		Peak Found	HexNAc(2)Hex(7)Fuc(1)	1	118	High	11.23	600.3	415.5	46.6	5.88766e-12	3.68071e-13	0	0	3.70665e-10	2.25683e-11	0	0	48.33
Rep_1	High	Unambiguous	[R].QGNGTFVQTDKPLYTPGQQVYFR.[I]	1xHexNAc(2)Hex(8) [N3]	1.84864e-07	2.944e-08	1	1	1	19	A8K2U0	A8K2U0 [118-140]		0	4346.9	23	FALSE	Glycoprotein	55.14	18586544		High	HexNAc(2)Hex(8)	0	118	High	21.19	1059.9	878.8	277.7	6.43151e-22	5.41546e-23	0	0	4.04904e-20	3.31952e-21	0	0	39.56
Rep_1	High	Unambiguous	[R].QGNGTFVQTDKPLYTPGQQVYFR.[I]	1xHexNAc(2)Hex(8)Fuc(1) [N3]	2.40642e-06	2.944e-08	1	1	1	13	A8K2U0	A8K2U0 [118-140]		0	4492.95	23	FALSE	Glycoprotein	103.7	558626		Peak Found	HexNAc(2)Hex(8)Fuc(1)	-1	118	High	12.86	704.9	515.4	515.4	1.38854e-13	1.04017e-14	0	0	8.74171e-12	6.34361e-13	0	0	47.33
Rep_1	High	Unambiguous	[R].QGNGTFVQTDKPLYTPGQQVYFR.[I]	1xHexNAc(2)Hex(9) [N3]	8.23988e-08	2.944e-08	1	1	1	25	A8K2U0	A8K2U0 [118-140]		0	4508.95	23	FALSE	Glycoprotein	71.82	1.86737e+07		High	HexNAc(2)Hex(9)	1	118	High	24.8	1286.5	951.5	433.2	1.58101e-25	1.71552e-26	0	0	9.95342e-24	1.08774e-24	0	0	39.17
Rep_1	High	Unambiguous	[K].QHGQFSLAVVSLNITSLGLR.[S]	1xHexNAc(2)Hex(5) [N13]	6.15755e-07	2.944e-08	1	1	1	1	P00533	P00533 [432-451]		0	3356.61	20	FALSE	Glycoprotein;Kinase	100.25	27575338		High	HexNAc(2)Hex(5)	0	432	High	16.77	881.9	745.1	745.1	1.71079e-17	1.64298e-18	0	0	1.07705e-15	1.02369e-16	0	0	68.2
Rep_1	High	Unambiguous	[K].QHGQFSLAVVSLNITSLGLR.[S]	1xHexNAc(2)Hex(6) [N13]	2.49534e-06	2.944e-08	1	1	1	1	P00533	P00533 [432-451]		0	3518.66	20	FALSE	Glycoprotein;Kinase	77.39	35364292		Peak Found	HexNAc(2)Hex(6)	0	432	High	12.77	656.7	526.4	526.4	1.71079e-13	1.22771e-14	0	0	1.07705e-11	7.4554e-13	0	0	69.21
Rep_1	High	Unambiguous	[K].QHGQFSLAVVSLNITSLGLR.[S]	1xHexNAc(2)Hex(7) [N13]	2.2652e-06	2.944e-08	1	1	1	3	P00533	P00533 [432-451]		0	3680.72	20	FALSE	Glycoprotein;Kinase	59.34	31550254		High	HexNAc(2)Hex(7)	0	432	High	13.01	678.4	574.1	574.1	9.77373e-14	7.11389e-15	0	0	6.15317e-12	4.3601e-13	0	0	70.4
Rep_1	High	Unambiguous	[K].QHGQFSLAVVSLNITSLGLR.[S]	1xHexNAc(2)Hex(9) [N13]	1.02042e-06	2.944e-08	1	1	1	3	P00533	P00533 [432-451]		0	4004.82	20	FALSE	Glycoprotein;Kinase	39.35	4210483		Peak Found	HexNAc(2)Hex(9)	0	432	High	15.2	837.5	715.2	405.3	6.36191e-16	5.42207e-17	0	0	4.00522e-14	3.37852e-15	0	0	70.13
Rep_1	High	Unambiguous	[K].QHGQFSLAVVSLNITSLGLR.[S]	1xHexNAc(2)Hex(10) [N13]	1.69468e-06	2.944e-08	1	1	1	2	P00533	P00533 [432-451]		0	4166.87	20	FALSE	Glycoprotein;Kinase		4.90097e+06		Peak Found	HexNAc(2)Hex(10)	1	432	High	13.77	736.4	584	260	1.71079e-14	1.29527e-15	0	0	1.07705e-12	7.97888e-14	0	0	68.84
Rep_1	High	Unambiguous	[K].QHGQFSLAVVSLNITSLGLR.[S]	1xHexNAc(6)Hex(5) [N13]	2.29079e-06	2.944e-08	1	1	1	1	P00533	P00533 [432-451]		0	4168.93	20	FALSE	Glycoprotein;Kinase	57.67	60214380		Peak Found	HexNAc(6)Hex(5)	0	432	High	12.98	721.4	602.7	321.6	1.0436e-13	7.56974e-15	0	0	6.57013e-12	4.6379e-13	0	0	67.47
Rep_1	High	Unambiguous	[R].QKNSSDIVQIAPQSLILK.[L]	1xHexNAc(2)Hex(6) [N3]	1.14745e-05	2.944e-08	1	1	1	3	P18564	P18564 [95-112]		1	3360.6	18	FALSE	Glycoprotein	73.34	7750092		High	HexNAc(2)Hex(6)	0	95	High	9.47	579.1	495.2	495.2	3.39024e-10	1.89467e-11	0	0	2.13437e-08	1.18606e-09	0	0	44.77
Rep_1	High	Unambiguous	[R].QKNSSDIVQIAPQSLILK.[L]	1xHexNAc(2)Hex(7) [N3]	4.99397e-07	2.944e-08	1	1	1	10	P18564	P18564 [95-112]		1	3522.66	18	FALSE	Glycoprotein	83.58	7.37873e+06		High	HexNAc(2)Hex(7)	0	95	High	17.46	925.4	792.9	792.9	3.43131e-18	3.74484e-19	0	0	2.16022e-16	2.34718e-17	0	0	42.08
Rep_1	High	Unambiguous	[R].QKNSSDIVQIAPQSLILK.[L]	1xDeamidated [Q1]; 1xHexNAc(2)Hex(8) [N3]	2.45778e-05	2.944e-08	1	1	1	2	P18564	P18564 [95-112]		1	3685.69	18	FALSE	Glycoprotein			Not Reliable	High	HexNAc(2)Hex(8)	0	95	High	8.14	428.3	387.4	21.7	7.2534e-09	3.54191e-10	0	0	4.56647e-07	2.12029e-08	0	0
Rep_1	High	Unambiguous	[K].QINSSISGNLWDKDQR.[A]	1xDeamidated [Q1]; 1xHexNAc(2)Hex(5)Fuc(1) [N3]	8.53974e-05	2.944e-08	1	1	1	2	Q01459	Q01459 [297-312]		1	3224.38	16	FALSE	Glycoprotein			No Quan Values	High	HexNAc(2)Hex(5)Fuc(1)	0	297	High	6.29	450.1	332.3	3.7	5.18792e-07	2.82671e-08	0	0	3.26601e-05	3.44005e-05	3.25984e-05	5.83771e-05
Rep_1	High	Unambiguous	[K].QCNGTSMCWCVNTAGVR.[R]	3xCarbamidomethyl [C2; C8; C10]; 1xHexNAc(2)Hex(5) [N3]	3.15819e-07	2.944e-08	1	1	1	18	P16422	P16422 [109-125]		0	3217.24	17	FALSE	Glycoprotein	34.1	2.88786e+07		High	HexNAc(2)Hex(5)	0	109	High	19.09	1014.9	900.3	456.8	8.05596e-20	7.62981e-21	0	0	5.07173e-18	4.71358e-19	0	0	30.04
Rep_1	High	Unambiguous	[K].QCNGTSMCWCVNTAGVR.[R]	3xCarbamidomethyl [C2; C8; C10]; 1xOxidation [M7]; 1xHexNAc(3)Hex(4) [N3]	2.72886e-05	2.944e-08	1	1	1	8	P16422	P16422 [109-125]		0	3274.26	17	FALSE	Glycoprotein	72.32	13024079		High	HexNAc(3)Hex(4)	0	109	High	7.97	478.2	343.8	343.8	1.07144e-08	5.31803e-10	0	0	6.74539e-07	3.19289e-08	0	0	16.12
Rep_1	High	Unambiguous	[K].QCNGTSMCWCVNTAGVR.[R]	3xCarbamidomethyl [C2; C8; C10]; 1xHexNAc(2)Hex(6) [N3]	1.61363e-07	2.944e-08	1	1	1	33	P16422	P16422 [109-125]		0	3379.3	17	FALSE	Glycoprotein	53.19	8.99984e+06		High	HexNAc(2)Hex(6)	0	109	High	21.76	1104.3	1008.2	535.7	1.73789e-22	1.95581e-23	0	0	1.09411e-20	1.2193e-21	0	0	29.83
Rep_1	High	Unambiguous	[K].QCNGTSMCWCVNTAGVR.[R]	3xCarbamidomethyl [C2; C8; C10]; 1xDeamidated [Q1]; 1xHexNAc(2)Hex(6) [N3]	8.95664e-06	2.944e-08	1	1	1	6	P16422	P16422 [109-125]		0	3380.28	17	FALSE	Glycoprotein	31.87	11365680		Peak Found	HexNAc(2)Hex(6)	0	109	High	9.94	594.1	462.3	86.4	1.1399e-10	6.23689e-12	0	0	7.17636e-09	3.83331e-10	0	0	29.82
Rep_1	High	Unambiguous	[K].QCNGTSMCWCVNTAGVR.[R]	3xCarbamidomethyl [C2; C8; C10]; 1xOxidation [M7]; 1xHexNAc(2)Hex(6) [N3]	3.45781e-07	2.944e-08	1	1	1	22	P16422	P16422 [109-125]		0	3395.29	17	FALSE	Glycoprotein	48.91	981923		Peak Found	HexNAc(2)Hex(6)	0	109	High	18.76	979.8	868	868	1.73789e-19	2.00522e-20	0	0	1.09411e-17	1.25715e-18	0	0	22.88
Rep_1	High	Unambiguous	[K].QCNGTSMCWCVNTAGVR.[R]	3xCarbamidomethyl [C2; C8; C10]; 1xDeamidated [Q1]; 1xOxidation [M7]; 1xHexNAc(2)Hex(6) [N3]	3.27636e-05	2.944e-08	1	1	1	11	P16422	P16422 [109-125]		0	3396.27	17	FALSE	Glycoprotein	42.7	1664453		Peak Found	HexNAc(2)Hex(6)	0	109	High	7.68	510.2	378.8	169.2	2.08525e-08	1.08472e-09	0	0	1.31279e-06	6.50993e-08	0	0	24.05
Rep_1	High	Unambiguous	[K].QCNGTSMCWCVNTAGVR.[R]	3xCarbamidomethyl [C2; C8; C10]; 1xOxidation [M7]; 1xHexNAc(3)Hex(5) [N3]	2.32682e-05	2.944e-08	1	1	1	11	P16422	P16422 [109-125]		0	3436.32	17	FALSE	Glycoprotein	80.52	9544906		High	HexNAc(3)Hex(5)	0	109	High	8.23	492.8	373	373	5.89792e-09	2.8248e-10	0	0	3.71311e-07	1.68483e-08	0	0	15.36
Rep_1	High	Unambiguous	[K].QCNGTSMCWCVNTAGVR.[R]	3xCarbamidomethyl [C2; C8; C10]; 1xHexNAc(2)Hex(7) [N3]; 1xOxidation [M7]; 1xHexNAc(2)Hex(6)Fuc(1) [N3]	1.61363e-07	2.944e-08	1	1	2	52	P16422	P16422 [109-125]		0	3541.35	17	FALSE	Glycoprotein	47.62	1.41402e+07		Peak Found	HexNAc(2)Hex(7)	0	109	High	21.76	1107.7	1010.8	550.1	1.73789e-22	1.95917e-23	0	0	1.09411e-20	1.22141e-21	0	0	29.61
Rep_1	High	Unambiguous	[K].QCNGTSMCWCVNTAGVR.[R]	3xCarbamidomethyl [C2; C8; C10]; 1xOxidation [M7]; 1xHexNAc(2)Hex(7) [N3]	6.17044e-07	2.944e-08	1	1	1	69	P16422	P16422 [109-125]		0	3557.34	17	FALSE	Glycoprotein	62.89	2.57142e+07		High	HexNAc(2)Hex(7)	0	109	High	16.76	863.4	703.5	703.5	1.73789e-17	1.68641e-18	0	0	1.09411e-15	1.04941e-16	0	0	22.7
Rep_1	High	Unambiguous	[K].QCNGTSMCWCVNTAGVR.[R]	3xCarbamidomethyl [C2; C8; C10]; 1xDeamidated [Q1]; 1xOxidation [M7]; 1xHexNAc(2)Hex(7) [N3]	1.10731e-05	2.944e-08	1	1	1	45	P16422	P16422 [109-125]		0	3558.33	17	FALSE	Glycoprotein	70.89	2.60945e+06		Peak Found	HexNAc(2)Hex(7)	0	109	High	9.54	526.1	404.4	121.9	2.90737e-10	1.63522e-11	0	0	1.83037e-08	1.0165e-09	0	0	29.63
Rep_1	High	Unambiguous	[K].QCNGTSMCWCVNTAGVR.[R]	3xCarbamidomethyl [C2; C8; C10]; 1xHexNAc(2)Hex(3) [N3]	4.95943e-07	2.944e-08	1	1	1	2	P16422	P16422 [109-125]		0	2893.14	17	FALSE	Glycoprotein		1.10341e+06		Peak Found	HexNAc(2)Hex(3)	0	109	High	17.49	911.6	771.2	381.6	3.24972e-18	3.49049e-19	0	0	2.0459e-16	2.18951e-17	0	0	30.1
Rep_1	High	Unambiguous	[K].QCNGTSMCWCVNTAGVR.[R]	3xCarbamidomethyl [C2; C8; C10]; 1xOxidation [M7]; 1xHexNAc(3)Hex(6) [N3]	2.72886e-05	2.944e-08	1	1	1	16	P16422	P16422 [109-125]		0	3598.37	17	FALSE	Glycoprotein	72.35	14048053		High	HexNAc(3)Hex(6)	0	109	High	7.97	470.7	341.3	341.3	1.07144e-08	5.3167e-10	0	0	6.74539e-07	3.19202e-08	0	0	15.74
Rep_1	High	Unambiguous	[K].QCNGTSMCWCVNTAGVR.[R]	3xCarbamidomethyl [C2; C8; C10]; 1xHexNAc(1) [N3]	6.67095e-05	2.944e-08	1	1	1	1	P16422	P16422 [109-125]		0	2203.9	17	FALSE	Glycoprotein	38.95	9856057		Peak Found	HexNAc(1)	0	109	High	6.63	453.8	294.8	294.8	2.34979e-07	1.3092e-08	0	0	1.47932e-05	3.44005e-05	3.4077e-05	6.08569e-05	30.38
Rep_1	High	Unambiguous	[R].PPAPQENTTSEAGLPQGEAR.[T]	1xHexNAc(7)Hex(4)Fuc(1) [N7]	6.99031e-06	2.944e-08	1	1	1	10	Q9UKM9	Q9UKM9 [255-274]		0	4265.81	20	FALSE		92.99	5.38243e+07		High	HexNAc(7)Hex(4)Fuc(1)	1	255	High	10.44	585	438.3	151.5	3.63953e-11	1.66574e-12	0	0	2.29131e-09	9.89567e-11	0	0	18.3
Rep_1	High	Unambiguous	[R].PSPLFPLNGSHDLGIILQR.[I]	1xHexNAc(2)Hex(8) [N8]	1.44737e-06	2.944e-08	1	1	1	1	Q02388	Q02388 [1102-1120]		0	3776.73	19	FALSE	Glycoprotein	15.98	4957063		Peak Found	HexNAc(2)Hex(8)	0	1102	High	14.2	773.1	657.4	657.4	6.36191e-15	5.09772e-16	0	0	4.00522e-13	3.196e-14	0	0	59.98
Rep_1	High	Unambiguous	[R].PTKQNNQVAIVYNITLDADGFSSR.[V]	1xDeamidated [N/Q]; 1xHexNAc(6)Hex(3)Fuc(2)NeuAc(1) [N13]	9.03475e-05	2.944e-08	1	1	2	2	P17301	P17301 [687-710]		1	4940.17	24	FALSE			2943459		Peak Found	HexNAc(6)Hex(3)Fuc(2)NeuAc(1)	-1	687	High	6.21	442	263.1	22.3	6.20015e-07	3.36181e-08	0	0	3.90323e-05	3.44005e-05	3.22862e-05	5.77701e-05	60.84
Rep_1	High	Unambiguous	[K].QADEDIQGTQNLLTSIESETAASEETLFNASQR.[I]	1xHexNAc(2)Hex(3)Fuc(1) [N29]	7.77542e-05	2.944e-08	1	1	1	3	P07942	P07942 [1615-1647]		0	4635.06	33	FALSE	Glycoprotein	25.05	4250325		Peak Found	HexNAc(2)Hex(3)Fuc(1)	1	1615	High	6.41	402.5	253.2	46.3	3.84928e-07	2.10311e-08	0	0	2.42331e-05	3.44005e-05	3.31488e-05	5.92628e-05	82.47
Rep_1	High	Unambiguous	[K].QADEDIQGTQNLLTSIESETAASEETLFNASQR.[I]	1xHexNAc(2)Hex(4)Fuc(1) [N29]	2.54754e-06	2.944e-08	1	1	1	14	P07942	P07942 [1615-1647]		0	4797.11	33	FALSE	Glycoprotein	9.45	670382		Peak Found	HexNAc(2)Hex(4)Fuc(1)	0	1615	High	12.72	677.3	581.9	96.7	1.9259e-13	1.61831e-14	0	0	1.21247e-11	9.96139e-13	0	0	91.75
Rep_1	High	Unambiguous	[K].QADEDIQGTQNLLTSIESETAASEETLFNASQR.[I]	1xHexNAc(2)Hex(5) [N29]	2.99474e-07	2.944e-08	1	1	1	6	P07942	P07942 [1615-1647]		0	4813.11	33	FALSE	Glycoprotein	23.15	3.16688e+06		Peak Found	HexNAc(2)Hex(5)	1	1615	High	19.29	1036.8	874.2	118.2	5.10027e-20	4.85281e-21	0	0	3.21094e-18	3.04287e-19	0	0	81.83
Rep_1	High	Unambiguous	[K].QADEDIQGTQNLLTSIESETAASEETLFNASQR.[I]	1xHexNAc(2)Hex(6) [N29]	1.80415e-07	2.944e-08	1	1	1	23	P07942	P07942 [1615-1647]		0	4975.16	33	FALSE	Glycoprotein	58.23	2.09587e+06		Peak Found	HexNAc(2)Hex(6)	1	1615	High	21.29	1108.3	950.1	195.4	5.10027e-22	4.61972e-23	0	0	3.21094e-20	2.84802e-21	0	0	81.58
Rep_1	High	Unambiguous	[K].QADEDIQGTQNLLTSIESETAASEETLFNASQR.[I]	1xDeamidated [N/Q]; 1xHexNAc(2)Hex(6) [N29]	1.74622e-06	2.944e-08	1	1	4	8	P07942	P07942 [1615-1647]		0	4976.14	33	FALSE	Glycoprotein		10554737		Peak Found	HexNAc(2)Hex(6)	1	1615	High	13.69	718.1	597.8	23.7	2.05741e-14	1.91608e-15	0	0	1.29527e-12	1.19109e-13	0	0	82.4
Rep_1	High	Unambiguous	[K].QCNGTSMCWCVNTAGVR.[R]	3xCarbamidomethyl [C2; C8; C10]; 1xHexNAc(2)Hex(7)Fuc(1) [N3]	1.38028e-05	2.944e-08	1	1	1	5	P16422	P16422 [109-125]		0	3687.41	17	FALSE	Glycoprotein	22.86	438414		Peak Found	HexNAc(2)Hex(7)Fuc(1)	0	109	High	9.13	573.2	401.4	401.4	7.40572e-10	4.01556e-11	0	0	4.66236e-08	2.52299e-09	0	0	40.44
Rep_1	High	Unambiguous	[R].QCNQTSVCWCVNSVGVR.[R]	3xCarbamidomethyl [C2; C8; C10]; 1xHexNAc(2)Hex(6) [N3]	2.05483e-07	2.944e-08	1	1	1	46	P09758	P09758 [118-134]		0	3432.38	17	FALSE	Glycoprotein	53.67	3.63387e+07		High	HexNAc(2)Hex(6)	0	118	High	20.76	1063.6	965.4	965.4	1.73789e-21	1.95374e-22	0	0	1.09411e-19	1.2369e-20	0	0	31.71
Rep_1	High	Unambiguous	[R].QCNQTSVCWCVNSVGVR.[R]	3xCarbamidomethyl [C2; C8; C10]; 1xDeamidated [N/Q]; 1xHexNAc(2)Hex(6) [N3]	3.45781e-07	2.944e-08	1	1	3	26	P09758	P09758 [118-134]		0	3433.36	17	FALSE	Glycoprotein	35.59	7.75604e+06		Peak Found	HexNAc(2)Hex(6)	0	118	High	18.76	996.2	828.8	326.1	1.73789e-19	1.95759e-20	0	0	1.09411e-17	1.22718e-18	0	0	36.1
Rep_1	High	Unambiguous	[R].QCNQTSVCWCVNSVGVR.[R]	3xCarbamidomethyl [C2; C8; C10]; 1xHexNAc(4)Hex(3)Fuc(1) [N3]	9.65059e-05	2.944e-08	1	1	1	1	P09758	P09758 [118-134]		0	3498.43	17	FALSE	Glycoprotein	96.92	4.88558e+06		Peak Found	HexNAc(4)Hex(3)Fuc(1)	0	118	High	6.12	561.8	188.6	188.6	7.6312e-07	4.1158e-08	0	0	4.80409e-05	6.39952e-05	6.38284e-05	0.00022899	31.83
Rep_1	High	Unambiguous	[R].QCNQTSVCWCVNSVGVR.[R]	3xCarbamidomethyl [C2; C8; C10]; 1xHexNAc(2)Hex(6)Fuc(1) [N3]	5.96227e-06	2.944e-08	1	1	1	10	P09758	P09758 [118-134]		0	3578.43	17	FALSE	Glycoprotein	92.99	934303		Peak Found	HexNAc(2)Hex(6)Fuc(1)	0	118	High	10.77	609.1	529.1	529.1	1.7004e-11	8.50657e-13	0	0	1.07051e-09	4.9606e-11	0	0	42.99
Rep_1	High	Unambiguous	[R].QCNQTSVCWCVNSVGVR.[R]	3xCarbamidomethyl [C2; C8; C10]; 1xHexNAc(2)Hex(7) [N3]	1.72129e-07	2.944e-08	1	1	1	55	P09758	P09758 [118-134]		0	3594.43	17	FALSE	Glycoprotein	49.84	27004856		High	HexNAc(2)Hex(7)	0	118	High	21.49	1131.5	1061	1061	3.24972e-22	3.22329e-23	0	0	2.0459e-20	2.01041e-21	0	0	32.14
Rep_1	High	Unambiguous	[R].QCNQTSVCWCVNSVGVR.[R]	3xCarbamidomethyl [C2; C8; C10]; 1xDeamidated [N/Q]; 1xHexNAc(2)Hex(7) [N3]	2.64807e-07	2.944e-08	1	1	3	32	P09758	P09758 [118-134]		0	3595.41	17	FALSE	Glycoprotein	3.1	6603770		High	HexNAc(2)Hex(7)	0	118	High	19.76	1028.5	863.6	394.5	1.73789e-20	2.0115e-21	0	0	1.09411e-18	1.28082e-19	0	0	33.43
Rep_1	High	Unambiguous	[R].QCNQTSVCWCVNSVGVR.[R]	3xCarbamidomethyl [C2; C8; C10]; 2xDeamidated [Q4; N12]; 1xHexNAc(2)Hex(7) [N3]	2.60319e-05	2.944e-08	1	1	1	10	P09758	P09758 [118-134]		0	3596.4	17	FALSE	Glycoprotein	68.96			High	HexNAc(2)Hex(7)	0	118	High	8.05	544	372.8	14.1	8.99483e-09	4.47915e-10	0	0	5.6628e-07	2.67727e-08	0	0	33.97
Rep_1	High	Unambiguous	[R].QCNQTSVCWCVNSVGVR.[R]	3xCarbamidomethyl [C2; C8; C10]; 1xHexNAc(2)Hex(7)Fuc(1) [N3]	0.000113664	2.944e-08	1	1	1	5	P09758	P09758 [118-134]		0	3740.49	17	FALSE	Glycoprotein		2.13943e+06		High	HexNAc(2)Hex(7)Fuc(1)	0	118	High	5.89	551.2	163.5	163.5	1.27368e-06	6.65585e-08	0	0	8.01794e-05	7.24945e-05	7.24675e-05	0.000279033	42.52
Rep_1	High	Unambiguous	[R].QCNQTSVCWCVNSVGVR.[R]	3xCarbamidomethyl [C2; C8; C10]; 1xDeamidated [N/Q]; 1xHexNAc(2)Hex(7)Fuc(1) [N3]	3.53486e-05	2.944e-08	1	1	3	8	P09758	P09758 [118-134]		0	3741.47	17	FALSE	Glycoprotein		350275		High	HexNAc(2)Hex(7)Fuc(1)	0	118	High	7.56	481.9	363.7	57.1	2.73398e-08	1.45407e-09	0	0	1.72121e-06	8.74843e-08	0	0	43.42
Rep_1	High	Unambiguous	[R].QCNQTSVCWCVNSVGVR.[R]	3xCarbamidomethyl [C2; C8; C10]; 1xHexNAc(2)Hex(8) [N3]	1.61363e-07	2.944e-08	1	1	1	41	P09758	P09758 [118-134]		0	3756.48	17	FALSE	Glycoprotein	50.31	2.35191e+07		High	HexNAc(2)Hex(8)	0	118	High	21.76	1117.2	1006.2	1006.2	1.73789e-22	1.94239e-23	0	0	1.09411e-20	1.21087e-21	0	0	32
Rep_1	High	Unambiguous	[R].QCNQTSVCWCVNSVGVR.[R]	3xCarbamidomethyl [C2; C8; C10]; 1xDeamidated [N/Q]; 1xHexNAc(2)Hex(8) [N3]	2.05483e-07	2.944e-08	1	1	3	30	P09758	P09758 [118-134]		0	3757.47	17	FALSE	Glycoprotein				High	HexNAc(2)Hex(8)	0	118	High	20.76	1075.6	902.2	550	1.73789e-21	1.94075e-22	0	0	1.09411e-19	1.22875e-20	0	0	33.72
Rep_1	High	Unambiguous	[R].QCNQTSVCWCVNSVGVR.[R]	3xCarbamidomethyl [C2; C8; C10]; 1xHexNAc(3)Hex(6)Fuc(1) [N3]	3.29371e-06	2.944e-08	1	1	1	4	P09758	P09758 [118-134]		0	3781.51	17	FALSE	Glycoprotein		7021499		Peak Found	HexNAc(3)Hex(6)Fuc(1)	0	118	High	12.09	651.3	449.8	449.8	8.05596e-13	5.22353e-14	0	0	5.07173e-11	3.20134e-12	0	0	32.38
Rep_1	High	Unambiguous	[R].QCNQTSVCWCVNSVGVR.[R]	3xCarbamidomethyl [C2; C8; C10]; 1xHexNAc(2)Hex(5) [N3]	2.18304e-07	2.944e-08	1	1	1	18	P09758	P09758 [118-134]		0	3270.32	17	FALSE	Glycoprotein	32.33	37819354		High	HexNAc(2)Hex(5)	0	118	High	20.52	1093.7	984.6	984.6	3.04199e-21	2.96972e-22	0	0	1.91512e-19	1.85942e-20	0	0	31.89
Rep_1	High	Unambiguous	[K].QCNGTSMCWCVNTAGVR.[R]	3xCarbamidomethyl [C2; C8; C10]; 1xHexNAc(2)Hex(8) [N3]	1.95139e-07	2.944e-08	1	1	1	64	P16422	P16422 [109-125]		0	3703.4	17	FALSE	Glycoprotein	79.45	7.2835e+07		High	HexNAc(2)Hex(8)	0	109	High	20.97	1105	1014.4	526.9	1.07215e-21	1.08841e-22	0	0	6.74983e-20	6.81166e-21	0	0	30.17
Rep_1	High	Unambiguous	[K].QCNGTSMCWCVNTAGVR.[R]	3xCarbamidomethyl [C2; C8; C10]; 1xDeamidated [N/Q]; 1xHexNAc(2)Hex(8) [N3]; 1xOxidation [M7]; 1xHexNAc(2)Hex(7)Fuc(1) [N3]	6.71112e-07	2.944e-08	1	1	3	37	P16422	P16422 [109-125]		0	3704.38	17	FALSE	Glycoprotein				High	HexNAc(2)Hex(8)	0	109	High	16.49	886	696.4	328.4	3.24972e-17	3.50117e-18	0	0	2.0459e-15	2.19568e-16	0	0	31.74
Rep_1	High	Unambiguous	[K].QCNGTSMCWCVNTAGVR.[R]	3xCarbamidomethyl [C2; C8; C10]; 1xDeamidated [Q1]; 1xOxidation [M7]; 1xHexNAc(2)Hex(8) [N3]	8.80864e-06	2.944e-08	1	1	1	54	P16422	P16422 [109-125]		0	3720.38	17	FALSE	Glycoprotein	101.91	1.10246e+06		High	HexNAc(2)Hex(8)	0	109	High	9.98	585.7	409.7	156.4	1.05742e-10	5.68318e-12	0	0	6.6571e-09	3.50159e-10	0	0	29.98
Rep_1	High	Unambiguous	[K].QCNGTSMCWCVNTAGVR.[R]	3xCarbamidomethyl [C2; C8; C10]; 1xDeamidated [Q1]; 1xHexNAc(2)Hex(9) [N3]	5.49436e-06	2.944e-08	1	1	1	4	P16422	P16422 [109-125]		0	3866.44	17	FALSE	Glycoprotein		8.18754e+06		Peak Found	HexNAc(2)Hex(9)	0	109	High	10.94	628.8	474.7	97.5	1.1399e-11	6.23483e-13	0	0	7.17636e-10	3.67651e-11	0	0	30.46
Rep_1	High	Unambiguous	[R].QCNQTSVCWCVNSVGVR.[R]	3xCarbamidomethyl [C2; C8; C10]; 1xHexNAc(2)Hex(4) [N3]	3.26051e-07	2.944e-08	1	1	1	7	P09758	P09758 [118-134]		0	3108.27	17	FALSE	Glycoprotein	44.42	86395800		Peak Found	HexNAc(2)Hex(4)	0	118	High	18.98	1030.6	895.5	895.5	1.05742e-19	1.04914e-20	0	0	6.6571e-18	6.50395e-19	0	0	30.61
Rep_1	High	Unambiguous	[R].QCNQTSVCWCVNSVGVR.[R]	3xCarbamidomethyl [C2; C8; C10]; 1xDeamidated [Q4]; 1xHexNAc(2)Hex(4) [N3]	5.49436e-06	2.944e-08	1	1	1	4	P09758	P09758 [118-134]		0	3109.25	17	FALSE	Glycoprotein	42.11	24493134		Peak Found	HexNAc(2)Hex(4)	0	118	High	10.94	608.4	493.8	27.1	1.1399e-11	6.22877e-13	0	0	7.17636e-10	3.67256e-11	0	0	31.31
Rep_1	High	Unambiguous	[K].MYATIYELKEDKSYNVTSVLFR.[K]	1xHexNAc(2)Hex(10) [N15]	4.14111e-07	2.944e-08	1	1	1	7	P80188	P80188 [71-92]		2	4697.04	22	FALSE	Glycoprotein	8.93	35801696		High	HexNAc(2)Hex(10)	1	71	High	18.11	954.5	517.1	38.2	7.71065e-19	7.30375e-20	0	0	4.85434e-17	4.54615e-18	0	0	53.99
Rep_1	High	Unambiguous	[K].MYATIYELKEDKSYNVTSVLFR.[K]	1xOxidation [M1]; 1xHexNAc(2)Hex(9) [N15]	4.93263e-07	2.944e-08	1	1	1	11	P80188	P80188 [71-92]		2	4550.98	22	FALSE	Glycoprotein	21.57	103430226		Peak Found	HexNAc(2)Hex(9)	1	71	High	17.51	931.9	640	640	3.11453e-18	3.33111e-19	0	0	1.96079e-16	2.08515e-17	0	0	52.29
Rep_1	High	Unambiguous	[K].LNLYLDSVNETQFCVNIPAVR.[N]	1xCarbamidomethyl [C14]; 1xHexNAc(4)Hex(5)Fuc(1)NeuAc(1) [N9]	8.41637e-07	2.944e-08	1	1	1	22	Q6YHK3	Q6YHK3 [1347-1367]		0	4524.98	21	FALSE	Glycoprotein	53.93	7.80392e+06		Peak Found	HexNAc(4)Hex(5)Fuc(1)NeuAc(1)	0	1347	High	15.78	859.5	668.3	33.5	1.67042e-16	1.48913e-17	0	0	1.05163e-14	9.18547e-16	0	0	70.12
Rep_1	High	Unambiguous	[R].LNNITIIGPLDMK.[Q]	1xHexNAc(2)Hex(5) [N3]	4.80273e-07	2.944e-08	1	1	1	15	Q9NUM4	Q9NUM4 [181-193]		0	2658.23	13	FALSE	Glycoprotein	15.58	241558378		High	HexNAc(2)Hex(5)	0	181	High	17.6	909.8	693	652.2	2.52471e-18	2.85774e-19	0	0	1.58946e-16	1.78981e-17	0	0	48.41
Rep_1	High	Unambiguous	[R].LNNITIIGPLDMK.[Q]	1xOxidation [M12]; 1xHexNAc(2)Hex(5) [N3]	1.914e-05	2.944e-08	1	1	1	4	Q9NUM4	Q9NUM4 [181-193]		0	2674.23	13	FALSE	Glycoprotein	26.51	31964650		High	HexNAc(2)Hex(5)	0	181	High	8.56	522	363.2	363.2	2.77494e-09	1.31785e-10	0	0	1.747e-07	8.05633e-09	0	0	40.3
Rep_1	High	Unambiguous	[R].LNNITIIGPLDMK.[Q]	1xHexNAc(2)Hex(6) [N3]	4.63957e-07	2.944e-08	1	1	1	16	Q9NUM4	Q9NUM4 [181-193]		0	2820.28	13	FALSE	Glycoprotein	12.17	895927060		High	HexNAc(2)Hex(6)	0	181	High	17.72	911.2	690.6	562.9	1.92051e-18	2.17316e-19	0	0	1.20908e-16	1.36794e-17	0	0	48.15
Rep_1	High	Unambiguous	[R].LNNITIIGPLDMK.[Q]	1xOxidation [M12]; 1xHexNAc(2)Hex(6) [N3]	2.95259e-06	2.944e-08	1	1	1	11	Q9NUM4	Q9NUM4 [181-193]		0	2836.28	13	FALSE	Glycoprotein	56.48	190582278		High	HexNAc(2)Hex(6)	0	181	High	12.35	676.5	469.2	469.2	4.41925e-13	3.45068e-14	0	0	2.78219e-11	2.1296e-12	0	0	39.86
Rep_1	High	Unambiguous	[R].LNNITIIGPLDMK.[Q]	1xHexNAc(2)Hex(7) [N3]	5.15856e-07	2.944e-08	1	1	1	25	Q9NUM4	Q9NUM4 [181-193]		0	2982.34	13	FALSE	Glycoprotein	36.4	103401446		High	HexNAc(2)Hex(7)	0	181	High	17.35	942	711.7	708.4	4.41925e-18	4.47347e-19	0	0	2.78219e-16	2.78178e-17	0	0	47.59
Rep_1	High	Unambiguous	[R].LNNITIIGPLDMK.[Q]	1xOxidation [M12]; 1xHexNAc(2)Hex(7) [N3]	1.80561e-06	2.944e-08	1	1	1	12	Q9NUM4	Q9NUM4 [181-193]		0	2998.33	13	FALSE	Glycoprotein	41.83	17103012		High	HexNAc(2)Hex(7)	0	181	High	13.6	730.2	490.1	490.1	2.52471e-14	2.37048e-15	0	0	1.58946e-12	1.48137e-13	0	0	39.53
Rep_1	High	Unambiguous	[R].LNNITIIGPLDMK.[Q]	1xHexNAc(2)Hex(8) [N3]	4.80273e-07	2.944e-08	1	1	1	25	Q9NUM4	Q9NUM4 [181-193]		0	3144.39	13	FALSE	Glycoprotein	58.89	33342444		High	HexNAc(2)Hex(8)	0	181	High	17.6	907.5	730.4	655.7	2.52471e-18	2.85446e-19	0	0	1.58946e-16	1.78774e-17	0	0	47.73
Rep_1	High	Unambiguous	[R].LNLTSPDLFWLVFR.[Y]	1xHexNAc(2)Hex(6) [N2]	2.63644e-06	2.944e-08	1	1	1	2	O15230	O15230 [920-933]		0	3099.42	14	FALSE	Glycoprotein	69.18	14713331		High	HexNAc(2)Hex(6)	0	920	High	12.63	673.4	442.1	442.1	2.34096e-13	1.88895e-14	0	0	1.47378e-11	1.1592e-12	0	0	86.16
Rep_1	High	Unambiguous	[R].LNLTSPDLFWLVFR.[Y]	1xHexNAc(2)Hex(7) [N2]	8.85933e-06	2.944e-08	1	1	1	4	O15230	O15230 [920-933]		0	3261.47	14	FALSE	Glycoprotein	33.53	24024482		High	HexNAc(2)Hex(7)	0	920	High	9.96	592.9	402.4	402.4	1.08515e-10	5.89803e-12	0	0	6.8317e-09	3.64822e-10	0	0	86.01
Rep_1	High	Unambiguous	[R].LNLTSPDLFWLVFR.[Y]	1xHexNAc(2)Hex(8) [N2]	6.92563e-07	2.944e-08	1	1	1	8	O15230	O15230 [920-933]		0	3423.52	14	FALSE	Glycoprotein	35.75	48000140		High	HexNAc(2)Hex(8)	0	920	High	16.39	861.1	513.8	513.8	4.09761e-17	4.0486e-18	0	0	2.5797e-15	2.53191e-16	0	0	85.82
Rep_1	High	Unambiguous	[R].LNLTSPDLFWLVFR.[Y]	1xHexNAc(4)Hex(5)Fuc(1) [N2]	3.17268e-05	2.944e-08	1	1	1	2	O15230	O15230 [920-933]		0	3489.58	14	FALSE	Glycoprotein	22.45	15642138		Peak Found	HexNAc(4)Hex(5)Fuc(1)	0	920	High	7.73	463.5	339.7	339.7	1.85747e-08	9.68126e-10	0	0	1.16939e-06	5.82444e-08	0	0	85.29
Rep_1	High	Unambiguous	[R].LNLTSPDLFWLVFR.[Y]	1xHexNAc(2)Hex(9) [N2]	5.15226e-07	2.944e-08	1	1	1	4	O15230	O15230 [920-933]		0	3585.58	14	FALSE	Glycoprotein	101.19	6.25485e+06		Peak Found	HexNAc(2)Hex(9)	0	920	High	17.36	926.8	646.7	646.7	4.37743e-18	4.36387e-19	0	0	2.75586e-16	2.71599e-17	0	0	85.7
Rep_1	High	Unambiguous	[R].LNLTSPDLFWLVFR.[Y]	1xHexNAc(2)Hex(10) [N2]	2.74191e-06	2.944e-08	1	1	1	4	O15230	O15230 [920-933]		0	3747.63	14	FALSE	Glycoprotein	9.93	3.97712e+06		Peak Found	HexNAc(2)Hex(10)	0	920	High	12.53	722.3	504.8	504.8	2.92186e-13	2.38894e-14	0	0	1.83949e-11	1.47253e-12	0	0	85.64
Rep_1	High	Unambiguous	[K].LNLTTDPK.[F]	1xHexNAc(3)Hex(5)NeuAc(1) [N2]	1.19265e-05	2.944e-08	1	1	1	7	Q92896	Q92896 [164-171]		0	2612.1	8	FALSE	Glycoprotein	90.63	358144		Peak Found	HexNAc(3)Hex(5)NeuAc(1)	0	164	High	9.4	621.2	284.7	284.7	4.00072e-10	2.24006e-11	0	0	2.5187e-08	1.39974e-09	0	0	18.49
Rep_1	High	Unambiguous	[K].LNLTTDPK.[F]	1xHexNAc(3)Hex(6)NeuAc(1) [N2]	2.29049e-05	2.944e-08	1	1	1	14	Q92896	Q92896 [164-171]		0	2774.15	8	FALSE	Glycoprotein	98.81	2.34601e+06		Peak Found	HexNAc(3)Hex(6)NeuAc(1)	0	164	High	8.26	595.4	276.4	276.4	5.55539e-09	2.68229e-10	0	0	3.49746e-07	1.60882e-08	0	0	19.23
Rep_1	High	Unambiguous	[K].LNLVPGENITCQDPVIGVGEPGK.[V]	1xCarbamidomethyl [C11]; 1xDeamidated [Q12]; 1xHexNAc(6)Hex(3) [N8]	5.24165e-06	2.944e-08	1	1	1	1	Q8IZF2	Q8IZF2 [659-681]		0	4111.85	23	FALSE	Glycoprotein	44.61	612589		Peak Found	HexNAc(6)Hex(3)	0	659	High	11.04	643.3	465.1	168.5	9.02782e-12	5.18098e-13	0	0	5.68358e-10	3.14393e-11	0	0	52.56
Rep_1	High	Unambiguous	[K].LNLYLDSVNETQFCVNIPAVR.[N]	1xCarbamidomethyl [C14]; 1xDeamidated [Q12]; 1xHexNAc(2)Hex(5) [N9]	4.12167e-05	2.944e-08	1	1	1	2	Q6YHK3	Q6YHK3 [1347-1367]		0	3682.66	21	FALSE	Glycoprotein	38.56	6.23761e+06		Peak Found	HexNAc(2)Hex(5)	0	1347	High	7.33	509.1	329.9	127.9	4.68295e-08	2.50353e-09	0	0	2.9482e-06	1.53083e-07	0	0	65.06
Rep_1	High	Unambiguous	[K].LNLYLDSVNETQFCVNIPAVR.[N]	1xCarbamidomethyl [C14]; 1xHexNAc(4)Hex(5)Fuc(1) [N9]	0.000109256	2.944e-08	1	1	1	1	Q6YHK3	Q6YHK3 [1347-1367]		0	4233.89	21	FALSE	Glycoprotein		25152406		Peak Found	HexNAc(4)Hex(5)Fuc(1)	0	1347	High	5.95	389.1	251.8	51.2	1.12569e-06	5.96797e-08	0	0	7.0864e-05	6.39952e-05	6.25013e-05	0.000224706	64.43
Rep_1	High	Unambiguous	[K].LNLYLDSVNETQFCVNIPAVR.[N]	1xCarbamidomethyl [C14]; 1xHexNAc(2)Hex(9) [N9]	1.41744e-06	2.944e-08	1	1	1	4	Q6YHK3	Q6YHK3 [1347-1367]		0	4329.88	21	FALSE	Glycoprotein	90.51	56748520		Peak Found	HexNAc(2)Hex(9)	1	1347	High	14.25	788.9	597.7	16.1	5.56789e-15	4.63118e-16	0	0	3.50533e-13	2.90637e-14	0	0	65.03
Rep_1	High	Unambiguous	[R].LNNITIIGPLDMK.[Q]	1xDeamidated [N2]; 1xHexNAc(2)Hex(8) [N3]	0.000142443	2.944e-08	1	1	1	8	Q9NUM4	Q9NUM4 [181-193]		0	3145.37	13	FALSE	Glycoprotein	55.34	24673698		High	HexNAc(2)Hex(8)	0	181	High	5.59	428.7	237.9	237.9	2.5759e-06	1.31945e-07	0	0	0.000162143	9.07954e-05	8.97782e-05	0.000269673	47.9
Rep_1	High	Unambiguous	[R].LNNITIIGPLDMK.[Q]	1xOxidation [M12]; 1xHexNAc(2)Hex(8) [N3]	1.80561e-06	2.944e-08	1	1	1	14	Q9NUM4	Q9NUM4 [181-193]		0	3160.38	13	FALSE	Glycoprotein	60.89	15940293		Peak Found	HexNAc(2)Hex(8)	0	181	High	13.6	730.2	441.9	441.9	2.52471e-14	2.36249e-15	0	0	1.58946e-12	1.47627e-13	0	0	39.41
Rep_1	High	Unambiguous	[R].LNTDWPALEDLVLQDSAAGFIANLSVQR.[Q]	1xHexNAc(2)Hex(6) [N23]	6.10424e-07	2.944e-08	1	1	1	8	O15460	O15460 [93-120]		0	4435.04	28	FALSE	Glycoprotein	52.13	67732916		High	HexNAc(2)Hex(6)	1	93	High	16.8	891.1	642.4	174	1.60248e-17	1.56177e-18	0	0	1.00886e-15	9.72767e-17	0	0	92.49
Rep_1	High	Unambiguous	[R].LNTDWPALEDLVLQDSAAGFIANLSVQR.[Q]	1xHexNAc(2)Hex(8) [N23]	3.69172e-05	2.944e-08	1	1	1	2	O15460	O15460 [93-120]		0	4759.15	28	FALSE	Glycoprotein	60.55	981857		Peak Found	HexNAc(2)Hex(8)	0	93	High	7.5	436.9	349.5	87	3.18732e-08	1.72246e-09	0	0	2.00661e-06	1.04199e-07	0	0	91.7
Rep_1	High	Unambiguous	[R].LNTDWPALEDLVLQDSAAGFIANLSVQR.[Q]	1xHexNAc(2)Hex(9) [N23]	1.2989e-05	2.944e-08	1	1	1	3	O15460	O15460 [93-120]		0	4921.2	28	FALSE	Glycoprotein	27.75	2.9485e+06		Peak Found	HexNAc(2)Hex(9)	0	93	High	9.24	534.7	390.2	71.6	5.7438e-10	3.26341e-11	0	0	3.61608e-08	2.05317e-09	0	0	92.11
Rep_1	High	Unambiguous	[R].LNTEWSELENLVLKDMSDGFISNLTIQR.[Q]	1xHexNAc(2)Hex(6) [N23]	1.57338e-07	2.944e-08	1	1	1	4	P13674	P13674 [91-118]		1	4644.12	28	FALSE	Glycoprotein	36.39	76768864		High	HexNAc(2)Hex(6)	0	91	High	21.87	1128	834.9	187.6	1.35755e-22	1.49136e-23	0	0	8.54661e-21	9.33713e-22	0	0	93.18
Rep_1	High	Unambiguous	[R].LNTEWSELENLVLKDMSDGFISNLTIQR.[Q]	1xOxidation [M16]; 1xHexNAc(2)Hex(6) [N23]	2.44835e-05	2.944e-08	1	1	1	4	P13674	P13674 [91-118]		1	4660.11	28	FALSE	Glycoprotein	64.61	12002622		Peak Found	HexNAc(2)Hex(6)	1	91	High	8.15	501.7	345.8	102.8	7.14944e-09	3.50258e-10	0	0	4.50102e-07	2.1023e-08	0	0	78.39
Rep_1	High	Unambiguous	[R].INTTADEKDPTNPFRFPNIGVEK.[F]	1xHexNAc(2)Hex(7) [N2]	1.09208e-07	2.944e-08	1	1	1	9	O14672	O14672 [277-299]		2	4143.84	23	FALSE	Glycoprotein	4.68	107199002		High	HexNAc(2)Hex(7)	1	277	High	23.48	1205.8	893.6	529.2	3.32722e-24	2.8732e-25	0	0	2.09469e-22	1.79762e-23	0	0	40.99
Rep_1	High	Unambiguous	[R].INTTADEKDPTNPFRFPNIGVEK.[F]	1xHexNAc(2)Hex(8) [N2]	1.08525e-07	2.944e-08	1	1	1	7	O14672	O14672 [277-299]		2	4305.89	23	FALSE	Glycoprotein	29.54	122118232		High	HexNAc(2)Hex(8)	0	277	High	23.51	1203.4	778	475.9	3.11453e-24	2.7323e-25	0	0	1.96079e-22	1.70351e-23	0	0	40.81
Rep_1	High	Unambiguous	[K].INSSVTDIEEIIGVR.[I]	1xHexNAc(2)Hex(8) [N2]	6.42101e-07	2.944e-08	1	1	1	6	Q14517	Q14517 [3715-3729]		0	3347.46	15	FALSE	Glycoprotein	58.88	2.13596e+07		Peak Found	HexNAc(2)Hex(8)	0	3715	High	16.63	863.6	539	539	2.34096e-17	2.56526e-18	0	0	1.47378e-15	1.60391e-16	0	0	56.09
Rep_1	High	Unambiguous	[K].INQFNLMASEMIALNR.[S]	1xHexNAc(4)Hex(5)NeuAc(2) [N15]	9.22719e-05	2.944e-08	1	1	1	4	Q10472	Q10472 [81-96]		0	4069.71	16	FALSE	Glycoprotein		3.26042e+06		Peak Found	HexNAc(4)Hex(5)NeuAc(2)	1	81	High	6.18	470.4	210.8	3.5	6.62631e-07	3.57868e-08	0	0	4.1715e-05	3.44005e-05	3.21671e-05	5.76004e-05	65.15
Rep_1	High	Unambiguous	[K].LNQTEPVAGNYYPVNTR.[I]	1xHexNAc(2)Hex(3)Fuc(1) [N2]	3.45781e-07	2.944e-08	1	1	1	11	O00754	O00754 [765-781]		0	2974.33	17	FALSE	Glycoprotein	10.26	241456410		High	HexNAc(2)Hex(3)Fuc(1)	0	765	High	18.76	958.2	663.2	663.2	1.73789e-19	1.87702e-20	0	0	1.09411e-17	1.17649e-18	0	0	28.04
Rep_1	High	Unambiguous	[K].LNQTEPVAGNYYPVNTR.[I]	1xDeamidated [Q3]; 1xHexNAc(2)Hex(3)Fuc(1) [N2]	1.27463e-05	2.944e-08	1	1	1	1	O00754	O00754 [765-781]		0	2975.32	17	FALSE	Glycoprotein	8.07	28284228		Peak Found	HexNAc(2)Hex(3)Fuc(1)	0	765	High	9.28	565	426.3	41.7	5.30502e-10	2.9862e-11	0	0	3.33984e-08	1.88031e-09	0	0	28.07
Rep_1	High	Unambiguous	[K].LNQTEPVAGNYYPVNTR.[I]	1xHexNAc(2)Hex(7) [N2]	9.49692e-06	2.944e-08	1	1	1	1	O00754	O00754 [765-781]		0	3476.48	17	FALSE	Glycoprotein	36.99	1.29773e+06		Peak Found	HexNAc(2)Hex(7)	0	765	High	9.83	581.5	425.4	425.4	1.48162e-10	8.31161e-12	0	0	9.3277e-09	5.08438e-10	0	0	28.3
Rep_1	High	Unambiguous	[K].LNQTEPVAGNYYPVNTR.[I]	1xHexNAc(3)Hex(4)Fuc(1)NeuAc(1) [N2]; 1xHexNAc(3)Hex(4)NeuAc(1)Fuc(1) [N2]	6.17044e-07	2.944e-08	1	1	2	10	O00754	O00754 [765-781]		0	3630.56	17	FALSE	Glycoprotein	82.2	76522467		Peak Found	HexNAc(3)Hex(4)Fuc(1)NeuAc(1)	0	765	High	16.76	860.9	651.3	651.3	1.73789e-17	1.7403e-18	0	0	1.09411e-15	1.08356e-16	0	0	33.58
Rep_1	High	Unambiguous	[R].LNITQEGPKDGK.[I]	1xHexNAc(2)Hex(5) [N2]	1.27766e-06	2.944e-08	1	1	1	6	Q5NDL2	Q5NDL2 [353-364]		1	2516.11	12	FALSE	Glycoprotein	119	6.5266e+08		High	HexNAc(2)Hex(5)	0	353	High	14.55	755.9	405.3	405.3	2.84783e-15	2.77956e-16	0	0	1.79289e-13	1.75102e-14	0	0	9.7
Rep_1	High	Unambiguous	[K].LNLQTSTSIPNVTEMK.[T]	1xHexNAc(2)Hex(8) [N11]	4.58163e-07	2.944e-08	1	1	1	12	P17301	P17301 [95-110]		0	3478.5	16	FALSE		82.89	741619		Peak Found	HexNAc(2)Hex(8)	0	95	High	17.76	914	694.9	632	1.73789e-18	1.78261e-19	0	0	1.09411e-16	1.11487e-17	0	0	40.48
Rep_1	High	Unambiguous	[K].LNLQTSTSIPNVTEMK.[T]	1xHexNAc(2)Hex(9) [N11]	4.58163e-07	2.944e-08	1	1	1	7	P17301	P17301 [95-110]		0	3640.55	16	FALSE		100.43	1.02607e+07		Peak Found	HexNAc(2)Hex(9)	0	95	High	17.76	928.6	739.7	671.8	1.73789e-18	1.88496e-19	0	0	1.09411e-16	1.17943e-17	0	0	41.15
Rep_1	High	Unambiguous	[K].LNLQTSTSIPNVTEMK.[T]	1xDeamidated [Q4]; 1xHexNAc(2)Hex(9) [N11]	5.38217e-05	2.944e-08	1	1	1	3	P17301	P17301 [95-110]		0	3641.54	16	FALSE		60.1	777818		Peak Found	HexNAc(2)Hex(9)	0	95	High	6.94	475.6	296.6	74.9	1.15948e-07	6.38676e-09	0	0	7.29962e-06	2.41505e-05	2.37006e-05	6.32751e-05	41.18
Rep_1	High	Unambiguous	[K].LNLQTSTSIPNVTEMK.[T]	1xHexNAc(4)Hex(5)Fuc(3) [N11]	1.12459e-06	2.944e-08	1	1	1	9	P17301	P17301 [95-110]		0	3836.68	16	FALSE		123.68	575109		Peak Found	HexNAc(4)Hex(5)Fuc(3)	0	95	High	14.91	834.8	568.9	310.8	1.22612e-15	9.91399e-17	0	0	7.7192e-14	6.08421e-15	0	0	40.45
Rep_1	High	Unambiguous	[K].LNLQTSTSIPNVTEMK.[T]	1xHexNAc(4)Hex(6)NeuAc(1) [N11]; 1xOxidation [M15]; 1xHexNAc(4)Hex(5)Fuc(1)NeuAc(1) [N11]	2.39437e-05	2.944e-08	1	1	2	10	P17301	P17301 [95-110]		0	3851.65	16	FALSE		106.46	5.26437e+07		Peak Found	HexNAc(4)Hex(5)Fuc(1)NeuAc(1)	0	95	High	8.18	546.8	281.2	281.2	6.57284e-09	3.16811e-10	0	0	4.13801e-07	1.89889e-08	0	0	38.03
Rep_1	High	Unambiguous	[K].LNLQTSTSIPNVTEMK.[T]	1xHexNAc(4)Hex(5)Fuc(2)NeuAc(1) [N11]	4.58163e-07	2.944e-08	1	1	1	18	P17301	P17301 [95-110]		0	3981.71	16	FALSE		124.9	10466894		Peak Found	HexNAc(4)Hex(5)Fuc(2)NeuAc(1)	0	95	High	17.76	917.8	624.9	455.4	1.73789e-18	1.8056e-19	0	0	1.09411e-16	1.12937e-17	0	0	46.16
Rep_1	High	Unambiguous	[K].LNLQTSTSIPNVTEMK.[T]	1xHexNAc(4)Hex(6)NeuAc(2) [N11]; 1xOxidation [M15]; 1xHexNAc(4)Hex(5)Fuc(1)NeuAc(2) [N11]	6.22378e-06	2.944e-08	1	1	2	39	P17301	P17301 [95-110]		0	4142.75	16	FALSE		79.05	6.84301e+06		Peak Found	HexNAc(4)Hex(5)Fuc(1)NeuAc(2)	0	95	High	10.68	682.6	330.5	4.3	2.09272e-11	1.03546e-12	0	0	1.3175e-09	6.06811e-11	0	0	44.86
Rep_1	High	Unambiguous	[K].LNLQTSTSIPNVTEMK.[T]	1xHexNAc(2)Hex(7) [N11]	9.25472e-07	2.944e-08	1	1	1	9	P17301	P17301 [95-110]		0	3316.45	16	FALSE			534544		Peak Found	HexNAc(2)Hex(7)	0	95	High	15.49	823.5	623	570.2	3.24972e-16	3.29209e-17	0	0	2.0459e-14	2.06477e-15	0	0	40.94
Rep_1	High	Unambiguous	[R].LNGTDPIVAADSKR.[G]	1xHexNAc(2)Hex(6) [N2]	4.83015e-07	2.944e-08	1	1	1	4	Q07954	Q07954 [4074-4087]		1	2835.25	14	FALSE	Glycoprotein	34.88	81407120		Peak Found	HexNAc(2)Hex(6)	0	4074	High	17.58	900.8	599.3	599.3	2.64056e-18	2.96876e-19	0	0	1.6624e-16	1.85763e-17	0	0	14.71
Rep_1	High	Unambiguous	[R].LNGTDPIVAADSKR.[G]	1xHexNAc(3)Hex(5)Fuc(1)NeuAc(1) [N2]	5.89582e-05	2.944e-08	1	1	1	1	Q07954	Q07954 [4074-4087]		1	3313.43	14	FALSE	Glycoprotein		36115832		Peak Found	HexNAc(3)Hex(5)Fuc(1)NeuAc(1)	0	4074	High	6.8	492.9	243.1	243.1	1.56863e-07	8.67114e-09	0	0	9.87544e-06	2.41505e-05	2.32748e-05	6.21968e-05	19.72
Rep_1	High	Unambiguous	[R].LNGTDPIVAADSKR.[G]	1xHexNAc(3)Hex(6)NeuAc(1) [N2]	2.69313e-06	2.944e-08	1	1	1	2	Q07954	Q07954 [4074-4087]		1	3329.43	14	FALSE	Glycoprotein	25.1	267921		Peak Found	HexNAc(3)Hex(6)NeuAc(1)	0	4074	High	12.58	673.8	402.9	402.9	2.64056e-13	2.22017e-14	0	0	1.6624e-11	1.36721e-12	0	0	17.8
Rep_1	High	Unambiguous	[R].LNGTKDSMFGIAVK.[N]	1xHexNAc(2)Hex(5) [N2]	5.18841e-07	2.944e-08	1	1	1	2	P23229	P23229 [408-421]		1	2697.21	14	FALSE	Glycoprotein	23.96	42151932		Peak Found	HexNAc(2)Hex(5)	0	408	High	17.34	930.1	619.1	619.1	4.62203e-18	4.68079e-19	0	0	2.90986e-16	2.90922e-17	0	0	28.09
Rep_1	High	Unambiguous	[R].LNGTKDSMFGIAVK.[N]	1xHexNAc(2)Hex(6) [N2]	6.52575e-07	2.944e-08	1	1	1	7	P23229	P23229 [408-421]		1	2859.26	14	FALSE	Glycoprotein	13.51	1.25418e+08		High	HexNAc(2)Hex(6)	0	408	High	16.58	892.5	525.5	525.5	2.64056e-17	2.88876e-18	0	0	1.6624e-15	1.80625e-16	0	0	27.93
Rep_1	High	Unambiguous	[R].LNGTKDSMFGIAVK.[N]	1xHexNAc(2)Hex(7) [N2]	3.88961e-07	2.944e-08	1	1	1	17	P23229	P23229 [408-421]		1	3021.31	14	FALSE	Glycoprotein	29.11	567863776		High	HexNAc(2)Hex(7)	0	408	High	18.34	996.8	632.5	632.5	4.62203e-19	4.6106e-20	0	0	2.90986e-17	2.87847e-18	0	0	27.7
Rep_1	High	Unambiguous	[R].LNGTKDSMFGIAVK.[N]	1xOxidation [M8]; 1xHexNAc(2)Hex(7) [N2]	1.12431e-06	2.944e-08	1	1	1	14	P23229	P23229 [408-421]		1	3037.31	14	FALSE	Glycoprotein	47.49	3.2106e+07		High	HexNAc(2)Hex(7)	0	408	High	14.91	803.9	449.9	449.9	1.22403e-15	9.9007e-17	0	0	7.70604e-14	6.07573e-15	0	0	18.97
Rep_1	High	Unambiguous	[R].LNGTKDSMFGIAVK.[N]	1xHexNAc(2)Hex(8) [N2]	3.63507e-07	2.944e-08	1	1	1	20	P23229	P23229 [408-421]		1	3183.36	14	FALSE	Glycoprotein	40.28	4.47758e+08		High	HexNAc(2)Hex(8)	0	408	High	18.58	966.6	653.6	653.6	2.64056e-19	3.00332e-20	0	0	1.6624e-17	1.87259e-18	0	0	27.64
Rep_1	High	Unambiguous	[R].LNGTKDSMFGIAVK.[N]	1xOxidation [M8]; 1xHexNAc(2)Hex(8) [N2]	6.52575e-07	2.944e-08	1	1	1	53	P23229	P23229 [408-421]		1	3199.36	14	FALSE	Glycoprotein	57.83	1.08814e+08		High	HexNAc(2)Hex(8)	0	408	High	16.58	868.9	537.2	537.2	2.64056e-17	2.89409e-18	0	0	1.6624e-15	1.80963e-16	0	0	18.76
Rep_1	High	Unambiguous	[R].LNGTKDSMFGIAVK.[N]	1xHexNAc(2)Hex(9) [N2]	3.63507e-07	2.944e-08	1	1	1	16	P23229	P23229 [408-421]		1	3345.42	14	FALSE	Glycoprotein	41.59	43380432		High	HexNAc(2)Hex(9)	0	408	High	18.58	998.6	678.4	678.4	2.64056e-19	2.97897e-20	0	0	1.6624e-17	1.85725e-18	0	0	27.62
Rep_1	High	Unambiguous	[R].LNGTKDSMFGIAVK.[N]	1xOxidation [M8]; 1xHexNAc(2)Hex(9) [N2]	8.98293e-07	2.944e-08	1	1	1	17	P23229	P23229 [408-421]		1	3361.41	14	FALSE	Glycoprotein	74.96	7.40288e+06		High	HexNAc(2)Hex(9)	0	408	High	15.58	815.4	461.9	461.9	2.64056e-16	2.78991e-17	0	0	1.6624e-14	1.74667e-15	0	0	18.78
Rep_1	High	Unambiguous	[R].INTTADEKDPTNPFRFPNIGVEK.[F]	1xHexNAc(2)Hex(9) [N2]	1.02936e-07	2.944e-08	1	1	1	44	O14672	O14672 [277-299]		2	4467.94	23	FALSE	Glycoprotein	64.57	6.07875e+08		High	HexNAc(2)Hex(9)	1	277	High	23.75	1210.4	809.5	454.5	1.77933e-24	1.70776e-25	0	0	1.1202e-22	1.06518e-23	0	0	40.68
Rep_1	High	Unambiguous	[K].LNLQTSTSIPNVTEMK.[T]	1xHexNAc(5)Hex(6)Fuc(3)NeuAc(1) [N11]	5.57195e-05	2.944e-08	1	1	1	9	P17301	P17301 [95-110]		0	4492.9	16	FALSE		71.36	589977		Peak Found	HexNAc(5)Hex(6)Fuc(3)NeuAc(1)	0	95	High	6.89	450.8	263.2	1.3	1.30121e-07	7.24395e-09	0	0	8.19185e-06	2.41505e-05	2.35239e-05	6.28852e-05	52.46
Rep_1	High	Unambiguous	[K].LNITNIWVLDYFGGPK.[I]	1xHexNAc(2)Hex(7) [N2]	1.11114e-06	2.944e-08	1	1	1	6	O75629	O75629 [192-207]		0	3390.51	16	FALSE	Glycoprotein	16.13	24886900		High	HexNAc(2)Hex(7)	0	192	High	14.95	826.3	595.1	595.1	1.13122e-15	9.23011e-17	0	0	7.12175e-14	5.67528e-15	0	0	77.65
Rep_1	High	Unambiguous	[K].LNITNIWVLDYFGGPK.[I]	1xDeamidated [N5]; 1xHexNAc(2)Hex(7) [N2]	9.09783e-05	2.944e-08	1	1	1	2	O75629	O75629 [192-207]		0	3391.5	16	FALSE	Glycoprotein			No Quan Values	High	HexNAc(2)Hex(7)	0	192	High	6.2	448.2	277.2	277.2	6.33779e-07	3.4577e-08	0	0	3.98987e-05	3.44005e-05	3.22335e-05	5.77134e-05
Rep_1	High	Unambiguous	[K].LNITNIWVLDYFGGPK.[I]	1xHexNAc(3)Hex(4)NeuAc(1) [N2]	2.92278e-05	2.944e-08	1	1	1	4	O75629	O75629 [192-207]		0	3398.53	16	FALSE	Glycoprotein	26.37	5.84974e+06		Peak Found	HexNAc(3)Hex(4)NeuAc(1)	0	192	High	7.86	470.2	327.9	327.9	1.37895e-08	6.94535e-10	0	0	8.68136e-07	4.14826e-08	0	0	85.97
Rep_1	High	Unambiguous	[K].LNITNIWVLDYFGGPK.[I]	1xHexNAc(4)Hex(5) [N2]	4.28515e-06	2.944e-08	1	1	1	3	O75629	O75629 [192-207]		0	3472.57	16	FALSE	Glycoprotein	9.46	11184232		High	HexNAc(4)Hex(5)	0	192	High	11.49	616	402.1	402.1	3.24972e-12	2.25661e-13	0	0	2.0459e-10	1.38497e-11	0	0	77.22
Rep_1	High	Unambiguous	[K].LNITNIWVLDYFGGPK.[I]	1xHexNAc(2)Hex(8) [N2]	4.58163e-07	2.944e-08	1	1	1	6	O75629	O75629 [192-207]		0	3552.57	16	FALSE	Glycoprotein	84.84	6185721		Peak Found	HexNAc(2)Hex(8)	0	192	High	17.76	926.6	640.6	640.6	1.73789e-18	1.75225e-19	0	0	1.09411e-16	1.09571e-17	0	0	77.5
Rep_1	High	Unambiguous	[K].LNITNIWVLDYFGGPK.[I]	1xDeamidated [N5]; 1xHexNAc(4)Hex(5)Fuc(1) [N2]	5.1386e-05	2.944e-08	1	1	1	2	O75629	O75629 [192-207]		0	3619.61	16	FALSE	Glycoprotein	109.69	4805819		Peak Found	HexNAc(4)Hex(5)Fuc(1)	0	192	High	7	441.5	342.4	342.4	9.93053e-08	5.44823e-09	0	0	6.25185e-06	2.41505e-05	2.39212e-05	6.38896e-05	77.02
Rep_1	High	Unambiguous	[K].LNITNIWVLDYFGGPK.[I]	1xHexNAc(2)Hex(9) [N2]	4.95943e-07	2.944e-08	1	1	1	4	O75629	O75629 [192-207]		0	3714.62	16	FALSE	Glycoprotein	22.36	20469538		Peak Found	HexNAc(2)Hex(9)	0	192	High	17.49	928.8	671.6	671.6	3.24972e-18	3.56702e-19	0	0	2.0459e-16	2.23777e-17	0	0	77.34
Rep_1	High	Unambiguous	[K].LNITNIWVLDYFGGPK.[I]	1xDeamidated [N5]; 1xHexNAc(4)Hex(7)Fuc(1)NeuAc(2) [N2]	4.19395e-05	2.944e-08	1	1	1	1	O75629	O75629 [192-207]		0	4525.9	16	FALSE	Glycoprotein	51.32	2.74349e+06		Peak Found	HexNAc(4)Hex(7)Fuc(1)NeuAc(2)	0	192	High	7.3	526.8	349.9	44.5	4.97318e-08	2.65443e-09	0	0	3.13091e-06	1.62274e-07	0	0	77.31
Rep_1	High	Unambiguous	[K].LNITNIWVLDYFGGPK.[I]	1xHexNAc(3)Hex(4)Fuc(1) [N2]	9.25472e-07	2.944e-08	1	1	1	5	O75629	O75629 [192-207]		0	3253.49	16	FALSE	Glycoprotein	69.59	157298043		High	HexNAc(3)Hex(4)Fuc(1)	0	192	High	15.49	809.4	565	565	3.24972e-16	3.33925e-17	0	0	2.0459e-14	2.09472e-15	0	0	76.69
Rep_1	High	Unambiguous	[K].LNITNIWVLDYFGGPK.[I]	1xHexNAc(2)Hex(6) [N2]	1.30383e-06	2.944e-08	1	1	1	3	O75629	O75629 [192-207]		0	3228.46	16	FALSE	Glycoprotein	12.84	33474388		High	HexNAc(2)Hex(6)	0	192	High	14.49	767.4	515.1	515.1	3.24972e-15	3.10218e-16	0	0	2.0459e-13	1.95448e-14	0	0	77.94
Rep_1	High	Unambiguous	[K].LNITNIWVLDYFGGPK.[I]	1xHexNAc(2)Hex(5) [N2]	8.17498e-06	2.944e-08	1	1	1	1	O75629	O75629 [192-207]		0	3066.41	16	FALSE	Glycoprotein	19.29	18095280		Peak Found	HexNAc(2)Hex(5)	0	192	High	10.12	597.6	445.8	445.8	7.53106e-11	3.74654e-12	0	0	4.74127e-09	2.29042e-10	0	0	79.03
Rep_1	High	Unambiguous	[R].LNLSENYTLSISNAR.[I]	1xHexNAc(3)Hex(4)Fuc(1)NeuAc(1) [N2]	0.0001021	2.944e-08	1	1	2	2	Q13740	Q13740 [90-104]		0	3389.47	15	FALSE	Glycoprotein	62.15	934748		Peak Found	HexNAc(3)Hex(4)Fuc(1)NeuAc(1)	0	90	High	6.04	395.1	291.2	1.5	9.10723e-07	4.85889e-08	0	0	5.73324e-05	6.39952e-05	6.32191e-05	0.000227144	51.72
Rep_1	High	Unambiguous	[R].LNLSENYTLSISNAR.[I]	1xHexNAc(2)Hex(8) [N6]	4.75698e-07	2.944e-08	1	1	1	7	Q13740	Q13740 [90-104]		0	3397.45	15	FALSE	Glycoprotein		1.15587e+06		Peak Found	HexNAc(2)Hex(8)	0	90	High	17.63	910.2	622.6	24.8	2.34096e-18	2.58577e-19	0	0	1.47378e-16	1.61918e-17	0	0	39.04
Rep_1	High	Unambiguous	[R].LNLSENYTLSISNAR.[I]	1xHexNAc(2)Hex(9) [N]	3.58296e-07	2.944e-08	1	1	2	9	Q13740	Q13740 [90-104]		0	3559.5	15	FALSE	Glycoprotein	60.16	17735504		Peak Found	HexNAc(2)Hex(9)	0	90	High	18.63	957.8	653.7	23.3	2.34096e-19	2.60928e-20	0	0	1.47378e-17	1.62973e-18	0	0	38.55
Rep_1	High	Unambiguous	[R].LNLSENYTLSISNAR.[I]	1xHexNAc(4)Hex(5)Fuc(1)NeuAc(1) [N]	1.35136e-06	2.944e-08	1	1	2	18	Q13740	Q13740 [90-104]		0	3754.61	15	FALSE	Glycoprotein	109.7	1.52282e+06		Peak Found	HexNAc(4)Hex(5)Fuc(1)NeuAc(1)	0	90	High	14.39	781.5	546.9	8.2	4.09761e-15	3.72002e-16	0	0	2.5797e-13	2.34091e-14	0	0	45.79
Rep_1	High	Unambiguous	[R].LNLSENYTLSISNAR.[I]	1xHexNAc(4)Hex(5)Fuc(2)NeuAc(1) [N]	9.57003e-07	2.944e-08	1	1	2	10	Q13740	Q13740 [90-104]		0	3900.66	15	FALSE	Glycoprotein	83.02	555071		Peak Found	HexNAc(4)Hex(5)Fuc(2)NeuAc(1)	0	90	High	15.39	816.4	533	34.5	4.09761e-16	3.91925e-17	0	0	2.5797e-14	2.45038e-15	0	0	45.56
Rep_1	High	Unambiguous	[R].LNLSENYTLSISNAR.[I]	1xHexNAc(4)Hex(5)Fuc(1)NeuAc(2) [N]	5.15226e-07	2.944e-08	1	1	2	65	Q13740	Q13740 [90-104]		0	4045.7	15	FALSE	Glycoprotein	42.6	7876677		Peak Found	HexNAc(4)Hex(5)Fuc(1)NeuAc(2)	0	90	High	17.36	927.9	548.4	8.6	4.37743e-18	4.38581e-19	0	0	2.75586e-16	2.72986e-17	0	0	52.67
Rep_1	High	Unambiguous	[R].LNLSENYTLSISNAR.[I]	1xHexNAc(4)Hex(6)NeuAc(2)Na(1) [N6]	1.41355e-05	2.944e-08	1	1	1	3	Q13740	Q13740 [90-104]		0	4083.68	15	FALSE	Glycoprotein	52.97	606338		Peak Found	HexNAc(4)Hex(6)NeuAc(2)Na(1)	1	90	High	9.09	621.3	343.3	14.8	8.17536e-10	4.44217e-11	0	0	5.1469e-08	2.79273e-09	0	0	52.34
Rep_1	High	Unambiguous	[R].LNLSENYTLSISNAR.[I]	1xHexNAc(4)Hex(5)Fuc(1)NeuAc(2)Na(2) [N6]	0.00011971	2.944e-08	1	1	1	2	Q13740	Q13740 [90-104]		0	4089.67	15	FALSE	Glycoprotein	156.67	7.43946e+06		Peak Found	HexNAc(4)Hex(5)Fuc(1)NeuAc(2)Na(2)	0	90	High	5.82	445.1	253	6.6	1.49715e-06	7.84771e-08	0	0	9.42461e-05	8.22402e-05	8.20782e-05	0.000276702	53.2
Rep_1	High	Unambiguous	[R].LNLSENYTLSISNAR.[I]	1xHexNAc(6)Hex(5)Fuc(1)NeuAc(3) [N6]	1.55386e-06	2.944e-08	1	1	1	3	Q13740	Q13740 [90-104]		0	4742.96	15	FALSE	Glycoprotein	56.61	1.24704e+06		Peak Found	HexNAc(6)Hex(5)Fuc(1)NeuAc(3)	1	90	High	14	760.7	558.7	36.2	9.96675e-15	7.93043e-16	0	0	6.27469e-13	4.88745e-14	0	0	52.67
Rep_1	High	Unambiguous	[K].LNITNIWVLDYFGGPK.[I]	1xHexNAc(3)Hex(4) [N2]	1.86179e-06	2.944e-08	1	1	1	2	O75629	O75629 [192-207]		0	3107.43	16	FALSE	Glycoprotein	9.13	57282244		High	HexNAc(3)Hex(4)	0	192	High	13.52	717.8	524.2	524.2	3.04199e-14	2.7254e-15	0	0	1.91512e-12	1.70755e-13	0	0	78.09
Rep_1	High	Unambiguous	[R].INTTADEKDPTNPFRFPNIGVEK.[F]	1xDeamidated [N]; 1xHexNAc(2)Hex(9) [N2]	1.79338e-06	2.944e-08	1	1	2	5	O14672	O14672 [277-299]		2	4468.93	23	FALSE	Glycoprotein	64.36	600119152		High	HexNAc(2)Hex(9)	-1	277	High	13.62	780.5	401.6	46.5	2.42216e-14	2.25742e-15	0	0	1.5249e-12	1.40794e-13	0	0	40.68
Rep_1	High	Unambiguous	[R].INTTADEKDPTNPFRFPNIGVEK.[F]	1xHexNAc(6)Hex(4) [N2]	5.39045e-07	2.944e-08	1	1	1	3	O14672	O14672 [277-299]		2	4470	23	FALSE	Glycoprotein				High	HexNAc(6)Hex(4)	0	277	High	17.21	981.9	745	378.5	6.21242e-18	5.67995e-19	0	0	3.91111e-16	3.493e-17	0	0	42.04
Rep_1	High	Unambiguous	[K].LQGLENWGQDPGVSANASK.[A]	1xHexNAc(2)Hex(3)Fuc(1) [N16]	5.61293e-05	2.944e-08	1	1	1	1	Q96AQ6	Q96AQ6 [440-458]		0	3009.33	19	FALSE		40.86	13325340		Peak Found	HexNAc(2)Hex(3)Fuc(1)	0	440	High	6.88	447	288	288	1.33323e-07	7.43473e-09	0	0	8.39347e-06	2.41505e-05	2.34888e-05	6.27825e-05	33.38
Rep_1	High	Unambiguous	[K].LQGLENWGQDPGVSANASK.[A]	1xHexNAc(2)Hex(5) [N16]	1.24487e-06	2.944e-08	1	1	1	3	Q96AQ6	Q96AQ6 [440-458]		0	3187.38	19	FALSE		94.08	487572		Peak Found	HexNAc(2)Hex(5)	0	440	High	14.62	760.1	527.2	527.2	2.4026e-15	2.29179e-16	0	0	1.51258e-13	1.43511e-14	0	0	33.91
Rep_1	High	Unambiguous	[K].LQGLENWGQDPGVSANASK.[A]	1xHexNAc(2)Hex(6) [N16]	3.56581e-07	2.944e-08	1	1	1	10	Q96AQ6	Q96AQ6 [440-458]		0	3349.43	19	FALSE		34.33	2.51894e+07		Peak Found	HexNAc(2)Hex(6)	0	440	High	18.65	985.3	810.7	810.7	2.24901e-19	2.48443e-20	0	0	1.4159e-17	1.55233e-18	0	0	32.95
Rep_1	High	Unambiguous	[K].LQGLENWGQDPGVSANASK.[A]	1xDeamidated [N6]; 1xHexNAc(2)Hex(6) [N16]	5.16974e-06	2.944e-08	1	1	1	2	Q96AQ6	Q96AQ6 [440-458]		0	3350.42	19	FALSE		81.71	4854017		High	HexNAc(2)Hex(6)	0	440	High	11.07	608.6	410.2	45.3	8.42752e-12	4.91409e-13	0	0	5.30565e-10	2.98005e-11	0	0	33.2
Rep_1	High	Unambiguous	[K].LQGLENWGQDPGVSANASK.[A]	1xHexNAc(2)Hex(7) [N16]	3.33622e-07	2.944e-08	1	1	1	6	Q96AQ6	Q96AQ6 [440-458]		0	3511.49	19	FALSE		100.06	26121806		Peak Found	HexNAc(2)Hex(7)	0	440	High	18.89	953.4	743.1	743.1	1.28486e-19	1.32255e-20	0	0	8.08899e-18	8.18514e-19	0	0	34.08
Rep_1	High	Unambiguous	[R].LQGVPHVGANVTLSCQSPR.[S]	1xCarbamidomethyl [C15]; 1xHexNAc(2)Hex(6) [N10]	0.000127386	2.944e-08	1	1	1	3	Q96AP7	Q96AP7 [160-178]		0	3398.51	19	FALSE	Glycoprotein	51.79	3.00567e+06		High	HexNAc(2)Hex(6)	0	160	High	5.74	411.9	291.9	291.9	1.81731e-06	9.56758e-08	0	0	5.8412e-06	2.41505e-05	2.40177e-05	6.41601e-05	31.51
Rep_1	High	Unambiguous	[R].LQILNASSDVLR.[I]	1xHexNAc(2)Hex(5) [N5]	2.54629e-06	2.944e-08	1	1	1	5	Q02388	Q02388 [782-793]		0	2545.18	12	FALSE	Glycoprotein	76.58	1.06368e+06		High	HexNAc(2)Hex(5)	0	782	High	12.72	657.4	453.5	453.5	1.92051e-13	1.60875e-14	0	0	1.20908e-11	9.8972e-13	0	0	39.57
Rep_1	High	Unambiguous	[R].LQILNASSDVLR.[I]	1xHexNAc(2)Hex(6) [N5]	1.72677e-06	2.944e-08	1	1	1	14	Q02388	Q02388 [782-793]		0	2707.23	12	FALSE	Glycoprotein	21.79	332908965		High	HexNAc(2)Hex(6)	0	782	High	13.72	746.5	496.5	496.5	1.92051e-14	1.67252e-15	0	0	1.20908e-12	1.03211e-13	0	0	39.36
Rep_1	High	Unambiguous	[R].LQILNASSDVLR.[I]	1xHexNAc(2)Hex(7) [N5]	6.114e-06	2.944e-08	1	1	1	6	Q02388	Q02388 [782-793]		0	2869.28	12	FALSE	Glycoprotein	53.35	2.92518e+07		Peak Found	HexNAc(2)Hex(7)	0	782	High	10.72	584.7	401.5	401.5	1.92051e-11	9.64867e-13	0	0	1.20908e-09	5.64019e-11	0	0	39.03
Rep_1	High	Unambiguous	[R].LQILNASSDVLR.[I]	1xHexNAc(2)Hex(8) [N5]	9.67548e-07	2.944e-08	1	1	1	21	Q02388	Q02388 [782-793]		0	3031.33	12	FALSE	Glycoprotein	46.88	7.65423e+06		High	HexNAc(2)Hex(8)	0	782	High	15.35	805.8	473.5	473.5	4.41925e-16	4.29103e-17	0	0	2.78219e-14	2.68755e-15	0	0	38.82
Rep_1	High	Unambiguous	[R].LQLSNGNMTLTLLSVK.[R]	1xHexNAc(2)Hex(4) [N7]	2.64807e-07	2.944e-08	1	1	1	7	P40199	P40199 [191-206]		0	2786.34	16	FALSE		44.33	99685600		High	HexNAc(2)Hex(4)	0	191	High	19.76	1008.3	730.7	621.8	1.73789e-20	2.07111e-21	0	0	1.09411e-18	1.31812e-19	0	0	55.42
Rep_1	High	Unambiguous	[R].LQLSNGNMTLTLLSVK.[R]	1xDeamidated [N/Q]; 1xHexNAc(2)Hex(4) [N7]	1.48634e-06	2.944e-08	1	1	2	6	P40199	P40199 [191-206]		0	2787.32	16	FALSE		67.14	102388966		High	HexNAc(2)Hex(4)	0	191	High	14.12	756.6	493.4	250	7.53106e-15	5.76956e-16	0	0	4.74127e-13	3.60732e-14	0	0	60.5
Rep_1	High	Unambiguous	[R].IQGEEIVFHDLNLTAHGISHCPTCR.[D]	2xCarbamidomethyl [C21; C24]; 1xHexNAc(4)Hex(5)Fuc(1)NeuAc(1) [N12]	2.55678e-07	2.944e-08	1	1	1	10	P98160	P98160 [3825-3849]		0	4964.12	25	FALSE	Glycoprotein	54.28	1.62961e+08		High	HexNAc(4)Hex(5)Fuc(1)NeuAc(1)	0	3825	High	19.9	1018.5	641.4	47.1	1.27243e-20	1.31327e-21	0	0	8.01074e-19	8.36349e-20	0	0	48.69
Rep_1	High	Unambiguous	[R].LQLSNGNMTLTLLSVK.[R]	1xHexNAc(3)Hex(3) [N7]	2.93655e-05	2.944e-08	1	1	1	2	P40199	P40199 [191-206]		0	2827.36	16	FALSE		1.9	15175903		High	HexNAc(3)Hex(3)	0	191	High	7.85	475.2	375.8	270.9	1.40286e-08	7.06939e-10	0	0	8.83185e-07	4.22874e-08	0	0	55.67
Rep_1	High	Unambiguous	[K].LQFDDNGTYTCQVK.[N]	1xCarbamidomethyl [C11]; 1xHexNAc(2)Hex(7) [N6]	6.42101e-07	2.944e-08	1	1	1	27	O60487	O60487 [113-126]		0	3229.29	14	FALSE	Glycoprotein	53.85	10269297		High	HexNAc(2)Hex(7)	0	113	High	16.63	895.7	631.5	631.5	2.34096e-17	2.49067e-18	0	0	1.47378e-15	1.5559e-16	0	0	24.8
Rep_1	High	Unambiguous	[K].LQFDDNGTYTCQVK.[N]	1xCarbamidomethyl [C11]; 1xHexNAc(2)Hex(8) [N6]	4.75698e-07	2.944e-08	1	1	1	13	O60487	O60487 [113-126]		0	3391.34	14	FALSE	Glycoprotein	66.59	2.61621e+06		Peak Found	HexNAc(2)Hex(8)	0	113	High	17.63	906.9	622.6	622.6	2.34096e-18	2.53776e-19	0	0	1.47378e-16	1.5889e-17	0	0	24.41
Rep_1	High	Unambiguous	[K].LQFDDNGTYTCQVK.[N]	1xCarbamidomethyl [C11]; 1xDeamidated [Q2]; 1xHexNAc(2)Hex(8) [N6]	5.30359e-05	2.944e-08	1	1	1	6	O60487	O60487 [113-126]		0	3392.32	14	FALSE	Glycoprotein		4.07022e+06		High	HexNAc(2)Hex(8)	0	113	High	6.96	463.7	355.8	287.1	1.10392e-07	6.09017e-09	0	0	6.94983e-06	2.41505e-05	2.37668e-05	6.34518e-05	25.79
Rep_1	High	Unambiguous	[R].LQFQVLVQHPQNESNK.[I]	1xDeamidated [Q8]; 1xHexNAc(2)Hex(8) [N12]	8.31875e-06	2.944e-08	1	1	1	4	Q9H5V8	Q9H5V8 [328-343]		0	3612.56	16	FALSE	Glycoprotein				High	HexNAc(2)Hex(8)	0	328	High	10.09	590.9	401.1	66.4	8.15566e-11	4.14869e-12	0	0	5.13449e-09	2.53634e-10	0	0	27.29
Rep_1	High	Unambiguous	[R].LQFQVLVQHPQNESNK.[I]	1xDeamidated [Q8]; 1xHexNAc(2)Hex(9) [N12]	5.61875e-05	2.944e-08	1	1	1	2	Q9H5V8	Q9H5V8 [328-343]		0	3774.61	16	FALSE	Glycoprotein		12875877		Peak Found	HexNAc(2)Hex(9)	0	328	High	6.87	437.5	292.5	59.2	1.33782e-07	7.46595e-09	0	0	8.42236e-06	2.41505e-05	2.34824e-05	6.27707e-05	25.9
Rep_1	High	Unambiguous	[R].LQFQVLVQHPQNESNK.[I]	1xHexNAc(5)Hex(6)Fuc(1)NeuAc(3) [N12]	8.63445e-05	2.944e-08	1	1	1	5	Q9H5V8	Q9H5V8 [328-343]		0	4916.05	16	FALSE	Glycoprotein		177096		Peak Found	HexNAc(5)Hex(6)Fuc(1)NeuAc(3)	0	328	High	6.27	480	198.5	7.9	5.37244e-07	2.91743e-08	0	0	3.38218e-05	3.44005e-05	3.2544e-05	5.82954e-05	48.37
Rep_1	High	Unambiguous	[R].IQGEEIVFHDLNLTAHGISHCPTCR.[D]	2xCarbamidomethyl [C21; C24]; 1xHexNAc(2)Hex(8) [N12]	9.46982e-08	2.944e-08	1	1	1	8	P98160	P98160 [3825-3849]		0	4606.97	25	FALSE	Glycoprotein	2.22	120498672		High	HexNAc(2)Hex(8)	0	3825	High	24.14	1218.6	765.3	436.2	7.26938e-25	6.36519e-26	0	0	4.57653e-23	4.00834e-24	0	0	44.69
Rep_1	High	Unambiguous	[K].LQFDDNGTYTCQVK.[N]	1xCarbamidomethyl [C11]; 1xHexNAc(2)Hex(6) [N6]	5.15226e-07	2.944e-08	1	1	1	21	O60487	O60487 [113-126]		0	3067.23	14	FALSE	Glycoprotein	45.7	9461394		High	HexNAc(2)Hex(6)	0	113	High	17.36	918.1	619.3	619.3	4.37743e-18	4.42689e-19	0	0	2.75586e-16	2.75582e-17	0	0	25.1
Rep_1	High	Unambiguous	[R].LQLSNGNMTLTLLSVK.[R]	1xHexNAc(2)Hex(5) [N7]	2.64807e-07	2.944e-08	1	1	1	17	P40199	P40199 [191-206]		0	2948.39	16	FALSE		10.79	1339372812		High	HexNAc(2)Hex(5)	0	191	High	19.76	1014.8	725.8	617.6	1.73789e-20	2.06913e-21	0	0	1.09411e-18	1.31688e-19	0	0	54.99
Rep_1	High	Unambiguous	[R].LQLSNGNMTLTLLSVK.[R]	1xOxidation [M8]; 1xHexNAc(2)Hex(5) [N7]	4.58163e-07	2.944e-08	1	1	1	15	P40199	P40199 [191-206]		0	2964.39	16	FALSE		17.87	245862189		High	HexNAc(2)Hex(5)	0	191	High	17.76	920	635.3	635.3	1.73789e-18	1.89332e-19	0	0	1.09411e-16	1.18471e-17	0	0	47.5
Rep_1	High	Unambiguous	[R].LQLSNGNMTLTLLSVK.[R]	1xDeamidated [N5]; 1xHexNAc(3)Hex(5)NeuAc(1) [N7]	6.17044e-07	2.944e-08	1	1	1	17	P40199	P40199 [191-206]		0	3443.55	16	FALSE		8.77	2.15263e+07		Peak Found	HexNAc(3)Hex(5)NeuAc(1)	0	191	High	16.76	879.6	570	227.7	1.73789e-17	1.71766e-18	0	0	1.09411e-15	1.06921e-16	0	0	66.61
Rep_1	High	Unambiguous	[R].LQLSNGNMTLTLLSVK.[R]	1xOxidation [M8]; 1xHexNAc(2)Hex(8) [N7]	6.17044e-07	2.944e-08	1	1	1	13	P40199	P40199 [191-206]		0	3450.54	16	FALSE		77.52	4.2113e+06		High	HexNAc(2)Hex(8)	0	191	High	16.76	873	569.3	569.3	1.73789e-17	1.69305e-18	0	0	1.09411e-15	1.05362e-16	0	0	47.88
Rep_1	High	Unambiguous	[R].LQLSNGNMTLTLLSVK.[R]	1xDeamidated [N5]; 1xOxidation [M8]; 1xHexNAc(2)Hex(8) [N7]	1.8822e-06	2.944e-08	1	1	1	12	P40199	P40199 [191-206]		0	3451.53	16	FALSE		14.91	8.13459e+06		Peak Found	HexNAc(2)Hex(8)	0	191	High	13.49	737.6	431.3	238.9	3.24972e-14	2.89852e-15	0	0	2.0459e-12	1.81594e-13	0	0	51.86
Rep_1	High	Unambiguous	[R].LQLSNGNMTLTLLSVK.[R]	2xDeamidated [Q2; N5]; 1xOxidation [M8]; 1xHexNAc(2)Hex(8) [N7]	0.000130908	2.944e-08	1	1	1	3	P40199	P40199 [191-206]		0	3452.51	16	FALSE		96.48	1031184		Peak Found	HexNAc(2)Hex(8)	0	191	High	5.7	421.6	264.4	264.4	1.97863e-06	1.03511e-07	0	0	0.000124551	8.22402e-05	8.08481e-05	0.00027297	52.46
Rep_1	High	Unambiguous	[R].LQLSNGNMTLTLLSVK.[R]	1xHexNAc(3)Hex(6)Fuc(1) [N7]	1.50224e-06	2.944e-08	1	1	1	5	P40199	P40199 [191-206]		0	3459.58	16	FALSE		84.6	1.31976e+07		Peak Found	HexNAc(3)Hex(6)Fuc(1)	0	191	High	14.09	768.3	456.8	430	8.05596e-15	6.06961e-16	0	0	5.07173e-13	3.78527e-14	0	0	54.61
Rep_1	High	Unambiguous	[R].LQLSNGNMTLTLLSVK.[R]	1xHexNAc(2)Hex(9) [N7]	1.70953e-07	2.944e-08	1	1	1	12	P40199	P40199 [191-206]		0	3596.6	16	FALSE		144.24	557602		Peak Found	HexNAc(2)Hex(9)	0	191	High	21.52	1101	944.3	736.3	3.04199e-22	3.02455e-23	0	0	1.91512e-20	1.88885e-21	0	0	54.49
Rep_1	High	Unambiguous	[R].LQLSNGNMTLTLLSVK.[R]	1xHexNAc(3)Hex(6)NeuAc(1) [N7]	2.84338e-07	2.944e-08	1	1	1	33	P40199	P40199 [191-206]		0	3604.62	16	FALSE		65.56	1.40957e+07		Peak Found	HexNAc(3)Hex(6)NeuAc(1)	0	191	High	19.49	1001.7	672.4	635.2	3.24972e-20	3.54069e-21	0	0	2.0459e-18	2.23287e-19	0	0	61.81
Rep_1	High	Unambiguous	[R].LQLSNGNMTLTLLSVK.[R]	1xDeamidated [N5]; 1xHexNAc(3)Hex(6)NeuAc(1) [N7]	3.45781e-07	2.944e-08	1	1	1	41	P40199	P40199 [191-206]		0	3605.6	16	FALSE		13.55	2.39568e+07		Peak Found	HexNAc(3)Hex(6)NeuAc(1)	0	191	High	18.76	992	687.1	266.2	1.73789e-19	1.98528e-20	0	0	1.09411e-17	1.24461e-18	0	0	66.38
Rep_1	High	Unambiguous	[R].LQLSNGNMTLTLLSVK.[R]	1xDeamidated [N5]; 1xOxidation [M8]; 1xHexNAc(2)Hex(9) [N7]	2.61537e-05	2.944e-08	1	1	1	3	P40199	P40199 [191-206]		0	3613.58	16	FALSE		81.48	1.23279e+06		Peak Found	HexNAc(2)Hex(9)	0	191	High	8.04	513.4	341.5	170.7	9.15247e-09	4.57131e-10	0	0	5.76205e-07	2.73704e-08	0	0	52
Rep_1	High	Unambiguous	[R].LQLSNGNMTLTLLSVK.[R]	1xDeamidated [N5]; 1xOxidation [M8]; 1xHexNAc(3)Hex(6)NeuAc(1) [N7]	3.62779e-05	2.944e-08	1	1	1	10	P40199	P40199 [191-206]		0	3621.6	16	FALSE		106.42	564225		Peak Found	HexNAc(3)Hex(6)NeuAc(1)	0	191	High	7.52	579.8	278.4	116.7	2.9969e-08	1.61137e-09	0	0	1.88673e-06	9.72074e-08	0	0	58.35
Rep_1	High	Unambiguous	[R].LQLSNGNMTLTLLSVK.[R]	1xHexNAc(3)Hex(5)NeuAc(1) [N7]	6.17044e-07	2.944e-08	1	1	1	23	P40199	P40199 [191-206]		0	3442.56	16	FALSE		25.12	24938728		Peak Found	HexNAc(3)Hex(5)NeuAc(1)	0	191	High	16.76	872.4	665.2	557.9	1.73789e-17	1.74501e-18	0	0	1.09411e-15	1.08655e-16	0	0	62.19
Rep_1	High	Unambiguous	[R].LQLSNGNMTLTLLSVK.[R]	1xDeamidated [N5]; 1xHexNAc(2)Hex(5) [N7]	2.64807e-07	2.944e-08	1	1	1	24	P40199	P40199 [191-206]		0	2949.37	16	FALSE		18.75	802432795		High	HexNAc(2)Hex(5)	0	191	High	19.76	1021.7	822.6	242.3	1.73789e-20	2.00351e-21	0	0	1.09411e-18	1.27582e-19	0	0	59.98
Rep_1	High	Unambiguous	[R].LQLSNGNMTLTLLSVK.[R]	1xHexNAc(2)Hex(8) [N7]	2.64807e-07	2.944e-08	1	1	1	14	P40199	P40199 [191-206]		0	3434.55	16	FALSE		50.87	1.54616e+07		High	HexNAc(2)Hex(8)	0	191	High	19.76	1036.2	865	667.6	1.73789e-20	2.05129e-21	0	0	1.09411e-18	1.30572e-19	0	0	54.61
Rep_1	High	Unambiguous	[R].LQLSNGNMTLTLLSVK.[R]	1xDeamidated [N5]; 1xOxidation [M8]; 1xHexNAc(2)Hex(5) [N7]	1.30383e-06	2.944e-08	1	1	1	12	P40199	P40199 [191-206]		0	2965.37	16	FALSE		24.54	1.22197e+08		High	HexNAc(2)Hex(5)	0	191	High	14.49	787.8	482.9	258.9	3.24972e-15	3.09292e-16	0	0	2.0459e-13	1.94793e-14	0	0	52.24
Rep_1	High	Unambiguous	[R].LQLSNGNMTLTLLSVK.[R]	1xHexNAc(3)Hex(4) [N7]	0.000148953	2.944e-08	1	1	1	2	P40199	P40199 [191-206]		0	2989.42	16	FALSE		89.46	64885693		High	HexNAc(3)Hex(4)	0	191	High	5.53	400.9	220.8	218.9	2.96305e-06	1.5091e-07	0	0	0.000186508	9.07954e-05	8.91442e-05	0.00026758	55.53
Rep_1	High	Unambiguous	[R].LQLSNGNMTLTLLSVK.[R]	1xOxidation [M8]; 1xHexNAc(3)Hex(4) [N7]	0.000146935	2.944e-08	1	1	1	7	P40199	P40199 [191-206]		0	3005.41	16	FALSE		29.59	188449575		High	HexNAc(3)Hex(4)	0	191	High	5.55	328.8	265.1	265.1	2.83896e-06	1.44648e-07	0	0	0.000178699	9.07954e-05	8.93345e-05	0.000268212	39.04
Rep_1	High	Unambiguous	[R].LQLSNGNMTLTLLSVK.[R]	1xHexNAc(2)Hex(6) [N7]	2.05483e-07	2.944e-08	1	1	1	22	P40199	P40199 [191-206]		0	3110.44	16	FALSE		22.22	486871188		High	HexNAc(2)Hex(6)	0	191	High	20.76	1059.1	728.8	687.2	1.73789e-21	1.92512e-22	0	0	1.09411e-19	1.21896e-20	0	0	54.92
Rep_1	High	Unambiguous	[R].LQLSNGNMTLTLLSVK.[R]	1xDeamidated [N/Q]; 1xHexNAc(2)Hex(6) [N7]	1.61363e-07	2.944e-08	1	1	2	31	P40199	P40199 [191-206]		0	3111.43	16	FALSE		15.42	3.86399e+08		High	HexNAc(2)Hex(6)	0	191	High	21.76	1106.3	851.2	290.1	1.73789e-22	1.93903e-23	0	0	1.09411e-20	1.20877e-21	0	0	59.65
Rep_1	High	Unambiguous	[R].LQLSNGNMTLTLLSVK.[R]	2xDeamidated [Q2; N5]; 1xHexNAc(2)Hex(6) [N7]	8.83568e-06	2.944e-08	1	1	1	7	P40199	P40199 [191-206]		0	3112.41	16	FALSE		76	9.52383e+06		High	HexNAc(2)Hex(6)	0	191	High	9.97	590.1	431.1	431.1	1.07215e-10	5.7186e-12	0	0	6.74983e-09	3.52357e-10	0	0	59.54
Rep_1	High	Unambiguous	[R].LQLSNGNMTLTLLSVK.[R]	1xOxidation [M8]; 1xHexNAc(2)Hex(6) [N7]	4.58163e-07	2.944e-08	1	1	1	16	P40199	P40199 [191-206]		0	3126.44	16	FALSE		20.55	99706464		High	HexNAc(2)Hex(6)	0	191	High	17.76	913.3	668.7	668.7	1.73789e-18	1.74373e-19	0	0	1.09411e-16	1.09034e-17	0	0	47.25
Rep_1	High	Unambiguous	[R].LQLSNGNMTLTLLSVK.[R]	1xDeamidated [N/Q]; 1xOxidation [M8]; 1xHexNAc(2)Hex(6) [N7]	4.85388e-05	2.944e-08	1	1	2	6	P40199	P40199 [191-206]		0	3127.42	16	FALSE		33.1	13704344		High	HexNAc(2)Hex(6)	0	191	High	7.09	466.8	355.2	42.2	8.1953e-08	4.50518e-09	0	0	5.15943e-06	1.24702e-05	1.20944e-05	6.45703e-05	47.26
Rep_1	High	Unambiguous	[R].LQLSNGNMTLTLLSVK.[R]	1xHexNAc(3)Hex(5) [N7]	3.80165e-06	2.944e-08	1	1	1	6	P40199	P40199 [191-206]		0	3151.47	16	FALSE		21.79	23321370		High	HexNAc(3)Hex(5)	0	191	High	11.76	644.8	408.7	399	1.73789e-12	1.16855e-13	0	0	1.09411e-10	6.9979e-12	0	0	55.2
Rep_1	High	Unambiguous	[R].LQLSNGNMTLTLLSVK.[R]	1xDeamidated [N/Q]; 1xHexNAc(3)Hex(5) [N7]	4.65493e-05	2.944e-08	1	1	2	5	P40199	P40199 [191-206]		0	3152.45	16	FALSE		72.06	1.27676e+07		High	HexNAc(3)Hex(5)	0	191	High	7.15	484.5	326.5	19.3	7.11059e-08	3.8414e-09	0	0	4.47654e-06	1.24702e-05	1.22076e-05	6.51042e-05	59.89
Rep_1	High	Unambiguous	[R].LQLSNGNMTLTLLSVK.[R]	1xHexNAc(2)Hex(7) [N7]	2.64807e-07	2.944e-08	1	1	1	19	P40199	P40199 [191-206]		0	3272.5	16	FALSE		30.46	89123936		High	HexNAc(2)Hex(7)	0	191	High	19.76	1036	866.9	619	1.73789e-20	1.93531e-21	0	0	1.09411e-18	1.23316e-19	0	0	54.74
Rep_1	High	Unambiguous	[R].LQLSNGNMTLTLLSVK.[R]	1xDeamidated [N5]; 1xHexNAc(2)Hex(7) [N7]	3.45781e-07	2.944e-08	1	1	1	28	P40199	P40199 [191-206]		0	3273.48	16	FALSE		40	58076396		High	HexNAc(2)Hex(7)	0	191	High	18.76	961.2	716.5	274.9	1.73789e-19	1.89568e-20	0	0	1.09411e-17	1.18824e-18	0	0	59.53
Rep_1	High	Unambiguous	[R].LQLSNGNMTLTLLSVK.[R]	1xOxidation [M8]; 1xHexNAc(2)Hex(7) [N7]	6.71112e-07	2.944e-08	1	1	1	8	P40199	P40199 [191-206]		0	3288.49	16	FALSE		62.95	11394253		Peak Found	HexNAc(2)Hex(7)	0	191	High	16.49	864	564.3	564.3	3.24972e-17	3.45455e-18	0	0	2.0459e-15	2.16514e-16	0	0	46.55
Rep_1	High	Unambiguous	[R].LQLSNGNMTLTLLSVK.[R]	1xDeamidated [N5]; 1xOxidation [M8]; 1xHexNAc(2)Hex(7) [N7]	6.71112e-07	2.944e-08	1	1	1	13	P40199	P40199 [191-206]		0	3289.47	16	FALSE		89.46	9.93347e+06		High	HexNAc(2)Hex(7)	0	191	High	16.49	851.6	648.3	256.1	3.24972e-17	3.42392e-18	0	0	2.0459e-15	2.14575e-16	0	0	51.28
Rep_1	High	Unambiguous	[R].LQLSNGNMTLTLLSVK.[R]	1xDeamidated [N5]; 1xHexNAc(3)Hex(6) [N7]	2.19167e-06	2.944e-08	1	1	1	5	P40199	P40199 [191-206]		0	3314.51	16	FALSE		32.59	16208661		Peak Found	HexNAc(3)Hex(6)	0	191	High	13.09	727	466.7	216.5	8.05596e-14	5.74952e-15	0	0	5.07173e-12	3.57044e-13	0	0	59.61
Rep_1	High	Unambiguous	[R].LQLSNGNMTLTLLSVK.[R]	1xOxidation [M8]; 1xHexNAc(3)Hex(6) [N7]	0.000136151	2.944e-08	1	1	1	9	P40199	P40199 [191-206]		0	3329.52	16	FALSE		46.57	76031117		High	HexNAc(3)Hex(6)	0	191	High	5.65	329.2	245.4	245.4	2.23666e-06	1.15725e-07	0	0	0.000140792	9.07954e-05	9.04032e-05	0.000271474	37.84
Rep_1	High	Unambiguous	[R].LQLSNGNMTLTLLSVK.[R]	1xDeamidated [N/Q]; 1xHexNAc(2)Hex(8) [N7]	2.05483e-07	2.944e-08	1	1	2	15	P40199	P40199 [191-206]		0	3435.53	16	FALSE		108.32	2.30899e+06		Peak Found	HexNAc(2)Hex(8)	0	191	High	20.76	1070.6	814.5	304.3	1.73789e-21	1.97708e-22	0	0	1.09411e-19	1.25153e-20	0	0	59.15
Rep_1	High	Unambiguous	[K].LQFDDNGTYTCQVK.[N]	1xCarbamidomethyl [C11]; 1xHexNAc(2)Hex(5) [N6]	7.49817e-06	2.944e-08	1	1	1	3	O60487	O60487 [113-126]		0	2905.18	14	FALSE	Glycoprotein	98.45	1.98447e+06		Peak Found	HexNAc(2)Hex(5)	0	113	High	10.3	602.5	344.8	344.8	5.05438e-11	2.23737e-12	0	0	3.18205e-09	1.33727e-10	0	0	25.34
Rep_1	High	Unambiguous	[R].LNWTSLLPASFTK.[N]	1xHexNAc(4)Hex(3)Fuc(1) [N2]	1.38141e-06	2.944e-08	1	1	1	7	Q6PIU2	Q6PIU2 [286-298]		0	2922.34	13	FALSE	Glycoprotein	9.21	68776520		High	HexNAc(4)Hex(3)Fuc(1)	0	286	High	14.33	756	471.8	471.8	4.72103e-15	4.2698e-16	0	0	2.97218e-13	2.68635e-14	0	0	65.56
Rep_1	High	Unambiguous	[R].LNWTSLLPASFTK.[N]	1xHexNAc(2)Hex(6)Fuc(1) [N2]	1.2032e-06	2.944e-08	1	1	1	10	Q6PIU2	Q6PIU2 [286-298]		0	3002.34	13	FALSE	Glycoprotein	19.51	5.02032e+07		High	HexNAc(2)Hex(6)Fuc(1)	0	286	High	14.72	774.5	593	593	1.92051e-15	1.79267e-16	0	0	1.20908e-13	1.1169e-14	0	0	64.92
Rep_1	High	Unambiguous	[R].LNWTSLLPASFTK.[N]	1xHexNAc(2)Hex(7) [N2]	3.61556e-07	2.944e-08	1	1	1	34	Q6PIU2	Q6PIU2 [286-298]		0	3018.33	13	FALSE	Glycoprotein	33.04	315810049		High	HexNAc(2)Hex(7)	0	286	High	18.6	950.9	708.7	708.7	2.52471e-19	2.8974e-20	0	0	1.58946e-17	1.80857e-18	0	0	65.63
Rep_1	High	Unambiguous	[R].LNWTSLLPASFTK.[N]	1xHexNAc(2)Hex(8) [N2]	6.25317e-07	2.944e-08	1	1	1	26	Q6PIU2	Q6PIU2 [286-298]		0	3180.39	13	FALSE	Glycoprotein	48.59	9.15253e+07		High	HexNAc(2)Hex(8)	0	286	High	16.72	875.5	641	641	1.92051e-17	2.0899e-18	0	0	1.20908e-15	1.30865e-16	0	0	65.56
Rep_1	High	Unambiguous	[R].LNWTSLLPASFTK.[N]	1xHexNAc(2)Hex(9) [N2]	1.80561e-06	2.944e-08	1	1	1	11	Q6PIU2	Q6PIU2 [286-298]		0	3342.44	13	FALSE	Glycoprotein	100.76	1.60226e+06		High	HexNAc(2)Hex(9)	0	286	High	13.6	707.5	419.9	419.9	2.52471e-14	2.37181e-15	0	0	1.58946e-12	1.48222e-13	0	0	65.5
Rep_1	High	Unambiguous	[R].LNWTSLLPASFTK.[N]	1xHexNAc(5)Hex(6)NeuAc(2)Na(2) [N2]	8.90749e-07	2.944e-08	1	1	1	6	Q6PIU2	Q6PIU2 [286-298]		0	4091.67	13	FALSE	Glycoprotein	52.46	19202600		Peak Found	HexNAc(5)Hex(6)NeuAc(2)Na(2)	0	286	High	15.6	881.3	587.9	587.9	2.48945e-16	2.64828e-17	0	0	1.56726e-14	1.65665e-15	0	0	66.76
Rep_1	High	Unambiguous	[R].LNYSLPTGQWVGVQLPR.[N]	1xHexNAc(2)Hex(5) [N2]	8.46359e-07	2.944e-08	1	1	1	4	P24821	P24821 [1017-1033]		0	3144.46	17	FALSE	Glycoprotein	12.72	1.21087e+08		High	HexNAc(2)Hex(5)	0	1017	High	15.76	813.1	659.6	659.6	1.73789e-16	1.58233e-17	0	0	1.09411e-14	9.79709e-16	0	0	59.96
Rep_1	High	Unambiguous	[R].LNYSLPTGQWVGVQLPR.[N]	1xDeamidated [Q9]; 1xHexNAc(2)Hex(5) [N2]	1.45957e-05	2.944e-08	1	1	1	3	P24821	P24821 [1017-1033]		0	3145.45	17	FALSE	Glycoprotein			No Quan Values	High	HexNAc(2)Hex(5)	0	1017	High	9.03	550.3	451.9	220.2	9.33159e-10	4.94464e-11	0	0	5.87482e-08	3.10474e-09	0	0
Rep_1	High	Unambiguous	[R].LNYSLPTGQWVGVQLPR.[N]	1xHexNAc(2)Hex(6) [N2]	2.64807e-07	2.944e-08	1	1	1	7	P24821	P24821 [1017-1033]		0	3306.51	17	FALSE	Glycoprotein	37.22	54279134		High	HexNAc(2)Hex(6)	0	1017	High	19.76	1018.2	807.4	807.4	1.73789e-20	2.07309e-21	0	0	1.09411e-18	1.31935e-19	0	0	58.82
Rep_1	High	Unambiguous	[R].LNYSLPTGQWVGVQLPR.[N]	1xHexNAc(2)Hex(7) [N2]	2.64807e-07	2.944e-08	1	1	1	10	P24821	P24821 [1017-1033]		0	3468.57	17	FALSE	Glycoprotein	90	2.75179e+06		High	HexNAc(2)Hex(7)	0	1017	High	19.76	1003.5	797.8	797.8	1.73789e-20	1.99952e-21	0	0	1.09411e-18	1.27332e-19	0	0	58.52
Rep_1	High	Unambiguous	[R].LNYSLPTGQWVGVQLPR.[N]	1xHexNAc(2)Hex(8) [N2]	2.19879e-07	2.944e-08	1	1	1	12	P24821	P24821 [1017-1033]		0	3630.62	17	FALSE	Glycoprotein	93.71	3.31354e+06		High	HexNAc(2)Hex(8)	0	1017	High	20.49	1058.6	846.6	846.6	3.24972e-21	3.18358e-22	0	0	2.0459e-19	1.99115e-20	0	0	58.5
Rep_1	High	Unambiguous	[K].LNYTLSQGHR.[V]	1xHexNAc(2)Hex(5) [N2]	2.2625e-06	2.944e-08	1	1	1	7	P15144	P15144 [127-136]		0	2405.03	10	FALSE	Glycoprotein	7.87	76160656		High	HexNAc(2)Hex(5)	0	127	High	13.01	798.1	343.1	343.1	9.70624e-14	7.03988e-15	0	0	6.11068e-12	4.31728e-13	0	0	10.82
Rep_1	High	Unambiguous	[K].LNYTLSQGHR.[V]	1xHexNAc(2)Hex(6) [N2]	3.37754e-06	2.944e-08	1	1	1	8	P15144	P15144 [127-136]		0	2567.09	10	FALSE	Glycoprotein	92.94			High	HexNAc(2)Hex(6)	0	127	High	12.03	705.3	298.3	298.3	9.23197e-13	5.98981e-14	0	0	5.8121e-11	3.63133e-12	0	0	10.52
Rep_1	High	Unambiguous	[K].LNYTLSQGHR.[V]	1xHexNAc(2)Hex(7) [N2]	8.66145e-06	2.944e-08	1	1	1	4	P15144	P15144 [127-136]		0	2729.14	10	FALSE	Glycoprotein	15.97	23813000		Peak Found	HexNAc(2)Hex(7)	0	127	High	10.01	655.5	229.1	229.1	9.79837e-11	5.18094e-12	0	0	6.16868e-09	3.17847e-10	0	0	9.87
Rep_1	High	Unambiguous	[K].INYTVPQSGTFK.[I]	1xHexNAc(2)Hex(8) [N2]	9.67548e-07	2.944e-08	1	1	1	10	Q6YHK3	Q6YHK3 [418-429]		0	3057.28	12	FALSE	Glycoprotein	63.45	1.17041e+07		Peak Found	HexNAc(2)Hex(8)	0	418	High	15.35	813.5	536.9	536.9	4.41925e-16	4.28255e-17	0	0	2.78219e-14	2.68217e-15	0	0	25.64
Rep_1	High	Unambiguous	[K].INYTVPQSGTFK.[I]	1xHexNAc(2)Hex(9) [N2]	8.92551e-07	2.944e-08	1	1	1	9	Q6YHK3	Q6YHK3 [418-429]		0	3219.33	12	FALSE	Glycoprotein	34.48	1.25864e+07		Peak Found	HexNAc(2)Hex(9)	0	418	High	15.6	809.8	524	524	2.52471e-16	2.69271e-17	0	0	1.58946e-14	1.68425e-15	0	0	26.15
Rep_1	High	Unambiguous	[R].LNWTSLLPASFTK.[N]	1xHexNAc(2)Hex(6) [N2]	6.25317e-07	2.944e-08	1	1	1	71	Q6PIU2	Q6PIU2 [286-298]		0	2856.28	13	FALSE	Glycoprotein	4.54	5.23848e+09		High	HexNAc(2)Hex(6)	0	286	High	16.72	884.4	609.3	609.3	1.92051e-17	2.1171e-18	0	0	1.20908e-15	1.32587e-16	0	0	65.97
Rep_1	High	Unambiguous	[R].LNWTSLLPASFTK.[N]	1xHexNAc(2)Hex(5)Fuc(1) [N2]	1.48041e-05	2.944e-08	1	1	1	6	Q6PIU2	Q6PIU2 [286-298]		0	2840.29	13	FALSE	Glycoprotein	21.18	77828164		High	HexNAc(2)Hex(5)Fuc(1)	0	286	High	9	559.1	404.3	404.3	9.89235e-10	5.16035e-11	0	0	6.22785e-08	3.2443e-09	0	0	65.43
Rep_1	High	Unambiguous	[R].LNWTSLLPASFTK.[N]	1xHexNAc(2)Hex(5) [N2]	4.80273e-07	2.944e-08	1	1	1	31	Q6PIU2	Q6PIU2 [286-298]		0	2694.23	13	FALSE	Glycoprotein	22.07	1.7308e+09		High	HexNAc(2)Hex(5)	0	286	High	17.6	905.4	666.4	666.4	2.52471e-18	2.83311e-19	0	0	1.58946e-16	1.77427e-17	0	0	66.07
Rep_1	High	Unambiguous	[R].INTTADEKDPTNPFRFPNIGVEK.[F]	1xHexNAc(2)Hex(10) [N2]	1.28397e-07	2.944e-08	1	1	1	8	O14672	O14672 [277-299]		2	4630	23	FALSE	Glycoprotein	78.65	1.75055e+07		Peak Found	HexNAc(2)Hex(10)	1	277	High	22.75	1150.5	759.5	542.4	1.77933e-23	1.77651e-24	0	0	1.1202e-21	1.11416e-22	0	0	40.41
Rep_1	High	Unambiguous	[R].INTTADEKDPTNPFRFPNIGVEK.[F]	1xHexNAc(9)Hex(3) [N2]	4.65558e-06	2.944e-08	1	1	1	5	O14672	O14672 [277-299]		2	4917.18	23	FALSE	Glycoprotein	1.11	69148256		Peak Found	HexNAc(9)Hex(3)	0	277	High	11.3	719.5	332.2	332.2	4.97166e-12	3.29565e-13	0	0	3.12997e-10	2.02693e-11	0	0	51.66
Rep_1	High	Unambiguous	[R].LNTTGVSAGCTADLLVGR.[A]	1xCarbamidomethyl [C10]; 1xHexNAc(2)Hex(8) [N2]	1.05652e-06	2.944e-08	1	1	1	6	O15230	O15230 [3106-3123]		0	3507.5	18	FALSE	Glycoprotein	24.38	5293980		Peak Found	HexNAc(2)Hex(8)	0	3106	High	15.09	835.5	695.8	695.8	8.05596e-16	6.41462e-17	0	0	5.07173e-14	4.00025e-15	0	0	38.66
Rep_1	High	Unambiguous	[K].LNVSHTGVPLGEEYILVFSR.[T]	1xHexNAc(2)Hex(6) [N2]	1.93228e-07	2.944e-08	1	1	1	7	Q8NAT1	Q8NAT1 [275-294]		0	3608.66	20	FALSE	Glycoprotein	31.61	262242116		High	HexNAc(2)Hex(6)	0	275	High	21.01	1098.8	944.5	944.5	9.77373e-22	1.00722e-22	0	0	6.15317e-20	6.28003e-21	0	0	59.69
Rep_1	High	Unambiguous	[K].LNVSHTGVPLGEEYILVFSR.[T]	1xHexNAc(2)Hex(7) [N2]	2.06598e-07	2.944e-08	1	1	1	8	Q8NAT1	Q8NAT1 [275-294]		0	3770.72	20	FALSE	Glycoprotein	11.44	134736552		High	HexNAc(2)Hex(7)	0	275	High	20.74	1073.1	904.5	904.5	1.82762e-21	2.16313e-22	0	0	1.1506e-19	1.37473e-20	0	0	60.83
Rep_1	High	Unambiguous	[K].LNVSHTGVPLGEEYILVFSR.[T]	1xHexNAc(2)Hex(8) [N2]	1.52167e-07	2.944e-08	1	1	1	11	Q8NAT1	Q8NAT1 [275-294]		0	3932.77	20	FALSE	Glycoprotein	7.63	104837256		High	HexNAc(2)Hex(8)	0	275	High	22.01	1113	970.9	970.9	9.77373e-23	1.07038e-23	0	0	6.15317e-21	6.59037e-22	0	0	60.68
Rep_1	High	Unambiguous	[R].LNWTSLLPASFTK.[N]	1xHexNAc(1) [N2]	1.91359e-06	2.944e-08	1	1	1	15	Q6PIU2	Q6PIU2 [286-298]		0	1680.88	13	FALSE	Glycoprotein	9.5	7.97003e+07		High	HexNAc(1)	0	286	High	13.44	714.1	614.3	614.3	3.59122e-14	3.2681e-15	0	0	2.2609e-12	2.05053e-13	0	0	65.95
Rep_1	High	Unambiguous	[R].LNWTSLLPASFTK.[N]	1xHexNAc(2) [N2]	1.2032e-06	2.944e-08	1	1	1	8	Q6PIU2	Q6PIU2 [286-298]		0	1883.96	13	FALSE	Glycoprotein	17.33	23973634		High	HexNAc(2)	0	286	High	14.72	761.8	604.7	604.7	1.92051e-15	1.91853e-16	0	0	1.20908e-13	1.1975e-14	0	0	66.29
Rep_1	High	Unambiguous	[R].LNWTSLLPASFTK.[N]	1xHexNAc(2)Hex(1) [N2]	9.67548e-07	2.944e-08	1	1	1	5	Q6PIU2	Q6PIU2 [286-298]		0	2046.02	13	FALSE	Glycoprotein	16.92	30716531		High	HexNAc(2)Hex(1)	0	286	High	15.35	804.5	644.3	644.3	4.41925e-16	4.28086e-17	0	0	2.78219e-14	2.6811e-15	0	0	66.54
Rep_1	High	Unambiguous	[R].LNWTSLLPASFTK.[N]	1xHexNAc(2)Hex(2) [N2]	8.92551e-07	2.944e-08	1	1	1	2	Q6PIU2	Q6PIU2 [286-298]		0	2208.07	13	FALSE	Glycoprotein	52.62	6991187		Peak Found	HexNAc(2)Hex(2)	0	286	High	15.6	840.5	617.2	617.2	2.52471e-16	2.66037e-17	0	0	1.58946e-14	1.66306e-15	0	0	65.95
Rep_1	High	Unambiguous	[R].LNWTSLLPASFTK.[N]	1xHexNAc(2)Hex(3) [N2]	6.4865e-07	2.944e-08	1	1	1	17	Q6PIU2	Q6PIU2 [286-298]		0	2370.12	13	FALSE	Glycoprotein	16.8	8.45308e+07		High	HexNAc(2)Hex(3)	0	286	High	16.6	855	597.5	597.5	2.52471e-17	2.7792e-18	0	0	1.58946e-15	1.73935e-16	0	0	65.94
Rep_1	High	Unambiguous	[R].LNWTSLLPASFTK.[N]	1xHexNAc(2)Hex(4) [N2]	6.4865e-07	2.944e-08	1	1	1	19	Q6PIU2	Q6PIU2 [286-298]		0	2532.17	13	FALSE	Glycoprotein	10.97	3.29653e+08		High	HexNAc(2)Hex(4)	0	286	High	16.6	885.1	718.5	718.5	2.52471e-17	2.77792e-18	0	0	1.58946e-15	1.73854e-16	0	0	65.96
Rep_1	High	Unambiguous	[R].LNWTSLLPASFTK.[N]	1xHexNAc(2)Hex(4)Fuc(1) [N2]	3.53143e-05	2.944e-08	1	1	1	2	Q6PIU2	Q6PIU2 [286-298]		0	2678.23	13	FALSE	Glycoprotein	27.2	9.78447e+06		Peak Found	HexNAc(2)Hex(4)Fuc(1)	0	286	High	7.56	479.9	346.6	346.6	2.72456e-08	1.44449e-09	0	0	1.71528e-06	8.69794e-08	0	0	64.39
Rep_1	High	Unambiguous	[R].LNWTSLLPASFTK.[N]	1xHexNAc(3)Hex(3)Fuc(1) [N2]	1.31065e-06	2.944e-08	1	1	1	9	Q6PIU2	Q6PIU2 [286-298]		0	2719.26	13	FALSE	Glycoprotein	62.09	124307851		High	HexNAc(3)Hex(3)Fuc(1)	0	286	High	14.47	784.8	552.9	552.9	3.36166e-15	3.26692e-16	0	0	2.11637e-13	2.05989e-14	0	0	65.61
Rep_1	High	Unambiguous	[K].INYTVPQSGTFK.[I]	1xHexNAc(4)Hex(5)Fuc(2)NeuAc(1) [N2]	9.76887e-07	2.944e-08	1	1	1	10	Q6YHK3	Q6YHK3 [418-429]		0	3560.49	12	FALSE	Glycoprotein		10165317		Peak Found	HexNAc(4)Hex(5)Fuc(2)NeuAc(1)	0	418	High	15.33	812.3	541.5	541.5	4.72103e-16	4.56348e-17	0	0	2.97218e-14	2.85393e-15	0	0	32.23
Rep_1	High	Unambiguous	[R].LPNSTIYVVEPGYLGFTVHPGDRWVLETGR.[L]	1xHexNAc(3)Hex(4)Fuc(1) [N3]	8.56941e-06	2.944e-08	1	1	1	1	Q8TEM1	Q8TEM1 [335-364]		1	4776.24	30	FALSE	Glycoprotein	39.62	5.8694e+06		High	HexNAc(3)Hex(4)Fuc(1)	0	335	High	10.03	585.4	459.7	459.7	9.33516e-11	4.78935e-12	0	0	5.87706e-09	2.93031e-10	0	0	74.88
Rep_1	High	Unambiguous	[R].LPNSTIYVVEPGYLGFTVHPGDRWVLETGR.[L]	1xHexNAc(2)Hex(7) [N3]	4.03408e-08	2.944e-08	1	1	1	13	Q8TEM1	Q8TEM1 [335-364]		1	4913.27	30	FALSE	Glycoprotein	57.65	5.68893e+08		High	HexNAc(2)Hex(7)	0	335	High	28.5	1454	1139.1	1139.1	3.16334e-29	3.62913e-30	0	0	1.99152e-27	2.20656e-28	0	0	75.92
Rep_1	High	Unambiguous	[R].LPSVVIPLHYDLFVHPNLTSLDFVASEK.[I]	1xHexNAc(2)Hex(6) [N17]	1.04585e-06	2.944e-08	1	1	1	1	Q6P179	Q6P179 [69-96]		0	4529.16	28	FALSE	Glycoprotein	78.81	14589547		High	HexNAc(2)Hex(6)	1	69	High	15.12	848.6	647.1	647.1	7.52071e-16	6.09038e-17	0	0	4.73476e-14	3.805e-15	0	0	81.87
Rep_1	High	Unambiguous	[R].LPSVVIPLHYDLFVHPNLTSLDFVASEK.[I]	1xHexNAc(2)Hex(7) [N17]	1.8642e-07	2.944e-08	1	1	1	17	Q6P179	Q6P179 [69-96]		0	4691.22	28	FALSE	Glycoprotein	67.63	565273496		High	HexNAc(2)Hex(7)	0	69	High	21.16	1097.6	737.8	737.8	6.96405e-22	6.14324e-23	0	0	4.3843e-20	3.79291e-21	0	0	81.7
Rep_1	High	Unambiguous	[R].LPSVVIPLHYDLFVHPNLTSLDFVASEK.[I]	1xHexNAc(2)Hex(8) [N17]	1.47044e-07	2.944e-08	1	1	1	43	Q6P179	Q6P179 [69-96]		0	4853.27	28	FALSE	Glycoprotein	35.84	9.5667e+08		High	HexNAc(2)Hex(8)	0	69	High	22.16	1112.3	749.7	749.7	6.96405e-23	6.2744e-24	0	0	4.3843e-21	3.85718e-22	0	0	81.35
Rep_1	High	Unambiguous	[R].LPSVVIPLHYDLFVHPNLTSLDFVASEK.[I]	1xHexNAc(6)Hex(3) [N17]	3.25183e-06	2.944e-08	1	1	1	4	Q6P179	Q6P179 [69-96]		0	4855.32	28	FALSE	Glycoprotein	69.59	2.12592e+06		High	HexNAc(6)Hex(3)	0	69	High	12.12	683.1	467.7	467.7	7.51407e-13	4.93915e-14	0	0	4.73057e-11	3.02865e-12	0	0	82.72
Rep_1	High	Unambiguous	[R].LPTAVVPLRYELSLHPNLTSMTFR.[G]	1xHexNAc(4)Hex(5)NeuAc(2) [N17]	1.11497e-05	2.944e-08	1	1	1	4	Q9UIQ6	Q9UIQ6 [168-191]		1	4960.27	24	FALSE	Glycoprotein	71.58	3.48541e+07		Peak Found	HexNAc(4)Hex(5)NeuAc(2)	1	168	High	9.52	595.8	328.1	17.2	2.99537e-10	1.68873e-11	0	0	1.88577e-08	1.05053e-09	0	0	72.9
Rep_1	High	Unambiguous	[R].LPWSQVLAFAAAVAQDGFNVTHDLAR.[A]	1xHexNAc(2)Hex(8) [N19]	3.19941e-06	2.944e-08	1	1	1	2	Q9UJ14	Q9UJ14 [249-274]		0	4500.02	26	FALSE	Glycoprotein	85.5	24037584		High	HexNAc(2)Hex(8)	0	249	High	12.16	694.2	380.8	41.1	6.8764e-13	4.69148e-14	0	0	6.01633e-12	4.2872e-13	0	0	94.46
Rep_1	High	Unambiguous	[R].IQATSLSGNGSWTDPVFFYVQAK.[T]	1xHexNAc(3)Hex(5)NeuAc(1) [N9]	1.16834e-06	2.944e-08	1	1	1	9	P08069	P08069 [905-927]		0	4226.84	23	FALSE	Glycoprotein;Kinase	91.63	6814209		Peak Found	HexNAc(3)Hex(5)NeuAc(1)	0	905	High	14.8	779.5	483.8	219.7	1.58101e-15	1.31722e-16	0	0	9.95341e-14	8.15173e-15	0	0	71.63
Rep_1	High	Unambiguous	[R].IQATSLSGNGSWTDPVFFYVQAK.[T]	1xDeamidated [Q2]; 1xHexNAc(3)Hex(5)NeuAc(1) [N9]	4.05743e-05	2.944e-08	1	1	1	3	P08069	P08069 [905-927]		0	4227.83	23	FALSE	Glycoprotein;Kinase		44636896		Peak Found	HexNAc(3)Hex(5)NeuAc(1)	1	905	High	7.35	481.7	292.7	209.1	4.43467e-08	2.38278e-09	0	0	2.79189e-06	1.45656e-07	0	0	70.66
Rep_1	High	Unambiguous	[K].IQEVGEITNLRVNFTR.[L]	1xHexNAc(2)Hex(8) [N13]	0.000149029	2.944e-08	1	1	1	3	Q13751	Q13751 [208-223]		1	3591.61	16	FALSE	Glycoprotein	50.51	5.43905e+06		Peak Found	HexNAc(2)Hex(8)	0	208	High	5.53	420.6	173.1	173.1	2.96782e-06	1.51257e-07	0	0	0.000186808	9.07954e-05	8.91345e-05	0.000267551	41.16
Rep_1	High	Unambiguous	[R].LPNSTIYVVEPGYLGFTVHPGDRWVLETGR.[L]	1xHexNAc(2)Hex(6) [N3]	3.78099e-08	2.944e-08	1	1	1	9	Q8TEM1	Q8TEM1 [335-364]		1	4751.21	30	FALSE	Glycoprotein	68.06	4.39015e+08		High	HexNAc(2)Hex(6)	1	335	High	28.86	1469.9	1189.8	1189.8	1.3754e-29	1.70204e-30	0	0	8.659e-28	1.04643e-28	0	0	75.62
Rep_1	High	Unambiguous	[K].INYTVPQSGTFKIEFPILEDSSELQLK.[A]	1xHexNAc(2)Hex(8) [N2]	4.68447e-06	2.944e-08	1	1	1	1	Q6YHK3	Q6YHK3 [418-444]		1	4799.2	27	FALSE	Glycoprotein	65.08	1688630		Peak Found	HexNAc(2)Hex(8)	1	418	High	11.29	655.3	344.7	105.8	5.13057e-12	3.35558e-13	0	0	3.23001e-10	2.06686e-11	0	0	71.6
Rep_1	High	Unambiguous	[K].INYTVPQSGTFKIEFPILEDSSELQLK.[A]	1xHexNAc(2)Hex(9) [N2]	3.358e-07	2.944e-08	1	1	1	4	Q6YHK3	Q6YHK3 [418-444]		1	4961.25	27	FALSE	Glycoprotein	14.4	3.04196e+06		Peak Found	HexNAc(2)Hex(9)	0	418	High	18.87	984.3	768.3	192.1	1.35755e-19	1.4999e-20	0	0	8.54661e-18	9.28939e-19	0	0	72.43
Rep_1	High	Unambiguous	[K].LPNISLDVLQPSFPEILLESHMVMIR.[G]	1xHexNAc(2)Hex(7) [N3]	9.58465e-07	2.944e-08	1	1	1	3	Q9UKY4	Q9UKY4 [526-551]		0	4532.13	26	FALSE	Glycoprotein	14.07	43798933		High	HexNAc(2)Hex(7)	0	526	High	15.38	811.6	641.7	167.6	4.14121e-16	4.01789e-17	0	0	2.60715e-14	2.51508e-15	0	0	89.51
Rep_1	High	Unambiguous	[K].LPNISLDVLQPSFPEILLESHMVMIR.[G]	1xOxidation [M22]; 1xHexNAc(2)Hex(7) [N3]	0.000149279	2.944e-08	1	1	1	1	Q9UKY4	Q9UKY4 [526-551]		0	4548.13	26	FALSE	Glycoprotein	60.11	1.23652e+06		Peak Found	HexNAc(2)Hex(7)	1	526	High	5.53	382.1	203.4	0	2.98346e-06	1.5222e-07	0	0	0.000187792	9.07954e-05	8.91036e-05	0.000267451	86.53
Rep_1	High	Unambiguous	[K].LPNISLDVLQPSFPEILLESHMVMIR.[G]	1xHexNAc(2)Hex(8) [N3]	1.02978e-07	2.944e-08	1	1	1	11	Q9UKY4	Q9UKY4 [526-551]		0	4694.19	26	FALSE	Glycoprotein	72.86	6.64722e+07		High	HexNAc(2)Hex(8)	0	526	High	23.75	1228.5	899.3	164.2	1.78697e-24	1.75363e-25	0	0	1.12501e-22	1.09737e-23	0	0	89.44
Rep_1	High	Unambiguous	[K].LPNISLDVLQPSFPEILLESHMVMIR.[G]	1xDeamidated [Q10]; 1xHexNAc(6)Hex(3) [N3]	1.21744e-05	2.944e-08	1	1	1	2	Q9UKY4	Q9UKY4 [526-551]		0	4697.22	26	FALSE	Glycoprotein			No Quan Values	High	HexNAc(6)Hex(3)	0	526	High	9.36	553.6	484.8	484.8	4.36742e-10	2.45687e-11	0	0	2.74956e-08	1.54456e-09	0	0
Rep_1	High	Unambiguous	[K].LPNISLDVLQPSFPEILLESHMVMIR.[G]	1xHexNAc(2)Hex(9) [N3]	1.11508e-07	2.944e-08	1	1	1	4	Q9UKY4	Q9UKY4 [526-551]		0	4856.24	26	FALSE	Glycoprotein	83.36	29805770		High	HexNAc(2)Hex(9)	0	526	High	23.38	1218.4	879.9	244.9	4.14121e-24	3.65303e-25	0	0	2.60715e-22	2.24287e-23	0	0	89.37
Rep_1	High	Unambiguous	[R].LPNSTIYVVEPGYLGFTVHPGDR.[W]	1xHexNAc(2)Hex(4) [N3]	1.32817e-06	2.944e-08	1	1	1	2	Q8TEM1	Q8TEM1 [335-357]		0	3585.66	23	FALSE	Glycoprotein	61.89	20746358		Peak Found	HexNAc(2)Hex(4)	0	335	High	14.44	762.7	517	517	3.6639e-15	3.53539e-16	0	0	2.30665e-13	2.23133e-14	0	0	56.24
Rep_1	High	Unambiguous	[R].LPNSTIYVVEPGYLGFTVHPGDR.[W]	1xHexNAc(2)Hex(5) [N3]	1.12135e-06	2.944e-08	1	1	1	3	Q8TEM1	Q8TEM1 [335-357]		0	3747.72	23	FALSE	Glycoprotein				High	HexNAc(2)Hex(5)	0	335	High	14.92	792.9	707.2	707.2	1.20265e-15	9.62108e-17	0	0	7.57141e-14	5.9168e-15	0	0	55.97
Rep_1	High	Unambiguous	[R].LPNSTIYVVEPGYLGFTVHPGDR.[W]	1xHexNAc(2)Hex(6) [N3]	1.23575e-07	2.944e-08	1	1	1	10	Q8TEM1	Q8TEM1 [335-357]		0	3909.77	23	FALSE	Glycoprotein	4.05	4.13083e+08		High	HexNAc(2)Hex(6)	0	335	High	22.92	1158.5	935	935	1.20265e-23	1.13828e-24	0	0	7.57141e-22	7.12262e-23	0	0	56.39
Rep_1	High	Unambiguous	[R].LPNSTIYVVEPGYLGFTVHPGDR.[W]	1xHexNAc(2)Hex(7) [N3]	1.23575e-07	2.944e-08	1	1	1	27	Q8TEM1	Q8TEM1 [335-357]		0	4071.82	23	FALSE	Glycoprotein	2.11	452296105		High	HexNAc(2)Hex(7)	0	335	High	22.92	1170.1	973.3	973.3	1.20265e-23	1.14473e-24	0	0	7.57141e-22	7.183e-23	0	0	56.28
Rep_1	High	Unambiguous	[R].LPNSTIYVVEPGYLGFTVHPGDR.[W]	1xHexNAc(3)Hex(5)Fuc(1) [N3]	3.90129e-06	2.944e-08	1	1	1	1	Q8TEM1	Q8TEM1 [335-357]		0	4096.85	23	FALSE	Glycoprotein	81.8	5.31779e+06		Peak Found	HexNAc(3)Hex(5)Fuc(1)	-1	335	High	11.7	679.1	434.9	434.9	1.99203e-12	1.47791e-13	0	0	1.25411e-10	9.00298e-12	0	0	56.84
Rep_1	High	Unambiguous	[R].LPNSTIYVVEPGYLGFTVHPGDR.[W]	1xHexNAc(2)Hex(8) [N3]	1.16312e-07	2.944e-08	1	1	1	22	Q8TEM1	Q8TEM1 [335-357]		0	4233.87	23	FALSE	Glycoprotein	31.41	191236531		High	HexNAc(2)Hex(8)	0	335	High	23.19	1160.2	931	931	6.43151e-24	5.03872e-25	0	0	4.04904e-22	3.12221e-23	0	0	56.03
Rep_1	High	Unambiguous	[R].LQLSNGNMTLTLLSVK.[R]	1xDeamidated [N5]; 1xHexNAc(4)Hex(5)Fuc(2) [N7]	1.65575e-06	2.944e-08	1	1	1	5	P40199	P40199 [191-206]		0	3647.65	16	FALSE		4.37	3.32573e+06		Peak Found	HexNAc(4)Hex(5)Fuc(2)	0	191	High	13.83	783.7	536.7	233.7	1.48162e-14	1.19438e-15	0	0	9.3277e-13	7.3671e-14	0	0	62.18
Rep_1	High	Unambiguous	[R].LLLGGLPESGTIYNFSGCISNVFVQR.[L]	1xCarbamidomethyl [C18]; 1xHexNAc(2)Hex(5) [N14]	8.49702e-07	2.944e-08	1	1	1	1	O15230	O15230 [3244-3269]		0	4057.88	26	FALSE	Glycoprotein	7.15	12954964		High	HexNAc(2)Hex(5)	0	3244	High	15.75	806.6	619.8	347.1	1.78697e-16	1.80498e-17	0	0	1.12501e-14	1.12326e-15	0	0	79.04
Rep_1	High	Unambiguous	[R].LLLGGLPESGTIYNFSGCISNVFVQR.[L]	1xCarbamidomethyl [C18]; 1xHexNAc(2)Hex(6) [N14]	2.67356e-06	2.944e-08	1	1	1	4	O15230	O15230 [3244-3269]		0	4219.94	26	FALSE	Glycoprotein	5.01	25860720		High	HexNAc(2)Hex(6)	0	3244	High	12.6	655.5	462.1	245.5	2.53393e-13	2.16616e-14	0	0	1.59526e-11	1.33549e-12	0	0	79.04
Rep_1	High	Unambiguous	[R].LLLGGLPESGTIYNFSGCISNVFVQR.[L]	1xCarbamidomethyl [C18]; 1xHexNAc(2)Hex(7) [N14]	1.26777e-06	2.944e-08	1	1	1	8	O15230	O15230 [3244-3269]		0	4381.99	26	FALSE	Glycoprotein	66	9.99659e+06		High	HexNAc(2)Hex(7)	0	3244	High	14.57	753	596.8	304.9	2.70696e-15	2.6718e-16	0	0	1.7042e-13	1.67793e-14	0	0	78.84
Rep_1	High	Unambiguous	[R].LLLGGLPESGTIYNFSGCISNVFVQR.[L]	1xCarbamidomethyl [C18]; 1xDeamidated [N21]; 1xHexNAc(2)Hex(7) [N14]	5.644e-05	2.944e-08	1	1	1	2	O15230	O15230 [3244-3269]		0	4382.97	26	FALSE	Glycoprotein				High	HexNAc(2)Hex(7)	1	3244	High	6.87	430.9	284.3	137.1	1.35786e-07	7.58196e-09	0	0	8.54853e-06	2.41505e-05	2.34623e-05	6.27117e-05	80.05
Rep_1	High	Unambiguous	[K].LLHALGGDDFLGMLNRTLLETLQK.[A]	1xHexNAc(2)Hex(8) [N15]	5.36069e-05	2.944e-08	1	1	1	2	Q9UHG3	Q9UHG3 [182-205]		1	4371.03	24	FALSE	Glycoprotein	37.82	8820245		High	HexNAc(2)Hex(8)	0	182	High	6.94	424.8	273.4	273.4	1.14412e-07	6.31498e-09	0	0	7.2029e-06	2.41505e-05	2.37169e-05	6.33312e-05	90.3
Rep_1	High	Unambiguous	[K].LLLSINVTNTR.[T]	1xHexNAc(2)Hex(5) [N6]	1.80561e-06	2.944e-08	1	1	1	13	P26006	P26006 [651-661]		0	2460.16	11	FALSE	Glycoprotein	7.02	1.16683e+08		High	HexNAc(2)Hex(5)	0	651	High	13.6	737.1	492.8	492.8	2.52471e-14	2.34849e-15	0	0	1.58946e-12	1.46733e-13	0	0	39.34
Rep_1	High	Unambiguous	[K].LLLSINVTNTR.[T]	1xHexNAc(2)Hex(6) [N6]	1.25433e-06	2.944e-08	1	1	1	23	P26006	P26006 [651-661]		0	2622.21	11	FALSE	Glycoprotein	24.11	6.38328e+08		High	HexNAc(2)Hex(6)	0	651	High	14.6	759.7	519.4	519.4	2.52471e-15	2.49793e-16	0	0	1.58946e-13	1.56777e-14	0	0	39.1
Rep_1	High	Unambiguous	[K].LLLSINVTNTR.[T]	1xHexNAc(2)Hex(7) [N6]	9.67548e-07	2.944e-08	1	1	1	25	P26006	P26006 [651-661]		0	2784.27	11	FALSE	Glycoprotein	45.43	81173932		High	HexNAc(2)Hex(7)	0	651	High	15.35	801.8	497	497	4.41925e-16	4.28594e-17	0	0	2.78219e-14	2.68433e-15	0	0	38.76
Rep_1	High	Unambiguous	[K].LLLSINVTNTR.[T]	1xHexNAc(2)Hex(8) [N6]	1.3673e-06	2.944e-08	1	1	1	18	P26006	P26006 [651-661]		0	2946.32	11	FALSE	Glycoprotein	48.27	2.08103e+07		High	HexNAc(2)Hex(8)	0	651	High	14.35	792.8	491.8	491.8	4.41925e-15	3.98577e-16	0	0	2.78219e-13	2.51221e-14	0	0	38.68
Rep_1	High	Unambiguous	[K].LLLSINVTNTR.[T]	1xHexNAc(2)Hex(9) [N6]	1.25433e-06	2.944e-08	1	1	1	17	P26006	P26006 [651-661]		0	3108.37	11	FALSE	Glycoprotein	49.6	7.77071e+06		Peak Found	HexNAc(2)Hex(9)	0	651	High	14.6	753.9	473.4	473.4	2.52471e-15	2.53782e-16	0	0	1.58946e-13	1.59316e-14	0	0	38.53
Rep_1	High	Unambiguous	[K].LLHALGGDDFLGMLNR.[T]	1xHexNAc(2)Hex(10) [N15]	2.37837e-05	2.944e-08	1	1	1	2	Q9UHG3	Q9UHG3 [182-197]		0	3768.59	16	FALSE	Glycoprotein		5.99218e+06		Peak Found	HexNAc(2)Hex(10)	0	182	High	8.19	516.2	373.2	373.2	6.40852e-09	3.08767e-10	0	0	4.03456e-07	1.84396e-08	0	0	55.65
Rep_1	High	Unambiguous	[K].ILFYNVVVENLDKPSSSELHSIPAPANSTK.[L]	1xHexNAc(3)Hex(5)NeuAc(1) [N27]	4.23879e-06	2.944e-08	1	1	1	1	Q99650	Q99650 [465-494]		0	4980.3	30	FALSE	Glycoprotein	22.18	3.99306e+06		Peak Found	HexNAc(3)Hex(5)NeuAc(1)	-1	465	High	11.51	728.9	303.9	303.9	3.0719e-12	2.12729e-13	0	0	1.93396e-10	1.30449e-11	0	0	62.22
Rep_1	High	Unambiguous	[K].ILGDKVNNTAVIEK.[Q]	1xHexNAc(2)Hex(6) [N7]	3.63507e-07	2.944e-08	1	1	1	8	Q9H330	Q9H330 [545-558]		1	2892.33	14	FALSE		11.96	87273622		High	HexNAc(2)Hex(6)	0	545	High	18.58	973.3	588.5	588.5	2.64056e-19	2.98783e-20	0	0	1.6624e-17	1.86283e-18	0	0	18.17
Rep_1	High	Unambiguous	[K].ILGDKVNNTAVIEK.[Q]	1xHexNAc(2)Hex(7) [N7]	4.83015e-07	2.944e-08	1	1	1	7	Q9H330	Q9H330 [545-558]		1	3054.39	14	FALSE		95.99	8809286		High	HexNAc(2)Hex(7)	0	545	High	17.58	913.8	565.6	565.6	2.64056e-18	2.9311e-19	0	0	1.6624e-16	1.83387e-17	0	0	18.32
Rep_1	High	Unambiguous	[K].ILGDKVNNTAVIEK.[Q]	1xHexNAc(2)Hex(8) [N7]	3.63507e-07	2.944e-08	1	1	1	9	Q9H330	Q9H330 [545-558]		1	3216.44	14	FALSE		60.61	34032496		High	HexNAc(2)Hex(8)	0	545	High	18.58	979.2	612.3	612.3	2.64056e-19	2.98561e-20	0	0	1.6624e-17	1.86143e-18	0	0	17.86
Rep_1	High	Unambiguous	[K].ILGDKVNNTAVIEK.[Q]	1xHexNAc(2)Hex(9) [N7]	8.98293e-07	2.944e-08	1	1	1	6	Q9H330	Q9H330 [545-558]		1	3378.49	14	FALSE		44.54	23847756		High	HexNAc(2)Hex(9)	0	545	High	15.58	818	535.9	535.9	2.64056e-16	2.78886e-17	0	0	1.6624e-14	1.746e-15	0	0	17.42
Rep_1	High	Unambiguous	[K].LLHALGGDDFLGMLNR.[T]	1xHexNAc(1) [N15]	2.66117e-06	2.944e-08	1	1	1	3	Q9UHG3	Q9UHG3 [182-197]		0	1944.98	16	FALSE	Glycoprotein	45.5	585223		Peak Found	HexNAc(1)	0	182	High	12.61	717.3	532.6	532.6	2.46816e-13	2.04163e-14	0	0	1.55386e-11	1.25553e-12	0	0	62.62
Rep_1	High	Unambiguous	[K].LLHALGGDDFLGMLNR.[T]	1xHexNAc(2)Hex(2) [N15]	8.1434e-07	2.944e-08	1	1	1	1	Q9UHG3	Q9UHG3 [182-197]		0	2472.17	16	FALSE	Glycoprotein	32.63	2138089		Peak Found	HexNAc(2)Hex(2)	0	182	High	15.88	816.5	629.2	564.7	1.32198e-16	1.20747e-17	0	0	8.3227e-15	7.40485e-16	0	0	59.42
Rep_1	High	Unambiguous	[K].LLHALGGDDFLGMLNR.[T]	1xHexNAc(2)Hex(4) [N15]	5.95057e-07	2.944e-08	1	1	1	6	Q9UHG3	Q9UHG3 [182-197]		0	2796.28	16	FALSE	Glycoprotein	22.84	36126208		High	HexNAc(2)Hex(4)	0	182	High	16.88	853.5	629.2	592.4	1.32198e-17	1.35088e-18	0	0	8.3227e-16	8.35314e-17	0	0	58.74
Rep_1	High	Unambiguous	[K].LLHALGGDDFLGMLNR.[T]	1xHexNAc(2)Hex(5) [N15]	5.95057e-07	2.944e-08	1	1	1	16	Q9UHG3	Q9UHG3 [182-197]		0	2958.33	16	FALSE	Glycoprotein	10.78	1.0537e+08		High	HexNAc(2)Hex(5)	0	182	High	16.88	882.2	635	616.4	1.32198e-17	1.29251e-18	0	0	8.3227e-16	7.95453e-17	0	0	58
Rep_1	High	Unambiguous	[K].LLHALGGDDFLGMLNR.[T]	1xHexNAc(2)Hex(6) [N15]	5.33415e-07	2.944e-08	1	1	1	39	Q9UHG3	Q9UHG3 [182-197]		0	3120.38	16	FALSE	Glycoprotein	23.37	1.44693e+09		High	HexNAc(2)Hex(6)	0	182	High	17.24	933.5	624.6	624.6	5.72876e-18	5.30087e-19	0	0	3.60661e-16	3.27655e-17	0	0	58.3
Rep_1	High	Unambiguous	[K].LLHALGGDDFLGMLNR.[T]	1xOxidation [M13]; 1xHexNAc(2)Hex(6) [N15]	1.62566e-06	2.944e-08	1	1	1	4	Q9UHG3	Q9UHG3 [182-197]		0	3136.38	16	FALSE	Glycoprotein	51.11	193293520		High	HexNAc(2)Hex(6)	0	182	High	13.88	742.4	427	427	1.32198e-14	1.07758e-15	0	0	8.3227e-13	6.64219e-14	0	0	48.47
Rep_1	High	Unambiguous	[K].LLHALGGDDFLGMLNR.[T]	1xHexNAc(2)Hex(7) [N15]	4.75001e-07	2.944e-08	1	1	1	56	Q9UHG3	Q9UHG3 [182-197]		0	3282.43	16	FALSE	Glycoprotein	5.65	1.75969e+09		High	HexNAc(2)Hex(7)	0	182	High	17.64	904.8	631.2	631.2	2.31399e-18	2.51917e-19	0	0	1.4568e-16	1.57815e-17	0	0	58.49
Rep_1	High	Unambiguous	[K].LLHALGGDDFLGMLNR.[T]	1xOxidation [M13]; 1xHexNAc(2)Hex(7) [N15]	1.62566e-06	2.944e-08	1	1	1	19	Q9UHG3	Q9UHG3 [182-197]		0	3298.43	16	FALSE	Glycoprotein	21.68	245413467		High	HexNAc(2)Hex(7)	0	182	High	13.88	730.5	539.1	539.1	1.32198e-14	1.08328e-15	0	0	8.3227e-13	6.68106e-14	0	0	47.93
Rep_1	High	Unambiguous	[K].LLHALGGDDFLGMLNR.[T]	1xHexNAc(2)Hex(8) [N15]	5.33415e-07	2.944e-08	1	1	1	78	Q9UHG3	Q9UHG3 [182-197]		0	3444.49	16	FALSE	Glycoprotein	30.5	3.51988e+09		High	HexNAc(2)Hex(8)	0	182	High	17.24	904.6	620.6	620.6	5.72876e-18	5.29733e-19	0	0	3.60661e-16	3.2743e-17	0	0	57.89
Rep_1	High	Unambiguous	[K].LLHALGGDDFLGMLNR.[T]	1xOxidation [M13]; 1xHexNAc(2)Hex(8) [N15]	1.62566e-06	2.944e-08	1	1	1	77	Q9UHG3	Q9UHG3 [182-197]		0	3460.48	16	FALSE	Glycoprotein	24.64	5.76761e+08		High	HexNAc(2)Hex(8)	0	182	High	13.88	725.3	488.1	488.1	1.32198e-14	1.02063e-15	0	0	8.3227e-13	6.26597e-14	0	0	47.67
Rep_1	High	Unambiguous	[K].LLHALGGDDFLGMLNR.[T]	1xHexNAc(2)Hex(9) [N15]	5.95057e-07	2.944e-08	1	1	1	20	Q9UHG3	Q9UHG3 [182-197]		0	3606.54	16	FALSE	Glycoprotein	107.27	2.13489e+07		High	HexNAc(2)Hex(9)	0	182	High	16.88	852.9	586.5	586.5	1.32198e-17	1.29177e-18	0	0	8.3227e-16	7.94981e-17	0	0	57.46
Rep_1	High	Unambiguous	[K].LLHALGGDDFLGMLNR.[T]	1xOxidation [M13]; 1xHexNAc(2)Hex(9) [N15]	3.61091e-06	2.944e-08	1	1	1	4	Q9UHG3	Q9UHG3 [182-197]		0	3622.53	16	FALSE	Glycoprotein	61.29	3612873		High	HexNAc(2)Hex(9)	0	182	High	11.88	642.1	414.5	414.5	1.32198e-12	8.90912e-14	0	0	8.3227e-11	5.28746e-12	0	0	48
Rep_1	High	Unambiguous	[K].IIISPEENVTLTCTAENQLER.[T]	1xCarbamidomethyl [C13]; 1xHexNAc(2)Hex(5) [N8]	4.41166e-07	2.944e-08	1	1	1	9	Q13740	Q13740 [473-493]		0	3646.64	21	FALSE	Glycoprotein	13.25	1.031e+08		High	HexNAc(2)Hex(5)	0	473	High	17.89	948	744.2	744.2	1.28486e-18	1.25627e-19	0	0	8.08899e-17	7.80718e-18	0	0	45.78
Rep_1	High	Unambiguous	[K].IIISPEENVTLTCTAENQLER.[T]	1xCarbamidomethyl [C13]; 1xHexNAc(2)Hex(6) [N8]	3.56581e-07	2.944e-08	1	1	1	16	Q13740	Q13740 [473-493]		0	3808.69	21	FALSE	Glycoprotein	87.34	7085990		High	HexNAc(2)Hex(6)	0	473	High	18.65	993.8	826	826	2.24901e-19	2.47668e-20	0	0	1.4159e-17	1.54745e-18	0	0	45.63
Rep_1	High	Unambiguous	[K].IIISPEENVTLTCTAENQLER.[T]	1xCarbamidomethyl [C13]; 1xDeamidated [N/Q]; 1xHexNAc(2)Hex(6) [N8]	1.23902e-05	2.944e-08	1	1	2	8	Q13740	Q13740 [473-493]		0	3809.68	21	FALSE	Glycoprotein			No Quan Values	High	HexNAc(2)Hex(6)	0	473	High	9.33	556.6	449.3	45.7	4.70582e-10	2.63832e-11	0	0	2.96261e-08	1.65575e-09	0	0
Rep_1	High	Unambiguous	[K].IIISPEENVTLTCTAENQLER.[T]	1xCarbamidomethyl [C13]; 1xDeamidated [N/Q]; 1xHexNAc(4)Hex(5)Fuc(1)NeuAc(1) [N8]	3.88414e-06	2.944e-08	1	1	2	3	Q13740	Q13740 [473-493]		0	4490.94	21	FALSE	Glycoprotein	30.98	16040436		Peak Found	HexNAc(4)Hex(5)Fuc(1)NeuAc(1)	0	473	High	11.71	624.6	406.1	20.1	1.94635e-12	1.44096e-13	0	0	1.22535e-10	8.76896e-12	0	0	53.17
Rep_1	High	Unambiguous	[K].IIISPEENVTLTCTAENQLER.[T]	1xCarbamidomethyl [C13]; 1xHexNAc(4)Hex(5)Fuc(1)NeuAc(1)Na(1) [N8]	6.44723e-05	2.944e-08	1	1	1	2	Q13740	Q13740 [473-493]		0	4511.93	21	FALSE	Glycoprotein	20.24	749408		Peak Found	HexNAc(4)Hex(5)Fuc(1)NeuAc(1)Na(1)	1	473	High	6.68	441.9	220.8	220.8	2.10289e-07	1.16029e-08	0	0	1.32388e-05	3.44005e-05	3.43206e-05	6.12182e-05	51.12
Rep_1	High	Unambiguous	[K].IIISPEENVTLTCTAENQLER.[T]	1xCarbamidomethyl [C13]; 1xHexNAc(4)Hex(5)NeuAc(2) [N8]	7.64812e-07	2.944e-08	1	1	1	12	Q13740	Q13740 [473-493]		0	4634.99	21	FALSE	Glycoprotein	103.14	4.99153e+06		Peak Found	HexNAc(4)Hex(5)NeuAc(2)	1	473	High	16.07	876.4	738.2	7.1	8.43442e-17	7.15359e-18	0	0	5.30999e-15	4.4128e-16	0	0	50.79
Rep_1	High	Unambiguous	[K].IIISPEENVTLTCTAENQLER.[T]	1xCarbamidomethyl [C13]; 1xHexNAc(4)Hex(5)Fuc(2)NeuAc(1) [N8]	6.26433e-07	2.944e-08	1	1	1	24	Q13740	Q13740 [473-493]		0	4636.01	21	FALSE	Glycoprotein	100.93	4910639		Peak Found	HexNAc(4)Hex(5)Fuc(2)NeuAc(1)	1	473	High	16.71	859	738.9	59.7	1.94635e-17	2.19842e-18	0	0	1.22535e-15	1.37925e-16	0	0	50.79
Rep_1	High	Unambiguous	[K].IIISPEENVTLTCTAENQLER.[T]	1xCarbamidomethyl [C13]; 1xHexNAc(4)Hex(6)Fuc(1)NeuAc(1) [N8]	3.44632e-05	2.944e-08	1	1	1	3	Q13740	Q13740 [473-493]		0	4652.01	21	FALSE	Glycoprotein	124.94	384832		Peak Found	HexNAc(4)Hex(6)Fuc(1)NeuAc(1)	1	473	High	7.6	516.1	368.3	42.6	2.49839e-08	1.32838e-09	0	0	1.57289e-06	7.99681e-08	0	0	50.81
Rep_1	High	Unambiguous	[K].IIISPEENVTLTCTAENQLER.[T]	1xCarbamidomethyl [C13]; 1xHexNAc(5)Hex(6)Fuc(1)NeuAc(1) [N8]	8.6006e-07	2.944e-08	1	1	1	28	Q13740	Q13740 [473-493]		0	4855.09	21	FALSE	Glycoprotein	128.31	933606		Peak Found	HexNAc(5)Hex(6)Fuc(1)NeuAc(1)	0	473	High	15.71	813.2	646.7	54.3	1.94635e-16	2.08005e-17	0	0	1.22535e-14	1.30046e-15	0	0	50.69
Rep_1	High	Unambiguous	[K].IIISPEENVTLTCTAENQLER.[T]	1xCarbamidomethyl [C13]; 1xHexNAc(4)Hex(5)Fuc(1)NeuAc(1) [N8]	4.41166e-07	2.944e-08	1	1	1	52	Q13740	Q13740 [473-493]		0	4489.95	21	FALSE	Glycoprotein	28.81	1.42066e+07		High	HexNAc(4)Hex(5)Fuc(1)NeuAc(1)	1	473	High	17.89	904	722.1	56.4	1.28486e-18	1.28246e-19	0	0	8.08899e-17	7.97839e-18	0	0	50.51
Rep_1	High	Unambiguous	[K].ILFYNVVVENLDKPSSSELHSIPAPANSTK.[L]	1xHexNAc(2)Hex(8) [N27]	4.19526e-07	2.944e-08	1	1	1	6	Q99650	Q99650 [465-494]		0	4972.29	30	FALSE	Glycoprotein	37.02	42705796		High	HexNAc(2)Hex(8)	1	465	High	18.07	913.9	511	254.8	8.5671e-19	7.96252e-20	0	0	5.39353e-17	4.97778e-18	0	0	57.11
Rep_1	High	Unambiguous	[K].IIISPEENVTLTCTAENQLER.[T]	1xCarbamidomethyl [C13]; 1xHexNAc(2)Hex(7) [N8]	3.33622e-07	2.944e-08	1	1	1	11	Q13740	Q13740 [473-493]		0	3970.75	21	FALSE	Glycoprotein	42.92	1.76414e+07		High	HexNAc(2)Hex(7)	0	473	High	18.89	960.6	858.6	858.6	1.28486e-19	1.32497e-20	0	0	8.08899e-18	8.20038e-19	0	0	45.29
Rep_1	High	Unambiguous	[K].IIISPEENVTLTCTAENQLER.[T]	1xCarbamidomethyl [C13]; 1xDeamidated [N/Q]; 1xHexNAc(2)Hex(7) [N8]	3.82508e-05	2.944e-08	1	1	2	5	Q13740	Q13740 [473-493]		0	3971.73	21	FALSE	Glycoprotein			No Quan Values	High	HexNAc(2)Hex(7)	0	473	High	7.44	468.7	366.6	48.2	3.61036e-08	1.94547e-09	0	0	2.27294e-06	1.17922e-07	0	0
Rep_1	High	Unambiguous	[K].IIISPEENVTLTCTAENQLER.[T]	1xCarbamidomethyl [C13]; 1xHexNAc(3)Hex(6) [N8]	8.86244e-07	2.944e-08	1	1	1	9	Q13740	Q13740 [473-493]		0	4011.77	21	FALSE	Glycoprotein	30.34	3.96789e+07		Peak Found	HexNAc(3)Hex(6)	0	473	High	15.62	805.9	647	429.3	2.4026e-16	2.49671e-17	0	0	1.51258e-14	1.56289e-15	0	0	45.67
Rep_1	High	Unambiguous	[K].IIISPEENVTLTCTAENQLER.[T]	1xCarbamidomethyl [C13]; 1xHexNAc(3)Hex(4)Fuc(1)NeuAc(1) [N8]; 1xHexNAc(3)Hex(4)NeuAc(1)Fuc(1) [N8]	4.73293e-07	2.944e-08	1	1	2	16	Q13740	Q13740 [473-493]		0	4124.82	21	FALSE	Glycoprotein	90.19	5280364		High	HexNAc(3)Hex(4)NeuAc(1)Fuc(1)	0	473	High	17.65	921.6	683.5	467.7	2.24901e-18	2.38898e-19	0	0	1.4159e-16	1.49701e-17	0	0	51.04
Rep_1	High	Unambiguous	[K].IIISPEENVTLTCTAENQLER.[T]	1xCarbamidomethyl [C13]; 1xHexNAc(2)Hex(8) [N8]	3.33622e-07	2.944e-08	1	1	1	26	Q13740	Q13740 [473-493]		0	4132.8	21	FALSE	Glycoprotein	55.88	6.81277e+06		High	HexNAc(2)Hex(8)	0	473	High	18.89	999.5	906	500.8	1.28486e-19	1.29227e-20	0	0	8.08899e-18	7.99418e-19	0	0	45.27
Rep_1	High	Unambiguous	[K].IIISPEENVTLTCTAENQLER.[T]	1xCarbamidomethyl [C13]; 1xHexNAc(3)Hex(6)Fuc(1) [N8]	1.00068e-06	2.944e-08	1	1	1	10	Q13740	Q13740 [473-493]		0	4157.83	21	FALSE	Glycoprotein	126.08	1.86331e+08		Peak Found	HexNAc(3)Hex(6)Fuc(1)	0	473	High	15.25	824.3	620.2	381.1	5.56789e-16	4.97696e-17	0	0	3.50533e-14	3.10845e-15	0	0	44.98
Rep_1	High	Unambiguous	[K].IIISPEENVTLTCTAENQLER.[T]	1xCarbamidomethyl [C13]; 1xHexNAc(3)Hex(5)Fuc(1)NeuAc(1) [N8]	4.64739e-07	2.944e-08	1	1	1	29	Q13740	Q13740 [473-493]		0	4286.87	21	FALSE	Glycoprotein	61.06	9.16999e+06		High	HexNAc(3)Hex(5)Fuc(1)NeuAc(1)	0	473	High	17.71	909.2	721.9	434.6	1.94635e-18	2.23247e-19	0	0	1.22535e-16	1.4053e-17	0	0	50.87
Rep_1	High	Unambiguous	[K].IIISPEENVTLTCTAENQLER.[T]	1xCarbamidomethyl [C13]; 1xDeamidated [N17]; 1xHexNAc(3)Hex(5)Fuc(1)NeuAc(1) [N8]	6.69868e-05	2.944e-08	1	1	1	3	Q13740	Q13740 [473-493]		0	4287.86	21	FALSE	Glycoprotein		721584		Peak Found	HexNAc(3)Hex(5)Fuc(1)NeuAc(1)	1	473	High	6.62	453.1	264.2	23.2	2.38167e-07	1.32938e-08	0	0	1.49939e-05	3.44005e-05	3.40468e-05	6.08051e-05	51.87
Rep_1	High	Unambiguous	[K].IIISPEENVTLTCTAENQLER.[T]	1xCarbamidomethyl [C13]; 1xHexNAc(2)Hex(9) [N8]	2.72652e-07	2.944e-08	1	1	1	16	Q13740	Q13740 [473-493]		0	4294.85	21	FALSE	Glycoprotein	92.18	1.87303e+06		High	HexNAc(2)Hex(9)	0	473	High	19.65	1007.2	895.6	476.8	2.24901e-20	2.54025e-21	0	0	1.4159e-18	1.60816e-19	0	0	46.04
Rep_1	High	Unambiguous	[K].IIISPEENVTLTCTAENQLER.[T]	1xCarbamidomethyl [C13]; 1xHexNAc(3)Hex(6)NeuAc(1) [N8]	3.56581e-07	2.944e-08	1	1	1	26	Q13740	Q13740 [473-493]		0	4302.87	21	FALSE	Glycoprotein	65.68	1.07206e+07		Peak Found	HexNAc(3)Hex(6)NeuAc(1)	1	473	High	18.65	952.4	748.8	486.1	2.24901e-19	2.47862e-20	0	0	1.4159e-17	1.54867e-18	0	0	50.72
Rep_1	High	Unambiguous	[K].IIISPEENVTLTCTAENQLER.[T]	1xCarbamidomethyl [C13]; 1xHexNAc(4)Hex(5)NeuAc(1) [N8]	1.24029e-05	2.944e-08	1	1	1	5	Q13740	Q13740 [473-493]		0	4343.9	21	FALSE	Glycoprotein	105.5	442725		Peak Found	HexNAc(4)Hex(5)NeuAc(1)	1	473	High	9.33	572.1	423.6	43.5	4.72626e-10	2.65192e-11	0	0	2.97547e-08	1.66461e-09	0	0	50.63
Rep_1	High	Unambiguous	[K].IIISPEENVTLTCTAENQLER.[T]	1xCarbamidomethyl [C13]; 1xHexNAc(4)Hex(5)Fuc(2) [N8]	7.52145e-06	2.944e-08	1	1	1	2	Q13740	Q13740 [473-493]		0	4344.92	21	FALSE	Glycoprotein		24922042		Peak Found	HexNAc(4)Hex(5)Fuc(2)	1	473	High	10.29	573.6	387.3	290.3	5.12776e-11	2.30226e-12	0	0	3.22824e-09	1.38013e-10	0	0	45.06
Rep_1	High	Unambiguous	[K].IIISPEENVTLTCTAENQLER.[T]	1xCarbamidomethyl [C13]; 1xHexNAc(3)Hex(6)Fuc(1)NeuAc(1) [N8]	4.41166e-07	2.944e-08	1	1	1	25	Q13740	Q13740 [473-493]		0	4448.93	21	FALSE	Glycoprotein	22.8	3.45285e+07		Peak Found	HexNAc(3)Hex(6)Fuc(1)NeuAc(1)	0	473	High	17.89	900.2	705.9	417.4	1.28486e-18	1.26658e-19	0	0	8.08899e-17	7.87812e-18	0	0	50.58
Rep_1	High	Unambiguous	[K].ILFYNVVVENLDKPSSSELHSIPAPANSTK.[L]	1xHexNAc(2)Hex(6) [N27]	7.0956e-07	2.944e-08	1	1	1	4	Q99650	Q99650 [465-494]		0	4648.18	30	FALSE	Glycoprotein	38.67	63442013		High	HexNAc(2)Hex(6)	0	465	High	16.31	845.2	407.8	167.2	4.89438e-17	4.77452e-18	0	0	3.08132e-15	2.99113e-16	0	0	57.48
Rep_1	High	Unambiguous	[R].ILFWAQNFSVAYK.[D]	1xHexNAc(2)Hex(9) [N7]	8.61085e-06	2.944e-08	1	1	1	4	Q15904	Q15904 [267-279]		0	3451.47	13	FALSE	Glycoprotein	73.38	3.48284e+07		Peak Found	HexNAc(2)Hex(9)	0	267	High	10.02	644.7	345.8	345.8	9.54163e-11	4.95691e-12	0	0	6.00705e-09	3.03149e-10	0	0	58.53
Rep_1	High	Unambiguous	[R].ILFWAQNFSVAYK.[D]	1xDeamidated [Q6]; 1xHexNAc(2)Hex(7) [N7]	6.42104e-05	2.944e-08	1	1	1	4	Q15904	Q15904 [267-279]		0	3128.35	13	FALSE	Glycoprotein			No Quan Values	High	HexNAc(2)Hex(7)	0	267	High	6.68	442.7	296.9	296.9	2.07515e-07	1.14904e-08	0	0	1.30642e-05	3.44005e-05	3.43407e-05	6.12632e-05
Rep_1	High	Unambiguous	[K].IKTNITLVCKPGDLESAPVLR.[T]	1xCarbamidomethyl [C9]; 1xHexNAc(2)Hex(10) [N4]	4.47852e-07	2.944e-08	1	1	1	1	P11717	P11717 [578-598]		1	4350.99	21	FALSE	Glycoprotein	9.65	7559983		Peak Found	HexNAc(2)Hex(10)	1	578	High	17.84	911.1	682.9	682.9	1.4493e-18	1.51095e-19	0	0	9.12425e-17	9.38584e-18	0	0	38.67
Rep_1	High	Unambiguous	[R].LKVPLDLNAFDVQASPNEGFVNQNITIFYR.[D]	1xHexNAc(2)Hex(6) [N24]	2.48487e-06	2.944e-08	1	1	1	3	Q12891	Q12891 [51-80]		1	4801.25	30	FALSE	Glycoprotein		50873596		Peak Found	HexNAc(2)Hex(6)	1	51	High	12.78	680.4	510.4	104.4	1.67004e-13	1.18385e-14	0	0	1.0514e-11	7.18382e-13	0	0	76.3
Rep_1	High	Unambiguous	[R].LKVPLDLNAFDVQASPNEGFVNQNITIFYR.[D]	1xDeamidated [Q13]; 1xHexNAc(2)Hex(6) [N24]	3.56364e-05	2.944e-08	1	1	1	1	Q12891	Q12891 [51-80]		1	4802.23	30	FALSE	Glycoprotein	48.92	9980382		Peak Found	HexNAc(2)Hex(6)	1	51	High	7.55	498.1	354.2	9.3	2.81368e-08	1.51473e-09	0	0	1.77138e-06	9.12655e-08	0	0	75.26
Rep_1	High	Unambiguous	[R].LKVPLDLNAFDVQASPNEGFVNQNITIFYR.[D]	1xHexNAc(2)Hex(7) [N24]	3.44148e-07	2.944e-08	1	1	1	11	Q12891	Q12891 [51-80]		1	4963.3	30	FALSE	Glycoprotein	53.38	57859026		High	HexNAc(2)Hex(7)	0	51	High	18.78	989.6	810.5	128.7	1.67004e-19	1.72676e-20	0	0	1.0514e-17	1.08005e-18	0	0	75.68
Rep_1	High	Unambiguous	[R].LIAEPGLMLNFSATALR.[S]	1xHexNAc(2)Hex(9) [N10]	6.17044e-07	2.944e-08	1	1	1	4	A2VDJ0	A2VDJ0 [584-600]		0	3681.63	17	FALSE	Glycoprotein	29.73	5.70824e+06		Peak Found	HexNAc(2)Hex(9)	0	584	High	16.76	890.7	764.8	444.8	1.73789e-17	1.69684e-18	0	0	1.09411e-15	1.05602e-16	0	0	64.62
Rep_1	High	Unambiguous	[R].LLANSSMLGEGQVLR.[S]	1xHexNAc(2)Hex(8) [N4]	3.42978e-05	2.944e-08	1	1	1	5	Q6UXD5	Q6UXD5 [244-258]		0	3290.43	15	FALSE	Glycoprotein	55.79	393714		Peak Found	HexNAc(2)Hex(8)	0	244	High	7.61	554.8	272.2	272.2	2.45593e-08	1.30325e-09	0	0	1.54616e-06	7.84477e-08	0	0	37.45
Rep_1	High	Unambiguous	[K].ILAPAYFILGGNQSGEGCVITR.[D]	1xCarbamidomethyl [C18]; 1xHexNAc(2)Hex(3)Fuc(1) [N12]	8.35116e-07	2.944e-08	1	1	1	2	Q13510	Q13510 [275-296]		0	3374.58	22	FALSE	Glycoprotein	66.25	83599344		High	HexNAc(2)Hex(3)Fuc(1)	0	275	High	15.8	835.3	643.2	643.2	1.58101e-16	1.44239e-17	0	0	9.95341e-15	8.9197e-16	0	0	62.21
Rep_1	High	Unambiguous	[K].ILAPAYFILGGNQSGEGCVITR.[D]	1xCarbamidomethyl [C18]; 1xDeamidated [Q13]; 1xHexNAc(2)Hex(3)Fuc(1) [N12]	0.000145513	2.944e-08	1	1	1	2	Q13510	Q13510 [275-296]		0	3375.57	22	FALSE	Glycoprotein	121.5	37771116		High	HexNAc(2)Hex(3)Fuc(1)	0	275	High	5.56	398.8	282.7	282.7	2.75376e-06	1.40655e-07	0	0	0.000173337	9.07954e-05	8.94694e-05	0.000268716	61.64
Rep_1	High	Unambiguous	[K].ILAPAYFILGGNQSGEGCVITR.[D]	1xCarbamidomethyl [C18]; 1xHexNAc(2)Hex(5) [N12]	6.09332e-07	2.944e-08	1	1	1	11	Q13510	Q13510 [275-296]		0	3552.63	22	FALSE	Glycoprotein	5.51	9.4447e+07		High	HexNAc(2)Hex(5)	0	275	High	16.8	876.2	713.9	713.9	1.58101e-17	1.54512e-18	0	0	9.95341e-16	9.63889e-17	0	0	61.33
Rep_1	High	Unambiguous	[K].ILAPAYFILGGNQSGEGCVITR.[D]	1xCarbamidomethyl [C18]; 1xHexNAc(2)Hex(6) [N12]	4.49025e-07	2.944e-08	1	1	1	18	Q13510	Q13510 [275-296]		0	3714.68	22	FALSE	Glycoprotein	34.53	84728651		High	HexNAc(2)Hex(6)	0	275	High	17.83	922.2	793.5	793.5	1.47994e-18	1.53772e-19	0	0	9.31716e-17	9.57429e-18	0	0	61.27
Rep_1	High	Unambiguous	[K].ILAPAYFILGGNQSGEGCVITR.[D]	1xCarbamidomethyl [C18]; 1xHexNAc(2)Hex(6)Phospho(1) [N12]	4.52755e-07	2.944e-08	1	1	1	22	Q13510	Q13510 [275-296]		0	3794.65	22	FALSE	Glycoprotein	24.27	9.22149e+06		Peak Found	HexNAc(2)Hex(6)Phospho(1)	0	275	High	17.8	922.9	794.1	794.1	1.58101e-18	1.58772e-19	0	0	9.95341e-17	9.88988e-18	0	0	70.55
Rep_1	High	Unambiguous	[K].ILAPAYFILGGNQSGEGCVITR.[D]	1xCarbamidomethyl [C18]; 1xHexNAc(2)Hex(7) [N12]	5.07966e-07	2.944e-08	1	1	1	13	Q13510	Q13510 [275-296]		0	3876.74	22	FALSE	Glycoprotein	62.22	2.15123e+07		Peak Found	HexNAc(2)Hex(7)	0	275	High	17.41	905.7	759.6	759.6	3.91926e-18	4.01797e-19	0	0	2.46742e-16	2.50215e-17	0	0	60.96
Rep_1	High	Unambiguous	[K].ILAPAYFILGGNQSGEGCVITR.[D]	1xCarbamidomethyl [C18]; 1xHexNAc(3)Hex(4)NeuAc(1) [N12]	6.04014e-07	2.944e-08	1	1	1	12	Q13510	Q13510 [275-296]		0	3884.75	22	FALSE	Glycoprotein	24.38	4.87378e+06		Peak Found	HexNAc(3)Hex(4)NeuAc(1)	0	275	High	16.83	860.3	621.1	621.1	1.47994e-17	1.48685e-18	0	0	9.31716e-16	9.25963e-17	0	0	68.89
Rep_1	High	Unambiguous	[K].IKTNITLVCKPGDLESAPVLR.[T]	1xCarbamidomethyl [C9]; 1xHexNAc(2)Hex(9) [N4]	1.25844e-07	2.944e-08	1	1	1	18	P11717	P11717 [578-598]		1	4188.93	21	FALSE	Glycoprotein	56.25	43044251		High	HexNAc(2)Hex(9)	0	578	High	22.84	1164.5	948.3	948.3	1.4493e-23	1.53431e-24	0	0	9.12425e-22	9.63027e-23	0	0	38.05
Rep_1	High	Unambiguous	[K].IKTNITLVCKPGDLESAPVLR.[T]	1xCarbamidomethyl [C9]; 1xHexNAc(2)Hex(8) [N4]	8.59952e-08	2.944e-08	1	1	1	22	P11717	P11717 [578-598]		1	4026.88	21	FALSE	Glycoprotein	14.94	466050506		High	HexNAc(2)Hex(8)	0	578	High	24.6	1280	1163.1	1163.1	2.53685e-25	2.47384e-26	0	0	1.59711e-23	1.57202e-24	0	0	37.86
Rep_1	High	Unambiguous	[R].IKLDNYSTQELGK.[T]	1xHexNAc(5)Hex(6)Fuc(2)NeuAc(2) [N5]	0.000147378	2.944e-08	1	1	1	4	P21589	P21589 [329-341]		1	4370.82	13	FALSE	Glycoprotein	21.65	5.23392e+06		Peak Found	HexNAc(5)Hex(6)Fuc(2)NeuAc(2)	0	329	High	5.54	402.1	199.2	9.2	2.86587e-06	1.4619e-07	0	0	0.000180392	9.07954e-05	8.92857e-05	0.00026801	31.5
Rep_1	High	Unambiguous	[K].LKLTSPPEDYPEPEEVPPEVISIYNSTR.[D]	1xHexNAc(2)Hex(6) [N25]	2.6434e-06	2.944e-08	1	1	1	8	P61812	P61812 [48-75]		1	4578.08	28	FALSE	Glycoprotein	28.45	41917853		High	HexNAc(2)Hex(6)	0	48	High	12.62	669	535.7	535.7	2.37625e-13	1.89897e-14	0	0	1.496e-11	1.16563e-12	0	0	58.3
Rep_1	High	Unambiguous	[K].LKLTSPPEDYPEPEEVPPEVISIYNSTR.[D]	1xHexNAc(2)Hex(7) [N25]	2.22649e-06	2.944e-08	1	1	1	14	P61812	P61812 [48-75]		1	4740.13	28	FALSE	Glycoprotein	41.68	9.10298e+06		High	HexNAc(2)Hex(7)	0	48	High	13.05	731.2	580.4	580.4	8.83654e-14	6.39749e-15	0	0	5.56315e-12	3.94523e-13	0	0	58.06
Rep_1	High	Unambiguous	[R].LKPLFNK.[S]	1xHexNAc(2)Hex(4) [N6]	0.000121953	2.944e-08	1	1	1	6	P20645	P20645 [52-58]		0	1913.91	7	FALSE	Glycoprotein	9.49	80793464		High	HexNAc(2)Hex(4)	0	52	High	5.8	469.4	214.8	214.8	1.58635e-06	8.36937e-08	0	0	9.9861e-05	8.22402e-05	8.17879e-05	0.000275756	11.46
Rep_1	High	Unambiguous	[R].LKPLFNK.[S]	1xHexNAc(2)Hex(5) [N6]	2.81647e-05	2.944e-08	1	1	1	17	P20645	P20645 [52-58]		0	2075.96	7	FALSE	Glycoprotein	18.77	352592593		High	HexNAc(2)Hex(5)	0	52	High	7.92	545.9	297.4	297.4	1.20383e-08	6.09139e-10	0	0	7.57887e-07	3.63687e-08	0	0	11.85
Rep_1	High	Unambiguous	[R].LKPLFNK.[S]	1xHexNAc(2)Hex(6) [N6]	3.55544e-05	2.944e-08	1	1	1	19	P20645	P20645 [52-58]		0	2238.02	7	FALSE	Glycoprotein	18.4	2303341384		High	HexNAc(2)Hex(6)	0	52	High	7.55	518.2	290.4	290.4	2.79082e-08	1.49968e-09	0	0	1.75699e-06	9.03392e-08	0	0	11.49
Rep_1	High	Unambiguous	[R].LKPLFNK.[S]	1xHexNAc(2)Hex(7) [N6]	3.13382e-05	2.944e-08	1	1	1	52	P20645	P20645 [52-58]		0	2400.07	7	FALSE	Glycoprotein	29.95	2.84959e+09		High	HexNAc(2)Hex(7)	0	52	High	7.75	535.8	307.6	307.6	1.77662e-08	9.1769e-10	0	0	1.11849e-06	5.51015e-08	0	0	11.34
Rep_1	High	Unambiguous	[R].LKPLFNK.[S]	1xHexNAc(2)Hex(8) [N6]	3.13382e-05	2.944e-08	1	1	1	85	P20645	P20645 [52-58]		0	2562.12	7	FALSE	Glycoprotein	109.16	5.69699e+08		High	HexNAc(2)Hex(8)	0	52	High	7.75	529.3	306.9	306.9	1.77662e-08	9.17476e-10	0	0	1.11849e-06	5.50874e-08	0	0	11.13
Rep_1	High	Unambiguous	[R].LKPLFNK.[S]	1xHexNAc(3)Hex(5)Fuc(1)NeuAc(1) [N6]	8.5056e-05	2.944e-08	1	1	1	10	P20645	P20645 [52-58]		0	2716.2	7	FALSE	Glycoprotein	55.12	4965600		High	HexNAc(3)Hex(5)Fuc(1)NeuAc(1)	0	52	High	6.29	426.8	243.3	243.3	5.12244e-07	2.79271e-08	0	0	3.22479e-05	3.44005e-05	3.26218e-05	5.84146e-05	16.19
Rep_1	High	Unambiguous	[R].LKPLFNK.[S]	1xHexNAc(3)Hex(6)NeuAc(1) [N6]	0.000102178	2.944e-08	1	1	1	16	P20645	P20645 [52-58]		0	2732.19	7	FALSE	Glycoprotein	35.57	7085494		High	HexNAc(3)Hex(6)NeuAc(1)	0	52	High	6.04	368.1	307.1	307.1	9.1289e-07	4.86761e-08	0	0	5.74689e-05	6.39952e-05	6.32131e-05	0.000227105	15.96
Rep_1	High	Unambiguous	[K].IKTNITLVCKPGDLESAPVLR.[T]	1xCarbamidomethyl [C9]; 1xHexNAc(2)Hex(6) [N4]	1.58392e-07	2.944e-08	1	1	1	3	P11717	P11717 [578-598]		1	3702.78	21	FALSE	Glycoprotein	1.53	208421074		Peak Found	HexNAc(2)Hex(6)	0	578	High	21.84	1113.7	1070.5	1070.5	1.4493e-22	1.63925e-23	0	0	9.12425e-21	1.02645e-21	0	0	38.27
Rep_1	High	Unambiguous	[K].IKTNITLVCKPGDLESAPVLR.[T]	1xCarbamidomethyl [C9]; 1xHexNAc(2)Hex(7) [N4]	1.00975e-07	2.944e-08	1	1	1	6	P11717	P11717 [578-598]		1	3864.83	21	FALSE	Glycoprotein	4.59	3.17309e+08		High	HexNAc(2)Hex(7)	0	578	High	23.84	1221.9	1102.2	1102.2	1.4493e-24	1.5097e-25	0	0	9.12425e-23	9.41442e-24	0	0	37.68
Rep_1	High	Unambiguous	[K].LLLSSETPIEGKNMSFVNDLTVTQDGR.[K]	1xOxidation [M14]; 1xHexNAc(2)Hex(8) [N13]	7.69774e-07	2.944e-08	1	1	1	8	Q9HDC9	Q9HDC9 [184-210]		1	4683.07	27	FALSE	Glycoprotein	112.71	706607		Peak Found	HexNAc(2)Hex(8)	1	184	High	16.05	883.1	493.8	10.7	8.83654e-17	7.52997e-18	0	0	5.56315e-15	4.64676e-16	0	0	48.71
Rep_1	High	Unambiguous	[K].ILAPAYFILGGNQSGEGCVITR.[D]	1xCarbamidomethyl [C18]; 1xHexNAc(2)Hex(9) [N12]	6.82111e-07	2.944e-08	1	1	1	10	Q13510	Q13510 [275-296]		0	4200.84	22	FALSE	Glycoprotein		295088		Peak Found	HexNAc(2)Hex(9)	1	275	High	16.44	875.6	673.8	211.1	3.6639e-17	3.84313e-18	0	0	2.30665e-15	2.41639e-16	0	0	60.67
Rep_1	High	Unambiguous	[R].LLDAENKVVANGTGTQGQLK.[V]	1xDeamidated [N6]; 1xHexNAc(2)Hex(6) [N11]	1.54119e-05	2.944e-08	1	1	1	3	P08236	P08236 [262-281]		1	3435.56	20	FALSE	Glycoprotein			No Quan Values	High	HexNAc(2)Hex(6)	0	262	High	8.93	516.4	454.1	246.2	1.1663e-09	5.96046e-11	0	0	7.34257e-08	3.75169e-09	0	0
Rep_1	High	Unambiguous	[R].LLDAENKVVANGTGTQGQLK.[V]	1xHexNAc(2)Hex(6)Phospho(1) [N11]	4.8461e-07	2.944e-08	1	1	1	8	P08236	P08236 [262-281]		1	3514.55	20	FALSE	Glycoprotein	16.75	8535965		Peak Found	HexNAc(2)Hex(6)Phospho(1)	0	262	High	17.57	946.7	713.2	713.2	2.71009e-18	3.04164e-19	0	0	1.70617e-16	1.90251e-17	0	0	27.91
Rep_1	High	Unambiguous	[R].LLEPDKEMENFYVFHNGSLVIESPR.[F]	1xHexNAc(2)Hex(5) [N16]	1.76405e-05	2.944e-08	1	1	1	1	Q86SJ2	Q86SJ2 [330-354]		1	4179.88	25	FALSE	Glycoprotein	77.45	12448434		High	HexNAc(2)Hex(5)	1	330	High	8.7	592.6	277.1	95.8	2.00985e-09	9.5889e-11	0	0	1.26533e-07	5.90089e-09	0	0	57.32
Rep_1	High	Unambiguous	[R].ILFWAQNFSVAYK.[D]	1xHexNAc(2)Hex(6) [N7]	1.10563e-06	2.944e-08	1	1	1	5	Q15904	Q15904 [267-279]		0	2965.31	13	FALSE	Glycoprotein	18.8	64855540		High	HexNAc(2)Hex(6)	0	267	High	14.96	828.1	554.3	554.3	1.09407e-15	8.95772e-17	0	0	6.88788e-14	5.51994e-15	0	0	59.09
Rep_1	High	Unambiguous	[R].ILFWAQNFSVAYK.[D]	1xHexNAc(2)Hex(7) [N7]	1.2032e-06	2.944e-08	1	1	1	8	Q15904	Q15904 [267-279]		0	3127.37	13	FALSE	Glycoprotein	28.17	71869144		High	HexNAc(2)Hex(7)	0	267	High	14.72	767.3	554.7	554.7	1.92051e-15	1.92682e-16	0	0	1.20908e-13	1.20277e-14	0	0	58.33
Rep_1	High	Unambiguous	[R].LLDAENKVVANGTGTQGQLK.[V]	1xHexNAc(2)Hex(6) [N11]	6.02342e-07	2.944e-08	1	1	1	2	P08236	P08236 [262-281]		1	3434.58	20	FALSE	Glycoprotein	11.86	63230044		High	HexNAc(2)Hex(6)	0	262	High	16.84	867.9	666.5	666.5	1.4493e-17	1.44759e-18	0	0	9.12425e-16	8.98039e-17	0	0	22.29
Rep_1	High	Unambiguous	[K].ILAPAYFILGGNQSGEGCVITR.[D]	1xCarbamidomethyl [C18]; 1xDeamidated [Q13]; 1xHexNAc(2)Hex(9) [N12]	3.73434e-06	2.944e-08	1	1	1	1	Q13510	Q13510 [275-296]		0	4201.82	22	FALSE	Glycoprotein	3.35	15127636		Peak Found	HexNAc(2)Hex(9)	1	275	High	11.8	633.1	459.4	459.4	1.58101e-12	1.04588e-13	0	0	9.95341e-11	6.24873e-12	0	0	61.17
Rep_1	High	Unambiguous	[R].LLDAENKVVANGTGTQGQLK.[V]	1xDeamidated [N6]; 1xHexNAc(2)Hex(5)Fuc(1) [N11]	5.29638e-06	2.944e-08	1	1	1	4	P08236	P08236 [262-281]		1	3419.57	20	FALSE	Glycoprotein			No Quan Values	High	HexNAc(2)Hex(5)Fuc(1)	0	262	High	11.02	601.4	455.7	238.5	9.5061e-12	5.41712e-13	0	0	5.98468e-10	3.26269e-11	0	0
Rep_1	High	Unambiguous	[R].LLDAENKVVANGTGTQGQLK.[V]	1xDeamidated [N6]; 1xHexNAc(2)Hex(5) [N11]	2.25445e-06	2.944e-08	1	1	1	4	P08236	P08236 [262-281]		1	3273.51	20	FALSE	Glycoprotein		37133892		High	HexNAc(2)Hex(5)	0	262	High	13.02	717.8	486.7	244	9.5061e-14	6.73763e-15	0	0	5.98468e-12	4.13258e-13	0	0	23.22
Rep_1	High	Unambiguous	[K].ILAPAYFILGGNQSGEGCVITR.[D]	1xCarbamidomethyl [C18]; 1xHexNAc(4)Hex(5)NeuAc(1) [N12]	3.58956e-06	2.944e-08	1	1	1	4	Q13510	Q13510 [275-296]		0	4249.88	22	FALSE	Glycoprotein	70.82	502263		Peak Found	HexNAc(4)Hex(5)NeuAc(1)	0	275	High	11.89	623.7	445.6	63.3	1.28077e-12	8.16133e-14	0	0	8.06328e-11	4.82371e-12	0	0	67.86
Rep_1	High	Unambiguous	[K].ILAPAYFILGGNQSGEGCVITR.[D]	1xCarbamidomethyl [C18]; 1xHexNAc(2)Hex(10) [N12]	2.20979e-06	2.944e-08	1	1	1	3	Q13510	Q13510 [275-296]		0	4362.89	22	FALSE	Glycoprotein	95.09	28802426		Peak Found	HexNAc(2)Hex(10)	0	275	High	13.07	692.5	464.1	68.7	8.4549e-14	6.07197e-15	0	0	5.32288e-12	3.74118e-13	0	0	60.22
Rep_1	High	Unambiguous	[K].ILAPAYFILGGNQSGEGCVITR.[D]	1xCarbamidomethyl [C18]; 1xDeamidated [Q13]; 1xHexNAc(2)Hex(10) [N12]	2.77798e-05	2.944e-08	1	1	1	3	Q13510	Q13510 [275-296]		0	4363.88	22	FALSE	Glycoprotein	95.09	28802426		Peak Found	HexNAc(2)Hex(10)	1	275	High	7.94	520.6	354.5	6.6	1.14438e-08	5.6975e-10	0	0	7.20457e-07	3.40839e-08	0	0	60.22
Rep_1	High	Unambiguous	[K].ILAPAYFILGGNQSGEGCVITR.[D]	1xCarbamidomethyl [C18]; 1xHexNAc(4)Hex(5)Fuc(1)NeuAc(1) [N12]	4.25686e-05	2.944e-08	1	1	1	3	Q13510	Q13510 [275-296]		0	4395.94	22	FALSE	Glycoprotein		1.03004e+07		Peak Found	HexNAc(4)Hex(5)Fuc(1)NeuAc(1)	1	275	High	7.28	428.1	295	6.4	5.23535e-08	2.81016e-09	0	0	3.29597e-06	1.24702e-05	1.2433e-05	6.62822e-05	67.81
Rep_1	High	Unambiguous	[K].ILAPAYFILGGNQSGEGCVITR.[D]	1xCarbamidomethyl [C18]; 1xHexNAc(6)Hex(3)Fuc(2)NeuAc(1) [N12]	6.41999e-06	2.944e-08	1	1	1	4	Q13510	Q13510 [275-296]		0	4624.05	22	FALSE	Glycoprotein	15.05	2.98671e+06		Peak Found	HexNAc(6)Hex(3)Fuc(2)NeuAc(1)	1	275	High	10.61	719.6	243.8	243.8	2.42913e-11	1.17125e-12	0	0	1.52929e-09	6.80976e-11	0	0	69.7
Rep_1	High	Unambiguous	[K].ILAPAYFILGGNQSGEGCVITR.[D]	1xCarbamidomethyl [C18]; 1xHexNAc(4)Hex(5)Fuc(1)NeuAc(2) [N12]	1.10446e-05	2.944e-08	1	1	1	9	Q13510	Q13510 [275-296]		0	4687.04	22	FALSE	Glycoprotein	34.02	2.8987e+06		Peak Found	HexNAc(4)Hex(5)Fuc(1)NeuAc(2)	0	275	High	9.54	481.8	386.5	9	2.87512e-10	1.59474e-11	0	0	1.81007e-08	9.87885e-10	0	0	75.62
Rep_1	High	Unambiguous	[R].ILCDNADNITR.[V]	1xCarbamidomethyl [C3]; 1xHexNAc(2)Hex(8) [N8]	2.98799e-06	2.944e-08	1	1	1	5	Q92626	Q92626 [1273-1283]		0	3007.21	11	FALSE	Glycoprotein	39.28	111355960		Peak Found	HexNAc(2)Hex(8)	0	1273	High	12.33	698.7	436.2	436.2	4.72103e-13	3.71548e-14	0	0	2.97218e-11	2.29414e-12	0	0	15.73
Rep_1	High	Unambiguous	[K].IICLPNHELQENLSEAPCQQLLPR.[G]	2xCarbamidomethyl [C3; C18]; 1xHexNAc(2)Hex(6) [N12]	8.41796e-07	2.944e-08	1	1	1	4	Q6NSJ5	Q6NSJ5 [52-75]		0	4250.92	24	FALSE	Glycoprotein	6.69	36718059		High	HexNAc(2)Hex(6)	0	52	High	15.78	809.8	555.4	148.2	1.67274e-16	1.50441e-17	0	0	1.0531e-14	9.29663e-16	0	0	48.94
Rep_1	High	Unambiguous	[R].LLDAENKVVANGTGTQGQLK.[V]	1xHexNAc(2)Hex(5) [N11]	4.8461e-07	2.944e-08	1	1	1	5	P08236	P08236 [262-281]		1	3272.53	20	FALSE	Glycoprotein				High	HexNAc(2)Hex(5)	0	262	High	17.57	931.8	660.7	660.7	2.71009e-18	3.02763e-19	0	0	1.70617e-16	1.89368e-17	0	0	22.71
Rep_1	High	Unambiguous	[R].LLDAENKVVANGTGTQGQLK.[V]	1xHexNAc(2)Hex(5)Fuc(1) [N11]	3.38408e-07	2.944e-08	1	1	1	10	P08236	P08236 [262-281]		1	3418.58	20	FALSE	Glycoprotein	54.72	33370280		High	HexNAc(2)Hex(5)Fuc(1)	0	262	High	18.84	952.9	677.7	677.7	1.4493e-19	1.6133e-20	0	0	9.12425e-18	1.00502e-18	0	0	22.81
Rep_1	High	Unambiguous	[K].LLLSSETPIEGKNMSFVNDLTVTQDGRK.[I]	1xOxidation [M14]; 1xHexNAc(2)Hex(6) [N13]	6.25583e-07	2.944e-08	1	1	1	2	Q9HDC9	Q9HDC9 [184-211]		2	4487.06	28	FALSE	Glycoprotein	51.71	34903844		High	HexNAc(2)Hex(6)	0	184	High	16.72	881.1	511.2	202.5	1.92666e-17	2.18027e-18	0	0	1.21295e-15	1.36586e-16	0	0	43.55
Rep_1	High	Unambiguous	[K].LLLSSETPIEGKNMSFVNDLTVTQDGRK.[I]	1xOxidation [M14]; 1xHexNAc(2)Hex(8) [N13]	8.58823e-07	2.944e-08	1	1	1	4	Q9HDC9	Q9HDC9 [184-211]		2	4811.17	28	FALSE	Glycoprotein	14.93	2.14358e+07		High	HexNAc(2)Hex(8)	1	184	High	15.72	823.4	386.5	202.7	1.92666e-16	2.06248e-17	0	0	1.21295e-14	1.2888e-15	0	0	43.3
Rep_1	High	Unambiguous	[K].ILTADNQTYMAVQGSTAYLLCK.[A]	1xCarbamidomethyl [C21]; 1xHexNAc(2)Hex(9) [N6]	2.1768e-06	2.944e-08	1	1	1	5	P32004	P32004 [428-449]		0	4325.84	22	FALSE	Glycoprotein	71.27	14319345		Peak Found	HexNAc(2)Hex(9)	0	428	High	13.11	730.1	574.5	37.7	7.73995e-14	5.56433e-15	0	0	4.87278e-12	3.45593e-13	0	0	52.53
Rep_1	High	Unambiguous	[K].LLTSHGMGIQVPLNATEFNYLCPAIINQIDAR.[S]	1xCarbamidomethyl [C22]; 1xHexNAc(2)Hex(6) [N14]	3.62922e-06	2.944e-08	1	1	1	2	Q13433	Q13433 [270-301]		0	4948.3	32	FALSE	Glycoprotein	82.24	2799331		High	HexNAc(2)Hex(6)	1	270	High	11.87	613.8	437.3	57.9	1.35818e-12	9.40903e-14	0	0	8.55059e-11	5.65038e-12	0	0	80.1
Rep_1	High	Unambiguous	[K].LLTSHGMGIQVPLNATEFNYLCPAIINQIDAR.[S]	1xCarbamidomethyl [C22]; 1xDeamidated [N19]; 1xHexNAc(2)Hex(6) [N14]	1.25076e-05	2.944e-08	1	1	1	3	Q13433	Q13433 [270-301]		0	4949.28	32	FALSE	Glycoprotein			No Quan Values	High	HexNAc(2)Hex(6)	1	270	High	9.31	535.8	384.7	38.3	4.89765e-10	2.75795e-11	0	0	3.08337e-08	1.73362e-09	0	0
Rep_1	High	Unambiguous	[R].LLVAVLTSQTTLPTLGVAVNR.[T]	1xHexNAc(2)Hex(7) [N20]	9.0037e-05	2.944e-08	1	1	1	1	Q8IZ52	Q8IZ52 [119-139]		0	3706.81	21	FALSE	Glycoprotein	18.31	3.87081e+06		Peak Found	HexNAc(2)Hex(7)	0	119	High	6.21	422.3	328.3	328.3	6.1331e-07	3.3239e-08	0	0	3.86102e-05	3.44005e-05	3.23074e-05	5.78135e-05	66.07
Rep_1	High	Unambiguous	[R].LLVPYVVNVSWATQYCSR.[A]	1xCarbamidomethyl [C16]; 1xHexNAc(2)Hex(7) [N8]	1.699e-06	2.944e-08	1	1	1	3	Q12891	Q12891 [350-367]		0	3695.63	18	FALSE	Glycoprotein	52.89	15311835		Peak Found	HexNAc(2)Hex(7)	0	350	High	13.76	712.7	563.2	563.2	1.73789e-14	1.34109e-15	0	0	1.09411e-12	8.25614e-14	0	0	64.03
Rep_1	High	Unambiguous	[R].LLVPYVVNVSWATQYCSR.[A]	1xCarbamidomethyl [C16]; 1xHexNAc(2)Hex(10) [N8]	2.76163e-06	2.944e-08	1	1	1	4	Q12891	Q12891 [350-367]		0	4181.79	18	FALSE	Glycoprotein	60.29	904157		Peak Found	HexNAc(2)Hex(10)	0	350	High	12.52	685.1	544.5	398.2	3.04199e-13	2.43525e-14	0	0	1.91512e-11	1.49976e-12	0	0	63.95
Rep_1	High	Unambiguous	[R].LMLLHPSPNCSLR.[A]	1xCarbamidomethyl [C10]; 1xHexNAc(2)Hex(8) [N9]	1.93507e-05	2.944e-08	1	1	1	8	Q12770	Q12770 [255-267]		0	3240.38	13	FALSE	Glycoprotein	36.54	3.51949e+07		High	HexNAc(2)Hex(8)	0	255	High	8.54	572.9	354.8	354.8	2.89667e-09	1.38281e-10	0	0	1.82363e-07	8.46872e-09	0	0	27.59
Rep_1	High	Unambiguous	[R].LNASIADLQSQLR.[S]	1xHexNAc(2)Hex(6) [N2]	1.91837e-05	2.944e-08	1	1	1	1	O15230	O15230 [2208-2220]		0	2807.26	13	FALSE	Glycoprotein		3.61513e+06		Peak Found	HexNAc(2)Hex(6)	0	2208	High	8.55	569.5	323.7	323.7	2.79988e-09	1.33087e-10	0	0	1.7627e-07	8.12928e-09	0	0	38.42
Rep_1	High	Unambiguous	[R].LLSTANYNTSHYNNDLWQIFENPVDWKEK.[Y]	1xHexNAc(4)Hex(3)Fuc(1) [N8]	1.89417e-05	2.944e-08	1	1	1	2	O00469	O00469 [515-543]		1	4984.22	29	FALSE	Glycoprotein	4.69	25205882		High	HexNAc(4)Hex(3)Fuc(1)	1	515	High	8.57	534.8	294.9	84	2.66367e-09	1.26051e-10	0	0	1.67695e-07	7.70551e-09	0	0	67.99
Rep_1	High	Unambiguous	[R].LNASIADLQSQLR.[S]	1xHexNAc(2)Hex(7) [N2]	4.68729e-05	2.944e-08	1	1	1	3	O15230	O15230 [2208-2220]		0	2969.31	13	FALSE	Glycoprotein	136.15	275273		Peak Found	HexNAc(2)Hex(7)	0	2208	High	7.14	452.6	287.3	287.3	7.28006e-08	3.95213e-09	0	0	4.58323e-06	1.24702e-05	1.21877e-05	6.50068e-05	38.89
Rep_1	High	Unambiguous	[R].LLSTANYNTSHYNNDLWQIFENPVDWKEK.[Y]	1xDeamidated [N/Q]; 1xHexNAc(2)Hex(6) [N8]	6.68148e-07	2.944e-08	1	1	4	7	O00469	O00469 [515-543]		1	4919.15	29	FALSE	Glycoprotein	40.11	7.74174e+07		High	HexNAc(2)Hex(6)	1	515	High	16.5	863.6	541.8	0	3.14507e-17	3.33386e-18	0	0	1.98002e-15	2.08977e-16	0	0	66.32
Rep_1	High	Unambiguous	[R].LLSTANYNTSHYNNDLWQIFENPVDWKEK.[Y]	1xHexNAc(2)Hex(5) [N8]	1.79117e-07	2.944e-08	1	1	1	3	O00469	O00469 [515-543]		1	4756.11	29	FALSE	Glycoprotein	9.37	77295832		High	HexNAc(2)Hex(5)	0	515	High	21.32	1134.5	784.1	203.4	4.76036e-22	4.30198e-23	0	0	2.99694e-20	2.66493e-21	0	0	66.59
Rep_1	High	Unambiguous	[K].ILPGGNTSFDVVFLAR.[V]	1xHexNAc(2)Hex(6) [N6]	3.25318e-06	2.944e-08	1	1	1	8	Q92545	Q92545 [163-178]		0	3084.4	16	FALSE	Glycoprotein	24.83	92980232		High	HexNAc(2)Hex(6)	0	163	High	12.12	655.4	417	417	7.53106e-13	5.00069e-14	0	0	4.74127e-11	3.06824e-12	0	0	58.45
Rep_1	High	Unambiguous	[R].LLRNLTALR.[I]	1xHexNAc(2)Hex(7) [N4]	8.86569e-05	2.944e-08	1	1	1	5	Q13753	Q13753 [339-347]		1	2610.21	9	FALSE	Glycoprotein	21.11	156985040		High	HexNAc(2)Hex(7)	0	339	High	6.23	369.7	300.1	300.1	5.84104e-07	3.18373e-08	0	0	3.67717e-05	3.44005e-05	3.23852e-05	5.79643e-05	23.34
Rep_1	High	Unambiguous	[R].LLRNLTALR.[I]	1xHexNAc(2)Hex(8) [N4]	1.89656e-05	2.944e-08	1	1	1	4	Q13753	Q13753 [339-347]		1	2772.27	9	FALSE	Glycoprotein	59.39	33994672		Peak Found	HexNAc(2)Hex(8)	0	339	High	8.57	448.4	399.2	399.2	2.67688e-09	1.27122e-10	0	0	1.68526e-07	7.7778e-09	0	0	22.77
Rep_1	High	Unambiguous	[R].LLRNLTALR.[I]	1xHexNAc(2)Hex(9) [N4]	6.53941e-05	2.944e-08	1	1	1	5	Q13753	Q13753 [339-347]		1	2934.32	9	FALSE	Glycoprotein	88.39	13262233		Peak Found	HexNAc(2)Hex(9)	0	339	High	6.66	381	365.1	365.1	2.20245e-07	1.22138e-08	0	0	1.38656e-05	3.44005e-05	3.4213e-05	6.10426e-05	20.05
Rep_1	High	Unambiguous	[K].ILSPLDRETTDKYTLNITVYDLGIPQK.[A]	1xHexNAc(2)Hex(7) [N16]	3.50053e-07	2.944e-08	1	1	1	10	Q14517	Q14517 [776-802]		2	4647.2	27	FALSE	Glycoprotein	5.67	134139146		High	HexNAc(2)Hex(7)	0	776	High	18.72	994.7	752.7	526	1.92666e-19	2.32408e-20	0	0	1.21295e-17	1.4624e-18	0	0	62.15
Rep_1	High	Unambiguous	[K].ILSPLDRETTDKYTLNITVYDLGIPQK.[A]	1xHexNAc(2)Hex(9) [N16]	4.64144e-07	2.944e-08	1	1	1	9	Q14517	Q14517 [776-802]		2	4971.3	27	FALSE	Glycoprotein	23.54	92193212		High	HexNAc(2)Hex(9)	0	776	High	17.72	904	574.9	468.3	1.92666e-18	2.2234e-19	0	0	1.21295e-16	1.39959e-17	0	0	61.53
Rep_1	High	Unambiguous	[R].LLSTANYNTSHYNNDLWQIFENPVDWK.[E]	1xHexNAc(2)Hex(6) [N8]	3.20581e-07	2.944e-08	1	1	1	20	O00469	O00469 [515-541]		0	4661.02	27	FALSE	Glycoprotein	31.35	3.12156e+08		High	HexNAc(2)Hex(6)	0	515	High	19.04	983	783.9	195.6	9.15497e-20	8.5864e-21	0	0	5.76363e-18	5.26199e-19	0	0	73.32
Rep_1	High	Unambiguous	[R].LLSTANYNTSHYNNDLWQIFENPVDWK.[E]	1xDeamidated [N/Q]; 1xHexNAc(2)Hex(6) [N8]	3.57127e-06	2.944e-08	1	1	4	6	O00469	O00469 [515-541]		0	4662.01	27	FALSE	Glycoprotein	30.83	2.59507e+08		High	HexNAc(2)Hex(6)	-1	515	High	11.9	653.4	435.6	5.1	1.24625e-12	7.91142e-14	0	0	7.84591e-11	4.68339e-12	0	0	73.32
Rep_1	High	Unambiguous	[R].LLSTANYNTSHYNNDLWQIFENPVDWK.[E]	1xHexNAc(2)Hex(7) [N8]	2.62394e-07	2.944e-08	1	1	1	10	O00469	O00469 [515-541]		0	4823.08	27	FALSE	Glycoprotein	4.05	81807573		High	HexNAc(2)Hex(7)	0	515	High	19.8	1022.7	754.3	244.9	1.60248e-20	1.75938e-21	0	0	1.00886e-18	1.12198e-19	0	0	73.08
Rep_1	High	Unambiguous	[R].LLSTANYNTSHYNNDLWQIFENPVDWK.[E]	1xDeamidated [N]; 1xHexNAc(2)Hex(7) [N8]	1.39746e-05	2.944e-08	1	1	2	3	O00469	O00469 [515-541]		0	4824.06	27	FALSE	Glycoprotein	11.84	77740752		High	HexNAc(2)Hex(7)	1	515	High	9.11	504.7	399.7	0	7.79622e-10	4.23568e-11	0	0	4.9082e-08	2.66053e-09	0	0	73.08
Rep_1	High	Unambiguous	[R].LLSTANYNTSHYNNDLWQIFENPVDWK.[E]	1xHexNAc(2)Hex(8) [N8]	3.42464e-07	2.944e-08	1	1	1	16	O00469	O00469 [515-541]		0	4985.13	27	FALSE	Glycoprotein	29.32	112629535		High	HexNAc(2)Hex(8)	1	515	High	18.8	961.1	776.5	231.1	1.60248e-19	1.70429e-20	0	0	1.00886e-17	1.06496e-18	0	0	72.92
Rep_1	High	Unambiguous	[R].LLSTANYNTSHYNNDLWQIFENPVDWK.[E]	1xHexNAc(6)Hex(3) [N8]	2.16205e-06	2.944e-08	1	1	1	7	O00469	O00469 [515-541]		0	4987.18	27	FALSE	Glycoprotein	23.39	1.21313e+07		Peak Found	HexNAc(6)Hex(3)	1	515	High	13.13	730	519.5	10.1	7.43595e-14	5.40165e-15	0	0	4.68139e-12	3.3592e-13	0	0	72.93
Rep_1	High	Unambiguous	[R].LLSTANYNTSHYNNDLWQIFENPVDWKEK.[Y]	1xHexNAc(2)Hex(6) [N8]	8.76916e-08	2.944e-08	1	1	1	21	O00469	O00469 [515-543]		1	4918.16	29	FALSE	Glycoprotein	34.7	9.09889e+08		High	HexNAc(2)Hex(6)	0	515	High	24.5	1264.3	982.8	266.3	3.14507e-25	2.81866e-26	0	0	1.98002e-23	1.75048e-24	0	0	66.57
Rep_1	High	Unambiguous	[R].LNASIADLQSQLR.[S]	1xHexNAc(2)Hex(8) [N2]	6.99731e-07	2.944e-08	1	1	1	12	O15230	O15230 [2208-2220]		0	3131.36	13	FALSE	Glycoprotein	51.25	1.13972e+07		High	HexNAc(2)Hex(8)	0	2208	High	16.35	859.5	658.6	658.6	4.41925e-17	4.40673e-18	0	0	2.78219e-15	2.76259e-16	0	0	38.2
Rep_1	High	Unambiguous	[K].LNASLPALLLIR.[L]	1xHexNAc(1) [N2]	1.72677e-06	2.944e-08	1	1	1	4	Q15904	Q15904 [169-180]		0	1496.9	12	FALSE	Glycoprotein	31.4	7964368		High	HexNAc(1)	0	169	High	13.72	713.6	636.3	636.3	1.92051e-14	1.80625e-15	0	0	1.20908e-12	1.11996e-13	0	0	63.19
Rep_1	High	Unambiguous	[K].INDSVTLNEKPFSVEDTYLLCPAPILK.[E]	1xCarbamidomethyl [C21]; 1xHexNAc(2)Hex(8) [N2]	1.07672e-06	2.944e-08	1	1	1	6	Q9H6X2	Q9H6X2 [261-287]		0	4779.17	27	FALSE	Glycoprotein	48.71	1.43629e+07		Peak Found	HexNAc(2)Hex(8)	1	261	High	15.04	787.8	442.2	126.5	9.15497e-16	7.26409e-17	0	0	5.76363e-14	4.49629e-15	0	0	64.51
Rep_1	High	Unambiguous	[K].INDSVTLNEKPFSVEDTYLLCPAPILK.[E]	1xCarbamidomethyl [C21]; 1xDeamidated [N8]; 1xHexNAc(6)Hex(3) [N2]	1.55165e-06	2.944e-08	1	1	1	1	Q9H6X2	Q9H6X2 [261-287]		0	4782.21	27	FALSE	Glycoprotein		6.00943e+06		Peak Found	HexNAc(6)Hex(3)	0	261	High	14.01	755.2	429.9	429.9	9.87803e-15	7.90399e-16	0	0	6.21884e-13	4.87997e-14	0	0	64.87
Rep_1	High	Unambiguous	[R].LNDTVGVTK.[K]	1xHexNAc(2)Hex(5) [N2]	1.79119e-06	2.944e-08	1	1	1	7	Q16787	Q16787 [2750-2758]		0	2162.94	9	FALSE		125.33	5175637		Peak Found	HexNAc(2)Hex(5)	0	2750	High	13.62	701.7	409.8	409.8	2.4041e-14	2.24913e-15	0	0	1.51353e-12	1.40265e-13	0	0	10.13
Rep_1	High	Unambiguous	[R].LNDTVGVTKK.[C]	1xHexNAc(2)Hex(5) [N2]	9.37913e-07	2.944e-08	1	1	1	12	Q16787	Q16787 [2750-2759]		1	2291.04	10	FALSE		59.23	187596944		High	HexNAc(2)Hex(5)	0	2750	High	15.45	805.4	454.7	454.7	3.56492e-16	3.58604e-17	0	0	2.24434e-14	2.25562e-15	0	0	7.59
Rep_1	High	Unambiguous	[R].LNDTVGVTKK.[C]	1xHexNAc(2)Hex(7) [N2]	2.12239e-06	2.944e-08	1	1	1	10	Q16787	Q16787 [2750-2759]		1	2615.14	10	FALSE		38.55	617194		Peak Found	HexNAc(2)Hex(7)	0	2750	High	13.18	734.6	425.5	425.5	6.66615e-14	5.12792e-15	0	0	4.19676e-12	3.19538e-13	0	0	7.52
Rep_1	High	Unambiguous	[K].LNDTYVNVGLYSTK.[T]	1xHexNAc(2)Hex(8) [N2]	6.92563e-07	2.944e-08	1	1	1	8	O14524	O14524 [124-137]		0	3289.39	14	FALSE	Glycoprotein	41.38	10816000		Peak Found	HexNAc(2)Hex(8)	0	124	High	16.39	859.3	572.3	572.3	4.09761e-17	4.05463e-18	0	0	2.5797e-15	2.53573e-16	0	0	34.12
Rep_1	High	Unambiguous	[K].INFTLR.[V]	1xHexNAc(2)Hex(6)Phospho(1) [N2]	0.000135213	2.944e-08	1	1	1	12	Q9HAT2	Q9HAT2 [106-111]		0	2221.89	6	FALSE	Glycoprotein	86.21	2.79706e+07		Peak Found	HexNAc(2)Hex(6)Phospho(1)	0	106	High	5.66	483.7	169.1	169.1	2.1889e-06	1.13524e-07	0	0	0.000137786	9.07954e-05	9.04986e-05	0.000271783	35.35
Rep_1	High	Unambiguous	[K].LNASLPALLLIR.[L]	1xHexNAc(2)Hex(3) [N2]	1.25433e-06	2.944e-08	1	1	1	3	Q15904	Q15904 [169-180]		0	2186.14	12	FALSE	Glycoprotein	19.09	4281060		High	HexNAc(2)Hex(3)	0	169	High	14.6	775.2	716.6	716.6	2.52471e-15	2.54189e-16	0	0	1.58946e-13	1.59574e-14	0	0	63.17
Rep_1	High	Unambiguous	[K].LNASLPALLLIR.[L]	1xHexNAc(2)Hex(4) [N2]	9.67548e-07	2.944e-08	1	1	1	6	Q15904	Q15904 [169-180]		0	2348.2	12	FALSE	Glycoprotein	31.12	35086178		High	HexNAc(2)Hex(4)	0	169	High	15.35	822.5	764.6	764.6	4.41925e-16	4.30288e-17	0	0	2.78219e-14	2.69508e-15	0	0	63.24
Rep_1	High	Unambiguous	[K].LNASLPALLLIR.[L]	1xHexNAc(2)Hex(5) [N2]	1.38141e-06	2.944e-08	1	1	1	6	Q15904	Q15904 [169-180]		0	2510.25	12	FALSE	Glycoprotein	10.91	42929240		High	HexNAc(2)Hex(5)	0	169	High	14.33	785.4	670	670	4.72103e-15	4.26253e-16	0	0	2.97218e-13	2.68172e-14	0	0	62.74
Rep_1	High	Unambiguous	[K].LNASLPALLLIR.[L]	1xHexNAc(2)Hex(6) [N2]	1.25433e-06	2.944e-08	1	1	1	19	Q15904	Q15904 [169-180]		0	2672.3	12	FALSE	Glycoprotein	9	5.48736e+08		High	HexNAc(2)Hex(6)	0	169	High	14.6	766.4	646.9	646.9	2.52471e-15	2.54107e-16	0	0	1.58946e-13	1.59523e-14	0	0	62.5
Rep_1	High	Unambiguous	[K].LNASLPALLLIR.[L]	1xHexNAc(2)Hex(7) [N2]	3.57333e-06	2.944e-08	1	1	1	9	Q15904	Q15904 [169-180]		0	2834.35	12	FALSE	Glycoprotein	10.02	1.03633e+08		High	HexNAc(2)Hex(7)	0	169	High	11.9	654	470.4	470.4	1.2501e-12	7.93432e-14	0	0	7.87014e-11	4.69821e-12	0	0	62.98
Rep_1	High	Unambiguous	[K].LNASLPALLLIR.[L]	1xHexNAc(2)Hex(8) [N2]	5.69101e-06	2.944e-08	1	1	1	11	Q15904	Q15904 [169-180]		0	2996.41	12	FALSE	Glycoprotein	54.71	3.10447e+07		High	HexNAc(2)Hex(8)	0	169	High	10.87	638.2	475.8	475.8	1.35497e-11	7.37522e-13	0	0	8.53037e-10	4.33879e-11	0	0	62.62
Rep_1	High	Unambiguous	[K].LNASLPALLLIR.[L]	1xHexNAc(2)Hex(9) [N2]	1.20791e-05	2.944e-08	1	1	1	6	Q15904	Q15904 [169-180]		0	3158.46	12	FALSE	Glycoprotein	74.22	1.40518e+06		Peak Found	HexNAc(2)Hex(9)	0	169	High	9.37	531.8	476.7	476.7	4.22369e-10	2.3722e-11	0	0	2.65907e-08	1.48661e-09	0	0	63.03
Rep_1	High	Unambiguous	[K].LNASLPALLLIR.[L]	1xHexNAc(2)Hex(10) [N2]	7.38915e-06	2.944e-08	1	1	1	4	Q15904	Q15904 [169-180]		0	3320.51	12	FALSE	Glycoprotein	58.02	231469		Peak Found	HexNAc(2)Hex(10)	0	169	High	10.33	596.3	491.4	491.4	4.72103e-11	2.09216e-12	0	0	2.97218e-09	1.24371e-10	0	0	62.51
Rep_1	High	Unambiguous	[K].INATDADEPNTLNSK.[I]	1xHexNAc(2)Hex(8) [N2]	1.15254e-06	2.944e-08	1	1	1	3	Q14126	Q14126 [181-195]		0	3305.34	15	FALSE	Glycoprotein	2.76	311132512		Peak Found	HexNAc(2)Hex(8)	0	181	High	14.84	808.2	611.7	611.7	1.4442e-15	1.22187e-16	0	0	9.09213e-14	7.56305e-15	0	0	15.03
Rep_1	High	Unambiguous	[K].INATDADEPNTLNSK.[I]	1xHexNAc(4)Hex(5)Fuc(1)NeuAc(1) [N2]	6.98824e-07	2.944e-08	1	1	1	54	Q14126	Q14126 [181-195]		0	3662.5	15	FALSE	Glycoprotein	129.09	755438482		Peak Found	HexNAc(4)Hex(5)Fuc(1)NeuAc(1)	0	181	High	16.36	853.9	616	616	4.37743e-17	4.3683e-18	0	0	2.75586e-15	2.73826e-16	0	0	18.43
Rep_1	High	Unambiguous	[R].LNGSSLHLEWSAPLESGGREDLTYALR.[C]	1xHexNAc(2)Hex(8) [N2]	2.1538e-06	2.944e-08	1	1	1	1	P54760	P54760 [334-360]		1	4674.07	27	FALSE	Glycoprotein;Kinase	61.31	9873483		Peak Found	HexNAc(2)Hex(8)	1	334	High	13.14	760.1	454.1	454.1	7.27041e-14	5.38691e-15	0	0	6.36106e-13	4.90075e-14	0	0	57.05
Rep_1	High	Unambiguous	[K].LLPAFNTTSGLPYPR.[I]	1xHexNAc(2)Hex(9) [N6]	6.00958e-07	2.944e-08	1	1	1	7	Q9BZQ6	Q9BZQ6 [190-204]		0	3511.52	15	FALSE	Glycoprotein	86.97	1.18206e+06		Peak Found	HexNAc(2)Hex(9)	0	190	High	16.85	903.6	776.2	776.2	1.42436e-17	1.4195e-18	0	0	8.96722e-16	8.8023e-17	0	0	48.46
Rep_1	High	Unambiguous	[K].LLPAFNTTSGLPYPR.[I]	1xHexNAc(2)Hex(7) [N6]	6.98824e-07	2.944e-08	1	1	1	6	Q9BZQ6	Q9BZQ6 [190-204]		0	3187.42	15	FALSE	Glycoprotein	42.45	3.00346e+07		High	HexNAc(2)Hex(7)	0	190	High	16.36	873.2	730.9	730.9	4.37743e-17	4.32145e-18	0	0	2.75586e-15	2.70725e-16	0	0	48.63
Rep_1	High	Unambiguous	[K].ILLTCSLNDSATEVTGHR.[W]	1xCarbamidomethyl [C5]; 1xHexNAc(4)Hex(8)Fuc(1)NeuAc(1) [N8]	1.91928e-05	2.944e-08	1	1	1	3	P35613	P35613 [153-170]		0	4532.88	18	FALSE	Glycoprotein	70.8	3256447		High	HexNAc(4)Hex(8)Fuc(1)NeuAc(1)	-1	153	High	8.55	557.3	500.1	500.1	2.80515e-09	1.3376e-10	0	0	1.76602e-07	8.17324e-09	0	0	33.25
Rep_1	High	Unambiguous	[R].LLLVDFSSQALFQDKNSSQVLGEK.[V]	1xHexNAc(2)Hex(8) [N16]	1.19997e-06	2.944e-08	1	1	1	9	Q9Y653	Q9Y653 [288-311]		1	4368.98	24	FALSE	Glycoprotein	22.07	22334240		Peak Found	HexNAc(2)Hex(8)	1	288	High	14.72	781.3	615.9	202.9	1.88683e-15	1.76433e-16	0	0	1.18787e-13	1.10089e-14	0	0	60.44
Rep_1	High	Unambiguous	[K].LLNGSQR.[V]	1xHexNAc(2)Hex(5) [N3]	0.000123861	2.944e-08	1	1	1	2	Q32P28	Q32P28 [465-471]		0	2003.86	7	FALSE	Glycoprotein	23.04	22177414		Peak Found	HexNAc(2)Hex(5)	0	465	High	5.78	485.4	163.2	163.2	1.66501e-06	8.75727e-08	0	0	0.000104812	8.22402e-05	8.15894e-05	0.000275194	7.61
Rep_1	High	Unambiguous	[R].LINKFNSSSSSLEEK.[I]	1xHexNAc(2)Hex(6) [N6]	4.83015e-07	2.944e-08	1	1	1	14	Q9H173	Q9H173 [188-202]		1	3061.34	15	FALSE	Glycoprotein	50.07	1.84472e+08		High	HexNAc(2)Hex(6)	0	188	High	17.58	945.7	638.9	638.9	2.64056e-18	2.92424e-19	0	0	1.6624e-16	1.82954e-17	0	0	15.33
Rep_1	High	Unambiguous	[K].ILLTCSLNDSATEVTGHR.[W]	1xCarbamidomethyl [C5]; 1xHexNAc(2)Fuc(1) [N8]	9.36331e-06	2.944e-08	1	1	1	1	P35613	P35613 [153-170]		0	2539.21	18	FALSE	Glycoprotein		740144		Peak Found	HexNAc(2)Fuc(1)	0	153	High	9.86	540.6	484.7	484.7	1.39092e-10	7.86083e-12	0	0	8.75673e-09	4.80359e-10	0	0	37.64
Rep_1	High	Unambiguous	[K].ILLTCSLNDSATEVTGHR.[W]	1xCarbamidomethyl [C5]; 1xHexNAc(2)Hex(3)Fuc(1) [N8]	3.34747e-07	2.944e-08	1	1	1	2	P35613	P35613 [153-170]		0	3025.37	18	FALSE	Glycoprotein	3.62	74070624		High	HexNAc(2)Hex(3)Fuc(1)	0	153	High	18.88	974.3	650.6	650.6	1.32198e-19	1.4531e-20	0	0	8.3227e-18	8.97843e-19	0	0	32.4
Rep_1	High	Unambiguous	[K].ILLTCSLNDSATEVTGHR.[W]	1xCarbamidomethyl [C5]; 1xHexNAc(2)Hex(4) [N8]	2.56776e-07	2.944e-08	1	1	1	5	P35613	P35613 [153-170]		0	3041.36	18	FALSE	Glycoprotein	11.57	80701718		High	HexNAc(2)Hex(4)	0	153	High	19.88	1008.5	730.8	730.8	1.32198e-20	1.48514e-21	0	0	8.3227e-19	9.42949e-20	0	0	32.71
Rep_1	High	Unambiguous	[K].ILLTCSLNDSATEVTGHR.[W]	1xCarbamidomethyl [C5]; 1xHexNAc(2)Hex(5) [N8]	2.73535e-07	2.944e-08	1	1	1	18	P35613	P35613 [153-170]		0	3203.41	18	FALSE	Glycoprotein	4.84	663439257		High	HexNAc(2)Hex(5)	0	153	High	19.64	1046.6	782	782	2.31399e-20	2.62676e-21	0	0	1.4568e-18	1.66078e-19	0	0	32.99
Rep_1	High	Unambiguous	[K].ILLTCSLNDSATEVTGHR.[W]	1xCarbamidomethyl [C5]; 1xHexNAc(3)Hex(3)Fuc(1) [N8]	3.60642e-07	2.944e-08	1	1	1	4	P35613	P35613 [153-170]		0	3228.45	18	FALSE	Glycoprotein	19.48	231412224		High	HexNAc(3)Hex(3)Fuc(1)	0	153	High	18.61	977.5	720.1	720.1	2.47201e-19	2.82838e-20	0	0	1.55629e-17	1.76642e-18	0	0	33.56
Rep_1	High	Unambiguous	[K].ILLTCSLNDSATEVTGHR.[W]	1xCarbamidomethyl [C5]; 1xHexNAc(2)Hex(5)Fuc(1) [N8]	3.34747e-07	2.944e-08	1	1	1	1	P35613	P35613 [153-170]		0	3349.47	18	FALSE	Glycoprotein	26.72	23280076		Peak Found	HexNAc(2)Hex(5)Fuc(1)	0	153	High	18.88	972	719.5	719.5	1.32198e-19	1.46285e-20	0	0	8.3227e-18	9.03996e-19	0	0	32.95
Rep_1	High	Unambiguous	[K].ILLTCSLNDSATEVTGHR.[W]	1xCarbamidomethyl [C5]; 1xHexNAc(2)Hex(6) [N8]	2.56776e-07	2.944e-08	1	1	1	74	P35613	P35613 [153-170]		0	3365.47	18	FALSE	Glycoprotein	6.52	9.27378e+09		High	HexNAc(2)Hex(6)	0	153	High	19.88	1031.8	742.5	742.5	1.32198e-20	1.49146e-21	0	0	8.3227e-19	9.46913e-20	0	0	32.73
Rep_1	High	Unambiguous	[K].ILLTCSLNDSATEVTGHR.[W]	1xCarbamidomethyl [C5]; 1xHexNAc(4)Hex(3)Fuc(1) [N8]	4.42737e-07	2.944e-08	1	1	1	14	P35613	P35613 [153-170]		0	3431.53	18	FALSE	Glycoprotein	10.17	4.12405e+08		High	HexNAc(4)Hex(3)Fuc(1)	0	153	High	17.88	920	693.1	693.1	1.32198e-18	1.38285e-19	0	0	8.3227e-17	8.57703e-18	0	0	33.58
Rep_1	High	Unambiguous	[K].ILLTCSLNDSATEVTGHR.[W]	1xCarbamidomethyl [C5]; 1xHexNAc(2)Hex(6)Fuc(1) [N8]	2.75598e-07	2.944e-08	1	1	1	8	P35613	P35613 [153-170]		0	3511.52	18	FALSE	Glycoprotein	98.67	27950356		High	HexNAc(2)Hex(6)Fuc(1)	0	153	High	19.61	1020.3	721.3	721.3	2.47201e-20	2.79307e-21	0	0	1.55629e-18	1.76821e-19	0	0	32.86
Rep_1	High	Unambiguous	[K].ILLTCSLNDSATEVTGHR.[W]	1xCarbamidomethyl [C5]; 1xHexNAc(2)Hex(7) [N8]	2.73535e-07	2.944e-08	1	1	1	20	P35613	P35613 [153-170]		0	3527.52	18	FALSE	Glycoprotein	24.09	361104832		High	HexNAc(2)Hex(7)	0	153	High	19.64	1016.4	750.3	750.3	2.31399e-20	2.62419e-21	0	0	1.4568e-18	1.65917e-19	0	0	32.49
Rep_1	High	Unambiguous	[K].ILLTCSLNDSATEVTGHR.[W]	1xCarbamidomethyl [C5]; 1xHexNAc(5)Hex(3)Fuc(1) [N8]	5.95057e-07	2.944e-08	1	1	1	11	P35613	P35613 [153-170]		0	3634.6	18	FALSE	Glycoprotein	13.22	201803879		High	HexNAc(5)Hex(3)Fuc(1)	0	153	High	16.88	879.6	675.9	675.9	1.32198e-17	1.31844e-18	0	0	8.3227e-16	8.11918e-17	0	0	33.35
Rep_1	High	Unambiguous	[K].ILLTCSLNDSATEVTGHR.[W]	1xCarbamidomethyl [C5]; 1xHexNAc(2)Hex(8) [N8]	2.56776e-07	2.944e-08	1	1	1	29	P35613	P35613 [153-170]		0	3689.57	18	FALSE	Glycoprotein	36.92	145498703		High	HexNAc(2)Hex(8)	0	153	High	19.88	1000.3	730.8	730.8	1.32198e-20	1.43267e-21	0	0	8.3227e-19	9.10084e-20	0	0	32.15
Rep_1	High	Unambiguous	[K].ILLTCSLNDSATEVTGHR.[W]	1xCarbamidomethyl [C5]; 1xHexNAc(6)Hex(3)Fuc(1) [N8]	1.13734e-06	2.944e-08	1	1	1	6	P35613	P35613 [153-170]		0	3837.68	18	FALSE	Glycoprotein	99.79	5.86941e+06		High	HexNAc(6)Hex(3)Fuc(1)	0	153	High	14.88	766.6	571.6	571.6	1.32198e-15	1.16681e-16	0	0	8.3227e-14	7.21269e-15	0	0	33.25
Rep_1	High	Unambiguous	[K].ILLTCSLNDSATEVTGHR.[W]	1xCarbamidomethyl [C5]; 1xHexNAc(2)Hex(9) [N8]	2.56776e-07	2.944e-08	1	1	1	18	P35613	P35613 [153-170]		0	3851.63	18	FALSE	Glycoprotein	52.55	2.68706e+07		High	HexNAc(2)Hex(9)	0	153	High	19.88	1000.5	732.8	732.8	1.32198e-20	1.44543e-21	0	0	8.3227e-19	9.18078e-20	0	0	33.12
Rep_1	High	Unambiguous	[K].ILLTCSLNDSATEVTGHR.[W]	1xCarbamidomethyl [C5]; 1xHexNAc(4)Hex(5)Fuc(1)NeuAc(1) [N8]	2.66191e-06	2.944e-08	1	1	1	15	P35613	P35613 [153-170]		0	4046.73	18	FALSE	Glycoprotein	66.97	8624693		Peak Found	HexNAc(4)Hex(5)Fuc(1)NeuAc(1)	0	153	High	12.61	689	441	52.7	2.47201e-13	2.04712e-14	0	0	1.55629e-11	1.2587e-12	0	0	37.71
Rep_1	High	Unambiguous	[K].LLPAFNTTSGLPYPR.[I]	1xHexNAc(2)Hex(8) [N6]	4.75698e-07	2.944e-08	1	1	1	11	Q9BZQ6	Q9BZQ6 [190-204]		0	3349.47	15	FALSE	Glycoprotein	58.71	2.46439e+07		High	HexNAc(2)Hex(8)	0	190	High	17.63	933.2	716.2	716.2	2.34096e-18	2.55172e-19	0	0	1.47378e-16	1.5977e-17	0	0	49.19
Rep_1	High	Unambiguous	[R].LLNINPNK.[T]	1xHexNAc(2)Hex(3) [N7]	2.06694e-05	2.944e-08	1	1	1	7	P11279	P11279 [255-262]		0	1817.86	8	FALSE	Glycoprotein	95.66	1.98618e+06		Peak Found	HexNAc(2)Hex(3)	0	255	High	8.43	582.5	288.4	288.4	3.74498e-09	1.78303e-10	0	0	2.3577e-07	1.07367e-08	0	0	15.88
Rep_1	High	Unambiguous	[K].LLNNLTSIK.[I]	1xHexNAc(2)Hex(6) [N4]	2.64884e-06	2.944e-08	1	1	1	13	P11047	P11047 [647-655]		0	2394.09	9	FALSE	Glycoprotein	69.83	5.51317e+07		High	HexNAc(2)Hex(6)	0	647	High	12.62	662.5	415.1	415.1	2.4041e-13	1.97467e-14	0	0	1.51353e-11	1.21425e-12	0	0	26.39
Rep_1	High	Unambiguous	[K].LLNNLTSIK.[I]	1xHexNAc(2)Hex(7) [N4]	6.98826e-06	2.944e-08	1	1	1	18	P11047	P11047 [647-655]		0	2556.14	9	FALSE	Glycoprotein	68.7	3919249		High	HexNAc(2)Hex(7)	0	647	High	10.44	627.9	378.2	378.2	3.63451e-11	1.65337e-12	0	0	2.28815e-09	9.81101e-11	0	0	26.16
Rep_1	High	Unambiguous	[K].LLNNLTSIK.[I]	1xHexNAc(2)Hex(8) [N4]	2.85073e-06	2.944e-08	1	1	1	18	P11047	P11047 [647-655]		0	2718.2	9	FALSE	Glycoprotein	58.51	23987505		High	HexNAc(2)Hex(8)	0	647	High	12.44	710.8	376.4	376.4	3.63451e-13	2.966e-14	0	0	2.28815e-11	1.83444e-12	0	0	26.17
Rep_1	High	Unambiguous	[K].LLNNLTSIK.[I]	1xHexNAc(2)Hex(9) [N4]	2.85073e-06	2.944e-08	1	1	1	14	P11047	P11047 [647-655]		0	2880.25	9	FALSE	Glycoprotein	135.89	3.12017e+06		High	HexNAc(2)Hex(9)	0	647	High	12.44	723.5	379.8	379.8	3.63451e-13	2.96678e-14	0	0	2.28815e-11	1.83494e-12	0	0	26.19
Rep_1	High	Unambiguous	[R].LLNTTDVYLLPSLNPDGFER.[A]	1xHexNAc(2)Hex(9) [N3]	4.41166e-07	2.944e-08	1	1	1	9	O75976	O75976 [170-189]		0	4141.81	20	FALSE	Glycoprotein	81.9	1.97607e+06		Peak Found	HexNAc(2)Hex(9)	1	170	High	17.89	907.9	599.5	352	1.28486e-18	1.27312e-19	0	0	8.08899e-17	7.91944e-18	0	0	66.01
Rep_1	High	Unambiguous	[R].LLNTTDVYLLPSLNPDGFER.[A]	1xHexNAc(4)Hex(5)Fuc(1)NeuAc(1) [N3]	6.38661e-07	2.944e-08	1	1	1	34	O75976	O75976 [170-189]		0	4336.91	20	FALSE	Glycoprotein	6.17	7.75804e+06		Peak Found	HexNAc(4)Hex(5)Fuc(1)NeuAc(1)	0	170	High	16.65	867.2	706.9	54.1	2.24901e-17	2.35941e-18	0	0	1.4159e-15	1.47646e-16	0	0	72.19
Rep_1	High	Unambiguous	[R].LLNTTDVYLLPSLNPDGFER.[A]	1xHexNAc(4)Hex(5)NeuAc(2) [N3]	2.04856e-05	2.944e-08	1	1	1	5	O75976	O75976 [170-189]		0	4481.95	20	FALSE	Glycoprotein	106.15	2.77697e+07		Peak Found	HexNAc(4)Hex(5)NeuAc(2)	1	170	High	8.44	461.3	383.5	2.3	3.6176e-09	1.71957e-10	0	0	2.2775e-07	1.03402e-08	0	0	72
Rep_1	High	Unambiguous	[R].LLNTTDVYLLPSLNPDGFER.[A]	1xHexNAc(4)Hex(5)Fuc(2)NeuAc(1) [N3]	4.73293e-07	2.944e-08	1	1	1	21	O75976	O75976 [170-189]		0	4482.97	20	FALSE	Glycoprotein	130.03	2.04862e+07		Peak Found	HexNAc(4)Hex(5)Fuc(2)NeuAc(1)	1	170	High	17.65	910.8	722.8	54.7	2.24901e-18	2.38446e-19	0	0	1.4159e-16	1.49416e-17	0	0	72
Rep_1	High	Unambiguous	[R].LLNTTDVYLLPSLNPDGFER.[A]	1xHexNAc(2)Hex(11)Fuc(1) [N3]	3.97869e-05	2.944e-08	1	1	1	11	O75976	O75976 [170-189]		0	4611.97	20	FALSE	Glycoprotein	57.85	5997402		Peak Found	HexNAc(2)Hex(11)Fuc(1)	-1	170	High	7.38	544.2	337.8	337.8	4.14263e-08	2.23801e-09	0	0	2.60804e-06	1.36572e-07	0	0	72.35
Rep_1	High	Unambiguous	[R].LLNTTDVYLLPSLNPDGFER.[A]	1xHexNAc(4)Hex(5)Fuc(1)NeuAc(2) [N3]	6.38661e-07	2.944e-08	1	1	1	57	O75976	O75976 [170-189]		0	4628.01	20	FALSE	Glycoprotein	39.35	1.31153e+07		High	HexNAc(4)Hex(5)Fuc(1)NeuAc(2)	0	170	High	16.65	869.6	612.6	9.2	2.24901e-17	2.35708e-18	0	0	1.4159e-15	1.47498e-16	0	0	79.94
Rep_1	High	Unambiguous	[R].LLNTTDVYLLPSLNPDGFER.[A]	1xHexNAc(4)Hex(5)Fuc(3)NeuAc(1) [N3]	9.16196e-07	2.944e-08	1	1	1	26	O75976	O75976 [170-189]		0	4629.03	20	FALSE	Glycoprotein	22.73	9.49932e+06		Peak Found	HexNAc(4)Hex(5)Fuc(3)NeuAc(1)	-1	170	High	15.52	868.7	595.8	8.5	3.03003e-16	3.05001e-17	0	0	1.90759e-14	1.90945e-15	0	0	79.94
Rep_1	High	Unambiguous	[K].LLPAFNTTSGLPYPR.[I]	1xHexNAc(2)Hex(5) [N6]	1.10428e-06	2.944e-08	1	1	1	1	Q9BZQ6	Q9BZQ6 [190-204]		0	2863.31	15	FALSE	Glycoprotein	43.63	5221637		Peak Found	HexNAc(2)Hex(5)	0	190	High	14.96	837.5	695.5	695.5	1.08515e-15	8.91797e-17	0	0	6.8317e-14	5.4946e-15	0	0	47.7
Rep_1	High	Unambiguous	[K].LLPAFNTTSGLPYPR.[I]	1xHexNAc(2)Hex(6) [N6]	4.75698e-07	2.944e-08	1	1	1	21	Q9BZQ6	Q9BZQ6 [190-204]		0	3025.37	15	FALSE	Glycoprotein	18.4	428855401		High	HexNAc(2)Hex(6)	0	190	High	17.63	918.3	687.4	687.4	2.34096e-18	2.62279e-19	0	0	1.47378e-16	1.64254e-17	0	0	48.77
Rep_1	High	Unambiguous	[K].LLNNLTSIK.[I]	1xHexNAc(2)Hex(5) [N4]	4.04371e-06	2.944e-08	1	1	1	5	P11047	P11047 [647-655]		0	2232.04	9	FALSE	Glycoprotein	25.38	2.0584e+07		High	HexNAc(2)Hex(5)	0	647	High	11.62	614.8	391.4	391.4	2.4041e-12	1.71732e-13	0	0	1.51353e-10	1.05105e-11	0	0	27.1
Rep_1	High	Unambiguous	[R].LLNINPNK.[T]	1xHexNAc(2)Hex(2) [N7]	4.51819e-05	2.944e-08	1	1	1	1	P11279	P11279 [255-262]		0	1655.81	8	FALSE	Glycoprotein		11591780		Peak Found	HexNAc(2)Hex(2)	0	255	High	7.19	468.9	349.8	349.8	6.42309e-08	3.46904e-09	0	0	4.04372e-06	1.24702e-05	1.22808e-05	6.5445e-05	16.06
Rep_1	High	Unambiguous	[K].LLNITNPVLNQEIEAFSLSEDTSSGLPEDR.[V]	1xHexNAc(4)Hex(3)Fuc(1) [N3]	4.46461e-05	2.944e-08	1	1	1	4	Q8NCR0	Q8NCR0 [114-143]		0	4746.18	30	FALSE	Glycoprotein	16.36	28690262		High	HexNAc(4)Hex(3)Fuc(1)	1	114	High	7.21	468.7	290.2	67.1	6.1664e-08	3.34042e-09	0	0	3.88212e-06	1.24702e-05	1.23066e-05	6.55609e-05	77.13
Rep_1	High	Unambiguous	[R].LLNINPNK.[T]	1xHexNAc(2)Hex(4) [N7]	2.56712e-05	2.944e-08	1	1	1	4	P11279	P11279 [255-262]		0	1979.92	8	FALSE	Glycoprotein				High	HexNAc(2)Hex(4)	0	255	High	8.07	573.5	283.5	283.5	8.53856e-09	4.22088e-10	0	0	5.37556e-07	2.51562e-08	0	0	16.4
Rep_1	High	Unambiguous	[R].LLNINPNK.[T]	1xHexNAc(2)Hex(5) [N7]	1.42379e-05	2.944e-08	1	1	1	34	P11279	P11279 [255-262]		0	2141.97	8	FALSE	Glycoprotein	36.68	175656592		High	HexNAc(2)Hex(5)	0	255	High	9.07	611.9	256.1	256.1	8.4231e-10	4.59783e-11	0	0	5.30286e-08	2.88725e-09	0	0	16.33
Rep_1	High	Unambiguous	[R].LLNINPNK.[T]	1xHexNAc(2)Hex(6) [N7]	2.08934e-05	2.944e-08	1	1	1	31	P11279	P11279 [255-262]		0	2304.02	8	FALSE	Glycoprotein				High	HexNAc(2)Hex(6)	0	255	High	8.41	606.3	241.6	241.6	3.90452e-09	1.88483e-10	0	0	2.45814e-07	1.136e-08	0	0	15.96
Rep_1	High	Unambiguous	[R].LLNINPNK.[T]	1xHexNAc(3)Hex(6) [N7]	3.3329e-05	2.944e-08	1	1	1	28	P11279	P11279 [255-262]		0	2507.1	8	FALSE	Glycoprotein	0.64	64303840		Peak Found	HexNAc(3)Hex(6)	0	255	High	7.65	568	262.8	262.8	2.21711e-08	1.16195e-09	0	0	1.39581e-06	6.97448e-08	0	0	16.62
Rep_1	High	Unambiguous	[R].LLNINPNK.[T]	1xHexNAc(3)Hex(4)NeuAc(1)Fuc(1) [N7]; 1xHexNAc(3)Hex(4)Fuc(1)NeuAc(1) [N7]	1.71276e-05	2.944e-08	1	1	2	12	P11279	P11279 [255-262]		0	2620.15	8	FALSE	Glycoprotein	49.26	3.93599e+06		Peak Found	HexNAc(3)Hex(4)NeuAc(1)Fuc(1)	0	255	High	8.75	505.1	388.4	388.4	1.78652e-09	8.55537e-11	0	0	1.12473e-07	5.29692e-09	0	0	22.91
Rep_1	High	Unambiguous	[R].LLNINPNK.[T]	1xHexNAc(3)Hex(6)Fuc(1)NeuAc(1) [N7]	1.96475e-05	2.944e-08	1	1	1	11	P11279	P11279 [255-262]		0	2944.25	8	FALSE	Glycoprotein	108.73	5560045		Peak Found	HexNAc(3)Hex(6)Fuc(1)NeuAc(1)	0	255	High	8.51	490.6	390.7	390.7	3.0745e-09	1.4802e-10	0	0	1.93559e-07	9.02719e-09	0	0	21.69
Rep_1	High	Unambiguous	[K].LLNITNPVLNQEIEAFSLSEDTSSGLPEDR.[V]	1xHexNAc(2)Hex(5) [N3]	6.49494e-06	2.944e-08	1	1	1	6	Q8NCR0	Q8NCR0 [114-143]		0	4518.07	30	FALSE	Glycoprotein	33.16	23393323		Peak Found	HexNAc(2)Hex(5)	1	114	High	10.59	574.2	465.5	72.6	2.56782e-11	1.23942e-12	0	0	1.6166e-09	7.24308e-11	0	0	77.12
Rep_1	High	Unambiguous	[K].LLNITNPVLNQEIEAFSLSEDTSSGLPEDR.[V]	1xHexNAc(2)Hex(6) [N3]	4.05001e-07	2.944e-08	1	1	1	11	Q8NCR0	Q8NCR0 [114-143]		0	4680.12	30	FALSE	Glycoprotein	49.14	2.3896e+07		Peak Found	HexNAc(2)Hex(6)	0	114	High	18.19	909.6	738.2	42.6	6.43417e-19	6.06542e-20	0	0	4.05071e-17	3.79881e-18	0	0	76.5
Rep_1	High	Unambiguous	[K].LLNITNPVLNQEIEAFSLSEDTSSGLPEDR.[V]	1xDeamidated [Q11]; 1xHexNAc(2)Hex(6) [N3]	2.54436e-05	2.944e-08	1	1	1	1	Q8NCR0	Q8NCR0 [114-143]		0	4681.1	30	FALSE	Glycoprotein			No Quan Values	High	HexNAc(2)Hex(6)	1	114	High	8.08	509.9	378.5	0	8.25908e-09	4.03397e-10	0	0	5.1996e-07	2.40541e-08	0	0
Rep_1	High	Unambiguous	[R].IVVNVSDTNDHAPWFTASSYK.[G]	1xHexNAc(2)Hex(7) [N4]	2.66317e-07	2.944e-08	1	1	1	4	Q14517	Q14517 [1548-1568]		0	3891.66	21	FALSE	Glycoprotein	120.65	2.40739e+06		High	HexNAc(2)Hex(7)	0	1548	High	19.74	1031.1	819.7	819.7	1.82762e-20	2.2801e-21	0	0	1.1506e-18	1.4564e-19	0	0	42.8
Rep_1	High	Unambiguous	[R].IVVNVSDTNDHAPWFTASSYK.[G]	1xDeamidated [N9]; 1xHexNAc(2)Hex(7) [N4]	1.44911e-06	2.944e-08	1	1	1	4	Q14517	Q14517 [1548-1568]		0	3892.64	21	FALSE	Glycoprotein				High	HexNAc(2)Hex(7)	0	1548	High	14.19	785.2	580.4	580.4	6.41069e-15	5.12908e-16	0	0	4.03593e-13	3.21845e-14	0	0	44.86
Rep_1	High	Unambiguous	[K].IVYNITLPLHPNQGIIEHR.[D]	1xHexNAc(2)Hex(8) [N4]	6.21196e-07	2.944e-08	1	1	1	1	Q86XX4	Q86XX4 [1501-1519]		0	3929.82	19	FALSE	Glycoprotein	50.78	23172702		High	HexNAc(2)Hex(8)	0	1501	High	16.74	852.6	513.4	513.4	1.82762e-17	1.97854e-18	0	0	1.1506e-15	1.23752e-16	0	0	45.05
Rep_1	High	Unambiguous	[R].LWLPVNLTWADLEDR.[D]	1xHexNAc(2)Hex(6) [N6]	1.95598e-06	2.944e-08	1	1	1	6	Q96G23	Q96G23 [14-28]		0	3219.43	15	FALSE	Glycoprotein	35.03	4.94535e+07		High	HexNAc(2)Hex(6)	0	14	High	13.39	708.7	505.1	505.1	4.09761e-14	3.53874e-15	0	0	2.5797e-12	2.20889e-13	0	0	76.8
Rep_1	High	Unambiguous	[R].LWLPVNLTWADLEDR.[D]	1xHexNAc(2)Hex(6)Fuc(1) [N6]	4.48259e-06	2.944e-08	1	1	1	2	Q96G23	Q96G23 [14-28]		0	3365.49	15	FALSE	Glycoprotein	26.48	9999125		High	HexNAc(2)Hex(6)Fuc(1)	0	14	High	11.39	627.2	515.2	515.2	4.09761e-12	2.79588e-13	0	0	2.5797e-10	1.71553e-11	0	0	76.25
Rep_1	High	Unambiguous	[R].IVVNVSDTNDHAPWFTASSYK.[G]	1xHexNAc(2)Hex(6) [N4]	8.05781e-07	2.944e-08	1	1	1	1	Q14517	Q14517 [1548-1568]		0	3729.61	21	FALSE	Glycoprotein	26.07	8798828		Peak Found	HexNAc(2)Hex(6)	0	1548	High	15.91	882.2	637.6	637.6	1.22613e-16	1.07364e-17	0	0	7.71927e-15	6.59311e-16	0	0	43.16
Rep_1	High	Unambiguous	[R].LWLPVNLTWADLEDR.[D]	1xHexNAc(2)Hex(7) [N6]	1.42991e-05	2.944e-08	1	1	1	1	Q96G23	Q96G23 [14-28]		0	3381.49	15	FALSE	Glycoprotein	40.94	4331067		Peak Found	HexNAc(2)Hex(7)	0	14	High	9.07	548.5	429.1	429.1	8.5738e-10	4.6583e-11	0	0	5.39774e-08	2.92818e-09	0	0	76.54
Rep_1	High	Unambiguous	[R].LWLPVNLTWADLEDRDGR.[V]	1xHexNAc(2)Hex(4) [N6]	1.89921e-06	2.944e-08	1	1	1	2	Q96G23	Q96G23 [14-31]		1	3223.48	18	FALSE	Glycoprotein	46.93	43929216		High	HexNAc(2)Hex(4)	0	14	High	13.46	740.1	553.2	553.2	3.43131e-14	3.13308e-15	0	0	2.16022e-12	1.9644e-13	0	0	68.99
Rep_1	High	Unambiguous	[R].LWLPVNLTWADLEDRDGR.[V]	1xHexNAc(2)Hex(5) [N6]	2.55546e-06	2.944e-08	1	1	1	9	Q96G23	Q96G23 [14-31]		1	3385.53	18	FALSE	Glycoprotein	67.34	2.6287e+08		High	HexNAc(2)Hex(5)	0	14	High	12.71	689.3	502.8	502.8	1.9603e-13	1.66596e-14	0	0	1.23413e-11	1.02785e-12	0	0	69.22
Rep_1	High	Unambiguous	[R].LWLPVNLTWADLEDRDGR.[V]	1xHexNAc(2)Hex(5)Fuc(1) [N6]	1.32827e-06	2.944e-08	1	1	1	5	Q96G23	Q96G23 [14-31]		1	3531.59	18	FALSE	Glycoprotein	63.55	234402999		High	HexNAc(2)Hex(5)Fuc(1)	0	14	High	14.44	754.4	615.9	615.9	3.66563e-15	3.5902e-16	0	0	2.30774e-13	2.26617e-14	0	0	68.83
Rep_1	High	Unambiguous	[R].LWLPVNLTWADLEDRDGR.[V]	1xHexNAc(2)Hex(6) [N6]	1.89921e-06	2.944e-08	1	1	1	31	Q96G23	Q96G23 [14-31]		1	3547.58	18	FALSE	Glycoprotein	28.22	2.5977e+09		High	HexNAc(2)Hex(6)	0	14	High	13.46	739.1	554.2	554.2	3.43131e-14	3.1322e-15	0	0	2.16022e-12	1.96384e-13	0	0	69.09
Rep_1	High	Unambiguous	[R].LWLPVNLTWADLEDRDGR.[V]	1xHexNAc(4)Hex(3)Fuc(1) [N6]	3.88941e-06	2.944e-08	1	1	1	9	Q96G23	Q96G23 [14-31]		1	3613.64	18	FALSE	Glycoprotein	67.79	328302582		High	HexNAc(4)Hex(3)Fuc(1)	0	14	High	11.71	648.4	437.5	437.5	1.9603e-12	1.4711e-13	0	0	1.23413e-10	8.96871e-12	0	0	70.04
Rep_1	High	Unambiguous	[R].LWLPVNLTWADLEDRDGR.[V]	1xHexNAc(2)Hex(6)Fuc(1) [N6]	1.32827e-06	2.944e-08	1	1	1	14	Q96G23	Q96G23 [14-31]		1	3693.64	18	FALSE	Glycoprotein	15.53	4.32761e+08		High	HexNAc(2)Hex(6)Fuc(1)	0	14	High	14.44	770.6	696.6	696.6	3.66563e-15	3.58906e-16	0	0	2.30774e-13	2.26545e-14	0	0	68.54
Rep_1	High	Unambiguous	[R].LWLPVNLTWADLEDRDGR.[V]	1xHexNAc(2)Hex(7) [N6]	1.73254e-06	2.944e-08	1	1	1	19	Q96G23	Q96G23 [14-31]		1	3709.64	18	FALSE	Glycoprotein	49.13	5.78482e+08		High	HexNAc(2)Hex(7)	0	14	High	13.71	714.1	561.2	561.2	1.9603e-14	1.86201e-15	0	0	1.23413e-12	1.15592e-13	0	0	68.81
Rep_1	High	Unambiguous	[R].LWLPVNLTWADLEDRDGR.[V]	1xHexNAc(5)Hex(3)Fuc(1) [N6]	3.88941e-06	2.944e-08	1	1	1	12	Q96G23	Q96G23 [14-31]		1	3816.72	18	FALSE	Glycoprotein	29.34	286138412		High	HexNAc(5)Hex(3)Fuc(1)	0	14	High	11.71	630	408.2	408.2	1.9603e-12	1.46809e-13	0	0	1.23413e-10	8.94924e-12	0	0	69.51
Rep_1	High	Unambiguous	[R].LWLPVNLTWADLEDRDGR.[V]	1xHexNAc(2)Hex(7)Fuc(1) [N6]	4.33051e-06	2.944e-08	1	1	1	4	Q96G23	Q96G23 [14-31]		1	3855.7	18	FALSE	Glycoprotein	32.46	39290256		High	HexNAc(2)Hex(7)Fuc(1)	0	14	High	11.46	634.8	423.8	423.8	3.43131e-12	2.44484e-13	0	0	2.16022e-10	1.50651e-11	0	0	68.45
Rep_1	High	Unambiguous	[K].LVVEWQLQDDKNQSLFCWEIPVQIVSHL.[-]	1xCarbamidomethyl [C17]; 1xHexNAc(2)Hex(7) [N12]	5.68343e-06	2.944e-08	1	1	1	1	P61916	P61916 [124-151]		1	4964.27	28	FALSE	Glycoprotein	41.92	53949980		High	HexNAc(2)Hex(7)	0	124	High	10.87	682.8	373.5	30.1	1.34615e-11	7.36572e-13	0	0	8.47484e-10	4.33261e-11	0	0	91.98
Rep_1	High	Unambiguous	[R].IVSLEPGNHTVTLFWKPLSK.[L]	1xHexNAc(4)Hex(5)Fuc(1)NeuAc(2) [N8]	1.46582e-06	2.944e-08	1	1	1	4	Q99650	Q99650 [439-458]		0	4617.09	20	FALSE	Glycoprotein	98.57	8.14327e+06		Peak Found	HexNAc(4)Hex(5)Fuc(1)NeuAc(2)	1	439	High	14.16	752.5	511.9	9.2	6.89561e-15	5.39913e-16	0	0	4.34122e-13	3.38104e-14	0	0	61.47
Rep_1	High	Unambiguous	[R].LVSNASMLVSMHGAQLVTTLFLPR.[G]	1xHexNAc(2)Hex(8) [N4]	1.60733e-07	2.944e-08	1	1	1	13	Q8NAT1	Q8NAT1 [334-357]		0	4287.98	24	FALSE	Glycoprotein	74.05	1.08427e+08		High	HexNAc(2)Hex(8)	0	334	High	21.78	1122.4	867.8	428.3	1.67274e-22	1.84608e-23	0	0	1.0531e-20	1.1525e-21	0	0	74.53
Rep_1	High	Unambiguous	[R].LVSNASMLVSMHGAQLVTTLFLPR.[G]	1xDeamidated [Q15]; 1xHexNAc(2)Hex(8) [N4]	1.21209e-05	2.944e-08	1	1	1	3	Q8NAT1	Q8NAT1 [334-357]		0	4288.96	24	FALSE	Glycoprotein	49.23			High	HexNAc(2)Hex(8)	1	334	High	9.37	525.1	400.4	4.2	4.28621e-10	2.40856e-11	0	0	2.69844e-08	1.51107e-09	0	0	74.68
Rep_1	High	Unambiguous	[R].LVSNASMLVSMHGAQLVTTLFLPR.[G]	1xOxidation [M7]; 1xHexNAc(2)Hex(8) [N4]	0.000141972	2.944e-08	1	1	1	1	Q8NAT1	Q8NAT1 [334-357]		0	4303.97	24	FALSE	Glycoprotein	34.54	5.2101e+06		Peak Found	HexNAc(2)Hex(8)	1	334	High	5.59	374.5	216.3	11.6	2.5493e-06	1.30714e-07	0	0	0.000160469	9.07954e-05	8.9823e-05	0.00026976	69.74
Rep_1	High	Unambiguous	[R].LVSNASMLVSMHGAQLVTTLFLPR.[G]	1xHexNAc(2)Hex(9) [N4]	5.16015e-07	2.944e-08	1	1	1	2	Q8NAT1	Q8NAT1 [334-357]		0	4450.03	24	FALSE	Glycoprotein	25.18	15241985		High	HexNAc(2)Hex(9)	1	334	High	17.35	913.1	650.3	361.6	4.42985e-18	4.52036e-19	0	0	2.78887e-16	2.81142e-17	0	0	73.94
Rep_1	High	Unambiguous	[K].IVTPEEYYNVTV.[Q]	1xHexNAc(2)Hex(6) [N9]	2.78302e-05	2.944e-08	1	1	1	9	O75629	O75629 [208-219]		0	2805.19	12	FALSE	Glycoprotein	95.32	1.35186e+06		Peak Found	HexNAc(2)Hex(6)	0	208	High	7.94	450.8	303.7	303.7	1.15204e-08	5.7514e-10	0	0	7.25278e-07	3.44007e-08	0	0	49.25
Rep_1	High	Unambiguous	[K].IVTPEEYYNVTV.[Q]	1xHexNAc(2)Hex(6)Phospho(1) [N9]	1.79938e-05	2.944e-08	1	1	1	16	O75629	O75629 [208-219]		0	2885.15	12	FALSE	Glycoprotein	25.12	793132		Peak Found	HexNAc(2)Hex(6)Phospho(1)	0	208	High	8.66	532.2	363.9	363.9	2.17472e-09	1.04242e-10	0	0	1.36912e-07	6.38853e-09	0	0	59.3
Rep_1	High	Unambiguous	[K].LVVEWQLQDDKNQSLFCWEIPVQIVSH.[L]	1xCarbamidomethyl [C17]; 1xHexNAc(2)Hex(5) [N12]	2.53574e-06	2.944e-08	1	1	1	2	P61916	P61916 [124-150]		1	4527.08	27	FALSE	Glycoprotein	62.74	18491110		High	HexNAc(2)Hex(5)	1	124	High	12.73	677	516	131.9	1.87551e-13	1.44879e-14	0	0	1.18075e-11	8.86719e-13	0	0	79.01
Rep_1	High	Unambiguous	[K].LVVEWQLQDDKNQSLFCWEIPVQIVSH.[L]	1xCarbamidomethyl [C17]; 1xHexNAc(2)Hex(5)Fuc(1) [N12]	9.64628e-07	2.944e-08	1	1	1	3	P61916	P61916 [124-150]		1	4673.14	27	FALSE	Glycoprotein	132.21	17581382		High	HexNAc(2)Hex(5)Fuc(1)	0	124	High	15.36	772	635.5	76.6	4.32798e-16	4.17494e-17	0	0	2.72473e-14	2.61381e-15	0	0	79.08
Rep_1	High	Unambiguous	[K].LVVEWQLQDDKNQSLFCWEIPVQIVSH.[L]	1xCarbamidomethyl [C17]; 1xDeamidated [Q13]; 1xHexNAc(2)Hex(5)Fuc(1) [N12]	9.49802e-06	2.944e-08	1	1	1	1	P61916	P61916 [124-150]		1	4674.12	27	FALSE	Glycoprotein			No Quan Values	High	HexNAc(2)Hex(5)Fuc(1)	1	124	High	9.83	562.7	424.7	6.9	1.48239e-10	8.31619e-12	0	0	9.33255e-09	5.08737e-10	0	0
Rep_1	High	Unambiguous	[K].LVVEWQLQDDKNQSLFCWEIPVQIVSH.[L]	1xCarbamidomethyl [C17]; 1xHexNAc(2)Hex(6) [N12]	5.14474e-07	2.944e-08	1	1	1	9	P61916	P61916 [124-150]		1	4689.13	27	FALSE	Glycoprotein	86.12	104662048		High	HexNAc(2)Hex(6)	0	124	High	17.36	864	734.4	103.9	4.32798e-18	4.35016e-19	0	0	2.72473e-16	2.70905e-17	0	0	80.01
Rep_1	High	Unambiguous	[K].LVVEWQLQDDKNQSLFCWEIPVQIVSH.[L]	1xCarbamidomethyl [C17]; 1xDeamidated [Q]; 1xHexNAc(2)Hex(6) [N12]	2.59573e-06	2.944e-08	1	1	2	3	P61916	P61916 [124-150]		1	4690.12	27	FALSE	Glycoprotein		5.72601e+06		High	HexNAc(2)Hex(6)	1	124	High	12.67	687.2	493.7	1.4	2.14297e-13	1.72009e-14	0	0	1.34914e-11	1.05452e-12	0	0	78.96
Rep_1	High	Unambiguous	[K].LVVEWQLQDDKNQSLFCWEIPVQIVSH.[L]	1xCarbamidomethyl [C17]; 1xHexNAc(2)Hex(6)Phospho(1) [N12]	3.85865e-07	2.944e-08	1	1	1	15	P61916	P61916 [124-150]		1	4769.1	27	FALSE	Glycoprotein	79.69	1.57858e+06		Peak Found	HexNAc(2)Hex(6)Phospho(1)	0	124	High	18.36	942.4	802.4	199.3	4.32798e-19	4.32161e-20	0	0	2.72473e-17	2.70544e-18	0	0	85.13
Rep_1	High	Unambiguous	[R].LWLPVNLTWADLEDRDGR.[V]	1xHexNAc(2)Hex(8) [N6]	1.73254e-06	2.944e-08	1	1	1	24	Q96G23	Q96G23 [14-31]		1	3871.69	18	FALSE	Glycoprotein	16.8	8.3009e+08		High	HexNAc(2)Hex(8)	0	14	High	13.71	717.7	569.2	569.2	1.9603e-14	1.87892e-15	0	0	1.23413e-12	1.16841e-13	0	0	68.65
Rep_1	High	Unambiguous	[R].LWLPVNLTWADLEDRDGR.[V]	1xHexNAc(6)Hex(3)Fuc(1) [N6]	2.97342e-05	2.944e-08	1	1	1	7	Q96G23	Q96G23 [14-31]		1	4019.8	18	FALSE	Glycoprotein	19.56	162348520		High	HexNAc(6)Hex(3)Fuc(1)	0	14	High	7.83	496	313.5	313.5	1.46821e-08	7.42809e-10	0	0	9.24331e-07	4.42988e-08	0	0	69.39
Rep_1	High	Unambiguous	[R].LWLPVNLTWADLEDRDGR.[V]	1xHexNAc(2)Hex(9) [N6]	2.85508e-06	2.944e-08	1	1	1	13	Q96G23	Q96G23 [14-31]		1	4033.74	18	FALSE	Glycoprotein	56.15	2.22933e+07		High	HexNAc(2)Hex(9)	0	14	High	12.44	658.6	498.5	498.5	3.66563e-13	3.01616e-14	0	0	2.30774e-11	1.86817e-12	0	0	68.59
Rep_1	High	Unambiguous	[R].LWLPVNLTWADLEDRDGRVYAK.[A]	1xHexNAc(2)Hex(6) [N6]	4.59521e-07	2.944e-08	1	1	1	2	Q96G23	Q96G23 [14-35]		2	4008.85	22	FALSE	Glycoprotein	79.92	46012488		Peak Found	HexNAc(2)Hex(6)	0	14	High	17.75	909.9	609.7	609.7	1.77933e-18	1.92126e-19	0	0	1.1202e-16	1.20157e-17	0	0	65.94
Rep_1	High	Unambiguous	[R].LYGYSLGNISSNLISFTEVDDAETLHK.[S]	1xHexNAc(2)Hex(8) [N8]	1.18245e-06	2.944e-08	1	1	1	10	Q6P4Q7	Q6P4Q7 [78-104]		0	4689.05	27	FALSE	Glycoprotein	56.53	227964246		High	HexNAc(2)Hex(8)	0	78	High	14.77	778.1	425.7	208	1.71191e-15	1.45359e-16	0	0	1.07776e-13	9.02106e-15	0	0	71.15
Rep_1	High	Unambiguous	[R].LYGYSLGNISSNLISFTEVDDAETLHK.[S]	1xDeamidated [N12]; 1xHexNAc(2)Hex(8) [N8]	1.10527e-05	2.944e-08	1	1	1	2	Q6P4Q7	Q6P4Q7 [78-104]		0	4690.03	27	FALSE	Glycoprotein			No Quan Values	High	HexNAc(2)Hex(8)	1	78	High	9.54	520.8	399.1	15.9	2.88429e-10	1.59861e-11	0	0	1.81584e-08	9.90683e-10	0	0
Rep_1	High	Unambiguous	[R].LYHSWFVKNVTHSGR.[H]	1xHexNAc(2)Hex(8) [N9]	8.28606e-07	2.944e-08	1	1	1	5	Q9H330	Q9H330 [567-581]		1	3533.52	15	FALSE		19.19	95123420		High	HexNAc(2)Hex(8)	0	567	High	15.83	895.9	552.8	552.8	1.49563e-16	1.40927e-17	0	0	9.41593e-15	8.71749e-16	0	0	21.09
Rep_1	High	Unambiguous	[K].IYIPLNK.[T]	1xHexNAc(2)Hex(6) [N6]	4.27391e-05	2.944e-08	1	1	1	11	Q92542	Q92542 [40-46]		0	2239	7	FALSE	Glycoprotein	88.85	4.0726e+06		High	HexNAc(2)Hex(6)	0	40	High	7.28	468.2	302.6	302.6	5.30794e-08	2.85469e-09	0	0	3.34167e-06	1.24702e-05	1.24211e-05	6.62252e-05	23.96
Rep_1	High	Unambiguous	[K].IYIPLNK.[T]	1xHexNAc(2)Hex(7) [N6]	1.78481e-05	2.944e-08	1	1	1	11	Q92542	Q92542 [40-46]		0	2401.05	7	FALSE	Glycoprotein	92.61	3.03972e+06		High	HexNAc(2)Hex(7)	0	40	High	8.68	583.1	342.3	342.3	2.10562e-09	1.00599e-10	0	0	1.32562e-07	6.17899e-09	0	0	23.8
Rep_1	High	Unambiguous	[K].IYIPLNK.[T]	1xHexNAc(2)Hex(8) [N6]	3.60615e-05	2.944e-08	1	1	1	21	Q92542	Q92542 [40-46]		0	2563.11	7	FALSE	Glycoprotein	67.29	23048528		High	HexNAc(2)Hex(8)	0	40	High	7.53	506.6	347.1	347.1	2.93419e-08	1.58141e-09	0	0	1.84725e-06	9.53714e-08	0	0	23.5
Rep_1	High	Unambiguous	[K].IYIPLNK.[T]	1xHexNAc(2)Hex(9) [N6]	4.27428e-05	2.944e-08	1	1	1	16	Q92542	Q92542 [40-46]		0	2725.16	7	FALSE	Glycoprotein	57.42	27773065		High	HexNAc(2)Hex(9)	0	40	High	7.27	536.5	276	276	5.30956e-08	2.85588e-09	0	0	3.34269e-06	1.24702e-05	1.24208e-05	6.62208e-05	23.58
Rep_1	High	Unambiguous	[K].IYNWSGYPLLVQK.[L]	1xHexNAc(2)Hex(8) [N3]	2.67184e-06	2.944e-08	1	1	1	3	Q6P4A8	Q6P4A8 [409-421]		0	3283.43	13	FALSE	Glycoprotein	34.06	9.37955e+06		Peak Found	HexNAc(2)Hex(8)	0	409	High	12.6	690.9	508.4	508.4	2.52471e-13	2.11212e-14	0	0	1.58946e-11	1.30007e-12	0	0	50.1
Rep_1	High	Unambiguous	[K].IYNWSGYPLLVQK.[L]	1xHexNAc(5)Hex(7)Fuc(1)NeuAc(2) [N3]	1.9467e-05	2.944e-08	1	1	1	2	Q6P4A8	Q6P4A8 [409-421]		0	4458.86	13	FALSE	Glycoprotein	27.63	391243		Peak Found	HexNAc(5)Hex(7)Fuc(1)NeuAc(2)	0	409	High	8.53	555.4	472.4	472.4	2.96546e-09	1.4233e-10	0	0	1.86694e-07	8.7154e-09	0	0	60.03
Rep_1	High	Unambiguous	[K].LYPLENITLAPDPEVPDGLPPVAYNPWMDIR.[Q]	1xHexNAc(2)Hex(6) [N6]	7.80345e-07	2.944e-08	1	1	1	5	P22304	P22304 [241-271]		0	4884.25	31	FALSE	Glycoprotein	54.39	33433394		High	HexNAc(2)Hex(6)	0	241	High	16.01	806.3	657.3	337.6	9.7467e-17	8.52809e-18	0	0	6.13615e-15	5.24097e-16	0	0	85.62
Rep_1	High	Unambiguous	[R].LWNSTFLEEYSK.[L]	1xHexNAc(2)Hex(7) [N3]	3.61556e-07	2.944e-08	1	1	1	8	P23229	P23229 [995-1006]		0	3057.26	12	FALSE	Glycoprotein	103.58	921244		Peak Found	HexNAc(2)Hex(7)	0	995	High	18.6	993.5	540.4	540.4	2.52471e-19	2.90377e-20	0	0	1.58946e-17	1.81257e-18	0	0	44.91
Rep_1	High	Unambiguous	[R].LWNSTFLEEYSK.[L]	1xHexNAc(2)Hex(8) [N3]	3.61556e-07	2.944e-08	1	1	1	23	P23229	P23229 [995-1006]		0	3219.31	12	FALSE	Glycoprotein	54.1	3.65115e+07		High	HexNAc(2)Hex(8)	0	995	High	18.6	989.6	574.8	574.8	2.52471e-19	2.91013e-20	0	0	1.58946e-17	1.81658e-18	0	0	44.99
Rep_1	High	Unambiguous	[R].LWNSTFLEEYSK.[L]	1xHexNAc(2)Hex(9) [N3]	4.80273e-07	2.944e-08	1	1	1	47	P23229	P23229 [995-1006]		0	3381.37	12	FALSE	Glycoprotein	59.53	5.48834e+07		High	HexNAc(2)Hex(9)	0	995	High	17.6	924.4	517.2	517.2	2.52471e-18	2.83146e-19	0	0	1.58946e-16	1.77323e-17	0	0	44.76
Rep_1	High	Unambiguous	[R].LWNSTFLEEYSK.[L]	1xHexNAc(2)Hex(10) [N3]	3.89965e-07	2.944e-08	1	1	1	10	P23229	P23229 [995-1006]		0	3543.42	12	FALSE	Glycoprotein	69.22	1.26297e+06		Peak Found	HexNAc(2)Hex(10)	0	995	High	18.33	985.3	542.7	542.7	4.72103e-19	4.73128e-20	0	0	2.97218e-17	2.93809e-18	0	0	45.36
Rep_1	High	Unambiguous	[K].IYEDEVPFGTNCNLTITSR.[F]	1xCarbamidomethyl [C12]; 1xHexNAc(3)Hex(6)NeuAc(1) [N13]	1.74235e-05	2.944e-08	1	1	1	3	O60449	O60449 [517-535]		0	4101.7	19	FALSE	Glycoprotein	90.7	1.11428e+06		Peak Found	HexNAc(3)Hex(6)NeuAc(1)	1	517	High	8.72	543.4	366.9	136	1.9131e-09	9.08648e-11	0	0	1.20442e-07	5.60944e-09	0	0	51.46
Rep_1	High	Unambiguous	[K].IYEDEVPFGTNCNLTITSR.[F]	1xCarbamidomethyl [C12]; 1xHexNAc(4)Hex(5)NeuAc(1) [N13]	2.60732e-05	2.944e-08	1	1	1	5	O60449	O60449 [517-535]		0	4142.73	19	FALSE	Glycoprotein	73.53	8702803		Peak Found	HexNAc(4)Hex(5)NeuAc(1)	0	517	High	8.04	532.6	332.3	58.9	9.04805e-09	4.49949e-10	0	0	5.69631e-07	2.69063e-08	0	0	50.97
Rep_1	High	Unambiguous	[R].IVSLEPGNHTVTLFWKPLSK.[L]	1xHexNAc(2)Hex(10) [N8]	2.2652e-06	2.944e-08	1	1	1	7	Q99650	Q99650 [439-458]		0	4292.95	20	FALSE	Glycoprotein	27.46	1.30979e+07		High	HexNAc(2)Hex(10)	1	439	High	13.01	671.5	445.1	445.1	9.77373e-14	7.18075e-15	0	0	6.15317e-12	4.40447e-13	0	0	51.46
Rep_1	High	Unambiguous	[R].IVSLEPGNHTVTLFWKPLSK.[L]	1xHexNAc(2)Hex(9) [N8]	4.26419e-07	2.944e-08	1	1	1	12	Q99650	Q99650 [439-458]		0	4130.89	20	FALSE	Glycoprotein	16.1	1.35901e+08		High	HexNAc(2)Hex(9)	0	439	High	18.01	933.4	624.1	624.1	9.77373e-19	9.74866e-20	0	0	6.15317e-17	6.12525e-18	0	0	50.14
Rep_1	High	Unambiguous	[R].IVSLEPGNHTVTLFWKPLSK.[L]	1xHexNAc(2)Hex(8) [N8]	7.35565e-07	2.944e-08	1	1	1	4	Q99650	Q99650 [439-458]		0	3968.84	20	FALSE	Glycoprotein	12.3	68115254		High	HexNAc(2)Hex(8)	0	439	High	16.2	882.9	622.3	622.3	6.36191e-17	5.68488e-18	0	0	4.00522e-15	3.52576e-16	0	0	50.11
Rep_1	High	Unambiguous	[K].LVGGPVAGGDPNQTIR.[G]	1xHexNAc(2)Hex(8) [N12]	4.58163e-07	2.944e-08	1	1	1	9	O15230	O15230 [84-99]		0	3253.41	16	FALSE	Glycoprotein	47.96	6.95117e+06		Peak Found	HexNAc(2)Hex(8)	0	84	High	17.76	905.8	556.4	556.4	1.73789e-18	1.87897e-19	0	0	1.09411e-16	1.17565e-17	0	0	19.86
Rep_1	High	Unambiguous	[K].LVGGPVAGGDPNQTIR.[G]	1xHexNAc(5)Hex(6)Fuc(2)NeuAc(1) [N12]	8.41487e-06	2.944e-08	1	1	1	1	O15230	O15230 [84-99]		0	4121.75	16	FALSE	Glycoprotein	2.68	333496		Peak Found	HexNAc(5)Hex(6)Fuc(2)NeuAc(1)	1	84	High	10.07	659	306.7	306.7	8.59405e-11	4.35273e-12	0	0	5.41049e-09	2.65258e-10	0	0	19.54
Rep_1	High	Unambiguous	[K].IVGPEENLSQAEAR.[N]	1xHexNAc(2)Hex(8) [N7]	1.95598e-06	2.944e-08	1	1	1	1	O00469	O00469 [359-372]		0	3215.35	14	FALSE	Glycoprotein		9820625		Peak Found	HexNAc(2)Hex(8)	0	359	High	13.39	709.3	511.5	511.5	4.09761e-14	3.52407e-15	0	0	2.5797e-12	2.19952e-13	0	0	20.74
Rep_1	High	Unambiguous	[K].LVHANFGTKKDFEDLYTPVNGSIVIVR.[A]	1xHexNAc(2)Hex(9) [N20]	1.40987e-05	2.944e-08	1	1	1	2	P02786	P02786 [232-258]		2	4897.25	27	FALSE	Glycoprotein	74.45	22108755		High	HexNAc(2)Hex(9)	1	232	High	9.09	486.6	383.8	20.6	8.08749e-10	4.39881e-11	0	0	5.09158e-08	2.76895e-09	0	0	67.78
Rep_1	High	Unambiguous	[R].LVKAPPRNYSVIVMFTALQLHR.[Q]	1xHexNAc(2)Hex(8) [N8]	0.000115953	2.944e-08	1	1	1	2	Q9H0U3	Q9H0U3 [64-85]		2	4256.03	22	FALSE	Glycoprotein		21557452		High	HexNAc(2)Hex(8)	0	64	High	5.87	416.6	218.9	218.9	1.35543e-06	7.10543e-08	0	0	8.53254e-05	7.24945e-05	7.22051e-05	0.000277948	55.59
Rep_1	High	Unambiguous	[K].LVNVTIHFR.[L]	1xHexNAc(2)Hex(9) [N3]	0.00010771	2.944e-08	1	1	1	3	Q9GZU1	Q9GZU1 [228-236]		0	2963.28	9	FALSE	Glycoprotein	100.54	8.27011e+06		High	HexNAc(2)Hex(9)	0	228	High	5.97	472.6	237	237	1.07664e-06	5.72805e-08	0	0	9.41977e-06	2.41505e-05	2.33432e-05	6.2383e-05	27.33
Rep_1	High	Unambiguous	[R].IVPLENGEIVVSLVNGRPGAMNFSYSPLLR.[E]	1xHexNAc(2)Hex(8) [N22]	4.78408e-05	2.944e-08	1	1	1	6	O15230	O15230 [222-251]		0	4944.32	30	FALSE	Glycoprotein	53.22	49288868		Peak Found	HexNAc(2)Hex(8)	0	222	High	7.11	442.9	242.5	67.6	7.80302e-08	4.26791e-09	0	0	4.91247e-06	1.24702e-05	1.21334e-05	6.47585e-05	75.32
Rep_1	High	Unambiguous	[R].IVPLENGEIVVSLVNGRPGAMNFSYSPLLR.[E]	1xDeamidated [N]; 1xHexNAc(2)Hex(8) [N22]	6.75363e-05	2.944e-08	1	1	2	4	O15230	O15230 [222-251]		0	4945.31	30	FALSE	Glycoprotein	38.04	4.64217e+07		High	HexNAc(2)Hex(8)	0	222	High	6.61	463.5	175.9	42.4	2.44565e-07	1.36916e-08	0	0	1.53967e-05	3.44005e-05	3.39924e-05	6.07017e-05	74.58
Rep_1	High	Unambiguous	[R].LVQLFPNDTSLK.[N]	1xHexNAc(2)Hex(4) [N7]	2.67184e-06	2.944e-08	1	1	1	8	Q12797	Q12797 [446-457]		0	2429.13	12	FALSE	Glycoprotein	36.07	8.30621e+06		High	HexNAc(2)Hex(4)	0	446	High	12.6	691.2	480.5	480.5	2.52471e-13	2.15501e-14	0	0	1.58946e-11	1.32833e-12	0	0	41
Rep_1	High	Unambiguous	[R].LVEAAEAHAQQLGQLALNLSSIILDVNQDR.[L]	1xHexNAc(2)Hex(8) [N18]	3.07652e-07	2.944e-08	1	1	1	15	O15230	O15230 [2484-2513]		0	4932.3	30	FALSE	Glycoprotein	74.55	5.85945e+06		High	HexNAc(2)Hex(8)	0	2484	High	19.19	968.1	727.8	140.6	6.43417e-20	5.97645e-21	0	0	4.05071e-18	3.71385e-19	0	0	92.62
Rep_1	High	Unambiguous	[R].LVQLFPNDTSLK.[N]	1xHexNAc(2)Hex(5) [N7]	1.72677e-06	2.944e-08	1	1	1	17	Q12797	Q12797 [446-457]		0	2591.19	12	FALSE	Glycoprotein	6.39	1.58907e+08		High	HexNAc(2)Hex(5)	0	446	High	13.72	700.2	496.8	496.8	1.92051e-14	1.80521e-15	0	0	1.20908e-12	1.11929e-13	0	0	41.32
Rep_1	High	Unambiguous	[R].LVEAAEAHAQQLGQLALNLSSIILDVNQDR.[L]	1xHexNAc(2)Hex(7) [N18]	4.86364e-07	2.944e-08	1	1	1	4	O15230	O15230 [2484-2513]		0	4770.25	30	FALSE	Glycoprotein	51.8	1.70197e+06		Peak Found	HexNAc(2)Hex(7)	1	2484	High	17.55	910.9	727.5	140.5	2.78822e-18	3.10015e-19	0	0	1.75536e-16	1.94056e-17	0	0	91.89
Rep_1	High	Unambiguous	[R].IVDVNLTSEGK.[V]	1xHexNAc(4)Hex(3) [N5]	1.72677e-06	2.944e-08	1	1	1	7	Q9HD45	Q9HD45 [170-180]		0	2473.11	11	FALSE	Glycoprotein	105.25	20764582		High	HexNAc(4)Hex(3)	0	170	High	13.72	727.4	468.7	468.7	1.92051e-14	1.663e-15	0	0	1.20908e-12	1.02603e-13	0	0	22.06
Rep_1	High	Unambiguous	[R].IVDVNLTSEGK.[V]	1xHexNAc(2)Hex(6) [N5]	2.54629e-06	2.944e-08	1	1	1	4	Q9HD45	Q9HD45 [170-180]		0	2553.11	11	FALSE	Glycoprotein			No Quan Values	High	HexNAc(2)Hex(6)	0	170	High	12.72	699.1	453.6	453.6	1.92051e-13	1.49011e-14	0	0	1.20908e-11	9.10451e-13	0	0
Rep_1	High	Unambiguous	[R].IVDVNLTSEGK.[V]	1xHexNAc(3)Hex(5)NeuAc(1) [N5]	1.25433e-06	2.944e-08	1	1	1	11	Q9HD45	Q9HD45 [170-180]		0	2885.23	11	FALSE	Glycoprotein	53.55	1856544		Peak Found	HexNAc(3)Hex(5)NeuAc(1)	0	170	High	14.6	761.8	397	397	2.52471e-15	2.48977e-16	0	0	1.58946e-13	1.56258e-14	0	0	27.85
Rep_1	High	Unambiguous	[R].IVDVNLTSEGK.[V]	1xHexNAc(4)Hex(4)NeuAc(1) [N5]	8.37793e-06	2.944e-08	1	1	1	7	Q9HD45	Q9HD45 [170-180]		0	2926.26	11	FALSE	Glycoprotein	62.23	794441		Peak Found	HexNAc(4)Hex(4)NeuAc(1)	0	170	High	10.07	614.6	316.2	316.2	8.42352e-11	4.29532e-12	0	0	5.30313e-09	2.61697e-10	0	0	28.22
Rep_1	High	Unambiguous	[R].IVDVNLTSEGK.[V]	1xHexNAc(3)Hex(6)NeuAc(1) [N5]	8.73739e-06	2.944e-08	1	1	1	7	Q9HD45	Q9HD45 [170-180]		0	3047.28	11	FALSE	Glycoprotein	87.95	5.50863e+06		Peak Found	HexNAc(3)Hex(6)NeuAc(1)	0	170	High	9.99	633.3	345.6	345.6	1.01932e-10	5.51488e-12	0	0	6.41726e-09	3.39412e-10	0	0	28.18
Rep_1	High	Unambiguous	[R].IVDVNLTSEGK.[V]	1xHexNAc(4)Hex(5)NeuAc(1) [N5]	2.00275e-06	2.944e-08	1	1	1	29	Q9HD45	Q9HD45 [170-180]		0	3088.31	11	FALSE	Glycoprotein	85.62	1.58735e+07		Peak Found	HexNAc(4)Hex(5)NeuAc(1)	0	170	High	13.33	704.5	448	448	4.72103e-14	4.05597e-15	0	0	2.97218e-12	2.54103e-13	0	0	28.14
Rep_1	High	Unambiguous	[R].IVDVNLTSEGK.[V]	1xHexNAc(4)Hex(5)Fuc(1)NeuAc(1) [N5]	2.67184e-06	2.944e-08	1	1	1	25	Q9HD45	Q9HD45 [170-180]		0	3234.37	11	FALSE	Glycoprotein	82.69	1.15774e+06		Peak Found	HexNAc(4)Hex(5)Fuc(1)NeuAc(1)	0	170	High	12.6	694.5	404.3	404.3	2.52471e-13	2.15e-14	0	0	1.58946e-11	1.32476e-12	0	0	27.4
Rep_1	High	Unambiguous	[R].IVDVNLTSEGK.[V]	1xHexNAc(4)Hex(5)Fuc(3) [N5]	8.71506e-06	2.944e-08	1	1	1	18	Q9HD45	Q9HD45 [170-180]		0	3235.39	11	FALSE	Glycoprotein	73.7	82142528		Peak Found	HexNAc(4)Hex(5)Fuc(3)	0	170	High	10	571.6	418.9	418.9	1.00759e-10	5.42175e-12	0	0	6.34341e-09	3.32821e-10	0	0	20.57
Rep_1	High	Unambiguous	[R].IVDVNLTSEGK.[V]	1xHexNAc(4)Hex(5)NeuAc(2) [N5]	1.25433e-06	2.944e-08	1	1	1	33	Q9HD45	Q9HD45 [170-180]		0	3379.4	11	FALSE	Glycoprotein	73.16	3.10167e+06		High	HexNAc(4)Hex(5)NeuAc(2)	0	170	High	14.6	754.9	464.5	464.5	2.52471e-15	2.51993e-16	0	0	1.58946e-13	1.58177e-14	0	0	36.04
Rep_1	High	Unambiguous	[R].IVDVNLTSEGK.[V]	1xHexNAc(4)Hex(5)Fuc(2)NeuAc(1) [N5]	1.98077e-06	2.944e-08	1	1	1	28	Q9HD45	Q9HD45 [170-180]		0	3380.42	11	FALSE	Glycoprotein	65.98	11175895		Peak Found	HexNAc(4)Hex(5)Fuc(2)NeuAc(1)	0	170	High	13.35	703.3	404.3	404.3	4.41925e-14	3.81306e-15	0	0	2.78219e-12	2.38465e-13	0	0	27.1
Rep_1	High	Unambiguous	[R].LVEAAEAHAQQLGQLALNLSSIILDVNQDR.[L]	1xDeamidated [Q14]; 1xHexNAc(2)Hex(5) [N18]	2.89614e-06	2.944e-08	1	1	1	1	O15230	O15230 [2484-2513]		0	4447.12	30	FALSE	Glycoprotein			No Quan Values	High	HexNAc(2)Hex(5)	1	2484	High	12.4	683.3	567	61.1	3.96941e-13	3.12934e-14	0	0	2.49899e-11	1.93071e-12	0	0
Rep_1	High	Unambiguous	[R].LVEAAEAHAQQLGQLALNLSSIILDVNQDR.[L]	1xHexNAc(2)Hex(6) [N18]	4.05001e-07	2.944e-08	1	1	1	13	O15230	O15230 [2484-2513]		0	4608.19	30	FALSE	Glycoprotein	22.07	5.3847e+07		High	HexNAc(2)Hex(6)	1	2484	High	18.19	927.6	707.2	117.5	6.43417e-19	6.11115e-20	0	0	4.05071e-17	3.8404e-18	0	0	92.73
Rep_1	High	Unambiguous	[R].LVEAAEAHAQQLGQLALNLSSIILDVNQDR.[L]	1xHexNAc(2)Hex(6)Fuc(1) [N18]	1.37301e-06	2.944e-08	1	1	1	2	O15230	O15230 [2484-2513]		0	4754.25	30	FALSE	Glycoprotein	58.57	1.02209e+07		High	HexNAc(2)Hex(6)Fuc(1)	1	2484	High	14.34	751.2	623.4	162.1	4.53947e-15	4.13694e-16	0	0	2.85788e-13	2.61004e-14	0	0	93.2
Rep_1	High	Unambiguous	[R].LVQLFPNDTSLK.[N]	1xHexNAc(3)Hex(3)Fuc(1) [N7]	4.36895e-06	2.944e-08	1	1	1	5	Q12797	Q12797 [446-457]		0	2616.22	12	FALSE	Glycoprotein	15.48	101298646		High	HexNAc(3)Hex(3)Fuc(1)	0	446	High	11.44	604.5	419.6	419.6	3.59122e-12	2.55697e-13	0	0	2.2609e-10	1.57523e-11	0	0	40.81
Rep_1	High	Unambiguous	[R].LVQLFPNDTSLK.[N]	1xHexNAc(4)Hex(3)Fuc(1) [N7]	3.57844e-06	2.944e-08	1	1	1	10	Q12797	Q12797 [446-457]		0	2819.3	12	FALSE	Glycoprotein	37.37	8.40575e+07		High	HexNAc(4)Hex(3)Fuc(1)	0	446	High	11.9	654.4	420.1	420.1	1.25968e-12	7.99548e-14	0	0	7.93048e-11	4.71969e-12	0	0	40.89
Rep_1	High	Unambiguous	[R].LVQLFPNDTSLKNDLGVGYLLIGDNDNAK.[K]	1xHexNAc(2)Hex(8) [N7]	3.22137e-07	2.944e-08	1	1	1	39	Q12797	Q12797 [446-474]		1	4849.22	29	FALSE	Glycoprotein	61.55	9.39422e+07		High	HexNAc(2)Hex(8)	0	446	High	19.02	988	783	253.9	9.54093e-20	9.0723e-21	0	0	6.00661e-18	5.5919e-19	0	0	73.17
Rep_1	High	Unambiguous	[R].LVQLFPNDTSLKNDLGVGYLLIGDNDNAK.[K]	1xDeamidated [N]; 1xHexNAc(2)Hex(8) [N7]	5.62618e-06	2.944e-08	1	1	2	14	Q12797	Q12797 [446-474]		1	4850.2	29	FALSE	Glycoprotein	40.75	3317813		Peak Found	HexNAc(2)Hex(8)	-1	446	High	10.89	640.7	523.1	34.9	1.28094e-11	6.85624e-13	0	0	8.06434e-10	4.0095e-11	0	0	73.65
Rep_1	High	Unambiguous	[R].LVQLFPNDTSLKNDLGVGYLLIGDNDNAKK.[V]	1xHexNAc(2)Hex(5) [N7]	2.76351e-07	2.944e-08	1	1	1	3	Q12797	Q12797 [446-475]		2	4491.15	30	FALSE	Glycoprotein	5.29	176143248		High	HexNAc(2)Hex(5)	0	446	High	19.6	1012.9	732.7	167.4	2.53201e-20	2.82891e-21	0	0	1.59406e-18	1.79066e-19	0	0	68.15
Rep_1	High	Unambiguous	[R].LVQLFPNDTSLKNDLGVGYLLIGDNDNAKK.[V]	1xHexNAc(3)Hex(3)Fuc(1) [N7]	2.57469e-07	2.944e-08	1	1	1	3	Q12797	Q12797 [446-475]		2	4516.19	30	FALSE	Glycoprotein	10.07	61722372		High	HexNAc(3)Hex(3)Fuc(1)	0	446	High	19.87	1017.1	685.2	267	1.35407e-20	1.51084e-21	0	0	8.52471e-19	9.60058e-20	0	0	67.81
Rep_1	High	Unambiguous	[R].LVQLFPNDTSLKNDLGVGYLLIGDNDNAKK.[V]	1xHexNAc(2)Hex(6) [N7]	1.92761e-07	2.944e-08	1	1	1	43	Q12797	Q12797 [446-475]		2	4653.21	30	FALSE	Glycoprotein	14.1	1.53414e+09		High	HexNAc(2)Hex(6)	0	446	High	21.02	1115.6	844.3	310.7	9.5533e-22	9.25673e-23	0	0	6.0144e-20	5.75689e-21	0	0	67.93
Rep_1	High	Unambiguous	[R].LVQLFPNDTSLKNDLGVGYLLIGDNDNAKK.[V]	1xDeamidated [N]; 1xHexNAc(2)Hex(6) [N7]	2.57469e-07	2.944e-08	1	1	3	14	Q12797	Q12797 [446-475]		2	4654.19	30	FALSE	Glycoprotein	22.4	1.85015e+08		High	HexNAc(2)Hex(6)	1	446	High	19.87	1043.4	799.1	253.6	1.35407e-20	1.50922e-21	0	0	8.52471e-19	9.59044e-20	0	0	69.96
Rep_1	High	Unambiguous	[R].LVQLFPNDTSLKNDLGVGYLLIGDNDNAKK.[V]	2xDeamidated [Q3; N13]; 1xHexNAc(2)Hex(6) [N7]	1.72766e-05	2.944e-08	1	1	1	3	Q12797	Q12797 [446-475]		2	4655.18	30	FALSE	Glycoprotein				High	HexNAc(2)Hex(6)	1	446	High	8.73	484.7	383.2	231.5	1.84948e-09	8.8381e-11	0	0	1.16436e-07	5.44908e-09	0	0	65.12
Rep_1	High	Unambiguous	[R].LVQLFPNDTSLKNDLGVGYLLIGDNDNAKK.[V]	1xHexNAc(3)Hex(4)Fuc(1) [N7]	3.91483e-05	2.944e-08	1	1	1	1	Q12797	Q12797 [446-475]		2	4678.24	30	FALSE	Glycoprotein			No Quan Values	High	HexNAc(3)Hex(4)Fuc(1)	0	446	High	7.41	483.7	332.1	63.1	3.91541e-08	2.11995e-09	0	0	2.46499e-06	1.28645e-07	0	0
Rep_1	High	Unambiguous	[R].LVQLFPNDTSLKNDLGVGYLLIGDNDNAKK.[V]	1xHexNAc(4)Hex(3)Fuc(1) [N7]	4.76445e-07	2.944e-08	1	1	1	7	Q12797	Q12797 [446-475]		2	4719.27	30	FALSE	Glycoprotein	49.8	1.89777e+08		High	HexNAc(4)Hex(3)Fuc(1)	0	446	High	17.63	920.4	614.9	188.6	2.37016e-18	2.6429e-19	0	0	1.49216e-16	1.65522e-17	0	0	67.83
Rep_1	High	Unambiguous	[R].LVQLFPNDTSLKNDLGVGYLLIGDNDNAKK.[V]	1xHexNAc(2)Hex(6)Fuc(1) [N7]	2.6732e-06	2.944e-08	1	1	1	1	Q12797	Q12797 [446-475]		2	4799.27	30	FALSE	Glycoprotein	9.21	8785118		Peak Found	HexNAc(2)Hex(6)Fuc(1)	1	446	High	12.6	666.1	455.8	198.4	2.53201e-13	2.15779e-14	0	0	1.59406e-11	1.33011e-12	0	0	67.61
Rep_1	High	Unambiguous	[R].LVQLFPNDTSLKNDLGVGYLLIGDNDNAKK.[V]	1xHexNAc(2)Hex(7) [N7]	1.57297e-07	2.944e-08	1	1	1	17	Q12797	Q12797 [446-475]		2	4815.26	30	FALSE	Glycoprotein	7.36	5.85761e+08		High	HexNAc(2)Hex(7)	0	446	High	21.87	1108	778.8	260.8	1.35407e-22	1.45049e-23	0	0	8.52471e-21	9.06376e-22	0	0	68.37
Rep_1	High	Unambiguous	[R].LVQLFPNDTSLKNDLGVGYLLIGDNDNAKK.[V]	1xDeamidated [N]; 1xHexNAc(2)Hex(7) [N7]	8.11964e-07	2.944e-08	1	1	3	16	Q12797	Q12797 [446-475]		2	4816.24	30	FALSE	Glycoprotein	8.51	577961293		High	HexNAc(2)Hex(7)	-1	446	High	15.89	875.4	565.3	7.6	1.29476e-16	1.16708e-17	0	0	8.15133e-15	7.16621e-16	0	0	68.37
Rep_1	High	Unambiguous	[R].LVQLFPNDTSLKNDLGVGYLLIGDNDNAKK.[V]	1xHexNAc(5)Hex(3)Fuc(1) [N7]	8.17082e-07	2.944e-08	1	1	1	6	Q12797	Q12797 [446-475]		2	4922.35	30	FALSE	Glycoprotein	8.3	60115552		High	HexNAc(5)Hex(3)Fuc(1)	0	446	High	15.87	831.3	588	196.9	1.35407e-16	1.27987e-17	0	0	8.52471e-15	7.90654e-16	0	0	69.24
Rep_1	High	Unambiguous	[R].LVQLFPNDTSLKNDLGVGYLLIGDNDNAKK.[V]	1xHexNAc(2)Hex(8) [N7]	1.67736e-07	2.944e-08	1	1	1	30	Q12797	Q12797 [446-475]		2	4977.31	30	FALSE	Glycoprotein	8.22	540300912		High	HexNAc(2)Hex(8)	0	446	High	21.6	1129.4	821.7	288.6	2.53201e-22	2.61142e-23	0	0	1.59406e-20	1.62387e-21	0	0	68.18
Rep_1	High	Unambiguous	[R].LVQLFPNDTSLKNDLGVGYLLIGDNDNAKK.[V]	1xDeamidated [N]; 1xHexNAc(2)Hex(8) [N7]	8.17082e-07	2.944e-08	1	1	2	13	Q12797	Q12797 [446-475]		2	4978.3	30	FALSE	Glycoprotein	14.57	2.89465e+07		High	HexNAc(2)Hex(8)	1	446	High	15.87	837.3	587.8	208.6	1.35407e-16	1.27927e-17	0	0	8.52471e-15	7.90275e-16	0	0	69.51
Rep_1	High	Unambiguous	[R].LVQLFPNDTSLKNDLGVGYLLIGDNDNAKK.[V]	1xDeamidated [N]; 1xHexNAc(6)Hex(3) [N7]	2.42335e-06	2.944e-08	1	1	2	2	Q12797	Q12797 [446-475]		2	4980.35	30	FALSE	Glycoprotein			No Quan Values	High	HexNAc(6)Hex(3)	0	446	High	12.84	734.3	474.8	1.7	1.44582e-13	1.05432e-14	0	0	9.10237e-12	6.40858e-13	0	0
Rep_1	High	Unambiguous	[R].IVSLEPGNHTVTLFWKPLSK.[L]	1xHexNAc(2)Hex(7) [N8]	1.54462e-05	2.944e-08	1	1	1	1	Q99650	Q99650 [439-458]		0	3806.79	20	FALSE	Glycoprotein	21.45	9563740		Peak Found	HexNAc(2)Hex(7)	0	439	High	8.93	580.9	325.8	325.8	1.17693e-09	6.01393e-11	0	0	7.4095e-08	3.78542e-09	0	0	51.98
Rep_1	High	Unambiguous	[R].LVQLFPNDTSLKNDLGVGYLLIGDNDNAK.[K]	1xDeamidated [N13]; 1xHexNAc(5)Hex(3)Fuc(1) [N7]	3.21516e-05	2.944e-08	1	1	1	7	Q12797	Q12797 [446-474]		1	4795.23	29	FALSE	Glycoprotein	67.24	22027444		High	HexNAc(5)Hex(3)Fuc(1)	1	446	High	7.71	500.4	302.8	154	1.94863e-08	1.01138e-09	0	0	1.22678e-06	6.07312e-08	0	0	73.91
Rep_1	High	Unambiguous	[R].LVQLFPNDTSLK.[N]	1xHexNAc(2)Hex(6) [N7]	1.2032e-06	2.944e-08	1	1	1	23	Q12797	Q12797 [446-457]		0	2753.24	12	FALSE	Glycoprotein	14.7	8.3018e+08		High	HexNAc(2)Hex(6)	0	446	High	14.72	769.6	543.9	543.9	1.92051e-15	1.84748e-16	0	0	1.20908e-13	1.15223e-14	0	0	40.64
Rep_1	High	Unambiguous	[R].LVQLFPNDTSLKNDLGVGYLLIGDNDNAK.[K]	1xHexNAc(5)Hex(3)Fuc(1) [N7]	5.70054e-07	2.944e-08	1	1	1	12	Q12797	Q12797 [446-474]		1	4794.25	29	FALSE	Glycoprotein	6.71	122209024		High	HexNAc(5)Hex(3)Fuc(1)	0	446	High	17.02	882	600.5	294.1	9.54093e-18	8.58246e-19	0	0	6.00661e-16	5.2808e-17	0	0	73.85
Rep_1	High	Unambiguous	[R].LVQLFPNDTSLK.[N]	1xHexNAc(2)Hex(7) [N7]	1.72677e-06	2.944e-08	1	1	1	17	Q12797	Q12797 [446-457]		0	2915.29	12	FALSE	Glycoprotein	43.99	4.48316e+07		High	HexNAc(2)Hex(7)	0	446	High	13.72	723	473.2	473.2	1.92051e-14	1.63545e-15	0	0	1.20908e-12	1.00841e-13	0	0	40.45
Rep_1	High	Unambiguous	[R].LVQLFPNDTSLK.[N]	1xHexNAc(5)Hex(3)Fuc(1) [N7]	0.000133027	2.944e-08	1	1	1	4	Q12797	Q12797 [446-457]		0	3022.38	12	FALSE	Glycoprotein	16.84	27967406		High	HexNAc(5)Hex(3)Fuc(1)	0	446	High	5.68	428.2	214.5	214.5	2.08032e-06	1.08019e-07	0	0	0.000130952	9.07954e-05	9.07432e-05	0.000272361	40.58
Rep_1	High	Unambiguous	[R].LVQLFPNDTSLK.[N]	1xHexNAc(2)Hex(8) [N7]	1.72677e-06	2.944e-08	1	1	1	17	Q12797	Q12797 [446-457]		0	3077.34	12	FALSE	Glycoprotein	56.23	1.5968e+07		High	HexNAc(2)Hex(8)	0	446	High	13.72	725	530.3	530.3	1.92051e-14	1.71154e-15	0	0	1.20908e-12	1.05774e-13	0	0	40.19
Rep_1	High	Unambiguous	[R].LVQLFPNDTSLK.[N]	1xHexNAc(2)Hex(9) [N7]	3.54735e-05	2.944e-08	1	1	1	7	Q12797	Q12797 [446-457]		0	3239.4	12	FALSE	Glycoprotein	45.37	12472367		Peak Found	HexNAc(2)Hex(9)	0	446	High	7.56	479.7	294.9	294.9	2.7684e-08	1.47533e-09	0	0	1.74288e-06	8.88208e-08	0	0	39.75
Rep_1	High	Unambiguous	[R].LVQLFPNDTSLKNDLGVGYLLIGDNDNAK.[K]	1xHexNAc(2)Hex(3)Fuc(1) [N7]	2.98834e-06	2.944e-08	1	1	1	1	Q12797	Q12797 [446-474]		1	4185.01	29	FALSE	Glycoprotein			No Quan Values	High	HexNAc(2)Hex(3)Fuc(1)	0	446	High	12.33	674.7	493.1	170.2	4.72414e-13	3.72846e-14	0	0	2.97414e-11	2.30248e-12	0	0
Rep_1	High	Unambiguous	[R].LVQLFPNDTSLKNDLGVGYLLIGDNDNAK.[K]	1xHexNAc(2)Hex(5) [N7]	4.11037e-07	2.944e-08	1	1	1	19	Q12797	Q12797 [446-474]		1	4363.06	29	FALSE	Glycoprotein	27.7	4.46327e+08		High	HexNAc(2)Hex(5)	0	446	High	18.14	932.3	744.4	243.2	7.25764e-19	6.578e-20	0	0	4.56914e-17	4.08484e-18	0	0	73.79
Rep_1	High	Unambiguous	[R].LVQLFPNDTSLKNDLGVGYLLIGDNDNAK.[K]	1xDeamidated [N13]; 1xHexNAc(2)Hex(5) [N7]	1.86864e-05	2.944e-08	1	1	1	7	Q12797	Q12797 [446-474]		1	4364.04	29	FALSE	Glycoprotein	18.19	7.3548e+06		High	HexNAc(2)Hex(5)	1	446	High	8.6	443.7	396.5	132.4	2.52503e-09	1.19525e-10	0	0	1.58966e-07	7.29323e-09	0	0	75.17
Rep_1	High	Unambiguous	[R].LVQLFPNDTSLKNDLGVGYLLIGDNDNAK.[K]	1xHexNAc(3)Hex(3)Fuc(1) [N7]	4.59675e-07	2.944e-08	1	1	1	9	Q12797	Q12797 [446-474]		1	4388.09	29	FALSE	Glycoprotein	60.75	2.39795e+08		High	HexNAc(3)Hex(3)Fuc(1)	0	446	High	17.75	912.5	784.3	214.6	1.78409e-18	1.99803e-19	0	0	1.12319e-16	1.25229e-17	0	0	73.29
Rep_1	High	Unambiguous	[R].LVQLFPNDTSLKNDLGVGYLLIGDNDNAK.[K]	1xDeamidated [N13]; 1xHexNAc(3)Hex(3)Fuc(1) [N7]	2.99247e-06	2.944e-08	1	1	1	1	Q12797	Q12797 [446-474]		1	4389.08	29	FALSE	Glycoprotein	49.49	10024661		Peak Found	HexNAc(3)Hex(3)Fuc(1)	1	446	High	12.32	650.7	492.4	109.1	4.76036e-13	3.74248e-14	0	0	2.99694e-11	2.31278e-12	0	0	73.48
Rep_1	High	Unambiguous	[R].LVQLFPNDTSLKNDLGVGYLLIGDNDNAK.[K]	1xHexNAc(2)Hex(5)Fuc(1) [N7]	4.80001e-06	2.944e-08	1	1	1	2	Q12797	Q12797 [446-474]		1	4509.12	29	FALSE	Glycoprotein			No Quan Values	High	HexNAc(2)Hex(5)Fuc(1)	0	446	High	11.24	620.6	453.1	121.1	5.80519e-12	3.65308e-13	0	0	3.65473e-10	2.23964e-11	0	0
Rep_1	High	Unambiguous	[R].LVQLFPNDTSLKNDLGVGYLLIGDNDNAK.[K]	1xHexNAc(2)Hex(6) [N7]	2.40167e-07	2.944e-08	1	1	1	102	Q12797	Q12797 [446-474]		1	4525.11	29	FALSE	Glycoprotein	3.25	3.60261e+09		High	HexNAc(2)Hex(6)	0	446	High	20.14	1004.1	845.9	152.4	7.25764e-21	6.36776e-22	0	0	4.56914e-19	4.01695e-20	0	0	73.71
Rep_1	High	Unambiguous	[R].LVQLFPNDTSLKNDLGVGYLLIGDNDNAK.[K]	1xDeamidated [N]; 1xHexNAc(2)Hex(6) [N7]	1.36714e-06	2.944e-08	1	1	2	56	Q12797	Q12797 [446-474]		1	4526.1	29	FALSE	Glycoprotein	1	9.60191e+08		High	HexNAc(2)Hex(6)	1	446	High	14.35	753.1	623.4	168.9	4.41591e-15	3.98165e-16	0	0	2.78009e-13	2.51134e-14	0	0	73.52
Rep_1	High	Unambiguous	[R].LVQLFPNDTSLKNDLGVGYLLIGDNDNAK.[K]	1xHexNAc(3)Hex(4)Fuc(1) [N7]	1.32547e-05	2.944e-08	1	1	1	1	Q12797	Q12797 [446-474]		1	4550.14	29	FALSE	Glycoprotein			No Quan Values	High	HexNAc(3)Hex(4)Fuc(1)	-1	446	High	9.2	569.6	443.3	443.3	6.25334e-10	3.47883e-11	0	0	3.93687e-08	2.19186e-09	0	0
Rep_1	High	Unambiguous	[R].LVQLFPNDTSLKNDLGVGYLLIGDNDNAK.[K]	1xHexNAc(4)Hex(3)Fuc(1) [N7]	4.25148e-07	2.944e-08	1	1	1	35	Q12797	Q12797 [446-474]		1	4591.17	29	FALSE	Glycoprotein	9.89	4.49289e+08		High	HexNAc(4)Hex(3)Fuc(1)	0	446	High	18.02	908.2	699.9	218.9	9.54093e-19	8.83311e-20	0	0	6.00661e-17	5.5354e-18	0	0	72.95
Rep_1	High	Unambiguous	[R].LVQLFPNDTSLKNDLGVGYLLIGDNDNAK.[K]	1xDeamidated [N13]; 1xHexNAc(4)Hex(3)Fuc(1) [N7]	4.60913e-06	2.944e-08	1	1	1	10	Q12797	Q12797 [446-474]		1	4592.15	29	FALSE	Glycoprotein				High	HexNAc(4)Hex(3)Fuc(1)	1	446	High	11.33	617.4	458.2	139.4	4.72414e-12	3.20287e-13	0	0	2.97414e-10	1.96751e-11	0	0	74.41
Rep_1	High	Unambiguous	[R].LVQLFPNDTSLKNDLGVGYLLIGDNDNAK.[K]	1xHexNAc(2)Hex(6)Fuc(1) [N7]	3.39818e-06	2.944e-08	1	1	1	5	Q12797	Q12797 [446-474]		1	4671.17	29	FALSE	Glycoprotein			No Quan Values	High	HexNAc(2)Hex(6)Fuc(1)	1	446	High	12.02	646	482.4	68.8	9.54093e-13	6.19848e-14	0	0	6.00661e-11	3.72332e-12	0	0
Rep_1	High	Unambiguous	[R].LVQLFPNDTSLKNDLGVGYLLIGDNDNAK.[K]	1xHexNAc(2)Hex(7) [N7]	3.11996e-07	2.944e-08	1	1	1	49	Q12797	Q12797 [446-474]		1	4687.17	29	FALSE	Glycoprotein	20.41	8.04629e+08		High	HexNAc(2)Hex(7)	0	446	High	19.14	995.8	799	309.3	7.25764e-20	6.51906e-21	0	0	4.56914e-18	4.0109e-19	0	0	73.39
Rep_1	High	Unambiguous	[R].LVQLFPNDTSLKNDLGVGYLLIGDNDNAK.[K]	1xDeamidated [N]; 1xHexNAc(2)Hex(7) [N7]	1.08897e-06	2.944e-08	1	1	2	25	Q12797	Q12797 [446-474]		1	4688.15	29	FALSE	Glycoprotein	26.28	1.40745e+08		High	HexNAc(2)Hex(7)	-1	446	High	15.01	842.1	673.6	16.1	9.87967e-16	8.49524e-17	0	0	6.21987e-14	5.23693e-15	0	0	73.39
Rep_1	High	Unambiguous	[R].IYSNHSALESLALIPLQAPLK.[T]	1xHexNAc(4)Hex(3)Fuc(1) [N4]	2.53563e-05	2.944e-08	1	1	1	3	P55058	P55058 [395-415]		0	3722.81	21	FALSE	Glycoprotein	12.56	20291002		High	HexNAc(4)Hex(3)Fuc(1)	0	395	High	8.09	485.2	367.7	367.7	8.15377e-09	3.99776e-10	0	0	5.1333e-07	2.38977e-08	0	0	64.65
Rep_1	High	Unambiguous	[R].IYSNHSALESLALIPLQAPLK.[T]	1xHexNAc(2)Hex(7) [N4]	2.13458e-06	2.944e-08	1	1	1	2	P55058	P55058 [395-415]		0	3818.81	21	FALSE	Glycoprotein	47.81	11774984		Peak Found	HexNAc(2)Hex(7)	0	395	High	13.16	735	506.2	506.2	6.89561e-14	5.21766e-15	0	0	4.34122e-12	3.24826e-13	0	0	63.27
Rep_1	High	Unambiguous	[K].MLNTSSLLEQLNEQFNWVSR.[L]	1xHexNAc(4)Hex(5)Fuc(3)NeuAc(1) [N3]	7.91666e-05	2.944e-08	1	1	1	3	P10909	P10909 [352-371]		0	4761.04	20	FALSE	Glycoprotein	23.16	7.97087e+06		Peak Found	HexNAc(4)Hex(5)Fuc(3)NeuAc(1)	-1	352	High	6.39	408.1	288.7	10.9	4.07706e-07	2.22438e-08	0	0	2.5667e-05	3.44005e-05	3.3048e-05	5.90667e-05	94.14
Rep_1	High	Unambiguous	[K].MLSAFNATSGK.[A]	1xHexNAc(2)Hex(7) [N6]	1.89277e-06	2.944e-08	1	1	1	6	A2RU67	A2RU67 [232-242]		0	2667.08	11	FALSE		56	944191		Peak Found	HexNAc(2)Hex(7)	0	232	High	13.47	722.2	518.2	416.4	3.36166e-14	2.97431e-15	0	0	2.11637e-12	1.86426e-13	0	0	17.43
Rep_1	High	Unambiguous	[K].MLSAFNATSGK.[A]	1xHexNAc(3)Hex(6)NeuAc(1) [N6]	0.000143504	2.944e-08	1	1	1	4	A2RU67	A2RU67 [232-242]		0	2999.21	11	FALSE		35.24	11957923		Peak Found	HexNAc(3)Hex(6)NeuAc(1)	0	232	High	5.58	448.6	145.7	145.7	2.63642e-06	1.35041e-07	0	0	0.000165952	9.07954e-05	8.9662e-05	0.000269426	25.42
Rep_1	High	Unambiguous	[K].MLVANIDLGPTILDIAGYDLNK.[T]	1xHexNAc(2)Hex(6) [N21]	5.17311e-06	2.944e-08	1	1	1	2	P15586	P15586 [367-388]		0	3737.73	22	FALSE	Glycoprotein	22.38	9070096		Peak Found	HexNAc(2)Hex(6)	0	367	High	11.07	590	492.4	287.3	8.4549e-12	4.99581e-13	0	0	5.32288e-10	3.03397e-11	0	0	82.22
Rep_1	High	Unambiguous	[K].MLVANIDLGPTILDIAGYDLNK.[T]	1xHexNAc(3)Hex(4)Fuc(1) [N21]	2.46127e-06	2.944e-08	1	1	1	3	P15586	P15586 [367-388]		0	3762.77	22	FALSE	Glycoprotein	33.44	15398465		High	HexNAc(3)Hex(4)Fuc(1)	0	367	High	12.8	693	575.7	338	1.58101e-13	1.14615e-14	0	0	9.95341e-12	6.95377e-13	0	0	82.06
Rep_1	High	Unambiguous	[K].MLVANIDLGPTILDIAGYDLNK.[T]	1xDeamidated [N5]; 1xHexNAc(3)Hex(4)Fuc(1) [N21]	3.97764e-05	2.944e-08	1	1	1	2	P15586	P15586 [367-388]		0	3763.75	22	FALSE	Glycoprotein			No Quan Values	High	HexNAc(3)Hex(4)Fuc(1)	0	367	High	7.38	471.6	329.7	163.5	4.13876e-08	2.23659e-09	0	0	2.6056e-06	1.36479e-07	0	0
Rep_1	High	Unambiguous	[K].MLVANIDLGPTILDIAGYDLNK.[T]	1xHexNAc(2)Hex(9) [N21]	8.89122e-06	2.944e-08	1	1	1	2	P15586	P15586 [367-388]		0	4223.89	22	FALSE	Glycoprotein		29884974		Peak Found	HexNAc(2)Hex(9)	0	367	High	9.96	516.7	406.6	213.2	1.10288e-10	5.97242e-12	0	0	6.94329e-09	3.69328e-10	0	0	81.81
Rep_1	High	Unambiguous	[K].MNELENKAEPGTHLCIDVEDAMNITR.[K]	1xCarbamidomethyl [C15]; 1xHexNAc(2)Hex(9) [N23]	5.47633e-07	2.944e-08	1	1	1	6	Q86WC4	Q86WC4 [241-266]		1	4865.02	26	FALSE	Glycoprotein	130.98	412332		Peak Found	HexNAc(2)Hex(9)	0	241	High	17.15	912.8	539.2	316.7	7.01653e-18	6.52706e-19	0	0	4.41734e-16	3.99071e-17	0	0	49.43
Rep_1	High	Unambiguous	[R].MHIFQNGSLVIHDVAPEDSGR.[Y]	1xDeamidated [Q5]; 1xHexNAc(2)Hex(7) [N6]	2.08673e-06	2.944e-08	1	1	1	5	Q13308	Q13308 [641-661]		0	3863.64	21	FALSE	Glycoprotein			No Quan Values	High	HexNAc(2)Hex(7)	0	641	High	13.22	713.2	496.6	334.7	6.02967e-14	4.70301e-15	0	0	3.79605e-12	2.92909e-13	0	0
Rep_1	High	Unambiguous	[R].MHIFQNGSLVIHDVAPEDSGR.[Y]	1xOxidation [M1]; 1xHexNAc(2)Hex(7) [N6]	1.29992e-05	2.944e-08	1	1	1	3	Q13308	Q13308 [641-661]		0	3878.65	21	FALSE	Glycoprotein	109.11	15325184		High	HexNAc(2)Hex(7)	0	641	High	9.24	532.4	390	390	5.76284e-10	3.27652e-11	0	0	3.62807e-08	2.06171e-09	0	0	38.35
Rep_1	High	Unambiguous	[R].MHIFQNGSLVIHDVAPEDSGR.[Y]	1xDeamidated [Q5]; 1xOxidation [M1]; 1xHexNAc(2)Hex(7) [N6]	0.000147488	2.944e-08	1	1	1	1	Q13308	Q13308 [641-661]		0	3879.64	21	FALSE	Glycoprotein	96.53	533210		Peak Found	HexNAc(2)Hex(7)	0	641	High	5.54	399.5	229.8	229.8	2.87258e-06	1.46681e-07	0	0	0.000180814	9.07954e-05	8.92707e-05	0.000267924	39.35
Rep_1	High	Unambiguous	[R].MHIFQNGSLVIHDVAPEDSGR.[Y]	1xHexNAc(3)Hex(4)NeuAc(1)Fuc(1) [N6]	1.882e-05	2.944e-08	1	1	1	1	Q13308	Q13308 [641-661]		0	4016.73	21	FALSE	Glycoprotein	57.88	12947226		Peak Found	HexNAc(3)Hex(4)NeuAc(1)Fuc(1)	-1	641	High	8.59	590.4	337.6	337.6	2.59695e-09	1.22953e-10	0	0	1.63494e-07	7.53286e-09	0	0	42.8
Rep_1	High	Unambiguous	[R].MHIFQNGSLVIHDVAPEDSGR.[Y]	1xHexNAc(2)Hex(8) [N6]	9.73322e-08	2.944e-08	1	1	1	6	Q13308	Q13308 [641-661]		0	4024.71	21	FALSE	Glycoprotein	107.87	14469983		High	HexNAc(2)Hex(8)	1	641	High	24.01	1232.3	957.3	389.9	9.77373e-25	9.58862e-26	0	0	6.15317e-23	5.9699e-24	0	0	38.94
Rep_1	High	Unambiguous	[R].MHIFQNGSLVIHDVAPEDSGR.[Y]	1xHexNAc(3)Hex(6)Fuc(1) [N6]	7.80648e-07	2.944e-08	1	1	1	5	Q13308	Q13308 [641-661]		0	4049.74	21	FALSE	Glycoprotein				High	HexNAc(3)Hex(6)Fuc(1)	0	641	High	16.01	826.1	437.7	164.7	9.77373e-17	8.75282e-18	0	0	6.15317e-15	5.37823e-16	0	0	38.94
Rep_1	High	Unambiguous	[R].MHIFQNGSLVIHDVAPEDSGR.[Y]	1xDeamidated [Q5]; 1xHexNAc(3)Hex(6)Fuc(1) [N6]	2.75939e-05	2.944e-08	1	1	1	2	Q13308	Q13308 [641-661]		0	4050.73	21	FALSE	Glycoprotein	35.89	33815964		Peak Found	HexNAc(3)Hex(6)Fuc(1)	1	641	High	7.95	552.9	309.7	309.7	1.1164e-08	5.57452e-10	0	0	7.02843e-07	3.33399e-08	0	0	38.62
Rep_1	High	Unambiguous	[R].MHIFQNGSLVIHDVAPEDSGR.[Y]	1xHexNAc(3)Hex(5)Fuc(1)NeuAc(1) [N6]	1.93228e-07	2.944e-08	1	1	1	9	Q13308	Q13308 [641-661]		0	4178.79	21	FALSE	Glycoprotein	15.97	17254504		Peak Found	HexNAc(3)Hex(5)Fuc(1)NeuAc(1)	0	641	High	21.01	1072.7	755.4	186.7	9.77373e-22	9.88008e-23	0	0	6.15317e-20	6.1591e-21	0	0	41.45
Rep_1	High	Unambiguous	[R].MHIFQNGSLVIHDVAPEDSGR.[Y]	1xHexNAc(2)Hex(9) [N6]	1.14943e-05	2.944e-08	1	1	1	2	Q13308	Q13308 [641-661]		0	4186.76	21	FALSE	Glycoprotein	53.83	4.66461e+06		Peak Found	HexNAc(2)Hex(9)	1	641	High	9.47	580.6	453.8	121.9	3.41546e-10	1.9042e-11	0	0	2.15024e-08	1.19194e-09	0	0	38.21
Rep_1	High	Unambiguous	[R].MHIFQNGSLVIHDVAPEDSGR.[Y]	1xHexNAc(3)Hex(6)NeuAc(1) [N6]	6.84882e-07	2.944e-08	1	1	1	5	Q13308	Q13308 [641-661]		0	4194.78	21	FALSE	Glycoprotein	60.47	9740936		Peak Found	HexNAc(3)Hex(6)NeuAc(1)	-1	641	High	16.42	870.1	628.3	499.2	3.77495e-17	3.91356e-18	0	0	2.37656e-15	2.45635e-16	0	0	43.5
Rep_1	High	Unambiguous	[R].MHIFQNGSLVIHDVAPEDSGR.[Y]	1xHexNAc(2)Hex(10) [N6]	7.80648e-07	2.944e-08	1	1	1	2	Q13308	Q13308 [641-661]		0	4348.82	21	FALSE	Glycoprotein	40.94	10533978		Peak Found	HexNAc(2)Hex(10)	1	641	High	16.01	801.3	511.5	129.5	9.77373e-17	8.64956e-18	0	0	6.15317e-15	5.31253e-16	0	0	38.74
Rep_1	High	Unambiguous	[K].MLNTSSLLEQLNEQFNWVSR.[L]	1xHexNAc(2)Hex(8) [N3]	4.01187e-07	2.944e-08	1	1	1	5	P10909	P10909 [352-371]		0	4111.77	20	FALSE	Glycoprotein	48.91	1.77658e+06		Peak Found	HexNAc(2)Hex(8)	0	352	High	18.23	967.2	755.7	230.1	5.95596e-19	5.46057e-20	0	0	3.74965e-17	3.41738e-18	0	0	82.45
Rep_1	High	Unambiguous	[K].MLNTSSLLEQLNEQFNWVSR.[L]	1xHexNAc(2)Hex(9) [N3]	8.86244e-07	2.944e-08	1	1	1	12	P10909	P10909 [352-371]		0	4273.82	20	FALSE	Glycoprotein	89.64	20863545		Peak Found	HexNAc(2)Hex(9)	1	352	High	15.62	804.8	608.4	138.3	2.4026e-16	2.48407e-17	0	0	1.51258e-14	1.55486e-15	0	0	82.25
Rep_1	High	Unambiguous	[R].MHIFQNGSLVIHDVAPEDSGR.[Y]	1xHexNAc(2)Hex(7) [N6]	1.2111e-07	2.944e-08	1	1	1	9	Q13308	Q13308 [641-661]		0	3862.66	21	FALSE	Glycoprotein	29.45	184487135		High	HexNAc(2)Hex(7)	0	641	High	23.01	1175.1	808.5	647.1	9.77373e-24	9.27673e-25	0	0	6.15317e-22	5.77105e-23	0	0	38.85
Rep_1	High	Unambiguous	[K].MPFPIDQDFYVSPTFQDLLNR.[T]	1xHexNAc(2)Hex(5) [N20]	3.11657e-06	2.944e-08	1	1	1	2	P51688	P51688 [394-414]		0	3759.65	21	FALSE	Glycoprotein	68.41	8049478		High	HexNAc(2)Hex(5)	0	394	High	12.23	671.9	486.8	486.8	5.95596e-13	4.26603e-14	0	0	3.74965e-11	2.63057e-12	0	0	79.56
Rep_1	High	Unambiguous	[R].MVINVHEAGRNFTVACQHR.[S]	1xCarbamidomethyl [C16]; 1xHexNAc(3)Hex(4)Fuc(1)NeuAc(1) [N11]	8.45726e-06	2.944e-08	1	1	1	3	P08581	P08581 [775-793]		1	3933.7	19	FALSE	Glycoprotein;Kinase	40.3	68193322		Peak Found	HexNAc(3)Hex(4)Fuc(1)NeuAc(1)	0	775	High	10.06	674	279.4	279.4	8.79281e-11	4.42879e-12	0	0	5.53562e-09	2.704e-10	0	0	25.54
Rep_1	High	Unambiguous	[R].MVINVHEAGRNFTVACQHR.[S]	1xCarbamidomethyl [C16]; 1xHexNAc(3)Hex(5)Fuc(1)NeuAc(1) [N11]	4.00332e-06	2.944e-08	1	1	1	6	P08581	P08581 [775-793]		1	4095.75	19	FALSE	Glycoprotein;Kinase	1.18	233521626		High	HexNAc(3)Hex(5)Fuc(1)NeuAc(1)	0	775	High	11.64	702.2	326.8	253.9	2.28108e-12	1.58191e-13	0	0	1.43608e-10	9.59683e-12	0	0	26.46
Rep_1	High	Unambiguous	[R].MVINVHEAGRNFTVACQHR.[S]	1xCarbamidomethyl [C16]; 1xHexNAc(2)Hex(9) [N11]	6.28346e-06	2.944e-08	1	1	1	4	P08581	P08581 [775-793]		1	4103.73	19	FALSE	Glycoprotein;Kinase	30.77	48011880		High	HexNAc(2)Hex(9)	0	775	High	10.66	604.1	369.2	268.2	2.19105e-11	1.06209e-12	0	0	1.3794e-09	6.15993e-11	0	0	22.47
Rep_1	High	Unambiguous	[R].MVINVHEAGRNFTVACQHR.[S]	1xCarbamidomethyl [C16]; 1xHexNAc(4)Hex(5)Fuc(1)NeuAc(1) [N11]	9.2278e-06	2.944e-08	1	1	1	14	P08581	P08581 [775-793]		1	4298.83	19	FALSE	Glycoprotein;Kinase	46.67	220262014		High	HexNAc(4)Hex(5)Fuc(1)NeuAc(1)	0	775	High	9.88	616.7	333.8	50	1.30318e-10	7.32879e-12	0	0	8.20434e-09	4.47583e-10	0	0	26.27
Rep_1	High	Unambiguous	[R].MVINVHEAGRNFTVACQHR.[S]	1xCarbamidomethyl [C16]; 1xHexNAc(4)Hex(5)Fuc(2)NeuAc(1) [N11]	1.00375e-05	2.944e-08	1	1	1	12	P08581	P08581 [775-793]		1	4444.89	19	FALSE	Glycoprotein;Kinase	43.32	73397484		High	HexNAc(4)Hex(5)Fuc(2)NeuAc(1)	0	775	High	9.72	613.4	353.4	49.4	1.89343e-10	1.07812e-11	0	0	1.19203e-08	6.67077e-10	0	0	26.07
Rep_1	High	Unambiguous	[K].MVLWNDSVVR.[H]	1xHexNAc(3)Hex(6)NeuAc(1) [N5]	7.40817e-06	2.944e-08	1	1	1	10	Q9Y487	Q9Y487 [501-510]		0	3091.28	10	FALSE	Glycoprotein	82.39	4.91407e+06		Peak Found	HexNAc(3)Hex(6)NeuAc(1)	0	501	High	10.32	622.2	379.9	361.4	4.77795e-11	2.13943e-12	0	0	3.00802e-09	1.27663e-10	0	0	44.87
Rep_1	High	Unambiguous	[K].MVNHSLHPTEPVKVTLPDAFLPAQVCSAR.[I]	1xCarbamidomethyl [C26]; 1xHexNAc(2)Hex(8) [N3]	4.70085e-06	2.944e-08	1	1	1	2	Q7Z3C6	Q7Z3C6 [97-125]		1	4917.23	29	FALSE	Glycoprotein	72.63	11817927		Peak Found	HexNAc(2)Hex(8)	1	97	High	11.28	647.3	451.5	370.1	5.22232e-12	3.38964e-13	0	0	4.56914e-11	2.9474e-12	0	0	47.52
Rep_1	High	Unambiguous	[K].MYATIYELKEDKSYNVTSVLFR.[K]	1xHexNAc(2)Hex(6) [N15]	2.51484e-07	2.944e-08	1	1	1	3	P80188	P80188 [71-92]		2	4048.82	22	FALSE	Glycoprotein	76.05	164918752		High	HexNAc(2)Hex(6)	0	71	High	19.96	1093.5	718.8	616.7	1.09771e-20	1.1332e-21	0	0	6.9108e-19	7.18711e-20	0	0	54.02
Rep_1	High	Unambiguous	[K].MYATIYELKEDKSYNVTSVLFR.[K]	1xHexNAc(2)Hex(7) [N15]	1.02936e-07	2.944e-08	1	1	1	10	P80188	P80188 [71-92]		2	4210.88	22	FALSE	Glycoprotein	86.03	454441000		High	HexNAc(2)Hex(7)	0	71	High	23.75	1203.4	854.1	748	1.77933e-24	1.71349e-25	0	0	1.1202e-22	1.06876e-23	0	0	54.01
Rep_1	High	Unambiguous	[K].MYATIYELKEDKSYNVTSVLFR.[K]	1xHexNAc(2)Hex(8) [N15]	1.28397e-07	2.944e-08	1	1	1	19	P80188	P80188 [71-92]		2	4372.93	22	FALSE	Glycoprotein	12.9	5.36909e+08		High	HexNAc(2)Hex(8)	0	71	High	22.75	1169.1	810.8	745.5	1.77933e-23	1.79003e-24	0	0	1.1202e-21	1.12261e-22	0	0	53.85
Rep_1	High	Unambiguous	[K].MYATIYELKEDKSYNVTSVLFR.[K]	1xHexNAc(6)Hex(3) [N15]	8.62826e-05	2.944e-08	1	1	1	1	P80188	P80188 [71-92]		2	4374.98	22	FALSE	Glycoprotein		14693648		Peak Found	HexNAc(6)Hex(3)	0	71	High	6.27	498.6	291.2	291.2	5.36024e-07	2.91268e-08	0	0	3.37449e-05	3.44005e-05	3.25468e-05	5.83056e-05	53.65
Rep_1	High	Unambiguous	[K].MYATIYELKEDKSYNVTSVLFR.[K]	1xOxidation [M1]; 1xHexNAc(2)Hex(8) [N15]	3.14207e-07	2.944e-08	1	1	1	3	P80188	P80188 [71-92]		2	4388.92	22	FALSE	Glycoprotein	125.28	2.43253e+06		Peak Found	HexNAc(2)Hex(8)	0	71	High	19.11	1011	577	577	7.71065e-20	7.5023e-21	0	0	4.85434e-18	4.6434e-19	0	0	52.15
Rep_1	High	Unambiguous	[K].MYATIYELKEDKSYNVTSVLFR.[K]	1xHexNAc(2)Hex(9) [N15]	1.61754e-07	2.944e-08	1	1	1	20	P80188	P80188 [71-92]		2	4534.98	22	FALSE	Glycoprotein	14.43	806868031		High	HexNAc(2)Hex(9)	0	71	High	21.75	1112.9	757.7	724.6	1.77933e-22	2.00344e-23	0	0	1.1202e-20	1.2492e-21	0	0	54.14
Rep_1	High	Unambiguous	[K].MPFPIDQDFYVSPTFQDLLNR.[T]	1xHexNAc(2)Hex(6) [N20]	2.28111e-05	2.944e-08	1	1	1	1	P51688	P51688 [394-414]		0	3921.7	21	FALSE	Glycoprotein	7.18	20255014		Peak Found	HexNAc(2)Hex(6)	0	394	High	8.26	560.4	377.3	377.3	5.46933e-09	2.63253e-10	0	0	3.44328e-07	1.57805e-08	0	0	79.29
Rep_1	High	Unambiguous	[K].MPSQAPTGNFYPQPLLNSSMCLEDSR.[Y]	1xCarbamidomethyl [C21]; 1xHexNAc(2)Hex(8) [N17]	2.67356e-06	2.944e-08	1	1	1	4	O75882	O75882 [1027-1052]		0	4642.91	26	FALSE	Glycoprotein		1.61087e+06		Peak Found	HexNAc(2)Hex(8)	1	1027	High	12.6	670	501.9	144.1	2.53393e-13	2.16337e-14	0	0	1.59526e-11	1.3337e-12	0	0	53.77
Rep_1	High	Unambiguous	[R].MQGASRLPNSTIYVVEPGYLGFTVHPGDR.[W]	1xDeamidated [Q2]; 1xOxidation [M1]; 1xHexNAc(2)Hex(3) [N9]	1.45924e-05	2.944e-08	1	1	1	3	Q8TEM1	Q8TEM1 [329-357]		1	4070.88	29	FALSE	Glycoprotein	4.47	425298272		High	HexNAc(2)Hex(3)	1	329	High	9.03	550.5	396.9	396.9	9.32292e-10	4.94334e-11	0	0	5.86936e-08	3.10389e-09	0	0	56.28
Rep_1	High	Unambiguous	[K].MSNITFLNFDPPIEEFHQYYQHIVTTLVK.[G]	1xDeamidated [Q18]; 1xOxidation [M1]; 1xHexNAc(2)Hex(3) [N3]	7.90867e-05	2.944e-08	1	1	1	1	Q9UHG3	Q9UHG3 [321-349]		0	4434.05	29	FALSE	Glycoprotein	44.63	48414244		High	HexNAc(2)Hex(3)	1	321	High	6.39	407.8	261.6	0	4.06397e-07	2.21951e-08	0	0	2.55846e-05	3.44005e-05	3.30531e-05	5.90877e-05	92.49
Rep_1	High	Unambiguous	[K].MSNITFLNFDPPIEEFHQYYQHIVTTLVK.[G]	1xDeamidated [N8]; 1xHexNAc(2)Hex(5) [N3]	4.11755e-05	2.944e-08	1	1	1	1	Q9UHG3	Q9UHG3 [321-349]		0	4742.16	29	FALSE	Glycoprotein	103.03	2923887		Peak Found	HexNAc(2)Hex(5)	1	321	High	7.33	448.3	321.2	105.1	4.66677e-08	2.49346e-09	0	0	2.93801e-06	1.52454e-07	0	0	93.49
Rep_1	High	Unambiguous	[K].MSNITFLNFDPPIEEFHQYYQHIVTTLVK.[G]	1xHexNAc(2)Hex(6) [N3]	8.4612e-08	2.944e-08	1	1	1	9	Q9UHG3	Q9UHG3 [321-349]		0	4903.23	29	FALSE	Glycoprotein	17.75	1.03814e+09		High	HexNAc(2)Hex(6)	0	321	High	24.67	1263.9	988.8	276.1	2.12096e-25	2.21412e-26	0	0	1.33528e-23	1.40571e-24	0	0	93.89
Rep_1	High	Unambiguous	[K].MSNITFLNFDPPIEEFHQYYQHIVTTLVK.[G]	1xDeamidated [N/Q]; 1xHexNAc(2)Hex(6) [N3]	2.78444e-06	2.944e-08	1	1	2	2	Q9UHG3	Q9UHG3 [321-349]		0	4904.22	29	FALSE	Glycoprotein			No Quan Values	High	HexNAc(2)Hex(6)	1	321	High	12.5	652	472.6	15.5	3.18584e-13	2.55581e-14	0	0	2.00569e-11	1.57632e-12	0	0
Rep_1	High	Unambiguous	[K].MSNITFLNFDPPIEEFHQYYQHIVTTLVK.[G]	1xOxidation [M1]; 1xHexNAc(2)Hex(6) [N3]	7.42288e-08	2.944e-08	1	1	1	5	Q9UHG3	Q9UHG3 [321-349]		0	4919.23	29	FALSE	Glycoprotein	86.43	203974367		High	HexNAc(2)Hex(6)	0	321	High	25.31	1278.7	1073.7	251.6	4.8944e-26	4.97956e-27	0	0	3.08133e-24	3.13499e-25	0	0	93.35
Rep_1	High	Unambiguous	[K].MSNITFLNFDPPIEEFHQYYQHIVTTLVK.[G]	1xDeamidated [N/Q]; 1xOxidation [M1]; 1xHexNAc(2)Hex(6) [N3]	1.98573e-05	2.944e-08	1	1	2	3	Q9UHG3	Q9UHG3 [321-349]		0	4920.21	29	FALSE	Glycoprotein	61.1	2.54122e+07		High	HexNAc(2)Hex(6)	-1	321	High	8.49	492.9	398.3	18.8	3.20465e-09	1.53194e-10	0	0	2.01753e-07	9.31643e-09	0	0	93.41
Rep_1	High	Unambiguous	[K].MSNITFLNFDPPIEEFHQYYQHIVTTLVK.[G]	1xOxidation [M1]; 1xHexNAc(3)Hex(5) [N3]	0.000104662	2.944e-08	1	1	1	4	Q9UHG3	Q9UHG3 [321-349]		0	4960.25	29	FALSE	Glycoprotein	29.45	243456604		High	HexNAc(3)Hex(5)	0	321	High	6.01	480.3	174.8	81.6	9.84193e-07	5.23074e-08	0	0	6.19573e-05	6.39952e-05	6.29571e-05	0.000226168	93.98
Rep_1	High	Unambiguous	[R].MSVINFECNK.[T]	1xCarbamidomethyl [C8]; 1xHexNAc(4)Hex(5)Fuc(3)NeuAc(1) [N9]	3.99795e-05	2.944e-08	1	1	1	5	P11717	P11717 [427-436]		0	3593.42	10	FALSE	Glycoprotein	20.36	1234771		Peak Found	HexNAc(4)Hex(5)Fuc(3)NeuAc(1)	0	427	High	7.38	551.5	334.5	323.3	4.2128e-08	2.27706e-09	0	0	2.65222e-06	1.38859e-07	0	0	41.44
Rep_1	High	Unambiguous	[R].MHIFQNGSLVIHDVAPEDSGR.[Y]	1xDeamidated [Q5]; 1xHexNAc(2)Hex(6) [N6]	8.67885e-07	2.944e-08	1	1	1	11	Q13308	Q13308 [641-661]		0	3701.59	21	FALSE	Glycoprotein	122.26	66378760		High	HexNAc(2)Hex(6)	0	641	High	15.68	874.1	718.1	406.7	2.07442e-16	2.1765e-17	0	0	1.30597e-14	1.36226e-15	0	0	36.23
Rep_1	High	Unambiguous	[R].MATPLLMQALPMGALPQGPMQNATK.[Y]	1xHexNAc(2)Hex(6) [N22]	6.19336e-07	2.944e-08	1	1	1	14	P04233	P04233 [109-133]		0	3988.8	25	FALSE	Glycoprotein	65.63	75697507		High	HexNAc(2)Hex(6)	0	109	High	16.75	863	710.1	220.7	1.78697e-17	1.8793e-18	0	0	1.12501e-15	1.17346e-16	0	0	68.64
Rep_1	High	Unambiguous	[R].MATPLLMQALPMGALPQGPMQNATK.[Y]	1xOxidation [M]; 1xHexNAc(2)Hex(6) [N22]	6.13916e-07	2.944e-08	1	1	4	30	P04233	P04233 [109-133]		0	4004.8	25	FALSE	Glycoprotein	18.05	55988813		Peak Found	HexNAc(2)Hex(6)	0	109	High	16.78	888.8	755.6	171.9	1.67274e-17	1.59821e-18	0	0	1.0531e-15	9.94722e-17	0	0	65.07
Rep_1	High	Unambiguous	[R].MATPLLMQALPMGALPQGPMQNATK.[Y]	1xDeamidated [Q]; 1xOxidation [M12]; 1xHexNAc(2)Hex(6) [N22]	1.05471e-05	2.944e-08	1	1	2	4	P04233	P04233 [109-133]		0	4005.78	25	FALSE	Glycoprotein	46.46	4905377		Peak Found	HexNAc(2)Hex(6)	1	109	High	9.63	570.6	400.3	14.7	2.35287e-10	1.32959e-11	0	0	1.48128e-08	8.19426e-10	0	0	61.22
Rep_1	High	Unambiguous	[R].MATPLLMQALPMGALPQGPMQNATK.[Y]	1xOxidation [M]; 1xHexNAc(3)Hex(5) [N22]	4.41778e-05	2.944e-08	1	1	2	13	P04233	P04233 [109-133]		0	4045.82	25	FALSE	Glycoprotein	13.73	2.1539e+08		High	HexNAc(3)Hex(5)	1	109	High	7.23	470	224.1	49.2	5.94763e-08	3.23901e-09	0	0	3.74439e-06	1.24702e-05	1.23279e-05	6.56987e-05	54.98
Rep_1	High	Unambiguous	[R].MATPLLMQALPMGALPQGPMQNATK.[Y]	1xHexNAc(2)Hex(9) [N22]	3.3992e-06	2.944e-08	1	1	1	9	P04233	P04233 [109-133]		0	4474.96	25	FALSE	Glycoprotein	78.19	7.66811e+06		Peak Found	HexNAc(2)Hex(9)	0	109	High	12.02	647.4	540.6	167.2	9.55637e-13	6.25173e-14	0	0	6.01633e-11	3.75768e-12	0	0	68.04
Rep_1	High	Unambiguous	[K].MCPQNTSIPIR.[G]	1xCarbamidomethyl [C2]; 1xHexNAc(4)Hex(5)Fuc(1)NeuAc(1) [N5]	1.98077e-06	2.944e-08	1	1	1	2	Q5T601	Q5T601 [451-461]		0	3376.38	11	FALSE	Glycoprotein		896798		Peak Found	HexNAc(4)Hex(5)Fuc(1)NeuAc(1)	0	451	High	13.35	704.9	431.4	431.4	4.41925e-14	3.8052e-15	0	0	2.78219e-12	2.37963e-13	0	0	25.89
Rep_1	High	Unambiguous	[K].MDKSDAVSHTGNYTCEVTELTR.[E]	1xCarbamidomethyl [C15]; 1xHexNAc(2)Hex(7) [N12]	3.46845e-07	2.944e-08	1	1	1	6	Q08722	Q08722 [100-121]		1	4054.65	22	FALSE	Glycoprotein	71.96	9066967		High	HexNAc(2)Hex(7)	0	100	High	18.75	989.5	518.9	518.9	1.78335e-19	2.1296e-20	0	0	1.12273e-17	1.33736e-18	0	0	28.58
Rep_1	High	Unambiguous	[K].MDKSDAVSHTGNYTCEVTELTR.[E]	1xCarbamidomethyl [C15]; 1xHexNAc(2)Hex(8) [N12]	1.20823e-07	2.944e-08	1	1	1	6	Q08722	Q08722 [100-121]		1	4216.7	22	FALSE	Glycoprotein	62.64	7874636		Peak Found	HexNAc(2)Hex(8)	0	100	High	23.02	1166.2	560.7	560.7	9.53698e-24	8.58616e-25	0	0	6.00412e-22	5.40723e-23	0	0	28.84
Rep_1	High	Unambiguous	[R].MATPLLMQALPMGALPQGPMQNATK.[Y]	1xHexNAc(2)Hex(5) [N22]	1.70669e-06	2.944e-08	1	1	1	7	P04233	P04233 [109-133]		0	3826.75	25	FALSE	Glycoprotein	19.32	2.99359e+07		High	HexNAc(2)Hex(5)	0	109	High	13.75	729.1	593.1	203.4	1.78697e-14	1.51489e-15	0	0	1.12501e-12	9.35458e-14	0	0	68.47
Rep_1	High	Unambiguous	[R].IYSNHSALESLALIPLQAPLK.[T]	1xHexNAc(2)Hex(8) [N4]	3.0485e-07	2.944e-08	1	1	1	19	P55058	P55058 [395-415]		0	3980.86	21	FALSE	Glycoprotein	36.36	8.96094e+07		High	HexNAc(2)Hex(8)	0	395	High	19.23	1018.9	858.9	858.9	5.94683e-20	5.40789e-21	0	0	3.7439e-18	3.34687e-19	0	0	62.97
Rep_1	High	Unambiguous	[R].IYSNHSALESLALIPLQAPLK.[T]	1xHexNAc(2)Hex(9) [N4]	2.05136e-07	2.944e-08	1	1	1	26	P55058	P55058 [395-415]		0	4142.91	21	FALSE	Glycoprotein	131.69	1.48347e+07		High	HexNAc(2)Hex(9)	0	395	High	20.77	1059	888	463.7	1.71079e-21	1.87075e-22	0	0	1.07705e-19	1.18487e-20	0	0	62.93
Rep_1	High	Unambiguous	[R].IYSNHSALESLALIPLQAPLK.[T]	1xHexNAc(2)Hex(10) [N4]	2.48245e-07	2.944e-08	1	1	1	16	P55058	P55058 [395-415]		0	4304.97	21	FALSE	Glycoprotein	50.4	7.33082e+06		Peak Found	HexNAc(2)Hex(10)	0	395	High	20.01	1028.4	876.6	450.3	9.77373e-21	1.03883e-21	0	0	6.15317e-19	6.59487e-20	0	0	64.07
Rep_1	High	Unambiguous	[R].IYSNHSALESLALIPLQAPLK.[T]	1xHexNAc(4)Hex(5)Fuc(1)NeuAc(1) [N4]	2.05893e-06	2.944e-08	1	1	1	9	P55058	P55058 [395-415]		0	4338.02	21	FALSE	Glycoprotein	10.99	9.3876e+06		Peak Found	HexNAc(4)Hex(5)Fuc(1)NeuAc(1)	0	395	High	13.25	729.5	512.6	39.7	5.56789e-14	4.46342e-15	0	0	3.50533e-12	2.78155e-13	0	0	68.85
Rep_1	High	Unambiguous	[R].IYSNHSALESLALIPLQAPLK.[T]	1xHexNAc(4)Hex(5)Fuc(2)NeuAc(1) [N4]	7.65609e-06	2.944e-08	1	1	1	1	P55058	P55058 [395-415]		0	4484.07	21	FALSE	Glycoprotein		2245550		Peak Found	HexNAc(4)Hex(5)Fuc(2)NeuAc(1)	0	395	High	10.25	580.8	415.3	18.3	5.56789e-11	2.70336e-12	0	0	3.50533e-09	1.62553e-10	0	0	68.19
Rep_1	High	Unambiguous	[R].IYSNHSALESLALIPLQAPLK.[T]	1xHexNAc(5)Hex(4)Fuc(1)NeuAc(2) [N4]	3.08127e-05	2.944e-08	1	1	1	2	P55058	P55058 [395-415]		0	4670.14	21	FALSE	Glycoprotein		4.15977e+06		Peak Found	HexNAc(5)Hex(4)Fuc(1)NeuAc(2)	1	395	High	7.78	519.1	273.1	64.8	1.67116e-08	8.58778e-10	0	0	1.0521e-06	5.15292e-08	0	0	75.08
Rep_1	High	Unambiguous	[R].IYSNHSALESLALIPLQAPLK.[T]	1xHexNAc(5)Hex(6)Fuc(1)NeuAc(2) [N4]	3.19564e-05	2.944e-08	1	1	1	6	P55058	P55058 [395-415]		0	4994.24	21	FALSE	Glycoprotein	52.43	2.95587e+07		Peak Found	HexNAc(5)Hex(6)Fuc(1)NeuAc(2)	0	395	High	7.72	470	336	11	1.90638e-08	9.94321e-10	0	0	1.20018e-06	5.97758e-08	0	0	74.18
Rep_1	High	Unambiguous	[K].LYWISSGNHTINR.[C]	1xHexNAc(2)Hex(5) [N8]	1.72677e-06	2.944e-08	1	1	1	3	Q07954	Q07954 [1756-1768]		0	2777.21	13	FALSE	Glycoprotein	15.78	112751576		Peak Found	HexNAc(2)Hex(5)	0	1756	High	13.72	731	450.6	450.6	1.92051e-14	1.79844e-15	0	0	1.20908e-12	1.11497e-13	0	0	25.94
Rep_1	High	Unambiguous	[K].LYWISSGNHTINR.[C]	1xHexNAc(2)Hex(6) [N8]	8.58433e-07	2.944e-08	1	1	1	8	Q07954	Q07954 [1756-1768]		0	2939.27	13	FALSE	Glycoprotein	4.76	304957353		High	HexNAc(2)Hex(6)	0	1756	High	15.72	817.7	467.3	467.3	1.92051e-16	1.89953e-17	0	0	1.20908e-14	1.18525e-15	0	0	25.38
Rep_1	High	Unambiguous	[K].LYWISSGNHTINR.[C]	1xHexNAc(2)Hex(7) [N8]	1.31065e-06	2.944e-08	1	1	1	8	Q07954	Q07954 [1756-1768]		0	3101.32	13	FALSE	Glycoprotein	25.76	144128326		High	HexNAc(2)Hex(7)	0	1756	High	14.47	753.3	407.7	407.7	3.36166e-15	3.21396e-16	0	0	2.11637e-13	2.02622e-14	0	0	25.21
Rep_1	High	Unambiguous	[K].LYWISSGNHTINR.[C]	1xHexNAc(2)Hex(8) [N8]	1.31065e-06	2.944e-08	1	1	1	8	Q07954	Q07954 [1756-1768]		0	3263.37	13	FALSE	Glycoprotein	44.93	2.45251e+07		High	HexNAc(2)Hex(8)	0	1756	High	14.47	780.1	425.3	425.3	3.36166e-15	3.19592e-16	0	0	2.11637e-13	2.01475e-14	0	0	25.56
Rep_1	High	Unambiguous	[K].LYWISSGNHTINR.[C]	1xHexNAc(2)Hex(9) [N8]	1.2032e-06	2.944e-08	1	1	1	9	Q07954	Q07954 [1756-1768]		0	3425.43	13	FALSE	Glycoprotein	80.25	6980139		Peak Found	HexNAc(2)Hex(9)	0	1756	High	14.72	756.8	421	421	1.92051e-15	1.83268e-16	0	0	1.20908e-13	1.1428e-14	0	0	25.28
Rep_1	High	Unambiguous	[K].MAAALNATGRPIAFSCSWPAYEGGLPPR.[V]	1xCarbamidomethyl [C16]; 1xHexNAc(2)Hex(7) [N6]	3.37232e-06	2.944e-08	1	1	1	3	P17050	P17050 [172-199]		0	4501.98	28	FALSE	Glycoprotein	103.28	41013426		High	HexNAc(2)Hex(7)	1	172	High	12.04	646.8	452.1	315.5	9.15497e-13	5.96505e-14	0	0	5.76363e-11	3.6166e-12	0	0	53.72
Rep_1	High	Unambiguous	[R].MATPLLMQALPMGALPQGPMQNATK.[Y]	1xHexNAc(2)Hex(4) [N22]	1.64958e-06	2.944e-08	1	1	1	3	P04233	P04233 [109-133]		0	3664.7	25	FALSE	Glycoprotein	45.59	2.6362e+06		Peak Found	HexNAc(2)Hex(4)	0	109	High	13.84	719.8	637.9	113.8	1.44763e-14	1.14218e-15	0	0	9.11373e-13	7.04141e-14	0	0	68.55
Rep_1	High	Unambiguous	[R].MHIFQNGSLVIHDVAPEDSGR.[Y]	1xHexNAc(2)Hex(6) [N6]	1.03196e-07	2.944e-08	1	1	1	15	Q13308	Q13308 [641-661]		0	3700.61	21	FALSE	Glycoprotein	15.09	7.18031e+08		High	HexNAc(2)Hex(6)	0	641	High	23.74	1244.3	970	696.6	1.82762e-24	1.8112e-25	0	0	1.1506e-22	1.14394e-23	0	0	37.13
Rep_1	High	Unambiguous	[K].MDKSDAVSHTGNYTCEVTELTR.[E]	1xCarbamidomethyl [C15]; 1xHexNAc(3)Hex(5)Fuc(1)NeuAc(1) [N12]	4.26669e-05	2.944e-08	1	1	1	2	Q08722	Q08722 [100-121]		1	4370.78	22	FALSE	Glycoprotein	82.09	11748350		Peak Found	HexNAc(3)Hex(5)Fuc(1)NeuAc(1)	1	100	High	7.28	536.2	198.4	198.4	5.27709e-08	2.83859e-09	0	0	3.32225e-06	1.24702e-05	1.24256e-05	6.62515e-05	30.96
Rep_1	High	Unambiguous	[R].MDPPCTNTTAASTYLNNPYVR.[K]	1xCarbamidomethyl [C5]; 1xHexNAc(2)Hex(3) [N7]	6.38661e-07	2.944e-08	1	1	1	2	P10619	P10619 [327-347]		0	3278.4	21	FALSE	Glycoprotein	2.53	69838712		High	HexNAc(2)Hex(3)	0	327	High	16.65	851.7	728.1	380.9	2.24901e-17	2.37227e-18	0	0	1.4159e-15	1.4846e-16	0	0	40.44
Rep_1	High	Unambiguous	[K].MEAVQKINYTVPQSGTFK.[I]	1xHexNAc(4)Hex(5)Fuc(1)NeuAc(2) [N8]	3.88941e-06	2.944e-08	1	1	1	7	Q6YHK3	Q6YHK3 [412-429]		1	4391.87	18	FALSE	Glycoprotein	135.34	464970		Peak Found	HexNAc(4)Hex(5)Fuc(1)NeuAc(2)	0	412	High	11.71	601.1	395.8	9.2	1.9603e-12	1.45339e-13	0	0	1.23413e-10	8.84203e-12	0	0	40.91
Rep_1	High	Unambiguous	[R].MELSMGPIQANHTGTGLLLTLQPEQK.[F]	1xHexNAc(2)Hex(8) [N11]	7.78207e-07	2.944e-08	1	1	1	3	P04062	P04062 [88-113]		0	4510.02	26	FALSE	Glycoprotein	42.84	11726413		Peak Found	HexNAc(2)Hex(8)	0	88	High	16.02	812.9	463.3	134.2	9.55637e-17	8.30167e-18	0	0	6.01633e-15	5.07718e-16	0	0	57.56
Rep_1	High	Unambiguous	[K].MEMPSTPQQLQNLTEDIR.[E]	1xHexNAc(2)Hex(6) [N12]	3.72706e-07	2.944e-08	1	1	1	5	P07942	P07942 [1531-1548]		0	3509.49	18	FALSE	Glycoprotein	41	7083844		Peak Found	HexNAc(2)Hex(6)	0	1531	High	18.49	992.9	768.9	439.4	3.24972e-19	3.57921e-20	0	0	2.0459e-17	2.22895e-18	0	0	53.23
Rep_1	High	Unambiguous	[K].MEMPSTPQQLQNLTEDIRER.[V]	1xHexNAc(2)Hex(5) [N12]	9.37832e-07	2.944e-08	1	1	1	8	P07942	P07942 [1531-1550]		1	3632.58	20	FALSE	Glycoprotein	15.45	188348440		High	HexNAc(2)Hex(5)	0	1531	High	15.45	823.1	555.3	467.3	3.56269e-16	3.58188e-17	0	0	2.24294e-14	2.25298e-15	0	0	48.58
Rep_1	High	Unambiguous	[K].MEMPSTPQQLQNLTEDIRER.[V]	1xHexNAc(2)Hex(6) [N12]	2.42436e-06	2.944e-08	1	1	1	19	P07942	P07942 [1531-1550]		1	3794.64	20	FALSE	Glycoprotein	19.12	601176542		High	HexNAc(2)Hex(6)	0	1531	High	12.84	654.5	497.7	359.1	1.4493e-13	1.07285e-14	0	0	9.12425e-12	6.53855e-13	0	0	48.47
Rep_1	High	Unambiguous	[R].MHIFQNGSLVIHDVAPEDSGR.[Y]	1xHexNAc(2)Hex(5) [N6]	1.39896e-07	2.944e-08	1	1	1	5	Q13308	Q13308 [641-661]		0	3538.55	21	FALSE	Glycoprotein	16.91	88266472		High	HexNAc(2)Hex(5)	0	641	High	22.37	1172.7	804	653.6	4.23541e-23	3.79123e-24	0	0	2.66645e-21	2.35337e-22	0	0	38.72
Rep_1	High	Unambiguous	[R].MDPPCTNTTAASTYLNNPYVR.[K]	1xCarbamidomethyl [C5]; 1xHexNAc(2)Hex(4) [N7]	4.41166e-07	2.944e-08	1	1	1	9	P10619	P10619 [327-347]		0	3440.45	21	FALSE	Glycoprotein	11.47	1.55675e+08		High	HexNAc(2)Hex(4)	0	327	High	17.89	905.1	817.8	382.7	1.28486e-18	1.29271e-19	0	0	8.08899e-17	8.049e-18	0	0	41.21
[truncated: 18,412 more rows]
