# Supplementary material for: Metal Ion-Enhanced ZIC-cHILIC StageTip for N-Glycoproteomic and Phosphoproteomic Profiling in EGFR-Mutated Lung Cancer Cells
Source: Mol Cell Proteomics. 2025 Mar 26;24(6):100957. doi: 10.1016/j.mcpro.2025.100957 (PMC12289526; doi:10.1016/j.mcpro.2025.100957)
Supplement: Table S8 [file mmc8.xlsx]

## Sheet: 工作表1
Supplementary Table S8. Summary of differentially expressed N-glycopeptides and phosphopeptides across the 4 NSCLC cell lines harboring different EGFR mutations.
Name	Group	Master Protein Accessions	modification site	No. Phosphosite or glycan composition	Annotated Protein category	Note	Quan	Count. fold change	Count P-value	L68/PC9	H1975/ H3255	PC9/ H3255	CL68/ H1975	CL68vsPC9	H1975vsH3255	PC9vsH3255	CL68vsH1975	CL68	H1975	H3255	PC9	CL68.1	CL68.2	CL68.3	H1975.1	H1975.2	H1975.3	H3255.1	H3255.2	H3255.3	PC9.1	PC9.2	PC9.3	Positions in Master Proteins	Modifications in Master Proteins	Master Protein Descriptions	Annotated Sequence	Modifications	Modification Pattern	# Isoforms	# Protein Groups	# Proteins	# PSMs	# Missed Cleavages	Theo. MH+ [Da]	Sequence Length
A0AVK6_S358	PP	A0AVK6	S358	1		PP	3	3	1	-10	-0.625356	-2.30945	-10	NA	0.160731	0.0290027	NA		25.3597	25.9851	23.6756				33267092	37416680	58486176	75970544	44927244	78358600	13439339	19546392	7211708	A0AVK6 [345-371]	A0AVK6 1xPhospho [S358(95.4)]	Transcription factor E2F8 [OS=Homo sapiens]	[K].WTGPEISPNTSGSSPVIHFTPSDLEVR.[R]	1xPhospho [S14(95.4)]	-------------*-------------	2	1	1	2	0	2990.39	27
A0FGR8_S693	PP	A0FGR8	S693	1		PP	2	3	1	-10	-10	-1.56932	0	NA	NA	0.0137122	NA			28.3441	26.7748							3.84337e+08	268000416	369889344	143561480	87051800	113844508	A0FGR8 [688-719]	A0FGR8 1xPhospho [S693(98.6)]	Extended synaptotagmin-2 [OS=Homo sapiens]	[K].SHMSGSPGPGGSNTAPSTPVIGGSDKPGMEEK.[A]	1xPhospho [S6(98.4)]	-----*--------------------------	5	1	1	10	0	3133.36	32
A0FGR8_S736	PP	A0FGR8	S736	1		PP	4	4	2	-2.47488	-2.91757	-2.09225	-1.64956	0.180887	0.021042	0.0153372	0.125816	22.8009	24.4504	27.368	25.2757		7205047	7409070	18219220	15463043	35092852	163568144	135895424	220180896	54806548	59327340	7730146	A0FGR8 [736-770]	A0FGR8 1xPhospho [S736]	Extended synaptotagmin-2 [OS=Homo sapiens]	[R].SSSSLLASPGHISVKEPTPSIASDISLPIATQELR.[Q]	1xPhospho [S1]	*----------------------------------	5	1	1	1	1	3668.88	35
A0FGR8_S748	PP	A0FGR8	S748	1		PP	4	4	2	-2.47488	-2.91757	-2.09225	-1.64956	0.180887	0.021042	0.0153372	0.125816	22.8009	24.4504	27.368	25.2757		7205047	7409070	18219220	15463043	35092852	163568144	135895424	220180896	54806548	59327340	7730146	A0FGR8 [736-770]	A0FGR8 1xPhospho [S748(97.9)]	Extended synaptotagmin-2 [OS=Homo sapiens]	[R].SSSSLLASPGHISVKEPTPSIASDISLPIATQELR.[Q]	1xPhospho [S13(99.9)]	------------*----------------------	5	1	1	10	1	3668.88	35
A0FGR8_S755	PP	A0FGR8	S755	1		PP	4	2	1	-0.835935	-2.69135	-0.673375	1.18204	0.244353	0.0183042	0.0864701	0.366218	23.9669	22.7848	25.4762	24.8028	32195226	7624064	9369524	6485856	7.96672e+06		55489868	36228400	48309360	27516952	29540992	30744730	A0FGR8 [751-770]	A0FGR8 1xPhospho [S755(95.8)]	Extended synaptotagmin-2 [OS=Homo sapiens]	[K].EPTPSIASDISLPIATQELR.[Q]	1xPhospho [S5(95.8)]	----*---------------	5	1	1	2	0	2218.1	20
A0FGR8_S758	PP	A0FGR8	S758	1		PP	4	3	2	-1.82943	-2.98288	-2.13745	-0.984009	0.211316	0.0147757	0.0113348	0.282555	24.2286	25.2126	28.1955	26.0581	15477625	13223129	30274220	39852848	15463043	61333892	313764256	234323392	374099440	93639164	101830332	1.41259e+07	A0FGR8 [736-770]	A0FGR8 1xPhospho [S758(100)]	Extended synaptotagmin-2 [OS=Homo sapiens]	[R].SSSSLLASPGHISVKEPTPSIASDISLPIATQELR.[Q]	1xPhospho [S23(95)]	----------------------*------------	5	1	1	10	1	3668.88	35
A0FGR8_S761	PP	A0FGR8	S761	1		PP	4	2	2	-1.95682	-2.56903	-0.580848	0.0313664	0.00370927	0.0182982	0.119879	0.954207	22.674	22.6427	25.2117	24.6309	10578903	4.3602e+06	5.13735e+06	8.88334e+06	6.24117e+06	4520159	44318907	2.88338e+07	43421014	24161164	27003557	2.6773e+07	A0FGR8 [751-770]	A0FGR8 1xPhospho [S761(100)]	Extended synaptotagmin-2 [OS=Homo sapiens]	[K].EPTPSIASDISLPIATQELR.[Q]	1xPhospho [S11(95.4)]	----------*---------	5	1	1	9	0	2218.1	20
A0FGR8_T753	PP	A0FGR8	T753	1		PP	4	2	2	-1.54204	-2.3314	-0.530243	0.259112	0.00810397	0.024221	0.145572	0.644501	22.674	22.4149	24.7463	24.2161	10578903	4.3602e+06	5.13735e+06	7.2506e+06	5005169	4520159	32754970	20412204	31264996	16909734	20280942	21273362	A0FGR8 [751-770]	A0FGR8 1xPhospho [T753(100)]	Extended synaptotagmin-2 [OS=Homo sapiens]	[K].EPTPSIASDISLPIATQELR.[Q]	1xPhospho [T3(99)]	--*-----------------	5	1	1	5	0	2218.1	20
A1L170_S258	PP	A1L170	S258	1		PP	4	1	4	-0.495092	-0.846671	0.826318	1.1779	0.00815025	0.0311062	0.00380798	0.0126219	23.8651	22.6872	23.5339	24.3602		14887370	15672362	5.39863e+06	5742032	9120223	13544714	9863214	13028156	19962996	21970828	22672980	A1L170 [256-272]	A1L170 1xPhospho [S258(98.1)]	Uncharacterized protein C1orf226 [OS=Homo sapiens]	[R].TSSLDNEGPHPDLLSFE.[-]	1xPhospho [S3(98.1)]	--*--------------	2	1	1	2	0	1937.82	17
A1L390_S1040	PP	A1L390	S1040	1		PP	4	2	1	0.257	-1.3644	-1.59303	0.0283652	0.475496	0.0891921	0.00283436	0.974177	23.018	22.9897	24.3541	22.761		8629439	8.35876e+06	3.54079e+06	4.07037e+06	17375016	24414386	19566988	20350318	6995581	9916333	4412339	A1L390 [1037-1051]	A1L390 1xPhospho [S1040(100)]	Pleckstrin homology domain-containing family G member 3 [OS=Homo sapiens]	[R].SPLSPTETFSWPDVR.[E]	1xPhospho [S4(99)]	---*-----------	2	1	1	6	0	1798.8	15
A1L390_S1081	PP	A1L390	S1081	1		PP	4	4	0	2.94649	-1.59658	-2.15433	2.38874	0.0930983	NA	0.240663	NA	25.6032	23.2145	24.8111	22.6568		42590942	59356450		9733351		30398265	4.82777e+06	53082685	9359818		3.86513e+06	A1L390 [1079-1094]	A1L390 1xPhospho [S1081(100)]	Pleckstrin homology domain-containing family G member 3 [OS=Homo sapiens]	[R].SHSVPENMVEPPLSGR.[V]	1xDeamidated [N7];1xPhospho [S3(100)]	--*---*---------	1	1	1	3	0	1816.79	16
A1L390_S640	PP	A1L390	S640	1		PP	4	4	2	3.07453	-1.89342	-1.86955	3.0984	0.0341592	0.172226	0.177644	0.0299791	21.4437	18.3453	20.2387	18.3691	3.44778e+06	3.26918e+06	1839837	487566	27566.5	483949	736580	843272	2.13188e+06	501886	368621	145242	A1L390 [638-649]	A1L390 1xPhospho [S640(100)]	Pleckstrin homology domain-containing family G member 3 [OS=Homo sapiens]	[R].SSSVLSLEGSEK.[G]	1xPhospho [S3(100)]	--*---------	3	1	1	5	0	1302.58	12
A1L390_S643;S647	PP	A1L390	S643;S647	2		PP	3	3	1	1.24646	-10	-0.969007	10	0.186302	NA	0.0307619	NA	23.9943		23.7168	22.7478		13097287	20323760				12935966	12143589	16281194	4.52398e+06	9927119	6678351	A1L390 [638-653]	A1L390 2xPhospho [S643(100); S647(100)]	Pleckstrin homology domain-containing family G member 3 [OS=Homo sapiens]	[R].SSSVLSLEGSEKGLAR.[H]	2xPhospho [S6(100); S10(100)]	-----*---*------	1	1	1	3	1	1779.79	16
A1L390_S76	PP	A1L390	S76	1		PP	4	4	0	1.64989	-1.27903	-1.86791	1.06101	0.134938	0.172616	0.114371	0.216327	26.9689	25.9079	27.1869	25.319	5.39231e+07	1.60978e+08	1.79171e+08	3.92973e+07	7.52398e+07	7.43403e+07	7.86528e+07	1.48078e+08	231628953	4.26323e+07	7.29206e+07	10023476	A1L390 [73-81]	A1L390 1xPhospho [S76(100)]	Pleckstrin homology domain-containing family G member 3 [OS=Homo sapiens]	[K].GPLSPFNSR.[A]	1xPhospho [S4(100)]	---*-----	1	1	1	22	0	1054.47	9
A5PL33_S253	PP	A5PL33	S253	1		PP	4	2	2	0.831798	-1.10602	-1.09028	0.847539	0.338847	0.0201678	0.0191152	0.354815	23.5829	22.7353	23.8414	22.7511		9019327	16110304	6662810	8113964	6.17123e+06	16966428	15970037	12154370	8697635	8415675	4.06451e+06	A5PL33 [247-259]	A5PL33 1xPhospho [S253(100)]	Protein KRBA1 [OS=Homo sapiens]	[R].ADLGPGSPPWAVK.[T]	1xPhospho [S7(100)]	------*------	1	1	1	1	0	1374.65	13
A6NEL2_S106	PP	A6NEL2	S106	1		PP	4	4	2	3.36956	-2.43063	-1.72904	4.07115	0.328644	0.00783444	0.0387437	0.318843	21.7401	17.669	20.0996	18.3705	5.30634e+06		1.69939e+06		223445	193343	996268	1.08073e+06	1.29353e+06	466923	210898		A6NEL2 [91-108]	A6NEL2 1xPhospho [S106(100)]	Ankyrin repeat domain-containing protein SOWAHB [OS=Homo sapiens]	[R].EPPAAAPSAGGAAPCSPR.[G]	1xCarbamidomethyl [C15];1xPhospho [S16(100)]	--------------**--	1	1	1	2	0	1743.75	18
A6NEL2_S271	PP	A6NEL2	S271	1		PP	4	4	2	1.64857	-2.85284	-1.41031	3.0911	0.0844513	0.00108444	0.000955862	0.0550465	24.781	21.6899	24.5428	23.1325	18682140	27459850	40346464	2.45141e+06	4331018	3.36704e+06	26897919	23815522	22608490	1.12176e+07	9.2234e+06	7.14504e+06	A6NEL2 [270-282]	A6NEL2 1xPhospho [S271(100)]	Ankyrin repeat domain-containing protein SOWAHB [OS=Homo sapiens]	[R].ASPPALLPGPAPR.[G]	1xPhospho [S2(100)]	-*-----------	1	1	1	20	0	1323.68	13
A6NEL2_S740	PP	A6NEL2	S740	1		PP	4	4	2	2.67102	-1.66732	-2.53455	1.8038	0.0622699	0.0210761	0.0204856	0.0682594	25.8433	24.0395	25.7068	23.1723	87203748	43536606	49864228	8.63571e+06	12382893	30709998	69617404	49048474	45636872	1.33178e+07	8310713	6.7292e+06	A6NEL2 [728-745]	A6NEL2 1xPhospho [S740(98.4)]	Ankyrin repeat domain-containing protein SOWAHB [OS=Homo sapiens]	[R].GKPIFPVYPLVGSSSPTR.[K]	1xPhospho [S13(97)]	------------*-----	3	1	1	7	0	1982.01	18
A6NEL2_S742	PP	A6NEL2	S742	1		PP	4	4	4	1.82326	-1.86238	-2.19849	1.48715	0.000263027	0.0051167	0.0111094	0.00388749	24.7675	23.2804	25.1428	22.9443	30431140	26614962	28637022	6097473	12382893	12084240	43636032	32103948	35395288	9172560	8310713	6.7292e+06	A6NEL2 [728-745]	A6NEL2 1xPhospho [S742(98)]	Ankyrin repeat domain-containing protein SOWAHB [OS=Homo sapiens]	[R].GKPIFPVYPLVGSSSPTR.[K]	1xPhospho [S15(95.7)]	--------------*---	3	1	1	4	0	1982.01	18
A6NHR9_T736	PP	A6NHR9	T736	1		PP	4	2	1	0.756741	-1.05735	-0.642305	1.17178	0.244605	0.0661652	0.0258877	0.150254	24.5326	23.3608	24.4181	23.7758	36551008	17732368	18520788	8638650	12905162		23573850	21261082		11705665	17149846	14232318	A6NHR9 [726-742]	A6NHR9 1xPhospho [T736(100)]	Structural maintenance of chromosomes flexible hinge domain-containing protein 1 [OS=Homo sapiens]	[K].KGEAMQKLPGTSHGGSK.[K]	1xDeamidated [Q6];1xPhospho [T11(100)]	-----*----*------	1	1	1	3	2	1793.83	17
A6NKD9_S246	PP	A6NKD9	S246	1		PP	4	3	2	0.666059	-2.54621	-1.6236	1.58867	0.282301	0.00339413	0.0198297	0.0550866	26.3451	24.7564	27.3026	25.679	7.90666e+07	77229630	9.9429e+07	9.6451e+06	1.47997e+07	60578066	1.86561e+08	1.61883e+08	148173925	40015168	96381310	24768183	A6NKD9 [240-257]	A6NKD9 1xPhospho [S246(99.3)]	Coiled-coil domain-containing protein 85C [OS=Homo sapiens]	[K].AGATRRSLDDLSAPPHHR.[S]	1xPhospho [S7(98.9)]	------*-----------	2	1	1	18	2	2036.98	18
A7KAX9_S706	PP	A7KAX9	S706	1		PP	4	3	4	1.38464	-1.21177	-1.65758	0.938834	0.0194576	0.0483135	0.0412851	0.0330021	25.8153	24.8764	26.0882	24.4306		55251580	62833520	18311252	34926264	39161897	56949586	6.35433e+07	93524535	25819114	19405676		A7KAX9 [703-721]	A7KAX9 1xPhospho [S706(100)]	Rho GTPase-activating protein 32 [OS=Homo sapiens]	[R].SAKSEESLTSLHAVDGDSK.[L]	1xPhospho [S4(96.7)]	---*---------------	3	1	1	13	1	2040.91	19
A7KAX9_S892	PP	A7KAX9	S892	1		PP	4	2	1	0.61738	-1.21437	-1.07741	0.754342	0.230162	0.039427	0.0523387	0.18143	25.9175	25.1632	26.3776	25.3002	3.78434e+07	7.06616e+07	8.16371e+07	2.694e+07	3.39953e+07	5.17841e+07	101520177	6.17393e+07	9.82944e+07	5.14029e+07	4.04593e+07	3.20827e+07	A7KAX9 [887-894]	A7KAX9 1xPhospho [S892(100)]	Rho GTPase-activating protein 32 [OS=Homo sapiens]	[K].VVYAFSPK.[I]	1xPhospho [S6(100)]	-----*--	1	1	1	27	0	990.47	8
C9JLW8_S18	PP	C9JLW8	S18	1		PP	4	2	1	1.66668	0.0623242	-1.67692	-0.0725646	0.111341	0.8691	0.0251234	0.890316	27.2963	27.3688	27.3065	25.6296	78277512	187854304	228306592	101562744	198754128	219626832	132806208	168251376	196902896	89540680	61994080	4202256	C9JLW8 [16-38]	C9JLW8 1xPhospho [S18(96.3)]	Mapk-regulated corepressor-interacting protein 1 [OS=Homo sapiens]	[R].TSSPRSPPSSSEIFTPAHEENVR.[F]	1xPhospho [S3(95.5)]	--*--------------------	2	1	1	4	1	2592.17	23
O00151_S130	PP	O00151	S130	1		PP	4	3	2	1.36508	-1.07692	0.128601	2.5706	0.0271104	0.0980536	0.285817	0.00589055	25.75	23.1794	24.2563	24.3849	62233538	4.39631e+07	6.31017e+07	9.36182e+06	1.5921e+07	3215798	19869988	1.89398e+07	2.13089e+07	24411154	2.10803e+07	2.02323e+07	O00151 [123-138]	O00151 1xPhospho [S130(100)]	PDZ and LIM domain protein 1 [OS=Homo sapiens]	[R].SAMPFTASPASSTTAR.[V]	1xOxidation [M3];1xPhospho [S8(100)]	--*----*--------	2	1	1	14	0	1678.71	16
O00178_S24	PP	O00178	S24	1		PP	4	3	2	1.04496	0.923686	1.4882	1.60947	0.0388288	0.399516	0.158419	0.00420961	25.8123	24.2028	23.2791	24.7673		59817580	58022200	20750286	17867904		3.40211e+06	16955872		15903315	35911160	33853656	O00178 [8-30]	O00178 1xPhospho [S24(97.2)]	GTP-binding protein 1 [OS=Homo sapiens]	[R].SAMDSPVPASMFAPEPSSPGAAR.[A]	1xOxidation [M11];1xPhospho [S17(97.2)]	----------*-----*------	5	1	1	1	0	2356	23
O00178_S25	PP	O00178	S25	1		PP	4	2	1	0.649784	0.726704	1.203	1.12608	0.429311	0.0624246	0.0187436	0.277847	25.9753	24.8492	24.1225	25.3255	1.82674e+07	81959122	9.76802e+07	2.75269e+07	3.65852e+07	2.65608e+07	2.22052e+07	2.10803e+07	1.15066e+07	3.44195e+07	5.0816e+07	4.09055e+07	O00178 [8-30]	O00178 1xPhospho [S25(98.8)]	GTP-binding protein 1 [OS=Homo sapiens]	[R].SAMDSPVPASMFAPEPSSPGAAR.[A]	1xOxidation [M11];1xPhospho [S18(100)]	----------*------*-----	5	1	1	25	0	2356	23
O00178_S8;S25	PP	O00178	S8;S25	2		PP	3	3	1	1.7405	-10	0.335566	10	0.0161462	NA	0.398717	NA	24.2196		22.1435	22.4791		18450736	20620210				4.1408e+06	3.03991e+06	6718373	6467371	4.65482e+06	6416677	O00178 [8-30]	O00178 2xPhospho [S8(100); S25(98.6)]	GTP-binding protein 1 [OS=Homo sapiens]	[R].SAMDSPVPASMFAPEPSSPGAAR.[A]	2xPhospho [S1(100); S18(98.6)]	*----------------*-----	2	1	1	2	0	2419.97	23
O00192_T642	PP	O00192	T642	1		PP	4	3	1	0.853905	-2.15921	-1.2116	1.80151	0.201519	0.0212073	0.057287	0.0925371	24.5784	22.7769	24.9361	23.7245		20629215	29473874	3.85642e+06	1.05169e+07		39494574	32852223	23954770	1.94068e+07	18627862	3547264	O00192 [633-647]	O00192 1xPhospho [T642(100)]	Armadillo repeat protein deleted in velo-cardio-facial syndrome [OS=Homo sapiens]	[K].DGEMDRNFDTLDLPK.[R]	1xPhospho [T10(100)]	---------*-----	1	1	1	14	1	1845.77	15
O00264_S181	PP	O00264	S181	1		PP	4	3	3	-0.734911	-1.12834	-1.69532	-1.30189	0.0275968	0.040741	0.0275056	0.173128	30.2751	31.577	32.7053	31.01	955622818	1311337844	1630957498	2086081010	2470506432	5.05381e+09	7751092202	5.27604e+09	7981928477	2466083206	1991575466	2029627328	O00264 [170-192]	O00264 1xPhospho [S181(100)]	Membrane-associated progesterone receptor component 1 [OS=Homo sapiens]	[K].LLKEGEEPTVYSDEEEPKDESAR.[K]	1xPhospho [S12(100)]	-----------*-----------	1	1	1	99	2	2730.2	23
O00418_S72;S74	PP	O00418	S72;S74	2	Kinase	PP	4	4	1	-1.81939	1.30089	2.10237	-1.01791	0.0542518	0.149235	0.0334046	0.193942	22.9199	23.9378	22.6369	24.7393		7834391	8036765	21201354	19314680	7.6921e+06	4.0218e+06	9022572		29141670	35832588	19047310	O00418 [69-82]	O00418 2xPhospho [S72(100); S74(100)]	Eukaryotic elongation factor 2 kinase [OS=Homo sapiens]	[R].YSSSGSPANSFHFK.[E]	2xPhospho [S4(98.7); S6(100)]	---*-*--------	2	1	1	3	0	1675.62	14
O00418_S74	PP	O00418	S74	1	Kinase	PP	4	3	3	-0.825629	1.63513	1.09322	-1.36754	0.0556974	0.00238361	0.0236381	0.0097046	25.3087	26.6762	25.0411	26.1343		34741694	48376496	114163471	113324840	94217376	48952874	32922060	21695206	70493848	88172524	62300161	O00418 [69-82]	O00418 1xPhospho [S74(100)]	Eukaryotic elongation factor 2 kinase [OS=Homo sapiens]	[R].YSSSGSPANSFHFK.[E]	1xPhospho [S6(100)]	-----*--------	1	1	1	9	0	1595.65	14
O00429_S616	PP	O00429	S616	1	Glyco	PP	4	1	1	0.482733	1.21898	0.672235	-0.0640076	0.620246	0.114418	0.0292004	0.938591	26.3859	26.4499	25.231	25.9032	4.19122e+06	112775291	1.46107e+08	51422783	111306001	112279362	44396946	2.95604e+07	4.41828e+07	70761013	64005376	53494528	O00429 [607-619]	O00429 1xPhospho [S616(100)]	Dynamin-1-like protein [OS=Homo sapiens]	[K].SKPIPIMPASPQK.[G]	1xPhospho [S10(100)]	---------*---	1	1	1	16	0	1473.75	13
O00461_Y673	PP	O00461	Y673	1	Glyco	both	4	2	2	-0.819	-2.80496	-1.74925	0.236717	0.205172	0.00513611	0.0155549	0.823823	25.1202	24.8835	27.6884	25.9392		24216282	48722760	1.91816e+06	23894651	67039422	2.4329e+08	166266796	239332228	8.25873e+07	62837143	47592176	O00461 [668-689]	O00461 1xPhospho [Y673(100)]	Golgi integral membrane protein 4 [OS=Homo sapiens]	[K].GREEHYEEEEEEEEDGAAVAEK.[S]	1xPhospho [Y6(100)]	-----*----------------	1	1	1	16	1	2644.02	22
O00499_S296	PP	O00499	S296	1		PP	4	3	1	1.32465	0.401906	-1.99861	-1.07586	0.188129	0.383864	0.00111466	0.127955	25.254	26.3298	25.9279	23.9293		47973960	3.20522e+07	50665142	87806712	114568956	67331518	56847374	67337018	12243752	18063370	1.76181e+07	O00499 [283-311]	O00499 1xPhospho [S296(98.1)]	Myc box-dependent-interacting protein 1 [OS=Homo sapiens]	[K].AQPSDNAPAKGNKSPSPPDGSPAATPEIR.[V]	1xPhospho [S14(97.6)]	-------------*---------------	3	1	1	9	2	2937.37	29
O00499_S298	PP	O00499	S298	1		PP	4	3	2	-0.0362452	-1.16919	-2.41109	-1.27814	0.9508	0.0195341	0.00574513	0.0957826	24.3546	25.6328	26.8019	24.3909		28004539	14899647	51613408	56843432	47623988	130813868	96559032	123630076	16523939	19405676	3.0064e+07	O00499 [283-311]	O00499 1xPhospho [S298(100)]	Myc box-dependent-interacting protein 1 [OS=Homo sapiens]	[K].AQPSDNAPAKGNKSPSPPDGSPAATPEIR.[V]	1xPhospho [S16(100)]	---------------*-------------	3	1	1	9	2	2937.37	29
O00512_S288	PP	O00512	S288	1		PP	4	4	4	2.78627	-3.0171	-2.47833	3.32504	0.0229741	0.01655	0.0142047	0.0245154	25.9263	22.6012	25.6183	23.14	78980448	4.49007e+07	67417372	1.98096e+06	9298457	7809213	65370932	42123184	47035408	14592076	10014249	3.12428e+06	O00512 [285-312]	O00512 1xPhospho [S288(99.9)]	B-cell CLL/lymphoma 9 protein [OS=Homo sapiens]	[K].LIPSVGSPASSTPLPPDGTGPNSTPNNR.[A]	1xPhospho [S4(90.5)]	---*------------------------	2	1	1	7	0	2810.34	28
O00515_S38	PP	O00515	S38	1		PP	4	2	1	0.411217	-0.222632	1.69866	2.3325	0.44097	0.810077	0.0251258	0.0693509	23.7446	21.412	21.6347	23.3333	2.01222e+07	14228903	7.81302e+06	5730353	332613	2.30827e+06	4.06948e+06	4.07327e+06	1.62532e+06	12270550	11984981	7.45144e+06	O00515 [36-47]	O00515 1xPhospho [S38(100)]	Ladinin-1 [OS=Homo sapiens]	[R].NLSSTTDDEAPR.[L]	1xPhospho [S3(100)]	--*---------	1	1	1	8	0	1385.56	12
O00559_S36	PP	O00559	S36	1		PP	4	2	0	1.90993	-0.389196	-0.952345	1.34678	0.0514669	0.270228	0.0615106	0.077175	30.1694	28.8226	29.2118	28.2594	806725193	1.181e+09	1.63472e+09	2.94224e+08	6.04234e+08	5.25777e+08	7.45408e+08	5.36201e+08	5.83659e+08	4.29379e+08	395428644	1.39148e+08	O00559 [34-53]	O00559 1xPhospho [S36(100)]	Receptor-binding cancer antigen expressed on SiSo cells [OS=Homo sapiens]	[R].KLSGDQITLPTTVDYSSVPK.[Q]	1xPhospho [S3(100)]	--*-----------------	3	1	1	62	1	2229.11	20
O00567_S476	PP	O00567	S476	1		PP	4	2	1	-0.322325	1.24182	1.40133	-0.162817	0.437682	0.207882	0.0428464	0.773351	24.2648	24.4276	23.1858	24.5871		15803698	24510326		16773321	28357048	2339553	9.87362e+06	16411084	27563010	26755284	21291308	O00567 [454-480]	O00567 1xPhospho [S476(90.6)]	Nucleolar protein 56 [OS=Homo sapiens]	[R].LAALALASSENSSSTPEECEEMSEKPK.[K]	1xCarbamidomethyl [C19];1xPhospho [S23(90.5)]	------------------*---*----	5	1	1	4	0	2975.29	27
O00567_S569;S570	PP	O00567	S569;S570	2		PP	4	3	3	-2.68295	3.02139	5.60688	-0.0974638	0.00542182	0.00906897	0.010762	0.873364	24.8605	24.9579	21.9366	27.5434	7.93153e+06	44728562	38724370	26588474	40075665	31107268	6425880	1.60185e+06		157372344	228807860	200662476	O00567 [561-578]	O00567 2xPhospho [S569(100); S570(100)]	Nucleolar protein 56 [OS=Homo sapiens]	[R].KFSKEEPVSSGPEEAVGK.[S]	2xPhospho [S9(100); S10(100)]	--------**--------	1	1	1	17	2	2064.89	18
O00567_T468	PP	O00567	T468	1		PP	3	4	1	1.07454	-10	-1.04921	10	0.288281	NA	0.00902766	NA	24.2183		24.193	23.1438		14312615	24723764					18148520	20208506	9042223	11301838	7459025	O00567 [454-480]	O00567 1xPhospho [T468(99.9)]	Nucleolar protein 56 [OS=Homo sapiens]	[R].LAALALASSENSSSTPEECEEMSEKPK.[K]	1xCarbamidomethyl [C19];1xPhospho [T15(99.9)]	--------------*---*--------	5	1	1	3	0	2975.29	27
O00712_S295	PP	O00712	S295	1		PP	3	4	0	10	1.01169	-10	-1.42779	NA	NA	NA	NA	26.8305	28.2583	27.2466		236318384	2359519				321063680		146659312	171814112				O00712 [274-301]	O00712 1xPhospho [S295(97.2)]	Nuclear factor 1 B-type [OS=Homo sapiens]	[K].TISIDENMEPSPTGDFYPSPSSPAAGSR.[T]	1xDeamidated [N7];1xPhospho [S22(97.2)]	------*--------------*------	1	1	1	1	0	2991.26	28
O00712_S328	PP	O00712	S328	1		PP	4	4	2	1.13547	-3.60183	-2.02991	2.70738	0.170764	0.0326317	0.0440441	0.0824416	25.4159	22.7085	26.3104	24.2805	21035014	54038568	59227468	4.68934e+06		9018977	77417760	61223264	111010952	24833900	22712456	13585859	O00712 [318-335]	O00712 1xPhospho [S328(100)]	Nuclear factor 1 B-type [OS=Homo sapiens]	[K].KPEKPLFSSASPQDSSPR.[L]	1xPhospho [S11(100)]	----------*-------	3	1	1	7	0	2037.96	18
O14497_S1182	PP	O14497	S1182	1		PP	4	2	0	-0.768523	0.129018	-1.09784	-1.99538	NA	0.760738	NA	NA	21.8229	23.8182	23.6892	22.5914		3.70969e+06			15131471	14451123	18699232	6544966	15333660		6.31956e+06		O14497 [1182-1202]	O14497 1xPhospho [S1182(98.6)]	AT-rich interactive domain-containing protein 1A [OS=Homo sapiens]	[R].SNSVGIQDAFNDGSDSTFQKR.[N]	1xDeamidated [Q7];1xPhospho [S1(98.6)]	*-----*--------------	3	1	1	4	1	2353.99	21
O14497_S1184	PP	O14497	S1184	1		PP	4	2	1	0.184625	-2.15688	-0.462012	1.8795	0.71974	0.0027498	0.193512	0.197907	25.8876	24.0081	26.165	25.703		47540332	76616072		16528062	17214996	77884520	78981032	68850344	50463820	75304512	38095392	O14497 [1182-1202]	O14497 1xPhospho [S1184(99)]	AT-rich interactive domain-containing protein 1A [OS=Homo sapiens]	[R].SNSVGIQDAFNDGSDSTFQKR.[N]	1xPhospho [S3(98.9)]	--*------------------	3	1	1	6	1	2353.01	21
O14497_S58	PP	O14497	S58	1		PP	4	2	1	-0.930207	3.4441	4.16755	-0.206757	0.362749	0.0183976	0.143646	0.664607	21.4333	21.6401	18.196	22.3636	4.30549e+06	2.56978e+06	1.62045e+06	3.67567e+06	2.31988e+06	3.80929e+06	154145	173056	573669	6885173	8.19715e+06	1.1067e+06	O14497 [52-71]	O14497 1xPhospho [S58(100)]	AT-rich interactive domain-containing protein 1A [OS=Homo sapiens]	[K].AAAGQESEGPAVGPPQPLGK.[E]	1xDeamidated [Q16];1xPhospho [S7(100)]	------*--------*----	2	1	1	2	0	1941.9	20
O14497_S696	PP	O14497	S696	1		PP	4	4	4	1.19559	-2.06955	-1.33125	1.9339	0.0164421	0.0333846	0.0494328	0.00634919	28.0105	26.0766	28.1461	26.8149	253997136	2.32355e+08	3.24825e+08	40150062	7.021e+07	101942547	3.44772e+08	197515905	3.48867e+08	1.34692e+08	1.52519e+08	6.69546e+07	O14497 [694-710]	O14497 1xPhospho [S696(100)]	AT-rich interactive domain-containing protein 1A [OS=Homo sapiens]	[R].GPSPSPVGSPASVAQSR.[S]	1xPhospho [S3(100)]	--*--------------	3	1	1	52	0	1660.77	17
O14497_S715	PP	O14497	S715	1		PP	4	4	0	1.88044	-2.52828	-2.62513	1.78359	0.267997	0.300279	0.294889	0.281504	25.2889	23.5053	26.0336	23.4085		26486272	55502452		15361648	8452771	98039376		39341760	14854792	15996010	2551450	O14497 [711-750]	O14497 1xPhospho [S715(90.1)]	AT-rich interactive domain-containing protein 1A [OS=Homo sapiens]	[R].SGPLSPAAVPGNQMPPRPPSGQSDSIMHPSMNQSSIAQDR.[G]	1xDeamidated [Q13];1xPhospho [S5(90.1)]	----*-------*---------------------------	11	1	1	1	0	4207.9	40
O14497_S730	PP	O14497	S730	1		PP	4	3	1	1.92762	-2.67263	-3.79706	0.803182	NA	0.00338483	NA	0.407268	24.3152	23.512	26.1846	22.3876		27942896	13804967	5.67957e+06	12853241	17354714	89494880	70892720	68427392			5.48698e+06	O14497 [711-750]	O14497 1xPhospho [S730]	AT-rich interactive domain-containing protein 1A [OS=Homo sapiens]	[R].SGPLSPAAVPGNQMPPRPPSGQSDSIMHPSMNQSSIAQDR.[G]	1xDeamidated [Q13];1xPhospho [S20]	------------*------*--------------------	11	1	1	1	0	4207.9	40
O14497_S733	PP	O14497	S733	1		PP	4	3	1	1.92762	-2.67263	-3.79706	0.803182	NA	0.00338483	NA	0.407268	24.3152	23.512	26.1846	22.3876		27942896	13804967	5.67957e+06	12853241	17354714	89494880	70892720	68427392			5.48698e+06	O14497 [711-750]	O14497 1xPhospho [S733]	AT-rich interactive domain-containing protein 1A [OS=Homo sapiens]	[R].SGPLSPAAVPGNQMPPRPPSGQSDSIMHPSMNQSSIAQDR.[G]	1xDeamidated [Q22];1xPhospho [S23]	---------------------**-----------------	11	1	1	1	0	4207.9	40
O14497_S735	PP	O14497	S735	1		PP	4	4	2	1.88759	-2.28263	-1.7806	2.38963	0.0688574	0.0497684	0.0242552	0.0724648	25.8802	23.4905	25.7732	23.9926	35685148	64016072	85576720	13479487	10091805			52232308	62457052	31513814	14805475	3.75347e+06	O14497 [711-750]	O14497 1xPhospho [S735(92.1)]	AT-rich interactive domain-containing protein 1A [OS=Homo sapiens]	[R].SGPLSPAAVPGNQMPPRPPSGQSDSIMHPSMNQSSIAQDR.[G]	2xDeamidated [Q13; Q22];1xPhospho [S25(92.1)]	------------*--------*--*---------------	7	1	1	1	0	4208.88	40
O14523_S374	PP	O14523	S374	1		PP	3	2	1	0.116044	-10	-0.833236	10	NA	NA	0.0169936	NA	23.7004		24.4176	23.5843		13630997					23735188	23554192	19937860	16165094	11859781	9707683	O14523 [356-381]	O14523 1xPhospho [S374(99)]	Phospholipid transfer protein C2CD2L [OS=Homo sapiens]	[R].SSSCGDTELLGQATLPVGSPSRPLSR.[R]	1xCarbamidomethyl [C4];1xPhospho [S19(97.8)]	---*--------------*-------	2	1	1	8	0	2752.3	26
O14578_S1993	PP	O14578	S1993	1	Kinase	PP	4	3	2	1.75522	-1.0884	-2.08951	0.754099	0.00989535	0.076244	0.0399877	0.0679296	26.9439	26.1898	27.2782	25.1887	106748204	148804688	131746568	65188160	55373440	109074664	130449224	137468448	220376070	28863598	47622632		O14578 [1991-2003]	O14578 1xPhospho [S1993(100)]	Citron Rho-interacting kinase [OS=Homo sapiens]	[R].ERSPGRLFEDSSR.[G]	1xPhospho [S3(100)]	--*----------	1	1	1	8	2	1615.72	13
O14639_S214	PP	O14639	S214	1		PP	4	3	2	0.868906	-1.51236	-3.53659	-1.15532	0.458621	0.0168556	0.000135048	0.155812	23.3665	24.5218	26.0342	22.4976	1.10215e+06	1.24993e+07	18843194		1.94997e+07	2.86771e+07	70058315	6.27985e+07	73299438	10629565	4.30862e+06	2.8273e+06	O14639 [203-231]	O14639 1xPhospho [S214(96.4)]	Actin-binding LIM protein 1 [OS=Homo sapiens]	[R].DCLCQLCAQPMSSSPKETTFSSNCAGCGR.[D]	5xCarbamidomethyl [C2; C4; C7; C24; C27];1xPhospho [S12(95.5)]	-*-*--*----*-----------*--*--	2	1	1	14	1	3389.32	29
O14639_S431	PP	O14639	S431	1		PP	4	4	2	1.96507	-3.05018	-2.67605	2.33921	0.183993	0.00989263	0.00939456	0.164549	26.8693	24.5301	27.5803	24.9042	38877508	131837456	197059532	19319180	31341778	22018288	236570884	169986748	1.95457e+08	4.12447e+07	26162850	26789002	O14639 [429-445]	O14639 1xPhospho [S431(99.1)]	Actin-binding LIM protein 1 [OS=Homo sapiens]	[R].TLSPTPSAEGYQDVRDR.[M]	1xPhospho [S3(99)]	--*--------------	1	1	1	17	1	1971.88	17
O14639_S452	PP	O14639	S452	1		PP	4	4	4	1.39595	-2.27272	-1.94759	1.72109	0.0155665	0.0175271	0.0110834	0.000422627	25.3643	23.6432	25.9159	23.9683	43978598	46112072	39487388	9.31224e+06	1.38928e+07	1.60986e+07	7.78477e+07	5.16904e+07	60390506	1.86941e+07	2.28357e+07	7.70901e+06	O14639 [450-463]	O14639 1xPhospho [S452(100)]	Actin-binding LIM protein 1 [OS=Homo sapiens]	[R].STSQGSINSPVYSR.[H]	1xPhospho [S3(97.6)]	--*-----------	3	1	1	22	0	1562.68	14
O14639_S640	PP	O14639	S640	1		PP	4	4	1	3.15975	-5.28452	-5.28627	3.15799	NA	0.0578681	NA	0.013026	21.4274	18.2694	23.5539	18.2676		2.70984e+06	2.93051e+06		137599	494311	1.70472e+07	6.66375e+06	1.32331e+07	315571			O14639 [638-652]	O14639 1xPhospho [S640(100)]	Actin-binding LIM protein 1 [OS=Homo sapiens]	[R].YDSPINSASHIPSSK.[T]	1xPhospho [S3(100)]	--*------------	1	1	1	6	0	1682.74	15
O14639_S655	PP	O14639	S655	1		PP	4	3	1	1.06385	-1.66198	-1.99586	0.729969	0.0267586	0.0837277	0.0751827	0.103019	26.8484	26.1184	27.7804	25.7845	129987178	93951484	1.38547e+08	3.87865e+07	8.14331e+07	9.83289e+07	3.21419e+08	2.31533e+08	1.38648e+08	7.4937e+07	6.42223e+07	3.42373e+07	O14639 [653-661]	O14639 1xPhospho [S655(100)]	Actin-binding LIM protein 1 [OS=Homo sapiens]	[K].TASLPGYGR.[N]	1xPhospho [S3(100)]	--*------	1	1	1	23	0	1001.45	9
O14639_S677	PP	O14639	S677	1		PP	4	3	1	0.880121	-2.67858	-1.51034	2.04836	0.174982	NA	0.0320775	NA	24.756	22.7076	25.3862	23.8759		27035693	29630608		6849806		48632646	43475280	39454284	14413180	26876910	4891958	O14639 [662-686]	O14639 1xPhospho [S677(100)]	Actin-binding LIM protein 1 [OS=Homo sapiens]	[R].NGLHRPVSTDFAQYNSYGDVSGGVR.[D]	1xDeamidated [N1];1xPhospho [S16(99.8)]	*--------------*---------	2	1	1	12	0	2777.23	25
O14639_S706	PP	O14639	S706	1		PP	4	1	1	0.813541	-0.40566	-1.7665	-0.547302	0.104939	0.442523	0.0484299	0.414623	23.1681	23.7154	24.1211	22.3546		10268319	8582243	5.86971e+06	20427242	15023956	12831877	18806780	23098924	5632124	5.09354e+06		O14639 [704-714]	O14639 1xPhospho [S706(100)]	Actin-binding LIM protein 1 [OS=Homo sapiens]	[R].GVSMPNMLEPK.[I]	1xPhospho [S3(100)]	--*--------	1	1	1	8	0	1282.56	11
O14686_S2274	PP	O14686	S2274	1		PP	4	1	1	-0.98981	-1.18198	0.228352	0.420523	0.164941	0.00510186	0.130385	0.647142	25.4552	25.0347	26.2167	26.445	4271804	5.79553e+07	75783164	2.34799e+07	4.20609e+07	37574066	8.86186e+07	7.03851e+07	74951585	97517015	9.3362e+07	83198771	O14686 [2268-2282]	O14686 1xPhospho [S2274(100)]	Histone-lysine N-methyltransferase 2D [OS=Homo sapiens]	[K].ASEPLLSPPPFGESR.[K]	1xPhospho [S7(100)]	------*--------	1	1	1	21	0	1663.77	15
O14715_S21	PP	O14715	S21	1		PP	4	3	1	1.45593	0.655454	2.32239	3.12287	0.494644	0.690962	0.0177862	0.36764	25.1591	22.0362	21.3808	23.7032	94906696	6.96642e+06	10526486	566200	1.22268e+06	11114036	2.47009e+06	3.3164e+06	2.40526e+06	13708167	1.08812e+07	16382448	O14715 [11-23]	O14715 1xPhospho [S21(100)]	RANBP2-like and GRIP domain-containing protein 8 [OS=Homo sapiens]	[R].YVASVLGLTPSPR.[Q]	1xPhospho [S11(98.7)]	----------*--	1	1	2	6	0	1439.73	13
O14757_S280	PP	O14757	S280	1	Kinase	PP	4	4	4	2.56718	-1.64451	-2.48572	1.72597	0.012441	0.0438099	0.0122793	0.0367298	24.1523	22.4263	24.0709	21.5851	1.65578e+07	1.53431e+07	2.40353e+07	4.01161e+06	1.17498e+07	1.14776e+06	1.92035e+07	1.2743e+07	2.09188e+07	298963	7.3798e+06	1.75955e+06	O14757 [278-292]	O14757 1xPhospho [S280(100)]	Serine/threonine-protein kinase Chk1 [OS=Homo sapiens]	[R].VTSGGVSESPSGFSK.[H]	1xPhospho [S3(100)]	--*------------	2	1	1	7	0	1505.65	15
O14795_S367	PP	O14795	S367	1		PP	3	4	1	-1.50329	-10	-2.81708	10	NA	NA	0.0291148	NA	21.0479		25.3682	22.5511		2.16788e+06					53602556	45979824	30349822	7369686		4921671	O14795 [351-373]	O14795 1xPhospho [S367(98.9)]	Protein unc-13 homolog B [OS=Homo sapiens]	[K].DHFLGPQESFPEENASSPFTQAR.[A]	1xPhospho [S17(98.5)]	----------------*------	3	1	1	5	0	2671.15	23
O14795_T370	PP	O14795	T370	1		PP	3	4	1	-1.50329	-10	-2.81708	10	NA	NA	0.0291148	NA	21.0479		25.3682	22.5511		2.16788e+06					53602556	45979824	30349822	7369686		4921671	O14795 [351-373]	O14795 1xPhospho [T370(97.1)]	Protein unc-13 homolog B [OS=Homo sapiens]	[K].DHFLGPQESFPEENASSPFTQAR.[A]	1xPhospho [T20(97.1)]	-------------------*---	3	1	1	1	0	2671.15	23
O14879_S203	PP	O14879	S203	1		PP	4	2	1	-0.647197	-0.202426	1.8903	1.44553	NA	NA	0.0264627	NA	23.0554	21.6099	21.8123	23.7026			8717150			3.20057e+06	2.06416e+06	1.32088e+06	7.663e+06	1.29822e+07	15144303	12829849	O14879 [198-210]	O14879 1xPhospho [S203(100)]	Interferon-induced protein with tetratricopeptide repeats 3 [OS=Homo sapiens]	[K].QAIELSPDNQYVK.[V]	1xPhospho [S6(100)]	-----*-------	1	1	1	2	0	1584.73	13
O14920_S672	PP	O14920	S672	1	Kinase	PP	4	2	1	0.361656	-2.35675	-3.09038	-0.371969	NA	0.00127677	NA	0.297771	22.5847	22.9567	25.3135	22.2231		6424917	6156060		7188282	9092981	45786343	40547366	38759218		4895702		O14920 [665-680]	O14920 1xPhospho [S672(100)]	Inhibitor of nuclear factor kappa-B kinase subunit beta [OS=Homo sapiens]	[K].VRGPVSGSPDSMNASR.[L]	1xPhospho [S8(100)]	-------*--------	2	1	1	5	1	1696.75	16
O15013_S1284;S1287	PP	O15013	S1284;S1287	2		PP	4	3	1	-2.74333	0.0930282	1.64257	-1.19379	NA	0.810072	0.00236009	NA	22.4065	23.6003	23.5073	25.1498		5559416		12365765	17339292	8446870	13511650	10334647		40045548	38388184	33245792	O15013 [1279-1300]	O15013 2xPhospho [S1284(94.3); S1287(100)]	Rho guanine nucleotide exchange factor 10 [OS=Homo sapiens]	[K].SDLSSSSGSLSLSHGSSSLEHR.[S]	2xPhospho [S6(91.6); S9(99.9)]	-----*--*-------------	1	1	1	3	0	2376.97	22
O15014_S1055	PP	O15014	S1055	1		PP	4	4	2	2.02702	-2.67744	-1.7715	2.93296	0.147585	0.029022	0.0410705	0.117243	25.5928	22.6599	25.3373	23.5658	17720264	62525873	71573069	6.00862e+06	9.47806e+06	4.39334e+06	4.9861e+07	2.89054e+07	4.84104e+07	1.03903e+07	15547479	11312722	O15014 [1053-1061]	O15014 1xPhospho [S1055(100)]	Zinc finger protein 609 [OS=Homo sapiens]	[K].APSLTDLVK.[S]	1xPhospho [S3(100)]	--*------	2	1	1	16	0	1023.51	9
O15014_S467	PP	O15014	S467	1		PP	4	3	1	1.11873	-1.20294	-1.92374	0.397925	0.113527	0.0680411	0.0334781	0.481912	24.6394	24.2415	25.4444	23.5207	19077412	22804120	36518080	10361511	17786422	31353360	51024480	29780464	56171576	9436221	20710378	5956440	O15014 [465-479]	O15014 1xPhospho [S467(100)]	Zinc finger protein 609 [OS=Homo sapiens]	[R].TNSMGSATGPLPGTK.[V]	1xPhospho [S3(100)]	--*------------	3	1	1	12	0	1498.66	15
O15014_T465	PP	O15014	T465	1		PP	4	3	1	1.11873	-1.20294	-1.92374	0.397925	0.113527	0.0680411	0.0334781	0.481912	24.6394	24.2415	25.4444	23.5207	19077412	22804120	36518080	10361511	17786422	31353360	51024480	29780464	56171576	9436221	20710378	5956440	O15014 [465-479]	O15014 1xPhospho [T465(98.5)]	Zinc finger protein 609 [OS=Homo sapiens]	[R].TNSMGSATGPLPGTK.[V]	1xPhospho [T1(98.5)]	*--------------	3	1	1	1	0	1498.66	15
O15027_S1069	PP	O15027	S1069	1		PP	4	4	0	-4.25876	-2.20135	-1.63165	-3.68907	0.151371	0.135536	0.168945	0.156827	20.8049	24.494	26.6953	25.0637	2.84382e+06	2.50959e+06	142383	3.01238e+07	36516128	4244486	1.70869e+08	4.52793e+07	1.09856e+08	59577027	8.82211e+06	36808304	O15027 [1057-1075]	O15027 1xPhospho [S1069(100)]	Protein transport protein Sec16A [OS=Homo sapiens]	[R].AQQELVPPQQQASPPQLPK.[A]	1xDeamidated [Q10];1xPhospho [S13(100)]	---------*--*------	6	1	1	62	0	2165.06	19
O15027_S1389	PP	O15027	S1389	1		PP	4	0	0	-0.177281	-0.819986	-0.502022	0.140682	0.829332	0.247796	0.497459	0.839212	24.7236	24.5829	25.4029	24.9009		29822872	25585648	3.82462e+06	30614271	40951886	54427266	26948363	51718393	41572048	5.00829e+07	2.32494e+06	O15027 [1382-1409]	O15027 1xPhospho [S1389(100)]	Protein transport protein Sec16A [OS=Homo sapiens]	[R].SHNVAAGSYEAPLPPGSFHGDFAYGTYR.[S]	1xPhospho [S8(97.9)]	-------*--------------------	2	1	1	11	0	3048.33	28
O15027_S1964	PP	O15027	S1964	1		PP	4	3	0	2.93226	-0.74397	-2.09607	1.58016	NA	0.534634	NA	0.25502	24.9153	23.3351	24.0791	21.983	56772608	16921644	21227206	2.53823e+06		18625758	25981372	16944526	10241584	4.1452e+06			O15027 [1949-1967]	O15027 1xPhospho [S1964(100)]	Protein transport protein Sec16A [OS=Homo sapiens]	[R].LLPSAPQTLPDGPLASPAR.[V]	1xDeamidated [Q7];1xPhospho [S16(99.8)]	------*--------*---	1	1	1	4	0	1982	19
O15027_S2083	PP	O15027	S2083	1		PP	4	3	1	3.36764	-0.692272	-5.21435	-1.15444	NA	0.0456073	NA	NA	23.9001	25.0545	25.7468	20.5324		15654527		23726780	43406375	37406638	51716487	54523020	62678574			1516628	O15027 [2071-2096]	O15027 1xPhospho [S2083(100)]	Protein transport protein Sec16A [OS=Homo sapiens]	[R].ADSGPTQPPLSLSPAPETKRPGQAAK.[K]	1xPhospho [S13(97.2)]	------------*-------------	2	1	1	5	1	2681.33	26
O15027_S2267	PP	O15027	S2267	1		PP	3	4	1	-10	1.00057	1.43384	-10	NA	0.0866892	0.00217891	NA		24.9123	23.9118	25.3456				28732036	42303256	23692954	20988138	14146301	12210934	44244216	39326836	44339288	O15027 [2265-2292]	O15027 1xPhospho [S2267(97.2)]	Protein transport protein Sec16A [OS=Homo sapiens]	[K].VLSSAASLPGSELPSSRPEGSQGGELSR.[C]	1xPhospho [S3(97.2)]	--*-------------------------	3	1	1	2	0	2835.35	28
O15027_S2271	PP	O15027	S2271	1		PP	3	4	1	-10	1.00057	1.43384	-10	NA	0.0866892	0.00217891	NA		24.9123	23.9118	25.3456				28732036	42303256	23692954	20988138	14146301	12210934	44244216	39326836	44339288	O15027 [2265-2292]	O15027 1xPhospho [S2271(100)]	Protein transport protein Sec16A [OS=Homo sapiens]	[K].VLSSAASLPGSELPSSRPEGSQGGELSR.[C]	1xPhospho [S7(94.1)]	------*---------------------	3	1	1	4	0	2835.35	28
O15027_S2291	PP	O15027	S2291	1		PP	3	3	1	-10	0.867943	1.23018	-10	NA	0.0551149	0.00469675	NA		24.995	24.1271	25.3573				2.93775e+07	42303256	28635426	2.37091e+07	1.46315e+07	1.66255e+07	44244216	4.03646e+07	44339288	O15027 [2265-2292]	O15027 1xPhospho [S2291(86.3)]	Protein transport protein Sec16A [OS=Homo sapiens]	[K].VLSSAASLPGSELPSSRPEGSQGGELSR.[C]	1xPhospho [S27(92.1)]	--------------------------*-	3	1	1	3	0	2835.35	28
O15027_T2054	PP	O15027	T2054	1		PP	4	2	2	1.83145	-0.455885	-1.67897	0.60837	0.041174	0.261173	0.0371375	0.168266	24.8739	24.2655	24.7214	23.0424		27434158	34056692	10546658	25528308	24426236	22758850	30846770	29379258	5.40691e+06	11870864		O15027 [2050-2057]	O15027 1xPhospho [T2054(99.4)]	Protein transport protein Sec16A [OS=Homo sapiens]	[K].FANLTPSR.[T]	1xPhospho [T5(100)]	----*---	1	1	1	7	0	985.45	8
O15027_T962	PP	O15027	T962	1		PP	4	2	1	0.139264	-2.0018	-0.499865	1.6412	0.769215	0.0306137	0.215686	0.178233	24.5325	22.8913	24.8931	24.3933		18639616	29896112	4.17854e+06	8108162	11053420	40795596	23670242	29011120	28442294	19790020	17872046	O15027 [947-980]	O15027 1xPhospho [T962(95.2)]	Protein transport protein Sec16A [OS=Homo sapiens]	[K].AGSALPGFANSPAGSTSVVLVPPAHGTLVPDGNK.[A]	1xPhospho [T16(95.2)]	---------------*------------------	3	1	1	9	0	3265.63	34
O15042_S67	PP	O15042	S67	1		PP	4	1	1	0.568269	-0.401095	-1.07291	-0.103548	0.467901	0.534104	0.0494046	0.903367	26.3839	26.4875	26.8886	25.8157	27445396	99168912	136098704	35532684	79081792	167647688	134459364	90054831	148215688	46991180	72364136	57825100	O15042 [62-80]	O15042 1xPhospho [S67(100)]	U2 snRNP-associated SURP motif-containing protein [OS=Homo sapiens]	[R].ESLCDSPHQNLSRPLLENK.[L]	1xCarbamidomethyl [C4];1xPhospho [S6(100)]	---*-*-------------	1	1	1	16	0	2317.06	19
O15068_S973	PP	O15068	S973	1		PP	4	4	1	3.39511	-1.80725	-2.77732	2.42504	NA	0.0679989	NA	0.0256755	20.5822	18.1572	19.9644	17.1871	1.78007e+06	1.85951e+06	1.0701e+06	464575	158706	253680	828095	767913	1.47314e+06		149225		O15068 [959-978]	O15068 1xPhospho [S973]	Guanine nucleotide exchange factor DBS [OS=Homo sapiens]	[R].ALEQSQSLPLPAPTSTSPSR.[G]	1xPhospho [S15]	--------------*-----	3	1	1	1	0	2147.04	20
O15084_S1011	PP	O15084	S1011	1		PP	4	3	2	1.31371	-1.0104	-2.09545	0.228667	0.359849	0.0141477	0.00520539	0.803524	23.5877	23.3591	24.3695	22.274	308977	15960205	21551722	6867979	1.23204e+07	1.30889e+07	2.40253e+07	1.83778e+07	2.26186e+07	7.78584e+06	6.82376e+06	605160	O15084 [1009-1019]	O15084 1xPhospho [S1011(100)]	Serine/threonine-protein phosphatase 6 regulatory ankyrin repeat subunit A [OS=Homo sapiens]	[K].TVSFEALPIMR.[N]	1xPhospho [S3(100)]	--*--------	1	1	1	12	0	1343.64	11
O15085_S1480	PP	O15085	S1480	1		PP	4	4	1	2.02752	-1.8024	-1.85312	1.9768	0.0671173	0.0831692	0.0878625	0.0448708	27.083	25.1062	26.9086	25.0555		122888356	161443312	21166089	23050280	6.41365e+07	8.6624e+07	104414060	1.86897e+08	52186742	20617892	31805036	O15085 [1474-1492]	O15085 1xPhospho [S1480(100)]	Rho guanine nucleotide exchange factor 11 [OS=Homo sapiens]	[R].WTDGSLSPPAKEPLASDSR.[N]	1xPhospho [S7(100)]	------*------------	2	1	1	27	1	2093.95	19
O15164_S110	PP	O15164	S110	1		PP	4	1	0	-0.557397	-1.18618	-0.369212	0.259568	NA	0.162379	0.50179	NA	22.9986	22.7391	23.9252	23.556			8.38062e+06	4408278	2893653	13700026	19189098	12670733		15102840	16187262	5708971	O15164 [88-126]	O15164 1xPhospho [S110(100)]	Transcription intermediary factor 1-alpha [OS=Homo sapiens]	[R].YLMLPAPMLGSAETPPPVPAPGSPVSGSSPFATQVGVIR.[C]	1xPhospho [S23(100)]	----------------------*----------------	2	1	1	6	0	3955.97	39
O15164_S660	PP	O15164	S660	1		PP	4	2	2	-1.30958	-1.24085	0.422823	0.354099	0.0387397	0.0455179	0.145917	0.509273	25.3684	25.0143	26.2551	26.6779		36174312	50455024	19526324	28028438	54107996	56015444	90017992	94234512	101370712	109310312	111409784	O15164 [657-684]	O15164 1xPhospho [S660(98.4)]	Transcription intermediary factor 1-alpha [OS=Homo sapiens]	[R].TVQSPNSSVPSPGLAGPVTMTSVHPPIR.[S]	1xPhospho [S4(98.2)]	---*------------------------	4	1	1	6	0	2893.43	28
O15164_S667	PP	O15164	S667	1		PP	4	2	1	-0.158295	-1.2576	0.0733342	1.17264	0.661273	0.0110086	0.373003	0.169293	26.5196	25.347	26.6046	26.6779		77229784	115183664	24849125	49077020	54107996	102994600	108898514	94234512	101370712	109310312	111409784	O15164 [657-684]	O15164 1xPhospho [S667(100)]	Transcription intermediary factor 1-alpha [OS=Homo sapiens]	[R].TVQSPNSSVPSPGLAGPVTMTSVHPPIR.[S]	1xPhospho [S11(100)]	----------*-----------------	4	1	1	10	0	2893.43	28
O15164_T657	PP	O15164	T657	1		PP	4	2	2	-1.30958	-1.24085	0.422823	0.354099	0.0387397	0.0455179	0.145917	0.509273	25.3684	25.0143	26.2551	26.6779		36174312	50455024	19526324	28028438	54107996	56015444	90017992	94234512	101370712	109310312	111409784	O15164 [657-684]	O15164 1xPhospho [T657(98.6)]	Transcription intermediary factor 1-alpha [OS=Homo sapiens]	[R].TVQSPNSSVPSPGLAGPVTMTSVHPPIR.[S]	1xPhospho [T1(98.6)]	*---------------------------	4	1	1	2	0	2893.43	28
O15211_S13	PP	O15211	S13	1		PP	4	3	1	1.38997	-1.81544	-2.81199	0.393426	0.0272387	0.105167	0.065773	0.13169	23.6568	23.2634	25.0789	22.2669	15433104	12054585	12189387	11080075	9057879		40176408	30702438		6370465	7.36027e+06	1.40892e+06	O15211 [8-24]	O15211 1xPhospho [S13(100)]	Ral guanine nucleotide dissociation stimulator-like 2 [OS=Homo sapiens]	[R].LLLDTSPPGGVVLSSFR.[S]	1xPhospho [S6(100)]	-----*-----------	2	1	1	7	0	1837.95	17
O15231_S465	PP	O15231	S465	1		PP	4	3	1	-1.05794	1.09037	0.780666	-1.36764	0.088962	0.225226	0.0442959	0.174341	24.8029	26.1705	25.0802	25.8608	6.64338e+06	4.19676e+07	3.91966e+07	34532445	7.71599e+07	114894085	3.41315e+07	40924242	3.13583e+07	6.00486e+07	7.27432e+07	50019366	O15231 [463-477]	O15231 1xPhospho [S465(100)]	Zinc finger protein 185 [OS=Homo sapiens]	[R].RESCGSSVLTDFEGK.[D]	1xCarbamidomethyl [C4];1xPhospho [S3(97.7)]	--**-----------	2	1	1	20	1	1751.73	15
O15234_S265	PP	O15234	S265	1		PP	4	1	1	0.842328	-0.715004	-1.01632	0.54101	0.0960811	0.157585	0.0366731	0.284501	25.7332	25.1922	25.9072	24.8908		62152256	49402224	15090876	51463776	48450700	72665056	56598452	59516364	44833836	31373646	17120604	O15234 [263-277]	O15234 1xPhospho [S265(100)]	Protein CASC3 [OS=Homo sapiens]	[R].YGSPPQRDPNWNGER.[L]	1xPhospho [S3(100)]	--*------------	1	1	1	12	1	1852.78	15
O15264_S350	PP	O15264	S350	1	Kinase	PP	4	1	1	1.32569	0.0219712	-0.726722	0.577001	0.0239534	0.974486	0.320681	0.281109	23.2079	22.6309	22.6089	21.8822		8826125	10551232	2953554	10471473	6.05956e+06	4.39189e+06	4.6394e+06	10158811	3.69107e+06	5729384	2.17565e+06	O15264 [345-354]	O15264 1xPhospho [S350(100)]	Mitogen-activated protein kinase 13 [OS=Homo sapiens]	[K].EIVNFSPIAR.[K]	1xPhospho [S6(100)]	-----*----	1	1	1	4	0	1225.6	10
O15400_S125	PP	O15400	S125	1		PP	4	1	1	1.18724	-0.501811	-0.94077	0.748279	0.00123429	0.302495	0.0695965	0.132607	25.4918	24.7435	25.2453	24.3045		45879592	48486208	14184789	28650332	41430716	48277644	42238644	28803324	24241946	19100600	18817564	O15400 [124-140]	O15400 1xPhospho [S125(98.5)]	Syntaxin-7 [OS=Homo sapiens]	[R].ASSRVSGSFPEDSSKER.[N]	1xPhospho [S2(98.5)]	-*---------------	3	1	1	1	2	1905.83	17
O15400_S131	PP	O15400	S131	1		PP	4	1	1	1.18724	-0.501811	-0.94077	0.748279	0.00123429	0.302495	0.0695965	0.132607	25.4918	24.7435	25.2453	24.3045		45879592	48486208	14184789	28650332	41430716	48277644	42238644	28803324	24241946	19100600	18817564	O15400 [124-140]	O15400 1xPhospho [S131(95.8)]	Syntaxin-7 [OS=Homo sapiens]	[R].ASSRVSGSFPEDSSKER.[N]	1xPhospho [S8(96.5)]	-------*---------	3	1	1	4	2	1905.83	17
O15446_S128	PP	O15446	S128	1		PP	4	2	2	-0.226258	1.51867	1.48055	-0.26438	0.200775	0.0488369	0.0036536	0.434617	26.6823	26.9466	25.428	26.9085		107389932	107981436	89965580	1.67321e+08	130743354	57619724	49753275	28052080	126567016	142510744	108833384	O15446 [117-148]	O15446 1xPhospho [S128(98.5)]	DNA-directed RNA polymerase I subunit RPA34 [OS=Homo sapiens]	[R].ILEGPQQSLSGSPLQPIPASPPPQIPPGLRPR.[F]	1xPhospho [S12(99.9)]	-----------*--------------------	3	1	1	34	0	3404.81	32
O15446_S490	PP	O15446	S490	1		PP	4	3	2	-1.14238	2.57044	2.83808	-0.874744	0.0656967	0.00306901	0.000520162	0.100588	24.6318	25.5066	22.9361	25.7742		19838302	3.21558e+07	3.85191e+07	52817104	51674936	1.18096e+07	1.08931e+07	1.3736e+06	59841772	61813325	50506296	O15446 [472-498]	O15446 1xPhospho [S490(100)]	DNA-directed RNA polymerase I subunit RPA34 [OS=Homo sapiens]	[R].MPETVPQEEMPGPPLNSESGEEAPTGR.[D]	1xPhospho [S19(100)]	------------------*--------	2	1	1	13	0	2946.25	27
O15530_S241	PP	O15530	S241	1	Kinase	PP	4	2	1	-1.39269	-0.705917	-0.406489	-1.09327	0.0253227	0.271625	0.405173	0.237042	26.3923	27.4855	28.1914	27.785	61719048	70459271	132052108	67140726	236197423	260415038	334250128	173616934	411716476	263216180	262732700	167837495	O15530 [239-257]	O15530 1xPhospho [S241(100)]	3-phosphoinositide-dependent protein kinase 1 [OS=Homo sapiens]	[R].ANSFVGTAQYVSPELLTEK.[S]	1xPhospho [S3(99.8)]	--*----------------	2	1	2	58	0	2134.01	19
O15530_S25	PP	O15530	S25	1	Kinase	PP	4	3	1	-2.85267	-3.39151	-1.32523	-0.786382	0.0114771	0.0975941	0.1844	0.385231	21.5443	22.3307	25.7222	24.397	717294	7.06071e+06	1.39692e+06	5.52805e+06	5.41807e+06	4878259	89170618	3.8954e+07	37938451	1.9296e+07	2.84897e+07	18487886	O15530 [4-30]	O15530 1xPhospho [S25(98.3)]	3-phosphoinositide-dependent protein kinase 1 [OS=Homo sapiens]	[R].TTSQLYDAVPIQSSVVLCSCPSPSMVR.[T]	2xCarbamidomethyl [C18; C20];1xPhospho [S22(98.2)]	-----------------*-*-*-----	2	1	1	10	0	3062.4	27
O15551_S209	PP	O15551	S209	1		PP	3	4	1	3.59784	-10	-3.19632	10	0.0233741	NA	0.0596677	NA	23.0384		22.6369	19.4405	7.04274e+06	7.5356e+06	1.12661e+07				7.8117e+06	3.44818e+06	8.30592e+06	155283	966615	1.01267e+06	O15551 [203-216]	O15551 1xPhospho [S209(100)]	Claudin-3 [OS=Homo sapiens]	[R].STGPGASLGTGYDR.[K]	1xPhospho [S7(100)]	------*-------	1	1	1	6	0	1418.59	14
O43166_S1255	PP	O43166	S1255	1		PP	3	3	1	0.601477	-10	-2.45564	10	0.100673	NA	0.000188379	NA	24.8632		26.7173	24.2617		30508568	30527950				116875160	113169736	100963536	18492806	26959192	14889802	O43166 [1248-1259]	O43166 1xPhospho [S1255(100)]	Signal-induced proliferation-associated 1-like protein 1 [OS=Homo sapiens]	[K].VLPAFRESPSGR.[L]	1xPhospho [S8(98.9)]	-------*----	2	1	1	3	1	1395.68	12
O43166_S1433	PP	O43166	S1433	1		PP	4	3	1	0.253903	-2.24384	-1.4478	1.04994	0.430797	0.038583	0.0596209	0.073698	25.5582	24.5083	26.7521	25.3043	63258768	35334776	49630704	23990154	18920846	28679578	79801528	114851016	144440960	39013900	43855756		O43166 [1430-1441]	O43166 1xPhospho [S1433(100)]	Signal-induced proliferation-associated 1-like protein 1 [OS=Homo sapiens]	[R].HSASPVVFTSAR.[S]	1xPhospho [S4(100)]	---*--------	2	1	1	8	0	1338.62	12
O43166_S1565	PP	O43166	S1565	1		PP	4	2	1	-0.178083	-2.17267	-1.40905	0.585539	0.818008	0.000811173	0.0537672	0.221376	25.6832	25.0977	27.2704	25.8613	41405036	55912000	64322268	18777008	53619604	35319884	146824400	169018908	169805340	62890496	106022656	13962250	O43166 [1560-1577]	O43166 1xPhospho [S1565(99)]	Signal-induced proliferation-associated 1-like protein 1 [OS=Homo sapiens]	[K].FHALSSPQSPFPSTPTSR.[R]	1xPhospho [S6(99)]	-----*------------	5	1	1	8	0	2023.93	18
O43166_S1568	PP	O43166	S1568	1		PP	4	2	2	0.179395	-2.26433	-1.45596	0.987762	0.790836	0.00295793	0.0370386	0.111091	24.8305	23.8427	26.1071	24.6511		2.91301e+07	30539949	6.24736e+06	13852708	25033725	65102055	66257524	85477214	40027870	35564230	3.44745e+06	O43166 [1560-1577]	O43166 1xPhospho [S1568(100)]	Signal-induced proliferation-associated 1-like protein 1 [OS=Homo sapiens]	[K].FHALSSPQSPFPSTPTSR.[R]	1xPhospho [S9(100)]	--------*---------	5	1	1	20	0	2023.93	18
O43166_S161	PP	O43166	S161	1		PP	4	3	1	-1.92471	-0.930912	-1.05461	-2.0484	0.0340643	0.247928	0.106638	0.293799	23.5112	25.5596	26.4905	25.4359	9893362	9440388	1.65334e+07	14033535	32761379	101568636	104398760	57995490	120458080	43234358	58863393	3.40756e+07	O43166 [153-164]	O43166 1xPhospho [S161(99.4)]	Signal-induced proliferation-associated 1-like protein 1 [OS=Homo sapiens]	[R].FLMPEAYPSSPR.[K]	1xPhospho [S9(99.4)]	--------*---	2	1	1	6	0	1474.64	12
O43166_S1621	PP	O43166	S1621	1		PP	4	3	1	-1.71642	-0.649345	-1.10284	-2.16992	0.133374	0.176444	0.0808001	0.01605	19.931	22.1009	22.7502	21.6474		552499	1.44665e+06	5009003	3446370	5038836	8.02422e+06	6085824		4258585	4262047	1333800	O43166 [1602-1624]	O43166 1xPhospho [S1621(98.4)]	Signal-induced proliferation-associated 1-like protein 1 [OS=Homo sapiens]	[R].ASLLDQALPNDVLFSSTYPSLPK.[S]	1xPhospho [S20(98.4)]	-------------------*---	2	1	1	3	0	2556.26	23
O43166_S208	PP	O43166	S208	1		PP	3	4	2	-10	-2.11709	-2.24604	-10	NA	0.0246855	0.024622	NA		24.2825	26.3996	24.1536				10635157	6.73554e+06	43849540	114556872	63317616	87709192	33697628	14208853	8079195	O43166 [205-227]	O43166 1xPhospho [S208(98.6)]	Signal-induced proliferation-associated 1-like protein 1 [OS=Homo sapiens]	[R].EYGSTSSIDKQGTSGESFFDLLK.[G]	1xPhospho [S4(99.9)]	---*-------------------	2	1	1	3	1	2576.14	23
O43237_S194	PP	O43237	S194	1		PP	4	2	0	-1.59178	-1.21811	0.602003	0.228339	0.0946994	0.21956	0.351154	0.827085	24.8333	24.6049	25.8231	26.4251	5311378	3.02413e+07	5.41249e+07	2.39422e+06	2.94905e+07	44665613	4.39246e+07	3.71759e+07	9.69881e+07	100221898	122247565	47837520	O43237 [180-197]	O43237 1xPhospho [S194(100)]	Cytoplasmic dynein 1 light intermediate chain 2 [OS=Homo sapiens]	[K].DFQDYMEPEEGCQGSPQR.[R]	1xCarbamidomethyl [C12];1xPhospho [S15(100)]	-----------*--*---	1	1	1	31	0	2252.83	18
O43237_S406	PP	O43237	S406	1		PP	4	2	1	0.396296	-1.70434	-0.888222	1.21241	0.226938	0.112287	0.215099	0.0321221	25.1692	23.9568	25.6611	24.7729	47728812	31497622	33961852	11208063	17175920	20461940	78858000	48868576	31452470	27248336	35628508	23124346	O43237 [398-413]	O43237 1xPhospho [S406(97.6)]	Cytoplasmic dynein 1 light intermediate chain 2 [OS=Homo sapiens]	[R].GGPASVPSSSPGTSVK.[K]	1xPhospho [S9(97.6)]	--------*-------	3	1	1	1	0	1494.68	16
O43237_S407	PP	O43237	S407	1		PP	4	2	1	0.824537	-1.44737	-0.909548	1.36236	0.0519656	0.0680572	0.127817	0.0187995	26.1155	24.7532	26.2006	25.291	85145656	77080382	55887344	18775829	29912703	36145716	101633166	79216892	50501906	41658185	47115757	34386682	O43237 [398-413]	O43237 1xPhospho [S407(97.8)]	Cytoplasmic dynein 1 light intermediate chain 2 [OS=Homo sapiens]	[R].GGPASVPSSSPGTSVK.[K]	1xPhospho [S10(96)]	---------*------	3	1	1	6	0	1494.68	16
O43314_S1006	PP	O43314	S1006	1	Kinase	PP	4	2	2	-1.90602	-0.781733	1.24052	0.116233	0.0111482	0.0577222	0.0268924	0.795371	20.1944	20.0781	20.8599	22.1004	1.45322e+06	1.4185e+06	727664	867612	871131	1.58203e+06	1620995	2166045	1922007	5437381	3.71704e+06	4335102	O43314 [1006-1018]	O43314 1xPhospho [S1006(100)]	Inositol hexakisphosphate and diphosphoinositol-pentakisphosphate kinase 2 [OS=Homo sapiens]	[R].SGEQITSSPVSPK.[S]	1xPhospho [S1(100)]	*------------	1	1	1	5	0	1396.64	13
O43318_S389	PP	O43318	S389	1	Kinase	PP	4	3	0	1.56023	2.06273	-0.672657	-1.17515	0.315282	0.231935	0.49979	0.351908	22.7656	23.9407	21.878	21.2054	4.36501e+06	2.84788e+06	14178865	1.64407e+06	21686377	24975694	4.07207e+06	1.16298e+06	6327642	1.86741e+06	4755228	631219	O43318 [388-398]	O43318 1xPhospho [S389(100)]	Mitogen-activated protein kinase kinase kinase 7 [OS=Homo sapiens]	[R].MSADMSEIEAR.[I]	1xPhospho [S2(100)]	-*---------	1	1	1	9	0	1319.5	11
O43318_T415	PP	O43318	T415	1	Kinase	PP	4	2	0	1.34817	0.442926	-1.45649	-0.551246	0.438557	0.411779	0.0593072	0.565015	23.1623	23.7135	23.2706	21.8141	21125344	2.01777e+06	5018305	17683412	7081818	16501130	13639991	9588411	7.12883e+06	4.8654e+06	4.18712e+06	2.00902e+06	O43318 [415-436]	O43318 1xPhospho [T415(98.4)]	Mitogen-activated protein kinase kinase kinase 7 [OS=Homo sapiens]	[K].TASFGNILDVPEIVISGNGQPR.[R]	1xDeamidated [N18];1xPhospho [T1(98.4)]	*----------------*----	5	1	1	2	0	2365.14	22
O43353_S357	PP	O43353	S357	1	Kinase	PP	3	3	0	-10	0.0301394	1.40983	-10	NA	NA	NA	NA		25.2286	25.1985	26.6083					15616849	63016416			38503788	132224832	101254144	73440952	O43353 [328-362]	O43353 1xPhospho [S357(97.9)]	Receptor-interacting serine/threonine-protein kinase 2 [OS=Homo sapiens]	[K].KMELSLNIPVNHGPQEESCGSSQLHENSGSPETSR.[S]	1xCarbamidomethyl [C19];1xPhospho [S30(97.9)]	------------------*----------*-----	2	1	1	8	1	3915.73	35
O43353_S531	PP	O43353	S531	1	Kinase	PP	4	4	2	-3.6017	2.22727	4.53968	-1.28929	0.0191997	0.315373	0.0182972	0.423939	21.1241	22.4134	20.1861	24.7258	1.9874e+06	3.10677e+06	1.76255e+06	1273818	3.39402e+06	1.20905e+07	1.44442e+06	941546		26141601	2.23278e+07	34771512	O43353 [529-538]	O43353 1xPhospho [S531(100)]	Receptor-interacting serine/threonine-protein kinase 2 [OS=Homo sapiens]	[R].SPSLNLLQNK.[S]	1xPhospho [S3(100)]	--*-------	1	1	1	4	0	1193.59	10
O43379_S33	PP	O43379	S33	1		PP	4	1	0	0.0420182	0.234563	-0.867261	-1.05981	0.947797	0.656134	0.198338	0.177213	23.8755	24.9353	24.7007	23.8334	14970446	12829261	18369258	20254152	2.79697e+07	4.80223e+07	2.95693e+07	1.69e+07	3.53343e+07	11850309	26265310	6.72808e+06	O43379 [30-43]	O43379 1xPhospho [S33(100)]	WD repeat-containing protein 62 [OS=Homo sapiens]	[R].GQSSPPPAPPICLR.[R]	1xCarbamidomethyl [C12];1xPhospho [S4(100)]	---*-------*--	2	1	1	27	0	1556.73	14
O43399_S166	PP	O43399	S166	1		PP	4	3	0	3.27272	-1.60213	-5.59604	-0.721187	0.199929	0.298539	0.180467	0.49406	27.3966	28.1178	29.7199	24.1239	34774722	1.69285e+08	325996180	9.53247e+07	255790848	522701660	224813032	740820189	1687207416	19608380	28111346	7125165	O43399 [160-175]	O43399 1xPhospho [S166(100)]	Tumor protein D54 [OS=Homo sapiens]	[R].NSATFKSFEDRVGTIK.[S]	1xPhospho [S7(98.1)]	------*---------	2	1	1	19	2	1879.89	16
O43426_S1551	PP	O43426	S1551	1		PP	3	3	1	-0.448806	-10	-1.97958	10	0.555283	NA	0.0392337	NA	22.7233		25.1517	23.1721		9978362	3.87111e+06				49125260	33164460	29535676	11306968	7.20448e+06	9843477	O43426 [1537-1563]	O43426 1xPhospho [S1551(98.3)]	Synaptojanin-1 [OS=Homo sapiens]	[R].RPPPPPVPLLPPGTSPPVDPFTTLASK.[A]	1xPhospho [S15(98.7)]	--------------*------------	2	1	1	2	0	2855.51	27
O43432_S1156	PP	O43432	S1156	1		PP	4	4	2	2.80476	-2.10814	-3.15788	1.75501	0.106511	0.0450283	0.0414253	0.141111	28.0522	26.2972	28.4053	25.2474	108669112	378553824	347740160	43319684	84043336	120011888	481324928	335454976	249739024	52503536	40628384	26363528	O43432 [1154-1171]	O43432 1xPhospho [S1156(100)]	Eukaryotic translation initiation factor 4 gamma 3 [OS=Homo sapiens]	[R].GGSSKDLLDNQSQEEQRR.[E]	1xPhospho [S3(100)]	--*---------------	1	1	1	6	2	2126.95	18
O43463_S391	PP	O43463	S391	1		PP	4	2	0	-1.99385	0.157591	0.485614	-1.66583	0.180707	0.858272	0.522407	0.311722	19.9121	21.5779	21.4203	21.9059	931134	819999	1.20857e+06	947419	2.19855e+06	6.24505e+06	2888930	2.72389e+06		5652069	5.11075e+06	1.02564e+06	O43463 [379-393]	O43463 1xPhospho [S391(100)]	Histone-lysine N-methyltransferase SUV39H1 [OS=Homo sapiens]	[R].MDSNFGLAGLPGSPK.[K]	1xOxidation [M1];1xPhospho [S13(100)]	*-----------*--	1	1	1	6	0	1586.69	15
O43493_S298	PP	O43493	S298	1		PP	4	4	1	1.00346	-2.51535	-1.0673	2.45151	0.224476	0.000594773	0.146383	0.0752731	25.7964	23.3449	25.8603	24.793	28903060	72960448	72966848	3.67683e+06	16550984	11734557	57988084	57635200	67116576	57207220	14519380	15479220	O43493 [289-313]	O43493 1xPhospho [S298(100)]	Trans-Golgi network integral membrane protein 2 [OS=Homo sapiens]	[K].LSPHAFKTESGEETDLISPPQEEVK.[S]	1xPhospho [S10(95.6)]	---------*---------------	2	1	1	8	1	2848.33	25
O43741_S184	PP	O43741	S184	1		PP	4	4	1	-1.80241	-2.37701	1.75665	2.33125	0.0553864	NA	0.0394049	NA	22.1755	19.8442	22.2212	23.9779	6.03451e+06	3.67223e+06	4.50366e+06		941256		5.39086e+06	3033462	6.24402e+06	14849532	18194636		O43741 [180-197]	O43741 1xPhospho [S184(97.2)]	5'-AMP-activated protein kinase subunit beta-2 [OS=Homo sapiens]	[R].DLSSSPPGPYGQEMYAFR.[S]	1xOxidation [M14];1xPhospho [S5(97.2)]	----*--------*----	2	1	1	3	0	2097.86	18
O43815_S373	PP	O43815	S373	1		PP	4	2	2	-1.10939	-1.064	-0.332077	-0.37747	0.0220836	0.0440185	0.277917	0.393878	23.1237	23.5012	24.5652	24.2331		7.78054e+06	10498750	9068671	1.6598e+07	9.95225e+06	2.77792e+07	2.8811e+07	1.78788e+07	2.01007e+07	2.12482e+07	17808714	O43815 [363-384]	O43815 1xPhospho [S373(95.8)]	Striatin [OS=Homo sapiens]	[R].DVDELPSLQPSVGSPSRPSSSR.[L]	1xPhospho [S11(95.9)]	----------*-----------	3	1	1	2	0	2377.1	22
O43896_S1092	PP	O43896	S1092	1		PP	4	3	1	-1.27465	-1.88486	-1.14809	-0.537873	0.194351	0.0201038	0.051548	0.618561	21.9488	22.4867	24.3715	23.2234	4611404	980464	6552126	2.55336e+06	3.43596e+06	11641701	26428142	15932431	22753852	11009659	14376080	3.99541e+06	O43896 [1092-1103]	O43896 1xPhospho [S1092(100)]	Kinesin-like protein KIF1C [OS=Homo sapiens]	[R].SAPDLKESGAAV.[-]	1xPhospho [S1(100)]	*-----------	1	1	1	11	1	1224.55	12
O43933_S1211	PP	O43933	S1211	1		PP	4	1	1	-0.815103	-1.88354	-0.30534	0.763097	0.358882	0.0451571	0.598056	0.490411	20.5619	19.7988	21.6824	21.377	2.86603e+06	1.18741e+06	590475	920033	92213.2	1724087	2.45581e+06	2.9808e+06	4659891	4.3256e+06	1.23011e+06	2.6149e+06	O43933 [1209-1224]	O43933 1xPhospho [S1211(100)]	Peroxisome biogenesis factor 1 [OS=Homo sapiens]	[R].SQSGEDESMNQPGPIK.[T]	1xOxidation [M9];1xPhospho [S3(100)]	--*-----*-------	2	1	1	1	0	1799.72	16
O60244_S1061	PP	O60244	S1061	1		PP	4	1	1	-0.989999	0.276326	-0.0999128	-1.36624	0.0258401	0.638356	0.852772	0.10738	23.4628	24.829	24.5527	24.4528		10463621	12659097	26019196	42730100	20665350	10540734	25984076	37304076	21589190	24336778		O60244 [1059-1105]	O60244 1xPhospho [S1061(99.1)]	Mediator of RNA polymerase II transcription subunit 14 [OS=Homo sapiens]	[R].APSPASFVPTPPPSSHGISIGPGASFASPHGTLDPSSPYTMVSPSGR.[A]	1xPhospho [S3(99.1)]	--*--------------------------------------------	1	1	1	1	0	4667.19	47
O60245_S989	PP	O60245	S989	1	Glyco	PP	4	3	1	1.2939	-1.67168	-0.152523	2.81306	0.0815689	0.249153	0.875529	0.0357494	25.6987	22.8856	24.5573	24.4048	6.87295e+07	37586779	5.70611e+07		7.94101e+06	7.55737e+06	4.52142e+07	1.85548e+07	1.02941e+07	2.98132e+07	3.52641e+07	1555482	O60245 [982-994]	O60245 1xPhospho [S989(100)]	Protocadherin-7 [OS=Homo sapiens]	[R].SVNGGPGSPDLAR.[H]	1xDeamidated [N3];1xPhospho [S8(100)]	--*----*-----	1	1	1	10	0	1307.56	13
O60248_S37	PP	O60248	S37	1		PP	4	3	1	-0.409426	4.84054	-5.83822	-10	0.745243	0.0609142	0.00682962	0.0571537	18.0233	29.1115	24.271	18.4328		294929	237910	2.96775e+08	668658724	774614864	1.68125e+07	2.22998e+07	2.16193e+07		147264	560430	O60248 [33-48]	O60248 1xPhospho [S37(100)]	Protein SOX-15 [OS=Homo sapiens]	[R].EGAGSPAAPGTLPLEK.[V]	1xPhospho [S5(100)]	----*-----------	1	1	1	20	0	1574.75	16
O60256_T5	PP	O60256	T5	1		PP	4	1	1	-0.740549	-1.22523	-0.657624	-0.172945	0.43749	0.00494068	0.288427	0.7404	23.5609	23.7338	24.9591	24.3014	6.01794e+06	12277766	18828216	9.27788e+06	1.58253e+07	1.67488e+07	3.06502e+07	37292864	29903483	3.57173e+07	19594458	6715267	O60256 [1-12]	O60256 1xAcetyl [N-Term]; 1xPhospho [T5(100)]	Phosphoribosyl pyrophosphate synthase-associated protein 2 [OS=Homo sapiens]	[-].MFCVTPPELETK.[M]	1xAcetyl [N-Term];1xCarbamidomethyl [C3];1xPhospho [T5(98.5)]	*-*-*-------	1	1	1	21	0	1573.67	12
O60271_S730;S733	PP	O60271	S730;S733	2		PP	4	2	0	-3.23079	-0.775058	-0.283067	-2.7388	NA	NA	0.813324	NA	23.3958	26.1346	26.9097	26.6266		11036881				73672734	8.89174e+07	1.09416e+08	179886239	2.65575e+08	24836655	20424698	O60271 [728-746]	O60271 2xPhospho [S730(100); S733(100)]	C-Jun-amino-terminal kinase-interacting protein 4 [OS=Homo sapiens]	[R].SASQSSLDKLDQELKEQQK.[E]	2xPhospho [S3(97.4); S6(97.5)]	--*--*-------------	2	1	1	14	2	2322.03	19
O60271_S732;S733	PP	O60271	S732;S733	2		PP	4	2	1	-0.201609	0.0026585	1.63037	1.4261	0.640666	0.997363	0.0905678	0.0455153	24.9488	23.5227	23.52	25.1504		34636452	30131332	6.62859e+06	22436066	7088853	8678188		15379779	49157472	42474932	20090096	O60271 [728-742]	O60271 2xPhospho [S732(100); S733(100)]	C-Jun-amino-terminal kinase-interacting protein 4 [OS=Homo sapiens]	[R].SASQSSLDKLDQELK.[E]	2xPhospho [S5(100); S6(100)]	----**---------	3	1	1	1	1	1808.77	15
O60292_S158	PP	O60292	S158	1		PP	4	3	2	0.803699	-2.38136	-1.32418	1.86088	0.122285	0.0285606	0.0413038	0.0992541	23.9369	22.076	24.4573	23.1332		14125428	17992372		4.14707e+06	4.6952e+06	20848870	18813640	29443674	8.14064e+06	10258951		O60292 [146-161]	O60292 1xPhospho [S158(100)]	Signal-induced proliferation-associated 1-like protein 3 [OS=Homo sapiens]	[R].SKDVEFQDGWPRSPGR.[A]	1xPhospho [S13(100)]	------------*---	1	1	1	2	2	1940.87	16
O60303_S691	PP	O60303	S691	1		PP	3	3	1	10	0.573106	-10	-1.73129	NA	0.386431	NA	0.027832	21.7667	23.498	22.9249			3715166	3.42092e+06	9711947	11244150	1.45842e+07		5.05534e+06	10870695				O60303 [689-700]	O60303 1xPhospho [S691(100)]	Katanin-interacting protein [OS=Homo sapiens]	[R].KDSLSQLEEYLR.[L]	1xPhospho [S3(100)]	--*---------	1	1	1	8	1	1560.73	12
O60318_S527	PP	O60318	S527	1		PP	4	1	1	0.016207	-1.62791	-0.864789	0.77933	0.986981	0.0125768	0.196961	0.46995	25.3965	24.6172	26.2451	25.3803	2820946	6.10208e+07	68660576	20434348	32723694	24042778	66678208	76690056	95232601	8.23105e+07	26684976	22026724	O60318 [520-542]	O60318 1xPhospho [S527(100)]	Germinal-center associated nuclear protein [OS=Homo sapiens]	[K].KPGDGEVSPSTEDAPFQHSPLGK.[A]	1xPhospho [S8(100)]	-------*---------------	1	1	1	11	0	2460.11	23
O60341_S166	PP	O60341	S166	1		PP	4	2	0	-1.19515	-0.105172	-0.430024	-1.52	0.184093	0.909214	0.476416	0.355	25.5151	27.0351	27.1403	26.7103		47103897	4.88042e+07	4.69203e+07	7.92131e+07	2.8645e+08	7.46633e+07	1.73358e+08	195762853	1.68541e+08	63251800	9.76059e+07	O60341 [150-182]	O60341 1xPhospho [S166(100)]	Lysine-specific histone demethylase 1A [OS=Homo sapiens]	[K].KLPPPPPQAPPEEENESEPEEPSGVEGAAFQSR.[L]	1xDeamidated [N15];1xPhospho [S17(100)]	--------------*-*----------------	2	1	1	40	1	3607.61	33
O60343_S588	PP	O60343	S588	1		PP	4	3	2	-2.15957	0.945588	1.51319	-1.59197	0.00167904	0.257665	0.0021388	0.15985	23.7121	25.3041	24.3585	25.8717	9.77138e+06	1.46009e+07	1.68549e+07	23338806	3.47876e+07	6.6157e+07	24963240	1.66702e+07	2.28968e+07	65690653	6.50089e+07	5.3496e+07	O60343 [586-594]	O60343 1xPhospho [S588(100)]	TBC1 domain family member 4 [OS=Homo sapiens]	[R].LGSVDSFER.[S]	1xPhospho [S3(100)]	--*------	1	1	1	23	0	1089.46	9
O60353_S629	PP	O60353	S629	1	Glyco	PP	4	2	2	2.12955	-0.341411	-0.597855	1.87311	0.0270974	0.355843	0.211152	0.0354591	26.0289	24.1558	24.4972	23.8993	48652032	80237016	76508368		20150858	17229378	27046398	20314166			18409650	12883170	O60353 [610-636]	O60353 1xPhospho [S629(100)]	Frizzled-6 [OS=Homo sapiens]	[R].LREQDCGEPASPAASISRLSGEQVDGK.[G]	1xCarbamidomethyl [C6];1xPhospho [S20(96.1)]	-----*-------------*-------	2	1	1	4	2	2937.34	27
O60524_S417	PP	O60524	S417	1		PP	4	3	2	1.61133	-1.55464	-2.17604	0.989931	NA	0.0276982	0.0429	NA	24.5444	23.5545	25.1091	22.9331			24468336		10931589	13708123		36536400	35845180	10136005	5.88076e+06		O60524 [412-441]	O60524 1xPhospho [S417(100)]	Nuclear export mediator factor NEMF [OS=Homo sapiens]	[R].NPYLLSEEEDDDVDGDVNVEKNETEPPKGK.[K]	1xPhospho [S6(99.9)]	-----*------------------------	1	1	1	6	2	3454.51	30
O60716_S268;S269	PP	O60716	S268;S269	2		PP	4	2	1	1.12143	-0.55498	0.506598	2.18301	0.0191618	NA	NA	NA	24.8728	22.6898	23.2447	23.7513	34437644	32311220	25416788		6765435		9939424			7.74182e+06	15801746	18819135	O60716 [265-274]	O60716 2xPhospho [S268(100); S269(100)]	Catenin delta-1 [OS=Homo sapiens]	[R].VGGSSVDLHR.[F]	2xPhospho [S4(100); S5(100)]	---**-----	1	1	1	2	0	1186.47	10
O60716_S320	PP	O60716	S320	1		PP	4	4	1	-1.4352	-1.94536	-1.90099	-1.39083	NA	0.025027	0.0566752	NA	20.1744	21.5652	23.5106	21.6096		1.18331e+06		3.64336e+06	2.56264e+06		12860898		11040514	4716895		1.68293e+06	O60716 [318-344]	O60716 1xPhospho [S320(100)]	Catenin delta-1 [OS=Homo sapiens]	[R].LRSYEDMIGEEVPSDQYYWAPLAQHER.[G]	1xPhospho [S3(100)]	--*------------------------	2	1	1	9	1	3362.48	27
O60716_S346	PP	O60716	S346	1		PP	3	3	1	1.57721	-10	-0.507301	10	0.0066422	NA	0.110309	NA	24.2108		23.1409	22.6335		19450316	19382106				8775049		9722750	6.34381e+06	8420654	4756367	O60716 [345-354]	O60716 1xPhospho [S346(100)]	Catenin delta-1 [OS=Homo sapiens]	[R].GSLASLDSLR.[K]	1xPhospho [S2(100)]	-*--------	2	1	1	5	0	1098.52	10
O60716_S349	PP	O60716	S349	1		PP	4	4	2	2.25592	-1.65322	-2.24436	1.66478	0.0179377	0.163962	0.12733	0.0277239	28.0417	26.3769	28.0302	25.7858	247592314	2.22063e+08	359283891	4.3286e+07	99367408	118787724	144207946	233664202	444451047	6.69963e+07	94686625	11866782	O60716 [345-355]	O60716 1xPhospho [S349(100)]	Catenin delta-1 [OS=Homo sapiens]	[R].GSLASLDSLRK.[G]	1xPhospho [S5(100)]	----*------	3	1	1	23	1	1226.61	11
O60716_S861	PP	O60716	S861	1		PP	4	4	2	1.13984	-2.48666	-2.06839	1.55812	0.0473479	0.0810204	0.0991296	0.0443669	24.8477	23.2895	25.7762	23.7078	2.13722e+07	3.43397e+07	3.48638e+07	7082886	3.27241e+06	2.04037e+07	5.4527e+07	3.21512e+07	8.57202e+07	1.16333e+07	2.08782e+07	8592745	O60716 [859-875]	O60716 1xPhospho [S861(96.9)]	Catenin delta-1 [OS=Homo sapiens]	[R].SQSSHSYDDSTLPLIDR.[N]	1xPhospho [S3]	--*--------------	5	1	1	5	0	2000.86	17
O60716_S862	PP	O60716	S862	1		PP	4	4	1	1.21415	-2.30028	-1.11564	2.39879	0.345783	0.0338072	0.0762514	0.222178	24.4482	22.0494	24.3497	23.234	2.34414e+06	28238893	3.80854e+07	6.37947e+06	5.24634e+06	1.39531e+06	2.16483e+07	1.45901e+07	2.78977e+07	9.24595e+06	6.7363e+06	1.36156e+07	O60716 [859-875]	O60716 1xPhospho [S862(100)]	Catenin delta-1 [OS=Homo sapiens]	[R].SQSSHSYDDSTLPLIDR.[N]	1xPhospho [S4(99.2)]	---*-------------	5	1	1	3	0	2000.86	17
O60825_S466	PP	O60825	S466	1	Kinase	PP	4	4	0	1.31034	-2.79943	-2.70676	1.40301	0.181916	0.133865	0.137745	0.162442	27.8872	26.4842	29.2837	26.5769	163709520	185713896	395333248	51322024	95372842	134926728	262684000	6.39052e+08	1058820800	94676476	105526636		O60825 [464-477]	O60825 1xPhospho [S466(100)]	6-phosphofructo-2-kinase/fructose-2,6-bisphosphatase 2 [OS=Homo sapiens]	[R].RNSFTPLSSSNTIR.[R]	1xPhospho [S3(100)]	--*-----------	1	1	1	24	1	1659.79	14
O60885_S1083	PP	O60885	S1083	1		PP	4	2	0	1.62212	1.31293	0.281649	0.590836	0.165441	0.304997	0.6837	0.438406	25.1894	24.5986	23.2856	23.5673		29154604	47369084	4.15505e+06	41773540	30284188	12117510	11621419	6.93681e+06	16169675	17697664	3.42159e+06	O60885 [1061-1092]	O60885 1xPhospho [S1083(100)]	Bromodomain-containing protein 4 [OS=Homo sapiens]	[R].EAPSPLMIHSPQMSQFQSLTHQSPPQQNVQPK.[K]	1xOxidation [M7];1xPhospho [S23(100)]	------*---------------*---------	2	1	1	4	0	3693.72	32
O60885_S601	PP	O60885	S601	1		PP	4	3	2	1.14397	0.421342	-2.01273	-1.2901	0.0208134	0.552566	0.0215397	0.236689	26.7056	27.9957	27.5744	25.5617		106168344	112723920	93003884	291453896	418478336	191482544	162098960	245994808	55032088	44019552		O60885 [593-616]	O60885 1xPhospho [S601(100)]	Bromodomain-containing protein 4 [OS=Homo sapiens]	[K].SKPPPTYESEEEDKCKPMSYEEKR.[Q]	1xCarbamidomethyl [C15];1xPhospho [S9(100)]	--------*-----*---------	4	1	1	13	2	3024.3	24
O60927_T109	PP	O60927	T109	1		PP	4	2	0	1.35856	1.05419	-0.361065	-0.0566932	0.286728	0.445864	0.557523	0.95804	25.0583	25.115	24.0608	23.6997	64751872	20065073	19995466	13820621	76087212	19105358	8971957	22190382	21334904	18537678	5049445	1.72867e+07	O60927 [100-126]	O60927 1xPhospho [T109(98.2)]	E3 ubiquitin-protein ligase PPP1R11 [OS=Homo sapiens]	[R].RATLGPTPTTPPQPPDPSQPPPGPMQH.[-]	1xPhospho [T10(97.2)]	---------*-----------------	2	1	1	3	1	2879.35	27
O75030_S414	PP	O75030	S414	1		PP	4	2	2	-1.59649	0.678696	0.916762	-1.35842	0.024124	0.404411	0.0202781	0.226891	22.7925	24.1509	23.4722	24.389		5723364	8805941	29353132	6407718	20119888	11179132	12726679	11004535	20997848	22939704		O75030 [401-420]	O75030 1xPhospho [S414(100)]	Microphthalmia-associated transcription factor [OS=Homo sapiens]	[R].AHGLSLIPSTGLCSPDLVNR.[I]	1xCarbamidomethyl [C13];1xPhospho [S14(100)]	------------**------	2	1	1	9	0	2187.06	20
O75116_S1361	PP	O75116	S1361	1	Kinase	PP	4	2	2	-0.42062	-2.52797	-2.03492	0.0724313	0.622806	0.0131367	0.0115697	0.917458	24.9298	24.8573	27.3853	25.3504	52207472	24491288	19181260	11607532	44702524	34875096	133519984	180358992	212039296	55423580	64060872	8851231	O75116 [1351-1364]	O75116 1xPhospho [S1361(98.5)]	Rho-associated protein kinase 2 [OS=Homo sapiens]	[K].KPPAPDPFARSSPR.[T]	1xPhospho [S11(98.5)]	----------*---	3	1	1	1	1	1602.78	14
O75116_S1362	PP	O75116	S1362	1	Kinase	PP	4	2	2	-0.42062	-2.52797	-2.03492	0.0724313	0.622806	0.0131367	0.0115697	0.917458	24.9298	24.8573	27.3853	25.3504	52207472	24491288	19181260	11607532	44702524	34875096	133519984	180358992	212039296	55423580	64060872	8851231	O75116 [1351-1364]	O75116 1xPhospho [S1362(98.8)]	Rho-associated protein kinase 2 [OS=Homo sapiens]	[K].KPPAPDPFARSSPR.[T]	1xPhospho [S12(98.8)]	-----------*--	3	1	1	1	1	1602.78	14
O75122_S596	PP	O75122	S596	1		PP	4	3	1	3.1668	-0.650804	-2.28301	1.53459	NA	0.414482	0.0203515	NA	25.7127	24.1781	24.8289	22.5459	54991128			5713828	11965972	3.92654e+07	2.04388e+07	3.34457e+07	35521950	7074673	10033574	1.26192e+06	O75122 [591-611]	O75122 1xPhospho [S596(100)]	CLIP-associating protein 2 [OS=Homo sapiens]	[R].VLNTGSDVEEAVADALKKPAR.[R]	1xPhospho [S6(97.7)]	-----*---------------	1	1	1	8	1	2263.13	21
O75128_S269	PP	O75128	S269	1		PP	3	4	1	-3.29741	-10	2.1842	10	NA	NA	0.0473514	NA	22.2103		23.3235	25.5077			4.85254e+06				10369092		10625540	52091592	59562920	31468340	O75128 [262-275]	O75128 1xPhospho [S269(100)]	Protein cordon-bleu [OS=Homo sapiens]	[K].GCLTTPNSPSMHSR.[S]	1xCarbamidomethyl [C2];1xPhospho [S8(100)]	-*-----*------	1	1	1	3	0	1624.66	14
O75145_T714	PP	O75145	T714	1		PP	4	3	1	-0.455771	-2.42169	2.10974	4.07565	0.387534	0.303235	0.0695077	0.0021785	22.599	18.5233	20.945	23.0547	6859411	5895343	6.30365e+06	376567		376964	846451	800619	4.40903e+06	9.48008e+06	1.20003e+07	4.65851e+06	O75145 [705-720]	O75145 1xPhospho [T714(97.9)]	Liprin-alpha-3 [OS=Homo sapiens]	[R].GEGPAIPGDTPPPTPR.[S]	1xPhospho [T10(96.5)]	---------*------	1	1	1	7	0	1638.75	16
O75151_S537	PP	O75151	S537	1		PP	4	2	2	0.259526	-1.58706	-0.750281	1.09631	0.661229	0.0137614	0.0413456	0.235308	27.116	26.0197	27.6068	26.8565	54476012	174279908	2.07621e+08	69424409	8.2025e+07	52649408	1.93018e+08	1.74538e+08	245632564	125569169	137512928	101450990	O75151 [536-553]	O75151 1xPhospho [S537(100)]	Lysine-specific demethylase PHF2 [OS=Homo sapiens]	[R].ESASPTIPNLDLLEAHTK.[E]	1xPhospho [S2(96)]	-*----------------	4	1	1	17	0	2015.97	18
O75151_S539	PP	O75151	S539	1		PP	4	2	2	0.634937	-1.58674	-0.72406	1.49762	0.0607146	0.0206229	0.0586452	0.0327966	27.4914	25.9938	27.5806	26.8565		174279908	203101788	69424409	78393466	52649408	188823968	167687864	245632564	125569169	137512928	101450990	O75151 [536-553]	O75151 1xPhospho [S539(99.2)]	Lysine-specific demethylase PHF2 [OS=Homo sapiens]	[R].ESASPTIPNLDLLEAHTK.[E]	1xPhospho [S4(98.6)]	---*--------------	4	1	1	8	0	2015.97	18
O75151_T541	PP	O75151	T541	1		PP	4	2	1	0.593319	-1.45385	-0.611871	1.4353	0.0951055	0.0347388	0.0936306	0.0788947	27.227	25.7917	27.2456	26.6337		143055232	171128240	59079680	62534548	52649408	152361104	128346088	196667520	109266960	116861976	86239944	O75151 [536-553]	O75151 1xPhospho [T541(97.9)]	Lysine-specific demethylase PHF2 [OS=Homo sapiens]	[R].ESASPTIPNLDLLEAHTK.[E]	1xPhospho [T6(97.9)]	-----*------------	4	1	1	1	0	2015.97	18
O75157_S550	PP	O75157	S550	1		PP	4	2	1	0.156376	-1.10316	-1.30943	-0.049898	NA	0.0321829	NA	0.911383	23.1323	23.1822	24.2854	22.9759		10823645	7565150	6.4151e+06	13572742	8566053		20058288	20835526			8.24991e+06	O75157 [550-595]	O75157 1xPhospho [S550]	TSC22 domain family protein 2 [OS=Homo sapiens]	[R].SSSIIQHVGLPLAPGTHSAPTSLPQSDLSQFQTQTQPLVGQVDDTR.[R]	1xDeamidated [Q34];1xPhospho [S1]	*--------------------------------*------------	11	1	1	1	0	4920.41	46
O75157_S551	PP	O75157	S551	1		PP	4	2	1	0.156376	-1.10316	-1.30943	-0.049898	NA	0.0321829	NA	0.911383	23.1323	23.1822	24.2854	22.9759		10823645	7565150	6.4151e+06	13572742	8566053		20058288	20835526			8.24991e+06	O75157 [550-595]	O75157 1xPhospho [S551]	TSC22 domain family protein 2 [OS=Homo sapiens]	[R].SSSIIQHVGLPLAPGTHSAPTSLPQSDLSQFQTQTQPLVGQVDDTR.[R]	1xDeamidated [Q34];1xPhospho [S2]	-*-------------------------------*------------	11	1	1	1	0	4920.41	46
O75157_S552	PP	O75157	S552	1		PP	4	2	1	0.156376	-1.10316	-1.30943	-0.049898	NA	0.0321829	NA	0.911383	23.1323	23.1822	24.2854	22.9759		10823645	7565150	6.4151e+06	13572742	8566053		20058288	20835526			8.24991e+06	O75157 [550-595]	O75157 1xPhospho [S552]	TSC22 domain family protein 2 [OS=Homo sapiens]	[R].SSSIIQHVGLPLAPGTHSAPTSLPQSDLSQFQTQTQPLVGQVDDTR.[R]	1xDeamidated [Q34];1xPhospho [S3]	--*------------------------------*------------	11	1	1	1	0	4920.41	46
O75167_T25	PP	O75167	T25	1		PP	4	4	1	2.0505	-1.64844	-2.30795	1.39099	0.00863065	0.137583	0.104947	0.0894475	23.8969	22.506	24.1544	21.8464	12326920	16039379	18495446	2.28198e+06	2.70692e+06	12879624	28981592	9940468	17094634	3.24021e+06	6918353	1.15386e+06	O75167 [11-29]	O75167 1xPhospho [T25(99.1)]	Phosphatase and actin regulator 2 [OS=Homo sapiens]	[K].ASIANSDGPTAGSQTPPFK.[R]	1xPhospho [T15(99)]	--------------*----	3	1	1	2	0	1925.86	19
O75179_T12	PP	O75179	T12	1		PP	4	2	1	0.630591	-1.05431	-1.62642	0.0584807	0.376621	0.094529	0.0446047	0.926218	23.5285	23.47	24.5243	22.8979	9664091	7.90492e+06	18730946	4550334	14871719	15435882	25734574	15816719	30839182	10362992	10599665	2.48391e+06	O75179 [4-44]	O75179 1xPhospho [T12(93.8)]	Ankyrin repeat domain-containing protein 17 [OS=Homo sapiens]	[K].ATVPVAAATAAEGEGSPPAVAAVAGPPAAAEVGGGVGGSSR.[A]	1xPhospho [T9(93.8)]	--------*--------------------------------	3	1	1	1	0	3564.73	41
O75179_T5	PP	O75179	T5	1		PP	4	2	1	0.689556	-1.02165	-1.503	0.208208	0.299219	0.0557719	0.0239161	0.708499	25.1582	24.95	25.9717	24.4687	32175274	2.50392e+07	5.51189e+07	1.52815e+07	3.90567e+07	4.28989e+07	7.06844e+07	4.83088e+07	78421764	2.75592e+07	3.38128e+07	8279742	O75179 [4-44]	O75179 1xPhospho [T5(100)]	Ankyrin repeat domain-containing protein 17 [OS=Homo sapiens]	[K].ATVPVAAATAAEGEGSPPAVAAVAGPPAAAEVGGGVGGSSR.[A]	1xPhospho [T2(99.9)]	-*---------------------------------------	3	1	1	26	0	3564.73	41
O75182_S1003	PP	O75182	S1003	1		PP	4	2	1	1.91875	-0.674168	-2.87131	-0.278392	0.509483	0.348958	0.0436894	0.853548	24.3639	24.6423	25.3164	22.4451	61355994	1.74758e+06	1.66683e+06	2.6107e+07	6.25006e+06	4.61992e+07	43854129	2.53448e+07	56151424	4.46321e+06	11803974	863530	O75182 [990-1017]	O75182 1xPhospho [S1003(98.2)]	Paired amphipathic helix protein Sin3b [OS=Homo sapiens]	[R].YVEQYVGTEGASSSPTEGFLLKPVFLQR.[N]	1xPhospho [S14(98.1)]	-------------*--------------	2	1	1	6	0	3182.54	28
O75330_S20	PP	O75330	S20	1	Glyco	PP	3	3	1	-0.404147	10	10	1.71864	0.604327	NA	NA	0.00662466	22.2779	20.5593		22.6821	5.43909e+06	4304168	5512721	1.69189e+06	1.39832e+06					9148932	9677287	1.36212e+06	O75330 [11-27]	O75330 1xPhospho [S20(100)]	Hyaluronan mediated motility receptor [OS=Homo sapiens]	[R].FNDPSGCAPSPGAYDVK.[T]	1xCarbamidomethyl [C7];1xPhospho [S10(100)]	------*--*-------	1	1	1	4	0	1861.75	17
O75369_S2478	PP	O75369	S2478	1		PP	4	4	2	-3.68958	3.7064	3.53341	-3.86257	0.0648704	0.0082422	0.0695423	0.00373448	23.297	27.1596	23.4532	26.9866	22148860	6.21913e+06	2550148	1.23072e+08	1.58405e+08	168263953	1.59712e+07	8.17728e+06	10304372	1.80056e+08	1.51943e+08	6.69236e+07	O75369 [2476-2495]	O75369 1xPhospho [S2478(100)]	Filamin-B [OS=Homo sapiens]	[R].LVSPGSANETSSILVESVTR.[S]	1xPhospho [S3(98.1)]	--*-----------------	3	1	1	26	0	2126.04	20
O75369_S983	PP	O75369	S983	1		PP	4	4	2	-4.26285	1.13581	1.08379	-4.31487	0.00340363	0.0922748	0.0529419	0.0378399	19.3736	23.6884	22.5526	23.6364	948998	409494		8.37245e+06	15283079	1.69003e+07	2408538	8.96595e+06	7.08159e+06	1.48299e+07	11689906	12599630	O75369 [977-986]	O75369 1xPhospho [S983(100)]	Filamin-B [OS=Homo sapiens]	[K].LDVTILSPSR.[K]	1xPhospho [S7(100)]	------*---	1	1	1	7	0	1180.6	10
O75376_S1111	PP	O75376	S1111	1		PP	4	2	2	0.129656	-0.144591	-1.48189	-1.20765	0.655649	0.576652	0.019115	0.0421617	23.1543	24.362	24.5066	23.0247		7999742	10671562	17339728	19917056	27428254	24403042	19864330	27236594	8508294		8558195	O75376 [1099-1113]	O75376 1xPhospho [S1111(100)]	Nuclear receptor corepressor 1 [OS=Homo sapiens]	[K].SATLPYIKQEEFSPR.[S]	1xPhospho [S13(100)]	------------*--	1	1	1	8	1	1845.88	15
O75376_S1196	PP	O75376	S1196	1		PP	3	3	1	-10	-0.405937	-2.11222	-10	NA	0.472639	0.00861856	NA		25.6863	26.0922	23.98				28421566	40966220	92592728	71829680	59393456	83392768	33476654	10999513	5.16256e+06	O75376 [1190-1207]	O75376 1xPhospho [S1196(98.8)]	Nuclear receptor corepressor 1 [OS=Homo sapiens]	[R].MPIEDSSPEKGREEAASK.[G]	1xPhospho [S7(98.8)]	------*-----------	2	1	1	1	2	2040.89	18
O75376_S2102	PP	O75376	S2102	1		PP	4	4	1	-3.70963	-2.75877	-1.68654	-2.6374	NA	0.0393763	NA	0.51913	20.5038	23.1412	25.8999	24.2134	1.67874e+06		1.29481e+06	1.00426e+06		17497483	4.2646e+07	8.62799e+07	58908501	19451612			O75376 [2097-2118]	O75376 1xPhospho [S2102(100)]	Nuclear receptor corepressor 1 [OS=Homo sapiens]	[K].TSNRYSPESQAQSVHHQRPGSR.[V]	1xPhospho [S6(94.5)]	-----*----------------	2	1	1	13	1	2589.17	22
O75376_S2120	PP	O75376	S2120	1		PP	4	2	1	-1.05513	0.312621	-0.025081	-1.39283	0.00197293	0.72539	0.962067	0.292936	21.4398	22.8326	22.52	22.4949	3130758	2.38322e+06	3.01973e+06	1.75134e+06	7568609	13088986	7123581	2.26484e+06	8654757	5729605	6091868		O75376 [2119-2127]	O75376 1xPhospho [S2120(100)]	Nuclear receptor corepressor 1 [OS=Homo sapiens]	[R].VSPENLVDK.[S]	1xPhospho [S2(100)]	-*-------	1	1	1	6	0	1080.5	9
O75376_S2151	PP	O75376	S2151	1		PP	4	2	0	1.21948	0.235583	0.52867	1.51257	0.187482	NA	NA	NA	25.168	23.6554	23.4198	23.9485	45989268		29407312			13212746		11222135		22980684		9397380	O75376 [2140-2161]	O75376 1xPhospho [S2151(100)]	Nuclear receptor corepressor 1 [OS=Homo sapiens]	[R].SHVSSEPYEPISPPQVPVVHEK.[Q]	1xDeamidated [Q15];1xPhospho [S12(100)]	-----------*--*-------	1	1	1	7	0	2523.18	22
O75376_S2184	PP	O75376	S2184	1		PP	4	2	1	-0.571207	-0.612729	-2.00266	-1.96114	0.567871	0.10293	0.00818235	0.0510028	25.261	27.2222	27.8349	25.8322	17291692	53532164	49803254	120544776	130594448	218544840	199872320	242693752	275650768	74441970	98843402	5.93829e+06	O75376 [2180-2197]	O75376 1xPhospho [S2184(100)]	Nuclear receptor corepressor 1 [OS=Homo sapiens]	[R].NDARSPGSISYLPSFFTK.[L]	1xPhospho [S5(100)]	----*-------------	2	1	1	22	1	2066.96	18
O75376_T2396	PP	O75376	T2396	1		PP	4	4	3	1.00794	-2.02789	-1.73633	1.29949	0.0639541	0.00109073	0.00447611	0.029301	25.298	23.9985	26.0264	24.2901		41033056	41474004	8581122	18500642	23198292	67464280	73755528	63825760	30082242	10947966	20510646	O75376 [2392-2418]	O75376 1xPhospho [T2396(96.3)]	Nuclear receptor corepressor 1 [OS=Homo sapiens]	[R].MLSSTPPTPIACAPSAVNQAAPHQQNR.[I]	1xCarbamidomethyl [C12];1xPhospho [T5(98.1)]	----*------*---------------	2	1	1	6	0	2924.35	27
O75382_S7	PP	O75382	S7	1		PP	3	4	0	-2.02305	-10	-1.93413	10	NA	NA	0.174427	NA	20.3714		24.3286	22.3944			1.35643e+06				33633731	7.63295e+06	21938204	5452404	5573829		O75382 [4-17]	O75382 1xPhospho [S7(100)]	Tripartite motif-containing protein 3 [OS=Homo sapiens]	[K].REDSPGPEVQPMDK.[Q]	1xPhospho [S4(100)]	---*----------	1	1	1	8	1	1664.7	14
O75385_S469	PP	O75385	S469	1	Kinase	PP	4	4	2	1.44928	-1.90203	-1.2016	2.14971	0.11223	0.0055228	0.0191281	0.0801854	24.6474	22.4977	24.3997	23.1981	16784226	23267273	38785017	2.5212e+06	6.69031e+06	8554957	26154206	18426301	21819454	9689225	1.37548e+07	5.42624e+06	O75385 [465-475]	O75385 1xPhospho [S469(100)]	Serine/threonine-protein kinase ULK1 [OS=Homo sapiens]	[R].SGSTSPLGFAR.[A]	1xPhospho [S5(100)]	----*------	1	1	1	15	0	1159.51	11
O75385_S588	PP	O75385	S588	1	Kinase	PP	4	2	2	1.55814	-0.960056	-2.98952	-0.471326	NA	0.0141202	0.0036712	NA	23.7586	24.2299	25.1899	22.2004			14191790		21920024	17430489	4.25128e+07	35702340	3.66127e+07	4573233	5.06553e+06		O75385 [570-600]	O75385 1xPhospho [S588(100)]	Serine/threonine-protein kinase ULK1 [OS=Homo sapiens]	[K].LPKPPTDPLGAVFSPPQASPPQPSHGLQSCR.[N]	1xCarbamidomethyl [C30];1xPhospho [S19(100)]	------------------*----------*-	1	1	1	6	0	3343.63	31
O75385_S623	PP	O75385	S623	1	Kinase	PP	4	1	2	1.09715	-0.803636	-0.949073	0.951709	0.0266212	0.124246	0.0199697	0.0760591	26.1314	25.1797	25.9834	25.0343	73886352	60419620	86225528	15014586	44420417	54584144	67105798	56052490	75861486	38236966	30682096	3.41662e+07	O75385 [615-626]	O75385 1xPhospho [S623(99.4)]	Serine/threonine-protein kinase ULK1 [OS=Homo sapiens]	[R].NPLPPILGSPTK.[A]	1xPhospho [S9(99.2)]	--------*---	2	1	1	11	0	1313.69	12
O75385_S638	PP	O75385	S638	1	Kinase	PP	4	3	1	2.12039	-0.933851	-1.81564	1.2386	0.242857	0.117292	0.0225832	0.348278	24.4267	23.1881	24.1219	22.3063	43584968	15232985	8834314	6451031	6.08257e+06	16136315	17806342	18212802	18750974	6755343	7719154	1084504	O75385 [636-648]	O75385 1xPhospho [S638(100)]	Serine/threonine-protein kinase ULK1 [OS=Homo sapiens]	[K].TPSSQNLLALLAR.[Q]	1xPhospho [S3(100)]	--*----------	2	1	1	9	0	1463.76	13
O75385_T746	PP	O75385	T746	1	Kinase	PP	4	4	1	1.73936	-1.82767	-1.77587	1.79116	0.00228841	0.0522295	0.0580426	0.0817001	24.6035	22.8123	24.64	22.8642	27043954	22447488	26982896	3.83127e+06	10899674		35186196	18558404	24689840	8544587		6.72492e+06	O75385 [743-770]	O75385 1xPhospho [T746(96.1)]	Serine/threonine-protein kinase ULK1 [OS=Homo sapiens]	[R].AGGTSSPSPVVFTVGSPPSGSTPPQGPR.[T]	1xPhospho [T4(87.3)]	---*------------------------	3	1	1	2	0	2688.27	28
O75400_S938	PP	O75400	S938	1		PP	3	4	2	-1.1808	-10	1.39681	10	0.0394465	NA	0.0219059	NA	23.2951		23.0791	24.4759		8693249	11892566				7.47888e+06	10244304		22888740	22303432	24810562	O75400 [926-945]	O75400 1xPhospho [S938(100)]	Pre-mRNA-processing factor 40 homolog A [OS=Homo sapiens]	[K].DSGNWDTSGSELSEGELEKR.[R]	1xPhospho [S13(100)]	------------*-------	1	1	1	5	1	2275.94	20
O75410_S276	PP	O75410	S276	1		PP	4	2	1	0.936203	-1.71842	-2.86217	-0.207544	0.227979	0.0643547	0.00770236	0.83278	23.8047	24.0122	25.7306	22.8684		11385577	17919574		8664301	25174970	6.57327e+07	46546628	5.47562e+07	6371084	11372699	5228806	O75410 [262-283]	O75410 1xPhospho [S276(100)]	Transforming acidic coiled-coil-containing protein 1 [OS=Homo sapiens]	[K].ASYHFSPEELDENTSPLLGDAR.[F]	1xPhospho [S15(100)]	--------------*-------	2	1	1	10	0	2528.1	22
O75420_S24	PP	O75420	S24	1		PP	4	3	0	-1.61477	-2.49775	-1.19193	-0.308941	0.134842	0.075883	0.146171	0.681999	23.6903	23.9992	26.497	25.305	11597952	10244388	18764612	7100436	1.3964e+07	29239332	91508912	54377804	138231776	4.77187e+07	57953076	18692074	O75420 [15-33]	O75420 1xPhospho [S24(100)]	GRB10-interacting GYF protein 1 [OS=Homo sapiens]	[R].ALSGGGSVASPPPSPAMPK.[Y]	1xPhospho [S10(93.1)]	---------*---------	2	1	1	16	0	1787.84	19
O75420_S756	PP	O75420	S756	1		PP	4	2	0	0.962371	-1.57914	-1.87094	0.670573	NA	NA	NA	NA	23.4621	22.7915	24.3707	22.4997	11555525					7.25984e+06	28089860	13383124	23602590		5930445		O75420 [741-766]	O75420 1xPhospho [S756(98.7)]	GRB10-interacting GYF protein 1 [OS=Homo sapiens]	[K].LLQQQQAVPVPPAPSSPPPLWAGLAK.[Q]	2xDeamidated [Q5; Q6];1xPhospho [S16(97.7)]	----**---------*----------	6	1	1	2	0	2772.44	26
O75427_S513	PP	O75427	S513	1		PP	4	2	2	0.642121	-3.40685	-3.12279	0.926182	0.419261	0.0210017	0.0245596	0.367761	24.2343	23.3081	26.7149	23.5921	21683467	1.44125e+07	23109626	1.90497e+06	2.75536e+06	26496535	132855292	72698640	124904836	1.11639e+07	2.52794e+07	1.49389e+06	O75427 [511-529]	O75427 1xPhospho [S513(100)]	Leucine-rich repeat and calponin homology domain-containing protein 4 [OS=Homo sapiens]	[R].SSSQSGSGPSSPDSVLRPR.[R]	1xPhospho [S3(94.9)]	--*----------------	4	1	1	17	0	1967.88	19
O75427_S515	PP	O75427	S515	1		PP	4	3	3	1.58051	-3.2227	-4.01619	0.787028	0.0220843	0.0188698	0.0267558	0.370944	23.3579	22.5709	25.7936	21.7774	11372883	7874440	13004303	1.90497e+06	2.75536e+06	14030667	68924184	39542388	66020280	5170144	4.11972e+06	1.49389e+06	O75427 [511-529]	O75427 1xPhospho [S515(96.3)]	Leucine-rich repeat and calponin homology domain-containing protein 4 [OS=Homo sapiens]	[R].SSSQSGSGPSSPDSVLRPR.[R]	1xPhospho [S5(96.3)]	----*--------------	4	1	1	1	0	1967.88	19
O75427_S521	PP	O75427	S521	1		PP	4	2	2	-0.0569605	-2.24275	-1.61148	0.574311	0.910044	0.0285295	0.0454979	0.632469	24.1251	23.5508	25.7936	24.1821	26391718	7874440	20626177	1.90497e+06	2.75536e+06	32205727	68924184	39542388	66020280	16711607	1.66811e+07	2.37102e+07	O75427 [511-529]	O75427 1xPhospho [S521(94.5)]	Leucine-rich repeat and calponin homology domain-containing protein 4 [OS=Homo sapiens]	[R].SSSQSGSGPSSPDSVLRPR.[R]	1xPhospho [S11(94.5)]	----------*--------	4	1	1	2	0	1967.88	19
O75436_S315	PP	O75436	S315	1		PP	4	1	1	0.871976	1.48461	0.171449	-0.44119	0.0231478	0.0723767	0.754259	0.336462	25.2883	25.7295	24.2449	24.4163		43515404	38436840	32453030	69985664	64464092	19921378	31024434	8695887	22555954	16252337	28359536	O75436 [307-327]	O75436 1xPhospho [S315(98.6)]	Vacuolar protein sorting-associated protein 26A [OS=Homo sapiens]	[R].TNFHQRFESPESQASAEQPEM.[-]	1xPhospho [S9(97.2)]	--------*------------	2	1	1	4	1	2530.03	21
O75533_T211	PP	O75533	T211	1		PP	4	2	1	-1.14073	0.480174	0.115645	-1.50526	0.0265218	0.495226	0.796199	0.169864	23.5964	25.1017	24.6215	24.7371	9880533	10182098	1.79865e+07	1.48395e+07	3.96474e+07	5.35255e+07	3.47795e+07	1.18258e+07	3.08278e+07	2.55649e+07	3.03655e+07		O75533 [200-213]	O75533 1xPhospho [T211(100)]	Splicing factor 3B subunit 1 [OS=Homo sapiens]	[R].WDQTADQTPGATPK.[K]	1xPhospho [T12(100)]	-----------*--	2	1	1	10	0	1595.67	14
O75569_S18	PP	O75569	S18	1		PP	4	4	3	1.66568	-2.08056	-2.55081	1.19543	0.0371381	0.0270614	0.0310377	0.0803747	26.2336	25.0382	27.1188	24.568	101833645	76957816	57927172	31701356	11443296	60220042	171921520	9.613e+07	169150070	17066660	32675134		O75569 [6-25]	O75569 1xPhospho [S18(98.6)]	Interferon-inducible double-stranded RNA-dependent protein kinase activator A [OS=Homo sapiens]	[R].HRAEAPPLEREDSGTFSLGK.[M]	1xPhospho [S13(97)]	------------*-------	3	1	1	3	2	2277.07	20
O75569_T20	PP	O75569	T20	1		PP	4	4	2	1.91523	-1.57619	-2.38181	1.10961	0.0197382	0.0530868	0.0365014	0.0509706	27.7512	26.6416	28.2178	25.836	160002128	271368288	246372016	79257712	76578400	158243024	379874912	195818672	360829344	68365216	93423528	17900626	O75569 [6-25]	O75569 1xPhospho [T20(98.8)]	Interferon-inducible double-stranded RNA-dependent protein kinase activator A [OS=Homo sapiens]	[R].HRAEAPPLEREDSGTFSLGK.[M]	1xPhospho [T15(96.8)]	--------------*-----	3	1	1	6	2	2277.07	20
O75665_S774	PP	O75665	S774	1		PP	4	2	1	1.55395	-0.209828	-1.48825	0.275529	0.299214	0.60485	0.0316634	0.729262	25.1853	24.9098	25.1196	23.6314		23987030	52319440	16511918	35474508	42574124	41499540	30139700	37724756	8050261	24123864	6808190	O75665 [758-779]	O75665 1xPhospho [S774(100)]	Oral-facial-digital syndrome 1 protein [OS=Homo sapiens]	[R].SHIASPSPCPDRMPLPSPTESR.[H]	1xCarbamidomethyl [C9];1xPhospho [S17(100)]	--------*-------*-----	1	1	1	6	1	2499.12	22
O75674_S323	PP	O75674	S323	1		PP	4	2	1	-1.09701	-2.24623	-0.481508	0.667713	0.302221	0.0365461	0.45168	0.3667	25.7407	25.073	27.3193	26.8378	3.81892e+07	4.40929e+07	8.59297e+07	7.91954e+06	45784918	5.21855e+07	1.53294e+08	1.21314e+08	2.27779e+08	1.47341e+08	1.83298e+08	2.91849e+07	O75674 [302-325]	O75674 1xPhospho [S323(100)]	TOM1-like protein 1 [OS=Homo sapiens]	[K].EATNTTSEPSAPSQDLLDLSPSPR.[M]	1xPhospho [S22(100)]	---------------------*--	3	1	1	39	0	2593.17	24
O75683_S138	PP	O75683	S138	1		PP	4	4	2	-3.23107	1.89389	2.81783	-2.30712	0.00755071	0.115967	0.0143764	0.0959691	24.3525	26.6596	24.7657	27.5836	19757406	14914365	29589738	60606245	97971484	159449164	48981282	8068655		223925188	214492152	1.64973e+08	O75683 [136-144]	O75683 1xPhospho [S138(100)]	Surfeit locus protein 6 [OS=Homo sapiens]	[K].ELSPAALEK.[R]	1xPhospho [S3(100)]	--*------	1	1	1	15	0	1037.49	9
O75717_S407	PP	O75717	S407	1		PP	4	3	2	-0.927215	-2.82397	-3.42107	-1.52432	0.630744	0.00663768	0.00750436	0.301711	21.9533	23.4776	26.3016	22.8805		3683912	4437398	6325278	5.98419e+06	22732034	80522768	67095358	100512783	13312059		2.13144e+06	O75717 [391-429]	O75717 1xPhospho [S407(100)]	WD repeat and HMG-box DNA-binding protein 1 [OS=Homo sapiens]	[K].TGSSLLKEEEEDGQEGSIHNLPLVTSQRPFYDGPMPTPR.[Q]	1xPhospho [S17(99.7)]	----------------*----------------------	2	1	1	4	1	4392.05	39
O75764_S115	PP	O75764	S115	1		PP	4	2	2	-0.441877	-2.31033	-1.57148	0.296972	0.553892	0.01736	0.0325584	0.600715	23.9084	23.6114	25.9217	24.3503		12471445	1.90184e+07	11115727	20045292	7286141	4.5828e+07	73306244	71562460	28111836	14663039		O75764 [102-118]	O75764 1xPhospho [S115(100)]	Transcription elongation factor A protein 3 [OS=Homo sapiens]	[K].GLECSDWKPEAGLSPPR.[K]	1xCarbamidomethyl [C4];1xPhospho [S14(99.9)]	---*---------*---	1	1	1	7	0	1978.87	17
O75815_S317	PP	O75815	S317	1		PP	4	1	1	1.70414	0.75864	-0.419096	0.526401	0.00875105	0.364692	0.667786	0.311938	25.3524	24.8259	24.0673	23.6482		41473916	44199896		36939164	22542840	6.67197e+06	11059935	35003624	11250472	15043222		O75815 [315-329]	O75815 1xPhospho [S317(100)]	Breast cancer anti-estrogen resistance protein 3 [OS=Homo sapiens]	[K].SGSQPACLDHMQDRR.[A]	1xCarbamidomethyl [C7];1xPhospho [S3(100)]	--*---*--------	2	1	1	3	1	1837.75	15
O75815_S370	PP	O75815	S370	1		PP	4	3	1	1.68115	5.5284	4.70422	0.856968	0.159875	0.0930794	0.0471625	0.305722	26.1538	25.2968	19.7684	24.4726	122454560	48792429	5.27232e+07	24062938	3.22937e+07	67299953	1.45779e+06	220108	1.00128e+06	31093523	2.4996e+07	1.37521e+07	O75815 [368-380]	O75815 1xPhospho [S370(100)]	Breast cancer anti-estrogen resistance protein 3 [OS=Homo sapiens]	[R].TGSEPALSPAVVR.[R]	1xPhospho [S3(100)]	--*----------	3	1	1	16	0	1363.66	13
O75815_S375	PP	O75815	S375	1		PP	4	2	1	-0.268967	2.25595	1.78737	-0.737548	0.539316	0.0705346	0.0139468	0.226621	26.5826	27.3202	25.0642	26.8516	53847604	100140836	147517160	1.00047e+08	173403920	229261152	31202825	33549135	40495584	133678184	131790500	97829007	O75815 [368-380]	O75815 1xPhospho [S375(100)]	Breast cancer anti-estrogen resistance protein 3 [OS=Homo sapiens]	[R].TGSEPALSPAVVR.[R]	1xPhospho [S8(100)]	-------*-----	3	1	1	24	0	1363.66	13
O75821_S42	PP	O75821	S42	1		PP	4	1	1	-0.602201	0.403423	1.09698	0.0913518	0.177708	0.44017	0.0191933	0.869812	27.8462	27.7548	27.3514	28.4484	116070728	3.04316e+08	303479104	112568928	277708920	289173544	210089824	153139186	150478432	402654048	405035248	2.91161e+08	O75821 [33-57]	O75821 1xPhospho [S42(98.7)]	Eukaryotic translation initiation factor 3 subunit G [OS=Homo sapiens]	[K].GIPLATGDTSPEPELLPGAPLPPPK.[E]	1xPhospho [S10(98.4)]	---------*---------------	4	1	1	25	0	2544.3	25
O75925_S488	PP	O75925	S488	1		PP	4	2	2	1.87285	-0.0957969	-1.5966	0.372045	0.024069	0.864174	0.0378163	0.489149	24.5915	24.2195	24.3153	22.7187	21926506	20886032	33029366	7608838	2.19537e+07	29039440	19917333	1.52736e+07	27434450	6.32245e+06	10787312	3.59759e+06	O75925 [480-493]	O75925 1xPhospho [S488(100)]	E3 SUMO-protein ligase PIAS1 [OS=Homo sapiens]	[R].TCPSLSPTSPLNNK.[G]	1xCarbamidomethyl [C2];1xPhospho [S9(99.2)]	-*------*-----	3	1	1	11	0	1595.71	14
O75962_S1724	PP	O75962	S1724	1	Kinase	PP	3	3	1	2.02534	10	10	0.93703	0.00191451	NA	NA	0.104533	23.6084	22.6714		21.5831		12548054	13030524	3.22441e+06	6138026	10677379					3302049	2.98124e+06	O75962 [1723-1734]	O75962 1xPhospho [S1724(98.7)]	Triple functional domain protein [OS=Homo sapiens]	[R].SSMEMEGIFNHK.[D]	1xPhospho [S2(98.7)]	-*----------	2	1	1	1	0	1489.59	12
O75962_S1745	PP	O75962	S1745	1	Kinase	PP	4	4	1	2.62696	-1.41529	-2.62165	1.4206	0.15727	0.0813576	0.0223472	0.161923	25.1383	23.7177	25.1329	22.5113		28833444	45024576		18507468	9082694		34409996	39176692	7083468		4872997	O75962 [1735-1767]	O75962 1xPhospho [S1745(94.7)]	Triple functional domain protein [OS=Homo sapiens]	[K].DSLSVSSNDASPPASVASLQPHMIGAQSSPGPK.[R]	1xDeamidated [N8];1xPhospho [S11(94.7)]	-------*--*----------------------	5	1	1	2	0	3300.51	33
O75962_S2455	PP	O75962	S2455	1	Kinase	PP	4	3	0	1.27124	0.257708	-2.39944	-1.3859	NA	NA	NA	NA	23.4921	24.878	24.6203	22.2209	11798786			18892460	36903924	36706648			25790334	5993713	7.72932e+06	941752	O75962 [2451-2481]	O75962 1xPhospho [S2455(99.9)]	Triple functional domain protein [OS=Homo sapiens]	[R].AGAASPLNSPLSSAVPSLGKEPFPPSSPLQK.[G]	1xDeamidated [N8];1xPhospho [S5(90.4)]	----*--*-----------------------	4	1	1	6	1	3112.56	31
O75970_S230	PP	O75970	S230	1		PP	3	2	1	10	-0.384302	-10	0.863352	NA	0.0426246	NA	0.509237	24.7015	23.8382	24.2225		769701	2.69169e+07	5.41647e+07	1.3886e+07	1.72573e+07	1.38482e+07	2.03905e+07	1.93352e+07	1.89985e+07				O75970 [223-235]	O75970 1xPhospho [S230(100)]	Multiple PDZ domain protein [OS=Homo sapiens]	[R].GSLPQLVSPIVSR.[S]	1xPhospho [S8(100)]	-------*-----	1	1	1	7	0	1432.76	13
O75976_T1368	PP	O75976	T1368	1	Glyco	both	4	4	3	1.32114	-2.27545	-1.53879	2.0578	0.0603717	0.00594958	0.0388323	0.00791693	27.3237	25.2659	27.5413	26.0025	1.82824e+08	162966720	158133800	57105876	6699292	57228688	2.07897e+08	189711872	188374408	66368964	116047912	19262565	O75976 [1358-1380]	O75976 1xPhospho [T1368(100)]	Carboxypeptidase D [OS=Homo sapiens]	[K].SLLSHEFQDETDTEEETLYSSKH.[-]	1xPhospho [T11(100)]	----------*------------	5	1	1	21	1	2805.18	23
O75976_T1370	PP	O75976	T1370	1	Glyco	both	4	3	2	0.758199	-1.75236	-1.12181	1.38875	0.142994	0.0455015	0.089668	0.0253531	25.7105	24.3217	26.0741	24.9523	61642500	50248848	52831072	28650662	6699292	27556752	92220728	73599872	46118196	38519208	45928640	12941644	O75976 [1358-1380]	O75976 1xPhospho [T1370(95.8)]	Carboxypeptidase D [OS=Homo sapiens]	[K].SLLSHEFQDETDTEEETLYSSKH.[-]	1xPhospho [T13(95.8)]	------------*----------	5	1	1	2	1	2805.18	23
O75976_T1374	PP	O75976	T1374	1	Glyco	both	4	3	2	0.758199	-1.75236	-1.12181	1.38875	0.142994	0.0455015	0.089668	0.0253531	25.7105	24.3217	26.0741	24.9523	61642500	50248848	52831072	28650662	6699292	27556752	92220728	73599872	46118196	38519208	45928640	12941644	O75976 [1358-1380]	O75976 1xPhospho [T1374(98)]	Carboxypeptidase D [OS=Homo sapiens]	[K].SLLSHEFQDETDTEEETLYSSKH.[-]	1xPhospho [T17(99.9)]	----------------*------	5	1	1	2	1	2805.18	23
O75976_Y1376	PP	O75976	Y1376	1	Glyco	both	4	4	4	1.69111	-2.00973	-1.75138	1.94946	0.048633	0.00157369	0.0431679	0.00176762	26.7422	24.7927	26.8024	25.0511	118736264	112717872	105302728	28455214		29671936	110823360	116112000	124188568	27849756	70119272	6320921	O75976 [1358-1380]	O75976 1xPhospho [Y1376(97)]	Carboxypeptidase D [OS=Homo sapiens]	[K].SLLSHEFQDETDTEEETLYSSKH.[-]	1xPhospho [Y19(97)]	------------------*----	5	1	1	1	1	2805.18	23
O76021_S361	PP	O76021	S361	1		PP	4	4	0	-2.15339	1.04334	1.16479	-2.03194	0.106572	0.344307	0.174215	0.211098	23.7641	25.7961	24.7527	25.9175	13211683	1.23919e+07	1.71364e+07	2.65893e+07	42235035	1.05963e+08	2.30794e+07	1.5465e+07	4.62631e+07	5.58539e+07	9.68597e+07	3.74251e+07	O76021 [357-374]	O76021 1xPhospho [S361(100)]	Ribosomal L1 domain-containing protein 1 [OS=Homo sapiens]	[K].ATNESEDEIPQLVPIGKK.[T]	1xPhospho [S5(98.8)]	----*-------------	3	1	1	8	1	2047.99	18
O76021_T358	PP	O76021	T358	1		PP	4	4	0	-2.2144	1.3423	1.39021	-2.16649	0.100339	0.300942	0.13829	0.218616	24.1249	26.2913	24.949	26.3393	1.87635e+07	1.23919e+07	2.3726e+07	3.12136e+07	63148245	152017431	2.7825e+07	1.6128e+07	5.32169e+07	7.42194e+07	1.29391e+08	5.10887e+07	O76021 [357-374]	O76021 1xPhospho [T358(98.8)]	Ribosomal L1 domain-containing protein 1 [OS=Homo sapiens]	[K].ATNESEDEIPQLVPIGKK.[T]	1xPhospho [T2(99.2)]	-*----------------	3	1	1	26	1	2047.99	18
O76094_S621	PP	O76094	S621	1		PP	4	2	0	-1.77878	-1.01429	0.799769	0.035281	NA	NA	NA	NA	26.2447	26.2095	27.2237	28.0235	47189672	111841240			77594496		85527432		227941200		272846560		O76094 [618-645]	O76094 1xPhospho [S621(98)]	Signal recognition particle subunit SRP72 [OS=Homo sapiens]	[K].TVSSPPTSPRPGSAATVSASTSNIIPPR.[H]	1xDeamidated [N23];1xPhospho [S4(99.9)]	---*------------------*-----	3	1	1	9	0	2816.38	28
O76094_S621;S630	PP	O76094	S621;S630	2		PP	4	3	1	5.81993	-1.01901	-7.56007	-0.721127	0.021541	0.310778	0.110397	0.476421	28.08	28.8012	29.8202	22.2601		293323136	274173792	311206896	205369728	886675456	432096192	1595650688	815986800		4542843	5503078	O76094 [618-645]	O76094 2xPhospho [S621(97.5); S630(95.1)]	Signal recognition particle subunit SRP72 [OS=Homo sapiens]	[K].TVSSPPTSPRPGSAATVSASTSNIIPPR.[H]	2xPhospho [S4(97.4); S13(92.9)]	---*--------*---------------	5	1	1	3	0	2895.36	28
O76094_T624	PP	O76094	T624	1		PP	4	2	1	-0.252038	-2.96077	0.684153	3.39289	0.217062	0.197441	0.317955	0.000569687	24.1495	20.7567	23.7174	24.4016		19263318	17955934	3.42297e+06	1020000	871968	19240404	1.11988e+06	21018649	2.27753e+07	1.83816e+07	25329076	O76094 [618-645]	O76094 1xPhospho [T624(90.8)]	Signal recognition particle subunit SRP72 [OS=Homo sapiens]	[K].TVSSPPTSPRPGSAATVSASTSNIIPPR.[H]	1xPhospho [T7(90.8)]	------*---------------------	5	1	1	3	0	2815.4	28
O94762_S815	PP	O94762	S815	1		PP	4	2	1	-0.0741258	-0.642222	1.09441	1.6625	0.687021	0.479025	0.0177837	0.121113	26.0489	24.3864	25.0286	26.123		64935912	73905304	10129808	33728820		30431908		38019616	86565160	63735828	68941008	O94762 [804-826]	O94762 1xPhospho [S815(100)]	ATP-dependent DNA helicase Q5 [OS=Homo sapiens]	[K].YTGEEDGAGGHSPAPPQTEECLR.[E]	1xCarbamidomethyl [C21];1xPhospho [S12(99.8)]	-----------*--------*--	2	1	1	5	0	2538.02	23
O94804_S951	PP	O94804	S951	1	Kinase	PP	3	4	1	-10	4.9055	5.62296	-10	NA	0.143767	0.0173903	NA		22.2439	17.3384	22.9614				3935562	2.04904e+06	8916353	184305		147146	10080576	6380840	8.03992e+06	O94804 [941-955]	O94804 1xPhospho [S951(98.6)]	Serine/threonine-protein kinase 10 [OS=Homo sapiens]	[K].LSEEAECPNPSTPSK.[A]	1xCarbamidomethyl [C7];1xPhospho [S11(98.6)]	------*---*----	3	1	1	2	0	1725.7	15
O94804_T952	PP	O94804	T952	1	Kinase	PP	4	2	2	-0.878861	2.4632	2.76286	-0.579206	NA	0.015351	0.0161735	NA	25.5419	26.1211	23.6579	26.4207			48851024	57812264	76674632	84467312		12006117	14464539	87537096	108531016	73431728	O94804 [941-955]	O94804 1xPhospho [T952(99.2)]	Serine/threonine-protein kinase 10 [OS=Homo sapiens]	[K].LSEEAECPNPSTPSK.[A]	1xCarbamidomethyl [C7];1xPhospho [T12]	------*----*---	3	1	1	2	0	1725.7	15
O94864_S323	PP	O94864	S323	1		PP	4	2	1	-2.52186	-0.950955	-0.836512	-2.40741	NA	0.0273167	NA	NA	20.7543	23.1617	24.1126	23.2761			1.76871e+06	8892390	6.78882e+06	12469047	18599048		17680098	10158088			O94864 [314-343]	O94864 1xPhospho [S323(98)]	STAGA complex 65 subunit gamma [OS=Homo sapiens]	[R].FPSNLEVEASPQASSAEVNASPLWNLAHVK.[M]	1xPhospho [S10(98)]	---------*--------------------	1	1	1	1	0	3272.56	30
O94875_S259	PP	O94875	S259	1		PP	4	3	1	1.11396	-1.24734	0.638188	2.99949	0.0510545	0.220885	0.234055	0.0227089	25.9451	22.9457	24.193	24.8312	8.0748e+07	6.40706e+07	4.89963e+07	6288369	6.75734e+06	1.11898e+07	27398370	2.35758e+07	6561675	3.26478e+07	3.32445e+07	2.3655e+07	O94875 [257-267]	O94875 1xPhospho [S259(100)]	Sorbin and SH3 domain-containing protein 2 [OS=Homo sapiens]	[R].RKSEPAVGPPR.[G]	1xPhospho [S3(100)]	--*--------	1	1	1	10	2	1273.64	11
O94885_S407	PP	O94885	S407	1		PP	4	2	2	0.149344	-1.65362	-1.10784	0.69513	0.571054	0.0106956	0.0225576	0.14661	24.5418	23.8467	25.5003	24.3925		21380692	27468968	11941733	16451370	16865142	5.61627e+07	4.20768e+07	4.41534e+07	2.40047e+07	2.00009e+07	22063152	O94885 [405-416]	O94885 1xPhospho [S407(100)]	SAM and SH3 domain-containing protein 1 [OS=Homo sapiens]	[R].TCSFGGFDLTNR.[S]	1xCarbamidomethyl [C2];1xPhospho [S3(100)]	-**---------	1	1	1	13	0	1454.58	12
O94885_S813	PP	O94885	S813	1		PP	4	3	1	1.38427	-0.94935	-1.06063	1.27299	0.0353662	0.211916	0.12294	0.0783517	24.9747	23.7017	24.6511	23.5905	41417798	26137509	31360072	4.50127e+06	10237400	26192742	29442993	15627504	33968149	1.47832e+07	13185611	9.92413e+06	O94885 [813-820]	O94885 1xPhospho [S813(100)]	SAM and SH3 domain-containing protein 1 [OS=Homo sapiens]	[R].SLPVSICR.[S]	1xCarbamidomethyl [C7];1xPhospho [S1(100)]	*-----*-	1	1	1	14	0	1011.47	8
O94886_S739	PP	O94886	S739	1		both	4	4	4	1.30018	-2.50115	-2.66063	1.1407	0.0314501	0.0477141	0.0420618	0.0113165	25.6402	24.4995	27.0007	24.34		5.0197e+07	54397284	20303448	3.21261e+07	18726710	112709802	104151280	185980588	1.9257e+07	33272487	1.11802e+07	O94886 [730-755]	O94886 1xPhospho [S739(98.9)]	CSC1-like protein 1 [OS=Homo sapiens]	[K].TEEPASDKGSEAEAHMPPPFTPYVPR.[I]	1xPhospho [S10(98.5)]	---------*----------------	2	1	1	6	1	2920.29	26
O94887_S439	PP	O94887	S439	1		PP	4	4	2	-1.78006	1.19711	1.5573	-1.41987	0.0214846	0.103549	0.000712829	0.0750761	24.6962	26.116	24.9189	26.4762	3.9441e+06	3.49989e+07	42604516	4.47565e+07	93903826	79528542	27417720	3.30966e+07	34648328	100576616	92645599	8.68445e+07	O94887 [424-444]	O94887 1xPhospho [S439(100)]	FERM, ARHGEF and pleckstrin domain-containing protein 2 [OS=Homo sapiens]	[K].DSSSSLTDPQVSYVKSPAAER.[R]	1xPhospho [S16(98.4)]	---------------*-----	2	1	1	18	1	2304.04	21
O94887_T22	PP	O94887	T22	1		PP	4	2	2	-0.173053	-1.50361	-1.61907	-0.288517	0.492292	0.00423099	0.0080155	0.380055	23.1882	23.4768	24.9804	23.3613		10625472	8.49012e+06	8.18389e+06	1.37489e+07	13088404	28300840	37504881	33497271	1.17719e+07	9.77984e+06		O94887 [18-38]	O94887 1xPhospho [T22(100)]	FERM, ARHGEF and pleckstrin domain-containing protein 2 [OS=Homo sapiens]	[R].LGAQTPVGVSTLEPGQTLLPR.[M]	1xPhospho [T5(100)]	----*----------------	1	1	1	15	0	2214.15	21
O94964_S1303	PP	O94964	S1303	1		PP	4	3	2	1.57934	-0.997052	-1.44006	1.13633	0.135771	0.0284544	0.0109896	0.18052	27.064	25.9277	26.9247	25.4847	66531920	154748710	199644350	36736032	69347352	85401928	123264952	109044248	149879648	53849392	40054732		O94964 [1301-1332]	O94964 1xPhospho [S1303(100)]	Protein SOGA1 [OS=Homo sapiens]	[R].APSPTSSAGEEGTKKPEPLSPASYHQPEGVAR.[I]	1xPhospho [S3(97.8)]	--*-----------------------------	3	1	1	11	1	3342.56	32
O94966_S244	PP	O94966	S244	1		PP	4	2	1	-1.32031	-1.91334	-0.414216	0.178821	0.149215	0.0362053	0.411574	0.823413	23.4456	23.2668	25.1801	24.7659		7.51631e+06	15331811	6385649	6353760	1.75375e+07	25946289	49815246	38285770	43055275	16760807	25768126	O94966 [235-249]	O94966 1xPhospho [S244(100)]	Ubiquitin carboxyl-terminal hydrolase 19 [OS=Homo sapiens]	[K].AVPPGNDPVSPAMVR.[S]	1xPhospho [S10(100)]	---------*-----	1	1	1	3	0	1586.74	15
O94979_S1163	PP	O94979	S1163	1		PP	4	2	0	0.422901	-1.57302	-1.15528	0.840642	0.549674	0.0688935	0.127963	0.0920018	27.1398	26.2992	27.8722	26.7169		130212988	165541888	58902976	84226398	104592630	163847396	241846216	331347528	189953536	126842292	14119824	O94979 [1159-1175]	O94979 1xPhospho [S1163(100)]	Protein transport protein Sec31A [OS=Homo sapiens]	[R].EQTLSPTITSGLHNIAR.[S]	1xPhospho [S5(100)]	----*------------	3	1	1	22	0	1917.94	17
O94979_T1161	PP	O94979	T1161	1		PP	4	2	1	0.376993	-1.5758	-1.00821	0.944575	0.565831	0.0272036	0.120768	0.146115	26.7861	25.8415	27.4173	26.4091		9.72272e+07	134214500	42561308	59575032	78243280	134175912	183655586	219879760	146892822	9.91328e+07	21303684	O94979 [1159-1175]	O94979 1xPhospho [T1161(97)]	Protein transport protein Sec31A [OS=Homo sapiens]	[R].EQTLSPTITSGLHNIAR.[S]	1xPhospho [T3(97)]	--*--------------	3	1	1	3	0	1917.94	17
O94988_S856	PP	O94988	S856	1		PP	4	4	2	1.02929	-2.13298	-1.53848	1.62379	0.35215	0.00463082	0.0114231	0.248493	24.9468	23.323	25.456	23.9175	59512624	1.7148e+07	2.03605e+07		8598215	12389529	41808010	42729914	53547764	25809457	13275344	8450763	O94988 [848-861]	O94988 1xPhospho [S856(100)]	Protein FAM13A [OS=Homo sapiens]	[R].ANTIPIIGSPSSKR.[R]	1xPhospho [S9(96.3)]	--------*-----	2	1	1	5	1	1520.78	14
O94988_T850	PP	O94988	T850	1		PP	4	2	2	-0.484732	-1.86176	-1.59399	-0.216961	0.43252	0.0165856	0.0211863	0.758429	22.7896	23.0065	24.8683	23.2743	7.66268e+06	5.13063e+06	8956964	3.39364e+06	7.41358e+06	14472735	36540848	22331200	33008284	11401019	14450535	4.58417e+06	O94988 [848-860]	O94988 1xPhospho [T850(94.8)]	Protein FAM13A [OS=Homo sapiens]	[R].ANTIPIIGSPSSK.[R]	1xPhospho [T3(82.8)]	--*----------	3	1	1	1	0	1364.68	13
O95049_S164	PP	O95049	S164	1		PP	4	2	0	0.0292011	-2.21096	-1.6385	0.601655	0.938158	0.0774397	0.101969	0.270802	23.5031	22.9014	25.1124	23.4739		9752037	1.40252e+07	4020767	9.5337e+06	9.94921e+06	27450001	2.753e+07	53837864	1.28275e+07	1.38998e+07	8.22383e+06	O95049 [164-182]	O95049 1xPhospho [S164(100)]	Tight junction protein ZO-3 [OS=Homo sapiens]	[R].SPGGGSEANGLALVSGFKR.[L]	1xDeamidated [N9];1xPhospho [S1(100)]	*-------*----------	1	1	1	7	1	1884.89	19
O95049_S169	PP	O95049	S169	1		PP	4	2	1	-1.1915	0.177571	1.0152	-0.353865	0.0674948	0.683926	0.040621	0.4707	22.1768	22.5307	22.3531	23.3683		3517860	5.96445e+06	4570791	7.50418e+06	6102326	3.32193e+06	4880383	7.86988e+06	10010644	11645986		O95049 [163-181]	O95049 1xPhospho [S169(98.3)]	Tight junction protein ZO-3 [OS=Homo sapiens]	[R].RSPGGGSEANGLALVSGFK.[R]	1xPhospho [S7(98.3)]	------*------------	3	1	1	1	1	1883.9	19
O95049_S319	PP	O95049	S319	1		PP	4	2	1	-1.15542	0.555154	0.503825	-1.20675	0.0506597	0.129383	0.186082	0.0035978	22.9693	24.1761	23.6209	24.1247		8.23603e+06	8.1881e+06	18855898		19053866	15206295	15436444	8.05846e+06	21917772	13862746	19096551	O95049 [315-333]	O95049 1xPhospho [S319(100)]	Tight junction protein ZO-3 [OS=Homo sapiens]	[R].HAQRSPEASQTDSPVESPR.[L]	1xPhospho [S5(100)]	----*--------------	1	1	1	8	1	2158.95	19
O95049_S591	PP	O95049	S591	1		PP	4	2	2	0.0609927	-1.21042	0.0284463	1.29986	0.935561	0.0465886	0.970842	0.0389278	24.3592	23.0593	24.2698	24.2982	24602230	21964576	17994296		11040475	6441149	16330395	20608754	23741068	11910221	29348812		O95049 [587-600]	O95049 1xPhospho [S591(100)]	Tight junction protein ZO-3 [OS=Homo sapiens]	[K].TTQRSREDLSALTR.[Q]	1xPhospho [S5(95.9)]	----*---------	1	1	1	5	2	1713.83	14
O95067_S92	PP	O95067	S92	1		PP	4	3	1	1.43778	-1.4059	-2.37547	0.468211	0.103837	0.137348	0.0131628	0.590472	24.2141	23.7459	25.1518	22.7763	14939086	18370304	25074034		6818219	21317166	31758526	35479920	44592324	10789473	3.57811e+06		O95067 [90-116]	O95067 1xPhospho [S92(100)]	G2/mitotic-specific cyclin-B2 [OS=Homo sapiens]	[K].GPSPTPEDVSMKEENLCQAFSDALLCK.[I]	2xCarbamidomethyl [C17; C26];1xPhospho [S3(100)]	--*-------------*--------*-	1	1	1	7	1	3103.35	27
O95155_S105	PP	O95155	S105	1		PP	4	2	1	0.727619	-1.50216	-1.45581	0.773974	NA	0.0333182	NA	0.152678	23.4328	22.6588	24.161	22.7052	10131993	9254521	14583368	2.5133e+06	8900786	8451650	23240906	13185219	19847050		6.83813e+06		O95155 [103-115]	O95155 1xPhospho [S105(100)]	Ubiquitin conjugation factor E4 B [OS=Homo sapiens]	[R].SQSMDIDGVSCEK.[S]	1xCarbamidomethyl [C11];1xPhospho [S3(100)]	--*-------*--	1	1	1	8	0	1535.58	13
O95155_S238	PP	O95155	S238	1		PP	4	2	0	1.42013	-0.900023	-0.649595	1.67055	NA	0.346158	0.285408	NA	24.957	23.2864	24.1865	23.5369	32568830			5421789	1.90843e+06	23362602	21848742	9738012	25688972	10565527		13775106	O95155 [218-241]	O95155 1xPhospho [S238(100)]	Ubiquitin conjugation factor E4 B [OS=Homo sapiens]	[R].DENPFASLTATSQPIAAAARSPDR.[N]	1xDeamidated [Q13];1xPhospho [S21(100)]	------------*-------*---	2	1	1	2	1	2567.18	24
O95171_S144	PP	O95171	S144	1		PP	3	4	1	-10	-1.38382	-1.95131	-10	NA	0.0344615	NA	NA		21.3082	22.692	20.7407				1.08234e+06	3.79035e+06	2917115	8782292	5489172	6.05665e+06	1.75216e+06			O95171 [133-158]	O95171 1xPhospho [S144(96.5)]	Sciellin [OS=Homo sapiens]	[K].LQPGGSLNANTSNTIASTSATTPVKK.[K]	1xPhospho [S12(96.5)]	-----------*--------------	3	1	1	1	1	2638.31	26
O95171_S289	PP	O95171	S289	1		PP	4	3	0	2.13982	-0.322025	-1.26974	1.19211	0.545635	NA	0.050314	NA	23.5044	22.3123	22.6343	21.3646	22539022	1.25985e+06		5.20794e+06			8570606	5242996	5717480	3313815	3.81763e+06	968795	O95171 [289-299]	O95171 1xPhospho [S289(100)]	Sciellin [OS=Homo sapiens]	[K].SLESLIYMSTR.[T]	1xPhospho [S1(100)]	*----------	1	1	1	1	0	1379.63	11
O95171_S312	PP	O95171	S312	1		PP	4	2	0	0.0834866	-2.00164	-2.32645	-0.241321	0.926963	0.0940544	0.0803325	0.748536	26.1197	26.361	28.3627	26.0362	2.58902e+07	71288404	121564324	32156899	111974392	114439232	2.13716e+08	3.02063e+08	5.19682e+08	94499640	105964456	5979827	O95171 [306-319]	O95171 1xPhospho [S312(100)]	Sciellin [OS=Homo sapiens]	[K].GIQSLGSPIKVNQR.[T]	1xPhospho [S7(100)]	------*-------	1	1	1	26	1	1576.82	14
O95171_S347	PP	O95171	S347	1		PP	4	3	3	1.46515	-1.58572	-2.8555	0.19537	0.00530441	0.0249317	0.0134159	0.067195	25.6954	25.5	27.0857	24.2302		54085160	54584772		46538556	48368192	169696256	116417312	141190848	21782434	22773012	14484425	O95171 [343-359]	O95171 1xPhospho [S347(98.9)]	Sciellin [OS=Homo sapiens]	[K].TSRRSEDLDNATEVNPK.[G]	1xPhospho [S5(98.7)]	----*------------	2	1	1	7	2	2011.91	17
O95171_S389	PP	O95171	S389	1		PP	4	4	2	1.24561	-3.52697	-3.33252	1.44007	0.259751	0.00261766	0.00415158	0.228464	27.093	25.6529	29.1799	25.8474	36464982	194980677	1.98008e+08	3.39033e+07	4.80661e+07	7.63058e+07	663532141	5.31643e+08	629298653	5.80127e+07	7.36225e+07	4.9478e+07	O95171 [387-395]	O95171 1xPhospho [S389(100)]	Sciellin [OS=Homo sapiens]	[R].GQSLDNLIK.[V]	1xPhospho [S3(100)]	--*------	1	1	1	39	0	1067.51	9
O95171_S475	PP	O95171	S475	1		PP	4	3	2	-1.00929	-2.77229	-2.063	-0.299992	0.136023	0.0336774	0.0444021	0.67788	26.84	27.14	29.9122	27.8493	1.02758e+08	1.06902e+08	1.50716e+08	59841310	129921586	2.5391e+08	1029088137	681690945	1320358118	2.62298e+08	3.20217e+08	142892711	O95171 [463-477]	O95171 1xPhospho [S475(100)]	Sciellin [OS=Homo sapiens]	[K].SSEQGLDEHINVSPK.[A]	1xPhospho [S13(100)]	------------*--	2	1	1	52	0	1719.76	15
O95171_S68	PP	O95171	S68	1		PP	3	4	1	2.1219	-10	-2.46308	10	0.512615	NA	0.0483921	NA	24.8575		25.1987	22.7356	54830846		5.96591e+06				25020613	3.78583e+07	52646368	1.09903e+07	7.38443e+06	2.57684e+06	O95171 [61-74]	O95171 1xPhospho [S68(100)]	Sciellin [OS=Homo sapiens]	[R].VVLNRHNSHDALDR.[K]	1xDeamidated [N7];1xPhospho [S8(100)]	------**------	2	1	1	5	1	1726.8	14
O95171_S91	PP	O95171	S91	1		PP	4	2	2	0.111658	-2.65255	-2.51707	0.247131	0.839212	0.00533385	0.00896805	0.709753	26.6011	26.354	29.0065	26.4895	61420462	84551469	159419664	53347336	64526184	139440392	577439024	432243032	608245072	113389664	110702608	58554836	O95171 [89-106]	O95171 1xPhospho [S91(98.4)]	Sciellin [OS=Homo sapiens]	[R].YSSDDTLDRISDRNDAAK.[T]	1xPhospho [S3(98.3)]	--*---------------	1	1	1	6	2	2121.91	18
O95171_T154	PP	O95171	T154	1		PP	4	4	3	-2.98362	2.4175	2.14541	-3.25571	0.000210221	0.0536023	0.000380237	0.0444145	27.9861	31.2418	28.8244	30.9698	143988986	321819516	331799556	1528614640	3099635552	2989995104	538670104	362093988	525225220	2283769668	1973664210	2051395618	O95171 [133-158]	O95171 1xPhospho [T154(100)]	Sciellin [OS=Homo sapiens]	[K].LQPGGSLNANTSNTIASTSATTPVKK.[K]	1xPhospho [T22(97.4)]	---------------------*----	3	1	1	6	1	2638.31	26
O95171_T437	PP	O95171	T437	1		PP	4	1	1	-0.166043	-1.76627	-0.763146	0.837077	0.616957	0.0424729	0.142008	0.0938216	25.3296	24.4925	26.2588	25.4956		38280184	46052592	14187708	36108087	20515470	51653725	90895834	9.83309e+07	39934218	54685240		O95171 [423-440]	O95171 1xPhospho [T437(100)]	Sciellin [OS=Homo sapiens]	[K].STEGGQSLDSLIKVTPER.[N]	1xPhospho [T15(100)]	--------------*---	1	1	1	12	1	1996.96	18
O95239_S1225	PP	O95239	S1225	1		PP	4	4	2	-2.71592	1.20257	1.51163	-2.40687	0.0271462	0.257477	0.0355751	0.153218	22.3441	24.7509	23.5484	25.06	2.42382e+06	7.95654e+06	5591605	1.25807e+07	2.44575e+07	4.76648e+07	1.76849e+07	5.42872e+06	1.36898e+07	3.06273e+07	46199693	2.8111e+07	O95239 [1213-1232]	O95239 1xPhospho [S1225(99)]	Chromosome-associated kinesin KIF4A [OS=Homo sapiens]	[R].ALASNTSFFSGCSPIEEEAH.[-]	1xCarbamidomethyl [C12];1xPhospho [S13(90.9)]	-----------**-------	2	1	2	10	0	2233.91	20
O95239_S801	PP	O95239	S801	1		PP	4	2	1	0.46907	-1.02369	-1.14288	0.34988	0.519293	0.0366001	0.0568115	0.54606	26.0519	25.7021	26.7258	25.5829	3.1465e+07	7.48779e+07	1.02365e+08	4.64695e+07	6.19314e+07	55361574	85499484	1.26616e+08	120831435	71032437	6.5096e+07	14648396	O95239 [799-806]	O95239 1xPhospho [S801(100)]	Chromosome-associated kinesin KIF4A [OS=Homo sapiens]	[R].TFSLTEVR.[G]	1xPhospho [S3(100)]	--*-----	1	1	1	23	0	1032.48	8
O95251_S50	PP	O95251	S50	1		both	4	1	1	0.111063	-0.678282	-1.09164	-0.3023	0.888015	0.144433	0.00307353	0.704647	26.3934	26.6957	27.3739	26.2823	10083291	1.07511e+08	146838402	53003240	1.20948e+08	152123636	157869056	193617868	170308084	95682723	74267694	7.48896e+07	O95251 [49-75]	O95251 1xPhospho [S50(99.9)]	Histone acetyltransferase KAT7 [OS=Homo sapiens]	[R].LSQSSQDSSPVRNLQSFGTEEPAYSTR.[R]	1xPhospho [S2(87)]	-*-------------------------	4	1	1	2	1	3051.37	27
O95251_S57	PP	O95251	S57	1		both	4	1	1	0.111063	-0.678282	-1.09164	-0.3023	0.888015	0.144433	0.00307353	0.704647	26.3934	26.6957	27.3739	26.2823	10083291	1.07511e+08	146838402	53003240	1.20948e+08	152123636	157869056	193617868	170308084	95682723	74267694	7.48896e+07	O95251 [49-75]	O95251 1xPhospho [S57(98.8)]	Histone acetyltransferase KAT7 [OS=Homo sapiens]	[R].LSQSSQDSSPVRNLQSFGTEEPAYSTR.[R]	1xPhospho [S9(98.5)]	--------*------------------	4	1	1	4	1	3051.37	27
O95295_S133	PP	O95295	S133	1		PP	4	4	3	1.28703	-2.5593	-1.91723	1.92909	0.073047	0.0169868	0.0131311	0.0283435	24.5072	22.5781	25.1374	23.2202	30364503	1.86192e+07	2.25511e+07	5.39686e+06	8.29748e+06	5.09027e+06	4.45279e+07	2.89458e+07	3.72468e+07	1.24399e+07	1.59218e+07	952853	O95295 [122-136]	O95295 1xPhospho [S133(100)]	SNARE-associated protein Snapin [OS=Homo sapiens]	[R].AMLDSGIYPPGSPGK.[-]	1xOxidation [M2];1xPhospho [S12(100)]	-*---------*---	1	1	1	29	0	1585.7	15
O95359_S2512	PP	O95359	S2512	1		PP	4	3	1	-0.816824	3.04543	7.4889	3.62664	0.304511	NA	0.0406551	NA	22.7763	19.1497	16.1042	23.5931	5302133	1.44032e+07	1.84579e+06	581595			28971.8		111919	1.31754e+07	1.69071e+07	7.88022e+06	O95359 [2510-2520]	O95359 1xPhospho [S2512(100)]	Transforming acidic coiled-coil-containing protein 2 [OS=Homo sapiens]	[K].FSSPTEELDYR.[N]	1xPhospho [S3(98.9)]	--*--------	1	1	1	3	0	1423.58	11
O95359_T2387	PP	O95359	T2387	1		PP	4	2	1	0.33857	-2.49893	-0.362755	2.47475	0.732748	0.0213476	0.71102	0.111064	25.8319	23.3571	25.856	25.4933		68817202	50634772		9451181	12037999	72408762	45848187	63950036	108730728	25181923	7785684	O95359 [2387-2420]	O95359 1xPhospho [T2387(95.8)]	Transforming acidic coiled-coil-containing protein 2 [OS=Homo sapiens]	[K].TPSSPSKSPASFEIPASAMEANGVDGDGLNKPAK.[K]	1xPhospho [T1(92.7)]	*---------------------------------	3	1	1	3	1	3437.59	34
O95394_S64	PP	O95394	S64	1		PP	4	2	0	1.69787	-0.419463	-0.601216	1.51611	0.106021	0.230383	0.30572	0.127355	28.0156	26.4995	26.919	26.3178	1.3004e+08	315365345	368667961	6.42274e+07	9.301e+07	127384227	108332979	1.21633e+08	150695501	1.05533e+08	124202054	21195812	O95394 [55-74]	O95394 1xPhospho [S64(100)]	Phosphoacetylglucosamine mutase [OS=Homo sapiens]	[K].STIGVMVTASHNPEEDNGVK.[L]	1xPhospho [S10(98.7)]	---------*----------	2	1	1	33	0	2164.96	20
O95425_S1225	PP	O95425	S1225	1		PP	2	3	0	0	2.20772	-10	-10	NA	NA	NA	NA		23.9311	21.7233					5926019	1.58783e+07	26178449		3.46239e+06					O95425 [1221-1239]	O95425 1xPhospho [S1225(100)]	Supervillin [OS=Homo sapiens]	[K].KGLASPTAITPVASPICGK.[T]	1xCarbamidomethyl [C17];1xPhospho [S5(100)]	----*-----------*--	1	1	1	5	1	1948	19
O95425_S707	PP	O95425	S707	1		PP	4	3	2	2.82987	-0.945623	-2.35133	1.42416	0.0440541	0.117162	0.0259375	0.0619638	27.3428	25.9187	26.8643	24.513	106566987	1.89769e+08	214326256	5.10865e+07	31447384	107756954	145223923	8.69944e+07	134285788	15379437	2.65021e+07	29940549	O95425 [703-715]	O95425 1xPhospho [S707(100)]	Supervillin [OS=Homo sapiens]	[R].EMEKSFDEQNVPK.[R]	1xPhospho [S5(100)]	----*--------	1	1	1	14	1	1660.69	13
O95425_S968	PP	O95425	S968	1		PP	3	4	1	1.56225	-10	-2.92908	10	0.322579	NA	0.00714343	NA	21.7464		23.1133	20.1842		2.12883e+06	4907747				7147785	9744086	10329393		1.67288e+06	709854	O95425 [960-981]	O95425 1xPhospho [S968(98)]	Supervillin [OS=Homo sapiens]	[R].DSGMEKYGSFEEAEASYPILNR.[A]	1xPhospho [S9(98)]	--------*-------------	1	1	1	1	1	2573.09	22
O95453_S557	PP	O95453	S557	1		PP	4	3	3	-1.66316	-0.988329	-1.34872	-2.02355	0.0414142	0.062429	0.0441664	0.0254392	21.0169	23.0404	24.0288	22.68	4457955	1.25385e+06	653672	5.80298e+06	1.0128e+07	9.95002e+06	21997365	16258519	1.3089e+07	6.90285e+06	8.29524e+06	4.96202e+06	O95453 [555-566]	O95453 1xPhospho [S557(100)]	Poly(A)-specific ribonuclease PARN [OS=Homo sapiens]	[R].NNSFTAPSTVGK.[R]	1xPhospho [S3(100)]	--*---------	1	1	1	6	0	1302.57	12
O95628_S424	PP	O95628	S424	1		PP	4	1	1	0.375301	-0.609257	0.106556	1.09111	0.1321	0.134077	0.685998	0.0286014	26.2	25.1089	25.7181	25.8247		75087600	79086264	20595492	44870444	43087588	42647832	62174564	60773112	72908160	57970388	47410656	O95628 [422-447]	O95628 1xPhospho [S424(95.7)]	CCR4-NOT transcription complex subunit 4 [OS=Homo sapiens]	[K].ELSVQDQPSLSPTSLQNSSSHTTTAK.[G]	1xPhospho [S3(95.7)]	--*-----------------------	3	1	1	1	0	2823.3	26
O95628_S432	PP	O95628	S432	1		PP	4	3	0	1.00381	-1.27047	-2.19526	0.0790243	NA	0.299379	NA	NA	22.9896	22.9106	24.1811	21.9858			8328603	3492456		12276882	25318448	3762328	27982110	4153306			O95628 [413-447]	O95628 1xPhospho [S432(92.1)]	CCR4-NOT transcription complex subunit 4 [OS=Homo sapiens]	[R].KALADLIEKELSVQDQPSLSPTSLQNSSSHTTTAK.[G]	1xDeamidated [Q14];1xPhospho [S20(92.1)]	-------------*-----*---------------	5	1	1	1	2	3805.87	35
O95671_S21	PP	O95671	S21	1		PP	4	2	1	-0.12595	1.81303	1.68635	-0.252631	0.813677	0.0264843	0.0731053	0.595428	21.1516	21.4043	19.5912	21.2776	2.74034e+06	3.16998e+06	1.07838e+06	3.01004e+06	1958044	3.35811e+06	1.03783e+06	926463	405273	2.98095e+06	3199138	1.44616e+06	O95671 [15-23]	O95671 1xPhospho [S21(100)]	Probable bifunctional dTTP/UTP pyrophosphatase/methyltransferase protein [OS=Homo sapiens]	[R].VVLASASPR.[R]	1xPhospho [S7(99.2)]	------*--	1	1	1	9	0	979.497	9
O95677_S361	PP	O95677	S361	1	Phosphatase	PP	4	4	2	2.94022	1.5677	1.86253	3.23506	0.0386409	0.329606	0.134593	0.0284622	27.2305	23.9954	22.4278	24.2903	1.08787e+08	1.58395e+08	2.0523e+08	1.05554e+06	3.01783e+07	1.89392e+07		1.69571e+06	9588096		1.91234e+07	2.19097e+07	O95677 [358-370]	O95677 1xPhospho [S361(100)]	Eyes absent homolog 4 [OS=Homo sapiens]	[K].NNPSPPPDSDLER.[V]	1xPhospho [S4(100)]	---*---------	1	1	1	11	0	1517.63	13
O95696_S128	PP	O95696	S128	1		PP	4	3	1	2.72465	-0.494467	-1.76699	1.45213	0.0618834	0.368122	0.0269452	0.0898278	26.8532	25.4011	25.8956	24.1286	81631788	1.07608e+08	174461193	1.85936e+07	44728705	69603865	7.1172e+07	4.35933e+07	7.25011e+07	2.02947e+07	2.47839e+07	9.94415e+06	O95696 [124-134]	O95696 1xPhospho [S128(100)]	Bromodomain-containing protein 1 [OS=Homo sapiens]	[R].IVEYSPPSAPR.[R]	1xPhospho [S5(100)]	----*------	1	1	1	25	0	1295.6	11
O95747_S427	PP	O95747	S427	1	Kinase	PP	4	4	2	4.20586	1.15688	1.21694	4.26591	0.437979	0.0477372	0.0162093	0.437083	29.2559	24.99	23.8332	25.0501	1903069696	9140025	11049686	34130532	41731020	24108494	21124068	14106607	9604053	32711936	37427572	34079932	O95747 [417-439]	O95747 1xPhospho [S427(100)]	Serine/threonine-protein kinase OSR1 [OS=Homo sapiens]	[K].TAQALSSGSGSQETKIPISLVLR.[L]	1xPhospho [S11(98.9)]	----------*------------	2	1	1	11	1	2423.25	23
O95782_S655	PP	O95782	S655	1		PP	4	1	1	-0.42478	-1.99972	-0.955604	0.619339	0.638676	0.0244815	0.170845	0.435261	23.4348	22.8154	24.8151	23.8595		11542051	11135339		4.15029e+06	10611992	25194312	28783006	34579352	28805092	4.9515e+06	11905495	O95782 [633-664]	O95782 1xPhospho [S655(98.2)]	AP-2 complex subunit alpha-1 [OS=Homo sapiens]	[R].RDPSSNDINGGMEPTPSTVSTPSPSADLLGLR.[A]	1xPhospho [S23(97.8)]	----------------------*---------	1	1	1	7	1	3348.54	32
O95785_S1017	PP	O95785	S1017	1		PP	4	3	1	1.55458	-1.03327	-1.99412	0.593728	0.0980892	0.101582	0.0316922	0.304659	27.2392	26.6454	27.6787	25.6846	98004744	145642448	231608344	99774472	104280728	110862616	158191207	198778124	287559802	78925384	73916408	8948280	O95785 [1001-1019]	O95785 1xPhospho [S1017(100)]	Protein Wiz [OS=Homo sapiens]	[K].NPEDKSPQLSLSPRPASPK.[A]	1xPhospho [S17(100)]	----------------*--	2	1	1	10	1	2128.04	19
O95817_S377	PP	O95817	S377	1		PP	4	4	2	-1.52445	2.82131	2.75455	-1.59121	0.0345326	0.163161	0.0245123	0.232555	23.5598	25.151	22.3297	25.0843	8616040	8046343	20434154	28097188	17258046	66417585	8950932	2.64203e+06	4.22087e+06	46786443	28044996	31886698	O95817 [362-388]	O95817 1xPhospho [S377(100)]	BAG family molecular chaperone regulator 3 [OS=Homo sapiens]	[K].VEVKVPPAPVPCPPPSPGPSAVPSSPK.[S]	1xCarbamidomethyl [C12];1xPhospho [S16(100)]	-----------*---*-----------	2	1	1	5	1	2754.39	27
O95817_S377;T392	PP	O95817	S377;T392	2		PP	4	3	1	0.510275	1.6108	-1.64053	-2.74105	0.493022	0.0940432	0.0480161	0.0621776	24.4596	27.2006	25.5898	23.9493		22171418	23970860	95208372	153300652	214222660	50844064	53317897	47343980	32690966	8493636	7409336	O95817 [366-395]	O95817 2xPhospho [S377(100); T392(98.1)]	BAG family molecular chaperone regulator 3 [OS=Homo sapiens]	[K].VPPAPVPCPPPSPGPSAVPSSPKSVATEER.[A]	1xCarbamidomethyl [C8];2xPhospho [S12(99.9); T27(95.3)]	-------*---*--------------*---	3	1	1	4	1	3151.46	30
O95817_S386	PP	O95817	S386	1		PP	4	2	1	0.297856	1.68759	1.93558	0.545844	0.326937	0.0996518	0.000849311	0.222283	28.0958	27.5499	25.8623	27.7979		254232476	319491212	124596456	289947828	174948672	89261737	45226290	48516582	255208920	229324876	215518588	O95817 [366-395]	O95817 1xPhospho [S386(98.8)]	BAG family molecular chaperone regulator 3 [OS=Homo sapiens]	[K].VPPAPVPCPPPSPGPSAVPSSPKSVATEER.[A]	1xCarbamidomethyl [C8];1xPhospho [S21(98.7)]	-------*------------*---------	2	1	1	36	1	3071.49	30
O95819_S805	PP	O95819	S805	1	Kinase	PP	4	2	2	0.686994	4.17255	2.69315	-0.792403	0.058353	0.0227239	0.0389749	0.0925398	22.7001	23.4925	19.32	22.0131	7.86289e+06	6.2731e+06	6306977	9.48224e+06	10719104	15204989	502737	493224	967484	5.50672e+06	4.35258e+06	2.83877e+06	O95819 [798-813]	O95819 1xPhospho [S805(100)]	Mitogen-activated protein kinase kinase kinase kinase 4 [OS=Homo sapiens]	[R].AASSLNLSNGETESVK.[T]	1xPhospho [S8(100)]	-------*--------	3	1	1	10	0	1686.76	16
O95819_S900	PP	O95819	S900	1	Kinase	PP	3	4	1	10	1.61252	-10	-1.39971	NA	NA	NA	0.00499229	24.8902	26.2899	24.6774			32310216	29879204	73129216	86495088	86505336	26830274						O95819 [898-919]	O95819 1xPhospho [S900(100)]	Mitogen-activated protein kinase kinase kinase kinase 4 [OS=Homo sapiens]	[R].KGSVVNVNPTNTRPQSDTPEIR.[K]	1xPhospho [S3(100)]	--*-------------------	1	1	1	3	1	2489.21	22
O95831_S268	PP	O95831	S268	1		PP	4	2	1	-2.54308	0.0324169	1.69983	-0.875661	NA	0.969331	0.0499329	NA	22.0001	22.8758	22.8434	24.5432	4.19466e+06				9003060	6.39006e+06	1.09933e+07	4.05784e+06		27820190	27138492	18384540	O95831 [266-272]	O95831 1xPhospho [S268(100)]	Apoptosis-inducing factor 1, mitochondrial [OS=Homo sapiens]	[R].SLSAIDR.[A]	1xPhospho [S3(100)]	--*----	1	1	1	6	0	841.382	7
O95835_S613	PP	O95835	S613	1	Kinase	PP	4	2	2	2.06307	-0.531676	-0.927582	1.66717	0.0209725	0.0887291	0.187076	0.0412393	25.0824	23.4152	23.9469	23.0193	36863556	25191990	44521260	8.20563e+06	11960458	13391883	15518510	13782547	19210612	8692481	15354160	1.45782e+06	O95835 [609-618]	O95835 1xPhospho [S613(100)]	Serine/threonine-protein kinase LATS1 [OS=Homo sapiens]	[K].QITTSPITVR.[K]	1xPhospho [S5(100)]	----*-----	1	1	1	11	0	1195.61	10
O95997_S165	PP	O95997	S165	1		PP	4	2	1	1.05636	1.72341	0.600911	-0.0661359	0.0932987	0.00497893	0.451869	0.776327	25.2927	25.3588	23.6354	24.2363		36150524	46052320	37133132	47899528	44055672	12206748	11355555	15529801	23122020	30292896	5.87508e+06	O95997 [158-168]	O95997 1xPhospho [S165(100)]	Securin [OS=Homo sapiens]	[K].LFQLGPPSPVK.[M]	1xPhospho [S8(100)]	-------*---	1	1	2	9	0	1262.65	11
O96013_S181	PP	O96013	S181	1	Kinase	PP	4	4	2	1.91785	-1.51198	-1.96002	1.46982	0.046136	0.201665	0.178861	0.00906226	24.9806	23.5108	25.0228	23.0628		32870132	33342782	9580233	10132954	16143821	26106754	42069860		10649730	6873403		O96013 [178-198]	O96013 1xPhospho [S181(100)]	Serine/threonine-protein kinase PAK 4 [OS=Homo sapiens]	[K].RPLSGPDVGTPQPAGLASGAK.[L]	1xPhospho [S4(100)]	---*-----------------	1	1	1	5	0	2056.02	21
O96017_T383	PP	O96017	T383	1	Kinase	PP	4	2	2	0.504487	-1.6086	-0.144636	1.96845	0.376198	0.0452014	0.804922	0.0321191	24.1529	22.1844	23.793	23.6484	20726654	12472162	22758416	5578691	2.06492e+06	6.65499e+06	15070119	9747370	18786908	18527302	16621778	4295798	O96017 [383-406]	O96017 1xPhospho [T383(98)]	Serine/threonine-protein kinase Chk2 [OS=Homo sapiens]	[R].TLCGTPTYLAPEVLVSVGTAGYNR.[A]	1xCarbamidomethyl [C3];1xPhospho [T1(98)]	*-*---------------------	2	1	1	1	0	2619.25	24
O96018_S9	PP	O96018	S9	1		PP	4	2	2	0.480122	-2.4893	-0.965731	2.00369	0.351242	0.0398198	0.129362	0.0288816	22.9804	20.9767	23.466	22.5003		7.5845e+06	8966525	1.2677e+06	2.85948e+06		16048601	9594711	9118228	9753230	4.456e+06	3589329	O96018 [1-22]	O96018 1xAcetyl [N-Term]; 1xPhospho [S9(98.3)]	Amyloid-beta A4 precursor protein-binding family A member 3 [OS=Homo sapiens]	[-].MDFPTISRSPSGPPAMDLEGPR.[D]	1xAcetyl [N-Term];1xPhospho [S9(98.3)]	*-------*-------------	2	1	1	1	1	2480.1	22
O96019_S233	PP	O96019	S233	1		PP	4	2	2	1.13203	-0.127839	0.225962	1.48583	0.00896399	0.802258	0.14666	0.0140021	26.8099	25.3241	25.4519	25.6779	124847329	101989720	126113518	15289186	53163410	57565886	51489484	46367901	39837429	55006730	57398740	48636462	O96019 [227-238]	O96019 1xPhospho [S233(100)]	Actin-like protein 6A [OS=Homo sapiens]	[K].EAVREGSPANWK.[R]	1xPhospho [S7(100)]	------*-----	1	1	1	11	1	1423.64	12
P00533_S1064	PP	P00533	S1064	1	Kinase;Glyco	both	4	4	2	2.97262	-4.54305	-5.90022	1.61546	0.151106	0.00993683	0.00933467	0.222695	24.0366	22.4212	26.9642	21.064	5.09763e+06	1.85592e+07	2.79682e+07		5.83813e+06	5.39418e+06	1.16479e+08	1.20281e+08	156026293	1.63762e+06		2746900	P00533 [1053-1068]	P00533 1xPhospho [S1064(100)]	Epidermal growth factor receptor [OS=Homo sapiens]	[R].NGLQSCPIKEDSFLQR.[Y]	1xCarbamidomethyl [C6];1xDeamidated [N1];1xPhospho [S12(100)]	*----*-----*----	2	1	1	19	1	1972.88	16
P00533_S1070	PP	P00533	S1070	1	Kinase;Glyco	both	4	4	2	2.62093	-5.16234	-5.338	2.44526	0.177888	0.0233912	0.0236469	0.1823	24.1246	21.6793	26.8416	21.5036	29287950	3.85255e+06	2.17299e+07	4.16655e+06	479211	5429159	128136296	85119984	147537848	3.91789e+06	3714494	1.28754e+06	P00533 [1069-1099]	P00533 1xPhospho [S1070(84.5)]	Epidermal growth factor receptor [OS=Homo sapiens]	[R].YSSDPTGALTEDSIDDTFLPVPEYINQSVPK.[R]	1xPhospho [S2]	-*-----------------------------	8	1	1	3	0	3478.58	31
P00533_S1096	PP	P00533	S1096	1	Kinase;Glyco	both	4	4	2	2.78405	-2.61126	-3.60744	1.78786	0.171714	0.032595	0.0285409	0.224177	27.3659	25.578	28.1893	24.5819	2.29438e+08	3.1923e+07	2.57532e+08	6.7334e+07	3.70208e+07	4.59169e+07	2.93383e+08	226596155	3.98236e+08	1.55353e+07	3.71031e+07	2.26964e+07	P00533 [1069-1099]	P00533 1xPhospho [S1096(98.3)]	Epidermal growth factor receptor [OS=Homo sapiens]	[R].YSSDPTGALTEDSIDDTFLPVPEYINQSVPK.[R]	1xPhospho [S28(98.1)]	---------------------------*---	8	1	1	70	0	3478.58	31
P00533_S1166	PP	P00533	S1166	1	Kinase;Glyco	both	4	4	1	2.05554	-4.68075	-5.49395	1.24235	NA	0.00650194	NA	NA	24.1872	22.9449	27.6256	22.1317			19101888	4.34481e+06	8750684	11126693	173486096	226196192	221559952		4.59513e+06		P00533 [1161-1179]	P00533 1xPhospho [S1166(100)]	Epidermal growth factor receptor [OS=Homo sapiens]	[K].GSHQISLDNPDYQQDFFPK.[E]	2xDeamidated [Q13; Q14];1xPhospho [S6(100)]	-----*------**-----	7	1	1	7	0	2317.96	19
P00533_S1190	PP	P00533	S1190	1	Kinase;Glyco	both	3	4	2	10	-2.34088	-10	1.00401	NA	0.0306976	NA	0.0266184	22.9719	21.9678	24.3087			8587931	7.86513e+06		4.26941e+06	3934311	23301720	14788591	24251060				P00533 [1180-1199]	P00533 1xPhospho [S1190(99)]	Epidermal growth factor receptor [OS=Homo sapiens]	[K].EAKPNGIFKGSTAENAEYLR.[V]	1xDeamidated [N5];1xPhospho [S11(98.5)]	----*-----*---------	5	1	1	3	1	2276.06	20
P00533_S991	PP	P00533	S991	1	Kinase;Glyco	both	4	4	2	3.27117	-4.51804	-4.32806	3.46116	0.142261	0.00315502	0.00379512	0.13845	26.2759	22.8148	27.3328	23.0047	19563809	118615564	1.0558e+08	1.36211e+07	8.38035e+06	132059	144254523	1.83402e+08	1.7947e+08	1.39954e+07	2.5416e+06	8711819	P00533 [987-999]	P00533 1xPhospho [S991(100)]	Epidermal growth factor receptor [OS=Homo sapiens]	[R].MHLPSPTDSNFYR.[A]	1xOxidation [M1];1xPhospho [S5(100)]	*---*--------	1	1	1	24	0	1660.68	13
P00533_T1074	PP	P00533	T1074	1	Kinase;Glyco	both	4	4	2	2.62093	-5.16234	-5.338	2.44526	0.177888	0.0233912	0.0236469	0.1823	24.1246	21.6793	26.8416	21.5036	29287950	3.85255e+06	2.17299e+07	4.16655e+06	479211	5429159	128136296	85119984	147537848	3.91789e+06	3714494	1.28754e+06	P00533 [1069-1099]	P00533 1xPhospho [T1074(86.8)]	Epidermal growth factor receptor [OS=Homo sapiens]	[R].YSSDPTGALTEDSIDDTFLPVPEYINQSVPK.[R]	1xPhospho [T6(83.7)]	-----*-------------------------	8	1	1	4	0	3478.58	31
P00533_T1078	PP	P00533	T1078	1	Kinase;Glyco	both	4	3	2	2.27379	-4.24532	-5.8508	0.668304	0.224656	0.00373386	0.00583244	0.536054	23.6022	22.9339	27.1792	21.3284	12217492	2.8591e+06	23125878	1.50368e+07	3.57276e+06	5429159	133498924	148772720	173640584	3.56316e+06	1.70335e+06		P00533 [1069-1099]	P00533 1xPhospho [T1078(90)]	Epidermal growth factor receptor [OS=Homo sapiens]	[R].YSSDPTGALTEDSIDDTFLPVPEYINQSVPK.[R]	1xPhospho [T10(97.2)]	---------*---------------------	8	1	1	2	0	3478.58	31
P00533_T693	PP	P00533	T693	1	Kinase;Glyco	both	4	4	4	5.11792	-3.64172	-6.26798	2.49166	0.0339612	0.00793459	0.00719519	0.0456422	30.8826	28.391	32.0327	25.7647	1372130572	1927915722	2639031830	2.85196e+08	3.45155e+08	425629131	3712969654	4459878468	5007365272	93510966	6.89826e+07	8.53632e+06	P00533 [687-705]	P00533 1xPhospho [T693(100)]	Epidermal growth factor receptor [OS=Homo sapiens]	[R].ELVEPLTPSGEAPNQALLR.[I]	1xPhospho [T7(100)]	------*------------	3	1	1	72	0	2114.05	19
P00533_Y1172	PP	P00533	Y1172	1	Kinase;Glyco	both	4	4	0	2.92228	-3.7825	-4.43682	2.26796	0.226096	0.0848364	0.0806131	0.255725	25.17	22.902	26.6845	22.2477	4.03445e+06	39426375	69790760	9461188	5.22646e+06	8826018	1.69814e+08	8.33692e+07	70384926	6561904	3.39809e+06		P00533 [1161-1179]	P00533 1xPhospho [Y1172(100)]	Epidermal growth factor receptor [OS=Homo sapiens]	[K].GSHQISLDNPDYQQDFFPK.[E]	1xDeamidated [N9];1xPhospho [Y12(98.5)]	--------*--*-------	12	1	1	15	0	2316.98	19
P00533_Y1197	PP	P00533	Y1197	1	Kinase;Glyco	both	4	4	2	2.80313	-3.17942	-2.50436	3.47819	0.0475234	0.0947394	0.111508	0.0388008	26.8483	23.3701	26.5496	24.0452	122924536	161791472	7.77573e+07	8583529	1741781	2.22011e+07	142079289	111606150	40984246	9.64842e+06	2.31378e+07	1.91474e+07	P00533 [1189-1199]	P00533 1xPhospho [Y1197(100)]	Epidermal growth factor receptor [OS=Homo sapiens]	[K].GSTAENAEYLR.[V]	1xPhospho [Y9(100)]	--------*--	2	1	1	19	0	1290.54	11
P01106_S71	PP	P01106	S71	1	Glyco	PP	4	2	1	-0.477112	1.74922	2.09499	-0.131342	0.658349	0.00068897	0.0563984	0.909022	23.8106	23.9419	22.1927	24.2877	36392796	4.12951e+06	3616011	15780390	15068628	17496212	5922231	3.06122e+06	5.3974e+06	26024098	22945518	12468902	P01106 [67-83]	P01106 1xPhospho [S71(100)]	Myc proto-oncogene protein [OS=Homo sapiens]	[R].SGLCSPSYVAVTPFSLR.[G]	1xCarbamidomethyl [C4];1xPhospho [S5(98.4)]	---**------------	2	1	1	4	0	1920.89	17
P02545_S12	PP	P02545	S12	1		PP	4	4	4	-1.5917	1.76627	2.18315	-1.17482	0.019128	0.00358662	0.018303	0.0329065	21.8674	23.0422	21.276	23.4591	5277814	4679117	1.52123e+06	8572711	7.38312e+06	9957780	2.67163e+06	3.48667e+06	1.45947e+06	13298168	8437575	12859898	P02545 [12-25]	P02545 1xPhospho [S12(100)]	Prelamin-A/C [OS=Homo sapiens]	[R].SGAQASSTPLSPTR.[I]	1xPhospho [S1(99.8)]	*-------------	3	1	1	11	0	1439.65	14
P02545_S22	PP	P02545	S22	1		PP	4	2	2	-1.92154	0.901713	2.21782	-0.605435	0.00794618	0.124186	0.00602819	0.228111	27.4841	28.0896	27.1878	29.4057	290084376	183459962	89660638	2.32218e+08	310021248	314641424	2.29597e+08	1.84162e+08	44886776	715890560	7.37563e+08	680119552	P02545 [12-25]	P02545 1xPhospho [S22(100)]	Prelamin-A/C [OS=Homo sapiens]	[R].SGAQASSTPLSPTR.[I]	1xPhospho [S11(100)]	----------*---	3	1	1	43	0	1439.65	14
P02545_S392	PP	P02545	S392	1		PP	4	3	1	-0.208661	1.15908	5.37181	4.00407	0.799194	0.181875	0.0180152	0.215765	23.8242	19.8201	18.661	24.0328	28714548	1.74743e+06	1.4095e+07	726817	618317	1.43183e+06	367776	427165	448577	2.17007e+07	1.45076e+07	15282421	P02545 [389-397]	P02545 1xPhospho [S392(100)]	Prelamin-A/C [OS=Homo sapiens]	[R].LSPSPTSQR.[S]	1xPhospho [S4(100)]	---*-----	1	1	1	5	0	1052.48	9
P02545_S458	PP	P02545	S458	1		PP	4	2	1	-1.86627	-2.00034	0.354052	0.488123	0.0132205	0.0718503	0.395849	0.660185	24.7485	24.2603	26.2607	26.6147	7.56929e+06	2.49428e+07	5.20455e+07	1.17932e+06	19554036	39552132	66958296	55070599	119170250	93545651	126053862	88687992	P02545 [456-470]	P02545 1xPhospho [S458(100)]	Prelamin-A/C [OS=Homo sapiens]	[R].NKSNEDQSMGNWQIK.[R]	1xPhospho [S3(100)]	--*------------	1	1	1	22	1	1858.78	15
P04049_S29	PP	P04049	S29	1	Kinase	PP	4	2	1	-0.286286	1.29424	0.375131	-1.2054	0.539617	NA	NA	0.0414461	24.1766	25.382	24.0877	24.4629		23680334	14242858	34595904	49147768	47433112		17829126		23954086	27713174	17703582	P04049 [19-40]	P04049 1xPhospho [S29(100)]	RAF proto-oncogene serine/threonine-protein kinase [OS=Homo sapiens]	[K].DAVFDGSSCISPTIVQQFGYQR.[R]	1xCarbamidomethyl [C9];1xPhospho [S11(97.7)]	--------*-*-----------	2	1	1	4	0	2555.13	22
P04083_S34	PP	P04083	S34	1		PP	4	3	1	-1.83086	1.83158	2.8021	-0.86034	0.171415	0.0182207	0.13108	0.0715097	25.9996	26.8599	25.0283	27.8304		5.49903e+07	79189067	9.04541e+07	141482563	1.33461e+08	2.02801e+07	3.93638e+07	4.30168e+07	3.2824e+08	3.14385e+08	7.33894e+07	P04083 [30-53]	P04083 1xPhospho [S34(100)]	Annexin A1 [OS=Homo sapiens]	[K].GGPGSAVSPYPTFNPSSDVAALHK.[A]	1xPhospho [S5(98.4)]	----*-------------------	4	1	1	13	0	2436.12	24
P04083_S37	PP	P04083	S37	1		PP	4	4	2	-1.90322	2.51599	3.38294	-1.03627	0.18788	0.0182385	0.136924	0.0400987	25.7445	26.7808	24.2648	27.6478		46587640	65849900	89666400	137797520	118437544	15337094	24065114	21070980	298232704	279414816	53204964	P04083 [30-53]	P04083 1xPhospho [S37(100)]	Annexin A1 [OS=Homo sapiens]	[K].GGPGSAVSPYPTFNPSSDVAALHK.[A]	1xPhospho [S8(100)]	-------*----------------	4	1	1	4	0	2436.12	24
P04406_T211	PP	P04406	T211	1		PP	4	1	1	0.856791	-0.728394	-1.29803	0.287158	0.161181	0.21759	0.048396	0.627826	25.3853	25.0981	25.8265	24.5285	50312976	30122274	51044364	15090109	32796036	59863320	70688840	42053852	65776004	26783008	38225900	7591448	P04406 [201-215]	P04406 1xPhospho [T211(98.9)]	Glyceraldehyde-3-phosphate dehydrogenase [OS=Homo sapiens]	[R].GALQNIIPASTGAAK.[A]	1xPhospho [T11(98.9)]	----------*----	3	1	1	1	0	1491.76	15
P04626_S1083	PP	P04626	S1083	1	Kinase;Glyco	both	4	3	1	-2.56557	-2.18391	-0.909523	-1.29118	0.022444	0.222072	0.405223	0.214768	20.2583	21.5495	23.7334	22.8239	463389	2.045e+06			2.57206e+06	3.56666e+06	2.48819e+07	1.36321e+07	3.32609e+06	6.88713e+06	9674698	5.7122e+06	P04626 [1073-1096]	P04626 1xPhospho [S1083(98.1)]	Receptor tyrosine-protein kinase erbB-2 [OS=Homo sapiens]	[R].SPLAPSEGAGSDVFDGDLGMGAAK.[G]	1xPhospho [S11(98.8)]	----------*-------------	3	1	1	4	0	2329.01	24
P04626_S1151	PP	P04626	S1151	1	Kinase;Glyco	both	4	4	0	-5.38238	-2.71131	4.34589	1.67482	NA	NA	0.450683	NA	19.5026	17.8277	20.5391	24.8849		742774		232641			1.07009e+06	289306	3.21142e+06	5.75399e+06	56210748		P04626 [1112-1153]	P04626 1xPhospho [S1151(100)]	Receptor tyrosine-protein kinase erbB-2 [OS=Homo sapiens]	[R].YSEDPTVPLPSETDGYVAPLTCSPQPEYVNQPDVRPQPPSPR.[E]	1xCarbamidomethyl [C22];1xDeamidated [Q25];1xPhospho [S40(99.8)]	---------------------*--*--------------*--	4	1	1	7	0	4761.17	42
P04626_T1240	PP	P04626	T1240	1	Kinase;Glyco	both	4	4	2	1.2827	-5.15707	-3.81956	2.62021	0.202876	0.0243363	0.0254269	0.120961	24.2074	21.5872	26.7443	22.9247	31299488	16648775	10166507	2.63436e+06	3.667e+06		144020576	109217416	84016128	10209580	9575983	4.10107e+06	P04626 [1231-1255]	P04626 1xPhospho [T1240(97.3)]	Receptor tyrosine-protein kinase erbB-2 [OS=Homo sapiens]	[R].GAPPSTFKGTPTAENPEYLGLDVPV.[-]	1xPhospho [T10(97.3)]	---------*---------------	1	1	1	2	1	2637.25	25
P04626_T701	PP	P04626	T701	1	Kinase;Glyco	both	4	2	1	-0.642866	-3.52368	-2.83836	0.0424571	NA	0.0324387	NA	0.945806	22.14	22.0976	25.6212	22.7829		5364938	3.87858e+06	2.05939e+06	3797476	7.60632e+06	44882804	40208588	69747744	7216547			P04626 [690-713]	P04626 1xPhospho [T701(100)]	Receptor tyrosine-protein kinase erbB-2 [OS=Homo sapiens]	[R].LLQETELVEPLTPSGAMPNQAQMR.[I]	1xPhospho [T12(98.3)]	-----------*------------	1	1	1	7	0	2733.3	24
P04637_S315	PP	P04637	S315	1		PP	4	4	1	-2.64308	7.0564	5.54749	-4.152	0.0665188	0.048432	0.0561143	0.0520304	23.3399	27.4919	20.4354	25.9829	1.86581e+07	7.23104e+06	5.96154e+06	108421477	2.03228e+08	254581812		770731	2.06532e+06	8.9878e+07	7.35315e+07	35550193	P04637 [306-319]	P04637 1xPhospho [S315(100)]	Cellular tumor antigen p53 [OS=Homo sapiens]	[K].RALPNNTSSSPQPK.[K]	1xPhospho [S10(100)]	---------*----	2	1	1	15	1	1576.75	14
P04792_S82	PP	P04792	S82	1		PP	4	4	3	-3.92135	-3.22449	1.72826	1.0314	0.0109044	0.00245177	0.0146616	0.23069	27.897	26.8656	30.0901	31.8184	2.81268e+08	1.75234e+08	2.93329e+08	9.60185e+07	2.64749e+08	6.0753e+06	1231708419	9.25471e+08	1271676150	4.49234e+09	3689438860	3.17894e+09	P04792 [80-89]	P04792 1xPhospho [S82(100)]	Heat shock protein beta-1 [OS=Homo sapiens]	[R].QLSSGVSEIR.[H]	1xPhospho [S3(98.4)]	--*-------	2	1	1	57	0	1155.54	10
P04920_S173	PP	P04920	S173	1	Glyco	PP	4	2	2	-2.97394	-0.147151	2.46448	-0.362311	0.0111527	0.735526	0.00940926	0.432436	23.1727	23.535	23.6822	26.1467		11734572	7.17658e+06	11109832		13200144	10392008	9980985	20007592	89363020	61285032	72223238	P04920 [169-185]	P04920 1xPhospho [S173(100)]	Anion exchange protein 2 [OS=Homo sapiens]	[R].TSPSSPAPLPHQEATPR.[A]	1xPhospho [S5(97.9)]	----*------------	1	1	1	10	0	1852.86	17
P05114_S8	PP	P05114	S8	1		PP	4	4	2	2.34305	4.11493	4.5031	2.73122	0.0154564	NA	NA	0.00969294	26.0948	23.3636	19.2486	23.7517	56047499	71120409	87830391	6.17955e+06	2.03673e+07	5.83162e+06	622900			16687352	1.82767e+07	7410779	P05114 [5-18]	P05114 1xPhospho [S8(99.4)]	Non-histone chromosomal protein HMG-14 [OS=Homo sapiens]	[R].KVSSAEGAAKEEPK.[R]	1xPhospho [S4(99.1)]	---*----------	3	1	1	4	2	1510.71	14
P05412_S63	PP	P05412	S63	1		PP	4	4	1	-1.93658	1.93873	2.38148	-1.49382	0.0837723	0.0356613	0.0698379	0.0517742	24.0241	25.5179	23.5791	25.9606	14648619	19564698	16964432	3.35389e+07	5.9574e+07	5.10213e+07	16746966	9981100	10868870	8.10923e+07	7.95933e+07	35220956	P05412 [57-70]	P05412 1xPhospho [S63(100)]	Transcription factor AP-1 [OS=Homo sapiens]	[K].NSDLLTSPDVGLLK.[L]	1xPhospho [S7(100)]	------*-------	2	1	1	16	0	1551.77	14
P05455_S92	PP	P05455	S92	1		PP	4	2	2	1.30951	-0.106237	-0.0476277	1.36812	0.038631	0.822615	0.932216	0.0279103	25.6288	24.2607	24.3669	24.3193		46852060	56915376	13125075	31758286	15415332	22037336	18266024	24603162	26867010	29288770	6642964	P05455 [92-109]	P05455 1xPhospho [S92(98.9)]	Lupus La protein [OS=Homo sapiens]	[R].SPSKPLPEVTDEYKNDVK.[N]	1xPhospho [S1(98.9)]	*-----------------	3	1	1	1	1	2126.01	18
P05455_S94	PP	P05455	S94	1		PP	4	2	2	1.30951	-0.106237	-0.0476277	1.36812	0.038631	0.822615	0.932216	0.0279103	25.6288	24.2607	24.3669	24.3193		46852060	56915376	13125075	31758286	15415332	22037336	18266024	24603162	26867010	29288770	6642964	P05455 [92-109]	P05455 1xPhospho [S94(98.6)]	Lupus La protein [OS=Homo sapiens]	[R].SPSKPLPEVTDEYKNDVK.[N]	1xPhospho [S3(98.6)]	--*---------------	3	1	1	3	1	2126.01	18
P05783_S399	PP	P05783	S399	1	Glyco	PP	4	3	1	-0.257745	-1.58455	-3.24255	-1.91574	NA	0.0759646	0.0181424	NA	21.3304	23.2461	24.8307	21.5881			2.63683e+06	2482611	4.14551e+06	23218844	35948644	22565292	31001204	2.43592e+06	3869311		P05783 [382-407]	P05783 1xPhospho [S399(98.9)]	Keratin, type I cytoskeletal 18 [OS=Homo sapiens]	[R].RLLEDGEDFNLGDALDSSNSMQTIQK.[T]	1xPhospho [S18]	-----------------*--------	2	1	1	1	1	2976.33	26
P05783_S44	PP	P05783	S44	1	Glyco	PP	4	1	1	0.0946671	0.557023	-0.668171	-1.13053	0.842245	0.567386	0.0277502	0.368633	26.9085	28.039	27.482	26.8138	65737168	124960205	187203942	133138016	159072852	535161320	189061880	160870248	212435540	110790028	111718610	131391532	P05783 [15-45]	P05783 1xPhospho [S44(98.2)]	Keratin, type I cytoskeletal 18 [OS=Homo sapiens]	[R].SLGSVQAPSYGARPVSSAASVYAGAGGSGSR.[I]	1xPhospho [S30(98.1)]	-----------------------------*-	6	1	1	6	0	2934.37	31
P05783_S7	PP	P05783	S7	1	Glyco	PP	4	3	1	-0.181531	6.45141	3.49688	-3.13606	0.742298	0.0806309	0.00132902	0.0949724	19.5907	22.7267	16.2753	19.7722	1.08909e+06	1.05007e+06	229500	8463836	2.83401e+06	9525427	59483.2	68952.2	109512	917937	872903		P05783 [7-14]	P05783 1xPhospho [S7(99.1)]	Keratin, type I cytoskeletal 18 [OS=Homo sapiens]	[R].STFSTNYR.[S]	1xPhospho [S1(99.1)]	*-------	3	1	1	2	0	1055.42	8
P06400_S249	PP	P06400	S249	1		PP	4	2	1	2.31452	0.52475	-2.27498	-0.485203	0.0453183	0.248953	0.0601952	0.26096	24.7792	25.2644	24.7397	22.4647	30332725	37365570	1.86812e+07	3.70267e+07	30472611	53413282	2.97613e+07	1.68386e+07	37444050	5.91141e+06	7.96069e+06	3.4927e+06	P06400 [241-251]	P06400 1xPhospho [S249(100)]	Retinoblastoma-associated protein [OS=Homo sapiens]	[K].TAVIPINGSPR.[T]	1xPhospho [S9(100)]	--------*--	1	1	1	14	0	1204.61	11
P06400_S37	PP	P06400	S37	1		PP	4	3	0	1.52582	0.448398	-2.17834	-1.10091	0.334238	0.196695	0.0500841	0.153021	24.8965	25.9974	25.549	23.3707	3.83826e+06	3.00134e+07	5.98437e+07	68146392	7.19486e+07	60872499	43444160	3.59724e+07	6.78637e+07	1.2274e+07	1.43038e+07	5.96088e+06	P06400 [8-46]	P06400 1xPhospho [S37(100)]	Retinoblastoma-associated protein [OS=Homo sapiens]	[R].KTAATAAAAAAEPPAPPPPPPPEEDPEQDSGPEDLPLVR.[L]	1xPhospho [S30(100)]	-----------------------------*---------	1	1	1	20	1	3976.89	39
P06702_T113	PP	P06702	T113	1		PP	4	3	2	3.17897	-1.55777	-4.88532	-0.148588	0.195767	0.0217672	0.018869	0.861262	25.2099	25.3585	26.9162	22.0309	4.33152e+06	6.57335e+07	46360144	30115808	29365930	69573692	147199845	91723850	141012914		6311264	2.25894e+06	P06702 [94-114]	P06702 1xPhospho [T113(100)]	Protein S100-A9 [OS=Homo sapiens]	[K].MHEGDEGPGHHHKPGLGEGTP.[-]	1xPhospho [T20(100)]	-------------------*-	1	1	1	16	0	2255.93	21
P06748_S70	PP	P06748	S70	1		PP	4	3	0	2.27325	1.2671	-1.86802	-0.861871	0.466584	0.62626	0.448347	0.707541	25.8321	26.6939	25.4268	23.5588	165874242	4198150	9133170		12858405	204266347	5.07435e+06	1.5465e+07	114781507	1.35605e+07	2.00423e+07	3.46822e+06	P06748 [46-80]	P06748 1xPhospho [S70(100)]	Nucleophosmin [OS=Homo sapiens]	[R].TVSLGAGAKDELHIVEAEAMNYEGSPIKVTLATLK.[M]	1xPhospho [S25(100)]	------------------------*----------	1	1	1	11	2	3735.89	35
P06748_T199	PP	P06748	T199	1		PP	4	2	1	2.45446	0.487946	-2.37968	-0.413169	0.210727	0.472776	0.0426717	0.6206	26.9971	27.4103	26.9224	24.5427	255600848	63479508	82777392	67383360	220605921	247127600	99445368	180856096	101257992	20523368	49895980	2.8981e+06	P06748 [195-206]	P06748 1xPhospho [T199(100)]	Nucleophosmin [OS=Homo sapiens]	[K].SIRDTPAKNAQK.[S]	1xPhospho [T5(100)]	----*-------	1	1	1	1	2	1408.69	12
P07355_S22	PP	P07355	S22	1		PP	4	2	1	1.6194	-0.304786	-1.67034	0.25385	0.0485073	0.68673	0.143069	0.68865	26.7986	26.5448	26.8495	25.1792	126822252	78190076	1.4518e+08	60284548	60039378	173366632	103247140	66965864	192563960	39634141	7.12487e+07	3094415	P07355 [11-28]	P07355 1xPhospho [S22(97.7)]	Annexin A2 [OS=Homo sapiens]	[K].LSLEGDHSTPPSAYGSVK.[A]	1xPhospho [S12(98.4)]	-----------*------	5	1	2	5	0	1924.87	18
P07355_Y238	PP	P07355	Y238	1		PP	4	4	4	2.93545	-1.75155	-1.88934	2.79766	0.00125914	0.0422173	0.0416918	0.00232164	24.9705	22.1729	23.9244	22.0351	32294120	33208890	33124665	2.60005e+06	3817928	7.76665e+06	19630083	1.79903e+07	10142171	3.4401e+06	6.80322e+06	2.64927e+06	P07355 [234-246]	P07355 1xPhospho [Y238(100)]	Annexin A2 [OS=Homo sapiens]	[K].SYSPYDMLESIRK.[E]	1xPhospho [Y5(100)]	----*--------	1	1	2	5	1	1668.73	13
P07355_Y24	PP	P07355	Y24	1		PP	4	2	1	1.48206	-0.889843	-2.78088	-0.408976	0.0848377	0.245336	0.0466893	0.665785	24.2455	24.6545	25.5443	22.7635	22120292	12706079	2.48424e+07	12646840	14687764	51890232	40971412	3.63143e+07	69515928	3.85616e+06	10383881		P07355 [11-28]	P07355 1xPhospho [Y24(100)]	Annexin A2 [OS=Homo sapiens]	[K].LSLEGDHSTPPSAYGSVK.[A]	1xPhospho [Y14(98.7)]	-------------*----	5	1	2	3	0	1924.87	18
P07741_S30	PP	P07741	S30	1		PP	4	2	2	-2.06706	0.818204	2.02115	-0.86412	0.023802	NA	0.020859	NA	22.3331	23.1972	22.379	24.4002		4.23274e+06	6.33452e+06		9.61742e+06		3710922	7198065		2.04224e+07	23857844		P07741 [28-40]	P07741 1xPhospho [S30(100)]	Adenine phosphoribosyltransferase [OS=Homo sapiens]	[R].DISPVLKDPASFR.[A]	1xPhospho [S3(100)]	--*----------	1	1	1	9	1	1524.75	13
P07814_S885	PP	P07814	S885	1		PP	4	2	0	0.268624	-1.8725	-0.530357	1.61076	0.851673	0.519306	0.774486	0.425649	25.4006	23.7898	25.6623	25.132	68333568	20254204		9161203	19844626		94307308	11902160		62821608	10716079		P07814 [868-902]	P07814 1xPhospho [S885]	Bifunctional glutamate/proline--tRNA ligase [OS=Homo sapiens]	[K].TGKEYIPGQPPLSQSSDSSPTRNSEPAGLETPEAK.[V]	2xDeamidated [Q9; N23];1xPhospho [S18]	--------*--------*----*------------	13	1	1	2	2	3737.71	35
P07814_S886	PP	P07814	S886	1		PP	4	2	0	-0.899428	-2.28621	-1.07478	0.312003	0.42605	0.151345	0.290676	0.661298	24.6016	24.2896	26.5759	25.5011	38023196	10886966	27465142	8.23357e+06	21299930	31988539	129493124	28993010	141602744	84591828	8748288	49124747	P07814 [868-902]	P07814 1xPhospho [S886]	Bifunctional glutamate/proline--tRNA ligase [OS=Homo sapiens]	[K].TGKEYIPGQPPLSQSSDSSPTRNSEPAGLETPEAK.[V]	1xDeamidated [N23];1xPhospho [S19]	------------------*---*------------	16	1	1	7	2	3736.72	35
P07814_S891	PP	P07814	S891	1		PP	4	3	0	0.165536	1.84872	-1.52758	-3.21076	NA	0.440066	0.376976	NA	21.7743	24.9851	23.1364	21.6088		3.587e+06		3.20856e+06	13457869	82963224	5.15132e+06		13289429	3.53229e+06		2.86404e+06	P07814 [871-902]	P07814 1xPhospho [S891(84.2)]	Bifunctional glutamate/proline--tRNA ligase [OS=Homo sapiens]	[K].EYIPGQPPLSQSSDSSPTRNSEPAGLETPEAK.[V]	2xDeamidated [Q6; Q11];1xPhospho [S21(81.8)]	-----*----*---------*-----------	3	1	1	4	1	3451.54	32
P07814_T888	PP	P07814	T888	1		PP	4	2	2	0.154957	-2.04837	-0.0979138	2.10541	0.806239	0.00503865	0.879058	0.0219039	27.436	25.3306	27.379	27.2811		173976592	189179600	42231056	38123872	46233236	171930416	157097232	194588496	293887168	82551984	112818960	P07814 [871-902]	P07814 1xPhospho [T888(88.3)]	Bifunctional glutamate/proline--tRNA ligase [OS=Homo sapiens]	[K].EYIPGQPPLSQSSDSSPTRNSEPAGLETPEAK.[V]	1xDeamidated [N20];1xPhospho [T18(88.3)]	-----------------*-*------------	21	1	1	3	1	3450.56	32
P08581_S990	PP	P08581	S990	1	Kinase;Glyco	both	4	3	1	1.30109	-1.82567	-0.303547	2.82322	0.0455718	NA	0.40936	NA	23.0879	20.2647	22.0904	21.7869	9798125	6.41219e+06	10537338	1.25977e+06			6036821	3.43849e+06	3.92129e+06	3.28445e+06	3952015		P08581 [988-1004]	P08581 1xPhospho [S990(99)]	Hepatocyte growth factor receptor [OS=Homo sapiens]	[R].SVSPTTEMVSNESVDYR.[A]	1xOxidation [M8];1xPhospho [S3(97.1)]	--*----*---------	3	1	1	5	0	1996.82	17
P08581_T992	PP	P08581	T992	1	Kinase;Glyco	both	4	3	1	1.30109	-1.82567	-0.303547	2.82322	0.0455718	NA	0.40936	NA	23.0879	20.2647	22.0904	21.7869	9798125	6.41219e+06	10537338	1.25977e+06			6036821	3.43849e+06	3.92129e+06	3.28445e+06	3952015		P08581 [988-1004]	P08581 1xPhospho [T992(96.1)]	Hepatocyte growth factor receptor [OS=Homo sapiens]	[R].SVSPTTEMVSNESVDYR.[A]	1xOxidation [M8];1xPhospho [T5(96.1)]	----*--*---------	3	1	1	2	0	1996.82	17
P08670_S56	PP	P08670	S56	1	Glyco	PP	4	3	1	-0.623539	3.842	9.37124	4.9057	0.188717	NA	NA	0.0302293	28.0802	23.1745	19.3325	28.7037	2.13425e+08	259107496	3.78807e+08	4.27179e+06	7.5058e+06	1.66237e+07		660179		5.12304e+08	520230969	2.79081e+08	P08670 [51-64]	P08670 1xPhospho [S56(100)]	Vimentin [OS=Homo sapiens]	[R].SLYASSPGGVYATR.[S]	1xPhospho [S6(100)]	-----*--------	1	1	1	33	0	1508.68	14
P09234_S17	PP	P09234	S17	1		PP	4	2	1	0.254715	-1.18228	-1.13337	0.303624	0.766114	0.0476577	0.0529193	0.730341	23.4104	23.1068	24.2891	23.1557	882487	15060791	17503284	10270354	11335250	5493288	23342830	1.41757e+07	23978572	10093926	11586618	6352784	P09234 [4-21]	P09234 1xPhospho [S17(100)]	U1 small nuclear ribonucleoprotein C [OS=Homo sapiens]	[K].FYCDYCDTYLTHDSPSVR.[K]	2xCarbamidomethyl [C3; C6];1xPhospho [S14(100)]	--*--*-------*----	1	1	1	13	0	2378.91	18
P09874_T368	PP	P09874	T368	1		PP	4	4	0	3.40613	-1.67603	-4.01384	1.06832	0.217229	0.319541	0.214817	0.430914	27.1181	26.0498	27.7258	23.712	164421992	8603511	263983358	21328138	3.94924e+07	147577408	192342829	37118652	436467286	6604358	2.55255e+07	9093366	P09874 [356-394]	P09874 1xPhospho [T368(99.8)]	Poly [ADP-ribose] polymerase 1 [OS=Homo sapiens]	[R].IFPPETSASVAATPPPSTASAPAAVNSSASADKPLSNMK.[I]	1xDeamidated [N26];1xPhospho [T13(100)]	------------*------------*-------------	4	1	1	19	0	3848.83	39
P09884_S186	PP	P09884	S186	1		PP	4	2	2	1.33641	0.501452	-1.65799	-0.823028	0.0203577	0.496974	0.0376221	0.340094	24.6348	25.4578	24.9564	23.2984		2.39265e+07	28173928	2.73439e+07	32685100	78228548	21798520	35928282	39937756	13610093	1.24598e+07	4.87805e+06	P09884 [186-206]	P09884 1xPhospho [S186(100)]	DNA polymerase alpha catalytic subunit [OS=Homo sapiens]	[R].SIGASPNPFSVHTATAVPSGK.[I]	1xPhospho [S1(100)]	*--------------------	2	1	1	13	0	2105.01	21
P0DPB5_S104	PP	P0DPB5	S104	1		PP	4	3	1	2.14021	1.68573	0.720533	1.17501	0.302478	0.0144997	0.249856	0.425933	22.3114	21.1364	19.4507	20.1712	1.08181e+07	3.81904e+06	977293	1.96495e+06	2.33594e+06	2.61445e+06	1.15206e+06	832480	165069	1.21946e+06	1.40559e+06	917047	P0DPB5 [99-107]	P0DPB5 1xPhospho [S104(100)]	Protein POLR1D, isoform 2 [OS=Homo sapiens]	[R].GSASYSPPR.[K]	1xPhospho [S6(100)]	-----*---	1	1	1	2	0	1001.41	9
P10398_S229	PP	P10398	S229	1	Kinase	PP	4	3	1	-3.06312	-1.48014	-0.112584	-1.69557	0.0121554	0.117894	0.804951	0.208555	21.5093	23.2049	24.685	24.5724	2.06531e+06	4.11262e+06	2.77718e+06		7.20668e+06	12130707	28678873	14273149	37967699	27617450	27755434	19472176	P10398 [212-247]	P10398 1xPhospho [S229(84)]	Serine/threonine-protein kinase A-Raf [OS=Homo sapiens]	[R].STSTPNVHMVSTTAPMDSNLIQLTGQSFSTDAAGSR.[G]	1xPhospho [S18(92)]	-----------------*------------------	6	1	1	8	0	3789.71	36
P10398_S257	PP	P10398	S257	1	Kinase	PP	4	3	1	-1.28202	-2.83302	-0.462924	1.08807	0.261927	0.0493403	0.43441	0.125095	22.9989	21.9108	24.7438	24.2809	8.23404e+06	7449913	9462355	2.6998e+06		5.18593e+06	31139542	25051244		23361430	32098334	5.69105e+06	P10398 [248-267]	P10398 1xPhospho [S257(100)]	Serine/threonine-protein kinase A-Raf [OS=Homo sapiens]	[R].GGSDGTPRGSPSPASVSSGR.[K]	1xPhospho [S10(97.6)]	---------*----------	2	1	1	6	1	1895.82	20
P10398_T213	PP	P10398	T213	1	Kinase	PP	4	3	1	-3.06312	-1.48014	-0.112584	-1.69557	0.0121554	0.117894	0.804951	0.208555	21.5093	23.2049	24.685	24.5724	2.06531e+06	4.11262e+06	2.77718e+06		7.20668e+06	12130707	28678873	14273149	37967699	27617450	27755434	19472176	P10398 [212-247]	P10398 1xPhospho [T213]	Serine/threonine-protein kinase A-Raf [OS=Homo sapiens]	[R].STSTPNVHMVSTTAPMDSNLIQLTGQSFSTDAAGSR.[G]	1xPhospho [T2]	-*----------------------------------	6	1	1	2	0	3789.71	36
P10644_S83	PP	P10644	S83	1		PP	4	4	0	-6.38437	-1.53106	-1.09189	-5.94519	0.336266	0.0834888	0.256092	0.272186	20.5449	26.4901	28.0212	26.9293		1.18684e+06	1.87275e+06	1.36475e+07	53461154	215662432	193070256	322075293	302057856	201475360		54117348	P10644 [75-92]	P10644 1xPhospho [S83(100)]	cAMP-dependent protein kinase type I-alpha regulatory subunit [OS=Homo sapiens]	[R].TDSREDEISPPPPNPVVK.[G]	1xDeamidated [N14];1xPhospho [S9(100)]	--------*----*----	1	1	1	19	1	2057.94	18
P11137_S1555	PP	P11137	S1555	1		PP	2	3	1	-10	-10	-2.65733	0	NA	NA	0.0107293	NA			27.0311	24.3737							148440670	110012024	152963676	24835204	18641254		P11137 [1552-1574]	P11137 1xPhospho [S1555(100)]	Microtubule-associated protein 2 [OS=Homo sapiens]	[R].RGVSGDRDENSFSLNSSISSSAR.[R]	1xPhospho [S4(100)]	---*-------------------	1	1	1	7	2	2508.11	23
P11137_S1782	PP	P11137	S1782	1		PP	4	4	2	1.91023	-2.97608	-3.09155	1.79476	0.482291	0.0211619	0.0228348	0.494009	26.1875	24.3927	27.3688	24.2772	207487520	12449362	9327702	15195101	21220816	2.96625e+07	154535377	144828079	220571802	23770960	17817260	19407740	P11137 [1770-1785]	P11137 1xPhospho [S1782(100)]	Microtubule-associated protein 2 [OS=Homo sapiens]	[K].ARVDHGAEIITQSPGR.[S]	1xPhospho [S13(100)]	------------*---	2	1	1	7	1	1786.86	16
P11137_T1605	PP	P11137	T1605	1		PP	4	3	1	-0.66134	-1.98854	-3.08063	-1.75343	0.367139	0.0503502	0.0499854	0.299428	25.0285	26.782	28.7705	25.6899	1.1801e+07	3.93007e+07	5.15712e+07	65526662	4.82935e+07	2.32352e+08	4.52134e+08	2.92839e+08	6.28761e+08	4.30791e+07	8.46516e+07	3.46519e+07	P11137 [1588-1612]	P11137 1xPhospho [T1605(100)]	Microtubule-associated protein 2 [OS=Homo sapiens]	[K].SGTSTPTTPGSTAITPGTPPSYSSR.[T]	1xPhospho [T18(99.6)]	-----------------*-------	4	1	1	42	0	2488.12	25
P11137_T1613	PP	P11137	T1613	1		PP	4	2	2	0.708228	-1.29822	-2.85757	-0.851117	0.287363	0.0394096	0.00236774	0.35726	24.8689	25.72	27.0182	24.1606	25784124	24678022	41453932	16270318	62485404	87051408	133904008	116018824	157839328	26562488	26584180	3112552	P11137 [1613-1624]	P11137 1xPhospho [T1613(91.1)]	Microtubule-associated protein 2 [OS=Homo sapiens]	[R].TPGTPGTPSYPR.[T]	1xPhospho [T1(91.1)]	*-----------	4	1	1	1	0	1310.58	12
P11137_T1616	PP	P11137	T1616	1		PP	4	2	2	0.546457	-1.68564	-2.7571	-0.525006	0.329101	0.0138103	0.00998932	0.538352	25.4334	25.9584	27.6441	24.8869	62058836	24678022	49200475	21411667	62485404	111708488	242173688	170119896	216936600	41789446	26584180	24702620	P11137 [1613-1624]	P11137 1xPhospho [T1616(100)]	Microtubule-associated protein 2 [OS=Homo sapiens]	[R].TPGTPGTPSYPR.[T]	1xPhospho [T4(100)]	---*--------	4	1	1	7	0	1310.58	12
P11137_T1619	PP	P11137	T1619	1		PP	4	2	2	0.708228	-1.29822	-2.85757	-0.851117	0.287363	0.0394096	0.00236774	0.35726	24.8689	25.72	27.0182	24.1606	25784124	24678022	41453932	16270318	62485404	87051408	133904008	116018824	157839328	26562488	26584180	3112552	P11137 [1613-1624]	P11137 1xPhospho [T1619(99.4)]	Microtubule-associated protein 2 [OS=Homo sapiens]	[R].TPGTPGTPSYPR.[T]	1xPhospho [T7(100)]	------*-----	4	1	1	4	0	1310.58	12
P11171_S542	PP	P11171	S542	1		PP	4	2	2	-0.034736	-2.72984	-0.151512	2.54359	0.963574	0.02218	0.836023	0.0319372	25.7287	23.1851	25.915	25.7635		52722076	58488488	10170729	8903554		46789884	71586888	71426392	80575296	33345396		P11171 [542-580]	P11171 1xPhospho [S542(94.4)]	Protein 4.1 [OS=Homo sapiens]	[R].SLDGAAAVDSADRSPRPTSAPAITQGQVAEGGVLDASAK.[K]	1xPhospho [S1(94.4)]	*--------------------------------------	2	1	1	3	1	3816.84	39
P11274_S1264	PP	P11274	S1264	1	Kinase	PP	4	4	3	2.48275	-2.77476	-1.14042	4.11709	0.00168491	0.00726967	0.0610725	0.00585428	25.5055	21.3884	24.1631	23.0227	52205076	39942640	50752596	1.98991e+06	3.50014e+06		18983756	21944514	15429259	9676392	13285892	2.60307e+06	P11274 [1262-1271]	P11274 1xPhospho [S1264(100)]	Breakpoint cluster region protein [OS=Homo sapiens]	[K].RQSILFSTEV.[-]	1xPhospho [S3(100)]	--*-------	1	1	1	4	1	1259.6	10
P11274_S459	PP	P11274	S459	1	Kinase	PP	4	3	0	1.03379	-1.0762	-0.391056	1.71894	0.12199	0.0986498	0.166625	0.0569167	27.5855	25.8665	26.9427	26.5517	138389760	185634233	280165730	2.93815e+07	42731896	111422960	132135292	105201466	149645760	8.12733e+07	123247594	90580792	P11274 [449-469]	P11274 1xPhospho [S459(100)]	Breakpoint cluster region protein [OS=Homo sapiens]	[R].HQDGLPYIDDSPSSSPHLSSK.[G]	1xPhospho [S11(100)]	----------*----------	1	1	1	27	0	2347.02	21
P11274_S459;S463	PP	P11274	S459;S463	2	Kinase	PP	4	2	1	0.225925	-2.0028	-0.26586	1.96287	0.0448295	NA	0.283444	NA	24.767	22.8042	24.807	24.5411		28895058	28206862			7323840	36189624	26280504	25586776	25885342	24892800	22459052	P11274 [449-469]	P11274 2xPhospho [S459(99.9); S463(98.3)]	Breakpoint cluster region protein [OS=Homo sapiens]	[R].HQDGLPYIDDSPSSSPHLSSK.[G]	2xPhospho [S11(99.9); S15(98.3)]	----------*---*------	3	1	1	4	0	2426.99	21
P11388_S1213	PP	P11388	S1213	1		PP	4	3	2	1.18588	-1.07498	-0.801025	1.45983	0.0375389	0.103622	0.128931	0.0286131	26.0117	24.5518	25.6268	24.8258	85973844	61007678	55979870	1.0214e+07	22721921	40847804	40971158	4.39096e+07	70558575	35797568	32129407	2.12861e+07	P11388 [1205-1215]	P11388 1xPhospho [S1213(100)]	DNA topoisomerase 2-alpha [OS=Homo sapiens]	[K].TQMAEVLPSPR.[G]	1xOxidation [M3];1xPhospho [S9(100)]	--*-----*--	1	1	1	30	0	1324.6	11
P11388_S1247	PP	P11388	S1247	1		PP	4	2	1	0.199377	-2.88592	-0.35386	2.73144	0.827176	0.00812588	0.612828	0.154962	27.7256	24.9941	27.8801	27.5262	54545960	279303425	331960603	12422758	38883500	48948759	201517900	2.44263e+08	295280568	370169768	92549451	117152364	P11388 [1239-1259]	P11388 1xPhospho [S1247(100)]	DNA topoisomerase 2-alpha [OS=Homo sapiens]	[K].IKNENTEGSPQEDGVELEGLK.[Q]	1xPhospho [S9(100)]	--------*------------	2	1	1	28	1	2366.08	21
P11388_S1391	PP	P11388	S1391	1		PP	4	2	0	1.08552	-0.584619	-1.5269	0.143238	0.246992	0.137035	0.0849608	0.597103	23.4121	23.2689	23.8535	22.3266		10482519	11841965	8673546	11540930		18816264	11717157	14938311	7.8543e+06		2.66549e+06	P11388 [1386-1411]	P11388 1xPhospho [S1391(95.6)]	DNA topoisomerase 2-alpha [OS=Homo sapiens]	[K].GSVPLSSSPPATHFPDETEITNPVPK.[K]	1xDeamidated [N22];1xPhospho [S6(95.6)]	-----*---------------*----	4	1	1	1	0	2785.3	26
P11388_S1393	PP	P11388	S1393	1		PP	4	2	0	-0.254203	-2.40125	-2.03198	0.115065	0.810849	0.0631487	0.0670891	0.878098	26.7295	26.6144	29.0157	26.9837		105876736	116663936	2.90952e+07	83700168	195426032	412601664	412438848	803167104	289530048	63901408	44697128	P11388 [1374-1411]	P11388 1xPhospho [S1393(95.2)]	DNA topoisomerase 2-alpha [OS=Homo sapiens]	[K].SVVSDLEADDVKGSVPLSSSPPATHFPDETEITNPVPK.[K]	1xPhospho [S20(91.1)]	-------------------*------------------	6	1	1	2	1	4041.92	38
P11388_T1244	PP	P11388	T1244	1		PP	4	1	1	0.525375	-0.76297	0.415998	1.70434	0.239774	0.395821	0.52662	0.0453782	24.3565	22.6521	23.4151	23.8311		19580038	23379410	5.72046e+06	7.46213e+06		14583133	7.78745e+06		22510026	9231263	13029668	P11388 [1241-1259]	P11388 1xPhospho [T1244(97.5)]	DNA topoisomerase 2-alpha [OS=Homo sapiens]	[K].NENTEGSPQEDGVELEGLK.[Q]	1xPhospho [T4(97.5)]	---*---------------	2	1	1	1	0	2124.9	19
P11388_T1406	PP	P11388	T1406	1		PP	4	2	0	-0.254203	-2.40125	-2.03198	0.115065	0.810849	0.0631487	0.0670891	0.878098	26.7295	26.6144	29.0157	26.9837		105876736	116663936	2.90952e+07	83700168	195426032	412601664	412438848	803167104	289530048	63901408	44697128	P11388 [1374-1411]	P11388 1xPhospho [T1406(92.1)]	DNA topoisomerase 2-alpha [OS=Homo sapiens]	[K].SVVSDLEADDVKGSVPLSSSPPATHFPDETEITNPVPK.[K]	1xPhospho [T33(92.1)]	--------------------------------*-----	6	1	1	1	1	4041.92	38
P11831_S224	PP	P11831	S224	1	Glyco	PP	4	3	0	1.85019	-1.23644	-0.751556	2.33508	0.0639023	0.272585	0.472271	0.0576486	26.5699	24.2348	25.4712	24.7197	124258280	55301532	119290120		27532218	11952875	17176282	43820452	78553576	14916452	59080244	8890964	P11831 [213-235]	P11831 1xPhospho [S224(100)]	Serum response factor [OS=Homo sapiens]	[K].ALIQTCLNSPDSPPRSDPTTDQR.[M]	1xCarbamidomethyl [C6];2xDeamidated [Q4; N8];1xPhospho [S12(100)]	---*-*-*---*-----------	1	1	1	6	1	2651.17	23
P12270_S2155	PP	P12270	S2155	1		PP	4	2	0	-1.1718	0.295838	-0.907281	-2.37492	0.186264	0.662508	0.410871	0.0668232	22.3229	24.6979	24.402	23.4948		3.16116e+06	7.33203e+06	23395434	18369388	39878728		14366752	29971090	12193938	11446508		P12270 [2146-2163]	P12270 1xPhospho [S2155(100)]	Nucleoprotein TPR [OS=Homo sapiens]	[R].TDGFAEAIHSPQVAGVPR.[F]	1xPhospho [S10(100)]	---------*--------	1	1	1	7	0	1931.9	18
P12270_S371	PP	P12270	S371	1		PP	4	3	1	1.3909	-1.33306	-2.0492	0.674755	0.11893	0.0792286	0.0407298	0.200442	24.0495	23.3748	24.7078	22.6586		14934024	19791820		11709304	10044309	26667958	18998740	36541044	9717974		3.52391e+06	P12270 [366-387]	P12270 1xPhospho [S371(97.8)]	Nucleoprotein TPR [OS=Homo sapiens]	[R].KGAILSEEELAAMSPTAAAVAK.[I]	1xPhospho [S6(97.8)]	-----*----------------	2	1	1	1	1	2238.11	22
P12270_S379	PP	P12270	S379	1		PP	4	2	2	0.568773	-1.34169	-1.65763	0.252839	0.614532	0.0240657	0.00912819	0.803613	25.4494	25.1966	26.5383	24.8806	1.41635e+06	5.02778e+07	8.57598e+07	17491195	40991440	5.68747e+07	1.05609e+08	9.06917e+07	9.60707e+07	49154366	1.79832e+07	2.55325e+07	P12270 [366-387]	P12270 1xPhospho [S379(100)]	Nucleoprotein TPR [OS=Homo sapiens]	[R].KGAILSEEELAAMSPTAAAVAK.[I]	1xPhospho [S14(100)]	-------------*--------	2	1	1	18	1	2238.11	22
P12694_S337	PP	P12694	S337	1		PP	3	4	1	1.42922	-10	-1.99606	10	0.0336198	NA	0.370306	NA	24.8719		25.4387	23.4426		33934372	27470580				68320848	22637102		9553471	18987174	5661777	P12694 [333-346]	P12694 1xPhospho [S337(99.4)]	2-oxoisovalerate dehydrogenase subunit alpha, mitochondrial [OS=Homo sapiens]	[R].IGHHSTSDDSSAYR.[S]	1xPhospho [S5(99.4)]	----*---------	3	1	1	6	0	1612.64	14
P12830_S793	PP	P12830	S793	1	Glyco	PP	4	3	1	5.01275	1.46567	-2.76672	0.780365	NA	0.0230224	NA	0.655828	24.7712	23.9908	22.5252	19.7584	4.85769e+07		8.68993e+06	1.24992e+07	1.94457e+07	1.8068e+07	4.76834e+06	5.40426e+06	7.93534e+06	886918			P12830 [785-796]	P12830 1xPhospho [S793(100)]	Cadherin-1 [OS=Homo sapiens]	[R].NDVAPTLMSVPR.[Y]	1xPhospho [S9(100)]	--------*---	2	1	1	3	0	1379.64	12
P12931_S75	PP	P12931	S75	1	Kinase	PP	4	4	1	1.98759	2.09384	1.11385	1.0076	0.0133395	0.163508	0.169344	0.0907028	25.2483	24.2407	22.1468	23.2607	35924908	33751061	49891136	6194368	23060339	30214664	4.1433e+06	2.90004e+06	6.88776e+06	10494881	1.44365e+07	5.21861e+06	P12931 [63-78]	P12931 1xPhospho [S75(100)]	Proto-oncogene tyrosine-protein kinase Src [OS=Homo sapiens]	[K].LFGGFNSSDTVTSPQR.[A]	1xPhospho [S13(98.9)]	------------*---	2	1	1	6	0	1792.79	16
P12956_T455	PP	P12956	T455	1		PP	4	2	1	1.97991	1.74748	-0.345321	-0.112887	0.026279	0.166122	0.686042	0.852804	25.4078	25.5207	23.7732	23.4279	3.09785e+07	46057360	56513408	20638926	4.70106e+07	76769371	19896082	6413657	16701411	2.22651e+07	8.13654e+06	3.4539e+06	P12956 [452-461]	P12956 1xPhospho [T455(100)]	X-ray repair cross-complementing protein 6 [OS=Homo sapiens]	[K].IMATPEQVGK.[M]	1xPhospho [T4(100)]	---*------	1	1	1	5	0	1153.53	10
P14859_S441	PP	P14859	S441	1		PP	4	2	1	2.16806	0.620637	-1.00575	0.541675	0.0605727	0.151031	0.00996274	0.271863	25.9005	25.3588	24.7382	23.7324	64800368	83872112	39233044	29909382	45932664	53243920	2.44855e+07	32166864	27303028	17949138	12508761	11352885	P14859 [437-451]	P14859 1xPhospho [S441]	POU domain, class 2, transcription factor 1 [OS=Homo sapiens]	[R].INPPSSGGTSSSPIK.[A]	1xPhospho [S5]	----*----------	4	1	1	2	0	1508.7	15
P14859_S442	PP	P14859	S442	1		PP	4	2	1	2.16806	0.620637	-1.00575	0.541675	0.0605727	0.151031	0.00996274	0.271863	25.9005	25.3588	24.7382	23.7324	64800368	83872112	39233044	29909382	45932664	53243920	2.44855e+07	32166864	27303028	17949138	12508761	11352885	P14859 [437-451]	P14859 1xPhospho [S442(95.7)]	POU domain, class 2, transcription factor 1 [OS=Homo sapiens]	[R].INPPSSGGTSSSPIK.[A]	1xPhospho [S6(95.7)]	-----*---------	4	1	1	1	0	1508.7	15
P14859_S448	PP	P14859	S448	1		PP	4	2	0	1.22304	1.09138	-0.540456	-0.408798	0.0925317	0.366428	0.285179	0.651609	24.4812	24.89	23.7987	23.2582	32481540	20681114	17097070	19203816	14612794	59458724	20327984	13851694	9595597	11448949	8616278		P14859 [436-451]	P14859 1xPhospho [S448(98.9)]	POU domain, class 2, transcription factor 1 [OS=Homo sapiens]	[K].RINPPSSGGTSSSPIK.[A]	1xPhospho [S13(97.8)]	------------*---	2	1	1	1	1	1664.8	16
P15056_S335	PP	P15056	S335	1	Kinase	PP	4	4	1	-1.95402	-1.38225	-1.00847	-1.58024	NA	0.0157978	0.112036	NA	22.9469	24.5271	25.9094	24.9009		8.08526e+06		14685808	20129060	37714664	60660452	52806976	75598816	47616056	39892808	6.47102e+06	P15056 [294-338]	P15056 1xPhospho [S335(97.8)]	Serine/threonine-protein kinase B-raf [OS=Homo sapiens]	[K].FFEHHPIPQEEASLAETALTSGSSPSAPASDSIGPQILTSPSPSK.[S]	1xPhospho [S42(97.4)]	-----------------------------------------*---	3	1	1	5	0	4683.21	45
P15056_S365	PP	P15056	S365	1	Kinase	PP	4	4	0	2.32611	-1.80278	-1.53912	2.58977	0.552033	0.423331	0.44805	0.5393	24.4351	21.8453	23.6481	22.109	44098848	1.26677e+06		3017988	2.79032e+06	5.49533e+06	20549736	5741844		6.95709e+06	3693372	2.91979e+06	P15056 [363-384]	P15056 1xPhospho [S365(98.8)]	Serine/threonine-protein kinase B-raf [OS=Homo sapiens]	[R].SSSAPNVHINTIEPVNIDDLIR.[D]	1xDeamidated [N10];1xPhospho [S3(100)]	--*------*------------	6	1	1	4	0	2485.2	22
P15056_S394	PP	P15056	S394	1	Kinase	PP	4	2	1	-1.80899	-2.04484	-0.913688	-0.677834	0.178962	0.0132208	0.118622	0.398587	23.5274	24.2052	26.2501	25.3364	1.46594e+07	9.52086e+06	12091450	8.38943e+06	1.78397e+07	31796099	100809612	65708162	7.29104e+07	63869164	49600003	1.36256e+07	P15056 [390-414]	P15056 1xPhospho [S394(98.2)]	Serine/threonine-protein kinase B-raf [OS=Homo sapiens]	[R].GDGGSTTGLSATPPASLPGSLTNVK.[A]	1xPhospho [S5(98.2)]	----*--------------------	5	1	1	2	0	2365.13	25
P15056_S446	PP	P15056	S446	1	Kinase	PP	4	4	0	-1.86779	1.36058	-1.45576	-4.68414	NA	NA	0.336559	NA	19.6807	24.3648	23.0042	21.5485	840376					21604234	7654199	1.76495e+06	15820516	844075	5290214		P15056 [444-462]	P15056 1xPhospho [S446(98.9)]	Serine/threonine-protein kinase B-raf [OS=Homo sapiens]	[R].RDSSDDWEIPDGQITVGQR.[I]	1xPhospho [S3(98.8)]	--*----------------	2	1	1	2	1	2253.98	19
P15056_T395	PP	P15056	T395	1	Kinase	PP	4	3	1	-1.32887	-2.15802	-1.07257	-0.243421	0.237639	0.01241	0.0793477	0.739627	22.3449	22.5883	24.7463	23.6738	3.87029e+06	4.71119e+06	7.39941e+06	2.48578e+06	5.58649e+06	10845845	35218628	22229826	26983342	20333724	15846719	3.96455e+06	P15056 [390-414]	P15056 1xPhospho [T395]	Serine/threonine-protein kinase B-raf [OS=Homo sapiens]	[R].GDGGSTTGLSATPPASLPGSLTNVK.[A]	1xPhospho [T6]	-----*-------------------	5	1	1	1	0	2365.13	25
P15056_T396	PP	P15056	T396	1	Kinase	PP	4	2	1	-2.09936	-1.98673	-0.83398	-0.946602	0.153346	0.0143185	0.146579	0.288084	22.6894	23.636	25.6227	24.7887	10789117	4809674	4.69204e+06	5903642	12253183	20950254	65590984	43478336	4.59271e+07	43535440	33753284	9661076	P15056 [390-414]	P15056 1xPhospho [T396]	Serine/threonine-protein kinase B-raf [OS=Homo sapiens]	[R].GDGGSTTGLSATPPASLPGSLTNVK.[A]	1xPhospho [T7]	------*------------------	5	1	1	1	0	2365.13	25
P15056_T401	PP	P15056	T401	1	Kinase	PP	4	3	1	-2.02723	-2.55879	-1.08965	-0.558103	0.0639793	0.0219794	0.0548243	0.458135	23.6471	24.2052	26.764	25.6743	1.46594e+07	1.26596e+07	12091450	8.38943e+06	1.78397e+07	31796099	1.16159e+08	8.22762e+07	1.43456e+08	73933501	49600003	37112209	P15056 [390-414]	P15056 1xPhospho [T401(95.9)]	Serine/threonine-protein kinase B-raf [OS=Homo sapiens]	[R].GDGGSTTGLSATPPASLPGSLTNVK.[A]	1xPhospho [T12(99.8)]	-----------*-------------	5	1	1	13	0	2365.13	25
P15374_S130	PP	P15374	S130	1		PP	4	3	1	0.431977	-1.78166	-1.01176	1.20188	0.571608	0.044396	0.0763774	0.301316	23.9348	22.733	24.5146	23.5029	4368149	1.85929e+07	2.51481e+07	550353	5.07228e+06	15290880	3.06533e+07	2.40692e+07	1.71825e+07	1.0976e+07	1.46124e+07	1.00722e+07	P15374 [122-134]	P15374 1xPhospho [S130(100)]	Ubiquitin carboxyl-terminal hydrolase isozyme L3 [OS=Homo sapiens]	[K].FLEESVSMSPEER.[A]	1xPhospho [S9(100)]	--------*----	2	1	1	11	0	1619.67	13
P15822_S1753	PP	P15822	S1753	1		PP	4	2	1	0.953703	-1.47166	-1.71527	0.71009	0.16563	NA	0.0189056	NA	23.2483	22.5382	24.0098	22.2946		8123429	11804356		6090748		12630894	17508078	20537396	6.32409e+06	6.59266e+06	2516488	P15822 [1747-1760]	P15822 1xPhospho [S1753(100)]	Zinc finger protein 40 [OS=Homo sapiens]	[R].MLSPANSLDIAMEK.[H]	1xPhospho [S7(100)]	------*-------	1	1	1	2	0	1599.72	14
P15822_S537	PP	P15822	S537	1		PP	4	2	1	0.0784169	-0.0296392	-1.37674	-1.26868	0.939231	0.964498	0.0492621	0.282415	22.0424	23.3111	23.3407	21.964	8807287	171855	3.97878e+06	10365921	3.41812e+06	17436978	10910312	7.30979e+06	1.3649e+07	4.62636e+06	5.72904e+06	1.917e+06	P15822 [531-550]	P15822 1xPhospho [S537(98.8)]	Zinc finger protein 40 [OS=Homo sapiens]	[K].SSFTPSSPENVIGDFLLQDR.[S]	1xPhospho [S7(100)]	------*-------------	2	1	1	3	0	2289.04	20
P15822_S839	PP	P15822	S839	1		PP	4	2	2	0.259692	-3.29597	-2.58233	0.973329	0.847162	0.0112924	0.0174674	0.60513	21.7917	20.8183	24.1143	21.532	979138	958861	8953028	289276		3.40881e+06	18597894	1.37374e+07	22146788	3852761		2.21185e+06	P15822 [839-862]	P15822 1xPhospho [S839(98.8)]	Zinc finger protein 40 [OS=Homo sapiens]	[R].SNSMPTTGYSAVPANIIPPPHPLR.[G]	1xPhospho [S1(97.9)]	*-----------------------	1	1	1	5	0	2597.26	24
P15863_S261	PP	P15863	S261	1		PP	4	4	0	5.99458	-2.8043	-2.70507	6.0938	NA	NA	NA	NA	27.4784	21.3846	24.1889	21.4839		182335038	191657516	2.73789e+06				19124660		2932823			P15863 [239-266]	P15863 1xPhospho [S261(100)]	Paired box protein Pax-1 [OS=Homo sapiens]	[K].QPPSQPTLPYNHIYQYPYPSPVSPTGAK.[M]	1xPhospho [S23(97.7)]	----------------------*-----	1	1	1	6	0	3207.52	28
P15923_S379	PP	P15923	S379	1		PP	4	2	0	-0.0610817	-0.79077	-1.74675	-1.01706	0.915109	0.473934	0.322448	0.217937	21.7343	22.7514	23.5422	21.7954		2.79431e+06	4.18346e+06	5.10831e+06	11150675	4.92339e+06	17133778	7.29653e+06		4658823	2.62073e+06		P15923 [372-392]	P15923 1xPhospho [S379(100)]	Transcription factor E2-alpha [OS=Homo sapiens]	[R].AGAPGALSPSYDGGLHGLQSK.[I]	1xDeamidated [Q19];1xPhospho [S8(98)]	-------*----------*--	1	1	1	5	0	2063.94	21
P15924_S22	PP	P15924	S22	1		PP	4	3	0	-1.76291	0.932739	1.32792	-1.36773	0.342651	0.52287	0.404936	0.42161	23.5321	24.8998	23.9671	25.295	18722504	7.37592e+06	1.02912e+07	8.93402e+06	1.56935e+07	69281082	1.59828e+07	6.09867e+06	2.71138e+07	4.10623e+07	8.20311e+07	406992	P15924 [20-39]	P15924 1xPhospho [S22(100)]	Desmoplakin [OS=Homo sapiens]	[R].AESGPDLRYEVTSGGGGTSR.[M]	1xPhospho [S3(100)]	--*-----------------	1	1	1	21	1	2075.9	20
P15924_S2209	PP	P15924	S2209	1		PP	4	2	1	-0.670209	-2.39234	-0.214033	1.5081	0.321697	0.0017975	0.411877	0.278967	26.4864	24.9783	27.3706	27.1566	11740943	1.23685e+08	146618121	1.67508e+07	3.53839e+07	47024928	183375008	146931042	190289292	173646864	168944976	1.06226e+08	P15924 [2207-2214]	P15924 1xPhospho [S2209(100)]	Desmoplakin [OS=Homo sapiens]	[R].SMSFQGIR.[Q]	1xPhospho [S3(100)]	--*-----	1	1	1	22	0	1005.42	8
P16070_S697	PP	P16070	S697	1	Glyco	both	3	4	0	1.17296	10	10	-1.49214	NA	NA	NA	NA	23.9663	25.4584		22.7933		16389951		27306382	37541596	73469792					7.94811e+06	6.59013e+06	P16070 [682-705]	P16070 1xPhospho [S697(99.9)]	CD44 antigen [OS=Homo sapiens]	[K].LVINSGNGAVEDRKPSGLNGEASK.[S]	1xDeamidated [N7];1xPhospho [S16(99.9)]	------*--------*--------	4	1	1	1	1	2493.2	24
P16144_S1457	PP	P16144	S1457	1	Glyco	both	4	4	0	1.69039	2.03885	-1.24192	-1.59039	0.405843	0.140172	0.417163	0.17679	23.8636	25.454	23.4151	22.1732		7409191	23118192	24102720	38604328	75184048		6152177	16218992	3867970	5590762		P16144 [1447-1460]	P16144 1xPhospho [S1457(100)]	Integrin beta-4 [OS=Homo sapiens]	[R].MDFAFPGSTNSLHR.[M]	1xPhospho [S11(100)]	----------*---	2	1	1	7	0	1659.7	14
P16144_S1483	PP	P16144	S1483	1	Glyco	both	4	2	2	1.50146	-0.31341	-2.0972	-0.282326	0.0414458	0.43968	0.0111489	0.561725	23.364	23.6464	23.9598	21.8626	11373204	7.71327e+06	13302695	6.87277e+06	15188859	17328586	16128812	13590509	19228580	4329335	3.29712e+06		P16144 [1481-1490]	P16144 1xPhospho [S1483(100)]	Integrin beta-4 [OS=Homo sapiens]	[R].VLSTSSTLTR.[D]	1xPhospho [S3(100)]	--*-------	3	1	1	11	0	1144.56	10
P16144_T1530	PP	P16144	T1530	1	Glyco	both	4	3	0	2.41199	2.21413	-1.06178	-0.863925	0.0906611	0.145233	0.316576	0.322194	25.2029	26.0669	23.8527	22.7909		45984736	3.12597e+07	5.64356e+07	36902720	1.17537e+08	5221574	15822301	2.44031e+07	5.3956e+06	14787084	1.58821e+06	P16144 [1523-1545]	P16144 1xPhospho [T1530(98.9)]	Integrin beta-4 [OS=Homo sapiens]	[R].LTAGVPDTPTRLVFSALGPTSLR.[V]	1xPhospho [T8(98.9)]	-------*---------------	1	1	1	12	1	2449.29	23
P16949_S25	PP	P16949	S25	1		PP	4	2	1	3.28111	0.448915	-2.50323	0.328964	0.000942946	0.689924	0.0596571	0.697443	25.987	25.658	25.2091	22.7059	66629099	6.23483e+07	7.05409e+07	2.52396e+07	2.03872e+07	1.13211e+08	3.69574e+07	2.55525e+07	5.38538e+07	7.83788e+06	5897444	6789115	P16949 [15-27]	P16949 1xPhospho [S25(100)]	Stathmin [OS=Homo sapiens]	[R].ASGQAFELILSPR.[S]	1xPhospho [S11(100)]	----------*--	2	1	1	27	0	1468.72	13
P16949_S38	PP	P16949	S38	1		PP	4	2	0	3.16308	0.54137	-1.66352	0.958194	0.236137	0.347607	0.159389	0.458839	26.8525	25.8943	25.353	23.6895	249255392	45100876	69172456	39396720	67888325	79823540	22353320	37023428	6.91889e+07	18528876	8527238		P16949 [28-41]	P16949 1xPhospho [S38(100)]	Stathmin [OS=Homo sapiens]	[R].SKESVPEFPLSPPK.[K]	1xPhospho [S11(100)]	----------*---	1	1	1	19	1	1621.79	14
P17029_S357	PP	P17029	S357	1		PP	4	4	1	1.64428	-3.87197	-3.47024	2.04601	NA	0.0350667	NA	0.129258	20.8246	18.7786	22.6506	19.1803	1.51206e+06	1.07767e+06	2981558	102779	796624		7617443	4.00343e+06	8131763		594099		P17029 [357-375]	P17029 1xPhospho [S357]	Zinc finger protein with KRAB and SCAN domains 1 [OS=Homo sapiens]	[R].SFSLSSNFTTPEEVPTGTK.[S]	1xPhospho [S1]	*------------------	4	1	1	1	0	2108.94	19
P17029_S359	PP	P17029	S359	1		PP	4	4	1	1.64428	-3.87197	-3.47024	2.04601	NA	0.0350667	NA	0.129258	20.8246	18.7786	22.6506	19.1803	1.51206e+06	1.07767e+06	2981558	102779	796624		7617443	4.00343e+06	8131763		594099		P17029 [357-375]	P17029 1xPhospho [S359]	Zinc finger protein with KRAB and SCAN domains 1 [OS=Homo sapiens]	[R].SFSLSSNFTTPEEVPTGTK.[S]	1xPhospho [S3]	--*----------------	4	1	1	1	0	2108.94	19
P17029_S361	PP	P17029	S361	1		PP	4	4	1	1.64428	-3.87197	-3.47024	2.04601	NA	0.0350667	NA	0.129258	20.8246	18.7786	22.6506	19.1803	1.51206e+06	1.07767e+06	2981558	102779	796624		7617443	4.00343e+06	8131763		594099		P17029 [357-375]	P17029 1xPhospho [S361]	Zinc finger protein with KRAB and SCAN domains 1 [OS=Homo sapiens]	[R].SFSLSSNFTTPEEVPTGTK.[S]	1xPhospho [S5]	----*--------------	4	1	1	1	0	2108.94	19
P17096_S36	PP	P17096	S36	1		PP	4	4	0	-1.11048	2.99688	2.05154	-2.05582	0.191694	0.268416	0.115821	0.317927	24.4456	26.5014	23.5046	25.5561	2.70662e+06	22964504	4.28757e+07	4.00623e+06	193592556	87405792	19972942	1.59575e+06	14133983	38995136	59674688		P17096 [31-55]	P17096 1xPhospho [S36(100)]	High mobility group protein HMG-I/HMG-Y [OS=Homo sapiens]	[R].KQPPVSPGTALVGSQKEPSEVPTPK.[R]	1xDeamidated [Q15];1xPhospho [S6(100)]	-----*--------*----------	6	1	1	10	2	2639.33	25
P17096_S36;T53	PP	P17096	S36;T53	2		PP	4	3	0	0.186877	4.23505	2.67589	-1.37229	0.727913	NA	0.13423	NA	26.8794	28.2517	24.0166	26.6925		119535208	127369608			319594880	18088234	15854903		118412760	167698544	39249462	P17096 [31-55]	P17096 2xPhospho [S36(100); T53(100)]	High mobility group protein HMG-I/HMG-Y [OS=Homo sapiens]	[R].KQPPVSPGTALVGSQKEPSEVPTPK.[R]	2xDeamidated [Q2; Q15];2xPhospho [S6(92.9); T23(99.9)]	-*---*--------*-------*--	1	1	1	3	2	2720.28	25
P17096_S44	PP	P17096	S44	1		PP	4	4	4	-2.03942	2.78918	2.22161	-2.60699	0.00405672	0.049483	0.00893215	0.04843	29.4202	32.0272	29.238	31.4596	4.06238e+08	8.03926e+08	944970168	2.718e+09	4.72909e+09	5682659377	6.82023e+08	4.88371e+08	729063220	3421245513	2.93914e+09	2.49895e+09	P17096 [31-55]	P17096 1xPhospho [S44(100)]	High mobility group protein HMG-I/HMG-Y [OS=Homo sapiens]	[R].KQPPVSPGTALVGSQKEPSEVPTPK.[R]	1xPhospho [S14(100)]	-------------*-----------	6	1	1	53	2	2638.35	25
P17096_S49	PP	P17096	S49	1		PP	4	4	4	-2.91596	2.60113	2.32312	-3.19397	0.000170463	0.0490727	0.000334797	0.0430498	28.049	31.243	28.6419	30.965	1.6466e+08	3.23991e+08	344486828	1.55776e+09	3131632894	2934844203	4.65949e+08	320602635	469995981	2265512443	1.9793e+09	2043126325	P17096 [31-55]	P17096 1xPhospho [S49(98.5)]	High mobility group protein HMG-I/HMG-Y [OS=Homo sapiens]	[R].KQPPVSPGTALVGSQKEPSEVPTPK.[R]	1xPhospho [S19(98.5)]	------------------*------	6	1	1	3	2	2638.35	25
P17096_T53	PP	P17096	T53	1		PP	4	3	0	0.708137	7.43143	4.77168	-1.95161	0.565745	0.0550497	0.262359	0.0735225	23.0367	24.9883	17.5569	22.3286	1.69401e+07	4.90809e+06	3.96596e+06	2.24316e+07	2.82875e+07	4.9132e+07	190563	195073		1.15969e+07	3621635	582605	P17096 [47-55]	P17096 1xPhospho [T53(100)]	High mobility group protein HMG-I/HMG-Y [OS=Homo sapiens]	[K].EPSEVPTPK.[R]	1xPhospho [T7(100)]	------*--	1	1	1	12	0	1063.47	9
P17275_T255;S259	PP	P17275	T255;S259	2		PP	4	1	1	-0.906372	-1.33253	0.271838	0.698	0.368351	0.0285792	0.624077	0.631481	23.7271	23.0291	24.3616	24.6335		5703026	22068093	1.32603e+07	6.56595e+06	5851998	22611539	1.59823e+07	26075572	38933121	12887706	26257397	P17275 [251-268]	P17275 2xPhospho [T255(100); S259(100)]	Transcription factor jun-B [OS=Homo sapiens]	[R].SRDATPPVSPINMEDQER.[I]	2xPhospho [T5(99.9); S9(100)]	----*---*---------	1	1	1	4	1	2201.89	18
P17812_S574	PP	P17812	S574	1		PP	4	1	2	-0.197494	1.43221	0.881674	-0.748033	0.654934	0.0012301	0.00162339	0.126657	27.7181	28.4661	27.0339	27.9156	103161704	245790336	313407296	340469920	366397376	405566144	145726576	115103848	151395392	270867520	236619520	252043792	P17812 [571-591]	P17812 1xPhospho [S574(96.8)]	CTP synthase 1 [OS=Homo sapiens]	[R].SGSSSPDSEITELKFPSINHD.[-]	1xPhospho [S4(95.7)]	---*-----------------	4	1	1	4	1	2327.01	21
P17812_S575	PP	P17812	S575	1		PP	4	2	0	0.485705	2.32668	2.18438	0.343406	0.313597	0.057101	0.100281	0.396354	22.6799	22.3365	20.0099	22.1942	8489142	6.12002e+06	5549641	7.05333e+06	3042622	5.79278e+06	678275	609837	1.87919e+06	6.68393e+06	5.5574e+06	2.15503e+06	P17812 [571-584]	P17812 1xPhospho [S575(99.1)]	CTP synthase 1 [OS=Homo sapiens]	[R].SGSSSPDSEITELK.[F]	1xPhospho [S5(99.1)]	----*---------	1	1	1	5	0	1516.64	14
P17812_S578	PP	P17812	S578	1		PP	4	1	2	0.394241	1.22251	0.529274	-0.298994	0.0634931	0.00283844	0.0437579	0.0909905	27.0163	27.3153	26.0928	26.6221	120589680	134881584	151771056	147498352	169179584	184346672	85865728	60758600	68083120	99490536	105009624	105366272	P17812 [571-591]	P17812 1xPhospho [S578(97.9)]	CTP synthase 1 [OS=Homo sapiens]	[R].SGSSSPDSEITELKFPSINHD.[-]	1xPhospho [S8(92)]	-------*-------------	4	1	1	15	1	2327.01	21
P17858_S775	PP	P17858	S775	1	Kinase;Glyco	PP	4	4	3	2.11565	-2.29109	-2.29696	2.10978	0.00180596	0.0279451	0.00905305	0.103541	24.2255	22.1158	24.4068	22.1099		19337898	19894492	1.98993e+06	7099520		19273266	2.16811e+07	25774645	4.92057e+06	4.13196e+06		P17858 [773-780]	P17858 1xPhospho [S775(100)]	ATP-dependent 6-phosphofructokinase, liver type [OS=Homo sapiens]	[R].TLSMDKGF.[-]	1xPhospho [S3(100)]	--*-----	1	1	1	8	1	978.4	8
P17861_S47	PP	P17861	S47	1		PP	3	4	2	4.1646	-10	-1.91761	10	0.046572	NA	0.0346954	NA	21.3876		19.1406	17.223	3.15784e+06	3.49532e+06	1.57752e+06				437044	549128	747724		223236	82731.2	P17861 [45-59]	P17861 1xPhospho [S47(100)]	X-box-binding protein 1 [OS=Homo sapiens]	[R].GASPEAASGGLPQAR.[K]	1xPhospho [S3(100)]	--*------------	1	1	1	3	0	1448.65	15
P18206_S290	PP	P18206	S290	1		PP	4	3	1	-0.59235	-3.50768	-1.53834	1.37699	0.604645	0.00490958	0.0552079	0.201469	25.5905	24.2135	27.7212	26.1829	5.06774e+07	52618168	48280284	9043052		2.98635e+07	2.12726e+08	188845451	262220532	50811175	158454644	19265204	P18206 [282-300]	P18206 1xPhospho [S290(100)]	Vinculin [OS=Homo sapiens]	[K].GWLRDPSASPGDAGEQAIR.[Q]	1xPhospho [S9(100)]	--------*----------	3	1	1	26	1	2062.93	19
P18206_S579	PP	P18206	S579	1		PP	3	4	1	5.81582	-10	-1.22755	10	0.415519	NA	0.0319342	NA	27.4004		22.8121	21.5846	518759904	4.93769e+06	7.74396e+06				6820254	7908278		3513092		2.7766e+06	P18206 [571-584]	P18206 1xPhospho [S579(100)]	Vinculin [OS=Homo sapiens]	[R].ALASQLQDSLKDLK.[A]	1xPhospho [S9(100)]	--------*-----	1	1	1	2	1	1609.82	14
P18564_S765	PP	P18564	S765	1	Glyco	both	3	4	1	10	-2.54385	-10	2.85364	NA	0.0138684	NA	0.134388	25.9383	23.0847	25.6285			51209542	77391962	3531026	13103111	10053284	45599974	65496928	44528840				P18564 [754-770]	P18564 1xPhospho [S765(100)]	Integrin beta-6 [OS=Homo sapiens]	[K].WQTGTNPLYRGSTSTFK.[N]	1xPhospho [S12(100)]	-----------*-----	2	1	1	3	1	2023.93	17
P18583_S1556	PP	P18583	S1556	1		PP	4	2	1	-0.0737581	-1.57717	-0.358736	1.14468	0.89481	0.0211392	0.346012	0.20852	28.0546	26.9099	28.4871	28.1284	108787728	3.60317e+08	3.67274e+08	57798852	1.15249e+08	205239083	420343850	274185298	434218565	4.05271e+08	210042784	264937952	P18583 [1544-1565]	P18583 1xPhospho [S1556(100)]	Protein SON [OS=Homo sapiens]	[K].EMEHNTVCAAGTSPVGEIGEEK.[I]	1xCarbamidomethyl [C8];1xPhospho [S13(98.1)]	-------*----*---------	4	1	1	27	0	2425	22
P18583_S1697	PP	P18583	S1697	1		PP	4	2	0	0.607501	-3.27195	0.460577	4.34003	0.385639	NA	0.517252	NA	24.1944	19.8544	23.1264	23.5869	30225564	13679780	13688246	947926			5.8026e+06	6436379	15230513	19474432	6.53254e+06	11793584	P18583 [1687-1706]	P18583 1xPhospho [S1697(100)]	Protein SON [OS=Homo sapiens]	[K].ESDQTLAALLSPKESSGGEK.[E]	1xPhospho [S11(98.4)]	----------*---------	2	1	1	2	1	2126.99	20
P18583_S1782	PP	P18583	S1782	1		PP	4	2	3	1.9069	-0.847105	-0.951499	1.80251	0.0144246	0.0535616	0.000556557	0.00192961	25.633	23.8305	24.6776	23.7261		50539950	53528466	1.70968e+07	18452622	9201445	2.66636e+07	27119695	26718591	14694505	1.38678e+07	1.30648e+07	P18583 [1779-1795]	P18583 1xPhospho [S1782(100)]	Protein SON [OS=Homo sapiens]	[R].ASESSSEEKDDYEIFVK.[V]	1xPhospho [S4(94.7)]	---*-------------	2	1	1	13	1	2042.85	17
P18615_S115	PP	P18615	S115	1		PP	4	2	1	0.730062	1.86519	1.39557	0.260442	0.565902	NA	0.0286364	NA	19.32	19.0596	17.1944	18.5899		976141	332838	546389			47718.4	184900	217310	452113	439482	292136	P18615 [113-125]	P18615 1xPhospho [S115(98.9)]	Negative elongation factor E [OS=Homo sapiens]	[R].SISADDDLQESSR.[R]	1xDeamidated [Q9];1xPhospho [S3(98.9)]	--*-----*----	1	1	1	2	0	1503.58	13
P18669_S118	PP	P18669	S118	1		PP	4	4	1	1.629	1.25826	1.76926	2.13999	0.154198	0.0141581	0.15422	0.132072	28.7008	26.5608	25.3025	27.0718	172479888	504257504	632171968	106102320	111903104	78961856	57506224	25170666	41469228	199657904	171732736	51796904	P18669 [118-138]	P18669 1xPhospho [S118(100)]	Phosphoglycerate mutase 1 [OS=Homo sapiens]	[R].SYDVPPPPMEPDHPFYSNISK.[D]	1xPhospho [S1(100)]	*--------------------	1	1	2	62	0	2497.08	21
P18754_S11	PP	P18754	S11	1		PP	4	2	1	2.94329	-0.804468	-4.25763	-0.509877	NA	0.148936	0.0388838	NA	25.9574	26.4673	27.2717	23.0141	65155372			51705652	113313688	113310568	191727104	194844208	99532480	7.347e+06	9594911		P18754 [10-19]	P18754 1xPhospho [S11(100)]	Regulator of chromosome condensation [OS=Homo sapiens]	[R].RSPPADAIPK.[S]	1xPhospho [S2(100)]	-*--------	1	1	1	11	1	1131.56	10
P18827_S285	PP	P18827	S285	1	Glyco	PP	4	2	2	0.655316	-1.31963	-1.02458	0.950367	0.014906	0.103549	0.130192	0.0322884	24.5918	23.6415	24.9611	23.9365		26178988	24393246		13350568	12820610	35972920	42521411	19491178	14348952	19123000	14693287	P18827 [280-292]	P18827 1xPhospho [S285(100)]	Syndecan-1 [OS=Homo sapiens]	[K].KKDEGSYSLEEPK.[Q]	1xPhospho [S6(100)]	-----*-------	3	1	1	1	2	1589.71	13
P18827_S287	PP	P18827	S287	1	Glyco	PP	4	2	2	0.655316	-1.31963	-1.02458	0.950367	0.014906	0.103549	0.130192	0.0322884	24.5918	23.6415	24.9611	23.9365		26178988	24393246		13350568	12820610	35972920	42521411	19491178	14348952	19123000	14693287	P18827 [280-292]	P18827 1xPhospho [S287(100)]	Syndecan-1 [OS=Homo sapiens]	[K].KKDEGSYSLEEPK.[Q]	1xPhospho [S8(98.7)]	-------*-----	3	1	1	3	2	1589.71	13
P18858_S141	PP	P18858	S141	1		PP	4	2	1	-0.120979	-0.645959	-1.56283	-1.03785	0.706944	0.10836	0.00615968	0.131941	25.4329	26.4708	27.1167	25.5539	39191104	41243736	55458345	91901740	58987900	128121580	152041768	132991392	151557896	41738062	56782026		P18858 [132-150]	P18858 1xPhospho [S141(100)]	DNA ligase 1 [OS=Homo sapiens]	[R].TIQEVLEEQSEDEDREAKR.[K]	1xPhospho [S10(100)]	---------*---------	1	1	1	17	2	2384.06	19
P18858_S51	PP	P18858	S51	1		PP	4	2	0	0.670729	-0.578468	-3.07615	-1.82695	0.115655	0.3411	0.0537251	0.158608	24.8232	26.6502	27.2286	24.1525		30157804	29211280	61927584	80874840	173147169	150459391	102606175	218730298	20895818	16399195		P18858 [37-58]	P18858 1xPhospho [S51(100)]	DNA ligase 1 [OS=Homo sapiens]	[K].AALKEWNGVVSESDSPVKRPGR.[K]	1xPhospho [S15(100)]	--------------*-------	1	1	1	10	2	2462.22	22
P18858_S76	PP	P18858	S76	1		PP	4	3	1	-1.38556	1.02098	0.679482	-1.72706	0.256631	0.102878	0.4439	0.0491632	23.1102	24.8373	23.8163	24.4958	5520997	3.6624e+06	17980615	1.90391e+07	3.22588e+07	38629221	1.59542e+07	1.84176e+07	9.94267e+06	32976196	3.29873e+07	5.00897e+06	P18858 [63-79]	P18858 1xPhospho [S76(100)]	DNA ligase 1 [OS=Homo sapiens]	[R].VLGSEGEEEDEALSPAK.[G]	1xPhospho [S14(97.6)]	-------------*---	2	1	1	6	0	1839.79	17
P18858_S91	PP	P18858	S91	1		PP	4	2	2	0.70793	-1.80535	-1.581	0.93228	0.238634	0.0299334	0.032986	0.183182	26.6762	25.7439	27.5492	25.9682		104790072	109675416	5888237	73215872	89475296	195484576	191104512	202618928	107838560	20995172	68109240	P18858 [80-120]	P18858 1xPhospho [S91(94.9)]	DNA ligase 1 [OS=Homo sapiens]	[K].GQKPALDCSQVSPPRPATSPENNASLSDTSPMDSSPSGIPK.[R]	1xCarbamidomethyl [C8];1xPhospho [S12(99.9)]	-------*---*-----------------------------	2	1	1	4	0	4287.95	41
P18887_S199	PP	P18887	S199	1		PP	4	3	0	1.63361	-1.96221	-3.02326	0.57256	NA	NA	NA	NA	21.1607	20.5881	22.5503	19.5271	1.64699e+06	1.62651e+06	3.75921e+06		1.57632e+06			2.46412e+06	9820382			755500	P18887 [195-230]	P18887 1xPhospho [S199]	DNA repair protein XRCC1 [OS=Homo sapiens]	[R].INKTSPVTASDPAGPSYAAATLQASSAASSASPVSR.[A]	1xDeamidated [Q23];1xPhospho [S5]	----*-----------------*-------------	5	1	1	1	1	3499.66	36
P18887_S226	PP	P18887	S226	1		PP	4	2	1	0.306682	-1.26437	-1.49588	0.0751761	0.412887	0.058891	0.0461878	0.812946	24.6585	24.5833	25.8476	24.3518	22311655	27115090	30016109	18807948	2.23365e+07	34264767	55262655	45551668	80335708	2.2492e+07	2.91293e+07	12608216	P18887 [198-230]	P18887 1xPhospho [S226(100)]	DNA repair protein XRCC1 [OS=Homo sapiens]	[K].TSPVTASDPAGPSYAAATLQASSAASSASPVSR.[A]	1xPhospho [S29(100)]	----------------------------*----	2	1	1	13	0	3143.45	33
P18887_S447	PP	P18887	S447	1		PP	4	2	2	0.809159	-1.34524	-1.32564	0.828758	0.518417	0.030758	0.0405749	0.508681	24.3552	23.5264	24.8716	23.546		11634568	31285628	8.09439e+06	17814764	10337829	39422224	27426624	25244736	13136071	14363706	9242989	P18887 [437-458]	P18887 1xPhospho [S447(98.7)]	DNA repair protein XRCC1 [OS=Homo sapiens]	[K].TKPTQAAGPSSPQKPPTPEETK.[A]	1xDeamidated [Q13];1xPhospho [S11(98.7)]	----------*-*---------	2	1	1	4	0	2358.12	22
P18887_T198	PP	P18887	T198	1		PP	4	3	0	1.63361	-1.96221	-3.02326	0.57256	NA	NA	NA	NA	21.1607	20.5881	22.5503	19.5271	1.64699e+06	1.62651e+06	3.75921e+06		1.57632e+06			2.46412e+06	9820382			755500	P18887 [195-230]	P18887 1xPhospho [T198]	DNA repair protein XRCC1 [OS=Homo sapiens]	[R].INKTSPVTASDPAGPSYAAATLQASSAASSASPVSR.[A]	1xDeamidated [Q23];1xPhospho [T4]	---*------------------*-------------	5	1	1	1	1	3499.66	36
P18887_T202	PP	P18887	T202	1		PP	4	2	2	0.312519	-1.56281	-0.554981	1.32034	0.479457	0.0151989	0.00583927	0.119355	26.2896	24.9693	26.5321	25.9771		66818632	97236576	13791558	34545168	50204524	105378368	95000192	90739816	59436568	70343288	68374504	P18887 [195-230]	P18887 1xPhospho [T202]	DNA repair protein XRCC1 [OS=Homo sapiens]	[R].INKTSPVTASDPAGPSYAAATLQASSAASSASPVSR.[A]	1xPhospho [T8]	-------*----------------------------	6	1	1	1	1	3498.67	36
P18887_T215	PP	P18887	T215	1		PP	4	2	2	0.312519	-1.56281	-0.554981	1.32034	0.479457	0.0151989	0.00583927	0.119355	26.2896	24.9693	26.5321	25.9771		66818632	97236576	13791558	34545168	50204524	105378368	95000192	90739816	59436568	70343288	68374504	P18887 [195-230]	P18887 1xPhospho [T215]	DNA repair protein XRCC1 [OS=Homo sapiens]	[R].INKTSPVTASDPAGPSYAAATLQASSAASSASPVSR.[A]	1xPhospho [T21]	--------------------*---------------	6	1	1	2	1	3498.67	36
P18887_T440	PP	P18887	T440	1		PP	4	1	2	-0.0490175	-1.51103	-0.945492	0.516524	0.855584	0.0191416	0.0448436	0.205972	27.8216	27.3051	28.8161	27.8706		212077152	262345024	100884720	227359504	169225888	571116736	361150112	485593376	293163712	182495408	260568304	P18887 [437-458]	P18887 1xPhospho [T440(96.4)]	DNA repair protein XRCC1 [OS=Homo sapiens]	[K].TKPTQAAGPSSPQKPPTPEETK.[A]	1xPhospho [T4(96.4)]	---*------------------	3	1	1	1	0	2357.14	22
P20020_S1211	PP	P20020	S1211	1		PP	4	2	2	0.738179	-1.55871	-0.739709	1.55718	0.0829547	0.00456243	0.0181677	0.0741378	25.7417	24.1846	25.7433	25.0036		50384564	61833688	16034942	18878520	22286708	60641576	48198168	59666240	39603140	25430080	35878276	P20020 [1203-1220]	P20020 1xPhospho [S1211(100)]	Plasma membrane calcium-transporting ATPase 1 [OS=Homo sapiens]	[K].SATSSSPGSPIHSLETSL.[-]	1xPhospho [S9(100)]	--------*---------	4	1	2	8	0	1837.82	18
P20700_S23	PP	P20700	S23	1		PP	4	1	1	-0.874077	0.589341	1.78366	0.32024	0.0886951	0.245604	0.0311306	0.349755	27.4782	27.158	26.5687	28.3523	198113424	166866750	195935696	100650948	142474018	206133024	126378898	105946820	66271965	404137576	383308868	240619822	P20700 [15-26]	P20700 1xPhospho [S23(99.2)]	Lamin-B1 [OS=Homo sapiens]	[R].AGGPTTPLSPTR.[L]	1xPhospho [S9(96.7)]	--------*---	3	1	1	16	0	1234.58	12
P21333_S1459	PP	P21333	S1459	1		PP	4	4	3	-2.37311	1.76857	3.02885	-1.11283	0.00493853	0.0117914	0.00793977	0.139115	25.5785	26.6914	24.9228	27.9517	2.34563e+07	2.50606e+07	101807834	1.32687e+08	8.72217e+07	105198494	21074050	5.01414e+07	2.42032e+07	216732538	308961609	253072971	P21333 [1453-1464]	P21333 1xPhospho [S1459(100)]	Filamin-A [OS=Homo sapiens]	[K].CSGPGLSPGMVR.[A]	1xCarbamidomethyl [C1];1xOxidation [M10];1xPhospho [S7(100)]	*-----*--*--	1	1	1	15	0	1313.54	12
P21333_S1630	PP	P21333	S1630	1		PP	4	2	2	-2.27154	-1.59707	-0.102373	-0.776841	0.0411818	0.0218343	0.754248	0.390685	21.985	22.7618	24.3589	24.2565		4.03954e+06	4.26208e+06	11710630	7344734	2280348	2.72217e+07	1.86973e+07	18627517	2.21772e+07	2.4445e+07	13502821	P21333 [1622-1633]	P21333 1xPhospho [S1630(100)]	Filamin-A [OS=Homo sapiens]	[K].YGGDEIPFSPYR.[V]	1xPhospho [S9(100)]	--------*---	1	1	1	7	0	1480.61	12
P21709_S910	PP	P21709	S910	1	Kinase;Glyco	PP	4	3	1	1.416	0.581486	1.16659	2.0011	0.578039	NA	0.0396921	NA	24.6969	22.6958	22.1143	23.2809	7.88312e+07	2.11027e+06	645931			6793761	5.88835e+06	2219125	5512837	1.0808e+07	1.23058e+07	7461121	P21709 [904-916]	P21709 1xPhospho [S910(99.2)]	Ephrin type-A receptor 1 [OS=Homo sapiens]	[R].LPSLSGSDGIPYR.[T]	1xPhospho [S7(94.7)]	------*------	1	1	1	6	0	1441.67	13
P21796_S104	PP	P21796	S104	1		PP	4	2	1	-0.849893	0.500704	2.47305	1.12245	0.0937554	0.558263	0.0105296	0.194642	24.1837	23.0613	22.5606	25.0336	10000064	1.84813e+07	28685522	4872668	1.54943e+07	5.89042e+06	5.80833e+06	2.87002e+06	9.8794e+06	34444452	41638664	2.69526e+07	P21796 [97-109]	P21796 1xPhospho [S104(100)]	Voltage-dependent anion-selective channel protein 1 [OS=Homo sapiens]	[K].LTFDSSFSPNTGK.[K]	1xPhospho [S8(98.2)]	-------*-----	2	1	1	12	0	1480.64	13
P21860_S686	PP	P21860	S686	1	Kinase;Glyco	both	4	1	1	-0.578107	-1.46592	0.0503603	0.938169	0.492524	0.0273661	0.925331	0.414111	23.5436	22.6054	24.0713	24.1217	23626704	6.15427e+06	6900709	5.298e+06	5.05208e+06	8.7939e+06	1.91771e+07	1.28276e+07	20878410	7630015	2.05441e+07	26587589	P21860 [680-695]	P21860 1xPhospho [S686(100)]	Receptor tyrosine-protein kinase erbB-3 [OS=Homo sapiens]	[R].YLERGESIEPLDPSEK.[A]	1xPhospho [S7(100)]	------*---------	1	1	1	5	1	1941.88	16
P21964_S267	PP	P21964	S267	1		PP	4	2	2	-0.480551	-2.85758	-0.23502	2.14201	0.557199	0.0408813	0.728488	0.0269724	21.6629	19.5209	22.3785	22.1435	3.62474e+06	3062956	3.27365e+06	463162		1.04143e+06	4.0034e+06	4.8078e+06	7546658	6191710	6.81129e+06	895837	P21964 [260-271]	P21964 1xPhospho [S267(100)]	Catechol O-methyltransferase [OS=Homo sapiens]	[K].AIYKGPGSEAGP.[-]	1xPhospho [S8(100)]	-------*----	2	1	1	3	1	1226.55	12
P22087_S124	PP	P22087	S124	1		PP	4	1	1	-0.856569	0.76172	1.37135	-0.246938	0.403179	0.0404539	0.284906	0.209277	25.075	25.322	24.5603	25.9316		33168796	37522788	38713836	38172168	48947068	21536338	19219692	33459428	92055144	90416984	9532646	P22087 [122-135]	P22087 1xPhospho [S124(100)]	rRNA 2'-O-methyltransferase fibrillarin [OS=Homo sapiens]	[K].RVSISEGDDKIEYR.[A]	1xPhospho [S3(100)]	--*-----------	1	1	1	11	2	1746.81	14
P22314_S13	PP	P22314	S13	1		PP	4	3	1	-0.296254	-2.93414	-1.40498	1.2329	0.557835	NA	0.0156512	NA	22.8882	21.6553	24.5894	23.1844		9253059	6.27276e+06		3.30281e+06		26886874	2.76802e+07	21163138	11540830	7.52413e+06		P22314 [12-43]	P22314 1xPhospho [S13(83.5)]	Ubiquitin-like modifier-activating enzyme 1 [OS=Homo sapiens]	[R].VSGPDPKPGSNCSPAQSVLSEVPSVPTNGMAK.[N]	1xCarbamidomethyl [C12];2xDeamidated [N11; N28];1xPhospho [S2(83.5)]	-*--------**---------------*----	5	1	1	1	0	3276.48	32
P22314_S21	PP	P22314	S21	1		PP	4	3	1	-1.03876	-0.619365	1.51205	1.09265	0.105914	0.207755	0.0651507	0.0411306	25.7101	24.6174	25.2368	26.7488		59873304	49908932	13173654	27336748	3.67046e+07	44898452	27344724	46374460	146354736	118538024	73423048	P22314 [12-43]	P22314 1xPhospho [S21(97.6)]	Ubiquitin-like modifier-activating enzyme 1 [OS=Homo sapiens]	[R].VSGPDPKPGSNCSPAQSVLSEVPSVPTNGMAK.[N]	1xCarbamidomethyl [C12];1xDeamidated [N28];1xPhospho [S10(97.6)]	---------*-*---------------*----	6	1	1	1	0	3275.5	32
P22314_S24	PP	P22314	S24	1		PP	4	3	1	-1.03876	-0.619365	1.51205	1.09265	0.105914	0.207755	0.0651507	0.0411306	25.7101	24.6174	25.2368	26.7488		59873304	49908932	13173654	27336748	3.67046e+07	44898452	27344724	46374460	146354736	118538024	73423048	P22314 [12-43]	P22314 1xPhospho [S24(96.1)]	Ubiquitin-like modifier-activating enzyme 1 [OS=Homo sapiens]	[R].VSGPDPKPGSNCSPAQSVLSEVPSVPTNGMAK.[N]	1xCarbamidomethyl [C12];1xDeamidated [N28];1xPhospho [S13(96.1)]	-----------**--------------*----	6	1	1	1	0	3275.5	32
P22314_S46	PP	P22314	S46	1		PP	4	4	1	-1.10412	-1.67901	1.56336	2.13825	0.357476	0.267312	0.277511	0.00726827	22.0052	19.867	21.546	23.1093	4.91729e+06	4.04397e+06	3.66731e+06	860123	1.84305e+06	165465	5.36339e+06	541616	3.28063e+06	10914589	1.50006e+07	1.23224e+06	P22314 [44-57]	P22314 1xPhospho [S46(100)]	Ubiquitin-like modifier-activating enzyme 1 [OS=Homo sapiens]	[K].NGSEADIDEGLYSR.[Q]	1xPhospho [S3(100)]	--*-----------	1	1	1	5	0	1605.64	14
P23193_S100	PP	P23193	S100	1		PP	4	2	1	0.664645	-1.26401	-0.492345	1.43631	0.0823978	0.345061	0.612106	0.00270958	27.9193	26.483	27.747	27.2546	273080510	270142960	2.18261e+08	6.22703e+07	1.14363e+08	1.04745e+08	427014779	1.88022e+08	6.07252e+07	1.71655e+08	2.09641e+08	9.90813e+07	P23193 [90-104]	P23193 1xPhospho [S100(100)]	Transcription elongation factor A protein 1 [OS=Homo sapiens]	[K].KKEPAITSQNSPEAR.[E]	1xPhospho [S11(100)]	----------*----	2	1	1	33	2	1735.84	15
P23396_S224	PP	P23396	S224	1		PP	4	2	1	0.404441	0.17201	1.44128	1.67371	0.42896	0.698672	0.000169645	0.0986725	29.3884	27.7147	27.5427	28.984	384940864	736375168	986923200	128582368	319061952	213173728	210750176	181398416	194396896	502020448	544426624	546388416	P23396 [215-227]	P23396 1xPhospho [S224(98.8)]	40S ribosomal protein S3 [OS=Homo sapiens]	[K].DEILPTTPISEQK.[G]	1xPhospho [S10(98.8)]	---------*---	3	1	1	1	0	1550.73	13
P23396_T221	PP	P23396	T221	1		PP	4	2	1	0.378475	0.310952	1.43506	1.50258	0.424386	0.50508	0.00396272	0.0938819	29.5926	28.09	27.7791	29.2141	4.86433e+08	807391798	1.13494e+09	1.52664e+08	3.79545e+08	3.24957e+08	2.43607e+08	2.01327e+08	2.46035e+08	6.28669e+08	6.83833e+08	5.55829e+08	P23396 [215-227]	P23396 1xPhospho [T221(100)]	40S ribosomal protein S3 [OS=Homo sapiens]	[K].DEILPTTPISEQK.[G]	1xPhospho [T7(100)]	------*------	3	1	1	53	0	1550.73	13
P23497_S362	PP	P23497	S362	1		PP	3	2	1	10	-0.881723	-10	0.286135	NA	0.0306443	NA	0.196409	23.6773	23.3912	24.2729			12495134	1.4334e+07	11376867	10625621		21683894	22397174	16730782				P23497 [350-387]	P23497 1xPhospho [S362(99.3)]	Nuclear autoantigen Sp-100 [OS=Homo sapiens]	[R].SEPVINNDNPLESNDEKEGQEATCSRPQIVPEPMDFRK.[L]	1xCarbamidomethyl [C24];1xDeamidated [Q20];1xPhospho [S13(99.3)]	------------*------*---*--------------	1	1	1	1	2	4450.98	38
P23511_S326	PP	P23511	S326	1		PP	4	4	1	1.46119	-1.31597	-1.4259	1.35125	0.0467786	0.200625	0.0559514	0.179821	25.2923	23.9411	25.257	23.8311		3.84244e+07	43757427		24457316	7753987	41709075	42015684	36569420	24830107	1.77931e+07	2.14863e+06	P23511 [323-345]	P23511 1xPhospho [S326(100)]	Nuclear transcription factor Y subunit alpha [OS=Homo sapiens]	[K].EKDSPHMQDPNQADEEAMTQIIR.[V]	1xPhospho [S4(100)]	---*-------------------	1	1	1	10	1	2763.17	23
P23528_S156	PP	P23528	S156	1		PP	4	1	1	2.23827	0.962667	-0.450137	0.825463	0.0842511	0.0324121	0.519118	0.215366	25.4176	24.5921	23.6295	23.1793		37111416	52526608	20554252	27150792	28169182	8.33366e+06	12267395	18330566	13736781	13110005	1.65013e+06	P23528 [153-166]	P23528 1xPhospho [S156(100)]	Cofilin-1 [OS=Homo sapiens]	[K].LGGSAVISLEGKPL.[-]	1xPhospho [S4(100)]	---*----------	1	1	1	10	0	1420.74	14
P24928_S1847	PP	P24928	S1847	1		PP	4	2	1	0.686744	-1.69583	-0.784679	1.5979	NA	0.0341223	0.258829	NA	23.3257	21.7278	23.4236	22.6389			10512876	2504927	4.44111e+06		12053715	7839927	13860273	3.71204e+06	12462910	3.41856e+06	P24928 [1839-1859]	P24928 1xPhospho [S1847(98.7)]	DNA-directed RNA polymerase II subunit RPB1 [OS=Homo sapiens]	[K].YTPTSPSYSPSSPEYTPTSPK.[Y]	1xPhospho [S9(98.7)]	--------*------------	7	1	1	3	0	2354.01	21
P24928_S1857	PP	P24928	S1857	1		PP	4	2	1	0.686744	-1.69583	-0.784679	1.5979	NA	0.0341223	0.258829	NA	23.3257	21.7278	23.4236	22.6389			10512876	2504927	4.44111e+06		12053715	7839927	13860273	3.71204e+06	12462910	3.41856e+06	P24928 [1839-1859]	P24928 1xPhospho [S1857(96.5)]	DNA-directed RNA polymerase II subunit RPB1 [OS=Homo sapiens]	[K].YTPTSPSYSPSSPEYTPTSPK.[Y]	1xPhospho [S19(98.1)]	------------------*--	7	1	1	2	0	2354.01	21
P24928_Y1888	PP	P24928	Y1888	1		PP	4	1	1	0.100463	-0.284366	-1.2176	-0.832773	0.825235	0.4743	0.0373793	0.162874	21.9813	22.8141	23.0984	21.8808	4.2208e+06	2.6988e+06	5.50112e+06	4338858	8267890	9515862	11184258	6687169	9071149	3803877	5.37914e+06	2402212	P24928 [1888-1908]	P24928 1xPhospho [Y1888]	DNA-directed RNA polymerase II subunit RPB1 [OS=Homo sapiens]	[K].YSPTSPTYSPTSPVYTPTSPK.[Y]	1xPhospho [Y1]	*--------------------	9	1	1	1	0	2338.05	21
P25440_S298	PP	P25440	S298	1		PP	4	4	2	2.01782	-1.41762	-1.18808	2.24736	0.027247	0.0800428	0.154257	0.0139045	21.9045	19.6572	21.0748	19.8867	4.28415e+06	2.81988e+06	4673168	439660	358456	1682264	1.59742e+06	2.04439e+06	2984360	1.42205e+06	516716		P25440 [283-309]	P25440 1xPhospho [S298(90.9)]	Bromodomain-containing protein 2 [OS=Homo sapiens]	[K].ADTTTPTPTAILAPGSPASPPGSLEPK.[A]	1xPhospho [S16(86)]	---------------*-----------	2	1	1	5	0	2654.3	27
P26045_S359	PP	P26045	S359	1	Phosphatase	PP	4	4	2	2.50765	-1.34818	-2.05162	1.80421	NA	0.01526	NA	0.00169953	25.6916	23.8874	25.2356	23.1839	49805820	51133476	61639456	13450664	22398018	10703854	31164174	40836824	46517248	9529359			P26045 [357-366]	P26045 1xPhospho [S359(100)]	Tyrosine-protein phosphatase non-receptor type 3 [OS=Homo sapiens]	[R].SLSVEHLETK.[S]	1xPhospho [S3(100)]	--*-------	1	1	1	8	0	1222.57	10
P26368_S79	PP	P26368	S79	1		PP	4	2	1	0.716979	0.794618	-1.74465	-1.82229	0.392227	0.143695	0.0978964	0.0487105	28.2017	30.024	29.2293	27.4847	276283794	246971638	402868382	789842098	1033781776	1451537032	3.24545e+08	884134608	679436740	1.59624e+08	389802346	13999182	P26368 [68-81]	P26368 1xPhospho [S79(100)]	Splicing factor U2AF 65 kDa subunit [OS=Homo sapiens]	[R].GAKEEHGGLIRSPR.[H]	1xPhospho [S12(100)]	-----------*--	1	1	1	29	2	1586.78	14
P26639_S7	PP	P26639	S7	1		PP	4	2	1	0.72998	0.494797	-2.28848	-2.0533	0.416747	0.569388	0.022829	0.212207	23.7006	25.7539	25.2591	22.9706	7.56133e+06	10355073	22982726	12394122	62400588	94959032	46461756	2.69242e+07	47081716	8829857	14057173	1.77155e+06	P26639 [1-12]	P26639 1xAcetyl [N-Term]; 1xPhospho [S7(98.7)]	Threonine--tRNA ligase 1, cytoplasmic [OS=Homo sapiens]	[-].MFEEKASSPSGK.[M]	1xAcetyl [N-Term];1xPhospho [S7(98.7)]	*-----*-----	3	1	1	1	1	1419.59	12
P26639_S8	PP	P26639	S8	1		PP	4	2	1	0.72998	0.494797	-2.28848	-2.0533	0.416747	0.569388	0.022829	0.212207	23.7006	25.7539	25.2591	22.9706	7.56133e+06	10355073	22982726	12394122	62400588	94959032	46461756	2.69242e+07	47081716	8829857	14057173	1.77155e+06	P26639 [1-12]	P26639 1xAcetyl [N-Term]; 1xPhospho [S8(99.2)]	Threonine--tRNA ligase 1, cytoplasmic [OS=Homo sapiens]	[-].MFEEKASSPSGK.[M]	1xAcetyl [N-Term];1xPhospho [S8(99.9)]	*------*----	3	1	1	7	1	1419.59	12
P27448_S469	PP	P27448	S469	1		PP	4	4	2	1.02328	-1.53417	-1.44992	1.10754	0.0976909	0.0279079	0.031238	0.0876448	26.8519	25.7444	27.2786	25.8286	75993263	1.36691e+08	1.5069e+08	26859087	63529444	78248235	126012586	1.53656e+08	208741981	87579940	48187124	43011326	P27448 [464-480]	P27448 1xPhospho [S469(100)]	MAP/microtubule affinity-regulating kinase 3 [OS=Homo sapiens]	[K].GIAPASPMLGNASNPNK.[A]	1xPhospho [S6(99.9)]	-----*-----------	1	1	1	18	0	1718.79	17
P27448_S583	PP	P27448	S583	1		PP	4	1	1	-0.412216	-1.81055	-0.857113	0.54122	0.600011	0.0303272	0.0919014	0.615735	24.3918	23.8506	25.6611	24.804		31979936	12044265		19418150	10834828	59062896	63437592	36679668		34129472	24454772	P27448 [574-597]	P27448 1xPhospho [S583(100)]	MAP/microtubule affinity-regulating kinase 3 [OS=Homo sapiens]	[R].TATYNGPPASPSLSHEATPLSQTR.[S]	1xDeamidated [N5];1xPhospho [S10(100)]	----*----*--------------	4	1	1	13	0	2564.17	24
P27448_S587	PP	P27448	S587	1		PP	4	1	2	0.00210327	-1.52098	-0.657285	0.865803	0.993451	0.0143009	0.00368967	0.113738	25.768	24.9022	26.4232	25.7659		49214152	65064576	16688814	36160816	41214464	88516832	92181608	89253160	53700936	62967736	54499696	P27448 [574-597]	P27448 1xPhospho [S587]	MAP/microtubule affinity-regulating kinase 3 [OS=Homo sapiens]	[R].TATYNGPPASPSLSHEATPLSQTR.[S]	1xPhospho [S14]	-------------*----------	5	1	1	1	0	2563.18	24
P27448_T591	PP	P27448	T591	1		PP	4	1	2	0.00210327	-1.52098	-0.657285	0.865803	0.993451	0.0143009	0.00368967	0.113738	25.768	24.9022	26.4232	25.7659		49214152	65064576	16688814	36160816	41214464	88516832	92181608	89253160	53700936	62967736	54499696	P27448 [574-597]	P27448 1xPhospho [T591]	MAP/microtubule affinity-regulating kinase 3 [OS=Homo sapiens]	[R].TATYNGPPASPSLSHEATPLSQTR.[S]	1xPhospho [T18]	-----------------*------	5	1	1	1	0	2563.18	24
P27448_T596	PP	P27448	T596	1		PP	4	1	2	0.00210327	-1.52098	-0.657285	0.865803	0.993451	0.0143009	0.00368967	0.113738	25.768	24.9022	26.4232	25.7659		49214152	65064576	16688814	36160816	41214464	88516832	92181608	89253160	53700936	62967736	54499696	P27448 [574-597]	P27448 1xPhospho [T596(97.1)]	MAP/microtubule affinity-regulating kinase 3 [OS=Homo sapiens]	[R].TATYNGPPASPSLSHEATPLSQTR.[S]	1xPhospho [T23(97.1)]	----------------------*-	5	1	1	1	0	2563.18	24
P27708_S1859	PP	P27708	S1859	1		PP	4	2	0	-0.47661	-1.10458	-1.59774	-0.969769	0.576924	0.0969237	0.0574562	0.141354	28.5196	29.4894	30.594	28.9962	231994232	4.56105e+08	4.66355e+08	473603196	7.42531e+08	1044895755	1.27298e+09	1.3244e+09	2.26467e+09	6.65526e+08	839582692	1.0128e+08	P27708 [1855-1871]	P27708 1xPhospho [S1859(100)]	CAD protein [OS=Homo sapiens]	[R].IHRASDPGLPAEEPKEK.[S]	1xPhospho [S5(100)]	----*------------	1	1	1	54	2	1953.94	17
P27816_S280	PP	P27816	S280	1		PP	4	3	0	-1.71116	1.44227	2.55901	-0.594412	0.187712	0.187142	0.143901	0.411453	29.8452	30.4396	28.9974	31.5564	8.62022e+08	7.41419e+08	1290106248	6.29215e+08	1475610730	2264017158	379030683	5.54451e+08	674200501	4471081964	4079934392	9.23136e+08	P27816 [277-290]	P27816 1xPhospho [S280(100)]	Microtubule-associated protein 4 [OS=Homo sapiens]	[K].DMESPTKLDVTLAK.[D]	1xPhospho [S4(100)]	---*----------	2	1	1	64	1	1627.76	14
P27816_S636	PP	P27816	S636	1		PP	4	3	1	2.29827	2.06128	0.829574	1.06656	0.413047	0.0421963	0.445935	0.571199	29.542	28.4754	26.4141	27.2437	1994913614	132770170	217281670	230696040	433638375	455284338	48265104	71333864	148664936	187231380	266968516	2.25481e+07	P27816 [634-647]	P27816 1xPhospho [S636(100)]	Microtubule-associated protein 4 [OS=Homo sapiens]	[K].KCSLPAEEDSVLEK.[L]	1xCarbamidomethyl [C2];1xPhospho [S3(100)]	-**-----------	1	1	1	18	1	1684.75	14
P27816_S825	PP	P27816	S825	1		PP	4	3	2	-1.86805	1.51476	2.65516	-0.727653	0.0332165	0.113811	0.0361278	0.247221	22.1127	22.8404	21.3256	23.9808	6623899	2774472	4.20735e+06	3.96819e+06	9883830	8678279	2.63206e+06	2624316		21427145	16221688	1.20173e+07	P27816 [825-832]	P27816 1xPhospho [S825(100)]	Microtubule-associated protein 4 [OS=Homo sapiens]	[R].SPSTLLPK.[K]	1xPhospho [S1(100)]	*-------	1	1	1	10	0	922.465	8
P27816_S928	PP	P27816	S928	1		PP	4	2	2	1.27598	-0.212026	0.313151	1.80116	0.0280805	0.541062	0.609694	0.0240215	25.148	23.3468	23.5588	23.872	43619892	39158047	2.87586e+07	1.07601e+07	1.18632e+07	9381566	16846364	9506239	1.0719e+07	18876237	2.11965e+07	5.98571e+06	P27816 [923-933]	P27816 1xPhospho [S928(100)]	Microtubule-associated protein 4 [OS=Homo sapiens]	[R].LATNTSAPDLK.[N]	1xPhospho [S6(100)]	-----*-----	2	1	1	17	0	1210.57	11
P27824_S583	PP	P27824	S583	1		PP	4	3	3	2.30289	-0.637139	-1.38774	1.55229	0.0365382	0.187296	0.0164944	0.0459723	27.1057	25.5535	26.1906	24.8028	92771048	168736172	171765870	27303256	44639949	75789360	7.58668e+07	70190659	8.37024e+07	35868312	3.92839e+07	12653301	P27824 [574-587]	P27824 1xPhospho [S583(100)]	Calnexin [OS=Homo sapiens]	[K].AEEDEILNRSPRNR.[K]	1xDeamidated [N13];1xPhospho [S10(100)]	---------*--*-	1	1	1	17	2	1779.8	14
P27987_S43	PP	P27987	S43	1	Kinase	PP	4	4	1	2.99901	-1.48714	-2.71258	1.77357	NA	0.321923	NA	0.0129551	24.2768	22.5032	23.9904	21.2778		20779152	19872698	5.08066e+06	6809342		10627120	22704400			2542482		P27987 [40-52]	P27987 1xPhospho [S43(100)]	Inositol-trisphosphate 3-kinase B [OS=Homo sapiens]	[R].AVLSPGSVFSPGR.[G]	1xPhospho [S4(100)]	---*---------	1	1	1	5	0	1353.66	13
P28066_S16	PP	P28066	S16	1	Glyco	PP	4	4	1	2.47844	8.19832	4.68745	-1.03243	0.00797321	0.0904153	0.164237	0.251594	23.5444	24.5768	16.3785	21.066	1.47508e+07	1.11557e+07	1.0796e+07	1.45317e+07	1.9682e+07	4.08599e+07		115829	54565.2	1.63522e+06	2.75533e+06		P28066 [11-20]	P28066 1xPhospho [S16(100)]	Proteasome subunit alpha type-5 [OS=Homo sapiens]	[R].GVNTFSPEGR.[L]	1xPhospho [S6(100)]	-----*----	1	1	1	6	0	1143.48	10
P28290_S209	PP	P28290	S209	1		PP	4	4	4	3.00397	-2.01674	-3.19787	1.82284	4.19309e-05	0.0110965	0.00789992	0.000122844	24.2107	22.3879	24.4046	21.2068	18958828	19011512	20277145	6.35177e+06	5.84412e+06	4268566	2.02831e+07	1.98453e+07	26498116	3.29791e+06	2669030	1.294e+06	P28290 [204-212]	P28290 1xPhospho [S209(100)]	Protein ITPRID2 [OS=Homo sapiens]	[R].FFNSSSFAK.[G]	1xPhospho [S6(100)]	-----*---	1	1	1	8	0	1114.46	9
P28290_S668	PP	P28290	S668	1		PP	4	4	3	3.94497	-2.03768	-3.90393	2.07872	0.0011379	0.0550923	0.0377967	0.00130051	25.3232	23.2445	25.2821	21.3782	37542310	41755602	46640416	6865800	1.1087e+07	1.18598e+07	5.47383e+07	4.03362e+07	2.73313e+07	4.54279e+06	3.28258e+06	351788	P28290 [665-672]	P28290 1xPhospho [S668(100)]	Protein ITPRID2 [OS=Homo sapiens]	[K].SLASIEAK.[C]	1xPhospho [S4(100)]	---*----	1	1	1	16	0	898.428	8
P28290_S737	PP	P28290	S737	1		PP	4	3	2	1.88985	-1.09489	-3.66925	-0.684509	0.0155989	0.0874647	0.0261248	0.408533	23.4725	24.157	25.2519	21.5826	1.30998e+07	8.49438e+06	13323019	6.68231e+06	1.92411e+07	3.0194e+07	4.28721e+07	2.74462e+07	4.95469e+07	3818417	5069760	533737	P28290 [737-749]	P28290 1xPhospho [S737(100)]	Protein ITPRID2 [OS=Homo sapiens]	[R].SQSLPTTLLSPVR.[V]	1xPhospho [S1(100)]	*------------	4	1	1	13	0	1478.76	13
P28290_S739;S746	PP	P28290	S739;S746	2		PP	4	2	2	0.944944	0.598457	-1.75141	-1.40492	0.0385394	0.121458	0.0739062	0.0157268	22.8543	24.2593	23.6608	21.9094		8.21234e+06	6953628	18225410	23904820	18109818	16230021	15826099	7730015	4.31236e+06	2981855	4.52273e+06	P28290 [737-749]	P28290 2xPhospho [S739(100); S746(100)]	Protein ITPRID2 [OS=Homo sapiens]	[R].SQSLPTTLLSPVR.[V]	2xPhospho [S3(100); S10(97.1)]	--*------*---	2	1	1	4	0	1558.73	13
P28290_S746	PP	P28290	S746	1		PP	4	1	1	0.916861	-0.317865	-1.12028	0.114444	0.127425	0.155462	0.00118471	0.752589	24.9935	24.8791	25.1969	24.0766	23726369	30770465	45713736	24080613	32315556	36172196	40122664	3.57645e+07	39497896	2.04031e+07	1.8489e+07	1.41855e+07	P28290 [737-749]	P28290 1xPhospho [S746(100)]	Protein ITPRID2 [OS=Homo sapiens]	[R].SQSLPTTLLSPVR.[V]	1xPhospho [S10(100)]	---------*---	4	1	1	17	0	1478.76	13
P28290_S803	PP	P28290	S803	1		PP	4	1	1	0.35245	0.144167	-1.10224	-0.89396	0.339361	0.759106	0.0265243	0.216016	24.1539	25.0479	24.9037	23.8015		16113353	21219352	17477888	48471092	38112392	35741044	25288764	33135482	14576018	16126629	13158789	P28290 [798-808]	P28290 1xPhospho [S803(99.4)]	Protein ITPRID2 [OS=Homo sapiens]	[K].STIFISPSSVK.[K]	1xPhospho [S6(99.3)]	-----*-----	1	1	1	10	0	1245.61	11
P28290_S92	PP	P28290	S92	1		PP	4	1	1	1.24428	0.0464751	-0.568846	0.628958	0.0248825	0.914402	0.163612	0.140189	27.4076	26.7786	26.7321	26.1633	144691372	1.71555e+08	217851181	7.00712e+07	1.14033e+08	1.61266e+08	1.32511e+08	7.68165e+07	125094637	8.6225e+07	8.41856e+07	55041857	P28290 [87-102]	P28290 1xPhospho [S92(100)]	Protein ITPRID2 [OS=Homo sapiens]	[R].TPLGASLDEQSSSTLK.[G]	1xPhospho [S6(100)]	-----*----------	1	1	1	47	0	1713.79	16
P28290_T1156	PP	P28290	T1156	1		PP	4	1	1	0.440082	0.0274441	-1.11991	-0.707272	0.0735595	0.925844	0.000164506	0.156892	23.784	24.4912	24.4638	23.3439		1.35944e+07	1.52937e+07	15210358	27252840	2.82858e+07	2.41736e+07	2.33371e+07	21905198	9986304	1.17139e+07	10239609	P28290 [1151-1162]	P28290 1xPhospho [T1156(100)]	Protein ITPRID2 [OS=Homo sapiens]	[R].ASVALTPTAPSR.[T]	1xPhospho [T6(98.7)]	-----*------	1	1	1	11	0	1250.61	12
P28749_S749;S762	PP	P28749	S749;S762	2		PP	4	2	2	-0.774244	1.03512	0.243326	-1.56604	0.199951	0.0471871	0.552262	0.0294112	23.5254	25.0914	24.0563	24.2996		9760054	14387294	34958416	27419732	44869052	11446701	19950102	20937104	24190318	17108748		P28749 [747-764]	P28749 2xPhospho [S749(100); S762(100)]	Retinoblastoma-like protein 1 [OS=Homo sapiens]	[K].VKSPVSLTAHSLIGASPK.[Q]	2xPhospho [S3(100); S16(100)]	--*------------*--	1	1	1	10	1	1951.97	18
P29317_S897	PP	P29317	S897	1	Kinase;Glyco	PP	4	2	0	2.80938	-0.636402	-3.56093	-0.115147	0.118973	0.414636	0.118901	0.743661	24.8064	24.9215	25.5579	21.997		24555410	34125460	25614832	28689512	41030263	16666633	56811869	74714182	3.73338e+06	4499229	4.32422e+06	P29317 [891-907]	P29317 1xPhospho [S897(99.2)]	Ephrin type-A receptor 2 [OS=Homo sapiens]	[R].VSIRLPSTSGSEGVPFR.[T]	1xPhospho [S7(99.2)]	------*----------	3	1	1	7	1	1868.93	17
P29317_S899	PP	P29317	S899	1	Kinase;Glyco	PP	4	2	1	2.4335	-0.260587	-1.93881	0.755273	0.0678013	0.633894	0.00564485	0.256787	26.7187	25.9634	26.224	24.2852	67109120	109753876	154462164	3.03639e+07	5.77072e+07	108217275	9.07225e+07	6.64282e+07	77996107	20849532	2.61807e+07	1.43032e+07	P29317 [895-907]	P29317 1xPhospho [S899(97.9)]	Ephrin type-A receptor 2 [OS=Homo sapiens]	[R].LPSTSGSEGVPFR.[T]	1xPhospho [S5(97.4)]	----*--------	5	1	1	3	0	1413.64	13
P29317_S901	PP	P29317	S901	1	Kinase;Glyco	PP	4	2	0	2.18359	-0.582013	-3.04953	-0.283922	0.178767	0.436647	0.12451	0.505534	24.1806	24.4645	25.0465	21.997		14714776	23314330	19491874	22294248	27664566	11127432	43362944	49472920	3.73338e+06	4499229	4.32422e+06	P29317 [891-907]	P29317 1xPhospho [S901(100)]	Ephrin type-A receptor 2 [OS=Homo sapiens]	[R].VSIRLPSTSGSEGVPFR.[T]	1xPhospho [S11(100)]	----------*------	3	1	1	1	1	1868.93	17
P29317_T898	PP	P29317	T898	1	Kinase;Glyco	PP	4	2	1	2.42554	-0.431643	-2.5359	0.321286	0.0216992	0.560366	0.0558414	0.648564	25.6421	25.3208	25.7525	23.2166	67109120	36528116	53460044	1.5303e+07	3.26519e+07	77778865	5.91221e+07	3.24677e+07	77996107	8802949	1.93491e+07	1.08998e+06	P29317 [895-907]	P29317 1xPhospho [T898(100)]	Ephrin type-A receptor 2 [OS=Homo sapiens]	[R].LPSTSGSEGVPFR.[T]	1xPhospho [T4(98.2)]	---*---------	5	1	1	5	0	1413.64	13
P29375_S1666	PP	P29375	S1666	1		PP	4	2	2	2.08394	-0.535444	-0.896166	1.72322	0.0107562	0.313441	0.150413	0.0142205	26.5882	24.865	25.4004	24.5043		92332676	109447891	11673238	46762189	33235168	42945508	37290684	52630084	30111528	36120444	5.15879e+06	P29375 [1661-1680]	P29375 1xPhospho [S1666(100)]	Lysine-specific demethylase 5A [OS=Homo sapiens]	[K].KQGPVSPGPAPPPSFIMSYK.[L]	1xPhospho [S6(100)]	-----*--------------	1	1	1	17	1	2165.05	20
P29590_S518;S527	PP	P29590	S518;S527	2		PP	4	2	2	0.298586	2.25779	1.45109	-0.508111	0.307313	0.00367372	0.0470103	0.0835176	26.2801	26.7882	24.5304	25.9815		74173676	88803634	97492062	136327591	113856704	35779607	30107654	6809051	74667334	57841171		P29590 [516-529]	P29590 2xPhospho [S518(100); S527(100)]	Protein PML [OS=Homo sapiens]	[K].AVSPPHLDGPPSPR.[S]	2xPhospho [S3(100); S12(100)]	--*--------*--	1	1	1	13	0	1586.68	14
P29692_S133	PP	P29692	S133	1		PP	4	3	1	-1.05777	0.413078	-1.03846	-2.5093	0.382803	0.372563	0.0307826	0.0500612	23.6863	26.1956	25.7825	24.7441		2805902	24191505	78889184	46972336	104701134	52856976	68818058	51481965	2.31894e+07	3.30114e+07		P29692 [124-136]	P29692 1xPhospho [S133(100)]	Elongation factor 1-delta [OS=Homo sapiens]	[R].ATAPQTQHVSPMR.[Q]	1xDeamidated [Q5];1xPhospho [S10(100)]	----*----*---	2	1	1	4	0	1504.66	13
P29966_S170	PP	P29966	S170	1		PP	4	4	2	1.13841	-2.51445	-2.24147	1.4114	0.0963357	0.00209426	0.00739097	0.0625241	25.4275	24.0161	26.5306	24.2891	27764114	53859513	53762913	9.44814e+06	13544621	27905366	103628958	8.07168e+07	106476316	2.48383e+07	1.97936e+07	1.68687e+07	P29966 [166-172]	P29966 1xPhospho [S170(100)]	Myristoylated alanine-rich C-kinase substrate [OS=Homo sapiens]	[K].LSGFSFK.[K]	1xPhospho [S5(100)]	----*--	1	1	1	17	0	865.386	7
P29966_T150	PP	P29966	T150	1		PP	4	4	0	-2.00212	-1.55784	1.66848	1.2242	0.201487	0.302567	0.223035	0.131284	22.0186	20.7944	22.3523	24.0207		4.69207e+06	3.80547e+06	1.08252e+06	2.55473e+06		1.00664e+07	4.80305e+06	1.1933e+06	25966223	3.63335e+06	2.14607e+07	P29966 [138-154]	P29966 1xPhospho [T150(100)]	Myristoylated alanine-rich C-kinase substrate [OS=Homo sapiens]	[K].AEDGATPSPSNETPKKK.[K]	1xPhospho [T13(98.8)]	------------*----	2	1	1	2	2	1836.84	17
P30622_S195	PP	P30622	S195	1		PP	4	1	2	0.726356	-0.283717	0.104592	1.11467	0.0467785	0.593497	0.829011	0.0103753	24.1127	22.998	23.2818	23.3864	1.88602e+07	2.03201e+07	1.52413e+07	9.39629e+06	5.38509e+06	10350400	9.22574e+06	6.13022e+06	15237650	14639604	1.02331e+07	8021222	P30622 [191-206]	P30622 1xPhospho [S195(100)]	CAP-Gly domain-containing linker protein 1 [OS=Homo sapiens]	[K].TASESISNLSEAGSIK.[K]	1xPhospho [S5(98.1)]	----*-----------	3	1	1	5	0	1673.76	16
P30622_S204	PP	P30622	S204	1		PP	4	1	1	-1.31756	-0.432221	0.490502	-0.394835	0.0234698	0.345017	0.196492	0.329116	25.2111	25.606	26.0382	26.5287		32876060	44808116	35464804	52358096	6.53849e+07	93375981	45718192	67630600	109515024	106941840	73977688	P30622 [191-210]	P30622 1xPhospho [S204(100)]	CAP-Gly domain-containing linker protein 1 [OS=Homo sapiens]	[K].TASESISNLSEAGSIKKGER.[E]	1xPhospho [S14(97.8)]	-------------*------	1	1	1	12	2	2144.02	20
P30622_S312	PP	P30622	S312	1		PP	4	2	1	-1.74634	-1.52749	0.231536	0.0126866	0.197861	0.039233	0.736736	0.971939	22.9612	22.9485	24.476	24.7075	7913155	6.12889e+06	1.04552e+07	5.22787e+06	9.71187e+06	9342996	29021451	16483163	24498505	2.71589e+07	45144380	9.88627e+06	P30622 [310-332]	P30622 1xPhospho [S312(100)]	CAP-Gly domain-containing linker protein 1 [OS=Homo sapiens]	[R].SPSASSLSSMSSVASSVSSRPSR.[T]	1xPhospho [S3(99.9)]	--*--------------------	3	1	1	14	0	2321.04	23
P30622_T146	PP	P30622	T146	1		PP	4	2	0	-2.03179	-0.0872482	-0.612726	-2.55726	0.284295	0.935038	0.527509	0.298122	24.0626	26.6199	26.7072	26.0944		16892134	18151430	60267864	24840060	224286736	59011124	80818972	188852832	26999570	145837072	42108804	P30622 [145-177]	P30622 1xPhospho [T146(76.3)]	CAP-Gly domain-containing linker protein 1 [OS=Homo sapiens]	[R].ATSPLCTSTASMVSSSPSTPSNIPQKPSQPAAK.[E]	1xCarbamidomethyl [C6];1xPhospho [T2(78)]	-*---*---------------------------	4	1	1	2	0	3395.59	33
P31350_S20	PP	P31350	S20	1		PP	4	3	1	-1.05552	1.22867	1.60482	-0.679361	0.258508	0.0439422	0.182172	0.11358	26.7874	27.4668	26.2381	27.8429	73419043	1.24237e+08	1.49829e+08	1.38925e+08	228573158	188974472	95066573	75414935	6.6972e+07	3.39424e+08	3.02151e+08	8.06601e+07	P31350 [6-23]	P31350 1xPhospho [S20(100)]	Ribonucleoside-diphosphate reductase subunit M2 [OS=Homo sapiens]	[R].VPLAPITDPQQLQLSPLK.[G]	1xPhospho [S15(100)]	--------------*---	1	1	1	31	0	2038.1	18
P31749_S124	PP	P31749	S124	1	Kinase;Glyco	PP	4	4	2	1.02133	-2.95051	-2.0058	1.96604	0.129589	0.040417	0.0468354	0.0635495	27.635	25.669	28.6195	26.6137	130073106	208894596	286322651	8.12053e+07	31926533	46914476	424397422	271188874	541606344	62709721	93719634	1.51627e+08	P31749 [122-142]	P31749 1xPhospho [S124(99.3)]	RAC-alpha serine/threonine-protein kinase [OS=Homo sapiens]	[R].SGSPSDNSGAEEMEVSLAKPK.[H]	1xPhospho [S3(100)]	--*------------------	3	1	1	28	0	2199.95	21
P31749_S126	PP	P31749	S126	1	Kinase;Glyco	PP	4	3	2	0.655456	-2.82343	-1.48113	1.99776	0.223834	0.0106049	0.0126714	0.0629765	25.9339	23.9362	26.7596	25.2785	42344546	60813373	89154583	1.08012e+07	23149337	14202310	129390886	89236459	122220144	43818153	50837062	27439130	P31749 [122-142]	P31749 1xPhospho [S126(99.2)]	RAC-alpha serine/threonine-protein kinase [OS=Homo sapiens]	[R].SGSPSDNSGAEEMEVSLAKPK.[H]	1xPhospho [S5(95.1)]	----*----------------	3	1	1	7	0	2199.95	21
P32519_S432	PP	P32519	S432	1		PP	4	2	1	-0.369324	2.22433	0.882557	-1.7111	0.466926	0.0493762	0.204433	0.0679883	20.9007	22.6118	20.3874	21.27	1.96711e+06	1.77744e+06	2.12832e+06	4.29146e+06	6.37265e+06	8.56427e+06	1.76439e+06	1.49257e+06	857868	3.11012e+06	3.22468e+06	1.25146e+06	P32519 [420-434]	P32519 1xPhospho [S432(100)]	ETS-related transcription factor Elf-1 [OS=Homo sapiens]	[R].TIQAPTQVPVVVSPR.[N]	1xPhospho [S13(99.9)]	------------*--	1	1	1	4	0	1671.88	15
P33981_S436	PP	P33981	S436	1	Kinase	PP	4	4	0	1.77267	-1.59051	-1.72724	1.63594	NA	0.153281	NA	0.223822	24.7292	23.0932	24.6838	22.9565		1.99857e+07	35637834	9488441	4.17944e+06	13178245	10344981	35001568	35502060	8139572			P33981 [422-443]	P33981 1xPhospho [S436(98.2)]	Dual specificity protein kinase TTK [OS=Homo sapiens]	[K].HTTFEQPVFSVSKQSPPISTSK.[W]	1xDeamidated [Q14];1xPhospho [S15(98.2)]	-------------**-------	4	1	1	3	1	2513.2	22
P33991_S326	PP	P33991	S326	1		PP	4	2	1	-1.88236	0.574094	1.58899	-0.867461	0.030451	0.108969	0.103316	0.118559	21.7031	22.5706	21.9965	23.5855	5624118	2.71469e+06	1.90368e+06		6.69215e+06	5765782	4357474	4.01062e+06		11155330	14019164		P33991 [322-330]	P33991 1xPhospho [S326(100)]	DNA replication licensing factor MCM4 [OS=Homo sapiens]	[R].IAEPSVCGR.[C]	1xCarbamidomethyl [C7];1xPhospho [S5(100)]	----*-*--	1	1	1	4	0	1068.45	9
P34932_S76	PP	P34932	S76	1		PP	4	4	3	-1.01814	2.78515	1.73547	-2.06782	0.124576	0.0224195	0.0176551	0.0122988	22.638	24.7058	21.9207	23.6562	948682	8.75734e+06	9.8755e+06	2.03831e+07	2.90076e+07	32705286	4.3685e+06	3571430		1.36045e+07	1.54876e+07	10566523	P34932 [74-84]	P34932 1xPhospho [S76(100)]	Heat shock 70 kDa protein 4 [OS=Homo sapiens]	[R].AFSDPFVEAEK.[S]	1xPhospho [S3(100)]	--*--------	1	1	1	13	0	1319.56	11
P35221_S641	PP	P35221	S641	1		PP	4	3	1	-0.0192771	-6.1323	1.43132	7.54434	0.964758	0.0708798	0.0858824	0.0305301	28.9066	21.3622	27.4945	28.9258	346559653	5.06436e+08	6.56599e+08	2.55813e+06	2.83321e+06		262717752	2.17002e+08	8.75543e+07	3.45765e+08	7.24576e+08	4.59561e+08	P35221 [634-651]	P35221 1xPhospho [S641(100)]	Catenin alpha-1 [OS=Homo sapiens]	[R].TPEELDDSDFETEDFDVR.[S]	1xPhospho [S8(98.6)]	-------*----------	3	1	1	74	0	2238.86	18
P35251_S312	PP	P35251	S312	1		PP	4	2	1	-0.834253	1.17719	0.750056	-1.26139	0.202263	NA	NA	0.0351304	22.5835	23.8449	22.6677	23.4178	9110003	3.76322e+06	5982489	10839618	16297020	18065438	6.66296e+06			13355763	9056553		P35251 [302-314]	P35251 1xPhospho [S312(100)]	Replication factor C subunit 1 [OS=Homo sapiens]	[K].SSADKIGEVSSPK.[A]	1xPhospho [S11(100)]	----------*--	2	1	1	3	1	1384.64	13
P35269_T389	PP	P35269	T389	1		PP	4	1	1	-1.16531	-0.335789	0.743616	-0.085903	0.0308556	0.276829	0.0667234	0.802854	23.3363	23.4222	23.758	24.5016		12069638	9111615	7562260	12531777	13627107	12986569	15385677		26213268	27058882	17986170	P35269 [383-402]	P35269 1xPhospho [T389(100)]	General transcription factor IIF subunit 1 [OS=Homo sapiens]	[R].GNSRPGTPSAEGGSTSSTLR.[A]	1xPhospho [T7(97.6)]	------*-------------	1	1	1	5	0	1998.89	20
P35580_S1937	PP	P35580	S1937	1		PP	3	4	1	-1.47854	-10	-2.38361	10	0.330418	NA	0.0219319	NA	19.7292		23.5914	21.2077	1.08681e+06	651444					14044425	8480120	15391843	1829393	4767926	668573	P35580 [1931-1940]	P35580 1xPhospho [S1937(100)]	Myosin-10 [OS=Homo sapiens]	[R].GGPISFSSSR.[S]	1xPhospho [S7(100)]	------*---	1	1	1	4	0	1074.46	10
P35658_S1023	PP	P35658	S1023	1		PP	4	2	1	-0.13422	0.0777121	-1.78746	-1.99939	0.889606	0.879483	0.139407	0.0364418	21.827	23.8264	23.7486	21.9612		1.71065e+06	5.72984e+06	11455266	14975744	1.8193e+07	8.26639e+06	11580914	22436566	4952871	3213062		P35658 [1021-1037]	P35658 1xPhospho [S1023(100)]	Nuclear pore complex protein Nup214 [OS=Homo sapiens]	[R].TPSIQPSLLPHAAPFAK.[S]	1xPhospho [S3(98.5)]	--*--------------	2	1	1	4	0	1854.95	17
P36507_T394	PP	P36507	T394	1	Kinase	both	4	2	0	0.233029	-1.64495	0.357937	2.23592	0.871544	0.0630169	0.682286	0.4064	23.1264	20.8905	22.5355	22.8934	22925718	3.33707e+06	1.20786e+06		2.78305e+06	1.10471e+06	4.12977e+06	5.96921e+06	8.13874e+06	1.24676e+07	1.00104e+07	895278	P36507 [389-397]	P36507 1xPhospho [T394(99.2)]	Dual specificity mitogen-activated protein kinase kinase 2 [OS=Homo sapiens]	[R].LNQPGTPTR.[T]	1xPhospho [T6(99.1)]	-----*---	2	1	1	5	0	1063.49	9
P36915_S51	PP	P36915	S51	1		PP	3	3	1	0.863168	-10	-1.17501	10	0.0390908	NA	0.537165	NA	24.5277		24.8395	23.6645	23789688	24583508					75245110	8463746	6.35921e+06	15441329	15780107	8667874	P36915 [44-61]	P36915 1xPhospho [S51(100)]	Guanine nucleotide-binding protein-like 1 [OS=Homo sapiens]	[R].REEQTDTSDGESVTHHIR.[R]	1xPhospho [S8(100)]	-------*----------	2	1	1	12	1	2176.93	18
P37837_S237	PP	P37837	S237	1		PP	4	2	1	-0.936206	-0.0947363	-2.51092	-3.35239	NA	0.924006	0.0484745	NA	20.2443	23.5967	23.6914	21.1805	1.24206e+06			3.47104e+06	6715332	27870506	15510125	7.72667e+06	17403008	831911	3.92143e+06		P37837 [231-239]	P37837 1xPhospho [S237(100)]	Transaldolase [OS=Homo sapiens]	[K].TIVMGASFR.[N]	1xPhospho [S7(100)]	------*--	1	1	1	8	0	1061.48	9
P38159_S88	PP	P38159	S88	1		PP	4	4	2	1.29076	-1.5947	-1.41849	1.46697	0.107146	0.008312	0.0132452	0.100767	26.381	24.914	26.5087	25.0902	48836052	96546912	116785488	23432816	29610630	41793764	100517888	77219104	108701192	52332408	38140428	16685103	P38159 [78-93]	P38159 1xPhospho [S88(98.6)]	RNA-binding motif protein, X chromosome [OS=Homo sapiens]	[K].AIKVEQATKPSFESGR.[R]	1xPhospho [S11(98.4)]	----------*-----	3	1	1	2	1	1827.9	16
P38159_S91	PP	P38159	S91	1		PP	4	4	2	1.32643	-1.80538	-1.57372	1.55809	0.0653265	0.0112077	0.0103367	0.062256	26.4721	24.914	26.7194	25.1456	61051894	96546912	1.21662e+08	23432816	29610630	41793764	114580459	88139196	128757460	52332408	4.23391e+07	16685103	P38159 [78-93]	P38159 1xPhospho [S91(100)]	RNA-binding motif protein, X chromosome [OS=Homo sapiens]	[K].AIKVEQATKPSFESGR.[R]	1xPhospho [S14(100)]	-------------*--	3	1	1	9	1	1827.9	16
P39880_S1270	PP	P39880	S1270	1		PP	4	3	1	1.30228	-1.57715	-2.56913	0.310298	0.039871	0.173113	0.1275	0.545044	25.3077	24.9974	26.5745	24.0054	3.13392e+07	42296054	5.09575e+07	17312814	3.0245e+07	5.29232e+07	156371406	1.0124e+08	4.22027e+07	2.00209e+07	1.61825e+07	1.4317e+07	P39880 [1262-1272]	P39880 1xPhospho [S1270(100)]	Homeobox protein cut-like 1 [OS=Homo sapiens]	[R].AYQQKPYPSPK.[T]	1xPhospho [S9(100)]	--------*--	1	1	1	12	0	1386.65	11
P40763_S727	PP	P40763	S727	1		PP	4	4	0	3.96763	-2.67105	-5.04823	1.59045	0.432922	NA	0.390015	NA	24.8258	23.2354	25.9064	20.8582	52257696		7.21825e+06			9875009	8688263	5.0648e+06	174927102	1.32271e+06		2478886	P40763 [708-729]	P40763 1xPhospho [S727(100)]	Signal transducer and activator of transcription 3 [OS=Homo sapiens]	[K].TKFICVTPTTCSNTIDLPMSPR.[T]	2xCarbamidomethyl [C5; C11];1xPhospho [S20(100)]	----*-----*--------*--	1	1	1	10	1	2619.2	22
P40763_Y705	PP	P40763	Y705	1		PP	4	2	2	-0.0277525	-2.43515	-0.658752	1.74864	0.910287	0.00296547	0.0346889	0.0764768	25.3659	23.6172	26.0524	25.3936		49104688	37375624	11890443	17975738	8736258	61943052	66586448	80239968	47143184	41648800	43448012	P40763 [686-707]	P40763 1xPhospho [Y705(100)]	Signal transducer and activator of transcription 3 [OS=Homo sapiens]	[K].YCRPESQEHPEADPGSAAPYLK.[T]	1xCarbamidomethyl [C2];1xPhospho [Y20(98.2)]	-*-----------------*--	1	1	1	11	0	2582.1	22
P40818_S718	PP	P40818	S718	1		PP	4	2	0	1.81538	-0.278865	-0.671722	1.42252	0.0509589	0.703473	0.198086	0.157419	25.5616	24.139	24.4179	23.7462		49561784	49481420	10636582	26312408		21600066	23495300	22146620	16916706	11224375		P40818 [715-732]	P40818 1xPhospho [S718(97.8)]	Ubiquitin carboxyl-terminal hydrolase 8 [OS=Homo sapiens]	[K].RSYSSPDITQAIQEEEKR.[K]	1xPhospho [S4(97.8)]	---*--------------	3	1	1	4	2	2217.02	18
P41212_S16	PP	P41212	S16	1		PP	4	2	1	2.3119	-0.0105502	-1.40946	0.912991	0.0197659	0.984371	0.107617	0.0664915	26.3252	25.4122	25.4227	24.0133	89976352	64693032	97557680	29730634	35889848	68333016	30607874	39737756	64591036	15631126	18233812		P41212 [15-39]	P41212 1xPhospho [S16(98.7)]	Transcription factor ETV6 [OS=Homo sapiens]	[R].ISYTPPESPVPSYASSTPLHVPVPR.[A]	1xPhospho [S2(98.7)]	-*-----------------------	4	1	1	1	0	2758.35	25
P41212_S16;S22	PP	P41212	S16;S22	2		PP	4	1	2	2.12807	0.784205	-0.529465	0.814402	0.0108321	0.0414432	0.269259	0.0639572	28.6381	27.8237	27.0395	26.51	326149664	493683264	433430208	228919840	251152880	232588176	183529376	123611832	106680880	101857728	132669016	52173916	P41212 [15-39]	P41212 2xPhospho [S16(96.8); S22(99.9)]	Transcription factor ETV6 [OS=Homo sapiens]	[R].ISYTPPESPVPSYASSTPLHVPVPR.[A]	2xPhospho [S2(96.8); S8(99.9)]	-*-----*-----------------	3	1	1	2	0	2838.32	25
P41212_T18	PP	P41212	T18	1		PP	4	2	1	2.24037	-0.0747825	-1.58401	0.731147	0.0293254	0.912456	0.117933	0.214865	26.4721	25.7409	25.8157	24.2317	105242638	66231840	107786294	3.16816e+07	39993974	96558108	40361450	4.79211e+07	88901530	1.75139e+07	2.18864e+07		P41212 [15-39]	P41212 1xPhospho [T18(98.6)]	Transcription factor ETV6 [OS=Homo sapiens]	[R].ISYTPPESPVPSYASSTPLHVPVPR.[A]	1xPhospho [T4(98.5)]	---*---------------------	4	1	1	15	0	2758.35	25
P41212_T18;S22	PP	P41212	T18;S22	2		PP	4	1	3	2.17079	0.803102	-0.605394	0.762289	0.0068488	0.0190636	0.194744	0.0475904	28.6808	27.9185	27.1154	26.51	344220482	4.94542e+08	452160595	2.29617e+08	2.51947e+08	279512219	1.88906e+08	1.24751e+08	1.22528e+08	101857728	132669016	52173916	P41212 [15-39]	P41212 2xPhospho [T18(100); S22(100)]	Transcription factor ETV6 [OS=Homo sapiens]	[R].ISYTPPESPVPSYASSTPLHVPVPR.[A]	2xPhospho [T4(98); S8(100)]	---*---*-----------------	3	1	1	33	0	2838.32	25
P41970_S396	PP	P41970	S396	1		PP	4	3	2	-1.19872	1.67776	0.0406763	-2.8358	0.070224	0.0403973	0.936282	0.0376522	22.0596	24.8954	23.2177	23.2583	5197287	3200090	4.71644e+06	20283252	36372004	36969148	12241260	12730255	4.29252e+06	11790746	11762517	6547598	P41970 [394-406]	P41970 1xPhospho [S396(100)]	ETS domain-containing protein Elk-3 [OS=Homo sapiens]	[R].AASPVLLSSNSQK.[S]	1xPhospho [S3(100)]	--*----------	1	1	1	7	0	1381.67	13
P42166_S310	PP	P42166	S310	1		PP	3	3	1	10	0.250311	-10	1.97008	NA	0.61896	NA	0.0140331	26.072	24.1019	23.8516			66212648	74873928		14935211	21075464	9241828	12947070	23223190				P42166 [291-315]	P42166 1xPhospho [S310(100)]	Lamina-associated polypeptide 2, isoform alpha [OS=Homo sapiens]	[K].SSSSSSQPEHSAMLVSTAASPSLIK.[E]	1xPhospho [S20(98.4)]	-------------------*-----	3	1	1	6	0	2569.19	25
P42166_S312	PP	P42166	S312	1		PP	3	3	1	10	0.250311	-10	1.97008	NA	0.61896	NA	0.0140331	26.072	24.1019	23.8516			66212648	74873928		14935211	21075464	9241828	12947070	23223190				P42166 [291-315]	P42166 1xPhospho [S312(98.4)]	Lamina-associated polypeptide 2, isoform alpha [OS=Homo sapiens]	[K].SSSSSSQPEHSAMLVSTAASPSLIK.[E]	1xPhospho [S22(98.3)]	---------------------*---	3	1	1	2	0	2569.19	25
P42166_S424	PP	P42166	S424	1		PP	4	3	3	3.36758	0.385701	-1.62667	1.35521	0.0442954	0.28615	0.00265453	0.0185803	26.9221	25.5669	25.1812	23.5545		117314160	137004528	35756904	63933128	49421340	42654248	32747185	38729443	15985018	12717813	8.25672e+06	P42166 [417-427]	P42166 1xPhospho [S424(100)]	Lamina-associated polypeptide 2, isoform alpha [OS=Homo sapiens]	[K].FQETEFLSPPR.[K]	1xPhospho [S8(100)]	-------*---	1	1	1	20	0	1430.64	11
P42167_T355	PP	P42167	T355	1		PP	4	2	0	1.07564	-0.461966	-0.392917	1.14469	0.230651	0.272705	0.207795	0.211709	26.1129	24.9682	25.4302	25.0373	33286020	73469666	110963224	20907185	46931913	3.06323e+07	56322371	43501210	35812660	37700215	3.31164e+07	32482286	P42167 [347-364]	P42167 1xPhospho [T355(99.1)]	Lamina-associated polypeptide 2, isoforms beta/gamma [OS=Homo sapiens]	[K].EMFPYEASTPTGISASCR.[R]	1xCarbamidomethyl [C17];1xPhospho [T9(98.6)]	--------*-------*-	1	1	1	24	0	2083.85	18
P42224_S532	PP	P42224	S532	1		PP	4	1	1	0.630598	-0.381338	-1.71808	-0.706143	0.262845	NA	0.0291685	NA	22.2298	22.9359	23.3173	21.5992		4.62557e+06	5.21154e+06			8.02431e+06	11641876		9262248	4370536	4.25776e+06	902506	P42224 [526-541]	P42224 1xPhospho [S532(100)]	Signal transducer and activator of transcription 1-alpha/beta [OS=Homo sapiens]	[K].LLGPNASPDGLIPWTR.[F]	1xPhospho [S7(100)]	------*---------	1	1	1	4	0	1786.89	16
P42224_S727	PP	P42224	S727	1		PP	4	2	0	-1.25909	-0.257702	1.10149	0.1001	0.0720242	0.680031	0.096124	0.853863	22.8342	22.7341	22.9918	24.0933	3.67625e+06	7.56329e+06	11194857	5.75465e+06	8.19907e+06		11074774	1.10085e+07	2.94079e+06	1.11103e+07	20883387	21701854	P42224 [717-736]	P42224 1xPhospho [S727(100)]	Signal transducer and activator of transcription 1-alpha/beta [OS=Homo sapiens]	[R].LQTTDNLLPMSPEEFDEVSR.[I]	1xOxidation [M10];1xPhospho [S11(100)]	---------**---------	1	1	1	8	0	2417.06	20
P42345_T1162	PP	P42345	T1162	1	Kinase	PP	4	3	1	-3.17497	-1.61429	1.91515	0.354462	0.0742493	0.0196388	0.101127	0.323597	28.3476	27.9931	29.6074	31.5226	2.94026e+08	3.63621e+08	3.6705e+08	1.53381e+08	3.19831e+08	328266384	1003417894	6.30737e+08	8.19659e+08	4.23043e+09	3462284226	1.56189e+09	P42345 [1162-1170]	P42345 1xPhospho [T1162(100)]	Serine/threonine-protein kinase mTOR [OS=Homo sapiens]	[R].TLDQSPELR.[S]	1xPhospho [T1(99.9)]	*--------	1	1	1	13	0	1138.51	9
P42356_S257	PP	P42356	S257	1	Kinase	PP	4	2	1	0.569654	-1.58738	-0.0933157	2.06372	0.160653	0.108467	0.841923	0.0253575	21.5874	19.5236	21.111	21.0177	3.6264e+06	3647501	2.17903e+06	822413	374156	1.06456e+06	1593860	1782294	3.41862e+06	2.72486e+06	1.84427e+06	1.80005e+06	P42356 [255-268]	P42356 1xPhospho [S257(97.4)]	Phosphatidylinositol 4-kinase alpha [OS=Homo sapiens]	[K].TSSVSSISQVSPER.[G]	1xPhospho [S3]	--*-----------	4	1	1	2	0	1543.7	14
P42356_S265	PP	P42356	S265	1	Kinase	PP	4	2	2	0.273471	-1.98273	0.306289	2.56249	0.407805	0.0203695	0.399279	0.0147387	22.4657	19.9032	21.8859	22.1922	6.27335e+06	6.78271e+06	4320678	1.12817e+06	448748	1.36468e+06	3.15481e+06	3.48949e+06	4.98204e+06	6292445	3671971	4.41183e+06	P42356 [255-268]	P42356 1xPhospho [S265(100)]	Phosphatidylinositol 4-kinase alpha [OS=Homo sapiens]	[K].TSSVSSISQVSPER.[G]	1xPhospho [S11(100)]	----------*---	4	1	1	4	0	1543.7	14
P42356_T255	PP	P42356	T255	1	Kinase	PP	4	2	1	0.569654	-1.58738	-0.0933157	2.06372	0.160653	0.108467	0.841923	0.0253575	21.5874	19.5236	21.111	21.0177	3.6264e+06	3647501	2.17903e+06	822413	374156	1.06456e+06	1593860	1782294	3.41862e+06	2.72486e+06	1.84427e+06	1.80005e+06	P42356 [255-268]	P42356 1xPhospho [T255]	Phosphatidylinositol 4-kinase alpha [OS=Homo sapiens]	[K].TSSVSSISQVSPER.[G]	1xPhospho [T1]	*-------------	4	1	1	2	0	1543.7	14
P42684_S631	PP	P42684	S631	1	Kinase	PP	4	2	0	-1.52007	0.348944	1.40358	-0.465434	0.101733	0.845071	0.0992445	0.800481	23.4009	23.8664	23.5174	24.921	8246243	1.24874e+07	1.24942e+07	2.29008e+06		28295816	7423365	6756594	21842197	26045862	46371254	22881984	P42684 [629-640]	P42684 1xPhospho [S631(100)]	Tyrosine-protein kinase ABL2 [OS=Homo sapiens]	[R].DKSPSSLLEDAK.[E]	1xPhospho [S3(99.9)]	--*---------	1	1	1	5	1	1369.62	12
P42694_S1763	PP	P42694	S1763	1		PP	4	2	2	0.0352424	-1.38907	-1.10814	0.316179	0.905779	0.030549	0.00793829	0.580519	24.6625	24.3464	25.7354	24.6273		28561864	24550272	13419320	13445363	37124352	60797284	47926804	58869800	34782772	20103200	22859660	P42694 [1761-1785]	P42694 1xPhospho [S1763(98.8)]	Probable helicase with zinc finger domain [OS=Homo sapiens]	[R].RISSSSVQPCSEEVSTPQDSLAQCK.[E]	2xCarbamidomethyl [C10; C24];1xPhospho [S3(98.5)]	--*------*-------------*-	2	1	1	9	1	2860.25	25
P42695_S1382	PP	P42695	S1382	1		PP	4	2	1	0.110229	1.10451	1.2302	0.235923	0.921262	0.0492385	0.483605	0.649606	26.3596	26.1237	25.0192	26.2494	124900400	41775272	91642616	68397256	86107992	64843580	15632931	32773904	53603796	44408084	184747728	10160776	P42695 [1372-1410]	P42695 1xPhospho [S1382]	Condensin-2 complex subunit D3 [OS=Homo sapiens]	[R].SLGVLPFTLNSGSPEKTCSQVSSYSLEQESNGEIEHVTK.[R]	1xCarbamidomethyl [C18];2xDeamidated [Q20; Q28];1xPhospho [S11]	----------*------*-*-------*-----------	6	1	1	1	1	4320.97	39
P42695_S1384	PP	P42695	S1384	1		PP	4	2	1	0.110229	1.10451	1.2302	0.235923	0.921262	0.0492385	0.483605	0.649606	26.3596	26.1237	25.0192	26.2494	124900400	41775272	91642616	68397256	86107992	64843580	15632931	32773904	53603796	44408084	184747728	10160776	P42695 [1372-1410]	P42695 1xPhospho [S1384]	Condensin-2 complex subunit D3 [OS=Homo sapiens]	[R].SLGVLPFTLNSGSPEKTCSQVSSYSLEQESNGEIEHVTK.[R]	1xCarbamidomethyl [C18];2xDeamidated [Q20; Q28];1xPhospho [S13]	------------*----*-*-------*-----------	6	1	1	1	1	4320.97	39
P42695_S1390	PP	P42695	S1390	1		PP	4	2	1	0.110229	1.10451	1.2302	0.235923	0.921262	0.0492385	0.483605	0.649606	26.3596	26.1237	25.0192	26.2494	124900400	41775272	91642616	68397256	86107992	64843580	15632931	32773904	53603796	44408084	184747728	10160776	P42695 [1372-1410]	P42695 1xPhospho [S1390]	Condensin-2 complex subunit D3 [OS=Homo sapiens]	[R].SLGVLPFTLNSGSPEKTCSQVSSYSLEQESNGEIEHVTK.[R]	1xCarbamidomethyl [C18];2xDeamidated [Q20; Q28];1xPhospho [S19]	-----------------***-------*-----------	6	1	1	1	1	4320.97	39
P42695_S1393	PP	P42695	S1393	1		PP	4	2	1	0.110229	1.10451	1.2302	0.235923	0.921262	0.0492385	0.483605	0.649606	26.3596	26.1237	25.0192	26.2494	124900400	41775272	91642616	68397256	86107992	64843580	15632931	32773904	53603796	44408084	184747728	10160776	P42695 [1372-1410]	P42695 1xPhospho [S1393]	Condensin-2 complex subunit D3 [OS=Homo sapiens]	[R].SLGVLPFTLNSGSPEKTCSQVSSYSLEQESNGEIEHVTK.[R]	1xCarbamidomethyl [C18];2xDeamidated [Q20; Q28];1xPhospho [S22]	-----------------*-*-*-----*-----------	6	1	1	1	1	4320.97	39
P42695_S1394	PP	P42695	S1394	1		PP	4	2	1	0.110229	1.10451	1.2302	0.235923	0.921262	0.0492385	0.483605	0.649606	26.3596	26.1237	25.0192	26.2494	124900400	41775272	91642616	68397256	86107992	64843580	15632931	32773904	53603796	44408084	184747728	10160776	P42695 [1372-1410]	P42695 1xPhospho [S1394]	Condensin-2 complex subunit D3 [OS=Homo sapiens]	[R].SLGVLPFTLNSGSPEKTCSQVSSYSLEQESNGEIEHVTK.[R]	1xCarbamidomethyl [C18];2xDeamidated [Q20; Q28];1xPhospho [S23]	-----------------*-*--*----*-----------	6	1	1	1	1	4320.97	39
P43307_S268	PP	P43307	S268	1	Glyco	both	4	4	0	-1.59661	-2.43692	-3.04636	-2.20606	0.366691	0.271089	0.247595	0.438741	23.8007	26.0068	28.4437	25.3974	29807673	6.46382e+06	7.56735e+06	21446274	3.86766e+06	176964076	732266212	316310203	46727228	91266513	3.71419e+06	37602282	P43307 [241-270]	P43307 1xPhospho [S268(100)]	Translocon-associated protein subunit alpha [OS=Homo sapiens]	[K].VEMGTSSQNDVDMSWIPQETLNQINKASPR.[R]	1xDeamidated [Q18];1xPhospho [S28]	-----------------*---------*--	13	1	1	12	1	3456.54	30
P43490_S472	PP	P43490	S472	1		PP	4	3	1	-2.93663	-1.32202	0.55871	-1.0559	NA	0.000168647	0.210458	NA	21.8371	22.893	24.215	24.7737			3.74646e+06	6.92504e+06	7.45378e+06	8987941	18715294	19319104	20386304	29387044	37105640	19558184	P43490 [470-478]	P43490 1xPhospho [S472(100)]	Nicotinamide phosphoribosyltransferase [OS=Homo sapiens]	[K].SYSFDEIRK.[N]	1xPhospho [S3(100)]	--*------	1	1	1	6	1	1224.53	9
P45880_S115	PP	P45880	S115	1		PP	4	2	1	-0.0394861	0.349289	2.49009	2.10132	0.956751	0.70902	0.00129036	0.2269	24.7312	22.6299	22.2806	24.7707	3.22167e+06	3.61298e+07	4.42022e+07	5.1469e+06	1.17853e+07	2539575	7.99504e+06	1.00273e+06	6.28702e+06	3.26359e+07	2.69949e+07	2.62413e+07	P45880 [108-120]	P45880 1xPhospho [S115(100)]	Voltage-dependent anion-selective channel protein 2 [OS=Homo sapiens]	[K].LTFDTTFSPNTGK.[K]	1xPhospho [S8(99)]	-------*-----	2	1	1	8	0	1508.67	13
P45974_S785	PP	P45974	S785	1		PP	4	2	1	1.19931	-0.679279	-1.15816	0.720435	0.0290285	0.373034	0.231364	0.0778111	23.5242	22.8038	23.483	22.3249	1.48925e+07	11758012	9.54155e+06	9577991	5.386e+06	7001475	9645103	6.34269e+06	19186363	6.24702e+06	5.97796e+06	3536026	P45974 [779-793]	P45974 1xPhospho [S785(99.3)]	Ubiquitin carboxyl-terminal hydrolase 5 [OS=Homo sapiens]	[R].SAADSISESVPVGPK.[V]	1xPhospho [S7(99.3)]	------*--------	4	1	1	3	0	1523.7	15
P46013_S1131	PP	P46013	S1131	1		PP	4	3	2	0.215764	2.34425	3.26785	1.13936	0.583734	0.0412146	0.0209915	0.0921569	27.922	26.7826	24.4384	27.7062	158300144	279476016	325141704	86245824	104235648	155852496	28148580	13228886	26825918	279421384	183431828	194087736	P46013 [1127-1144]	P46013 1xPhospho [S1131(100)]	Proliferation marker protein Ki-67 [OS=Homo sapiens]	[K].IACKSPPPESVDTPTSTK.[Q]	1xCarbamidomethyl [C3];1xPhospho [S5(100)]	--*-*-------------	1	1	1	19	1	1994.91	18
P46013_S1861	PP	P46013	S1861	1		PP	3	2	1	0.478977	10	10	-0.400739	0.420118	NA	NA	0.0479426	24.248	24.6488		23.769		18891398	20956824		25628576	26978404				23008112	15979154	3.89856e+06	P46013 [1856-1874]	P46013 1xPhospho [S1861(100)]	Proliferation marker protein Ki-67 [OS=Homo sapiens]	[K].KILCKSPQSDPADTPTNTK.[Q]	1xCarbamidomethyl [C4];1xPhospho [S6(100)]	---*-*-------------	1	1	1	7	2	2181.03	19
P46013_S2638	PP	P46013	S2638	1		PP	4	2	1	-0.957346	1.42107	2.30513	-0.073285	0.158147	0.118059	0.00723142	0.924429	25.7913	25.8646	24.4435	26.7487	6.60966e+06	7.79882e+07	8.96177e+07	3.37983e+07	7.86582e+07	7.08374e+07	47162246	2.04368e+07	849147	1.28842e+08	116755110	92683120	P46013 [2622-2644]	P46013 1xPhospho [S2638(100)]	Proliferation marker protein Ki-67 [OS=Homo sapiens]	[R].LTQTSGQSTHTHKEPASGDEGIK.[V]	1xPhospho [S17(100)]	----------------*------	2	1	1	26	1	2489.13	23
P46013_S2708	PP	P46013	S2708	1		PP	4	2	2	0.811967	-2.3866	-0.124416	3.07415	0.0288112	0.182747	0.862914	0.00503996	25.661	22.5868	24.9734	24.849	59226324	5.72598e+07	4.2677e+07	2.83463e+06	9.76447e+06		55725368	3.42629e+07	8837286	21933352	3.43169e+07	3.44098e+07	P46013 [2704-2721]	P46013 1xPhospho [S2708(100)]	Proliferation marker protein Ki-67 [OS=Homo sapiens]	[K].IPCESPPLEVVDTTASTK.[R]	1xCarbamidomethyl [C3];1xPhospho [S5(100)]	--*-*-------------	1	1	1	15	0	2023.93	18
P46013_S2827	PP	P46013	S2827	1		PP	4	3	2	1.8566	0.820398	1.32898	2.36518	0.0477078	0.461449	0.22276	0.0314887	25.6819	23.3167	22.4963	23.8253	50380380	38494128	72610688	4285489	6.77099e+06	20286608	7.35791e+06	3.21376e+06	7.17747e+06	18613260	1.11136e+07		P46013 [2823-2839]	P46013 1xPhospho [S2827(98.6)]	Proliferation marker protein Ki-67 [OS=Homo sapiens]	[K].IPCKSSPELEDTATSSK.[R]	1xCarbamidomethyl [C3];1xPhospho [S5(98.6)]	--*-*------------	3	1	1	2	1	1929.85	17
P46013_S2828	PP	P46013	S2828	1		PP	4	2	2	2.19533	0.00593029	0.688001	2.8774	0.0270158	0.994841	0.281091	0.016911	28.4543	25.5769	25.5709	26.2589	278427870	356877232	468038652	20446732	3.35358e+07	96167638	1.67543e+07	5.23932e+07	8.03867e+07	105296342	8.50999e+07	50510892	P46013 [2823-2839]	P46013 1xPhospho [S2828(99.3)]	Proliferation marker protein Ki-67 [OS=Homo sapiens]	[K].IPCKSSPELEDTATSSK.[R]	1xCarbamidomethyl [C3];1xPhospho [S6(98.4)]	--*--*-----------	3	1	1	20	1	1929.85	17
P46013_S584	PP	P46013	S584	1		PP	4	2	0	1.84469	1.37587	-0.366552	0.102273	0.0664387	0.154492	0.12781	0.84474	23.4172	23.3149	21.9391	21.5725	12559030	1.42282e+07	6.81797e+06	4.80328e+06	1.21579e+07	14344200	3.39332e+06	4.08567e+06	4.58366e+06	2.73422e+06	3.75207e+06	2.86992e+06	P46013 [573-586]	P46013 1xPhospho [S584(100)]	Proliferation marker protein Ki-67 [OS=Homo sapiens]	[K].AQSLVISPPAPSPR.[K]	1xDeamidated [Q2];1xPhospho [S12(96.5)]	-*---------*--	2	1	1	15	0	1500.75	14
P46013_S648	PP	P46013	S648	1		PP	4	2	2	1.56863	-0.787805	-0.417049	1.93938	0.0363273	0.543376	0.722471	0.0254246	23.6099	21.6705	22.4583	22.0412	1.186e+07	9.81083e+06	1.6735e+07	1.09412e+06	4.10488e+06	4.81448e+06	2373871	2.6201e+06	1.22937e+07	3414710	7.74054e+06	1.79247e+06	P46013 [648-659]	P46013 1xPhospho [S648(100)]	Proliferation marker protein Ki-67 [OS=Homo sapiens]	[R].SGASEANLIVAK.[S]	1xPhospho [S1(100)]	*-----------	1	1	1	8	0	1239.6	12
P46087_S732	PP	P46087	S732	1		PP	4	3	3	-1.16026	1.82851	2.00091	-0.987872	0.0478022	0.013632	0.0163825	0.0505604	25.064	26.0519	24.2234	26.2243	39783566	33248009	3.21976e+07	52687604	73894942	82114020	2.56371e+07	23621669	9500618	83492458	9.3453e+07	58240120	P46087 [722-735]	P46087 1xPhospho [S732(100)]	Probable 28S rRNA (cytosine(4447)-C(5))-methyltransferase [OS=Homo sapiens]	[K].GTDTQTPAVLSPSK.[T]	1xPhospho [S11(98.8)]	----------*---	3	1	1	20	0	1481.69	14
P46087_S734	PP	P46087	S734	1		PP	4	4	2	-1.70408	1.57203	1.88829	-1.38783	0.0481443	0.0518796	0.0446205	0.0575723	24.0585	25.4463	23.8743	25.7626	18193288	15475297	18746494	31327242	54554588	51280080	15965613	14789231		58422668	71955888	40401100	P46087 [722-735]	P46087 1xPhospho [S734(97.2)]	Probable 28S rRNA (cytosine(4447)-C(5))-methyltransferase [OS=Homo sapiens]	[K].GTDTQTPAVLSPSK.[T]	1xPhospho [S13(97.2)]	------------*-	3	1	1	1	0	1481.69	14
P46087_S786	PP	P46087	S786	1		PP	4	3	1	-0.201838	3.36788	1.97068	-1.59904	0.825417	0.106935	0.0370486	0.168799	24.8766	26.4757	23.1078	25.0785	5823441	2.14802e+07	65109074	39746345	145522180	94687480	6984231	17841700	2.29209e+06	23934357	35316783	47038532	P46087 [773-789]	P46087 1xPhospho [S786(100)]	Probable 28S rRNA (cytosine(4447)-C(5))-methyltransferase [OS=Homo sapiens]	[K].QNDTPKGPQPPTVSPIR.[S]	1xPhospho [S14(100)]	-------------*---	2	1	1	10	1	1911.93	17
P46100_S598	PP	P46100	S598	1		PP	4	1	1	1.38482	0.436964	-0.533272	0.414588	0.0321603	NA	NA	0.377826	24.3709	23.9563	23.5193	22.9861		23954170	1.94364e+07	20184446	12368598				12023266	11292454	9222859	4408414	P46100 [590-612]	P46100 1xPhospho [S598(97.7)]	Transcriptional regulator ATRX [OS=Homo sapiens]	[K].LTPVSLSNSPIKGADCQEVPQDK.[D]	1xCarbamidomethyl [C16];1xPhospho [S9(97.7)]	--------*------*-------	2	1	1	1	1	2563.21	23
P46109_T212	PP	P46109	T212	1		PP	4	2	0	-0.875047	-0.746662	2.04902	1.92063	NA	NA	NA	0.291557	22.3699	20.4493	21.1959	23.2449	3.86534e+06	1.61388e+06	10781078	94932.1	2.76838e+06			2.40218e+06		9940824			P46109 [194-241]	P46109 1xPhospho [T212]	Crk-like protein [OS=Homo sapiens]	[R].NSNSYGIPEPAHAYAQPQTTTPLPAVSGSPGAAITPLPSTQNGPVFAK.[A]	2xDeamidated [N1; N3];1xPhospho [T19]	*-*---------------*-----------------------------	34	1	1	2	0	4884.34	48
P46379_S106	PP	P46379	S106	1		PP	4	1	1	0.146875	-0.69812	-1.3569	-0.511904	0.785958	0.176646	0.0408773	0.431837	24.2608	24.7727	25.4709	24.114	16589650	20598454	23118336	23766890	16583089	45642808	4.46449e+07	4.75022e+07	4.73667e+07	16916718	29323604	8228723	P46379 [88-118]	P46379 1xPhospho [S106(90.5)]	Large proline-rich protein BAG6 [OS=Homo sapiens]	[R].APPQTHLPSGASSGTGSASATHGGGSPPGTR.[G]	1xPhospho [S19(90.5)]	------------------*------------	5	1	1	2	0	2865.29	31
P46379_S1081	PP	P46379	S1081	1		PP	4	2	2	0.33627	-1.78701	-1.86976	0.253513	0.718758	0.0103522	0.0107893	0.786548	25.9837	25.7301	27.5172	25.6474	4.26295e+06	85515451	109281129	26044926	54788873	86147561	183348631	157893452	235007162	69838692	6.15119e+07	2.63218e+07	P46379 [1073-1087]	P46379 1xPhospho [S1081(100)]	Large proline-rich protein BAG6 [OS=Homo sapiens]	[K].AAGARPLTSPESLSR.[D]	1xPhospho [S9(98.1)]	--------*------	2	1	1	10	0	1592.78	15
P46379_S1117	PP	P46379	S1117	1		PP	4	2	2	0.0260856	-1.19247	-1.3361	-0.117538	0.96397	0.0131472	0.0247612	0.847309	26.4725	26.59	27.7825	26.4464	32587916	102085638	144665986	62539191	121754693	118756628	217782072	199295244	275527768	94743387	93448663	86142088	P46379 [1110-1126]	P46379 1xPhospho [S1117(100)]	Large proline-rich protein BAG6 [OS=Homo sapiens]	[R].LQEDPNYSPQRFPNAQR.[A]	1xPhospho [S8(100)]	-------*---------	1	1	1	17	1	2139.96	17
P46379_S964	PP	P46379	S964	1		PP	4	2	0	-1.98305	-0.431448	-0.315686	-1.86729	NA	NA	0.796456	NA	22.2329	24.1002	24.5316	24.2159			4.92905e+06			17983466		11831047	36673484	29796122	9175752		P46379 [943-986]	P46379 1xPhospho [S964(91.5)]	Large proline-rich protein BAG6 [OS=Homo sapiens]	[R].VGDPPQPLPEEPMEVQGAERASPEPQRENASPAPGTTAEEAMSR.[G]	1xPhospho [S22(91.5)]	---------------------*----------------------	1	1	1	2	2	4720.13	44
P46379_S973	PP	P46379	S973	1		PP	4	1	0	0.0141838	-1.67153	-0.69308	0.992637	0.986232	NA	0.466994	NA	22.7916	21.799	23.4705	22.7774		4.88004e+06	9.64061e+06		3.64874e+06		11787540	3.64632e+06	19435636	10033784	10234367	1.29974e+06	P46379 [970-986]	P46379 1xPhospho [S973(100)]	Large proline-rich protein BAG6 [OS=Homo sapiens]	[R].ENASPAPGTTAEEAMSR.[G]	1xPhospho [S4(100)]	---*-------------	1	1	1	6	0	1798.73	17
P46379_T117	PP	P46379	T117	1		PP	4	2	1	1.23218	-0.64277	-1.15707	0.717878	0.0337308	NA	0.094708	NA	25.6965	24.9786	25.6214	24.4643		59008436	49746040		33060870		62621648	31518644	60715852	28504724	17742080	23193992	P46379 [88-118]	P46379 1xPhospho [T117(100)]	Large proline-rich protein BAG6 [OS=Homo sapiens]	[R].APPQTHLPSGASSGTGSASATHGGGSPPGTR.[G]	1xPhospho [T30(76.9)]	-----------------------------*-	5	1	1	4	0	2865.29	31
P46821_S1154	PP	P46821	S1154	1		PP	4	4	0	-1.85285	5.1583	1.61304	-5.39811	NA	NA	NA	NA	19.9207	25.3188	20.1605	21.7735			992484	3.77238e+07	45479478	42352443			1.17196e+06		3.46295e+06	3707004	P46821 [1141-1164]	P46821 1xPhospho [S1154(100)]	Microtubule-associated protein 1B [OS=Homo sapiens]	[R].DVMSDETNNEETESPSQEFVNITK.[Y]	1xOxidation [M3];1xPhospho [S14(98.4)]	--*----------*----------	2	1	1	3	0	2839.15	24
P46821_S1208	PP	P46821	S1208	1		PP	4	4	0	-1.86334	2.46188	1.27136	-3.05386	0.421368	0.271177	0.49142	0.247437	23.6117	26.6656	24.2037	25.4751		2.11511e+07	4486304	19334747	83175760	216840200	30745662	7.89798e+06		73924626		19356630	P46821 [1192-1220]	P46821 1xPhospho [S1208(97.5)]	Microtubule-associated protein 1B [OS=Homo sapiens]	[K].TDATDGKDYNASASTISPPSSMEEDKFSR.[S]	1xPhospho [S17(99.9)]	----------------*------------	2	1	1	8	2	3187.34	29
P46821_S1265	PP	P46821	S1265	1		PP	4	4	4	-1.27598	3.41126	1.36929	-3.31795	0.0384709	0.0416117	0.0366343	0.0441418	24.3241	27.642	24.2308	25.6	1.32734e+07	2.56674e+07	2.40671e+07	1.30834e+08	2.25703e+08	271806836	1.45701e+07	1.15965e+07	3.28949e+07	5.61551e+07	6.037e+07	3.60565e+07	P46821 [1256-1269]	P46821 1xPhospho [S1265(100)]	Microtubule-associated protein 1B [OS=Homo sapiens]	[K].SPSLSPSPPSPLEK.[T]	1xPhospho [S10(99.2)]	---------*----	2	1	1	32	0	1502.71	14
P46821_S1501	PP	P46821	S1501	1		PP	4	3	0	3.6725	1.10895	-2.00944	0.55411	NA	0.332644	NA	0.74127	24.6275	24.0734	22.9645	20.955	68275864	5.23823e+06	4.24417e+06	26920715	3.43716e+06	2.26015e+07	16265046	3025714	5262834			2.03278e+06	P46821 [1496-1514]	P46821 1xPhospho [S1501(98.8)]	Microtubule-associated protein 1B [OS=Homo sapiens]	[R].KLGDVSPTQIDVSQFGSFK.[E]	1xDeamidated [Q9];1xPhospho [S6(98.8)]	-----*--*----------	2	1	1	4	1	2134.01	19
P46821_S1779	PP	P46821	S1779	1		PP	4	3	2	-0.898314	3.48533	1.83178	-2.55186	0.16361	0.0127731	0.0749874	0.0151075	25.439	27.9909	24.5056	26.3374	55924930	39935558	40608626	209526328	282612160	308104376	31316631	25109850	15028536	103237204	103833580	47292094	P46821 [1770-1781]	P46821 1xPhospho [S1779(100)]	Microtubule-associated protein 1B [OS=Homo sapiens]	[K].VQSLEGEKLSPK.[S]	1xPhospho [S10(99.9)]	---------*--	1	1	1	7	1	1394.69	12
P46821_S1785	PP	P46821	S1785	1		PP	4	4	2	-1.92378	4.81635	3.22941	-3.51071	0.0220618	0.0527408	0.0228703	0.0574768	22.8461	26.3568	21.5405	24.7699	4784505	7.04439e+06	10790975	46605976	100967016	110249252	3.96198e+06	2.10456e+06	3.08419e+06	29095208	35404208	21323946	P46821 [1782-1790]	P46821 1xPhospho [S1785(100)]	Microtubule-associated protein 1B [OS=Homo sapiens]	[K].SDISPLTPR.[E]	1xPhospho [S4(100)]	---*-----	2	1	1	15	0	1065.5	9
P46821_S1797	PP	P46821	S1797	1		PP	4	4	4	-1.67482	4.51112	2.30615	-3.87979	0.00818374	0.0402002	0.00118457	0.0415725	23.3665	27.2463	22.7352	25.0413	5595693	9.91393e+06	16934367	117873508	138095868	221632888	4.97921e+06	4240195	11725769	37601956	33999261	3.19856e+07	P46821 [1791-1808]	P46821 1xPhospho [S1797(99.1)]	Microtubule-associated protein 1B [OS=Homo sapiens]	[R].ESSPLYSPTFSDSTSAVK.[E]	1xPhospho [S7(99.1)]	------*-----------	3	1	1	11	0	1982.86	18
P46821_S1818	PP	P46821	S1818	1		PP	4	2	3	0.0151235	3.45525	0.887024	-2.5531	0.976921	0.0303302	0.0034809	0.0267799	28.8134	31.3665	27.9113	28.7983	196024920	509594864	709593080	2059417664	3604625536	2641779840	278127160	271756800	207381988	516947796	432227748	451279372	P46821 [1811-1833]	P46821 1xPhospho [S1818(95)]	Microtubule-associated protein 1B [OS=Homo sapiens]	[K].TATCHSSSSPPIDAASAEPYGFR.[A]	1xCarbamidomethyl [C4];1xPhospho [S8(95)]	---*---*---------------	6	1	1	3	0	2489.04	23
P46821_S1819	PP	P46821	S1819	1		PP	4	2	3	0.0151235	3.45525	0.887024	-2.5531	0.976921	0.0303302	0.0034809	0.0267799	28.8134	31.3665	27.9113	28.7983	196024920	509594864	709593080	2059417664	3604625536	2641779840	278127160	271756800	207381988	516947796	432227748	451279372	P46821 [1811-1833]	P46821 1xPhospho [S1819(100)]	Microtubule-associated protein 1B [OS=Homo sapiens]	[K].TATCHSSSSPPIDAASAEPYGFR.[A]	1xCarbamidomethyl [C4];1xPhospho [S9(96.1)]	---*----*--------------	6	1	1	10	0	2489.04	23
P46821_S2072	PP	P46821	S2072	1		PP	4	3	1	0.574252	4.47015	1.42284	-2.47306	0.324127	0.0410322	0.241154	0.0556442	25.939	28.412	23.9419	25.3647		71312196	57345468	227882515	363150375	480465232		7.02576e+06	25203500	68424094	47755090	13437221	P46821 [2051-2077]	P46821 1xPhospho [S2072(98.5)]	Microtubule-associated protein 1B [OS=Homo sapiens]	[R].TPQASTYSYETSDLCYTAEKKSPSEAR.[Q]	1xCarbamidomethyl [C15];1xPhospho [S22(97.9)]	--------------*------*-----	2	1	1	19	2	3150.36	27
P46821_S541	PP	P46821	S541	1		PP	4	4	0	2.75715	2.80171	-2.15235	-2.19691	NA	0.0884156	NA	0.0905718	25.3539	27.5508	24.7491	22.5967	3.9355e+06	62830624	61878324	9.39327e+07	276394706	219502720	21663362	3.26691e+07	30259247			6342843	P46821 [537-555]	P46821 1xPhospho [S541(100)]	Microtubule-associated protein 1B [OS=Homo sapiens]	[K].QRADSRESLKPAAKPLPSK.[S]	1xPhospho [S5(100)]	----*--------------	2	1	1	20	2	2159.13	19
P46821_S544	PP	P46821	S544	1		PP	4	2	2	-0.110012	2.8052	0.12361	-2.7916	0.778904	0.00448982	0.551103	0.00175111	25.8701	28.6617	25.8565	25.9801	38025236	56611164	89350144	367461376	439287840	467168640	75552096	53463944	53244512	64336884	62141840	72086368	P46821 [539-555]	P46821 1xPhospho [S544(99.1)]	Microtubule-associated protein 1B [OS=Homo sapiens]	[R].ADSRESLKPAAKPLPSK.[S]	1xPhospho [S6(99.1)]	-----*-----------	3	1	1	4	1	1874.97	17
P46821_T1067	PP	P46821	T1067	1		PP	4	4	1	-1.02191	5.80727	3.25831	-3.57087	0.0966696	0.0766096	0.004739	0.0849434	24.763	28.3338	22.5266	25.7849	9395559	29122973	4.68937e+07	143071797	429161213	4.4275e+08	6639905	2871921	8613948	6.11842e+07	6.41244e+07	4.81304e+07	P46821 [1052-1070]	P46821 1xPhospho [T1067(98.4)]	Microtubule-associated protein 1B [OS=Homo sapiens]	[K].AAEAGGAEEQYGFLTTPTK.[Q]	1xPhospho [T16(97.1)]	---------------*---	2	1	1	26	0	2020.89	19
P46821_T1282	PP	P46821	T1282	1		PP	3	3	1	-10	3.18167	0.222743	-10	NA	0.0301398	0.779261	NA		25.1301	21.9484	22.1712				26247568	48498496	35416528	2.11979e+06	2.58242e+06	7.43882e+06	6.07403e+06	6.31502e+06	1.77894e+06	P46821 [1276-1287]	P46821 1xPhospho [T1282(100)]	Microtubule-associated protein 1B [OS=Homo sapiens]	[R].SVNFSLTPNEIK.[V]	1xPhospho [T7(100)]	------*-----	1	1	1	3	0	1428.68	12
P46821_T1811	PP	P46821	T1811	1		PP	4	2	0	0.344915	3.96417	0.642722	-2.97653	0.75299	NA	NA	0.0767456	24.2444	27.2209	23.2567	23.8995		15259139	24488936	75737104	206167984	187375680		10022543		25736726		5559100	P46821 [1809-1833]	P46821 1xPhospho [T1811(97.5)]	Microtubule-associated protein 1B [OS=Homo sapiens]	[K].EKTATCHSSSSPPIDAASAEPYGFR.[A]	1xCarbamidomethyl [C6];1xPhospho [T3(97.5)]	--*--*-------------------	3	1	1	1	1	2746.18	25
P46821_T1813	PP	P46821	T1813	1		PP	4	2	0	0.344915	3.96417	0.642722	-2.97653	0.75299	NA	NA	0.0767456	24.2444	27.2209	23.2567	23.8995		15259139	24488936	75737104	206167984	187375680		10022543		25736726		5559100	P46821 [1809-1833]	P46821 1xPhospho [T1813(95.4)]	Microtubule-associated protein 1B [OS=Homo sapiens]	[K].EKTATCHSSSSPPIDAASAEPYGFR.[A]	1xCarbamidomethyl [C6];1xPhospho [T5(95.4)]	----**-------------------	3	1	1	1	1	2746.18	25
P46821_T1949	PP	P46821	T1949	1		PP	4	2	2	0.461746	3.34504	0.0943468	-2.78895	0.42889	0.0282076	0.87875	0.0309974	25.3554	28.1443	24.7993	24.8936		33830462	52023277	1.99844e+08	342755099	347437916	3.91465e+07	12340595	3.6102e+07	37951831	4.16374e+07	13919295	P46821 [1946-1962]	P46821 1xPhospho [T1949(100)]	Microtubule-associated protein 1B [OS=Homo sapiens]	[K].TTRTPEEGGYSYDISEK.[T]	1xPhospho [T4(97.5)]	---*-------------	2	1	1	8	1	2012.85	17
P46821_T2034	PP	P46821	T2034	1		PP	3	3	1	0.153316	10	10	-2.26297	0.791179	NA	NA	0.0152917	25.4247	27.6876		25.2713		32836642	57240864	161417234	235371412	251742392				57533058	36233667	27727297	P46821 [2031-2047]	P46821 1xPhospho [T2034(100)]	Microtubule-associated protein 1B [OS=Homo sapiens]	[K].TTRTPDTSTYCYETAEK.[I]	1xCarbamidomethyl [C11];1xPhospho [T4(98.7)]	---*------*------	2	1	1	5	1	2103.86	17
P46937_S109	PP	P46937	S109	1		PP	4	4	2	1.4889	-1.91832	-1.9867	1.42052	0.0283293	0.057399	0.0652996	0.0340602	26.2702	24.8497	26.768	24.7813	5.94001e+07	8.4079e+07	9.93178e+07	1.23823e+07	5.02638e+07	2.80572e+07	9.53898e+07	8.47142e+07	1.62738e+08	2.27322e+07	4.09443e+07	2.28279e+07	P46937 [107-124]	P46937 1xPhospho [S109(99)]	Transcriptional coactivator YAP1 [OS=Homo sapiens]	[R].QASTDAGTAGALTPQHVR.[A]	1xPhospho [S3(100)]	--*---------------	1	1	1	31	0	1860.86	18
P46937_S163	PP	P46937	S163	1		PP	4	2	1	0.962461	-2.38128	-2.90967	0.434078	0.487585	0.0560659	0.0484023	0.683131	21.1947	20.7606	23.1419	20.2322		1.25202e+06	3548209	1.28239e+06	1.73618e+06	2310887	10496309	5513836	11756271	589367	1.43633e+06	1.66938e+06	P46937 [162-181]	P46937 1xPhospho [S163(98.3)]	Transcriptional coactivator YAP1 [OS=Homo sapiens]	[R].QSSFEIPDDVPLPAGWEMAK.[T]	1xPhospho [S2(97.8)]	-*------------------	2	1	1	3	0	2297.02	20
P47712_S729	PP	P47712	S729	1		PP	4	4	1	4.31895	-5.94295	-8.51832	1.74359	NA	0.0299717	NA	0.100605	22.3519	20.6083	26.5513	18.033	3.54271e+06	4.66362e+06	7.85292e+06	1.56425e+06	1632891		1.13214e+08	6.4165e+07	117646832			268207	P47712 [726-736]	P47712 1xPhospho [S729(100)]	Cytosolic phospholipase A2 [OS=Homo sapiens]	[R].CSVSLSNVEAR.[R]	1xCarbamidomethyl [C1];1xPhospho [S4(100)]	*--*-------	3	1	1	6	0	1301.56	11
P47736_S441	PP	P47736	S441	1		PP	4	2	1	0.840741	-1.38203	-2.16229	0.0604836	0.492356	0.0459309	0.0635299	0.929424	22.5405	22.48	23.862	21.6998	6187604	4726456	7387403	1.16644e+06	9335740	7047877	17676134	10886072	17179442	6091804		720690	P47736 [439-450]	P47736 1xPhospho [S441(100)]	Rap1 GTPase-activating protein 1 [OS=Homo sapiens]	[R].SQSMDAMGLSNK.[K]	1xPhospho [S3(100)]	--*---------	1	1	1	7	0	1348.53	12
P47736_S499	PP	P47736	S499	1		PP	4	4	3	1.75932	-2.00663	-2.3536	1.41235	0.0279278	0.00316853	0.000965781	0.0539542	25.8829	24.4706	26.4772	24.1236	7.3193e+07	42053590	70387434	1.87603e+07	2.47647e+07	2.62178e+07	8.30772e+07	9.33782e+07	1.03801e+08	30534248	1.02764e+07	14023442	P47736 [497-512]	P47736 1xPhospho [S499(100)]	Rap1 GTPase-activating protein 1 [OS=Homo sapiens]	[R].RSSAIGIENIQEVQEK.[R]	1xPhospho [S3(100)]	--*-------------	3	1	1	18	1	1880.91	16
P48552_S807	PP	P48552	S807	1		PP	4	2	1	1.93539	2.37886	0.405087	-0.0383876	0.0101524	NA	NA	0.94064	24.779	24.8174	22.4385	22.8436	23298128	33510114	29555688	24432372	17289940	46970456			5.68406e+06	14090505	6170019	2.31942e+06	P48552 [791-815]	P48552 1xPhospho [S807(100)]	Nuclear receptor-interacting protein 1 [OS=Homo sapiens]	[R].SAPALPVSEDFKSEPVSPQDFSFSK.[N]	1xPhospho [S17(100)]	----------------*--------	1	1	1	5	1	2776.28	25
P48634_T609	PP	P48634	T609	1		PP	4	2	2	0.426348	-1.80143	-0.103226	2.12455	0.315311	0.0298117	0.824644	0.00223586	26.0275	23.903	25.7044	25.6012		71692128	65113144	8527237	22578684	15952756	41777396	51061918	71191216	5.45912e+07	26411118	71701712	P48634 [597-615]	P48634 1xPhospho [T609(99.1)]	Protein PRRC2A [OS=Homo sapiens]	[K].EGPEPPEEVPPPTTPPVPK.[V]	1xPhospho [T13(99.1)]	------------*------	3	1	1	2	0	2073.98	19
P48960_S831	PP	P48960	S831	1	Glyco	both	4	4	1	-3.55715	2.78793	3.28313	-3.06195	0.0517147	0.0737643	0.0412478	0.0837796	21.358	24.4199	21.632	24.9151	4.38229e+06	2.65963e+06	1.02126e+06	1.95728e+07	1.33503e+07	34412468	8.952e+06	389006	408754	41764297	35008697	1.81377e+07	P48960 [827-835]	P48960 1xPhospho [S831(100)]	Adhesion G protein-coupled receptor E5 [OS=Homo sapiens]	[R].ALRASESGI.[-]	1xPhospho [S5(100)]	----*----	2	1	1	9	1	983.456	9
P49023_S303	PP	P49023	S303	1		PP	4	3	1	0.703011	-3.33959	-1.99412	2.04848	0.151573	0.208071	0.265849	0.00373458	26.261	24.2125	27.5521	25.558		80395102	80439638	11967308	23023152	23329492	117327460	83741698	389312120	75369648	28939626	43889218	P49023 [298-317]	P49023 1xPhospho [S303(99.4)]	Paxillin [OS=Homo sapiens]	[R].DGGRSSPGGQDEGGFMAQGK.[T]	1xPhospho [S6(99.4)]	-----*--------------	3	1	1	3	1	2017.81	20
P49023_S321	PP	P49023	S321	1		PP	4	3	0	1.84062	-0.527162	-1.26467	1.10312	NA	0.614168	NA	0.19986	27.0762	25.9731	26.5003	25.2356	81372184	122733020	220390936	39597247	98861580	59148200	22109204	184714124	77946424	39506628			P49023 [318-347]	P49023 1xPhospho [S321(96.4)]	Paxillin [OS=Homo sapiens]	[K].TGSSSPPGGPPKPGSQLDSMLGSLQSDLNK.[L]	1xOxidation [M20];1xPhospho [S4(92.1)]	---*---------------*----------	4	1	1	5	0	3035.4	30
P49023_S322	PP	P49023	S322	1		PP	4	2	0	0.424572	-1.10203	-2.4961	-0.969501	0.590553	0.173785	0.0871986	0.156815	24.21	25.1795	26.2815	23.7854		26014136	12796623	50158996	25900518	37937180	95156720	39107776	110436264	20246616	14379537	8748339	P49023 [318-347]	P49023 1xPhospho [S322(98.3)]	Paxillin [OS=Homo sapiens]	[K].TGSSSPPGGPPKPGSQLDSMLGSLQSDLNK.[L]	1xDeamidated [Q16];1xPhospho [S5(98.3)]	----*----------*--------------	13	1	1	1	0	3020.39	30
P49023_S84	PP	P49023	S84	1		PP	4	3	2	1.79906	-1.07736	-2.44603	0.430391	0.0122667	0.0630403	0.0195172	0.346567	27.157	26.7266	27.8039	25.3579	164051552	136841440	148040096	66145312	94877464	172112912	293592128	169084336	240296336	43943288	71713536	13349557	P49023 [76-93]	P49023 1xPhospho [S84(97.9)]	Paxillin [OS=Homo sapiens]	[R].FIHQQPQSSSPVYGSSAK.[T]	1xPhospho [S9(97.9)]	--------*---------	4	1	1	1	0	2027.92	18
P49023_S85	PP	P49023	S85	1		PP	4	3	2	1.57107	-1.26305	-2.24751	0.586614	0.0862235	0.0296872	0.0227221	0.308096	28.434	27.8474	29.1105	26.8629	216103053	3.89393e+08	4.82459e+08	1.58317e+08	1.89724e+08	3.76434e+08	6.09965e+08	4.36309e+08	6.92487e+08	1.1669e+08	1.49992e+08	9.94788e+07	P49023 [76-93]	P49023 1xPhospho [S85(100)]	Paxillin [OS=Homo sapiens]	[R].FIHQQPQSSSPVYGSSAK.[T]	1xPhospho [S10(96.8)]	---------*--------	4	1	1	52	0	2027.92	18
P49023_Y88	PP	P49023	Y88	1		PP	2	3	1	2.50771	0	10	10	0.0423741	NA	NA	NA	21.7917			19.284	3.39422e+06	4859062	2638248							721974	554766		P49023 [76-93]	P49023 1xPhospho [Y88(97.2)]	Paxillin [OS=Homo sapiens]	[R].FIHQQPQSSSPVYGSSAK.[T]	1xPhospho [Y13(97.2)]	------------*-----	4	1	1	1	0	2027.92	18
P49116_T39	PP	P49116	T39	1		PP	4	2	1	1.8557	1.08005	-0.376836	0.398814	0.0363208	0.32141	0.798197	0.335899	21.3047	20.9058	19.8258	19.449	2.57061e+06	3.36895e+06	1.83119e+06	2372072	1.25619e+06	2.2657e+06		282911	1.5757e+06	1.09534e+06	518886	532820	P49116 [35-48]	P49116 1xPhospho [T39]	Nuclear receptor subfamily 2 group C member 2 [OS=Homo sapiens]	[K].IQIVTAVDASGSPK.[Q]	1xPhospho [T5]	----*---------	2	1	1	1	0	1465.73	14
P49327_T2204	PP	P49327	T2204	1		PP	4	2	0	3.83029	-0.52855	0.0592042	4.41804	0.295951	0.737461	0.953673	0.288587	22.0192	17.6012	18.1297	18.1889	6.2413e+06		2.25972e+06		16820	380836	152912		420698	549902	247594	98962.8	P49327 [2194-2206]	P49327 1xPhospho [T2204(100)]	Fatty acid synthase [OS=Homo sapiens]	[K].ADEASELACPTPK.[E]	1xCarbamidomethyl [C9];1xPhospho [T11(100)]	--------*-*--	1	1	1	1	0	1468.6	13
P49407_S412	PP	P49407	S412	1		PP	4	1	1	0.462239	-1.09036	-0.712877	0.839722	0.789228	0.040301	0.366997	0.67308	25.7317	24.892	25.9823	25.2695		12118955	99322351		28570120	33697840	70953320	61632092		57928996		22961638	P49407 [398-418]	P49407 1xPhospho [S412(100)]	Beta-arrestin-1 [OS=Homo sapiens]	[K].GMKDDKEEEEDGTGSPQLNNR.[-]	1xPhospho [S15(100)]	--------------*------	1	1	1	4	2	2428.99	21
P49585_S233	PP	P49585	S233	1		PP	3	4	1	-1.6317	10	10	-2.51429	0.0110743	NA	NA	0.0705389	21.0594	23.5737		22.6911		1.87683e+06	2.49368e+06	6657867	14932010	15864317				7.9481e+06	6.71584e+06	5.6509e+06	P49585 [229-238]	P49585 1xPhospho [S233(100)]	Choline-phosphate cytidylyltransferase A [OS=Homo sapiens]	[K].ELNVSFINEK.[KR]	1xPhospho [S5(100)]	----*-----	1	1	2	6	0	1272.59	10
P49750_S829	PP	P49750	S829	1		PP	4	2	1	1.25343	-0.870107	-2.18193	-0.0583915	0.103626	0.175184	0.0322895	0.927317	24.394	24.4524	25.3225	23.1405	25816520	1.54297e+07	2.48897e+07	9.34923e+06	2.10796e+07	38438750	42706794	2.8001e+07	55168315	9.73362e+06	1.73816e+07	625409	P49750 [815-831]	P49750 1xPhospho [S829(98.7)]	YLP motif-containing protein 1 [OS=Homo sapiens]	[R].GPASQFYITPSTSLSPR.[Q]	1xPhospho [S15(98.7)]	--------------*--	2	1	1	3	0	1888.88	17
P49756_S677	PP	P49756	S677	1		PP	4	2	1	0.37838	-1.32469	-0.00205906	1.70101	0.328024	0.387209	0.998165	0.0394529	26.1248	24.4237	25.7484	25.7464	99318672	58469598	6.17223e+07	10033235	39485161	17996698	108631230	58337028	2.14265e+06	46653268	63604082	58612368	P49756 [672-686]	P49756 1xPhospho [S677(100)]	RNA-binding protein 25 [OS=Homo sapiens]	[K].LGASNSPGQPNSVKR.[K]	1xDeamidated [N11];1xPhospho [S6(100)]	-----*----*----	3	1	1	19	1	1592.74	15
P49757_S634	PP	P49757	S634	1		PP	4	1	1	-0.464892	-1.1538	-0.821481	-0.132577	0.312746	0.0757763	0.0257844	0.857728	24.4728	24.6053	25.7591	24.9377	18983320	16910888	33954624	11037489	20421758	45112564	58884525	48922066	62564596	37240834	37977676	21187829	P49757 [631-645]	P49757 1xPhospho [S634(100)]	Protein numb homolog [OS=Homo sapiens]	[R].TNPSPTNPFSSDLQK.[T]	1xPhospho [S4(98.5)]	---*-----------	1	1	1	13	0	1712.75	15
P49761_S283	PP	P49761	S283	1	Kinase	PP	4	2	1	1.70611	-0.371432	-1.53003	0.547513	0.101753	0.397608	0.0247895	0.372915	24.5496	24.0021	24.3735	22.8435	36599612	16351616	2.07192e+07	10827282	25753373	13824569	23363332		20107352	5932195	9120435		P49761 [280-295]	P49761 1xPhospho [S283(98.9)]	Dual specificity protein kinase CLK3 [OS=Homo sapiens]	[R].SSRSVEDDKEGHLVCR.[I]	1xCarbamidomethyl [C15];1xPhospho [S4(98.9)]	---*----------*-	1	1	1	8	2	1953.85	16
P49790_S209	PP	P49790	S209	1	Glyco	PP	4	2	1	-1.92594	-0.763495	-0.902154	-2.0646	0.0132562	0.328489	0.155898	0.265207	22.2322	24.2968	25.0603	24.1582	1.448e+06	3.62621e+06	9.7064e+06	3.82363e+06	18600238	39405923	46328445	20786929	37846787	19207062	21776921	15179925	P49790 [201-214]	P49790 1xPhospho [S209(100)]	Nuclear pore complex protein Nup153 [OS=Homo sapiens]	[K].NTSLPPLWSPEAER.[S]	1xPhospho [S9(100)]	--------*-----	2	1	1	8	0	1676.77	14
P49790_S334	PP	P49790	S334	1	Glyco	PP	4	4	3	1.6663	-1.54141	-2.0109	1.19681	0.0143149	0.0550983	0.0419509	0.0207361	24.2346	23.0378	24.5792	22.5683	19412092	16096503	23712644	10713419	6.80252e+06	8318708	25728906	32238876	17231248	7.37226e+06	5.06658e+06		P49790 [328-342]	P49790 1xPhospho [S334(100)]	Nuclear pore complex protein Nup153 [OS=Homo sapiens]	[R].IPSIVSSPLNSPLDR.[S]	1xPhospho [S7(100)]	------*--------	2	1	1	5	0	1674.85	15
P49790_S516	PP	P49790	S516	1	Glyco	PP	4	2	0	0.0299389	-0.383374	-1.89978	-1.48647	0.969524	0.600145	0.066268	0.27701	24.4371	25.9236	26.307	24.4072	17134730	17173366	33835816	18706376	57734168	114500296	90014320	47046284	112000576	22335002	39231712	5.17764e+06	P49790 [512-526]	P49790 1xPhospho [S516(100)]	Nuclear pore complex protein Nup153 [OS=Homo sapiens]	[K].VQMTSPSSTGSPMFK.[F]	1xPhospho [S5(100)]	----*----------	4	1	1	5	0	1664.71	15
P49790_S633	PP	P49790	S633	1	Glyco	PP	4	3	1	1.73459	-1.11889	-2.22986	0.623624	0.358949	0.0876868	0.000279629	0.578256	24.6711	24.0475	25.1663	22.9365		38685092	14742415	10333294	10727471	30954006	34143768	40172804	38649144	7.41078e+06	5.55176e+06	11119383	P49790 [622-657]	P49790 1xPhospho [S633(94.6)]	Nuclear pore complex protein Nup153 [OS=Homo sapiens]	[K].IDSVAAQPTATSPVVYTRPAISSFSSSGIGFGESLK.[A]	1xPhospho [S12(94.6)]	-----------*------------------------	3	1	1	1	0	3707.82	36
P49790_S687	PP	P49790	S687	1	Glyco	PP	4	2	1	0.319042	0.0226057	-1.40681	-1.11037	0.470777	0.954614	0.0237878	0.126622	25.4699	26.5803	26.5577	25.1509	4.33418e+07	3.02693e+07	6.58132e+07	57856935	1.35647e+08	107514459	87559851	88591306	120187807	37201561	32805768	41755568	P49790 [678-689]	P49790 1xPhospho [S687(100)]	Nuclear pore complex protein Nup153 [OS=Homo sapiens]	[K].CIACQAAKLSPR.[D]	2xCarbamidomethyl [C1; C4];1xPhospho [S10(100)]	*--*-----*--	1	1	1	22	1	1454.66	12
P49792_S1509	PP	P49792	S1509	1		both	4	2	2	-0.874215	3.55593	0.58823	-3.84191	0.441634	0.000108881	0.553414	8.18182e-05	23.901	27.7429	24.187	24.7752		1.15114e+07	1.98174e+07	225438588	233777180	214638988	1.52324e+07	23621612	1.84421e+07	39687864	44685395	1.76572e+06	P49792 [1507-1522]	P49792 1xPhospho [S1509(100)]	E3 SUMO-protein ligase RanBP2 [OS=Homo sapiens]	[R].KQSLPATSIPTPASFK.[F]	1xPhospho [S3(99.8)]	--*-------------	1	1	1	7	1	1752.89	16
P49792_S1869	PP	P49792	S1869	1		both	4	4	2	3.26255	-1.16423	-2.16139	2.26539	0.0177976	0.106249	0.0640456	0.00616599	24.8968	22.6314	23.7957	21.6343		29981798	32494934	5.07662e+06	7918116		17837032	17403230	8444253	3.79754e+06	3.43844e+06	2.52928e+06	P49792 [1861-1883]	P49792 1xPhospho [S1869(98.9)]	E3 SUMO-protein ligase RanBP2 [OS=Homo sapiens]	[K].FGHVDQENSPSFMFQGSSNTEFK.[S]	1xPhospho [S9(98.9)]	--------*--------------	2	1	1	4	0	2700.11	23
P49792_S955	PP	P49792	S955	1		both	4	4	2	2.77602	-2.85121	-1.6318	3.99544	0.0619521	0.0294097	0.0470123	0.0526401	25.0852	21.0898	23.941	22.3092	20959656	36821464	49008737	800827	1.85067e+06	4.04402e+06	1.83172e+07	1.04593e+07	19538719	7.15288e+06	5.17689e+06	3260845	P49792 [946-957]	P49792 1xPhospho [S955(100)]	E3 SUMO-protein ligase RanBP2 [OS=Homo sapiens]	[R].FESPATGILSPR.[G]	1xPhospho [S10(100)]	---------*--	2	1	1	15	0	1354.64	12
P49796_S917	PP	P49796	S917	1		PP	4	2	1	0.457543	-1.6201	-0.429902	1.64774	0.254506	0.019143	0.263604	0.0792794	24.5128	22.865	24.4851	24.0552		26330918	21543798		8200669	7078072	21354257	28382725	20712281	20628920	14234655		P49796 [915-932]	P49796 1xPhospho [S917(98.7)]	Regulator of G-protein signaling 3 [OS=Homo sapiens]	[K].RSSMIETGQGAEGGLSLR.[V]	1xPhospho [S3(100)]	--*---------------	2	1	1	4	1	1928.89	18
P49796_S943	PP	P49796	S943	1		PP	4	2	1	-1.02907	-1.73057	-0.459849	0.241654	0.0930861	0.0239508	0.226971	0.6575	23.6527	23.4111	25.1416	24.6818		10543724	15832397		8234120	14074145	38863264	27306384	44878560	30576426	32861746	17300804	P49796 [941-952]	P49796 1xPhospho [S943(100)]	Regulator of G-protein signaling 3 [OS=Homo sapiens]	[R].THSEGSLLQEPR.[G]	1xPhospho [S3(100)]	--*---------	1	1	1	6	0	1433.64	12
P49841_S9	PP	P49841	S9	1	Kinase	PP	4	2	2	0.943123	-1.77504	-2.03025	0.687908	0.429552	0.00349005	0.00356158	0.527129	26.1389	25.451	27.226	25.1958	2.84435e+06	9.87945e+07	1.20037e+08	19497366	5.90978e+07	59011035	178398216	1.36721e+08	155833725	4.98388e+07	3.43241e+07	31132156	P49841 [7-27]	P49841 1xPhospho [S9(100)]	Glycogen synthase kinase-3 beta [OS=Homo sapiens]	[R].TTSFAESCKPVQQPSAFGSMK.[V]	1xCarbamidomethyl [C8];1xPhospho [S3(99.9)]	--*----*-------------	3	1	1	33	0	2368.03	21
P49915_T318	PP	P49915	T318	1		both	4	2	1	0.157619	2.37908	1.59452	-0.626944	0.808871	0.0293374	0.188542	0.301581	24.4435	25.0704	22.6914	24.2859	39030056	1.00018e+07	19413664	24563399	37388156	43748160	2.32345e+06		11222448	19552712	21355035		P49915 [296-320]	P49915 1xPhospho [T318(100)]	GMP synthase [glutamine-hydrolyzing] [OS=Homo sapiens]	[K].VINAAHSFYNGTTTLPISDEDRTPR.[K]	1xDeamidated [N10];1xPhospho [T23(100)]	---------*------------*--	2	1	1	6	1	2856.32	25
P49916_S210	PP	P49916	S210	1		PP	4	1	0	-0.368483	-1.4127	-0.466997	0.577224	0.475653	0.117109	0.411845	0.395333	24.1518	23.5746	24.9873	24.5203	26279342	12486957	17149530	8051675	16933468		48622252	30598072	20558756	26906488	31855960	13424610	P49916 [202-213]	P49916 1xPhospho [S210(100)]	DNA ligase 3 [OS=Homo sapiens]	[K].LTTTGQVTSPVK.[G]	1xPhospho [S9(99.2)]	--------*---	2	1	1	10	0	1311.66	12
P49916_S242	PP	P49916	S242	1		PP	4	3	1	-0.0656627	-3.16657	-1.63313	1.46778	0.926908	0.0438974	0.0532535	0.067215	22.52	21.0522	24.2187	22.5856	7749995	3.83124e+06	6.46157e+06	1.75345e+06	2595327		22746804	11900178	23925144	5.98945e+06	10845668	2.04785e+06	P49916 [226-246]	P49916 1xPhospho [S242(97.8)]	DNA ligase 3 [OS=Homo sapiens]	[K].FSGFSAKPNNSGEAPSSPTPK.[R]	1xPhospho [S17(97.8)]	----------------*----	3	1	1	4	0	2186.98	21
P49916_T204	PP	P49916	T204	1		PP	4	2	0	-0.699055	-1.21908	-1.06909	-0.549063	0.466843	0.0545343	0.110596	0.497642	23.564	24.1131	25.3321	24.2631		14215260	10587555	7.90715e+06	15200551	31327110	36506616	42061044	48155636	33825580	22395494	4.1778e+06	P49916 [202-224]	P49916 1xPhospho [T204(90.2)]	DNA ligase 3 [OS=Homo sapiens]	[K].LTTTGQVTSPVKGASFVTSTNPR.[K]	1xDeamidated [Q6];1xPhospho [T3(90)]	--*--*-----------------	5	1	1	2	1	2430.19	23
P49916_T205	PP	P49916	T205	1		PP	4	3	2	0.446825	-1.80094	-1.20134	1.04642	0.384858	0.00767728	0.0365681	0.0707201	25.9189	24.8725	26.6734	25.4721	67715976	52363400	70241144	10625363	46513360	35008464	116247384	84908384	119928048	68984608	52962820	17682306	P49916 [202-224]	P49916 1xPhospho [T205(95.4)]	DNA ligase 3 [OS=Homo sapiens]	[K].LTTTGQVTSPVKGASFVTSTNPR.[K]	1xPhospho [T4(95.4)]	---*-------------------	5	1	1	1	1	2429.21	23
P49916_T209	PP	P49916	T209	1		PP	4	2	0	-0.699055	-1.21908	-1.06909	-0.549063	0.466843	0.0545343	0.110596	0.497642	23.564	24.1131	25.3321	24.2631		14215260	10587555	7.90715e+06	15200551	31327110	36506616	42061044	48155636	33825580	22395494	4.1778e+06	P49916 [202-224]	P49916 1xPhospho [T209(98.7)]	DNA ligase 3 [OS=Homo sapiens]	[K].LTTTGQVTSPVKGASFVTSTNPR.[K]	1xDeamidated [Q6];1xPhospho [T8(98.7)]	-----*-*---------------	5	1	1	4	1	2430.19	23
P50402_S173	PP	P50402	S173	1		PP	4	4	1	-3.23302	1.08733	2.18643	-2.13392	0.0572537	0.192132	0.0177799	0.0991784	25.1844	27.3183	26.231	28.4174		29038734	47219744	110744544	134250272	257061552	38081856	57865808	140336256	322596224	394412352		P50402 [158-174]	P50402 1xPhospho [S173(99.1)]	Emerin [OS=Homo sapiens]	[R].DSAYQSITHYRPVSASR.[S]	1xPhospho [S16(98.4)]	---------------*-	3	1	1	3	0	2017.91	17
P50402_S175	PP	P50402	S175	1		PP	4	4	1	-3.78329	2.46268	2.11859	-4.12738	NA	0.0149708	0.423863	NA	20.499	24.6264	22.1637	24.2823			1.48186e+06	31596018	23816636	22282532	5.30057e+06	4.09584e+06		5.55525e+06	51892832	3760635	P50402 [175-203]	P50402 1xPhospho [S175]	Emerin [OS=Homo sapiens]	[R].SSLDLSYYPTSSSTSFMSSSSSSSSWLTR.[R]	1xPhospho [S1]	*----------------------------	9	1	1	1	0	3205.36	29
P50402_S176	PP	P50402	S176	1		PP	4	4	1	-3.78329	2.46268	2.11859	-4.12738	NA	0.0149708	0.423863	NA	20.499	24.6264	22.1637	24.2823			1.48186e+06	31596018	23816636	22282532	5.30057e+06	4.09584e+06		5.55525e+06	51892832	3760635	P50402 [175-203]	P50402 1xPhospho [S176]	Emerin [OS=Homo sapiens]	[R].SSLDLSYYPTSSSTSFMSSSSSSSSWLTR.[R]	1xPhospho [S2]	-*---------------------------	9	1	1	1	0	3205.36	29
P50402_S49	PP	P50402	S49	1		PP	4	1	0	-0.904302	0.937947	1.78537	-0.0568803	0.284263	0.182165	0.139596	0.939042	27.7975	27.8544	26.9165	28.7018	4.42425e+07	2.8472e+08	3.70899e+08	1.27128e+08	2.90909e+08	309968109	1.24343e+08	1.16513e+08	1.39145e+08	5.91255e+08	540391207	1.78242e+08	P50402 [47-68]	P50402 1xPhospho [S49(98.9)]	Emerin [OS=Homo sapiens]	[R].RLSPPSSSAASSYSFSDLNSTR.[G]	1xPhospho [S3(96.1)]	--*-------------------	3	1	1	32	1	2397.07	22
P50402_Y182	PP	P50402	Y182	1		PP	4	4	1	-3.78329	2.46268	2.11859	-4.12738	NA	0.0149708	0.423863	NA	20.499	24.6264	22.1637	24.2823			1.48186e+06	31596018	23816636	22282532	5.30057e+06	4.09584e+06		5.55525e+06	51892832	3760635	P50402 [175-203]	P50402 1xPhospho [Y182]	Emerin [OS=Homo sapiens]	[R].SSLDLSYYPTSSSTSFMSSSSSSSSWLTR.[R]	1xPhospho [Y8]	-------*---------------------	9	1	1	1	0	3205.36	29
P50479_S112	PP	P50479	S112	1		PP	4	4	2	-2.33162	3.29884	4.44099	-1.18946	0.0287057	0.188378	0.0248126	0.344375	27.435	28.6245	25.3256	29.7666	112441212	1.90008e+08	2.41897e+08	1.75918e+08	2.77321e+08	7.88241e+08	2.1148e+07	4.6503e+07	5.85e+07	8.91359e+08	1.16881e+09	6.79909e+08	P50479 [102-117]	P50479 1xPhospho [S112(100)]	PDZ and LIM domain protein 4 [OS=Homo sapiens]	[R].IHIDPEIQDGSPTTSR.[R]	1xPhospho [S11(100)]	----------*-----	1	1	1	55	0	1845.84	16
P50548_S21	PP	P50548	S21	1		PP	4	3	0	2.91947	-1.23111	-3.73258	0.418009	0.0813986	0.199788	0.0944661	0.457377	25.2653	24.8473	26.0784	22.3459	21391422	40552108	59045984	30363986	22801408	37390036	113138208	40390848	59048252	7676589	6.05644e+06	2.25884e+06	P50548 [3-25]	P50548 1xPhospho [S21(98.9)]	ETS domain-containing transcription factor ERF [OS=Homo sapiens]	[K].TPADTGFAFPDWAYKPESSPGSR.[Q]	1xPhospho [S19(97)]	------------------*----	4	1	1	4	0	2564.11	23
P51116_S601;S603	PP	P51116	S601;S603	2		PP	4	3	1	-1.68714	0.710909	1.21418	-1.18386	0.0426313	0.328957	0.112764	0.113957	24.6323	25.8162	25.1053	26.3194	2.81812e+06	2.85639e+07	4.66343e+07	65381190	5.58158e+07	5.60439e+07	64142145	41592952	2.54756e+06	8.15727e+07	1.10351e+08	5.93027e+07	P51116 [598-617]	P51116 2xPhospho [S601(100); S603(100)]	Fragile X mental retardation syndrome-related protein 2 [OS=Homo sapiens]	[R].TDGSISGDRQPVTVADYISR.[A]	2xPhospho [S4(100); S6(100)]	---*-*--------------	2	1	1	31	1	2296.98	20
P51397_S51	PP	P51397	S51	1		PP	4	2	0	-0.113378	0.446923	-1.08371	-1.64401	NA	0.691478	NA	0.36097	21.9691	23.6131	23.1662	22.0825		1.69164e+06	6519274	4.93229e+06	5.98431e+06	27576138	10468112	6390959	11379427	4.44111e+06			P51397 [38-65]	P51397 1xPhospho [S51(99.9)]	Death-associated protein 1 [OS=Homo sapiens]	[K].EEKDKDDQEWESPSPPKPTVFISGVIAR.[G]	1xPhospho [S14(99.8)]	-------------*--------------	1	1	1	5	2	3264.55	28
P51532_S323	PP	P51532	S323	1		PP	4	4	0	1.25947	-2.37841	-1.40162	2.23626	0.459443	0.251756	0.274166	0.378369	26.0949	23.8586	26.237	24.8354	33508044	109830944			15642496	14779166	52415352		105766208	58977284	23192424	7638484	P51532 [302-348]	P51532 1xPhospho [S323(84.7)]	Transcription activator BRG1 [OS=Homo sapiens]	[K].LIPPQPTGRPSPAPPAVPPAASPVMPPQTQSPGQPAQPAPMVPLHQK.[Q]	3xDeamidated [Q28; Q30; Q34];1xPhospho [S22(84.7)]	---------------------*-----*-*---*-------------	5	1	1	2	0	4843.44	47
P51532_T308	PP	P51532	T308	1		PP	4	4	0	1.25947	-2.37841	-1.40162	2.23626	0.459443	0.251756	0.274166	0.378369	26.0949	23.8586	26.237	24.8354	33508044	109830944			15642496	14779166	52415352		105766208	58977284	23192424	7638484	P51532 [302-348]	P51532 1xPhospho [T308(89)]	Transcription activator BRG1 [OS=Homo sapiens]	[K].LIPPQPTGRPSPAPPAVPPAASPVMPPQTQSPGQPAQPAPMVPLHQK.[Q]	3xDeamidated [Q28; Q30; Q34];1xPhospho [T7(89)]	------*--------------------*-*---*-------------	5	1	1	1	0	4843.44	47
P51532_T330	PP	P51532	T330	1		PP	4	4	0	2.56113	-2.15422	-2.23865	2.4767	0.119709	NA	NA	0.0886774	26.5249	24.0482	26.2024	23.9637	77471240	115641732		3.39398e+06		31299616		77215544		9804500	22917114		P51532 [302-348]	P51532 1xPhospho [T330(96)]	Transcription activator BRG1 [OS=Homo sapiens]	[K].LIPPQPTGRPSPAPPAVPPAASPVMPPQTQSPGQPAQPAPMVPLHQK.[Q]	2xDeamidated [Q5; Q28];1xPhospho [T29(90.2)]	----*----------------------**------------------	8	1	1	2	0	4842.45	47
P51812_S369	PP	P51812	S369	1	Kinase	PP	4	2	0	-2.00176	-0.781356	1.79786	0.577461	NA	0.539199	NA	0.579184	25.6564	25.0789	25.8603	27.6582	64057300	46729956	47872476		12832218	58050820	34775972	87053936			211803808		P51812 [365-383]	P51812 1xPhospho [S369(100)]	Ribosomal protein S6 kinase alpha-3 [OS=Homo sapiens]	[K].TPKDSPGIPPSANAHQLFR.[G]	1xDeamidated [N13];1xPhospho [S5(100)]	----*-------*------	3	1	1	4	1	2114.01	19
P51812_T365	PP	P51812	T365	1	Kinase	PP	4	2	0	-2.00176	-0.781356	1.79786	0.577461	NA	0.539199	NA	0.579184	25.6564	25.0789	25.8603	27.6582	64057300	46729956	47872476		12832218	58050820	34775972	87053936			211803808		P51812 [365-383]	P51812 1xPhospho [T365(100)]	Ribosomal protein S6 kinase alpha-3 [OS=Homo sapiens]	[K].TPKDSPGIPPSANAHQLFR.[G]	1xDeamidated [N13];1xPhospho [T1(98.5)]	*-----------*------	3	1	1	4	1	2114.01	19
P51858_S133	PP	P51858	S133	1		PP	4	2	1	1.63931	-0.439817	0.56869	2.64782	0.0117474	0.19445	0.347362	0.0580855	26.3398	23.692	24.1318	24.7005		78314256	91553424	13163157	13941184		14120148	22885404	18142236	41168512	16663985	23961382	P51858 [127-148]	P51858 1xPhospho [S133(98.5)]	Hepatoma-derived growth factor [OS=Homo sapiens]	[K].GNAEGSSDEEGKLVIDEPAKEK.[N]	1xPhospho [S7(98.5)]	------*---------------	2	1	1	1	2	2382.07	22
P51948_S279	PP	P51948	S279	1		PP	4	3	1	1.14835	-1.3093	-1.99044	0.467208	0.0520464	0.0689056	0.0300743	0.494099	25.1387	24.6715	25.9808	23.9903		32753924	41126954	8358443	2.23452e+07	49460436	53062456	59122822	86478398	23474592	14467660	1.20538e+07	P51948 [277-295]	P51948 1xPhospho [S279(100)]	CDK-activating kinase assembly factor MAT1 [OS=Homo sapiens]	[R].AASPQDLAGGYTSSLACHR.[A]	1xCarbamidomethyl [C17];1xPhospho [S3(100)]	--*-------------*--	2	1	1	15	0	2041.88	19
P51991_S14	PP	P51991	S14	1		PP	4	2	1	1.76701	0.562806	-1.49746	-0.293255	0.0648647	0.396776	0.0415999	0.624705	27.4764	27.7697	27.2069	25.7094	255478484	131323256	173400382	1.08184e+08	232888836	345400504	1.15313e+08	1.54339e+08	195079080	4.86387e+07	61092649		P51991 [1-18]	P51991 1xAcetyl [N-Term]; 1xPhospho [S14(100)]	Heterogeneous nuclear ribonucleoprotein A3 [OS=Homo sapiens]	[-].MEVKPPPGRPQPDSGRRR.[R]	1xAcetyl [N-Term];1xPhospho [S14(100)]	*------------*----	1	1	1	23	2	2182.07	18
P52272_S528	PP	P52272	S528	1		PP	4	3	1	2.17863	-2.43114	-4.03673	0.573041	0.223049	NA	0.010988	NA	25.0722	24.4992	26.9303	22.8936	3.75809e+06	4.77424e+07	54330912			23713228	145210946	100235304	138224324	2.42747e+06	1.13505e+07	9598615	P52272 [525-531]	P52272 1xPhospho [S528(100)]	Heterogeneous nuclear ribonucleoprotein M [OS=Homo sapiens]	[R].MGLSMER.[M]	1xPhospho [S4(100)]	---*---	1	1	1	10	0	903.346	7
P52272_S637	PP	P52272	S637	1		PP	4	4	2	2.22622	-2.93081	-3.16344	1.99359	0.247129	0.00171965	0.00166862	0.241167	23.9047	21.9111	24.8419	21.6785		10611400	20798452	2506970	5.38046e+06		27773876	32808658	29634484	3.77622e+06	2936644		P52272 [628-650]	P52272 1xPhospho [S637(100)]	Heterogeneous nuclear ribonucleoprotein M [OS=Homo sapiens]	[R].GNFGGSFAGSFGGAGGHAPGVAR.[K]	1xPhospho [S10(100)]	---------*-------------	2	1	1	7	0	2114.92	23
P52888_S16	PP	P52888	S16	1		PP	4	4	0	2.84993	-3.15376	-2.99904	3.00464	NA	NA	NA	NA	23.8551	20.8505	24.0042	21.0052		15174079		1.89066e+06			8580097		25072642		2.10469e+06		P52888 [1-25]	P52888 1xPhospho [S16(100)]	Thimet oligopeptidase [OS=Homo sapiens]	[-].MKPPAACAGDMADAASPCSVVNDLR.[W]	2xCarbamidomethyl [C7; C18];1xDeamidated [N22];1xPhospho [S16(100)]	------*--------*-*---*---	1	1	1	5	0	2685.12	25
P52926_S44	PP	P52926	S44	1		PP	4	3	0	2.17591	4.50556	0.553389	-1.77626	NA	NA	NA	0.157007	24.9743	26.7506	22.245	22.7984	25899890	18746494	54242909	48725242	177843100	112164148			4.9708e+06	7.29479e+06			P52926 [34-49]	P52926 1xPhospho [S44(100)]	High mobility group protein HMGI-C [OS=Homo sapiens]	[R].KQQQEPTGEPSPKRPR.[G]	1xPhospho [S11(98.3)]	----------*-----	1	1	1	10	2	1942.95	16
P52943_S115	PP	P52943	S115	1		PP	3	4	1	1.72208	-10	-3.77708	10	0.0123765	NA	0.0760658	NA	22.8522		24.9072	21.1301	9.37484e+06	6.626e+06	6713793				28957215	1.79477e+07	47484496	3.85406e+06	1.86918e+06	1.16185e+06	P52943 [113-128]	P52943 1xPhospho [S115(99)]	Cysteine-rich protein 2 [OS=Homo sapiens]	[R].ASSVTTFTGEPNTCPR.[C]	1xCarbamidomethyl [C14];1xDeamidated [N12];1xPhospho [S3(98.8)]	--*--------*-*--	3	1	1	6	0	1805.74	16
P52943_T125	PP	P52943	T125	1		PP	4	3	1	1.78748	0.0248056	-4.81197	-3.04929	0.00248329	0.98026	0.178808	0.189787	23.0538	26.1031	26.0783	21.2663	7.96548e+06	8459831	9.69695e+06	6.81515e+07	17992380	130097232	11506036	7.33053e+07	127743585		2.91453e+06	2.13014e+06	P52943 [113-128]	P52943 1xPhospho [T125(100)]	Cysteine-rich protein 2 [OS=Homo sapiens]	[R].ASSVTTFTGEPNTCPR.[C]	1xCarbamidomethyl [C14];1xPhospho [T13(100)]	------------**--	4	1	1	6	0	1804.76	16
P52948_S1023	PP	P52948	S1023	1		PP	4	4	2	1.59818	-1.39357	-1.93221	1.05954	0.163671	0.0274579	0.00533734	0.248772	25.9987	24.9392	26.3327	24.4005	26017198	75385168	99743376	14408994	28881594	53216216	74371056	92697480	86481504	30133804	30745936	5557185	P52948 [1020-1040]	P52948 1xPhospho [S1023(97)]	Nuclear pore complex protein Nup98-Nup96 [OS=Homo sapiens]	[K].ADTSQEICSPRLPISASHSSK.[T]	1xCarbamidomethyl [C8];1xPhospho [S4(97)]	---*---*-------------	2	1	1	1	1	2351.07	21
P52948_S1028	PP	P52948	S1028	1		PP	4	4	2	1.59818	-1.39357	-1.93221	1.05954	0.163671	0.0274579	0.00533734	0.248772	25.9987	24.9392	26.3327	24.4005	26017198	75385168	99743376	14408994	28881594	53216216	74371056	92697480	86481504	30133804	30745936	5557185	P52948 [1020-1040]	P52948 1xPhospho [S1028(100)]	Nuclear pore complex protein Nup98-Nup96 [OS=Homo sapiens]	[K].ADTSQEICSPRLPISASHSSK.[T]	1xCarbamidomethyl [C8];1xPhospho [S9(98.4)]	-------**------------	2	1	1	11	1	2351.07	21
P52948_S623	PP	P52948	S623	1		PP	4	1	1	-0.79007	-2.01557	-0.698151	0.527353	0.308486	0.00265373	0.176096	0.320665	25.0413	24.5139	26.5295	25.8314		32213304	36844136	19500052	12731163	39639608	108153504	93897176	88552768	95644872	33241266	50230724	P52948 [617-633]	P52948 1xPhospho [S623(100)]	Nuclear pore complex protein Nup98-Nup96 [OS=Homo sapiens]	[R].DSENLASPSEYPENGER.[F]	1xPhospho [S7(100)]	------*----------	2	1	1	17	0	1973.78	17
P53396_S455	PP	P53396	S455	1		PP	4	2	1	-0.383132	-2.14263	-1.10621	0.653287	0.580089	0.00389308	0.0569529	0.219907	29.9601	29.3069	31.4495	30.3433	6.07776e+08	1.29235e+09	1.23331e+09	4.57412e+08	7.05749e+08	829176342	3.12202e+09	2466536237	3208941662	1.96135e+09	1.67069e+09	4.54504e+08	P53396 [453-469]	P53396 1xPhospho [S455(100)]	ATP-citrate synthase [OS=Homo sapiens]	[R].TASFSESRADEVAPAKK.[A]	1xPhospho [S3(100)]	--*--------------	2	1	1	45	2	1873.87	17
P53396_S481	PP	P53396	S481	1		PP	4	3	2	1.525	-1.17076	-2.10431	0.59146	0.0145733	0.103865	0.0164779	0.40079	21.7944	21.203	22.3737	20.2694	3.5275e+06	3684351	3.70004e+06	1.68705e+06	877242	4.67762e+06	5.34288e+06	6.72342e+06	4237442	1.43823e+06	1.69459e+06	658827	P53396 [469-483]	P53396 1xPhospho [S481(100)]	ATP-citrate synthase [OS=Homo sapiens]	[K].KAKPAMPQDSVPSPR.[S]	1xOxidation [M6];1xPhospho [S13(100)]	-----*------*--	1	1	1	4	1	1704.81	15
P53420_S847	PP	P53420	S847	1	Glyco	PP	4	4	0	-1.95598	1.44686	2.00799	-1.39486	0.239958	0.24719	0.236502	0.253766	23.5722	24.967	23.5202	25.5282	11906092	6975909	18533676	7014107	47883520	43491732	15125221	6.46692e+06	14498884	70461432	69987640	4716399	P53420 [831-869]	P53420 1xPhospho [S847(100)]	Collagen alpha-4(IV) chain [OS=Homo sapiens]	[R].GAPGIPGQPGLPGYPGSPGAPGGKGQPGDVGPPGPAGMK.[G]	1xDeamidated [Q8];1xPhospho [S17(100)]	-------*--------*----------------------	3	1	1	1	1	3512.67	39
P53621_S173	PP	P53621	S173	1		PP	4	2	2	1.70646	-0.516189	-0.714633	1.50802	0.0208388	0.331712	0.105544	0.019042	27.6207	26.1126	26.6288	25.9142	182125792	178278784	258706982	3.63987e+07	6.60599e+07	1.15217e+08	1.07051e+08	75314058	1.28949e+08	63380274	8.06227e+07	4.56994e+07	P53621 [171-182]	P53621 1xPhospho [S173(100)]	Coatomer subunit alpha [OS=Homo sapiens]	[K].NLSPGAVESDVR.[G]	1xPhospho [S3(100)]	--*---------	1	1	1	38	0	1323.59	12
P53667_S310	PP	P53667	S310	1	Kinase	PP	4	3	2	-4.31838	2.60347	6.05137	-0.870479	0.047793	0.189417	0.045105	0.296454	20.707	21.5775	18.974	25.0254	2.52327e+06	1.66095e+06	950791		2.30743e+06	3.95136e+06	630998	598835	314915	42411643	40647605	19388641	P53667 [302-315]	P53667 1xPhospho [S310(100)]	LIM domain kinase 1 [OS=Homo sapiens]	[R].SPGAGSLGSPASQR.[K]	1xPhospho [S9(98.1)]	--------*-----	1	1	1	5	0	1351.6	14
P53814_S792	PP	P53814	S792	1		PP	4	3	3	0.88382	-1.59521	-1.1743	1.30472	0.0876246	0.0112229	0.0275824	0.0342752	24.0033	22.6986	24.2938	23.1195	15954766	13396903	21094546	3.8075e+06	5474481	11138585	20822204	16724716	24151296	9882678	13091191	4.36448e+06	P53814 [790-802]	P53814 1xPhospho [S792(100)]	Smoothelin [OS=Homo sapiens]	[R].STSFGVPNANSIK.[Q]	1xPhospho [S3(100)]	--*----------	1	1	1	9	0	1401.64	13
P54253_S238	PP	P54253	S238	1		PP	4	3	1	0.742609	-1.6893	-1.25893	1.17298	0.380549	0.0383685	0.0518575	0.262091	26.3076	25.1346	26.8239	25.5649	27130584	92442972	129589732	31166661	4.04451e+07	38893252	100347260	1.02782e+08	153251007	55469930	50069800	43374544	P54253 [230-259]	P54253 1xPhospho [S238(100)]	Ataxin-1 [OS=Homo sapiens]	[R].APGLITPGSPPPAQQNQYVHISSSPQNTGR.[T]	1xPhospho [S9(100)]	--------*---------------------	4	1	1	25	0	3179.53	30
P54253_S88	PP	P54253	S88	1		PP	4	4	2	4.47717	-1.26271	-1.62035	4.11953	0.403628	0.045387	0.0390597	0.408746	28.616	24.4965	25.7592	24.1389	1159364887	32122724	42762381	1.78766e+07	2.43764e+07	28754128	57578306	4.18205e+07	70980049	19756850	2.10716e+07	1.45884e+07	P54253 [80-94]	P54253 1xPhospho [S88(100)]	Ataxin-1 [OS=Homo sapiens]	[K].ALSTGLDYSPPSAPR.[S]	1xPhospho [S9(100)]	--------*------	1	1	1	23	0	1611.74	15
P54253_Y247	PP	P54253	Y247	1		PP	4	2	1	0.970192	-1.29135	-0.650747	1.6108	0.0752616	0.101028	0.232584	0.0383861	26.2932	24.6824	25.9737	25.323		74346752	90112864	21689202	32157744		39308504	69931176	88451864	47761156	34783972	43374544	P54253 [230-259]	P54253 1xPhospho [Y247(93.1)]	Ataxin-1 [OS=Homo sapiens]	[R].APGLITPGSPPPAQQNQYVHISSSPQNTGR.[T]	1xPhospho [Y18(93.1)]	-----------------*------------	4	1	1	1	0	3179.53	30
P54760_T976	PP	P54760	T976	1	Kinase;Glyco	PP	3	3	1	-0.954986	-10	-2.50915	10	0.071245	NA	0.0359991	NA	22.8359		26.3	23.7908	5.67736e+06	7790827	8991182				100090616	55285600	92484384	15317394	17924516	10296944	P54760 [970-987]	P54760 1xPhospho [T976(100)]	Ephrin type-B receptor 4 [OS=Homo sapiens]	[K].SQAKPGTPGGTGGPAPQY.[-]	1xPhospho [T7(98.3)]	------*-----------	1	1	1	6	0	1750.78	18
P55196_S1107	PP	P55196	S1107	1		PP	4	2	0	-0.806881	-1.64435	-1.52477	-0.687303	0.366801	0.19888	0.208929	0.619305	23.578	24.2653	25.9097	24.3849		1.49238e+07	10120898	7848774	6419331	46224884	31322134	49987528	107795728	2.5416e+07	3.38039e+07	6500733	P55196 [1092-1112]	P55196 1xPhospho [S1107(100)]	Afadin [OS=Homo sapiens]	[K].QGAIYHGLATLLNQPSPMMQR.[I]	1xOxidation [M18];1xPhospho [S16(100)]	---------------*-*---	2	1	1	8	0	2422.14	21
P55196_S1126	PP	P55196	S1126	1		PP	3	3	1	-10	-0.0788948	-1.20261	-10	NA	NA	0.0461587	NA		23.6941	23.773	22.5704						13571743	17603186	11265763	14134826	5981312	6.10671e+06	6596566	P55196 [1126-1155]	P55196 1xPhospho [S1126]	Afadin [OS=Homo sapiens]	[K].SEGFELYNNSTQNGSPESPQLPWAEYSEPK.[K]	2xDeamidated [N9; N13];1xPhospho [S1]	*-------*---*-----------------	8	1	1	1	0	3467.45	30
P55196_S1143	PP	P55196	S1143	1		PP	4	4	0	-1.69612	-4.51827	-1.39091	1.43124	0.113041	NA	0.089135	NA	21.6688	20.2375	24.7558	23.3649		5.58132e+06	1.08651e+06		1.23626e+06		27330810	18593526	39065056	13421774	11071804	7914895	P55196 [1126-1155]	P55196 1xPhospho [S1143(100)]	Afadin [OS=Homo sapiens]	[K].SEGFELYNNSTQNGSPESPQLPWAEYSEPK.[K]	1xPhospho [S18(100)]	-----------------*------------	2	1	1	3	0	3465.48	30
P55196_S1173	PP	P55196	S1173	1		PP	4	2	1	-1.8744	-2.08062	0.39401	0.600224	0.0166114	0.213823	0.545848	0.202372	24.7927	24.1925	26.2731	26.6671		2.6548e+07	31579246	10098671	18791838	28625124	78614808	142343380	22325910	127826352	89804144	102054659	P55196 [1168-1186]	P55196 1xPhospho [S1173(98.8)]	Afadin [OS=Homo sapiens]	[R].ADHRSSPNVANQPPSPGGK.[S]	1xPhospho [S6(98.8)]	-----*-------------	2	1	1	8	1	1995.9	19
P55196_S1182	PP	P55196	S1182	1		PP	4	2	1	-2.09675	-1.2389	0.608217	-0.249636	0.0264289	0.382427	0.426353	0.758893	23.3963	23.646	24.8849	25.4931	1.49178e+07	6.13227e+06	1.20722e+07	7.07466e+06	7.99189e+06	2.43128e+07	5.72322e+07	33531257	2.17911e+06	56423483	5.22122e+07	33043501	P55196 [1172-1186]	P55196 1xPhospho [S1182(100)]	Afadin [OS=Homo sapiens]	[R].SSPNVANQPPSPGGK.[S]	1xPhospho [S11(100)]	----------*----	1	1	1	14	0	1516.68	15
P55196_S1199	PP	P55196	S1199	1		PP	4	3	0	1.76464	-1.40806	-2.25014	0.922561	NA	NA	NA	NA	25.5022	24.5797	25.9878	23.7376		47527160		25073980				66541528				13987235	P55196 [1197-1228]	P55196 1xPhospho [S1199(96.3)]	Afadin [OS=Homo sapiens]	[K].ITSVSTGNLCTEEQTPPPRPEAYPIPTQTYTR.[E]	1xCarbamidomethyl [C10];1xDeamidated [N8];1xPhospho [S3(96.3)]	--*----*-*----------------------	8	1	1	1	0	3685.71	32
P55196_S216	PP	P55196	S216	1		PP	4	4	2	1.25528	-2.03514	-1.68433	1.60609	0.191311	0.00426	0.00338947	0.154381	27.2665	25.6604	27.6955	26.0112	79143024	157033492	248156660	40378884	56433904	62284424	204290128	198170256	249617888	85646952	56976580	60268904	P55196 [214-223]	P55196 1xPhospho [S216(100)]	Afadin [OS=Homo sapiens]	[R].TISNPEVVMK.[R]	1xPhospho [S3(100)]	--*-------	1	1	1	12	0	1197.56	10
P55196_T1207	PP	P55196	T1207	1		PP	4	3	0	1.76464	-1.40806	-2.25014	0.922561	NA	NA	NA	NA	25.5022	24.5797	25.9878	23.7376		47527160		25073980				66541528				13987235	P55196 [1197-1228]	P55196 1xPhospho [T1207(91.2)]	Afadin [OS=Homo sapiens]	[K].ITSVSTGNLCTEEQTPPPRPEAYPIPTQTYTR.[E]	1xCarbamidomethyl [C10];1xDeamidated [Q14];1xPhospho [T11(91.2)]	---------**--*------------------	8	1	1	2	0	3685.71	32
P55196_T1211	PP	P55196	T1211	1		PP	4	2	2	0.873235	-2.49786	-0.211373	3.15973	0.131108	0.00737915	0.0538777	0.0279056	26.6981	23.5384	26.0362	25.8249		97461758	120286768	4760299	2.54502e+07	6338358	7.36611e+07	65889533	66895136	60944479	62747408	54618457	P55196 [1197-1228]	P55196 1xPhospho [T1211(100)]	Afadin [OS=Homo sapiens]	[K].ITSVSTGNLCTEEQTPPPRPEAYPIPTQTYTR.[E]	1xCarbamidomethyl [C10];1xPhospho [T15(100)]	---------*----*-----------------	5	1	1	8	0	3684.73	32
P55196_T1330	PP	P55196	T1330	1		PP	4	1	1	-0.31464	-1.2655	-0.431768	0.519092	0.695215	0.0341988	0.277983	0.615317	25.2436	24.7245	25.99	25.5582	5193237	41016724	7.29669e+07	13111509	41307432	28743992	7.3129e+07	60159304		63834704	57066220	27319516	P55196 [1328-1337]	P55196 1xPhospho [T1330(100)]	Afadin [OS=Homo sapiens]	[K].SVTPASTLTK.[S]	1xPhospho [T3(100)]	--*-------	1	1	1	8	0	1084.53	10
P55196_Y1132	PP	P55196	Y1132	1		PP	3	4	1	-1.86701	-10	-1.98073	10	NA	NA	0.012448	NA	19.7355		23.5833	21.6025			872942				11902786		13233367	3.84507e+06	2.52964e+06	3.17811e+06	P55196 [1126-1155]	P55196 1xPhospho [Y1132]	Afadin [OS=Homo sapiens]	[K].SEGFELYNNSTQNGSPESPQLPWAEYSEPK.[K]	1xDeamidated [N8];1xPhospho [Y7]	------**----------------------	23	1	1	1	0	3466.46	30
P55209_S69	PP	P55209	S69	1		PP	4	2	2	2.39099	0.750355	-1.03439	0.606242	0.394612	0.029823	0.0265427	0.693542	24.9257	24.3195	23.5692	22.5348	79598368	12104275	3.91085e+06	17685138	20587744	24536142	14193735	13538982	9604560	7167629	7001808	4059434	P55209 [56-72]	P55209 1xPhospho [S69(100)]	Nucleosome assembly protein 1-like 1 [OS=Homo sapiens]	[R].LDGLVETPTGYIESLPR.[V]	1xPhospho [S14(98.5)]	-------------*---	3	1	1	4	0	1939.94	17
P55209_T62	PP	P55209	T62	1		PP	4	1	1	0.517418	0.256129	-1.24934	-0.988054	0.327068	0.454793	0.0318043	0.0891054	25.832	26.82	26.5639	25.3146	42907127	6.35529e+07	7.27336e+07	8.77707e+07	1.09665e+08	1.57996e+08	1.01829e+08	8.74947e+07	1.08291e+08	3.99844e+07	6.53024e+07	1.99017e+07	P55209 [56-72]	P55209 1xPhospho [T62(100)]	Nucleosome assembly protein 1-like 1 [OS=Homo sapiens]	[R].LDGLVETPTGYIESLPR.[V]	1xPhospho [T7(97.9)]	------*----------	3	1	1	33	0	1939.94	17
P55317_S331	PP	P55317	S331	1		PP	3	4	1	-10	-3.23384	-6.8475	-10	NA	0.00070056	NA	NA		26.2569	29.4907	22.6432				4.93573e+07	121736974	69474196	677976070	765236341	819974902		6.55082e+06		P55317 [317-350]	P55317 1xPhospho [S331(100)]	Hepatocyte nuclear factor 3-alpha [OS=Homo sapiens]	[K].TGQLEGAPAPGPAASPQTLDHSGATATGGASELK.[T]	1xPhospho [S15(98.1)]	--------------*-------------------	2	1	1	18	0	3225.51	34
P55327_S156	PP	P55327	S156	1		PP	4	4	2	2.70526	-2.12522	-3.34422	1.48626	0.0202711	0.104322	0.00528131	0.236229	22.6888	21.2026	23.3278	19.9836	7.53266e+06	4.66546e+06	8.0855e+06	359154		4467489	12352614	8736780	10496435	1.41288e+06	1.54175e+06	155516	P55327 [150-163]	P55327 1xPhospho [S156(95.6)]	Tumor protein D52 [OS=Homo sapiens]	[K].ASAAFSSVGSVITK.[K]	1xPhospho [S7(95.6)]	------*-------	3	1	1	1	0	1404.68	14
P55327_S176	PP	P55327	S176	1		PP	4	4	0	1.71065	-4.89043	-3.51921	3.08188	NA	NA	NA	NA	25.1793	22.0974	26.9879	23.4687	2.56878e+06	39414404	72002432			4487361	8.48365e+07	9.5089e+07	219356666		11608378		P55327 [170-185]	P55327 1xPhospho [S176(100)]	Tumor protein D52 [OS=Homo sapiens]	[K].NSPTFKSFEEKVENLK.[S]	1xPhospho [S7(100)]	------*---------	1	1	1	8	2	1976.94	16
P55327_T162	PP	P55327	T162	1		PP	4	4	2	2.70526	-2.12522	-3.34422	1.48626	0.0202711	0.104322	0.00528131	0.236229	22.6888	21.2026	23.3278	19.9836	7.53266e+06	4.66546e+06	8.0855e+06	359154		4467489	12352614	8736780	10496435	1.41288e+06	1.54175e+06	155516	P55327 [150-163]	P55327 1xPhospho [T162(100)]	Tumor protein D52 [OS=Homo sapiens]	[K].ASAAFSSVGSVITK.[K]	1xPhospho [T13(96.4)]	------------*-	3	1	1	1	0	1404.68	14
P56524_S632	PP	P56524	S632	1		PP	4	2	1	0.670693	0.674377	-1.33086	-1.33455	0.193269	0.328257	0.0372099	0.17035	25.7563	27.0908	26.4165	25.0856	5.73081e+07	4.31169e+07	69610654	7.22911e+07	1.40093e+08	216439473	91361911	6.54826e+07	111857384	3.13207e+07	5.60088e+07	19487726	P56524 [630-651]	P56524 1xPhospho [S632(100)]	Histone deacetylase 4 [OS=Homo sapiens]	[R].AQSSPASATFPVSVQEPPTKPR.[F]	1xPhospho [S3(100)]	--*-------------------	2	1	1	40	0	2362.14	22
P56545_S428	PP	P56545	S428	1		PP	4	1	0	-0.744519	-1.08769	-0.323399	0.019768	0.590684	0.138377	0.716282	0.986687	28.497	28.4772	29.5649	29.2415	807525248	273766496	55227544	256759492	128970856	735322368	672550584	690772456	1019282112	966851344	302576492		P56545 [387-434]	P56545 1xPhospho [S428(97.6)]	C-terminal-binding protein 2 [OS=Homo sapiens]	[R].YPPGIVGVAPGGLPAAMEGIIPGGIPVTHNLPTVAHPSQAPSPNQPTK.[H]	1xPhospho [S42(96.4)]	-----------------------------------------*------	3	1	1	14	0	4782.45	48
P56945_T326	PP	P56945	T326	1		PP	4	2	1	1.99855	-0.801368	-0.98433	1.81559	0.151635	0.0182959	0.0914717	0.187674	24.3851	22.5695	23.3709	22.3865		26904864	16915070	6.09975e+06	4812296	7761019	9995890	10010377	12536279	5631001	8738123	2079843	P56945 [315-335]	P56945 1xPhospho [T326(98.1)]	Breast cancer anti-estrogen resistance protein 1 [OS=Homo sapiens]	[K].DVPDGPLLREETYDVPPAFAK.[A]	1xPhospho [T12(98.1)]	-----------*---------	1	1	1	3	1	2409.14	21
P56945_Y249	PP	P56945	Y249	1		PP	4	2	2	4.02382	-0.462684	-0.801811	3.68469	0.037381	0.521724	0.383456	0.0392739	26.0579	22.3732	22.8359	22.0341		63606824	76109472	3.18646e+06	7678932		7.48462e+06	6061664	8914164		6616190	1.97312e+06	P56945 [239-255]	P56945 1xPhospho [Y249(100)]	Breast cancer anti-estrogen resistance protein 1 [OS=Homo sapiens]	[R].HLLAPGPQDIYDVPPVR.[G]	1xPhospho [Y11(100)]	----------*------	1	1	1	7	0	1966.98	17
P56962_S289	PP	P56962	S289	1		PP	4	1	2	-0.674375	0.231887	-0.940482	-1.84674	0.040339	0.51235	0.162013	0.00077605	21.2218	23.0685	22.8366	21.8961	2.46786e+06	1.90024e+06	2.96876e+06		8672046	8921150	1.04512e+07	7.28144e+06	4.7388e+06	3.86576e+06	3.9402e+06		P56962 [286-300]	P56962 1xPhospho [S289(99)]	Syntaxin-17 [OS=Homo sapiens]	[K].LTSSCPDLPSQTDKK.[C]	1xCarbamidomethyl [C5];1xPhospho [S4(98.5)]	---**----------	1	1	1	5	1	1756.78	15
P57682_S108	PP	P57682	S108	1		PP	4	2	1	1.65825	-0.369751	-2.24275	-0.214747	0.241191	0.359089	0.00283036	0.769771	25.3661	25.5808	25.9506	23.7078	73846704	10889244	45002684	50578540	28717594	71265632	68286544	55087132	71171672	19827506	19203204	2.07337e+06	P57682 [107-133]	P57682 1xPhospho [S108(97.6)]	Krueppel-like factor 3 [OS=Homo sapiens]	[K].YSPPSPGVQPFGVPLSMPPVMAAALSR.[H]	1xPhospho [S2(97.6)]	-*-------------------------	3	1	1	1	0	2833.38	27
P57682_S111	PP	P57682	S111	1		PP	4	2	1	1.65825	-0.369751	-2.24275	-0.214747	0.241191	0.359089	0.00283036	0.769771	25.3661	25.5808	25.9506	23.7078	73846704	10889244	45002684	50578540	28717594	71265632	68286544	55087132	71171672	19827506	19203204	2.07337e+06	P57682 [107-133]	P57682 1xPhospho [S111(97)]	Krueppel-like factor 3 [OS=Homo sapiens]	[K].YSPPSPGVQPFGVPLSMPPVMAAALSR.[H]	1xPhospho [S5(97)]	----*----------------------	3	1	1	1	0	2833.38	27
P57740_S37	PP	P57740	S37	1		PP	4	3	1	-0.0335593	2.82685	-2.14911	-5.00952	0.966818	NA	0.0226988	NA	22.4307	27.4402	24.6133	22.4642	3716152	2.05199e+06	1.11917e+07			182102438	2.63318e+07	3.08246e+07	19839835	5.58619e+06	6.70423e+06	5.06856e+06	P57740 [32-48]	P57740 1xPhospho [S37(100)]	Nuclear pore complex protein Nup107 [OS=Homo sapiens]	[R].VLLQASQDENFGNTTPR.[N]	1xPhospho [S6(100)]	-----*-----------	2	1	1	7	0	1969.9	17
P57768_S56	PP	P57768	S56	1		PP	4	3	1	-2.57034	-3.81807	0.637555	1.88529	0.20229	0.0138581	0.508675	0.0849403	21.3432	19.458	23.276	23.9136	1.97645e+06	2.02703e+06	3977918	441529	998792		1.10525e+07	7.68636e+06	11733397	1.91412e+07	25989947	2.27431e+06	P57768 [54-74]	P57768 1xPhospho [S56(85.6)]	Sorting nexin-16 [OS=Homo sapiens]	[K].QTSVPDQMDNTSSVCSSPLIR.[T]	1xCarbamidomethyl [C15];1xPhospho [S3(85.6)]	--*-----------*------	4	1	1	2	0	2402.04	21
P60174_S21	PP	P60174	S21	1		PP	4	4	0	1.23525	2.98645	-2.04121	-3.79241	NA	0.521502	NA	NA	24.0912	27.8836	24.8972	22.856			17872185	1.58534e+07		479412320	25828792	9152027	58757600		7.59157e+06		P60174 [19-33]	P60174 1xPhospho [S21(100)]	Triosephosphate isomerase [OS=Homo sapiens]	[R].KQSLGELIGTLNAAK.[V]	2xDeamidated [Q2; N12];1xPhospho [S3(100)]	-**--------*---	1	1	1	6	1	1624.82	15
P60174_S212	PP	P60174	S212	1		PP	4	1	1	0.974435	-0.502242	-1.63279	-0.156117	0.0877463	0.296762	0.0262819	0.756133	24.5756	24.7317	25.2339	23.6011	2.20649e+07	20551712	3.23904e+07	12997570	3.34203e+07	3.71612e+07	4.64422e+07	2.75331e+07	4.44073e+07	1.55045e+07	1.78036e+07	4.86588e+06	P60174 [207-219]	P60174 1xPhospho [S212(100)]	Triosephosphate isomerase [OS=Homo sapiens]	[R].IIYGGSVTGATCK.[E]	1xCarbamidomethyl [C12];1xPhospho [S6(99.3)]	-----*-----*-	2	1	1	14	0	1406.64	13
P60174_S80	PP	P60174	S80	1		PP	4	4	2	1.96634	-1.14523	-1.53039	1.58119	0.0133988	NA	NA	0.0271229	24.9555	23.3743	24.5195	22.9891	37802764	23926638	35874468	9215016	12531549		24049714			7241850	13841197	3.89389e+06	P60174 [70-85]	P60174 1xPhospho [S80(100)]	Triosephosphate isomerase [OS=Homo sapiens]	[K].VTNGAFTGEISPGMIK.[D]	1xPhospho [S11(100)]	----------*-----	1	1	1	3	0	1701.79	16
P62070_S186	PP	P62070	S186	1		PP	4	1	1	-0.696035	-1.87096	-0.297764	0.87716	0.270117	0.000808915	0.437984	0.24279	25.4628	24.5856	26.4566	26.1588	21745331	50751680	6.62395e+07	15558142	30850786	29124522	97990981	8.93784e+07	88913650	93346526	92167468	39245616	P62070 [178-192]	P62070 1xPhospho [S186(100)]	Ras-related protein R-Ras2 [OS=Homo sapiens]	[K].FQEQECPPSPEPTRK.[E]	1xCarbamidomethyl [C6];1xPhospho [S9(100)]	-----*--*------	1	1	1	17	1	1909.82	15
P78310_S306	PP	P78310	S306	1	Glyco	both	2	3	1	2.11493	0	10	10	0.0394316	NA	NA	NA	26.24			24.1251		73097088	85417960							18481754	22152446	14257302	P78310 [293-315]	P78310 1xPhospho [S306(100)]	Coxsackievirus and adenovirus receptor [OS=Homo sapiens]	[R].SYIGSNHSSLGSMSPSNMEGYSK.[T]	1xPhospho [S14(100)]	-------------*---------	2	1	1	2	0	2500.02	23
P78310_S323	PP	P78310	S323	1	Glyco	both	4	3	1	2.58654	-1.7201	0.179288	4.48592	0.104024	0.00887508	0.413109	0.0820805	29.3529	24.867	26.5871	26.7664	314692112	1003906384	738347544	10953412	39823506	41019362	88156516	9.18808e+07	122393181	1.09605e+08	9.99543e+07	132890424	P78310 [316-339]	P78310 1xPhospho [S323(96.4)]	Coxsackievirus and adenovirus receptor [OS=Homo sapiens]	[K].TQYNQVPSEDFERTPQSPTLPPAK.[V]	1xPhospho [S8(96.8)]	-------*----------------	3	1	1	18	1	2810.3	24
P78310_S332	PP	P78310	S332	1	Glyco	both	4	4	3	2.286	-1.95504	1.0009	5.24194	0.022307	0.048948	0.0671578	0.0180955	28.2656	23.0237	24.9787	25.9796	4.09105e+08	2.73372e+08	2.85605e+08	2.31985e+06	1.14444e+07	1.18176e+07	4.50583e+07	3.2189e+07	2.19402e+07	6.59336e+07	8.44794e+07	4.80855e+07	P78310 [329-339]	P78310 1xPhospho [S332(100)]	Coxsackievirus and adenovirus receptor [OS=Homo sapiens]	[R].TPQSPTLPPAK.[V]	1xPhospho [S4(100)]	---*-------	2	1	1	64	0	1216.6	11
P78332_S1025	PP	P78332	S1025	1		PP	4	2	1	-0.820007	1.54396	2.04597	-0.317998	0.124722	0.241312	0.00290603	0.680096	20.7876	21.1056	19.5616	21.6076		2.11639e+06	1.50372e+06	3127341	440396	3.2015e+06	695206	494218	1.13203e+06	3263745	3.12724e+06		P78332 [1018-1028]	P78332 1xPhospho [S1025(100)]	RNA-binding protein 6 [OS=Homo sapiens]	[R].EKLQSFDSPER.[K]	1xPhospho [S8(100)]	-------*---	1	1	1	1	1	1415.62	11
P78344_T508	PP	P78344	T508	1		PP	4	4	0	1.65162	-2.8808	-3.27447	1.25795	NA	0.149764	0.141619	NA	24.8797	23.6218	26.5026	23.2281		30870298		17532198	6.68771e+06	14504249	25234649	146065296	113925512	12346899	7304071		P78344 [490-520]	P78344 1xPhospho [T508(96.6)]	Eukaryotic translation initiation factor 4 gamma 2 [OS=Homo sapiens]	[K].LQPQITMIPPSAQPPRTQTPPLGQTPQLGLK.[T]	1xPhospho [T19(96.6)]	------------------*------------	4	1	1	3	1	3413.8	31
P78346_S251	PP	P78346	S251	1		PP	4	2	1	-1.58522	0.206421	-0.0417379	-1.83337	0.0202115	0.74827	0.86451	0.171391	24.5147	26.3481	26.1416	26.0999	4621078	3.61599e+07	31127254	33727609	8.37923e+07	138738974	9.11893e+07	6.33881e+07	6.75184e+07	76131093	8.26641e+07	5.69673e+07	P78346 [247-263]	P78346 1xPhospho [S251(100)]	Ribonuclease P protein subunit p30 [OS=Homo sapiens]	[K].KPRPSEGDEDCLPASKK.[A]	1xCarbamidomethyl [C11];1xPhospho [S5(100)]	----*-----*------	1	1	1	30	1	1993.9	17
P78347_S214	PP	P78347	S214	1		PP	4	2	2	0.909018	-2.02858	-1.98234	0.955261	0.231707	0.0460292	0.0457531	0.161702	22.6442	21.6889	23.7175	21.7352	7859508	4.56666e+06	7.23907e+06	1.3965e+06	2.45631e+06	6.2895e+06	19131768	9568328	12680866	3.10254e+06	6.79861e+06	571513	P78347 [207-219]	P78347 1xPhospho [S214(100)]	General transcription factor II-I [OS=Homo sapiens]	[R].SILSPGGSCGPIK.[V]	1xCarbamidomethyl [C9];1xPhospho [S8(100)]	-------**----	2	1	1	4	0	1352.63	13
P78347_S674	PP	P78347	S674	1		PP	4	2	2	-0.283847	-1.52727	-1.43312	-0.189699	0.357035	0.0329728	0.00170042	0.778336	25.3092	25.4989	27.0262	25.593		4.13873e+07	4.17615e+07	2.80303e+07	30485088	83734509	144375644	136592472	129052140	49574584	37976135	64291836	P78347 [674-702]	P78347 1xPhospho [S674(98.8)]	General transcription factor II-I [OS=Homo sapiens]	[R].SPGSNSKVPEIEVTVEGPNNNNPQTSAVR.[T]	1xPhospho [S1(97.3)]	*----------------------------	2	1	1	11	1	3101.45	29
P78424_S20	PP	P78424	S20	1		PP	4	1	1	1.54761	0.44282	-0.341181	0.763608	0.0485542	0.437363	0.521082	0.168431	28.3363	27.5727	27.1298	26.7887	217745824	374175040	424773952	110110584	191309728	297434624	148436064	116287952	175850752	172507472	133048152	42231910	P78424 [1-30]	P78424 1xPhospho [S20(99.9)]	POU domain, class 6, transcription factor 2 [OS=Homo sapiens]	[-].MSALLQDPMIAGQVSKPLLSVRSEMNAELR.[G]	2xDeamidated [Q6; Q13];1xOxidation [M9];1xPhospho [S20(99.8)]	-----*--*---*------*----------	1	1	1	2	1	3382.65	30
P78524_S404	PP	P78524	S404	1		PP	4	1	1	0.0010672	-1.12066	-0.760183	0.36154	0.999056	0.030489	0.0611464	0.731668	25.6072	25.2456	26.3663	25.6061	104411720	9.56543e+06	39359368	25227494	37604633	5.65148e+07	101676452	65790348	92047989	42782132	61234034	4.9207e+07	P78524 [404-432]	P78524 1xPhospho [S404(99.9)]	DENN domain-containing protein 2B [OS=Homo sapiens]	[K].SKPSNGLPPSPTPAAPPPLPSTPAPPVTR.[R]	1xDeamidated [N5];1xPhospho [S1(99.8)]	*---*------------------------	4	1	1	21	0	2909.48	29
P80192_S547	PP	P80192	S547	1	Kinase	PP	4	3	1	0.498697	-3.21921	-2.06413	1.65378	0.32143	0.0566999	0.0661878	0.0159376	22.5865	20.9327	24.152	22.0878	6683156	5.31779e+06	6893917	1.46335e+06	2.53991e+06		20616758	10539229	24766324	5009007	6.5748e+06	1.78895e+06	P80192 [547-558]	P80192 1xPhospho [S547(98.5)]	Mitogen-activated protein kinase kinase kinase 9 [OS=Homo sapiens]	[R].SSPPASPTIIPR.[L]	1xPhospho [S1(98.5)]	*-----------	2	1	1	2	0	1302.65	12
P82094_S399	PP	P82094	S399	1		PP	4	1	2	-0.111177	-1.81097	-0.89748	0.802316	0.802001	0.00777176	0.036676	0.162146	24.8616	24.0593	25.8702	24.9728	42928844	24250930	24273890	14526697	16298533	21616850		64418756	58253376	45042040	31648982	22088928	P82094 [399-426]	P82094 1xPhospho [S399(98)]	TATA element modulatory factor [OS=Homo sapiens]	[R].SATPVNCEQPDILVSSTPINEGQTVLDK.[V]	1xCarbamidomethyl [C7];1xPhospho [S1(98)]	*-----*---------------------	3	1	1	1	0	3092.45	28
P82094_S72	PP	P82094	S72	1		PP	4	1	1	1.38633	0.178392	-0.241474	0.966461	0.0422742	0.67191	0.604193	0.0762053	24.1373	23.1708	22.9924	22.751	1.76653e+07	2.40175e+07	1.36742e+07	5.91531e+06	9.94037e+06	1.24738e+07	1.10863e+07	7.76332e+06	6.18482e+06	1.03292e+07	4.26774e+06	6.57921e+06	P82094 [66-79]	P82094 1xPhospho [S72(100)]	TATA element modulatory factor [OS=Homo sapiens]	[K].SNTEPQSPPIASPK.[A]	1xPhospho [S7(100)]	------*-------	2	1	1	3	0	1532.7	14
P82094_T401	PP	P82094	T401	1		PP	4	1	2	-0.111177	-1.81097	-0.89748	0.802316	0.802001	0.00777176	0.036676	0.162146	24.8616	24.0593	25.8702	24.9728	42928844	24250930	24273890	14526697	16298533	21616850		64418756	58253376	45042040	31648982	22088928	P82094 [399-426]	P82094 1xPhospho [T401(98.6)]	TATA element modulatory factor [OS=Homo sapiens]	[R].SATPVNCEQPDILVSSTPINEGQTVLDK.[V]	1xCarbamidomethyl [C7];1xPhospho [T3(98.6)]	--*---*---------------------	3	1	1	3	0	3092.45	28
P85037_S445	PP	P85037	S445	1		PP	4	2	2	0.218247	-1.11276	-1.69838	-0.367368	0.747492	0.0333838	0.0152243	0.482439	26.2497	26.6171	27.7298	26.0314	30986322	105390138	102991638	73690513	103938356	131155236	166791508	237617030	263366016	99990060	77950140	27822781	P85037 [443-456]	P85037 1xPhospho [S445(100)]	Forkhead box protein K1 [OS=Homo sapiens]	[R].EGSPIPHDPEFGSK.[L]	1xPhospho [S3(100)]	--*-----------	1	1	1	19	0	1576.67	14
P98082_S401	PP	P98082	S401	1		PP	4	2	1	3.29588	1.92206	-0.888487	0.485334	0.015637	0.0612427	0.369605	0.226311	23.904	23.4186	21.4966	20.6081	14910564	12980123	19199648	7.88989e+06	9673192	1.6075e+07	2524757	1.15874e+06	5.19285e+06	1.80536e+06	1.39119e+06		P98082 [393-404]	P98082 1xPhospho [S401(100)]	Disabled homolog 2 [OS=Homo sapiens]	[K].SSPNPFVGSPPK.[G]	1xPhospho [S9(100)]	--------*---	1	1	1	8	0	1293.59	12
P98175_S718	PP	P98175	S718	1		PP	4	3	2	3.92991	-0.435383	-3.24967	1.11562	0.0376789	0.470545	0.0856402	0.0160423	26.9839	25.8683	26.3037	23.054		125119648	140344352	42461996	5.72387e+07	84063920	122177560	84554894	41766828	9367772	8.04968e+06		P98175 [716-726]	P98175 1xPhospho [S718(98.9)]	RNA-binding protein 10 [OS=Homo sapiens]	[K].LASDDRPSPPR.[G]	1xPhospho [S3(100)]	--*--------	3	1	1	3	0	1290.58	11
Q00059_S193	PP	Q00059	S193	1		PP	4	2	1	0.152849	-1.63726	-1.83523	-0.0451161	0.844001	0.0565496	0.0396329	0.946463	22.775	22.8202	24.4574	22.6222		9833829	4.5211e+06		8324564	6486371	14833003	26979896	27296798	8681971	7.83394e+06	2.85189e+06	Q00059 [191-205]	Q00059 1xPhospho [S193(100)]	Transcription factor A, mitochondrial [OS=Homo sapiens]	[K].NLSDSEKELYIQHAK.[E]	1xPhospho [S3(97)]	--*------------	1	1	1	3	1	1854.86	15
Q00587_S101	PP	Q00587	S101	1		PP	4	3	0	-1.42265	1.70696	2.36683	-0.76278	0.174541	0.209563	0.122366	0.400217	23.9741	24.7369	23.0299	25.3968	13780559	1.08426e+07	24813402	9.75946e+06	27457077	46665333	9.16385e+06	6.71281e+06	9.81685e+06	45556810	67355536	1.96161e+07	Q00587 [99-117]	Q00587 1xPhospho [S101(100)]	Cdc42 effector protein 1 [OS=Homo sapiens]	[R].MASPPAPSPAPPAISPIIK.[N]	1xPhospho [S3(99.9)]	--*----------------	3	1	1	24	0	1921.99	19
Q00587_S121	PP	Q00587	S121	1		PP	4	4	2	-3.63657	3.03572	3.39108	-3.28121	0.0940959	0.031304	0.0959896	0.0326638	22.4566	25.7378	22.7021	26.0932		6.98965e+06	4522285	44515620	48398856	74958856	4767087		8880253	89266020	97306416	28188396	Q00587 [118-137]	Q00587 1xPhospho [S121(100)]	Cdc42 effector protein 1 [OS=Homo sapiens]	[K].NAISLPQLNQAAYDSLVVGK.[L]	1xPhospho [S4(100)]	---*----------------	1	1	1	22	0	2181.1	20
Q00587_S142	PP	Q00587	S142	1		PP	4	3	4	-1.39503	2.01294	4.04003	0.63206	0.0457896	0.0208727	0.0182053	0.0221985	25.9898	25.3578	23.3448	27.3849		65049372	68225776	34832352	44677424	49484772	15231385	6075762		182872848	212886992	129998632	Q00587 [138-165]	Q00587 1xPhospho [S142(98.2)]	Cdc42 effector protein 1 [OS=Homo sapiens]	[K].LSFDSSPTSSTDGHSSYGLDSGFCTISR.[L]	1xCarbamidomethyl [C24];1xPhospho [S5(98.2)]	----*------------------*----	3	1	1	2	0	3048.26	28
Q00587_S143	PP	Q00587	S143	1		PP	4	3	4	-1.39503	2.01294	4.04003	0.63206	0.0457896	0.0208727	0.0182053	0.0221985	25.9898	25.3578	23.3448	27.3849		65049372	68225776	34832352	44677424	49484772	15231385	6075762		182872848	212886992	129998632	Q00587 [138-165]	Q00587 1xPhospho [S143(98.5)]	Cdc42 effector protein 1 [OS=Homo sapiens]	[K].LSFDSSPTSSTDGHSSYGLDSGFCTISR.[L]	1xCarbamidomethyl [C24];1xPhospho [S6(98.5)]	-----*-----------------*----	3	1	1	1	0	3048.26	28
Q00587_S192	PP	Q00587	S192	1		PP	4	4	2	-4.2434	2.39279	4.40903	-2.22716	0.0314512	0.277998	0.0311224	0.288206	20.335	22.5622	20.1694	24.5784	1.47797e+06	2.02899e+06	461120	4.39549e+06	1.39953e+06	1.2784e+07	890201	582685	2.06482e+06	21976848	3.37203e+07	1.94602e+07	Q00587 [190-197]	Q00587 1xPhospho [S192(100)]	Cdc42 effector protein 1 [OS=Homo sapiens]	[R].SDSLLSFR.[L]	1xPhospho [S3(100)]	--*-----	1	1	1	7	0	1004.44	8
Q00613_S303	PP	Q00613	S303	1		PP	4	4	1	2.17069	-1.89491	-1.02313	3.04248	0.145386	0.0430861	0.277759	0.166066	25.2829	22.2404	24.1353	23.1122		30809342	50838268	3.38899e+06		6520860	17111566	24828364	13341975	14243629		3.89063e+06	Q00613 [297-309]	Q00613 1xPhospho [S303(100)]	Heat shock factor protein 1 [OS=Homo sapiens]	[R].VKEEPPSPPQSPR.[V]	1xPhospho [S7(100)]	------*------	1	1	1	1	1	1527.72	13
Q01082_S2340	PP	Q01082	S2340	1	Glyco	both	4	1	1	-0.436664	0.0642113	1.11627	0.615394	0.212681	0.908477	0.0669554	0.0177912	27.5108	26.8954	26.8312	27.9474	169180592	204558064	199968240	101646336	145649632	127192064	40347224	142378208	175460416	193735504	325841376	256918608	Q01082 [2326-2345]	Q01082 1xPhospho [S2340(98.9)]	Spectrin beta chain, non-erythrocytic 1 [OS=Homo sapiens]	[R].AQTLPTSVVTITSESSPGKR.[E]	1xPhospho [S15(98.9)]	--------------*-----	6	1	1	1	1	2139.07	20
Q01082_T2328	PP	Q01082	T2328	1	Glyco	both	4	3	0	1.79001	-1.00023	-0.432993	2.35724	0.430878	0.0856589	0.28005	0.383111	25.7188	23.3616	24.3618	23.9288	135342896	11998288	18336020	12882117	5833427	13618612	27736452	1.47087e+07	22233508	16468458	12364797	19075740	Q01082 [2326-2345]	Q01082 1xPhospho [T2328(99.9)]	Spectrin beta chain, non-erythrocytic 1 [OS=Homo sapiens]	[R].AQTLPTSVVTITSESSPGKR.[E]	1xDeamidated [Q2];1xPhospho [T3(98.5)]	-**-----------------	4	1	1	2	1	2140.05	20
Q01105_S7	PP	Q01105	S7	1		PP	4	2	2	1.35375	0.981077	0.792237	1.16491	0.0218628	NA	0.00952313	NA	25.2537	24.0888	23.1077	23.8999	44243088	32480928	43291766		17842054		9385373	8692251		16109983	15196075		Q01105 [5-13]	Q01105 1xPhospho [S7(100)]	Protein SET [OS=Homo sapiens]	[K].RQSPLPPQK.[K]	1xPhospho [S3(100)]	--*------	1	1	1	1	1	1130.57	9
Q01130_S26	PP	Q01130	S26	1		PP	4	4	2	1.93911	-1.47896	-1.91032	1.50774	0.0421472	0.342608	0.29384	0.0345284	27.0298	25.5221	27.001	25.0907	147463120	95429808	168173472	35520792	36617488	72417704	35842120	97613272	269490496	34232964	37231560		Q01130 [18-32]	Q01130 1xPhospho [S26(99.1)]	Serine/arginine-rich splicing factor 2 [OS=Homo sapiens]	[K].VDNLTYRTSPDTLRR.[V]	1xPhospho [S9(98.9)]	--------*------	2	1	1	6	2	1886.91	15
Q01130_T25	PP	Q01130	T25	1		PP	4	2	2	1.38965	-0.81926	-0.320776	1.88813	0.0412876	0.159036	0.614941	0.030775	30.8925	29.0044	29.8236	29.5028	1573186304	1825041728	2581606976	3.39839e+08	651125616	624523840	784166600	725392350	1.34097e+09	864142784	1191100975	227003504	Q01130 [18-31]	Q01130 1xPhospho [T25(99.1)]	Serine/arginine-rich splicing factor 2 [OS=Homo sapiens]	[K].VDNLTYRTSPDTLR.[R]	1xPhospho [T8(98)]	-------*------	3	1	1	6	1	1730.81	14
Q01167_S428	PP	Q01167	S428	1		PP	4	3	1	3.79354	-0.920752	-2.54181	2.17248	0.368216	0.146978	0.0427624	0.435884	27.8475	25.675	26.5958	24.054	629967686	32497960	62064695	2.35088e+07	4.8981e+07	88232596	126726499	6.45481e+07	112989226	16323902	2.40139e+07	1.19124e+07	Q01167 [421-441]	Q01167 1xPhospho [S428(100)]	Forkhead box protein K2 [OS=Homo sapiens]	[R].FAQSAPGSPLSSQPVLITVQR.[Q]	1xPhospho [S8(99.9)]	-------*-------------	2	1	1	33	0	2263.15	21
Q01518_S308	PP	Q01518	S308	1		PP	4	4	0	2.17601	-2.99427	-3.50557	1.66471	NA	NA	NA	NA	24.0244	22.3597	25.354	21.8484		17063930			5382096			28154972	57617104		3.77602e+06		Q01518 [295-313]	Q01518 1xPhospho [S308(100)]	Adenylyl cyclase-associated protein 1 [OS=Homo sapiens]	[R].SGPKPFSAPKPQTSPSPKR.[A]	1xDeamidated [Q12];1xPhospho [S14(100)]	-----------*-*-----	2	1	1	6	1	2075.03	19
Q01518_S308;S310	PP	Q01518	S308;S310	2		PP	4	3	0	2.36052	-1.03648	-0.788349	2.60865	0.447724	0.215363	0.384076	0.432992	27.0918	24.4831	25.5196	24.7312	388574208	24727474	15796111	12271290	14083182	43997180	34069448	36110008	74126880	59720720	14475624	9357933	Q01518 [295-313]	Q01518 2xPhospho [S308(100); S310(100)]	Adenylyl cyclase-associated protein 1 [OS=Homo sapiens]	[R].SGPKPFSAPKPQTSPSPKR.[A]	2xPhospho [S14(97.8); S16(100)]	-------------*-*---	4	1	1	4	1	2154.01	19
Q01804_S1006	PP	Q01804	S1006	1		PP	4	1	1	0.974106	1.19379	-0.118478	-0.338159	0.0410339	0.215647	0.766458	0.58542	22.7212	23.0594	21.8656	21.7471	8.3436e+06	7.00184e+06	5398424	10953554	3211579	12058068	3304307	3.1939e+06	4.96536e+06	4.92023e+06	3.28208e+06	2357458	Q01804 [1000-1015]	Q01804 1xPhospho [S1006(98.8)]	OTU domain-containing protein 4 [OS=Homo sapiens]	[K].TAADVVSPGANSVDSR.[V]	1xPhospho [S7(98.8)]	------*---------	3	1	1	1	0	1625.72	16
Q01804_S1014	PP	Q01804	S1014	1		PP	4	1	1	0.974106	1.19379	-0.118478	-0.338159	0.0410339	0.215647	0.766458	0.58542	22.7212	23.0594	21.8656	21.7471	8.3436e+06	7.00184e+06	5398424	10953554	3211579	12058068	3304307	3.1939e+06	4.96536e+06	4.92023e+06	3.28208e+06	2357458	Q01804 [1000-1015]	Q01804 1xPhospho [S1014(100)]	OTU domain-containing protein 4 [OS=Homo sapiens]	[K].TAADVVSPGANSVDSR.[V]	1xPhospho [S15(100)]	--------------*-	3	1	1	5	0	1625.72	16
Q02078_S235	PP	Q02078	S235	1		PP	4	4	2	2.61876	2.57819	2.56655	2.60712	0.0313062	NA	NA	0.0299175	24.4196	21.8125	19.2343	21.8009	22262776	15555667	29504018	1.5462e+06	2.69136e+06	6.81186e+06		616743		4.75334e+06	5.44384e+06	763435	Q02078 [234-249]	Q02078 1xPhospho [S235(100)]	Myocyte-specific enhancer factor 2A [OS=Homo sapiens]	[R].ASPNLIGATGANSLGK.[V]	1xPhospho [S2(100)]	-*--------------	1	1	1	6	0	1550.76	16
Q02241_S682	PP	Q02241	S682	1		PP	4	2	0	2.71364	0.219877	-1.79178	0.701978	0.154129	0.810056	0.202179	0.45958	26.2388	25.5369	25.317	23.5252	97822172	119544928	2.02061e+07	6.28214e+06	72591873	67169048	9681736	55397377	60319098	19209424	7.63349e+06	9374027	Q02241 [682-712]	Q02241 1xPhospho [S682(98.7)]	Kinesin-like protein KIF23 [OS=Homo sapiens]	[R].SVSPSPVPLSSNYIAQISNGQQLMSQPQLHR.[R]	1xDeamidated [N19];1xPhospho [S1(98.7)]	*-----------------*------------	17	1	1	12	0	3444.66	31
Q02241_S684	PP	Q02241	S684	1		PP	4	1	1	0.0333813	-1.04488	-0.224531	0.853728	0.913862	0.134518	0.622651	0.0167507	24.3643	23.5106	24.5554	24.3309	23655412	23115602	1.80184e+07	1.03079e+07	15212601	10330928	19723132	18755861	35489357	28420075	1.57912e+07	19096269	Q02241 [682-712]	Q02241 1xPhospho [S684]	Kinesin-like protein KIF23 [OS=Homo sapiens]	[R].SVSPSPVPLSSNYIAQISNGQQLMSQPQLHR.[R]	1xDeamidated [N19];1xPhospho [S3]	--*---------------*------------	17	1	1	3	0	3444.66	31
Q02241_S686	PP	Q02241	S686	1		PP	4	2	0	1.054	-0.780394	-0.371133	1.46326	0.265789	0.187153	0.384145	0.182496	24.1603	22.6971	23.4775	23.1063		23115602	14382724	4.02577e+06	6042768	10330928	10041396	8600168	16396559	9210651	8157713	9722242	Q02241 [682-712]	Q02241 1xPhospho [S686]	Kinesin-like protein KIF23 [OS=Homo sapiens]	[R].SVSPSPVPLSSNYIAQISNGQQLMSQPQLHR.[R]	1xDeamidated [Q16];1xPhospho [S5]	----*----------*---------------	17	1	1	1	0	3444.66	31
Q02241_S902	PP	Q02241	S902	1		PP	4	2	2	1.61462	0.872489	0.392231	1.13436	0.0307064	0.225304	0.393339	0.0345575	25.5671	24.4327	23.5603	23.9525		45472052	53952644	21246640	33648420	13042406	16927358	13839438	6340897	18683376	18795498	11222052	Q02241 [885-907]	Q02241 1xPhospho [S902(97.9)]	Kinesin-like protein KIF23 [OS=Homo sapiens]	[R].GGGQSVQFTDIETLKQESPNGSR.[K]	2xDeamidated [Q7; Q16];1xPhospho [S18(97.9)]	------*--------*-*-----	3	1	1	1	1	2517.11	23
Q02241_T897	PP	Q02241	T897	1		PP	4	2	1	1.09987	-0.142144	-0.122287	1.11973	0.00151657	0.778688	0.627022	0.0547884	26.9231	25.8034	25.9455	25.8232		123694776	130803712	30022200	90632632	55018336	52512644	59402572	81947832	66234580	57956188	53917036	Q02241 [885-907]	Q02241 1xPhospho [T897(97.5)]	Kinesin-like protein KIF23 [OS=Homo sapiens]	[R].GGGQSVQFTDIETLKQESPNGSR.[K]	1xDeamidated [N20];1xPhospho [T13(97.5)]	------------*------*---	6	1	1	1	1	2516.13	23
Q02446_S46	PP	Q02446	S46	1		PP	4	2	0	0.924266	-2.01051	-2.02233	0.912445	NA	0.314298	0.313023	NA	23.6828	22.7703	24.7808	22.7585		13465524		4.81634e+06	7.16033e+06	9485387	11302858	13823014	61349936	7859550	10154939	3.27243e+06	Q02446 [37-57]	Q02446 1xPhospho [S46(100)]	Transcription factor Sp4 [OS=Homo sapiens]	[K].TSGSQDSQPSPLALLAATCSK.[I]	1xCarbamidomethyl [C19];1xDeamidated [Q8];1xPhospho [S10(100)]	-------*-*--------*--	2	1	1	1	0	2199.98	21
Q02750_T386	PP	Q02750	T386	1	Kinase	PP	4	4	0	3.60155	-1.08613	-1.63602	3.05166	NA	NA	NA	NA	25.3811	22.3295	23.4156	21.7796	86148948		1.25225e+06			5.27043e+06	13084196	2103814	1.838e+07		3.60009e+06		Q02750 [363-393]	Q02750 1xPhospho [T386(93.3)]	Dual specificity mitogen-activated protein kinase kinase 1 [OS=Homo sapiens]	[K].RSDAEEVDFAGWLCSTIGLNQPSTPTHAAGV.[-]	1xCarbamidomethyl [C14];2xDeamidated [N20; Q21];1xPhospho [T24(93.3)]	-------------*-----**--*-------	2	1	1	3	1	3368.48	31
Q02880_S1461	PP	Q02880	S1461	1		PP	4	1	1	-1.34078	-0.821569	0.106651	-0.412555	0.0481151	0.116848	0.769481	0.26963	25.7436	26.1562	26.9778	27.0844	32906652	60343496	75299736	70322000	71746864	82277960	175249152	103022472	118222632	179780752	148681104	98453776	Q02880 [1457-1482]	Q02880 1xPhospho [S1461(98.1)]	DNA topoisomerase 2-beta [OS=Homo sapiens]	[K].SEDDSAKFDSNEEDSASVFSPSFGLK.[Q]	1xPhospho [S5(98.1)]	----*---------------------	3	1	1	2	1	2875.18	26
Q02880_S1466	PP	Q02880	S1466	1		PP	4	1	1	-1.33036	-0.811284	0.0620203	-0.457054	0.0490012	0.0964894	0.85951	0.218598	25.8018	26.2588	27.0701	27.1321	3.58114e+07	6.17144e+07	7.79547e+07	71908562	7.36587e+07	95320979	1.8196e+08	1.07434e+08	133309466	1.82977e+08	157861632	1.00433e+08	Q02880 [1457-1482]	Q02880 1xPhospho [S1466(100)]	DNA topoisomerase 2-beta [OS=Homo sapiens]	[K].SEDDSAKFDSNEEDSASVFSPSFGLK.[Q]	1xPhospho [S10(100)]	---------*----------------	3	1	1	18	1	2875.18	26
Q02952_S1328	PP	Q02952	S1328	1		PP	4	4	2	2.16379	-7.46761	-2.31938	7.31202	0.116272	0.0254692	0.0193905	0.0861239	24.5606	17.2486	24.7162	22.3968	3.81567e+07	1.13918e+07	2.46854e+07		24246	287194	3.37625e+07	1.88913e+07	30033779	632550	4.50321e+06	1.1431e+07	Q02952 [1328-1335]	Q02952 1xPhospho [S1328(100)]	A-kinase anchor protein 12 [OS=Homo sapiens]	[K].SPPSPVER.[E]	1xPhospho [S1(100)]	*-------	1	1	1	6	0	948.419	8
Q02952_S286	PP	Q02952	S286	1		PP	3	3	1	10	0.889321	-10	3.44619	NA	0.513391	NA	0.0416827	25.3166	21.8704	20.9811		35071600	31576968	58718420	1.97191e+06	5696125		2572189	1.26169e+06	2375714				Q02952 [280-297]	Q02952 1xPhospho [S286(99.2)]	A-kinase anchor protein 12 [OS=Homo sapiens]	[K].SAESPTSPVTSETGSTFK.[K]	1xPhospho [S7(100)]	------*-----------	2	1	1	5	0	1892.82	18
Q03111_S265	PP	Q03111	S265	1		PP	4	4	1	1.07712	-1.2308	-1.2841	1.02382	0.40737	0.0080452	0.0728105	0.412764	25.3216	24.2978	25.5286	24.2445	4.34621e+06	45598266	75856266	12225286	23371410	26273848	52756343	4.19028e+07	50548976	37879077	1.13068e+07	10440547	Q03111 [263-281]	Q03111 1xPhospho [S265(97.7)]	Protein ENL [OS=Homo sapiens]	[K].LESTSPKGGPPPPPPPPPR.[A]	1xPhospho [S3(97.7)]	--*----------------	3	1	1	2	1	1984.99	19
Q03135_S37	PP	Q03135	S37	1		PP	3	4	1	-10	5.40087	4.29006	-10	NA	0.0348148	0.160674	NA		29.2878	23.8869	28.177				437354571	663649357	865163900	13676795	2123797	30736128	381486513	483148937	45765972	Q03135 [31-47]	Q03135 1xPhospho [S37(100)]	Caveolin-1 [OS=Homo sapiens]	[K].AMADELSEKQVYDAHTK.[E]	1xPhospho [S7(100)]	------*----------	1	1	1	17	1	2015.88	17
Q03164_S2110	PP	Q03164	S2110	1		PP	4	2	1	1.16317	-0.814481	-1.56319	0.414457	0.111445	0.108799	0.0439754	0.272103	26.6378	26.2233	27.0378	25.4746		98593592	110242560	53010112	70195496	111829544	102099896	132109304	179138944	52689916	81291744	5.89614e+06	Q03164 [2109-2141]	Q03164 1xPhospho [S2110(99.7)]	Histone-lysine N-methyltransferase 2A [OS=Homo sapiens]	[K].ESQNTAEIISPPSPDRPPHSQTSGSCYYHVISK.[V]	1xCarbamidomethyl [C26];1xPhospho [S2(99.6)]	-*-----------------------*-------	3	1	1	5	0	3749.69	33
Q03164_S2121	PP	Q03164	S2121	1		PP	4	2	1	1.16317	-0.814481	-1.56319	0.414457	0.111445	0.108799	0.0439754	0.272103	26.6378	26.2233	27.0378	25.4746		98593592	110242560	53010112	70195496	111829544	102099896	132109304	179138944	52689916	81291744	5.89614e+06	Q03164 [2109-2141]	Q03164 1xPhospho [S2121(100)]	Histone-lysine N-methyltransferase 2A [OS=Homo sapiens]	[K].ESQNTAEIISPPSPDRPPHSQTSGSCYYHVISK.[V]	1xCarbamidomethyl [C26];1xPhospho [S13(94)]	------------*------------*-------	3	1	1	8	0	3749.69	33
Q03164_S3026	PP	Q03164	S3026	1		PP	4	2	1	0.263977	-1.64932	-0.887844	1.02546	0.563982	0.0203096	0.0702598	0.0737675	23.6743	22.6488	24.2981	23.4103	11964975	1.04003e+07	1.77944e+07	4.06213e+06	8.5325e+06	7133996	24796980	1.55208e+07	2.15682e+07	1.30465e+07	1.46657e+07	5.7323e+06	Q03164 [3025-3045]	Q03164 1xPhospho [S3026(96.9)]	Histone-lysine N-methyltransferase 2A [OS=Homo sapiens]	[R].NSSTPGLQVPVSPTVPIQNQK.[Y]	1xPhospho [S2(96.9)]	-*-------------------	3	1	1	12	0	2271.14	21
Q03252_S37	PP	Q03252	S37	1		PP	4	2	1	0.413331	0.00141992	1.38902	1.80093	0.706023	0.99757	0.0400321	0.335236	28.0459	26.245	26.2436	27.6326	591158864	108389098	1.31817e+08	49580642	74867405	1.14145e+08	108959214	6.99566e+07	59442427	241147202	239556567	143557955	Q03252 [29-40]	Q03252 1xPhospho [S37(99.2)]	Lamin-B2 [OS=Homo sapiens]	[R].AGGPATPLSPTR.[L]	1xPhospho [S9]	--------*---	1	1	1	38	0	1204.57	12
Q03252_S424	PP	Q03252	S424	1		PP	4	3	1	0.135209	1.10608	6.54371	5.57283	0.741339	NA	NA	0.0483208	23.4089	17.836	16.73	23.2737	8.41815e+06	8.85822e+06	1.61352e+07		74729.1	393239			108698	1.00899e+07	1.20445e+07	8.28804e+06	Q03252 [417-430]	Q03252 1xPhospho [S424(99.3)]	Lamin-B2 [OS=Homo sapiens]	[R].ATSSSSGSLSATGR.[L]	1xPhospho [S8(95.8)]	-------*------	3	1	1	6	0	1348.57	14
Q04637_S1077	PP	Q04637	S1077	1		PP	4	2	1	0.433085	-2.55054	-0.941094	2.04253	0.700682	0.0619813	0.386719	0.00264834	26.1156	24.073	26.6236	25.6825	77816040	63945870	76356614	5.80327e+06	2.10762e+07	26065984	6.5909e+07	96350196	147924268	1.67404e+07	90963140		Q04637 [1072-1090]	Q04637 1xPhospho [S1077(100)]	Eukaryotic translation initiation factor 4 gamma 1 [OS=Homo sapiens]	[K].ITKPGSIDSNNQLFAPGGR.[L]	1xPhospho [S6(96.9)]	-----*-------------	2	1	1	7	0	2051.99	19
Q04637_S1231	PP	Q04637	S1231	1		PP	4	2	0	1.8132	0.612572	-1.83163	-0.631	0.201516	0.272972	0.173683	0.291603	26.0631	26.6941	26.0815	24.2499	99102432	15632105	95586054	108700908	1.20808e+08	96201100	46890783	44552372	121581223	19776524	32606010	7.46618e+06	Q04637 [1224-1245]	Q04637 1xPhospho [S1231(100)]	Eukaryotic translation initiation factor 4 gamma 1 [OS=Homo sapiens]	[R].EAALPPVSPLKAALSEEELEKK.[S]	1xPhospho [S8(100)]	-------*--------------	2	1	1	20	2	2429.26	22
Q04637_S204	PP	Q04637	S204	1		PP	4	2	2	-0.093008	-1.14181	-1.01267	0.0361356	0.805945	0.0252013	0.0160272	0.945639	26.314	26.2779	27.4197	26.407		65999712	1.00856e+08	4.17377e+07	85815995	116538398	1.63155e+08	1.65598e+08	209855032	97143070	76748277	93058568	Q04637 [202-235]	Q04637 1xPhospho [S204(94)]	Eukaryotic translation initiation factor 4 gamma 1 [OS=Homo sapiens]	[R].TASTPTPPQTGGGLEPQANGETPQVAVIVRPDDR.[S]	1xDeamidated [Q24];1xPhospho [S3]	--*--------------------*----------	21	1	1	4	0	3537.69	34
Q04637_T207	PP	Q04637	T207	1		PP	4	2	2	-0.0461113	-1.21135	-1.01461	0.150628	0.902748	0.0139309	0.00384197	0.759216	26.3012	26.1506	27.362	26.3473		65999712	99383068	41215616	81412460	100851576	158826672	164761180	193888952	95024968	68047640	93058568	Q04637 [202-235]	Q04637 1xPhospho [T207(90.9)]	Eukaryotic translation initiation factor 4 gamma 1 [OS=Homo sapiens]	[R].TASTPTPPQTGGGLEPQANGETPQVAVIVRPDDR.[S]	1xDeamidated [Q17];1xPhospho [T6(90)]	-----*----------*-----------------	21	1	1	4	0	3537.69	34
Q04637_T211	PP	Q04637	T211	1		PP	4	2	0	-0.746007	-0.444852	-1.59	-1.89115	0.555064	0.658547	0.186814	0.340718	23.8274	25.7185	26.1634	24.5734	11570503	11927345	21158056	7675499	40486426	117481076	70985044	32235028	122248944	22644539	50691080	1.55878e+06	Q04637 [202-235]	Q04637 1xPhospho [T211(90)]	Eukaryotic translation initiation factor 4 gamma 1 [OS=Homo sapiens]	[R].TASTPTPPQTGGGLEPQANGETPQVAVIVRPDDR.[S]	1xPhospho [T10(84.4)]	---------*------------------------	3	1	1	2	0	3536.7	34
Q04656_S270	PP	Q04656	S270	1		PP	4	1	2	-0.802812	-1.58728	-0.0762803	0.708183	0.0495199	0.0197047	0.73181	0.266554	25.4076	24.6994	26.2867	26.2104		37764017	51252421	9010271	26650735	46068186	94517564	62847956	88215404	8.04633e+07	86021608	66448626	Q04656 [262-289]	Q04656 1xPhospho [S270(98.4)]	Copper-transporting ATPase 1 [OS=Homo sapiens]	[K].SSEGSQQRSPSYTNDSTATFIIDGMHCK.[S]	1xCarbamidomethyl [C27];1xPhospho [S9(93.7)]	--------*-----------------*-	2	1	1	14	1	3184.33	28
Q04721_S2081	PP	Q04721	S2081	1	Glyco	PP	4	2	1	-0.374148	1.26384	1.77642	0.138428	0.352277	0.129821	0.0305344	0.766495	25.0341	24.8957	23.6319	25.4083	43979811	36060592	23031806	2.95523e+07	18728300	45361348	7.6834e+06	8.69489e+06	22617451	52366304	51565484	29657428	Q04721 [2061-2089]	Q04721 1xPhospho [S2081(100)]	Neurogenic locus notch homolog protein 2 [OS=Homo sapiens]	[R].LLDEYNVTPSPPGTVLTSALSPVICGPNR.[S]	1xCarbamidomethyl [C25];1xPhospho [S21(100)]	--------------------*---*----	5	1	1	15	0	3147.54	29
Q04721_S2115	PP	Q04721	S2115	1	Glyco	PP	4	3	1	0.902262	2.77003	3.71706	1.84929	0.385063	0.115723	0.0025664	0.225257	23.7639	21.9146	19.1445	22.8616	2.56852e+07	5.35639e+06	1.16911e+07	1.50455e+06	4.44647e+06	5908506		306986	852095	7863688	6.51031e+06	8.48999e+06	Q04721 [2110-2121]	Q04721 1xPhospho [S2115(99.2)]	Neurogenic locus notch homolog protein 2 [OS=Homo sapiens]	[K].STMPTSLPNLAK.[E]	1xPhospho [S6(98.8)]	-----*------	1	1	1	7	0	1339.63	12
Q04726_S286	PP	Q04726	S286	1		PP	4	3	1	-3.74431	0.0627797	-1.11249	-4.91958	0.0202157	0.959109	0.242313	0.297045	20.2087	25.1283	25.0655	23.953		1.75893e+06	664689	24145985	352370	85528124	29196330	18651511	57493454	19425214	1.7738e+07	1.15566e+07	Q04726 [282-300]	Q04726 1xPhospho [S286(99)]	Transducin-like enhancer protein 3 [OS=Homo sapiens]	[K].DAPTSPASVASSSSTPSSK.[T]	1xPhospho [S5(98.3)]	----*--------------	3	1	1	16	0	1843.8	19
Q04726_T328	PP	Q04726	T328	1		PP	3	4	2	2.93087	-10	-2.58032	10	0.0079798	NA	0.000653772	NA	26.2544		25.9039	23.3236	74676626	67660496	9.78174e+07				66674053	5.58747e+07	65801556	13795028	15172293	2.52548e+06	Q04726 [324-338]	Q04726 1xPhospho [T328(100)]	Transducin-like enhancer protein 3 [OS=Homo sapiens]	[R].NDAPTPGTSTTPGLR.[S]	1xPhospho [T5(100)]	----*----------	4	1	1	17	0	1564.7	15
Q04726_T333	PP	Q04726	T333	1		PP	3	4	2	2.18769	-10	-1.65766	10	0.0375132	NA	0.0314549	NA	24.4096		23.8795	22.2219	20325394	17246622	29282684				16825302	11247382	18226602	4.30184e+06	5481319		Q04726 [324-338]	Q04726 1xPhospho [T333(98.4)]	Transducin-like enhancer protein 3 [OS=Homo sapiens]	[R].NDAPTPGTSTTPGLR.[S]	1xPhospho [T10(98.4)]	---------*-----	4	1	1	1	0	1564.7	15
Q04726_T334	PP	Q04726	T334	1		PP	4	4	2	2.98805	-6.30053	-2.30867	6.97991	0.00178386	NA	0.011039	NA	24.7073	17.7273	24.0279	21.7192	2.64763e+07	2.38546e+07	3.18455e+07		217002		1.80161e+07	1.27192e+07	2.05782e+07	4724353	5481319	151797	Q04726 [324-338]	Q04726 1xPhospho [T334(98.9)]	Transducin-like enhancer protein 3 [OS=Homo sapiens]	[R].NDAPTPGTSTTPGLR.[S]	1xPhospho [T11(97.6)]	----------*----	4	1	1	2	0	1564.7	15
Q04727_S208	PP	Q04727	S208	1		PP	4	4	3	3.59948	-2.44818	-2.32912	3.71854	0.0070499	0.0307481	0.0688522	0.00218216	25.2575	21.539	23.9872	21.6581	45103360	39860166	35373640	1.09732e+06	3.04756e+06	4.99643e+06	2.21677e+07	1.22115e+07	1.55073e+07	6.50259e+06	115860		Q04727 [204-214]	Q04727 1xPhospho [S208(100)]	Transducin-like enhancer protein 4 [OS=Homo sapiens]	[K].SSSVSPSASFR.[G]	1xPhospho [S5(100)]	----*------	1	1	1	9	0	1191.5	11
Q05209_S332	PP	Q05209	S332	1	Phosphatase	PP	4	2	0	-0.591682	-3.2602	-0.292422	2.37609	0.71802	0.164297	0.823388	0.207932	25.8687	23.4926	26.7528	26.4604	45056073	2.43872e+07	1.1437e+08	4095753	1.08784e+07	2.0434e+07	200782645	9.99243e+07	38542809	14096216	2.36281e+08	2.66307e+07	Q05209 [309-339]	Q05209 1xPhospho [S332(100)]	Tyrosine-protein phosphatase non-receptor type 12 [OS=Homo sapiens]	[K].IADGVNEINTENMVSSIEPEKQDSPPPKPPR.[T]	1xOxidation [M13];1xPhospho [S24(100)]	------------*----------*-------	2	1	1	21	1	3484.63	31
Q05209_S435	PP	Q05209	S435	1	Phosphatase	PP	4	3	2	0.601613	-2.11452	-1.49625	1.21989	0.370676	0.0113071	0.017455	0.16922	26.8693	25.6494	27.7639	26.2677	5.58702e+07	140531535	1.71374e+08	1.96953e+07	7.33302e+07	64866709	187087770	2.13099e+08	2.8356e+08	7.97662e+07	117653262	4.49507e+07	Q05209 [433-439]	Q05209 1xPhospho [S435(100)]	Tyrosine-protein phosphatase non-receptor type 12 [OS=Homo sapiens]	[R].NLSFEIK.[K]	1xPhospho [S3(100)]	--*----	1	1	1	23	0	930.433	7
Q05209_S514	PP	Q05209	S514	1	Phosphatase	PP	4	2	1	-0.776979	-1.51034	-1.22598	-0.492617	0.462422	0.028825	0.0871379	0.556702	23.882	24.3746	25.8849	24.659		16595593	14323400	5.87559e+06	22439764	36938940	53819079	62680808	69394911	50942424	14103555	14425372	Q05209 [506-531]	Q05209 1xPhospho [S514(99.9)]	Tyrosine-protein phosphatase non-receptor type 12 [OS=Homo sapiens]	[K].VSVTPPEESQNSDTPPRPDRLPLDEK.[G]	1xPhospho [S9(99.9)]	--------*-----------------	4	1	1	3	1	2983.4	26
Q05209_S673	PP	Q05209	S673	1	Phosphatase	PP	4	3	3	0.965722	-1.45789	-1.34351	1.0801	0.0233784	0.0478547	0.0575241	0.0375185	27.4232	26.3431	27.801	26.4575	183505684	151661632	204747304	74798032	49535976	131043058	233402657	162656023	305478198	124524976	91818240	60105020	Q05209 [653-680]	Q05209 1xPhospho [S673(100)]	Tyrosine-protein phosphatase non-receptor type 12 [OS=Homo sapiens]	[R].HNIAGTTHSGAEKDVDVSEDSPPPLPER.[T]	1xPhospho [S21(100)]	--------------------*-------	1	1	1	26	1	3035.37	28
Q05397_S910	PP	Q05397	S910	1	Kinase	PP	4	3	1	3.33268	-0.297048	-2.13427	1.49546	0.0618747	0.501195	0.0275757	0.0973358	28.5186	27.0231	27.3201	25.1859	2.37805e+08	3.65679e+08	5.50133e+08	7.36761e+07	142598839	192876119	1.97022e+08	1.21642e+08	1.8403e+08	3.51663e+07	46532703	3.28063e+07	Q05397 [904-919]	Q05397 1xPhospho [S910(100)]	Focal adhesion kinase 1 [OS=Homo sapiens]	[K].LQPQEISPPPTANLDR.[S]	1xPhospho [S7(100)]	------*---------	1	1	1	60	0	1855.89	16
Q05655_T507	PP	Q05655	T507	1	Kinase	PP	4	2	1	-2.83573	0.216999	0.0491856	-3.00355	0.150119	0.592716	0.938822	0.0493161	20.2356	23.2392	23.0222	23.0714		715498	1.75374e+06	6899923	8759299	14044555	7.63799e+06	7.94695e+06	9970793	12964054	11324459	2.15352e+06	Q05655 [505-524]	Q05655 1xPhospho [T507(97.6)]	Protein kinase C delta type [OS=Homo sapiens]	[R].ASTFCGTPDYIAPEILQGLK.[Y]	1xCarbamidomethyl [C5];1xPhospho [T3(96.3)]	--*-*---------------	3	1	1	2	0	2261.06	20
Q05655_T511	PP	Q05655	T511	1	Kinase	PP	4	2	1	-2.52654	0.0825337	-0.171422	-2.7805	0.159342	0.804707	0.773998	0.0430498	21.7461	24.5266	24.4441	24.2727		3.11735e+06	3917736	16637756	23722367	32145865	1.90437e+07	2.30829e+07	26347861	29572838	26113812	5116432	Q05655 [505-524]	Q05655 1xPhospho [T511(93.8)]	Protein kinase C delta type [OS=Homo sapiens]	[R].ASTFCGTPDYIAPEILQGLK.[Y]	1xCarbamidomethyl [C5];1xPhospho [T7(93.8)]	----*-*-------------	3	1	1	3	0	2261.06	20
Q06124_S548	PP	Q06124	S548	1		PP	3	4	1	1.77894	-10	-1.52503	10	0.00571387	NA	NA	NA	23.7672		23.5133	21.9883		14034794	14519340				11973043				4.06316e+06	4.25743e+06	Q06124 [547-573]	Q06124 1xPhospho [S548(95.4)]	Tyrosine-protein phosphatase non-receptor type 11 [OS=Homo sapiens]	[K].YSLADQTSGDQSPLPPCTPTPPCAEMR.[E]	2xCarbamidomethyl [C17; C23];1xPhospho [S2(95.4)]	-*--------------*-----*----	3	1	1	4	0	3056.28	27
Q06210_S261	PP	Q06210	S261	1		PP	4	3	1	-1.2479	-1.88917	-1.42587	-0.784606	0.0182552	0.0929686	0.136833	0.60863	24.8779	25.6625	27.5517	26.1258	1.74703e+07	28720183	46303329	7.06107e+06	26713891	125556854	168578761	1.24867e+08	296752870	6.0359e+07	7.79234e+07	81385888	Q06210 [252-271]	Q06210 1xPhospho [S261(100)]	Glutamine--fructose-6-phosphate aminotransferase [isomerizing] 1 [OS=Homo sapiens]	[K].GSCNLSRVDSTTCLFPVEEK.[A]	2xCarbamidomethyl [C3; C13];1xPhospho [S10(100)]	--*------*--*-------	2	1	1	26	1	2379.04	20
Q07002_S132	PP	Q07002	S132	1		PP	4	1	1	0.598162	-0.233662	0.623802	1.45563	0.168361	0.432936	0.297519	0.00248388	25.9001	24.4444	24.6781	25.3019	71089784	56560164	60203168	22696084	17129588	28664956	22182338	25418218	32931814	41650716	59329728	23114368	Q07002 [130-140]	Q07002 1xPhospho [S132(100)]	Cyclin-dependent kinase 18 [OS=Homo sapiens]	[R].RASLSDIGFGK.[L]	1xPhospho [S3(100)]	--*--------	1	1	1	11	1	1230.59	11
Q07002_S89	PP	Q07002	S89	1		PP	4	3	1	-1.6592	1.33799	0.103351	-2.89384	0.0227173	NA	0.829153	NA	21.801	24.6949	23.3569	23.4602		4.58598e+06	2.72193e+06			27157878	13072779	4.75096e+06	1.4405e+07	1.15472e+07	8.8786e+06	14196349	Q07002 [87-95]	Q07002 1xPhospho [S89(100)]	Cyclin-dependent kinase 18 [OS=Homo sapiens]	[R].RFSMEDVSK.[R]	1xPhospho [S3(100)]	--*------	1	1	1	2	1	1178.49	9
Q07617_S423	PP	Q07617	S423	1		PP	4	2	1	2.51058	1.43807	-0.244907	0.827605	0.0208595	0.124488	0.376318	0.0743106	28.2657	27.4381	26	25.7551		302606320	342819556	100845219	188380662	256285198	74364056	65357700	61605492	73674544	53877739	42341792	Q07617 [421-449]	Q07617 1xPhospho [S423(100)]	Sperm-associated antigen 1 [OS=Homo sapiens]	[R].RASAAAAAGGGATGHPGGGQGAENPAGLK.[S]	1xPhospho [S3(100)]	--*--------------------------	2	1	1	16	1	2539.18	29
Q07666_S58	PP	Q07666	S58	1		PP	4	4	0	4.74611	-1.46592	-4.31122	1.9008	NA	0.599728	NA	NA	26.2277	24.3269	25.7928	21.4816			78583920	12482115	20354016	30296900	109208096	7.05713e+06		2.92828e+06			Q07666 [53-96]	Q07666 1xPhospho [S58(96.2)]	KH domain-containing, RNA-binding, signal transduction-associated protein 1 [OS=Homo sapiens]	[R].GGARASPATQPPPLLPPSATGPDATVGGPAPTPLLPPSATASVK.[M]	1xDeamidated [Q10];1xPhospho [S6(95.3)]	-----*---*----------------------------------	1	1	1	2	1	4149.13	44
Q07666_T61	PP	Q07666	T61	1		PP	4	2	1	0.267331	-3.78168	-0.48725	3.56176	0.784665	0.0200161	0.165257	0.307785	25.8586	22.2969	26.0785	25.5913		90098680	3.15897e+07	4477513	5.8276e+06		51980398	77904048	82705416	52198784	48271256	51188064	Q07666 [53-96]	Q07666 1xPhospho [T61(94.8)]	KH domain-containing, RNA-binding, signal transduction-associated protein 1 [OS=Homo sapiens]	[R].GGARASPATQPPPLLPPSATGPDATVGGPAPTPLLPPSATASVK.[M]	1xPhospho [T9(94.8)]	--------*-----------------------------------	3	1	1	1	1	4148.14	44
Q07866_S460	PP	Q07866	S460	1		PP	4	3	0	1.22539	-1.11965	-0.828045	1.517	0.165259	0.118918	0.175361	0.132397	22.5955	21.0785	22.1981	21.3701	6.97858e+06	8945158	3.08882e+06	2.52215e+06	1.42039e+06	2.70069e+06	3.57362e+06	3.95844e+06	6903310	3379203	2.26579e+06	2.48633e+06	Q07866 [458-468]	Q07866 1xPhospho [S460(100)]	Kinesin light chain 1 [OS=Homo sapiens]	[K].VDSPTVTTTLK.[N]	1xPhospho [S3(100)]	--*--------	1	1	1	5	0	1241.6	11
Q07960_S51	PP	Q07960	S51	1		PP	4	4	2	2.05803	-2.5989	-1.69663	2.96029	0.0932407	0.0311121	0.0431203	0.0735622	26.5609	23.6006	26.1995	24.5029	4.97216e+07	129063435	118207721	11688882		13751151	69005136	6.19132e+07	100264783	26659558	23814694	20846866	Q07960 [44-59]	Q07960 1xPhospho [S51(100)]	Rho GTPase-activating protein 1 [OS=Homo sapiens]	[K].SDDSKSSSPELVTHLK.[W]	1xPhospho [S8(100)]	-------*--------	2	1	1	10	1	1809.83	16
Q08174_S962	PP	Q08174	S962	1	Glyco	both	4	2	1	0.767868	1.51245	1.66645	0.921876	0.260433	0.0134333	0.264102	0.0715698	28.7149	27.793	26.2805	27.947	552135944	324757103	444882017	202640928	211009253	2.84012e+08	5.96709e+07	7.74913e+07	1.0738e+08	4.14574e+08	3.28845e+08	3.2839e+07	Q08174 [952-967]	Q08174 1xPhospho [S962(100)]	Protocadherin-1 [OS=Homo sapiens]	[R].IHLPLNYPPGSPDLGR.[H]	1xPhospho [S11(100)]	----------*-----	1	1	1	134	0	1825.9	16
Q08174_S984	PP	Q08174	S984	1	Glyco	both	4	3	1	1.45805	-1.39363	-0.263308	2.58838	0.0442787	NA	0.550165	NA	24.4238	21.8354	23.229	22.9657		24820358	20190145		3.74201e+06		10580519	9082911		10137646	6.24544e+06		Q08174 [971-989]	Q08174 1xPhospho [S984(97.2)]	Protocadherin-1 [OS=Homo sapiens]	[R].SNSPLPSIQLQPQSPSASK.[K]	1xDeamidated [Q9];1xPhospho [S14(97.2)]	--------*----*-----	8	1	1	4	0	2046.97	19
Q08174_S986	PP	Q08174	S986	1	Glyco	both	4	2	2	-0.922561	1.97166	3.54565	0.651432	0.0214981	0.0787472	0.00579436	0.203698	26.3436	25.6922	23.7205	27.2662	54136044	94657432	106680224	30763890	72907520	58975448	9730285	16719784	15018371	154577488	144255936	185411120	Q08174 [971-990]	Q08174 1xPhospho [S986(98.5)]	Protocadherin-1 [OS=Homo sapiens]	[R].SNSPLPSIQLQPQSPSASKK.[H]	1xPhospho [S16(98.5)]	---------------*----	4	1	1	1	1	2174.09	20
Q08211_S87	PP	Q08211	S87	1		PP	4	2	1	-3.11541	-1.8591	0.308475	-0.947844	0.428027	0.013374	0.850251	0.417615	24.4422	25.39	27.2491	27.5576	21319150	14263706	32801693	31929864	15505095	84478024	1.60143e+08	1.32914e+08	185496923	551937408	17276366	23426432	Q08211 [77-120]	Q08211 1xPhospho [S87(99.9)]	ATP-dependent RNA helicase A [OS=Homo sapiens]	[K].SEEVPAFGVASPPPLTDTPDTTANAEGDLPTTMGGPLPPHLALK.[A]	1xPhospho [S11(93.6)]	----------*---------------------------------	2	1	1	20	0	4489.15	44
Q08357_S256	PP	Q08357	S256	1	Glyco	PP	4	2	2	-0.186357	-2.05829	-1.19021	0.681723	NA	0.0131924	0.0235468	NA	23.2322	22.5505	24.6088	23.4186			9853659	5.1484e+06	7.13755e+06		30631430	20914532	25209064	13029170	9395532		Q08357 [249-272]	Q08357 1xPhospho [S256(93.5)]	Sodium-dependent phosphate transporter 2 [OS=Homo sapiens]	[K].EGALSRVSDESLSKVQEAESPVFK.[E]	1xPhospho [S8(93.5)]	-------*----------------	4	1	1	2	2	2672.28	24
Q08357_S268	PP	Q08357	S268	1	Glyco	PP	3	4	1	1.58743	-10	-3.06922	10	0.148925	NA	0.0180981	NA	22.3669		23.8487	20.7795		4440694	6376929				13818949	18818044	12682610		2.04728e+06	1.55243e+06	Q08357 [263-278]	Q08357 1xPhospho [S268(100)]	Sodium-dependent phosphate transporter 2 [OS=Homo sapiens]	[K].VQEAESPVFKELPGAK.[A]	1xPhospho [S6(100)]	-----*----------	1	1	1	4	1	1808.88	16
Q08357_S385	PP	Q08357	S385	1	Glyco	PP	4	2	2	-0.810991	-2.74507	-2.29961	-0.36553	0.257792	0.0229111	0.026721	0.622624	23.8818	24.2473	26.9924	24.6928	758147	19994978	25619770	1.55894e+07	1.9457e+07	2.46983e+07	153781174	97115689	1.49646e+08	29472992	29142070	2.27423e+07	Q08357 [383-403]	Q08357 1xPhospho [S385(100)]	Sodium-dependent phosphate transporter 2 [OS=Homo sapiens]	[R].NNSYTCYTAAICGLPVHATFR.[A]	2xCarbamidomethyl [C6; C12];1xPhospho [S3(100)]	--*--*-----*---------	1	1	1	17	0	2496.08	21
Q08945_S444	PP	Q08945	S444	1		PP	4	2	0	0.214881	1.05087	1.13844	0.302454	0.800398	0.467745	0.236814	0.779477	26.7682	26.4658	25.4149	26.5533	10187306	1.61753e+08	170951856	184149584	81576704	12315401	22273010	1.05408e+08	6523314	56548376	133759041	105134448	Q08945 [432-455]	Q08945 1xPhospho [S444(100)]	FACT complex subunit SSRP1 [OS=Homo sapiens]	[K].EGMNPSYDEYADSDEDQHDAYLER.[M]	1xOxidation [M3];1xPhospho [S13(100)]	--*---------*-----------	2	1	1	16	0	2945.07	24
Q08999_S662	PP	Q08999	S662	1		PP	4	2	2	-2.07518	0.0714813	0.979003	-1.16766	0.00195039	0.890127	0.0428025	0.111935	22.885	24.0527	23.9812	24.9602	3.60607e+06	7.48609e+06	1.21463e+07	10671465	1.76789e+07	23853999	11108144	1.36226e+07	24949995	36173727	33698208	28053974	Q08999 [659-669]	Q08999 1xPhospho [S662(100)]	Retinoblastoma-like protein 2 [OS=Homo sapiens]	[R].SITSPTTLYDR.[Y]	1xPhospho [S4(100)]	---*-------	1	1	1	10	0	1333.6	11
Q08AE8_T509	PP	Q08AE8	T509	1		PP	4	1	1	-1.67472	-0.94085	0.12047	-0.613404	0.0824766	0.0110414	0.750943	0.149902	22.3364	22.9498	23.8906	24.0111		4.62708e+06	5.96437e+06	9672233	9031709	5601277	16776106	1.61441e+07	13737475	19916182	21191368	9613550	Q08AE8 [503-514]	Q08AE8 1xPhospho [T509(99.2)]	Protein spire homolog 1 [OS=Homo sapiens]	[K].FLPISSTPQPER.[R]	1xPhospho [T7(99)]	------*-----	1	1	1	4	0	1451.69	12
Q08AM6_S517	PP	Q08AM6	S517	1		PP	4	2	2	-3.13533	0.629257	3.08422	-0.680361	0.0351453	0.398986	0.0315664	0.334406	20.6658	21.3462	20.7169	23.8012	2.10846e+06	1.07456e+06	1807609	1.21738e+06	3.93973e+06	2.84058e+06	2.80344e+06	745224	1621917	12327809	19717810	1.18058e+07	Q08AM6 [513-529]	Q08AM6 1xPhospho [S517(100)]	Protein VAC14 homolog [OS=Homo sapiens]	[K].GLECSPSTPTMNSYFYK.[F]	1xCarbamidomethyl [C4];1xPhospho [S5(100)]	---**------------	3	1	1	3	0	2061.83	17
Q09666_S135	PP	Q09666	S135	1		both	4	4	4	-1.05153	3.39017	2.09213	-2.34958	0.0148796	0.0425983	0.0107873	0.0491958	28.3428	30.6924	27.3023	29.3944	2.17293e+08	4.10117e+08	3.93926e+08	1.16243e+09	1.718e+09	2.32506e+09	1.54935e+08	1.47313e+08	194251492	8.05543e+08	5.85976e+08	7.25438e+08	Q09666 [133-149]	Q09666 1xPhospho [S135(100)]	Neuroblast differentiation-associated protein AHNAK [OS=Homo sapiens]	[R].LKSEDGVEGDLGETQSR.[T]	1xPhospho [S3(100)]	--*--------------	1	1	1	33	1	1899.83	17
Q09666_S212;S216	PP	Q09666	S212;S216	2		both	4	3	0	-0.409526	2.52825	1.0189	-1.91888	0.674014	0.0629851	0.453919	0.0782129	23.2538	25.1727	22.6444	23.6633		9675592	10328903	53841792	26132152	33490584	7.19907e+06	7.03295e+06	5.43686e+06	7443134	19127822		Q09666 [204-225]	Q09666 2xPhospho [S212(98); S216(100)]	Neuroblast differentiation-associated protein AHNAK [OS=Homo sapiens]	[K].TVIRLPSGSGAASPTGSAVDIR.[A]	2xPhospho [S9(97.9); S13(100)]	--------*---*---------	4	1	1	4	1	2272.07	22
Q09666_S3409	PP	Q09666	S3409	1		both	4	1	1	0.26163	1.87348	0.981328	-0.630526	0.711655	0.0269313	0.159738	0.282295	25.118	25.7485	23.875	24.8564	10356403	47397768	51487708	40339196	58506796	70274600	22855396	9371377	13928533	43753324	19399510	27970736	Q09666 [3405-3414]	Q09666 1xPhospho [S3409(97.8)]	Neuroblast differentiation-associated protein AHNAK [OS=Homo sapiens]	[K].MPFLSISSPK.[V]	1xPhospho [S5(97.8)]	----*-----	3	1	1	2	0	1186.56	10
Q09666_S3426	PP	Q09666	S3426	1		both	4	1	2	0.80047	2.54653	0.966198	-0.779859	0.200103	0.0146641	0.335637	0.0450746	27.2977	28.0775	25.531	26.4972	214807336	1.47833e+08	1.32281e+08	2.26975e+08	2.87273e+08	335512329	4.68459e+07	3.8665e+07	5.99398e+07	1.5373e+08	1.03423e+08	2.70117e+07	Q09666 [3415-3428]	Q09666 1xPhospho [S3426(100)]	Neuroblast differentiation-associated protein AHNAK [OS=Homo sapiens]	[K].VSMPDVELNLKSPK.[V]	1xPhospho [S12(100)]	-----------*--	1	1	1	28	1	1636.8	14
Q09666_S4986	PP	Q09666	S4986	1		both	4	2	2	0.378963	2.42026	1.22349	-0.817803	0.426035	0.0275721	0.0271382	0.107196	25.6283	26.4461	24.0259	25.2494	35092860	45380332	75128248	69871080	85119512	119291136	9060042	17143046	25038946	36652932	43117744		Q09666 [4980-4988]	Q09666 1xPhospho [S4986(100)]	Neuroblast differentiation-associated protein AHNAK [OS=Homo sapiens]	[K].FGFGAKSPK.[A]	1xPhospho [S7(100)]	------*--	1	1	1	9	1	1018.48	9
Q09666_S5110	PP	Q09666	S5110	1		both	4	4	1	2.75168	2.79973	1.24605	1.198	0.0849798	0.00706186	0.35912	0.178933	21.6405	20.4425	17.6428	18.8889	4371191	3.98553e+06	1.45116e+06	1.41247e+06	1.182e+06	1.68057e+06	103998	296560	213398	950204	165641	340410	Q09666 [5104-5112]	Q09666 1xPhospho [S5110(100)]	Neuroblast differentiation-associated protein AHNAK [OS=Homo sapiens]	[K].AEAPLPSPK.[L]	1xPhospho [S7(100)]	------*--	1	1	1	3	0	989.47	9
Q09666_S5448	PP	Q09666	S5448	1		both	4	3	2	1.23931	2.00946	1.13708	0.366942	0.0404979	0.0157317	0.101723	0.283792	27.1773	26.8103	24.8009	25.938	1.12226e+08	1.52154e+08	1.90917e+08	9.13471e+07	122138041	139562642	35297520	19165150	33222642	86206720	6.57761e+07	40868916	Q09666 [5447-5460]	Q09666 1xPhospho [S5448(100)]	Neuroblast differentiation-associated protein AHNAK [OS=Homo sapiens]	[R].ISAPNVDFNLEGPK.[V]	1xPhospho [S2(100)]	-*------------	1	1	1	21	0	1580.74	14
Q09666_S5552	PP	Q09666	S5552	1		both	4	3	0	-0.215684	2.10688	1.10925	-1.21332	0.62064	0.0658742	0.0995963	0.0987305	24.5925	25.8058	23.699	24.8082	23187984	3.50268e+07	17679660	3.74901e+07	5.81946e+07	8.02917e+07	13578972	11157131	16116421	3.39107e+07	36044738	1.81773e+07	Q09666 [5545-5562]	Q09666 1xPhospho [S5552(100)]	Neuroblast differentiation-associated protein AHNAK [OS=Homo sapiens]	[K].GPAFNMASPESDFGINLK.[G]	1xPhospho [S8(100)]	-------*----------	2	1	1	16	0	1974.87	18
Q09666_S570	PP	Q09666	S570	1		both	4	2	2	2.35343	1.65413	-0.511607	0.187691	0.00367176	0.0212161	0.491602	0.432355	25.3345	25.1468	23.4927	22.9811	41413120	43531452	41984570	28380129	36407382	46657522	4226443	1.6524e+07	14658856	1.03832e+07	11227467	3226867	Q09666 [564-582]	Q09666 1xPhospho [S570(100)]	Neuroblast differentiation-associated protein AHNAK [OS=Homo sapiens]	[K].TGTCRISMSEVDLNVAAPK.[V]	1xCarbamidomethyl [C4];1xPhospho [S7(100)]	---*--*------------	2	1	1	11	1	2128.98	19
Q09666_S5731	PP	Q09666	S5731	1		both	4	3	0	3.16853	-0.0623	-1.35731	1.87352	0.365278	0.938598	0.322266	0.442359	30.5014	28.6279	28.6902	27.3329	3.84428e+09	2.77696e+08	4.38069e+08	3.07328e+08	3.87731e+08	5.49409e+08	1.98991e+08	2.62681e+08	837712764	173304545	2.4168e+08	9.21786e+07	Q09666 [5726-5744]	Q09666 1xPhospho [S5731(100)]	Neuroblast differentiation-associated protein AHNAK [OS=Homo sapiens]	[K].GGVTGSPEASISGSKGDLK.[S]	1xPhospho [S6(100)]	-----*-------------	4	1	1	15	1	1826.85	19
Q09666_S5739	PP	Q09666	S5739	1		both	4	3	1	2.02024	1.0541	0.653383	1.61951	0.413039	0.13369	0.0479606	0.455825	27.9164	26.2969	25.2428	25.8962	625600430	6.10826e+07	73310103	49885799	85178777	112271328	3.47298e+07	35049397	49336840	73401999	62102172	51847636	Q09666 [5724-5744]	Q09666 1xPhospho [S5739(100)]	Neuroblast differentiation-associated protein AHNAK [OS=Homo sapiens]	[K].GKGGVTGSPEASISGSKGDLK.[S]	1xPhospho [S16(98.6)]	---------------*-----	3	1	1	22	2	2011.97	21
Q09666_S5749	PP	Q09666	S5749	1		both	4	2	0	-0.445285	1.4463	0.0599819	-1.8316	0.405319	0.426004	0.945501	0.373793	22.8807	24.7123	23.266	23.326	10609425	4242043	8.31744e+06	7.98148e+06	12275004	62209252	7800722	2.27799e+06	20182992	8435367	12595562		Q09666 [5748-5767]	Q09666 1xPhospho [S5749(91.1)]	Neuroblast differentiation-associated protein AHNAK [OS=Homo sapiens]	[K].ASLGSLEGEAEAEASSPKGK.[F]	1xPhospho [S2(91.1)]	-*------------------	3	1	1	2	1	1997.91	20
Q09666_S5763	PP	Q09666	S5763	1		both	4	2	1	-0.0363498	1.25283	1.18671	-0.102472	0.87346	0.214455	0.0158233	0.856824	30.0152	30.1176	28.8648	30.0515	849805929	1098686365	1.30677e+09	4.41449e+08	1341328244	1712106372	530545382	4.37261e+08	498734832	1239985835	1168635578	929699413	Q09666 [5748-5767]	Q09666 1xPhospho [S5763(100)]	Neuroblast differentiation-associated protein AHNAK [OS=Homo sapiens]	[K].ASLGSLEGEAEAEASSPKGK.[F]	1xPhospho [S16(100)]	---------------*----	3	1	1	48	1	1997.91	20
Q09666_S93	PP	Q09666	S93	1		both	4	2	1	0.975462	2.19202	-0.120406	-1.33696	0.00488667	0.261433	0.846205	0.355271	25.0956	26.4326	24.2406	24.1202		35570436	36136892	48075712	41401040	182242140	23901520	5.93664e+06	29626266	18568908	20482396	15651732	Q09666 [89-102]	Q09666 1xPhospho [S93(100)]	Neuroblast differentiation-associated protein AHNAK [OS=Homo sapiens]	[R].KGDRSPEPGQTWTR.[E]	1xDeamidated [Q10];1xPhospho [S5(100)]	----*----*----	1	1	1	16	2	1695.75	14
Q09666_T5729	PP	Q09666	T5729	1		both	4	2	1	0.424555	1.62862	-0.414867	-1.61893	0.0271226	0.24157	0.612167	0.247302	23.3197	24.9386	23.31	22.8951	10367457	9876081	11164332	9871279	30357180	56239924	7.66707e+06	4.59359e+06	18937010	7.38304e+06	8217640		Q09666 [5726-5744]	Q09666 1xPhospho [T5729(97.8)]	Neuroblast differentiation-associated protein AHNAK [OS=Homo sapiens]	[K].GGVTGSPEASISGSKGDLK.[S]	1xPhospho [T4(97.8)]	---*---------------	4	1	1	1	1	1826.85	19
Q0JRZ9_S488;S496	PP	Q0JRZ9	S488;S496	2		PP	4	4	2	1.01782	-2.29159	-1.4643	1.84511	0.439987	0.00581383	0.0276462	0.300201	23.932	22.0869	24.3785	22.9142	32375422	10727237	4.91192e+06	2.42087e+06	4557055	6.38618e+06	23157202	20462700		13700521	5060270	4.95178e+06	Q0JRZ9 [477-505]	Q0JRZ9 2xPhospho [S488(92.4); S496(92.4)]	F-BAR domain only protein 2 [OS=Homo sapiens]	[K].LSGINEIPRPFSPPVTSNTSPPPAAPLAR.[A]	2xPhospho [S12(92.4); S20(92.4)]	-----------*-------*---------	2	1	1	1	0	3143.53	29
Q0JRZ9_S533	PP	Q0JRZ9	S533	1		PP	4	2	1	-0.24682	-2.21624	-0.559848	1.40957	0.856845	0.0237122	0.450966	0.501704	24.5549	23.1453	25.3616	24.8017	61895872	671598	11373204	7064800		11490576	48355204	30585194	50394244	52616156	32455742	2.6653e+06	Q0JRZ9 [531-558]	Q0JRZ9 1xPhospho [S533(100)]	F-BAR domain only protein 2 [OS=Homo sapiens]	[R].GPSPVSLGNQDTLPVAVALTESVNAYFK.[G]	1xPhospho [S3(100)]	--*-------------------------	2	1	1	7	0	2954.45	28
Q12774_S11	PP	Q12774	S11	1		PP	4	2	1	0.0544808	-1.64071	-1.23707	0.458128	0.951756	0.00451911	0.0631024	0.606151	25.6231	25.165	26.8057	25.5686	91209596	14984493	48846112	26324587	28338729	58195112	102833708	121939404	127142388	81372388	55027560	12894609	Q12774 [9-29]	Q12774 1xPhospho [S11(100)]	Rho guanine nucleotide exchange factor 5 [OS=Homo sapiens]	[R].GASPPISAIEEFSIIPEAPMR.[S]	1xPhospho [S3(100)]	--*------------------	2	1	1	32	0	2292.1	21
Q12774_S1405	PP	Q12774	S1405	1		PP	4	2	1	-0.630536	-2.73233	-1.22875	0.873043	0.22918	NA	0.0158568	NA	21.4521	20.579	23.3114	22.0826		2358218	3.37968e+06		1.56643e+06		10684317	10134327		6.12313e+06	4.1578e+06	3.04367e+06	Q12774 [1394-1409]	Q12774 1xPhospho [S1405(99.1)]	Rho guanine nucleotide exchange factor 5 [OS=Homo sapiens]	[K].SGELTALEFSASPGLR.[R]	1xPhospho [S12(99.1)]	-----------*----	2	1	1	1	0	1714.8	16
Q12774_S978	PP	Q12774	S978	1		PP	3	3	1	-5.57565	-10	-0.576406	10	0.003937	NA	0.593045	NA	18.6614		24.8135	24.237		411928	417294				42565656		16403312	1.97385e+07	2.19005e+07	17680694	Q12774 [971-989]	Q12774 1xPhospho [S978(98.8)]	Rho guanine nucleotide exchange factor 5 [OS=Homo sapiens]	[R].TTPQQGASGPGRSPVGQAR.[Q]	1xPhospho [S8(98.8)]	-------*-----------	1	1	1	6	1	1931.91	19
Q12789_S1653	PP	Q12789	S1653	1		PP	3	4	2	1.24755	10	10	1.35046	0.0239262	NA	NA	0.0328267	24.4479	23.0974		23.2004		24214602	21555414		7112915	10836524				11063987	9144539	8706490	Q12789 [1650-1660]	Q12789 1xPhospho [S1653(100)]	General transcription factor 3C polypeptide 1 [OS=Homo sapiens]	[R].GYYSPGIVSTR.[N]	1xPhospho [S4(100)]	---*-------	1	1	1	4	0	1279.57	11
Q12802_S1602	PP	Q12802	S1602	1		PP	4	2	2	1.42566	-0.797148	-0.453784	1.76902	0.00354295	0.384344	0.558229	0.00261961	24.8101	23.0411	23.8382	23.3844		28050466	30780536	5.22077e+06	10097931	10573501	9633886	8896148	26461872	11293060	13466747	8.08991e+06	Q12802 [1600-1631]	Q12802 1xPhospho [S1602(98.5)]	A-kinase anchor protein 13 [OS=Homo sapiens]	[R].SFSLEGLTGGAGVGNKPSSSLEVSSANAEELR.[H]	1xPhospho [S3(98.5)]	--*-----------------------------	2	1	1	3	0	3230.52	32
Q12802_S1929	PP	Q12802	S1929	1		PP	4	4	4	2.31247	-1.9597	-1.11263	3.15954	0.0339127	0.0106349	0.0369039	0.0239231	27.5048	24.3453	26.305	25.1924	128173747	228991561	2.14189e+08	987077	2.92362e+07	3.37192e+07	8.3527e+07	7.07336e+07	9.44638e+07	4.62555e+07	3.04264e+07		Q12802 [1925-1935]	Q12802 1xPhospho [S1929(99.6)]	A-kinase anchor protein 13 [OS=Homo sapiens]	[K].FLSHSTDSLNK.[I]	1xPhospho [S5(100)]	----*------	2	1	1	7	0	1328.59	11
Q12802_S2720	PP	Q12802	S2720	1		PP	4	4	2	6.90665	-3.14603	-7.41494	2.63774	NA	0.0347811	NA	0.0165179	22.7287	20.0909	23.2369	15.822	5.19941e+06	6.73464e+06	8.91713e+06	243652	19935.8	3.08677e+06	1.12788e+07	5.78927e+06	12589798	57929.5			Q12802 [2718-2730]	Q12802 1xPhospho [S2720(100)]	A-kinase anchor protein 13 [OS=Homo sapiens]	[K].SGSLDSELSVSPK.[R]	1xPhospho [S3(100)]	--*----------	3	1	1	11	0	1385.62	13
Q12802_S2728	PP	Q12802	S2728	1		PP	4	3	0	1.66211	-0.822679	-1.10886	1.37592	0.0628785	0.0974335	0.0602231	0.0809205	27.1062	25.7302	26.5529	25.444	86736456	162194912	184467008	36881532	54757316	75352110	99431632	70807910	125115308	63672374	50976490	22295216	Q12802 [2718-2731]	Q12802 1xPhospho [S2728(100)]	A-kinase anchor protein 13 [OS=Homo sapiens]	[K].SGSLDSELSVSPKR.[N]	1xPhospho [S11(100)]	----------*---	3	1	1	12	1	1541.72	14
Q12834_S41	PP	Q12834	S41	1		PP	4	4	2	-2.24486	1.76231	1.05772	-2.94946	0.00578664	0.142836	0.296645	0.00192115	21.646	24.5955	22.8332	23.8909	3.19512e+06	3368413			25364204	25336276	11552538	3.39269e+06		15803631	15306921		Q12834 [34-44]	Q12834 1xPhospho [S41(100)]	Cell division cycle protein 20 homolog [OS=Homo sapiens]	[K].EAAGPAPSPMR.[A]	1xPhospho [S8(100)]	-------*---	1	1	1	7	0	1163.49	11
Q12873_S713	PP	Q12873	S713	1		PP	4	3	2	0.849891	-1.95358	-1.28319	1.52028	0.0847883	0.00688208	0.00689428	0.108161	25.3338	23.8136	25.7671	24.4839		37332984	47248184		15414121	14072437	62571696	59094068	49651616	18925420	18106144	33360266	Q12873 [704-727]	Q12873 1xPhospho [S713(98.9)]	Chromodomain-helicase-DNA-binding protein 3 [OS=Homo sapiens]	[K].ELQGDGPPSSPTNDPTVKYETQPR.[F]	1xPhospho [S10(98.1)]	---------*--------------	1	1	1	12	1	2693.21	24
Q12888_S1028	PP	Q12888	S1028	1		PP	4	3	0	-1.56137	1.51772	-0.127503	-3.20659	NA	NA	NA	NA	20.0682	23.2748	21.7571	21.6296			1099347		13419739	6.87787e+06	3.54435e+06				2762329	3.72678e+06	Q12888 [1016-1031]	Q12888 1xPhospho [S1028(100)]	TP53-binding protein 1 [OS=Homo sapiens]	[R].KNGSTAVAESVASPQK.[T]	2xDeamidated [N2; Q15];1xPhospho [S13(100)]	-*----------*-*-	1	1	1	2	1	1655.75	16
Q12888_S1114	PP	Q12888	S1114	1		PP	4	1	0	0.719289	-0.244631	-1.13791	-0.173993	0.233433	0.588821	0.133797	0.527173	24.8701	25.0441	25.2887	24.1508		30677580	30652988	38724892	24303594	40759060	39000862	25967274	57998301	2.96764e+07	2.09105e+07	5.29105e+06	Q12888 [1107-1132]	Q12888 1xPhospho [S1114(98.7)]	TP53-binding protein 1 [OS=Homo sapiens]	[K].MVIQGPSSPQGEAMVTDVLEDQKEGR.[S]	1xOxidation [M1];1xPhospho [S8(98.3)]	*------*------------------	4	1	1	11	1	2897.31	26
Q12888_S1430	PP	Q12888	S1430	1		PP	4	1	1	0.514231	0.0126879	-1.40188	-0.900342	0.324682	0.98624	0.0461279	0.397887	25.9929	26.8933	26.8806	25.4787	97356578	51169880	5.18165e+07	6.35597e+07	7.80593e+07	232322656	118320434	92671916	159675056	43472456	60156773	36644076	Q12888 [1413-1438]	Q12888 1xPhospho [S1430(100)]	TP53-binding protein 1 [OS=Homo sapiens]	[R].ETAVPGPLGIEDISPNLSPDDKSFSR.[V]	1xPhospho [S18(100)]	-----------------*--------	2	1	1	18	1	2821.33	26
Q12888_S1460	PP	Q12888	S1460	1		PP	4	3	1	0.222787	-1.69466	-3.21393	-1.29649	0.48648	0.348414	0.257267	0.00269636	21.231	22.5275	24.2222	21.0082		2.2263e+06	2.69645e+06	5.96112e+06	5.67129e+06	6505295	10041391	6.90547e+06	41764784	2.68057e+06	2.24941e+06	1.39754e+06	Q12888 [1460-1490]	Q12888 1xPhospho [S1460]	TP53-binding protein 1 [OS=Homo sapiens]	[R].SDSPEIPFQAAAGPSDGLDASSPGNSFVGLR.[V]	1xDeamidated [N25];1xPhospho [S1]	*-----------------------*------	4	1	1	1	0	3127.39	31
Q12888_S1462	PP	Q12888	S1462	1		PP	4	3	1	0.222787	-1.69466	-3.21393	-1.29649	0.48648	0.348414	0.257267	0.00269636	21.231	22.5275	24.2222	21.0082		2.2263e+06	2.69645e+06	5.96112e+06	5.67129e+06	6505295	10041391	6.90547e+06	41764784	2.68057e+06	2.24941e+06	1.39754e+06	Q12888 [1460-1490]	Q12888 1xPhospho [S1462]	TP53-binding protein 1 [OS=Homo sapiens]	[R].SDSPEIPFQAAAGPSDGLDASSPGNSFVGLR.[V]	1xDeamidated [N25];1xPhospho [S3]	--*---------------------*------	4	1	1	1	0	3127.39	31
Q12888_S315	PP	Q12888	S315	1		PP	4	3	2	0.979515	-1.66137	-1.62444	1.01645	0.223247	0.00504157	0.0312918	0.16493	26.4688	25.4524	27.1138	25.4893	54235156	91794112	132605648	21418852	67368064	48951276	128128480	143146800	164413472	77290880	60483868	3.53501e+06	Q12888 [313-348]	Q12888 1xPhospho [S315(87.6)]	TP53-binding protein 1 [OS=Homo sapiens]	[K].TVSSDGCSTPSREEGGCSLASTPATTLHLLQLSGQR.[S]	2xCarbamidomethyl [C7; C17];1xPhospho [S3(93.8)]	--*---*---------*-------------------	3	1	1	5	1	3840.75	36
Q12888_S316	PP	Q12888	S316	1		PP	4	3	2	0.979515	-1.66137	-1.62444	1.01645	0.223247	0.00504157	0.0312918	0.16493	26.4688	25.4524	27.1138	25.4893	54235156	91794112	132605648	21418852	67368064	48951276	128128480	143146800	164413472	77290880	60483868	3.53501e+06	Q12888 [313-348]	Q12888 1xPhospho [S316(97.8)]	TP53-binding protein 1 [OS=Homo sapiens]	[K].TVSSDGCSTPSREEGGCSLASTPATTLHLLQLSGQR.[S]	2xCarbamidomethyl [C7; C17];1xPhospho [S4(97.8)]	---*--*---------*-------------------	3	1	1	1	1	3840.75	36
Q12888_S999	PP	Q12888	S999	1		PP	4	2	2	1.58177	-0.752984	-2.45311	-0.11835	0.207937	0.02977	0.000833927	0.805591	23.3574	23.4757	24.2287	21.7756		8.06058e+06	13432850	10580128	15304633	9111692	2.05256e+07	17294330	21158700	3.70604e+06	2.22872e+06	4.83575e+06	Q12888 [991-1015]	Q12888 1xPhospho [S999(100)]	TP53-binding protein 1 [OS=Homo sapiens]	[K].LVSPETEASEESLQFNLEKPATGER.[K]	1xPhospho [S9(98.2)]	--------*----------------	3	1	1	5	0	2841.32	25
Q12923_S2032	PP	Q12923	S2032	1	Phosphatase	PP	3	4	2	3.38389	-10	-3.68476	10	0.0127394	NA	0.00814599	NA	23.8606		24.1614	20.4767	13973681	12836646	18885202				22208806	18419392	15663236	1.3716e+06	2.39404e+06	611792	Q12923 [2031-2039]	Q12923 1xPhospho [S2032(100)]	Tyrosine-protein phosphatase non-receptor type 13 [OS=Homo sapiens]	[K].GSPNLTLPK.[E]	1xPhospho [S2(100)]	-*-------	1	1	1	6	0	1006.5	9
Q12923_S214	PP	Q12923	S214	1	Phosphatase	PP	3	4	1	3.36348	-10	-3.13563	10	0.00260826	NA	0.0683993	NA	25.5225		25.2947	22.159	43820700	48048640	52730396				23727544	41058444	58688608	5.19116e+06	4.17512e+06		Q12923 [214-235]	Q12923 1xPhospho [S214(97.6)]	Tyrosine-protein phosphatase non-receptor type 13 [OS=Homo sapiens]	[R].SSTSDVLDIQKPPLSHQTFLNK.[G]	1xPhospho [S1(97.6)]	*---------------------	1	1	1	6	0	2535.25	22
Q12923_S908	PP	Q12923	S908	1	Phosphatase	PP	3	4	2	4.09433	-10	-3.43317	10	0.0405198	NA	0.0485488	NA	26.531		25.8698	22.4366	81562344	73720178	135613044				75820806	34666483	73466136	9975047	5889696	1.16546e+06	Q12923 [906-919]	Q12923 1xPhospho [S908(100)]	Tyrosine-protein phosphatase non-receptor type 13 [OS=Homo sapiens]	[R].AISTGSLASSTLNK.[L]	1xPhospho [S3(100)]	--*-----------	3	1	1	10	0	1429.69	14
Q12923_S911	PP	Q12923	S911	1	Phosphatase	PP	3	4	1	2.2371	-10	-3.5685	10	0.027188	NA	0.0545886	NA	22.9016		24.233	20.6645	6.89364e+06	6.12986e+06	10482698				1.75689e+07	13184138	28399308	1.4697e+06	2894566	621690	Q12923 [906-919]	Q12923 1xPhospho [S911(100)]	Tyrosine-protein phosphatase non-receptor type 13 [OS=Homo sapiens]	[R].AISTGSLASSTLNK.[L]	1xPhospho [S6(100)]	-----*--------	3	1	1	4	0	1429.69	14
Q12923_S936	PP	Q12923	S936	1	Phosphatase	PP	4	4	3	4.66764	-1.84491	-4.44145	2.0711	0.0614934	0.0117635	0.0132042	0.0292403	25.7098	23.6387	25.4836	21.0422		48812140	60950200	1.57169e+07	4481866	1.89829e+07	53246863	35217342	52287632		3.53089e+06	787825	Q12923 [934-951]	Q12923 1xPhospho [S936(99.2)]	Tyrosine-protein phosphatase non-receptor type 13 [OS=Homo sapiens]	[K].RLSCSELSLYQPLQNSSK.[E]	1xCarbamidomethyl [C4];1xPhospho [S3(99.2)]	--**--------------	1	1	1	9	1	2190.03	18
Q12929_S625	PP	Q12929	S625	1		PP	4	1	1	1.88753	0.725441	-0.274918	0.88717	0.00430031	0.571308	0.48423	0.330722	26.3208	25.4337	24.7082	24.4333		79600746	88044760	67933603	22707930		23286700	21723085	3.72219e+07	19222846	29924529	18816860	Q12929 [611-649]	Q12929 1xPhospho [S625(99.8)]	Epidermal growth factor receptor kinase substrate 8 [OS=Homo sapiens]	[R].MEYGPRPADTPPAPSPPPTPAPVPVPLPPSTPAPVPVSK.[V]	1xOxidation [M1];1xPhospho [S15(96.4)]	*-------------*------------------------	3	1	1	21	0	4002.01	39
Q12948_S235	PP	Q12948	S235	1		PP	4	4	4	3.31778	-3.44837	-3.77943	2.98672	0.0205444	0.000207843	0.000481774	0.0237148	24.2245	21.2377	24.6861	20.9067	20108100	24141378	14554736	1.7802e+06	2.61568e+06	3022610	26967254		27019634	2.70742e+06	2.31401e+06	875917	Q12948 [228-256]	Q12948 1xPhospho [S235(95.9)]	Forkhead box protein C1 [OS=Homo sapiens]	[K].TENGTCPSPPQPLSPAAALGSGSAAAVPK.[I]	1xCarbamidomethyl [C6];1xDeamidated [Q11];1xPhospho [S8(95.9)]	-----*-*--*------------------	6	1	1	1	0	2814.3	29
Q12948_S521	PP	Q12948	S521	1		PP	4	4	0	1.24405	-3.02786	-2.76734	1.50457	0.177991	0.0786276	0.0782281	0.149347	22.2918	20.7873	23.8151	21.0478	6.83952e+06	2199547	6364890		1.56111e+06	2.05815e+06	17730254	7067002	19480602	1.40314e+06	2.93241e+06		Q12948 [516-541]	Q12948 1xPhospho [S521(92.2)]	Forkhead box protein C1 [OS=Homo sapiens]	[R].IGLNNSPVNGNSSCQMAFPSSQSLYR.[T]	1xCarbamidomethyl [C14];1xDeamidated [N4];1xPhospho [S6(92.2)]	---*-*-------*------------	14	1	1	1	0	2909.26	26
Q12948_S6	PP	Q12948	S6	1		PP	4	3	1	2.69912	-3.67271	-5.43892	0.93291	0.0498157	0.0501753	0.0528255	0.469766	22.4924	21.5595	25.2323	19.7933	4235651	8.23799e+06	5.2284e+06		437072	5.74449e+06	42306950	22186959	53751816	852326	582094	1.29147e+06	Q12948 [5-27]	Q12948 1xPhospho [S6(100)]	Forkhead box protein C1 [OS=Homo sapiens]	[R].YSVSSPNSLGVVPYLGGEQSYYR.[A]	1xPhospho [S2(95.9)]	-*---------------------	1	1	1	18	0	2602.19	23
Q12948_T228	PP	Q12948	T228	1		PP	4	4	2	3.8827	-3.12209	-3.75045	3.25434	4.59447e-06	0.132664	0.123712	8.01786e-05	24.8804	21.626	24.7481	20.9977	31730717	3.04513e+07	30471393	1.94047e+06	3.02535e+06	4.74391e+06	36794846	7927929	39814679	2.70742e+06	2.6051e+06	968822	Q12948 [228-256]	Q12948 1xPhospho [T228(93.8)]	Forkhead box protein C1 [OS=Homo sapiens]	[K].TENGTCPSPPQPLSPAAALGSGSAAAVPK.[I]	1xCarbamidomethyl [C6];1xDeamidated [Q11];1xPhospho [T1(93.8)]	*----*----*------------------	6	1	1	2	0	2814.3	29
Q12959_S443	PP	Q12959	S443	1		PP	4	2	0	-0.137999	-2.09099	-0.292324	1.66066	NA	NA	NA	NA	24.6724	23.0118	25.1027	24.8104		26738646		14858010	2.0565e+06				36031260	83231048	2913510	2123274	Q12959 [402-446]	Q12959 1xPhospho [S443(99.9)]	Disks large homolog 1 [OS=Homo sapiens]	[K].VAKPTSMYMNDGYAPPDITNSSSQPVDNHVSPSSFLGQTPASPAR.[Y]	1xDeamidated [N28];1xPhospho [S42(99.9)]	---------------------------*-------------*---	1	1	1	1	0	4800.16	45
Q12986_S50	PP	Q12986	S50	1		PP	4	2	2	-2.02183	-2.43076	-0.377477	0.0314543	0.0211649	0.00569136	0.160864	0.93782	25.2492	25.2178	27.6486	27.2711		35294888	44469576	2.56657e+07	35273028	56127636	247115096	205699656	178381256	201642522	139844432	144396774	Q12986 [47-58]	Q12986 1xPhospho [S50(100)]	Transcriptional repressor NF-X1 [OS=Homo sapiens]	[R].NYSSPPPCHLSR.[Q]	1xCarbamidomethyl [C8];1xPhospho [S4(98.7)]	---*---*----	1	1	1	19	0	1494.62	12
Q12996_S691	PP	Q12996	S691	1		PP	4	2	0	1.18387	-0.906355	0.12069	2.21091	NA	NA	NA	NA	26.1924	23.9815	24.8878	25.0085	137547392	15816433				16563136	39748420	26044826	27339816		33753112		Q12996 [686-709]	Q12996 1xPhospho [S691(100)]	Cleavage stimulation factor subunit 3 [OS=Homo sapiens]	[K].RPNEDSDEDEEKGAVVPPVHDIYR.[A]	1xDeamidated [N3];1xPhospho [S6(100)]	--*--*------------------	1	1	1	9	1	2847.25	24
Q13009_S231	PP	Q13009	S231	1		PP	4	4	4	1.31739	-2.70204	-1.1805	2.83893	0.0199462	0.0195147	0.0473422	0.00114295	25.7151	22.8762	25.5782	24.3977	53138744	4.95029e+07	6.26046e+07	3.85205e+06	6.88459e+06	1.23589e+07	5.9602e+07	35760492	5.49253e+07	2.24133e+07	3.34231e+07	1.04703e+07	Q13009 [229-239]	Q13009 1xPhospho [S231(100)]	T-lymphoma invasion and metastasis-inducing protein 1 [OS=Homo sapiens]	[R].ANSLGDLYAQK.[N]	1xPhospho [S3(100)]	--*--------	1	1	1	18	0	1259.57	11
Q13029_S643	PP	Q13029	S643	1		PP	4	4	4	2.05649	-1.05822	-1.74221	1.3725	0.00057236	0.0427402	0.024645	0.00781272	26.8974	25.5249	26.5831	24.8409	132642830	111607014	1.3076e+08	2.9067e+07	47734047	68035961	125155577	9.785e+07	7.85965e+07	3.38028e+07	35698652	2.06508e+07	Q13029 [641-649]	Q13029 1xPhospho [S643(100)]	PR domain zinc finger protein 2 [OS=Homo sapiens]	[R].TASPPALPK.[I]	1xPhospho [S3(100)]	--*------	1	1	1	48	0	961.475	9
Q13033_S229	PP	Q13033	S229	1		PP	4	4	2	1.11092	-1.78939	-1.19	1.71031	0.229986	0.0193119	0.0216249	0.147925	26.2442	24.5339	26.3233	25.1333	28885120	1.04067e+08	1.05502e+08	5.06958e+06	2.16688e+07	46131918	81193096	6.8599e+07	102098348	42386577	42850248	25167606	Q13033 [219-233]	Q13033 1xPhospho [S229(100)]	Striatin-3 [OS=Homo sapiens]	[K].NLEQILNGGESPKQK.[G]	1xPhospho [S11(100)]	----------*----	1	1	1	36	1	1734.84	15
Q13045_S856	PP	Q13045	S856	1		PP	4	3	1	-0.987566	4.12475	3.16291	-1.9494	0.0579026	0.0540234	0.0214692	0.0773477	26.3319	28.2813	24.1565	27.3194	73240204	6.0739e+07	119416243	181665885	3.62959e+08	4.34026e+08	2.56588e+07	23342494	7.09776e+06	166325184	210655911	125460540	Q13045 [849-862]	Q13045 1xPhospho [S856(100)]	Protein flightless-1 homolog [OS=Homo sapiens]	[R].NAEAVLQSPGLSGK.[V]	1xPhospho [S8(100)]	-------*------	3	1	1	23	0	1450.69	14
Q13105_S120	PP	Q13105	S120	1		PP	4	4	1	2.41505	-1.71359	-1.71835	2.4103	0.141676	NA	0.0223462	NA	25.4391	23.0288	24.7424	23.0241		36922028	54063128		8557938		29774704		26361290		7.62404e+06	9435473	Q13105 [113-136]	Q13105 1xPhospho [S120(99.1)]	Zinc finger and BTB domain-containing protein 17 [OS=Homo sapiens]	[K].SLAEPATSPGGNAEALATEGGDKR.[A]	1xPhospho [S8(99.1)]	-------*----------------	2	1	1	3	1	2379.08	24
Q13136_S1172	PP	Q13136	S1172	1		PP	4	3	0	-4.22408	-0.377761	2.37369	-1.47263	NA	0.770492	NA	0.529112	21.1691	22.6417	23.0195	25.3932	2.0187e+06	2.69719e+06			1.94984e+06	11138059	12091496	4.91393e+06				44066512	Q13136 [1166-1178]	Q13136 1xPhospho [S1172(99)]	Liprin-alpha-1 [OS=Homo sapiens]	[R].VTSSMSSPSMQPK.[K]	1xDeamidated [Q11];1xPhospho [S7(99.1)]	------*---*--	2	1	1	2	0	1447.58	13
Q13136_S666	PP	Q13136	S666	1		PP	4	3	2	1.30258	-1.75542	-0.163968	2.89404	0.085505	0.0133881	0.744007	0.0482218	25.0572	22.1631	23.9185	23.7546	27349740	27864699	49516793	1.68302e+06	5393204	7012894	18624004	11964876	16979568	12836191	2.21488e+07	7.47299e+06	Q13136 [664-674]	Q13136 1xPhospho [S666(100)]	Liprin-alpha-1 [OS=Homo sapiens]	[R].VGSGSLDNLGR.[F]	1xPhospho [S3(100)]	--*--------	3	1	1	17	0	1154.52	11
Q13136_S693	PP	Q13136	S693	1		PP	4	2	2	1.09856	-0.801236	-0.24663	1.65317	0.0355081	0.358432	0.707466	0.0244857	24.9608	23.3076	24.1088	23.8622	3.17149e+07	3.91069e+07	27139774	3.57439e+06	7.74091e+06	1.98308e+07	2.35957e+07	6.90688e+06	2.37724e+07	2.13732e+07	1.72526e+07	7.12061e+06	Q13136 [677-699]	Q13136 1xPhospho [S693(98.7)]	Liprin-alpha-1 [OS=Homo sapiens]	[R].SMSSIPPYPASSLASSSPPGSGR.[S]	1xPhospho [S17];1xOxidation [M2]	-*--------------*------	8	1	1	16	0	2316.02	23
Q13153_S144	PP	Q13153	S144	1	Kinase	PP	4	2	2	1.66992	-0.54264	-1.66736	0.545193	0.259957	0.0394906	0.0111339	0.553747	25.5813	25.0361	25.5787	23.9113	5.63985e+06	6.97848e+07	75183017	38060181	28178843	36972363	56568767	4.2771e+07	51001592	2.19544e+07	21225056	4.15219e+06	Q13153 [142-162]	Q13153 1xPhospho [S144(100)]	Serine/threonine-protein kinase PAK 1 [OS=Homo sapiens]	[K].YMSFTDKSAEDYNSSNALNVK.[A]	1xPhospho [S3(98.9)]	--*------------------	2	1	1	22	1	2464.04	21
Q13153_T230	PP	Q13153	T230	1	Kinase	PP	4	2	0	1.34138	-0.559548	-0.0653834	1.83554	0.258818	0.0938405	0.67787	0.203188	28.5859	26.7503	27.3099	27.2445	131781512	4.03576e+08	673353392	7.5296e+07	1.40141e+08	1.23227e+08	152056948	1.5449e+08	192579482	175064698	160755508	1.4119e+08	Q13153 [216-237]	Q13153 1xPhospho [T230(100)]	Serine/threonine-protein kinase PAK 1 [OS=Homo sapiens]	[R].DVATSPISPTENNTTPPDALTR.[N]	1xPhospho [T15(98.7)]	--------------*-------	7	1	1	20	0	2377.09	22
Q13177_S141	PP	Q13177	S141	1	Kinase	PP	4	3	1	-1.32257	0.908962	1.20368	-1.02786	0.0525241	0.273787	0.0469892	0.244479	23.4298	24.4577	23.5487	24.7524		10031633	12568141	8.62896e+06	28956085	3.15361e+07	1.47075e+07	6.23764e+06	15866603	3.34024e+07	31889969	19494650	Q13177 [139-147]	Q13177 1xPhospho [S141(100)]	Serine/threonine-protein kinase PAK 2 [OS=Homo sapiens]	[K].YLSFTPPEK.[D]	1xPhospho [S3(100)]	--*------	2	1	1	10	0	1161.52	9
Q13188_S385	PP	Q13188	S385	1	Kinase	PP	4	2	0	1.44826	-0.802317	-2.66926	-0.41868	0.0778529	0.455156	0.111621	0.756651	25.8226	26.2413	27.0436	24.3743		57893040	60793400	29795262	16504484	191673184	63075404	212467968	139457488	16151296	27342950		Q13188 [382-403]	Q13188 1xPhospho [S385(98.2)]	Serine/threonine-protein kinase 3 [OS=Homo sapiens]	[R].NATSPQVQRPSFMDYFDKQDFK.[N]	1xPhospho [S4(98.2)]	---*------------------	3	1	1	5	1	2729.21	22
Q13188_T384	PP	Q13188	T384	1	Kinase	PP	4	3	0	2.18767	-0.650593	-1.37376	1.4645	0.280945	0.423637	0.163513	0.356479	24.8692	23.4047	24.0553	22.6816	62598544	8.23189e+06	21110948	7936311	4536786	20842800	12517480	12182208	27600050	4182081	9272341		Q13188 [382-403]	Q13188 1xPhospho [T384(98.3)]	Serine/threonine-protein kinase 3 [OS=Homo sapiens]	[R].NATSPQVQRPSFMDYFDKQDFK.[N]	1xPhospho [T3(96.3)]	--*-------------------	3	1	1	4	1	2729.21	22
Q13247_S301	PP	Q13247	S301	1		PP	4	3	2	-2.32167	0.819407	2.09285	-1.04824	0.0100304	0.221823	0.00962296	0.218402	26.2276	27.2758	26.4564	28.5493	7162797	5.81199e+07	1.70449e+08	1.33939e+08	179977097	173577193	8.9595e+07	1.64294e+08	2.23618e+07	365867752	4.86761e+08	3.25823e+08	Q13247 [301-311]	Q13247 1xPhospho [S301(97.9)]	Serine/arginine-rich splicing factor 6 [OS=Homo sapiens]	[R].SNSPLPVPPSK.[A]	1xPhospho [S1(97.1)]	*----------	3	1	1	10	0	1202.58	11
Q13263_S43	PP	Q13263	S43	1		PP	4	4	1	-1.47746	-1.37199	1.72246	1.61699	0.102128	0.0177162	0.0942674	0.0583556	27.1782	25.5612	26.9332	28.6557	96322936	160746272	1.98527e+08	3.07957e+07	43191428	74544072	1.28861e+08	101579589	153998478	608691852	391426048	268524774	Q13263 [32-69]	Q13263 1xPhospho [S43(94.4)]	Transcription intermediary factor 1-beta [OS=Homo sapiens]	[K].RSTAPSAAASASASAAASSPAGGGAEALELLEHCGVCR.[E]	2xCarbamidomethyl [C34; C37];1xPhospho [S12(96)]	-----------*---------------------*--*-	5	1	1	7	1	3678.66	38
Q13263_S453	PP	Q13263	S453	1		PP	4	3	1	-2.96829	0.00304361	1.46434	-1.507	0.262549	0.994211	0.376426	0.030475	23.1837	24.6907	24.6877	26.152		7220768	11835121	25272768	28887528		20823190	33222966		158617280	38065596	27016830	Q13263 [435-470]	Q13263 1xPhospho [S453(99.1)]	Transcription intermediary factor 1-beta [OS=Homo sapiens]	[K].QGSGSSQPMEVQEGYGFGSGDDPYSSAEPHVSGVKR.[S]	1xPhospho [S19(99.1)]	------------------*-----------------	2	1	1	1	1	3793.61	36
Q13263_S473	PP	Q13263	S473	1		PP	4	4	1	-1.01776	-3.25745	1.54391	3.7836	0.0835429	NA	0.0437282	NA	26.1902	22.4066	25.6641	27.208	34176408	9.33292e+07	102195639		5.55989e+06		55107706	32578856	71820109	1.02947e+08	176467614	185679192	Q13263 [471-483]	Q13263 1xPhospho [S473(100)]	Transcription intermediary factor 1-beta [OS=Homo sapiens]	[R].SRSGEGEVSGLMR.[K]	1xOxidation [M12];1xPhospho [S3(100)]	--*--------*-	2	1	1	19	1	1460.62	13
Q13263_S49	PP	Q13263	S49	1		PP	4	4	1	-1.09919	-1.87801	2.49243	3.27125	0.0959395	NA	0.0352187	NA	25.7582	22.4869	24.3649	26.8574		49144324	64361152			5.87817e+06	40100232	12747318	11971210	167249392	104377264	93125648	Q13263 [32-69]	Q13263 1xPhospho [S49(98)]	Transcription intermediary factor 1-beta [OS=Homo sapiens]	[K].RSTAPSAAASASASAAASSPAGGGAEALELLEHCGVCR.[E]	2xCarbamidomethyl [C34; C37];1xPhospho [S18(98)]	-----------------*---------------*--*-	5	1	1	4	1	3678.66	38
Q13263_S50	PP	Q13263	S50	1		PP	4	4	4	-2.04837	-1.5033	1.98647	1.4414	0.0379109	0.0315636	0.035247	0.00275901	31.159	29.7176	31.2209	33.2074	2.32116e+09	2.17979e+09	2.69203e+09	7.15805e+08	9.89909e+08	942815010	2.51568e+09	1.93132e+09	3.06134e+09	12781199938	9.42824e+09	7.54351e+09	Q13263 [33-69]	Q13263 1xPhospho [S50(97.3)]	Transcription intermediary factor 1-beta [OS=Homo sapiens]	[R].STAPSAAASASASAAASSPAGGGAEALELLEHCGVCR.[E]	2xCarbamidomethyl [C33; C36];1xPhospho [S18(97.3)]	-----------------*--------------*--*-	4	1	1	63	0	3522.56	37
Q13263_S594	PP	Q13263	S594	1		PP	4	3	1	-2.88414	-1.19123	1.86004	0.167135	0.0619949	0.0337623	0.0905011	0.829964	28.3745	28.2073	29.3986	31.2586	93793118	366544417	583627500	1.70269e+08	3.07292e+08	4.52204e+08	734767109	5.33343e+08	854988268	3381974224	2959631731	1365605070	Q13263 [592-629]	Q13263 1xPhospho [S594(98.5)]	Transcription intermediary factor 1-beta [OS=Homo sapiens]	[R].LASPSGSTSSGLEVVAPEGTSAPGGGPGTLDDSATICR.[V]	1xCarbamidomethyl [C37];1xPhospho [S3(99.7)]	--*---------------------------------*-	6	1	1	45	0	3638.65	38
Q13263_S596	PP	Q13263	S596	1		PP	4	4	2	-2.40221	-1.59281	1.84723	1.03783	0.055947	0.000207012	0.0689108	0.00464514	27.6456	26.6078	28.2006	30.0478		203442298	216501484	9.37142e+07	8.76948e+07	1.25398e+08	326997540	306327408	292114653	1552318534	845999032	9.31503e+08	Q13263 [592-629]	Q13263 1xPhospho [S596(96.6)]	Transcription intermediary factor 1-beta [OS=Homo sapiens]	[R].LASPSGSTSSGLEVVAPEGTSAPGGGPGTLDDSATICR.[V]	1xCarbamidomethyl [C37];1xPhospho [S5]	----*-------------------------------*-	6	1	1	3	0	3638.65	38
Q13263_S601	PP	Q13263	S601	1		PP	4	3	1	-2.88737	-1.22634	1.83375	0.172725	0.0618622	0.0293457	0.0918642	0.8274	28.3683	28.1956	29.4219	31.2557	8.82153e+07	3.65136e+08	586184798	168196019	3.06465e+08	447579910	740011380	5.49364e+08	868416105	3369653655	2.96198e+09	1360104760	Q13263 [592-629]	Q13263 1xPhospho [S601(93.8)]	Transcription intermediary factor 1-beta [OS=Homo sapiens]	[R].LASPSGSTSSGLEVVAPEGTSAPGGGPGTLDDSATICR.[V]	1xCarbamidomethyl [C37];1xPhospho [S10(91.6)]	---------*--------------------------*-	6	1	1	58	0	3638.65	38
Q13263_T541	PP	Q13263	T541	1		PP	4	3	1	-2.44963	0.753145	5.3228	2.12002	0.0252049	NA	NA	0.185302	22.5044	20.3844	19.6312	24.954		4.37929e+06	7.52015e+06	522928	1.37824e+06	2204916		812058		42000930	25244948	3.02601e+07	Q13263 [525-554]	Q13263 1xPhospho [T541(100)]	Transcription intermediary factor 1-beta [OS=Homo sapiens]	[R].GAAAAATGQPGTAPAGTPGAPPLAGMAIVK.[E]	1xPhospho [T17(100)]	----------------*-------------	2	1	1	4	0	2652.32	30
Q13283_S149	PP	Q13283	S149	1		PP	4	4	0	-2.30068	1.6788	1.86271	-2.11677	0.0568224	0.1164	0.0598267	0.10116	25.3188	27.4356	25.7568	27.6195	2.77828e+07	3.67381e+07	6.10375e+07	2.34573e+08	82357470	227645254	8.16496e+07	2.40827e+07	64361373	2.14078e+08	277165894	1.2737e+08	Q13283 [133-159]	Q13283 1xPhospho [S149(100)]	Ras GTPase-activating protein-binding protein 1 [OS=Homo sapiens]	[R].YQDEVFGGFVTEPQEESEEEVEEPEER.[Q]	1xPhospho [S17(100)]	----------------*----------	2	1	1	40	0	3296.33	27
Q13286_S12	PP	Q13286	S12	1	Glyco	PP	4	4	2	-1.94466	-2.90332	-2.42844	-1.46978	NA	0.0184792	0.026217	NA	21.5344	23.0042	25.9075	23.4791	3.03738e+06			2.9305e+06		13895316	6.09153e+07	46998272	80908630	6.16709e+06	16892386	12017351	Q13286 [10-24]	Q13286 1xPhospho [S12(99.3)]	Battenin [OS=Homo sapiens]	[R].RFSDSEGEETVPEPR.[L]	1xPhospho [S3(100)]	--*------------	3	1	1	8	1	1814.76	15
Q13322_S104	PP	Q13322	S104	1		PP	4	1	1	-0.456799	-0.145857	1.22301	0.912072	0.32681	0.763384	0.025937	0.229947	23.7103	22.7982	22.9441	24.1671	17155164	17914996	6.10441e+06	7851254	5456734	8573065	10181893	10231169	3.79587e+06	22573120	19177940	14760774	Q13322 [98-106]	Q13322 1xPhospho [S104(100)]	Growth factor receptor-bound protein 10 [OS=Homo sapiens]	[R].SIQPQVSPR.[Q]	1xPhospho [S7(100)]	------*--	1	1	1	9	0	1091.52	9
Q13322_S134	PP	Q13322	S134	1		PP	4	2	2	-1.42943	-1.15222	0.838772	0.561563	4.66828e-05	0.159421	0.0199923	0.50098	24.814	24.2524	25.4046	26.2434	2.74893e+07	28300018	3.26959e+07	6.80705e+06	9.92858e+06	43219044	36221716	56077806	40953501	82527470	75920782	7.98784e+07	Q13322 [132-167]	Q13322 1xPhospho [S134(92.3)]	Growth factor receptor-bound protein 10 [OS=Homo sapiens]	[R].TSSLPAIPNPFPELCGPGSPPVLTPGSLPPSQAAAK.[Q]	1xCarbamidomethyl [C15];1xPhospho [S3]	--*-----------*---------------------	6	1	1	3	0	3632.81	36
Q13322_S150	PP	Q13322	S150	1		PP	4	2	1	-1.75138	-1.33785	0.795515	0.381992	0.0194591	0.0699665	0.0500863	0.605678	24.8786	24.4967	25.8345	26.63	2.53715e+07	28300018	3.88705e+07	6.80705e+06	1.85424e+07	4.56651e+07	4.39171e+07	6.28907e+07	72699202	110171935	121519442	7.98784e+07	Q13322 [132-167]	Q13322 1xPhospho [S150(91.6)]	Growth factor receptor-bound protein 10 [OS=Homo sapiens]	[R].TSSLPAIPNPFPELCGPGSPPVLTPGSLPPSQAAAK.[Q]	1xCarbamidomethyl [C15];1xPhospho [S19(90)]	--------------*---*-----------------	6	1	1	24	0	3632.81	36
Q13330_S522	PP	Q13330	S522	1		PP	4	4	2	2.57515	-2.75355	-1.5404	3.78829	0.152768	2.54718e-05	6.77525e-05	0.128467	26.9024	23.1141	25.8676	24.3272	217828048	74153016	84323136		9008475	9149147	60622244	61858892	61193800	20933690	22580296	19631510	Q13330 [516-527]	Q13330 1xPhospho [S522(100)]	Metastasis-associated protein MTA1 [OS=Homo sapiens]	[R].LPEASQSPLVLK.[Q]	1xPhospho [S7(99.5)]	------*-----	2	1	1	6	0	1361.71	12
Q13330_S576	PP	Q13330	S576	1		PP	4	4	0	2.1075	-1.67541	-2.75169	1.03122	0.102561	0.0796653	0.0597989	0.149244	25.7201	24.6889	26.3643	23.6126		45139256	65409673	1.02826e+07	4.10991e+07	29755328	46735393	110524758	101899700	21849435	1.03074e+07	6.32232e+06	Q13330 [568-583]	Q13330 1xPhospho [S576(100)]	Metastasis-associated protein MTA1 [OS=Homo sapiens]	[K].VAPVINNGSPTILGKR.[S]	1xDeamidated [N7];1xPhospho [S9(100)]	------*-*-------	1	1	1	12	1	1716.9	16
Q13330_T578	PP	Q13330	T578	1		PP	4	3	2	0.823428	-1.68464	-1.18106	1.32701	0.129247	0.00257963	0.00964867	0.0638883	26.8463	25.5193	27.2039	26.0228	85618504	116686100	159647628	34681933	48164176	61425814	152644024	135763504	175370416	74116702	70739040	5.96826e+07	Q13330 [568-582]	Q13330 1xPhospho [T578(99.4)]	Metastasis-associated protein MTA1 [OS=Homo sapiens]	[K].VAPVINNGSPTILGK.[R]	1xPhospho [T11(99.4)]	----------*----	3	1	1	2	0	1559.82	15
Q13416_T226	PP	Q13416	T226	1		PP	4	3	1	1.12607	0.902567	-2.02619	-1.80269	0.211523	0.140585	0.02808	0.0592302	24.4335	26.2362	25.3336	23.3074	35186316	13182241	19603264	5.04562e+07	7.96156e+07	1.07062e+08	28851397	49578202	48421280	6.24109e+06	14520326		Q13416 [217-230]	Q13416 1xPhospho [T226(99.2)]	Origin recognition complex subunit 2 [OS=Homo sapiens]	[R].VVSAPVGKETPSKR.[M]	1xPhospho [T10(99.1)]	---------*----	2	1	1	9	2	1534.8	14
Q13425_S110	PP	Q13425	S110	1		PP	4	1	1	-0.739401	-0.666535	1.06999	0.997126	0.0824193	0.38586	0.0635521	0.028698	27.9225	26.9254	27.5919	28.6619	246330448	255310356	261558935	8.73897e+07	126624237	168346764	320924460	1.98594e+08	8.73856e+07	509214066	436577748	3.28357e+08	Q13425 [102-115]	Q13425 1xPhospho [S110(100)]	Beta-2-syntrophin [OS=Homo sapiens]	[R].GPAGEAGASPPVRR.[V]	1xPhospho [S9(100)]	--------*-----	1	1	1	47	1	1401.66	14
Q13425_S95	PP	Q13425	S95	1		PP	4	1	1	-0.204479	-0.826404	0.554562	1.17649	0.593431	0.0922133	0.228505	0.0394899	28.9597	27.7832	28.6097	29.1642	492492291	410420665	6.63371e+08	1.24782e+08	2.48099e+08	320086738	4.13286e+08	3.08106e+08	5.0742e+08	7.01528e+08	727446793	3.75808e+08	Q13425 [90-101]	Q13425 1xPhospho [S95(100)]	Beta-2-syntrophin [OS=Homo sapiens]	[R].GLGPPSPPAPPR.[G]	1xPhospho [S6(100)]	-----*------	1	1	1	87	0	1222.6	12
Q13427_S397	PP	Q13427	S397	1		PP	4	2	1	-0.140076	-2.04268	-1.10676	0.795846	0.856394	0.00293292	0.0970698	0.243561	26.1356	25.3398	27.3825	26.2757	41271604	81293248	98609544	18866456	37493304	71037888	150012200	185104032	189776226	139705292	82379128	21641564	Q13427 [386-400]	Q13427 1xPhospho [S397(100)]	Peptidyl-prolyl cis-trans isomerase G [OS=Homo sapiens]	[K].SELNEIKENQRSPVR.[V]	1xPhospho [S12(100)]	-----------*---	1	1	1	15	2	1878.91	15
Q13427_T358	PP	Q13427	T358	1		PP	4	1	1	-0.110679	-1.42686	-0.985543	0.33064	0.668141	0.0104691	0.0644589	0.329595	24.4647	24.134	25.5609	24.5754	24097208	23952430	21408662	12063630	24943494	18224982	50522308	47658656	50316764	21780394	28217362		Q13427 [356-363]	Q13427 1xPhospho [T358(100)]	Peptidyl-prolyl cis-trans isomerase G [OS=Homo sapiens]	[R].SETPPHWR.[Q]	1xPhospho [T3(100)]	--*-----	1	1	1	5	0	1089.45	8
Q13428_S1376	PP	Q13428	S1376	1		PP	4	3	2	-0.621571	1.80799	1.15983	-1.26974	NA	0.0189491	0.0478542	NA	24.7913	26.061	24.253	25.4129			29034806	53115284	80338968	76569656	25548396	18840302	15591728	57408140	35210148	41396204	Q13428 [1366-1387]	Q13428 1xPhospho [S1376(97.9)]	Treacle protein [OS=Homo sapiens]	[K].KLGAGEGGEASVSPEKTSTTSK.[G]	1xPhospho [S11(97.9)]	----------*-----------	3	1	1	1	2	2201.03	22
Q13428_S1378	PP	Q13428	S1378	1		PP	4	3	1	-0.783888	1.85125	1.61436	-1.02078	0.0893056	0.0649366	0.0324009	0.106018	28.4132	29.434	27.5827	29.1971	207015902	376212090	489136377	440387430	855773336	879686750	2.31315e+08	176575687	195148957	743619818	638328848	464410414	Q13428 [1367-1387]	Q13428 1xPhospho [S1378(100)]	Treacle protein [OS=Homo sapiens]	[K].LGAGEGGEASVSPEKTSTTSK.[G]	1xPhospho [S12(100)]	-----------*---------	2	1	1	59	1	2072.94	21
Q13428_S1410	PP	Q13428	S1410	1		PP	4	1	1	-0.789909	0.183372	-0.778131	-1.75141	0.200425	NA	NA	0.0290538	22.5831	24.3346	24.1512	23.373		8.19854e+06	4368488		22757118	19554542	18630720			9458915	14644548	8488465	Q13428 [1404-1423]	Q13428 1xPhospho [S1410(100)]	Treacle protein [OS=Homo sapiens]	[K].GKGSLGSQGAKDEPEEELQK.[G]	1xPhospho [S7(100)]	------*-------------	1	1	1	1	2	2166.99	20
Q13428_S156	PP	Q13428	S156	1		PP	4	3	1	-0.0447185	2.55258	1.03095	-1.56635	0.934477	0.0496005	0.0721283	0.0563777	29.4447	31.011	28.4584	29.4894	283765128	8.77645e+08	1.03062e+09	1.64507e+09	1.84713e+09	2999609043	3.8156e+08	2.8578e+08	4.39186e+08	9.42401e+08	7.9055e+08	5.28091e+08	Q13428 [147-158]	Q13428 1xPhospho [S156(100)]	Treacle protein [OS=Homo sapiens]	[K].TVANLLSGKSPR.[K]	1xPhospho [S10(100)]	---------*--	2	1	1	66	1	1322.68	12
Q13428_S381	PP	Q13428	S381	1		PP	4	2	1	0.120629	1.4468	1.2514	-0.0747699	0.840626	0.0189012	0.0560371	0.891416	27.475	27.5497	26.1029	27.3543	308011796	142906333	108721967	149067161	2.2509e+08	215251789	115780098	55715548	4.47198e+07	204090282	196700096	1.13959e+08	Q13428 [368-383]	Q13428 1xPhospho [S381(100)]	Treacle protein [OS=Homo sapiens]	[K].TSQVGAASAPAKESPR.[K]	1xPhospho [S14(100)]	-------------*--	1	1	1	54	1	1636.77	16
Q13428_S582	PP	Q13428	S582	1		PP	4	2	0	-0.179108	1.1336	-0.623199	-1.93591	NA	0.172005	NA	0.0510606	24.658	26.5939	25.4603	24.8371	23459516	15722197	40236300	78876840	83885128	141106672		24827230	67503528	29971934			Q13428 [571-591]	Q13428 1xPhospho [S582(96.9)]	Treacle protein [OS=Homo sapiens]	[K].SLGNILQAKPTSSPAKGPPQK.[A]	1xPhospho [S12(96.9)]	-----------*---------	4	1	1	1	1	2199.15	21
Q13428_S583	PP	Q13428	S583	1		PP	4	2	0	0.220485	1.71868	-0.412484	-1.91068	0.730675	0.0805822	0.649294	0.0831424	28.7673	30.678	28.9593	28.5468	399417088	310014217	661247880	1515394504	1131342320	2506822864	176006342	452773258	937009280	520970930	263310614		Q13428 [571-591]	Q13428 1xPhospho [S583(98.2)]	Treacle protein [OS=Homo sapiens]	[K].SLGNILQAKPTSSPAKGPPQK.[A]	1xPhospho [S13(98.2)]	------------*--------	4	1	1	7	1	2199.15	21
Q13428_S906	PP	Q13428	S906	1		PP	4	2	1	-0.823446	2.46135	2.47964	-0.805154	0.298402	0.0580327	0.0472815	0.319354	25.8727	26.6778	24.2165	26.6961	123583698	31834135	28902939	56398162	131417999	134253427	3.84421e+07	1.95187e+07	519568	137402851	127542507	61233857	Q13428 [898-908]	Q13428 1xPhospho [S906(100)]	Treacle protein [OS=Homo sapiens]	[R].AALAPAKESPR.[K]	1xPhospho [S9(100)]	--------*--	1	1	1	25	1	1190.59	11
Q13435_T315	PP	Q13435	T315	1		PP	3	4	1	-10	-7.7782	-2.96187	-10	NA	NA	0.0196293	NA		14.2709	22.0491	19.0873					19768.9		4468762	3.20256e+06	5.34758e+06	362944	397909	910096	Q13435 [302-321]	Q13435 1xPhospho [T315(93)]	Splicing factor 3B subunit 2 [OS=Homo sapiens]	[R].SSLGQSASETEEDTVSVSKK.[E]	1xPhospho [T14(93)]	-------------*------	4	1	1	1	1	2148.95	20
Q13435_T780	PP	Q13435	T780	1		PP	4	3	1	-1.27507	-0.721974	-1.70105	-2.25414	NA	0.192459	0.0447196	NA	22.7868	25.0409	25.7629	24.0618		7.23601e+06		2.02452e+07	30233205	53079712	36229492	64353020	70230074	27311929	24103594	1120053	Q13435 [770-791]	Q13435 1xPhospho [T780(100)]	Splicing factor 3B subunit 2 [OS=Homo sapiens]	[K].KIEEAMDGSETPQLFTVLPEKR.[T]	1xPhospho [T11(100)]	----------*-----------	2	1	1	14	2	2598.25	22
Q13459_S1405	PP	Q13459	S1405	1		PP	4	2	1	-1.21519	0.816053	1.36864	-0.662604	0.0187054	0.415914	0.190399	0.110511	25.1409	25.8035	24.9874	26.3561		30617562	43375336	52092208	67114400	56482532	53090292	13436620		99093224	87931304	70661480	Q13459 [1391-1413]	Q13459 1xPhospho [S1405(100)]	Unconventional myosin-IXb [OS=Homo sapiens]	[K].KKPGDASSLPDAGLSPGSQVDSK.[S]	1xPhospho [S15(100)]	--------------*--------	1	1	1	12	1	2321.1	23
Q13469_S326	PP	Q13469	S326	1		PP	4	2	1	1.4573	-0.633647	-1.95469	0.136259	0.00206659	0.461803	0.260284	0.729641	24.6273	24.4911	25.1247	23.17	25594856	23244232	28907674	14270294	22347238	34122344	48599496	24568246		11238201	10900008	6175095	Q13469 [325-338]	Q13469 1xPhospho [S326(98.3)]	Nuclear factor of activated T-cells, cytoplasmic 2 [OS=Homo sapiens]	[K].TSPDPSPVSAAPSK.[A]	1xPhospho [S2(98.3)]	-*------------	2	1	1	1	0	1420.64	14
Q13469_S856	PP	Q13469	S856	1		PP	4	2	2	1.61952	-0.946724	-2.61329	-0.0470523	0.022626	0.116597	0.0343897	0.930618	25.1045	25.1515	26.0982	23.485	35554879	27371048	45297243	21698696	30513077	59599198	88989340	46566448	79958818	1.33962e+07	17385322	4.43905e+06	Q13469 [855-873]	Q13469 1xPhospho [S856(100)]	Nuclear factor of activated T-cells, cytoplasmic 2 [OS=Homo sapiens]	[R].LSPGSYPTVIQQQNATSQR.[A]	1xPhospho [S2(100)]	-*-----------------	4	1	1	26	0	2155.02	19
Q13469_S859	PP	Q13469	S859	1		PP	4	3	1	1.72625	-1.23515	-3.02067	-0.05927	0.0814492	0.0942262	0.0364506	0.938171	20.7473	20.8066	22.0417	19.0211	1.62088e+06	1.14081e+06	2.5189e+06	684810	1.50065e+06	3.31659e+06	5.33428e+06	2.67912e+06	4.93879e+06		773129	290864	Q13469 [855-873]	Q13469 1xPhospho [S859]	Nuclear factor of activated T-cells, cytoplasmic 2 [OS=Homo sapiens]	[R].LSPGSYPTVIQQQNATSQR.[A]	1xDeamidated [Q13];1xPhospho [S5]	----*-------*------	7	1	1	1	0	2156	19
Q13469_T862	PP	Q13469	T862	1		PP	4	2	2	1.55278	-0.763678	-2.44817	-0.131712	0.0299586	0.19957	0.0339368	0.827987	24.4385	24.5702	25.3339	22.8857	22659028	16710692	28840912	14481986	18762158	41486972	48843404	27169554	50866552	8302514	11953672	2.99354e+06	Q13469 [855-873]	Q13469 1xPhospho [T862(98.8)]	Nuclear factor of activated T-cells, cytoplasmic 2 [OS=Homo sapiens]	[R].LSPGSYPTVIQQQNATSQR.[A]	1xPhospho [T8(96.6)]	-------*-----------	4	1	1	2	0	2155.02	19
Q13480_S381	PP	Q13480	S381	1		PP	4	2	1	-1.76067	-2.33628	-0.148588	0.427016	0.299728	0.0458995	0.857132	0.735869	20.8566	20.4296	22.7659	22.6173	1.66324e+06	1.7334e+06	2.29969e+06	308728	2.51589e+06		7.9385e+06	4.59901e+06	8858894	5.38455e+06	1.2551e+07	1.36682e+06	Q13480 [365-384]	Q13480 1xPhospho [S381(98.7)]	GRB2-associated-binding protein 1 [OS=Homo sapiens]	[R].TASDTDSSYCIPTAGMSPSR.[S]	1xCarbamidomethyl [C10];1xPhospho [S17(96.9)]	---------*------*---	2	1	1	2	0	2183.86	20
Q13501_S272	PP	Q13501	S272	1		PP	4	3	1	2.30654	0.392538	-5.70657	-3.79257	0.116641	0.532434	0.0424671	0.0895948	23.1254	26.918	26.5255	20.8189	4.79838e+06	8.42666e+06	1.42267e+07	80912102	9.7305e+07	202190069	9.67437e+07	6.15788e+07	131467153	2.00601e+06	1.69348e+06		Q13501 [266-281]	Q13501 1xPhospho [S272(100)]	Sequestosome-1 [OS=Homo sapiens]	[R].SRLTPVSPESSSTEEK.[S]	1xPhospho [S7(100)]	------*---------	3	1	1	15	1	1813.82	16
Q13501_S366	PP	Q13501	S366	1		PP	3	3	1	-10	-1.96417	-0.851533	-10	NA	0.0181271	0.296554	NA		22.9814	24.9456	24.0941					5600890	10961661	24072148	34408212	38457348	26209760		9605205	Q13501 [345-378]	Q13501 1xPhospho [S366(97.6)]	Sequestosome-1 [OS=Homo sapiens]	[K].EVDPSTGELQSLQMPESEGPSSLDPSQEGPTGLK.[E]	1xPhospho [S22(97.6)]	---------------------*------------	3	1	1	1	0	3606.6	34
Q13501_T269	PP	Q13501	T269	1		PP	4	2	2	-0.326517	0.584863	-1.81663	-2.72801	0.403756	0.202797	0.00166424	0.0372108	26.5452	29.2732	28.6883	26.8717	50693264	118547164	1.24535e+08	4.19465e+08	730014993	7.96913e+08	4.09097e+08	4.52889e+08	4.35699e+08	1.22307e+08	1.23286e+08		Q13501 [266-281]	Q13501 1xPhospho [T269(100)]	Sequestosome-1 [OS=Homo sapiens]	[R].SRLTPVSPESSSTEEK.[S]	1xPhospho [T4(100)]	---*------------	3	1	1	16	1	1813.82	16
Q13505_S9	PP	Q13505	S9	1		PP	3	3	1	1.17401	10	10	0.217482	0.000615064	NA	NA	0.577078	22.5305	22.313		21.3565		5.99722e+06	6.11949e+06	3.04215e+06	7486082	5.10352e+06				2.82341e+06	2.38449e+06	2847077	Q13505 [1-11]	Q13505 1xAcetyl [N-Term]; 1xPhospho [S9(100)]	Metaxin-1 [OS=Homo sapiens]	[-].MLLGGPPRSPR.[S]	1xAcetyl [N-Term];1xPhospho [S9(100)]	*-------*--	1	1	1	2	1	1302.64	11
Q13523_S852	PP	Q13523	S852	1	Kinase	PP	4	2	0	0.557328	-1.14978	-1.30465	0.402456	0.578771	0.102431	0.0931961	0.674798	23.7666	23.3642	24.5139	23.2093	3.7682e+06	1.17944e+07	27251358	6.96747e+06	9.55425e+06	1.587e+07	32048754	2.5069e+07	14752788	1.07421e+07	1.18673e+07	6.48527e+06	Q13523 [832-853]	Q13523 1xPhospho [S852(98.9)]	Serine/threonine-protein kinase PRP4 homolog [OS=Homo sapiens]	[K].LCDFGSASHVADNDITPYLVSR.[F]	1xCarbamidomethyl [C2];1xDeamidated [N13];1xPhospho [S21(98.2)]	-*----------*-------*-	3	1	1	11	0	2518.1	22
Q13523_Y849	PP	Q13523	Y849	1	Kinase	PP	4	3	0	1.13595	-1.46031	-2.03914	0.557119	0.433077	0.079448	0.0556235	0.625288	24.2362	23.679	25.1394	23.1002	1.69259e+06	1.77613e+07	39829693	14961130	1.12898e+07	14041632	50936158	2.68318e+07	33103951	7270419	1.18673e+07	7.83835e+06	Q13523 [832-853]	Q13523 1xPhospho [Y849(100)]	Serine/threonine-protein kinase PRP4 homolog [OS=Homo sapiens]	[K].LCDFGSASHVADNDITPYLVSR.[F]	1xCarbamidomethyl [C2];1xDeamidated [N13];1xPhospho [Y18(97.8)]	-*----------*----*----	3	1	1	9	0	2518.1	22
Q13547_S393	PP	Q13547	S393	1		PP	4	4	0	-1.23841	2.05821	2.12114	-1.17549	0.392816	0.21331	0.249189	0.379877	24.7655	25.941	23.8828	26.0039		6.87484e+06	5.01661e+07	108494264	70423469	14339615	10350149	12604382	23449096	3.05458e+07	131784220	3.95427e+07	Q13547 [372-404]	Q13547 1xPhospho [S393(100)]	Histone deacetylase 1 [OS=Homo sapiens]	[R].MLPHAPGVQMQAIPEDAIPEESGDEDEDDPDKR.[I]	1xOxidation [M1];1xPhospho [S22(100)]	*--------------------*-----------	2	1	1	11	1	3727.58	33
Q13557_T337	PP	Q13557	T337	1	Kinase	PP	2	3	1	-10	-10	-1.9266	0	NA	NA	0.0293072	NA			23.6388	21.7122							11347371	10642893	17194598	4544223		2.32743e+06	Q13557 [323-346]	Q13557 1xPhospho [T337(99.9)]	Calcium/calmodulin-dependent protein kinase type II subunit delta [OS=Homo sapiens]	[K].KPDGVKESTESSNTTIEDEDVKAR.[K]	1xPhospho [T15(99.9)]	--------------*---------	1	1	1	1	2	2715.24	24
Q13586_S519	PP	Q13586	S519	1	Glyco	both	4	1	1	-0.722918	-1.27392	-0.455299	0.0956991	0.0311362	0.0708292	0.263567	0.87893	25.3033	25.2076	26.4816	26.0263		45937984	36874472	16767829	32037300	67441030	107756742	60578440	112767900	65217064	76932464	62875492	Q13586 [515-530]	Q13586 1xPhospho [S519(99.1)]	Stromal interaction molecule 1 [OS=Homo sapiens]	[R].DLTHSDSESSLHMSDR.[Q]	1xPhospho [S5(98.6)]	----*-----------	2	1	1	6	0	1896.74	16
Q13586_S575	PP	Q13586	S575	1	Glyco	both	4	3	1	-0.699602	-2.56778	1.04158	2.90976	0.359195	0.0365303	0.232088	0.104872	22.088	19.1782	21.746	22.7876	6.09411e+06	5.56163e+06	1.7186e+06	766323	243813	769567	4.2313e+06	4.07398e+06	2246538	8839986	10044015	2.8367e+06	Q13586 [572-580]	Q13586 1xPhospho [S575(100)]	Stromal interaction molecule 1 [OS=Homo sapiens]	[K].LPDSPALAK.[K]	1xPhospho [S4(100)]	---*-----	1	1	1	4	0	991.486	9
Q13613_S39;S43	PP	Q13613	S39;S43	2		PP	3	4	1	-10	-1.09172	-2.16728	-10	NA	0.011251	NA	NA		24.0006	25.0924	22.9251					16312209	17257304	31654520	36234448	39430176		7964174		Q13613 [31-59]	Q13613 2xPhospho [S39(97.7); S43(100)]	Myotubularin-related protein 1 [OS=Homo sapiens]	[R].AAGGATAGSRQPSVETLDSPTGSHVEWCK.[Q]	1xCarbamidomethyl [C28];2xPhospho [S9(97.7); S13(100)]	--------*---*--------------*-	3	1	1	1	1	3116.32	29
Q13613_T36;S43	PP	Q13613	T36;S43	2		PP	3	4	1	-10	-1.09172	-2.16728	-10	NA	0.011251	NA	NA		24.0006	25.0924	22.9251					16312209	17257304	31654520	36234448	39430176		7964174		Q13613 [31-59]	Q13613 2xPhospho [T36(98.2); S43(100)]	Myotubularin-related protein 1 [OS=Homo sapiens]	[R].AAGGATAGSRQPSVETLDSPTGSHVEWCK.[Q]	1xCarbamidomethyl [C28];2xPhospho [T6(98.2); S13(100)]	-----*------*--------------*-	3	1	1	1	1	3116.32	29
Q13615_S613	PP	Q13615	S613	1	Phosphatase	PP	4	2	2	-0.798632	-1.1996	0.804547	1.20552	0.228399	0.0172809	0.0141992	0.32458	26.8039	25.5983	26.7979	27.6025	16590238	149330620	185547827	2.85965e+07	7.23563e+07	51449016	111471530	101337077	137222116	227897544	209708972	173756210	Q13615 [611-630]	Q13615 1xPhospho [S613(99.2)]	Myotubularin-related protein 3 [OS=Homo sapiens]	[K].TRSYDNLTTACDNTVPLASR.[R]	1xCarbamidomethyl [C11];1xPhospho [S3(98.8)]	--*-------*---------	2	1	1	24	1	2335.04	20
Q13627_Y321	PP	Q13627	Y321	1	Kinase	PP	4	4	3	1.39313	-1.80066	-1.09812	2.09568	0.0442373	0.0291626	0.114264	0.00670122	27.2297	25.1341	26.9347	25.8366	174368912	174494632	1.23299e+08	2.30837e+07	2.96293e+07	57753493	1.58846e+08	89049016	136947808	69099343	100203493	1.04669e+07	Q13627 [318-325]	Q13627 1xPhospho [Y321(100)]	Dual specificity tyrosine-phosphorylation-regulated kinase 1A [OS=Homo sapiens]	[R].IYQYIQSR.[F]	1xPhospho [Y4(100)]	---*----	1	1	2	27	0	1150.53	8
Q13671_S351	PP	Q13671	S351	1		PP	4	2	0	0.899953	5.2239	4.54874	0.224786	0.162011	NA	NA	0.651169	26.5464	26.3216	21.0977	25.6465	8.24742e+07	8.6024e+07	125529764	4.63757e+07	7.45069e+07	130723571	2.24413e+06			66640376	80654358	10276114	Q13671 [349-362]	Q13671 1xPhospho [S351(100)]	Ras and Rab interactor 1 [OS=Homo sapiens]	[R].SMSAAFCSLLAPER.[Q]	1xCarbamidomethyl [C7];1xPhospho [S3(98.9)]	--*---*-------	2	1	1	15	0	1619.7	14
Q13796_S1297	PP	Q13796	S1297	1		PP	4	4	1	1.89401	-5.11967	-1.29061	5.72308	0.192274	NA	0.0348979	NA	26.1126	20.3896	25.5092	24.2186	20974684	82367000	114331692		1.37362e+06		41778551	42200394	59293668	1.99653e+07	21285746	1.73158e+07	Q13796 [1295-1305]	Q13796 1xPhospho [S1297(100)]	Protein Shroom2 [OS=Homo sapiens]	[R].CTSPPGLSYMK.[A]	1xCarbamidomethyl [C1];1xPhospho [S3(100)]	*-*--------	1	1	1	17	0	1320.54	11
Q13796_S313	PP	Q13796	S313	1		PP	3	4	1	2.56417	-10	-1.125	10	0.038334	NA	0.070308	NA	27.2473		25.8081	24.6831		147302080	171328016				57398096	42212454	76646144	32226810	29333478	19253812	Q13796 [309-322]	Q13796 1xPhospho [S313(100)]	Protein Shroom2 [OS=Homo sapiens]	[K].KAPSSPPPPPPPLR.[S]	1xPhospho [S5(100)]	----*---------	2	1	1	6	1	1517.79	14
Q13796_S456	PP	Q13796	S456	1		PP	4	4	1	1.97545	-3.8984	-1.75894	4.11491	0.0508236	0.0704362	0.106202	0.00994422	25.4848	21.3699	25.2683	23.5093		49536224	44374604	1.16976e+06	4.25031e+06		43774660	20250066	57210924	6.80516e+06	17075420		Q13796 [428-461]	Q13796 1xPhospho [S456(100)]	Protein Shroom2 [OS=Homo sapiens]	[R].HPPLYSDHSPLCADSLGQEPGAASFQNDSPPQVR.[G]	1xCarbamidomethyl [C12];1xPhospho [S29(100)]	-----------*----------------*-----	1	1	1	8	0	3754.66	34
Q13884_S87	PP	Q13884	S87	1		PP	4	1	0	-0.0605793	0.544071	1.01398	0.409334	0.927313	0.468586	0.235547	0.61441	22.8585	22.4492	21.9051	22.9191	10207274		5.00296e+06		4.05644e+06	7.39642e+06	4.1594e+06	3013141	4.60959e+06	6234933	9627584		Q13884 [71-92]	Q13884 1xPhospho [S87(100)]	Beta-1-syntrophin [OS=Homo sapiens]	[R].GAGAGHPGAGGAQPPDSPAGVR.[T]	1xDeamidated [Q13];1xPhospho [S17(100)]	------------*---*-----	1	1	1	2	0	1964.86	22
Q14118_S888	PP	Q14118	S888	1	Glyco	both	4	2	2	1.62848	-0.334264	-0.351283	1.61146	0.00634697	0.56482	0.47489	0.019997	25.6767	24.0652	24.3995	24.0482		53629720	53641098	12729862	27905962	12023384	22467010	13051950	30870316	1.54442e+07	23052568	13544902	Q14118 [882-895]	Q14118 1xPhospho [S888(100)]	Dystroglycan [OS=Homo sapiens]	[K].NMTPYRSPPPYVPP.[-]	1xPhospho [S7(98)]	------*-------	2	1	1	4	1	1695.76	14
Q14126_S680	PP	Q14126	S680	1	Glyco	both	4	3	3	-2.06361	3.61066	5.0348	-0.639471	0.0029451	0.0195563	0.00589131	0.27099	25.7761	26.4156	22.8049	27.8397	15491120	7.95864e+07	77308294	7.24766e+07	8.41799e+07	111878990	7.02075e+06		7.63455e+06	270328697	242137024	2.08162e+08	Q14126 [668-684]	Q14126 1xPhospho [S680(100)]	Desmoglein-2 [OS=Homo sapiens]	[K].VVPSFLPVDQGGSLVGR.[N]	1xPhospho [S13(100)]	------------*----	1	1	1	22	0	1806.91	17
Q14153_S167	PP	Q14153	S167	1		PP	4	1	1	-0.0197672	-1.79704	-0.96099	0.816285	0.979379	0.00830685	0.147193	0.19737	24.6947	23.8784	25.6754	24.7144	26945046	16891502	37625360	7149500	16546020	22566880	62353540	42258992	56152624	31613168	45816904	5155674	Q14153 [165-173]	Q14153 1xPhospho [S167(99.4)]	Protein FAM53B [OS=Homo sapiens]	[R].SSSFSLPSR.[A]	1xPhospho [S3(100)]	--*------	3	1	1	9	0	1047.45	9
Q14153_S169	PP	Q14153	S169	1		PP	4	1	1	-0.0197672	-1.79704	-0.96099	0.816285	0.979379	0.00830685	0.147193	0.19737	24.6947	23.8784	25.6754	24.7144	26945046	16891502	37625360	7149500	16546020	22566880	62353540	42258992	56152624	31613168	45816904	5155674	Q14153 [165-173]	Q14153 1xPhospho [S169(99.4)]	Protein FAM53B [OS=Homo sapiens]	[R].SSSFSLPSR.[A]	1xPhospho [S5(99.4)]	----*----	3	1	1	1	0	1047.45	9
Q14156_S220	PP	Q14156	S220	1		PP	4	2	1	0.880332	-1.22858	-0.546739	1.56218	0.166564	0.00673645	0.273457	0.0773641	26.6615	25.0994	26.3279	25.7812	68231840	105322488	144898176	23639578	42143456	42057688	83291480	89718528	79700488	88669416	57477452	26850042	Q14156 [215-239]	Q14156 1xPhospho [S220(98.4)]	Protein EFR3 homolog A [OS=Homo sapiens]	[R].IGPPSSPSATDKEENPAVLAENCFR.[E]	1xCarbamidomethyl [C23];1xPhospho [S6(98.2)]	-----*----------------*--	2	1	1	10	1	2766.24	25
Q14157_S605	PP	Q14157	S605	1		both	4	2	2	0.372579	-1.19009	-2.49484	-0.932175	0.381421	0.0282395	0.019143	0.193289	25.5178	26.45	27.6401	25.1452		56139868	39944456	46208572	107091808	121714656	179441424	187273808	260778064	43476728	40074764	27771900	Q14157 [602-618]	Q14157 1xPhospho [S605(95.5)]	Ubiquitin-associated protein 2-like [OS=Homo sapiens]	[R].YPSSISSSPQKDLTQAK.[N]	1xPhospho [S4(95.5)]	---*-------------	5	1	1	2	1	1916.9	17
Q14157_S607	PP	Q14157	S607	1		both	4	2	2	0.372579	-1.19009	-2.49484	-0.932175	0.381421	0.0282395	0.019143	0.193289	25.5178	26.45	27.6401	25.1452		56139868	39944456	46208572	107091808	121714656	179441424	187273808	260778064	43476728	40074764	27771900	Q14157 [602-618]	Q14157 1xPhospho [S607(97.4)]	Ubiquitin-associated protein 2-like [OS=Homo sapiens]	[R].YPSSISSSPQKDLTQAK.[N]	1xPhospho [S6(96.3)]	-----*-----------	5	1	1	3	1	1916.9	17
Q14157_S608	PP	Q14157	S608	1		both	4	2	2	0.372579	-1.19009	-2.49484	-0.932175	0.381421	0.0282395	0.019143	0.193289	25.5178	26.45	27.6401	25.1452		56139868	39944456	46208572	107091808	121714656	179441424	187273808	260778064	43476728	40074764	27771900	Q14157 [602-618]	Q14157 1xPhospho [S608(96.7)]	Ubiquitin-associated protein 2-like [OS=Homo sapiens]	[R].YPSSISSSPQKDLTQAK.[N]	1xPhospho [S7(96.7)]	------*----------	5	1	1	2	1	1916.9	17
Q14157_S609	PP	Q14157	S609	1		both	4	2	0	0.297605	0.350453	-1.03316	-1.08601	0.560409	0.591124	0.3157	0.108264	28.4564	29.5424	29.192	28.1588	355567692	250758562	4.98667e+08	5.67813e+08	6.80319e+08	1097611656	205891805	609540412	1024423680	3.73933e+08	225417313		Q14157 [601-618]	Q14157 1xPhospho [S609(100)]	Ubiquitin-associated protein 2-like [OS=Homo sapiens]	[R].RYPSSISSSPQKDLTQAK.[N]	1xPhospho [S9(100)]	--------*---------	2	1	1	27	2	2073	18
[truncated: 3,111 more rows]
